# Supplementary material for: Fast evaluation of the adsorption energy of organic molecules on metals via graph neural networks
Source: Nat Comput Sci. 2023 May 1;3(5):433–42. doi: 10.1038/s43588-023-00437-y (PMC10766545; doi:10.1038/s43588-023-00437-y)
Supplement: Supplementary file 3 — Source data (.csv) for Supplementary Fig. 8. [file 43588_2023_437_MOESM3_ESM.csv]

label	family	metal	adsorbate	ads_config	facet	crystal_structure	chemical_family	tot_energy_DFT	mol_energy_DFT	slab_energy_DFT	reduced_energy_DFT	ads_energy_DFT	ads_energy_GNN	error
co-13X1-a	amides	Co	13X1	a	1	hcp	Amides	-363.64146548	-35.32056159	-327.6932973	-35.94816818000004	-0.6276065900000418	-0.6029425602940748	-0.02466402970596704
rh-49X8-a	amides	Rh	49X8	a	111	fcc	Amides	-419.36062335	-84.60803269	-333.72858462	-85.63203873000003	-1.0240060400000317	-1.136618192667072	0.11261215266704028
ag-13X1-a	amides	Ag	13X1	a	111	fcc	Amides	-161.01991739	-35.32056159	-125.30436866	-35.715548729999995	-0.3949871399999978	-1.0601912632803163	0.6652041232803185
ag-25X1-a	amides	Ag	25X1	a	111	fcc	Amides	-177.38788953	-51.71780145	-125.30436866	-52.08352087	-0.3657194199999978	-0.988597124124574	0.6228777041245762
ag-37X1-a	amides	Ag	37X1	a	111	fcc	Amides	-194.10459752	-68.36988191	-125.30436866	-68.80022886	-0.4303469500000005	-0.4602840742341811	0.0299371242341806
ag-49X1-a	amides	Ag	49X1	a	111	fcc	Amides	-210.8357968	-85.09142633	-125.30436866	-85.53142814	-0.4400018099999983	-0.4365992191695369	-0.0034025908304613495
ag-49X2-a	amides	Ag	49X2	a	111	fcc	Amides	-210.77528753	-84.97580513	-125.30436866	-85.47091887000002	-0.495113740000022	-0.3963973823151576	-0.09871635768486442
ag-25X2-a	amides	Ag	25X2	a	111	fcc	Amides	-177.90593296	-52.15327434	-125.30436866	-52.60156430000001	-0.4482899600000039	-0.474764331340701	0.026474371340697134
au-25X2-a	amides	Au	25X2	a	111	fcc	Amides	-203.32463821	-52.15327434	-150.76413218	-52.56050603	-0.4072316899999961	-0.4446025892633543	0.03737089926335818
ag-37X2-a	amides	Ag	37X2	a	111	fcc	Amides	-194.523487	-68.74951717	-125.30436866	-69.21911834	-0.46960116999999	-0.3969538367962713	-0.07264733320371874
ag-49X3-a	amides	Ag	49X3	a	111	fcc	Amides	-211.20120833	-85.39278571	-125.30436866	-85.89683966999999	-0.5040539599999931	-0.5720063906720156	0.0679524306720225
ag-49X4-a	amides	Ag	49X4	a	111	fcc	Amides	-211.1916039	-85.34712626	-125.30436866	-85.88723524	-0.5401089799999994	-0.5542869127961438	0.014177932796144432
ag-37X3-a	amides	Ag	37X3	a	111	fcc	Amides	-193.89207256	-68.15812067	-125.30436866	-68.58770390000001	-0.4295832300000057	-0.434917448145768	0.005334218145762293
ag-49X5-a	amides	Ag	49X5	a	111	fcc	Amides	-210.5542852	-84.81148127	-125.30436866	-85.24991654000002	-0.4384352700000136	-0.3626180293235563	-0.07581724067645729
ag-37X4-a	amides	Ag	37X4	a	111	fcc	Amides	-194.28470118	-68.52948564	-125.30436866	-68.98033252000002	-0.4508468800000145	-0.3048949275406727	-0.14595195245934178
ag-49X6-a	amides	Ag	49X6	a	111	fcc	Amides	-211.00914942	-85.18458992	-125.30436866	-85.70478076	-0.5201908400000121	-0.4795354954870703	-0.04065534451294184
ag-49X7-a	amides	Ag	49X7	a	111	fcc	Amides	-210.94807899	-85.12457339	-125.30436866	-85.64371033	-0.5191369400000099	-0.4043822265931283	-0.11475471340688159
ag-49X8-a	amides	Ag	49X8	a	111	fcc	Amides	-210.68106473	-84.60803269	-125.30436866	-85.37669607000001	-0.7686633800000067	-0.7335901240128919	-0.03507325598711475
au-13X1-a	amides	Au	13X1	a	111	fcc	Amides	-186.34848657	-35.32056159	-150.76413218	-35.584354390000016	-0.2637928000000187	-1.6131932781027984	1.3494004781027797
au-25X1-a	amides	Au	25X1	a	111	fcc	Amides	-202.80946332	-51.71780145	-150.76413218	-52.04533114	-0.3275296899999986	-0.8117855657446924	0.4842558757446938
au-37X1-a	amides	Au	37X1	a	111	fcc	Amides	-219.54071756	-68.36988191	-150.76413218	-68.77658538	-0.4067034699999965	-0.4054077997800647	-0.0012956702199318215
au-49X1-a	amides	Au	49X1	a	111	fcc	Amides	-236.28065428	-85.09142633	-150.76413218	-85.5165221	-0.4250957699999986	-0.4046657560618314	-0.02043001393816718
au-49X2-a	amides	Au	49X2	a	111	fcc	Amides	-236.22259344	-84.97580513	-150.76413218	-85.45846126	-0.4826561300000094	-0.3067939977884322	-0.1758621322115772
au-37X2-a	amides	Au	37X2	a	111	fcc	Amides	-219.94037998	-68.74951717	-150.76413218	-69.1762478	-0.4267306299999944	-0.5218277318995774	0.09509710189958304
au-49X3-a	amides	Au	49X3	a	111	fcc	Amides	-236.62310295	-85.39278571	-150.76413218	-85.85897077000001	-0.466185060000015	-0.5522476249621349	0.08606256496211989
au-49X4-a	amides	Au	49X4	a	111	fcc	Amides	-236.62125391	-85.34712626	-150.76413218	-85.85712173000002	-0.5099954700000211	-0.3261723760389117	-0.1838230939611094
au-37X3-a	amides	Au	37X3	a	111	fcc	Amides	-219.34107005	-68.15812067	-150.76413218	-68.57693787000002	-0.4188172000000207	-0.4158433154004655	-0.002973884599555221
au-49X5-a	amides	Au	49X5	a	111	fcc	Amides	-236.00042147	-84.81148127	-150.76413218	-85.23628929	-0.4248080200000004	-0.3525606706036228	-0.07224734939637761
au-37X4-a	amides	Au	37X4	a	111	fcc	Amides	-219.72156448	-68.52948564	-150.76413218	-68.95743230000002	-0.4279466600000177	-0.2719289173580819	-0.1560177426419358
au-49X6-a	amides	Au	49X6	a	111	fcc	Amides	-236.45253432	-85.18458992	-150.76413218	-85.68840214000002	-0.5038122200000288	-0.4424154712036596	-0.061396748796369194
au-49X7-a	amides	Au	49X7	a	111	fcc	Amides	-236.33767337	-85.12457339	-150.76413218	-85.57354119000001	-0.4489678000000197	-0.1946393920301119	-0.25432840796990774
au-49X8-a	amides	Au	49X8	a	111	fcc	Amides	-236.12788343	-84.60803269	-150.76413218	-85.36375125	-0.7557185600000054	-0.4984840063393676	-0.25723455366063774
cd-13X1-a	amides	Cd	13X1	a	1	hcp	Amides	-71.67810251	-35.32056159	-36.05766447	-35.62043804	-0.2998764500000064	-1.351049755956332	1.0511733059563255
cd-25X1-a	amides	Cd	25X1	a	1	hcp	Amides	-88.04063138	-51.71780145	-36.05766447	-51.98296691	-0.2651654599999915	-0.8726808691301855	0.607515409130194
cd-37X1-a	amides	Cd	37X1	a	1	hcp	Amides	-104.75058765	-68.36988191	-36.05766447	-68.69292318000001	-0.3230412700000045	-0.3664445770624525	0.04340330706244799
cd-49X1-a	amides	Cd	49X1	a	1	hcp	Amides	-121.46775847	-85.09142633	-36.05766447	-85.41009400000002	-0.3186676700000106	-0.2811516539787533	-0.037516016021257315
cd-49X2-a	amides	Cd	49X2	a	1	hcp	Amides	-121.40918415	-84.97580513	-36.05766447	-85.35151968	-0.3757145499999978	-0.2955367372689323	-0.0801778127310655
cd-25X2-a	amides	Cd	25X2	a	1	hcp	Amides	-88.53206707	-52.15327434	-36.05766447	-52.4744026	-0.3211282599999947	-0.654308680421984	0.33318042042198925
cd-37X2-a	amides	Cd	37X2	a	1	hcp	Amides	-105.14922136	-68.74951717	-36.05766447	-69.09155688999999	-0.3420397199999883	-0.3627672566491497	0.020727536649161438
cd-49X3-a	amides	Cd	49X3	a	1	hcp	Amides	-121.79116661	-85.39278571	-36.05766447	-85.73350214000001	-0.3407164300000147	-0.2817024937559864	-0.05901393624402834
cd-49X4-a	amides	Cd	49X4	a	1	hcp	Amides	-121.80839105	-85.34712626	-36.05766447	-85.75072657999999	-0.4036003199999953	-0.2624707951432441	-0.14112952485675118
cd-37X3-a	amides	Cd	37X3	a	1	hcp	Amides	-104.54183378	-68.15812067	-36.05766447	-68.48416931	-0.3260486399999962	-0.3742810709380677	0.04823243093807145
cd-49X5-a	amides	Cd	49X5	a	1	hcp	Amides	-121.20916227	-84.81148127	-36.05766447	-85.15149779999999	-0.3400165299999855	-0.2035477941063561	-0.1364687358936294
cd-37X4-a	amides	Cd	37X4	a	1	hcp	Amides	-104.93772062	-68.52948564	-36.05766447	-68.88005615	-0.3505705099999971	-0.20173064327399	-0.1488398667260071
cd-49X6-a	amides	Cd	49X6	a	1	hcp	Amides	-121.64722131	-85.18458992	-36.05766447	-85.58955684	-0.4049669200000068	-0.2065710407482157	-0.19839587925179109
cd-49X7-a	amides	Cd	49X7	a	1	hcp	Amides	-121.57130607	-85.12457339	-36.05766447	-85.5136416	-0.3890682100000049	-0.3325764285670516	-0.0564917814329533
cd-49X8-a	amides	Cd	49X8	a	1	hcp	Amides	-121.32780727	-84.60803269	-36.05766447	-85.2701428	-0.6621101100000004	-0.5459840423625195	-0.1161260676374809
pt-13X1-a	amides	Pt	13X1	a	111	fcc	Amides	-318.53323891	-35.32056159	-282.75561201	-35.77762690000003	-0.4570653100000328	-1.4959496676248705	1.0388843576248377
pt-25X1-a	amides	Pt	25X1	a	111	fcc	Amides	-335.05262436	-51.71780145	-282.75561201	-52.29701234999999	-0.5792108999999854	-0.5851706191790598	0.005959719179074341
pt-37X1-a	amides	Pt	37X1	a	111	fcc	Amides	-351.76439259	-68.36988191	-282.75561201	-69.00878058	-0.6388986700000032	-0.5554968561449272	-0.08340181385507606
pt-49X1-a	amides	Pt	49X1	a	111	fcc	Amides	-368.51494221	-85.09142633	-282.75561201	-85.75933020000002	-0.6679038700000177	-0.7429266850930958	0.07502281509307807
pt-49X2-a	amides	Pt	49X2	a	111	fcc	Amides	-368.46769806	-84.97580513	-282.75561201	-85.71208604999998	-0.7362809199999845	-0.6761582186344981	-0.060122701365486364
pt-25X2-a	amides	Pt	25X2	a	111	fcc	Amides	-335.63765732	-52.15327434	-282.75561201	-52.88204531000002	-0.7287709700000207	-0.7229981784633779	-0.005772791536642785
pt-37X2-a	amides	Pt	37X2	a	111	fcc	Amides	-352.25764785	-68.74951717	-282.75561201	-69.50203584000002	-0.7525186700000148	-0.6502976006495516	-0.10222106935046327
pt-49X3-a	amides	Pt	49X3	a	111	fcc	Amides	-368.95945766	-85.39278571	-282.75561201	-86.20384565	-0.8110599400000069	-0.822673340104032	0.011613400104025118
pt-49X4-a	amides	Pt	49X4	a	111	fcc	Amides	-368.84355914	-85.34712626	-282.75561201	-86.08794713000003	-0.7408208700000358	-0.6815212845735488	-0.059299585426487056
pt-37X3-a	amides	Pt	37X3	a	111	fcc	Amides	-351.57111894	-68.15812067	-282.75561201	-68.81550693000003	-0.657386260000024	-0.5945129992226015	-0.0628732607774225
pt-49X5-a	amides	Pt	49X5	a	111	fcc	Amides	-368.25459211	-84.81148127	-282.75561201	-85.49898009999998	-0.6874988299999814	-0.7790092148612615	0.09151038486128016
pt-37X4-a	amides	Pt	37X4	a	111	fcc	Amides	-351.90638246	-68.52948564	-282.75561201	-69.15077044999998	-0.6212848099999775	-0.7957569561540083	0.17447214615403084
pt-49X6-a	amides	Pt	49X6	a	111	fcc	Amides	-368.70545502	-85.18458992	-282.75561201	-85.94984301	-0.7652530900000016	-0.654786607411836	-0.1104664825881656
pt-49X7-a	amides	Pt	49X7	a	111	fcc	Amides	-368.59841804	-85.12457339	-282.75561201	-85.84280603000002	-0.718232640000025	-0.7180009618250125	-0.0002316781750124619
pt-49X8-a	amides	Pt	49X8	a	111	fcc	Amides	-368.34192366	-84.60803269	-282.75561201	-85.58631165000003	-0.9782789600000256	-0.8263683683250633	-0.15191059167496224
pd-13X1-a	amides	Pd	13X1	a	111	fcc	Amides	-277.04557202	-35.32056159	-241.23300654	-35.81256548000002	-0.4920038900000207	-1.0766339367441375	0.5846300467441168
pd-25X1-a	amides	Pd	25X1	a	111	fcc	Amides	-293.55165929	-51.71780145	-241.23300654	-52.318652749999984	-0.6008512999999809	-0.5025691496511016	-0.09828215034887933
pd-37X1-a	amides	Pd	37X1	a	111	fcc	Amides	-310.31126094	-68.36988191	-241.23300654	-69.07825440000002	-0.7083724900000163	-0.6896556373024794	-0.01871685269753698
pd-49X1-a	amides	Pd	49X1	a	111	fcc	Amides	-327.06173896	-85.09142633	-241.23300654	-85.82873242000002	-0.7373060900000183	-0.6699519875148923	-0.06735410248512608
pd-49X2-a	amides	Pd	49X2	a	111	fcc	Amides	-327.02103179	-84.97580513	-241.23300654	-85.78802525	-0.8122201200000063	-0.9051844511131152	0.09296433111310887
pd-25X2-a	amides	Pd	25X2	a	111	fcc	Amides	-294.14289928	-52.15327434	-241.23300654	-52.90989274	-0.7566184000000007	-0.7573808191198452	0.0007624191198445374
pd-37X2-a	amides	Pd	37X2	a	111	fcc	Amides	-310.74374419	-68.74951717	-241.23300654	-69.51073764999998	-0.7612204799999773	-0.5905961708488405	-0.1706243091511368
pd-49X3-a	amides	Pd	49X3	a	111	fcc	Amides	-327.45415545	-85.39278571	-241.23300654	-86.22114890999998	-0.8283631999999841	-0.8572798858809989	0.028916685881014814
pd-49X4-a	amides	Pd	49X4	a	111	fcc	Amides	-327.38984906	-85.34712626	-241.23300654	-86.15684252000003	-0.8097162600000303	-0.9935301994006664	0.18381393940063617
pd-37X3-a	amides	Pd	37X3	a	111	fcc	Amides	-310.11123439	-68.15812067	-241.23300654	-68.87822785	-0.7201071799999994	-0.6486546926467867	-0.07145248735321275
pd-49X5-a	amides	Pd	49X5	a	111	fcc	Amides	-326.78751612	-84.81148127	-241.23300654	-85.55450958000003	-0.7430283100000281	-0.727121786707869	-0.015906523292159136
pd-37X4-a	amides	Pd	37X4	a	111	fcc	Amides	-310.41260573	-68.52948564	-241.23300654	-69.17959919	-0.6501135500000004	-0.5494041991013177	-0.10070935089868271
pd-49X6-a	amides	Pd	49X6	a	111	fcc	Amides	-327.18114937	-85.18458992	-241.23300654	-85.94814283000002	-0.7635529100000298	-0.7843185901949141	0.02076568019488434
pd-49X7-a	amides	Pd	49X7	a	111	fcc	Amides	-327.10645944	-85.12457339	-241.23300654	-85.87345289999999	-0.7488795099999948	-0.6989782124342838	-0.049901297565710934
pd-49X8-a	amides	Pd	49X8	a	111	fcc	Amides	-326.90376122	-84.60803269	-241.23300654	-85.67075467999999	-1.0627219899999858	-1.149383080997879	0.0866610909978931
os-13X1-a	amides	Os	13X1	a	1	hcp	Amides	-554.63176549	-35.32056159	-518.61939974	-36.01236575000007	-0.6918041600000748	-1.6074360459276846	0.9156318859276098
os-25X1-a	amides	Os	25X1	a	1	hcp	Amides	-571.01067638	-51.71780145	-518.61939974	-52.39127664	-0.6734751899999978	-0.6271430693045161	-0.04633212069548165
os-37X1-a	amides	Os	37X1	a	1	hcp	Amides	-587.82561665	-68.36988191	-518.61939974	-69.20621691000008	-0.8363350000000764	-0.6789925865258226	-0.15734241347425382
os-49X1-a	amides	Os	49X1	a	1	hcp	Amides	-604.58305445	-85.09142633	-518.61939974	-85.96365471000001	-0.8722283800000099	-0.8411911789730055	-0.031037201027004357
os-49X2-a	amides	Os	49X2	a	1	hcp	Amides	-604.50414574	-84.97580513	-518.61939974	-85.88474600000006	-0.908940870000066	-0.9467240180056108	0.03778314800554483
os-25X2-a	amides	Os	25X2	a	1	hcp	Amides	-571.76981249	-52.15327434	-518.61939974	-53.1504127500001	-0.9971384100000976	-0.8498249280983572	-0.14731348190174043
os-37X2-a	amides	Os	37X2	a	1	hcp	Amides	-588.39247139	-68.74951717	-518.61939974	-69.77307165000002	-1.0235544800000156	-0.928853368128074	-0.09470111187194163
os-49X3-a	amides	Os	49X3	a	1	hcp	Amides	-605.08721928	-85.39278571	-518.61939974	-86.46781954000005	-1.075033830000052	-0.995410973522354	-0.07962285647769796
os-49X4-a	amides	Os	49X4	a	1	hcp	Amides	-604.93549734	-85.34712626	-518.61939974	-86.31609760000003	-0.9689713400000386	-1.007283714955804	0.03831237495576545
os-37X3-a	amides	Os	37X3	a	1	hcp	Amides	-587.64269971	-68.15812067	-518.61939974	-69.02329997000004	-0.8651793000000367	-0.7752968640862861	-0.08988243591375067
os-49X5-a	amides	Os	49X5	a	1	hcp	Amides	-604.41793974	-84.81148127	-518.61939974	-85.79854	-0.9870587300000012	-1.0677434794710765	0.08068474947107529
os-37X4-a	amides	Os	37X4	a	1	hcp	Amides	-587.87424607	-68.52948564	-518.61939974	-69.25484633000008	-0.7253606900000733	-1.0097054752302626	0.28434478523018925
os-49X6-a	amides	Os	49X6	a	1	hcp	Amides	-605.14227271	-85.18458992	-518.61939974	-86.5228729700001	-1.3382830500001006	-1.1788382642703965	-0.1594447857297041
os-49X7-a	amides	Os	49X7	a	1	hcp	Amides	-604.57278564	-85.12457339	-518.61939974	-85.95338590000006	-0.8288125100000627	-0.9824317608946558	0.15361925089459305
os-49X8-a	amides	Os	49X8	a	1	hcp	Amides	-604.36281521	-84.60803269	-518.61939974	-85.74341547000006	-1.135382780000057	-1.061714466358481	-0.07366831364157611
ru-13X1-a	amides	Ru	13X1	a	1	hcp	Amides	-458.97478683	-35.32056159	-423.06851142	-35.906275410000035	-0.5857138200000378	-1.2491005875550911	0.6633867675550533
ru-25X1-a	amides	Ru	25X1	a	1	hcp	Amides	-475.35791513	-51.71780145	-423.06851142	-52.28940370999999	-0.5716022599999846	-0.6992520004168057	0.1276497404168211
ru-37X1-a	amides	Ru	37X1	a	1	hcp	Amides	-492.17800961	-68.36988191	-423.06851142	-69.10949819000001	-0.739616280000007	-0.6050642827806172	-0.13455199721938982
ru-49X1-a	amides	Ru	49X1	a	1	hcp	Amides	-508.9282183	-85.09142633	-423.06851142	-85.85970688000003	-0.7682805500000285	-0.7733846708683245	0.005104120868296036
ru-49X2-a	amides	Ru	49X2	a	1	hcp	Amides	-508.85493954	-84.97580513	-423.06851142	-85.78642811999998	-0.8106229899999846	-0.878528259460694	0.0679052694607094
ru-25X2-a	amides	Ru	25X2	a	1	hcp	Amides	-476.09537113	-52.15327434	-423.06851142	-53.02685971	-0.8735853699999936	-0.7325514636043664	-0.14103390639562718
ru-37X2-a	amides	Ru	37X2	a	1	hcp	Amides	-492.69010209	-68.74951717	-423.06851142	-69.62159066999999	-0.8720734999999848	-0.8089343785181171	-0.06313912148186773
ru-49X3-a	amides	Ru	49X3	a	1	hcp	Amides	-509.39414757	-85.39278571	-423.06851142	-86.32563614999998	-0.9328504399999816	-0.8571375051889873	-0.07571293481099428
ru-49X4-a	amides	Ru	49X4	a	1	hcp	Amides	-509.28147526	-85.34712626	-423.06851142	-86.21296383999999	-0.8658375799999902	-0.9704943813118944	0.10465680131190414
ru-37X3-a	amides	Ru	37X3	a	1	hcp	Amides	-491.99556788	-68.15812067	-423.06851142	-68.92705646000002	-0.7689357900000147	-0.7075945579799878	-0.06134123202002684
ru-49X5-a	amides	Ru	49X5	a	1	hcp	Amides	-508.82547616	-84.81148127	-423.06851142	-85.75696474	-0.9454834699999992	-0.8193477317228144	-0.12613573827718483
ru-37X4-a	amides	Ru	37X4	a	1	hcp	Amides	-492.1762553	-68.52948564	-423.06851142	-69.10774387999999	-0.5782582399999825	-0.7384518852582431	0.16019364525826063
ru-49X6-a	amides	Ru	49X6	a	1	hcp	Amides	-509.29578055	-85.18458992	-423.06851142	-86.22726913000002	-1.0426792100000313	-0.9605858868972916	-0.08209332310273965
ru-49X7-a	amides	Ru	49X7	a	1	hcp	Amides	-508.85335271	-85.12457339	-423.06851142	-85.78484129000003	-0.6602679000000364	-0.8134453994181143	0.1531774994180779
ru-49X8-a	amides	Ru	49X8	a	1	hcp	Amides	-508.73115944	-84.60803269	-423.06851142	-85.66264802	-1.0546153300000043	-0.9905689013800014	-0.06404642862000287
cu-13X1-a	amides	Cu	13X1	a	110	fcc	Amides	-207.22814477	-35.32056159	-171.38308451	-35.84506026	-0.5244986699999998	-1.2212720516564062	0.6967733816564063
cu-25X1-a	amides	Cu	25X1	a	110	fcc	Amides	-223.44141097	-51.71780145	-171.38308451	-52.05832645999999	-0.3405250099999861	-0.9023993938921038	0.5618743838921176
cu-37X1-a	amides	Cu	37X1	a	110	fcc	Amides	-240.2825304	-68.36988191	-171.38308451	-68.89944589000001	-0.529563980000006	-0.3563384185085567	-0.17322556149144935
cu-49X1-a	amides	Cu	49X1	a	110	fcc	Amides	-257.02953926	-85.09142633	-171.38308451	-85.64645474999998	-0.5550284199999709	-0.4698611859921726	-0.0851672340077983
cu-49X2-a	amides	Cu	49X2	a	110	fcc	Amides	-256.97127768	-84.97580513	-171.38308451	-85.58819317000001	-0.6123880400000132	-0.5076713378113595	-0.1047167021886537
cu-25X2-a	amides	Cu	25X2	a	110	fcc	Amides	-224.12045871	-52.15327434	-171.38308451	-52.737374200000005	-0.584099860000002	-0.6150850962373369	0.030985236237334846
cu-37X2-a	amides	Cu	37X2	a	110	fcc	Amides	-240.73972515	-68.74951717	-171.38308451	-69.35664064	-0.6071234699999906	-0.5874075322867469	-0.019715937713243648
cu-49X3-a	amides	Cu	49X3	a	110	fcc	Amides	-257.42995845	-85.39278571	-171.38308451	-86.04687394000001	-0.6540882300000135	-0.7184782311095432	0.06439000110952975
cu-49X4-a	amides	Cu	49X4	a	110	fcc	Amides	-257.40691665	-85.34712626	-171.38308451	-86.02383214000002	-0.6767058800000285	-0.6172191786624239	-0.059486701337604586
cu-37X3-a	amides	Cu	37X3	a	110	fcc	Amides	-240.08821375	-68.15812067	-171.38308451	-68.70512923999999	-0.5470085699999885	-0.5037633927136511	-0.043245177286337366
cu-49X5-a	amides	Cu	49X5	a	110	fcc	Amides	-256.74486391	-84.81148127	-171.38308451	-85.36177939999999	-0.5502981299999874	-0.513691981160747	-0.036606148839240404
cu-37X4-a	amides	Cu	37X4	a	110	fcc	Amides	-240.31469763	-68.52948564	-171.38308451	-68.93161312000001	-0.4021274800000043	-0.302418766554311	-0.09970871344569332
cu-49X6-a	amides	Cu	49X6	a	110	fcc	Amides	-257.20447892	-85.18458992	-171.38308451	-85.82139440999998	-0.6368044899999887	-0.6362162611876414	-0.0005882288123473245
cu-49X7-a	amides	Cu	49X7	a	110	fcc	Amides	-256.97804797	-85.12457339	-171.38308451	-85.59496345999997	-0.4703900699999792	-0.4390760379555161	-0.03131403204446309
cu-49X8-a	amides	Cu	49X8	a	110	fcc	Amides	-256.8631449	-84.60803269	-171.38308451	-85.48006039	-0.8720277000000038	-0.8608910932107534	-0.011136606789250436
ni-13X1-a	amides	Ni	13X1	a	111	fcc	Amides	-286.7352421	-35.32056159	-250.91869356	-35.816548539999985	-0.4959869499999882	-1.050004154413621	0.5540172044136327
ni-25X1-a	amides	Ni	25X1	a	111	fcc	Amides	-303.13606212	-51.71780145	-250.91869356	-52.21736856000001	-0.4995671100000081	-0.4791475258162521	-0.020419584183756
ni-37X1-a	amides	Ni	37X1	a	111	fcc	Amides	-319.978028	-68.36988191	-250.91869356	-69.05933443999999	-0.6894525299999827	-0.5393079418176683	-0.15014458818231446
ni-49X1-a	amides	Ni	49X1	a	111	fcc	Amides	-336.72297136	-85.09142633	-250.91869356	-85.80427779999997	-0.7128514699999613	-0.7599561047957337	0.047104634795772427
ni-49X2-a	amides	Ni	49X2	a	111	fcc	Amides	-336.6776251	-84.97580513	-250.91869356	-85.75893153999999	-0.7831264099999942	-0.7686700732648433	-0.014456336735150899
ni-25X2-a	amides	Ni	25X2	a	111	fcc	Amides	-303.84849473	-52.15327434	-250.91869356	-52.92980117000002	-0.7765268300000159	-0.7825110112587552	0.005984181258739341
ni-37X2-a	amides	Ni	37X2	a	111	fcc	Amides	-320.46014914	-68.74951717	-250.91869356	-69.54145557999999	-0.791938409999986	-0.7149941240421782	-0.07694428595780778
ni-49X3-a	amides	Ni	49X3	a	111	fcc	Amides	-337.16619261	-85.39278571	-250.91869356	-86.24749904999999	-0.8547133399999893	-0.8843712572291338	0.02965791722914446
ni-49X4-a	amides	Ni	49X4	a	111	fcc	Amides	-337.08550313	-85.34712626	-250.91869356	-86.16680957	-0.819683310000002	-0.9145135082633544	0.09483019826335237
ni-37X3-a	amides	Ni	37X3	a	111	fcc	Amides	-319.79291179	-68.15812067	-250.91869356	-68.87421823	-0.7160975599999944	-0.6392294353054666	-0.07686812469452775
ni-49X5-a	amides	Ni	49X5	a	111	fcc	Amides	-336.41222164	-84.81148127	-250.91869356	-85.49352807999998	-0.6820468099999744	-0.7198569267214339	0.03781011672145951
ni-37X4-a	amides	Ni	37X4	a	111	fcc	Amides	-319.98392426	-68.52948564	-250.91869356	-69.06523069999997	-0.535745059999968	-0.6874864869087247	0.1517414269087567
ni-49X6-a	amides	Ni	49X6	a	111	fcc	Amides	-336.96804442	-85.18458992	-250.91869356	-86.04935086	-0.8647609400000107	-0.8053920808430632	-0.05936885915694745
ni-49X7-a	amides	Ni	49X7	a	111	fcc	Amides	-336.6811624	-85.12457339	-250.91869356	-85.76246884	-0.637895450000002	-0.5758820665761277	-0.0620133834238743
ni-49X8-a	amides	Ni	49X8	a	111	fcc	Amides	-336.54464294	-84.60803269	-250.91869356	-85.62594938000001	-1.017916690000007	-0.7829606289656823	-0.23495606103432465
ir-13X1-a	amides	Ir	13X1	a	111	fcc	Amides	-443.93503437	-35.32056159	-408.05800262	-35.87703174999996	-0.5564701599999609	-1.1536274441773102	0.5971572841773494
ir-25X1-a	amides	Ir	25X1	a	111	fcc	Amides	-460.36909794	-51.71780145	-408.05800262	-52.31109531999999	-0.5932938699999895	-0.5364144180183885	-0.05687945198160094
ir-37X1-a	amides	Ir	37X1	a	111	fcc	Amides	-477.12106559	-68.36988191	-408.05800262	-69.06306296999998	-0.6931810599999721	-0.5258816722078592	-0.16729938779211295
ir-49X1-a	amides	Ir	49X1	a	111	fcc	Amides	-493.87057964	-85.09142633	-408.05800262	-85.81257701999999	-0.7211506899999875	-0.7591213405772947	0.0379706505773072
ir-49X2-a	amides	Ir	49X2	a	111	fcc	Amides	-493.81530238	-84.97580513	-408.05800262	-85.75729975999997	-0.781494629999969	-0.7293592234947681	-0.052135406505200876
ir-25X2-a	amides	Ir	25X2	a	111	fcc	Amides	-461.02823311	-52.15327434	-408.05800262	-52.97023048999995	-0.816956149999946	-0.8061530955199387	-0.01080305448000729
ir-37X2-a	amides	Ir	37X2	a	111	fcc	Amides	-477.65264177	-68.74951717	-408.05800262	-69.59463914999998	-0.8451219799999734	-0.7325551748770636	-0.11256680512290984
ir-49X3-a	amides	Ir	49X3	a	111	fcc	Amides	-494.34828486	-85.39278571	-408.05800262	-86.29028223999995	-0.8974965299999553	-0.9014626814266932	0.003966151426737841
ir-49X4-a	amides	Ir	49X4	a	111	fcc	Amides	-494.2106125	-85.34712626	-408.05800262	-86.15260988	-0.805483620000004	-0.8634321385437289	0.05794851854372496
ir-37X3-a	amides	Ir	37X3	a	111	fcc	Amides	-476.92939824	-68.15812067	-408.05800262	-68.87139561999999	-0.7132749499999846	-0.6159048370228248	-0.0973701129771598
ir-49X5-a	amides	Ir	49X5	a	111	fcc	Amides	-493.32434855	-84.81148127	-408.05800262	-85.26634593	-0.4548646599999983	-0.5335586806210131	0.07869402062101477
ir-37X4-a	amides	Ir	37X4	a	111	fcc	Amides	-477.2144483	-68.52948564	-408.05800262	-69.15644567999999	-0.626960039999986	-0.8807160317776095	0.25375599177762354
ir-49X6-a	amides	Ir	49X6	a	111	fcc	Amides	-494.3373529	-85.18458992	-408.05800262	-86.27935027999996	-1.094760359999967	-0.8409218046552809	-0.253838555344686
ir-49X7-a	amides	Ir	49X7	a	111	fcc	Amides	-493.90267483	-85.12457339	-408.05800262	-85.84467221	-0.720098820000004	-0.7837222817306468	0.06362346173064282
ir-49X8-a	amides	Ir	49X8	a	111	fcc	Amides	-493.6763853	-84.60803269	-408.05800262	-85.61838267999997	-1.0103499899999662	-0.973477477182456	-0.03687251281751014
zn-13X1-a	amides	Zn	13X1	a	1	hcp	Amides	-89.41645921	-35.32056159	-53.85841374	-35.55804547	-0.2374838799999992	-1.5969503969003398	1.3594665169003406
zn-25X1-a	amides	Zn	25X1	a	1	hcp	Amides	-105.87840055	-51.71780145	-53.85841374	-52.01998680999999	-0.3021853599999886	-0.9261379295897996	0.6239525695898109
zn-37X1-a	amides	Zn	37X1	a	1	hcp	Amides	-122.59104353	-68.36988191	-53.85841374	-68.73262978999999	-0.3627478799999863	-0.3768923344540269	0.014144454454040611
zn-49X1-a	amides	Zn	49X1	a	1	hcp	Amides	-139.32434939	-85.09142633	-53.85841374	-85.46593565	-0.3745093200000013	-0.1778716853998219	-0.1966376346001794
zn-49X2-a	amides	Zn	49X2	a	1	hcp	Amides	-139.26383509	-84.97580513	-53.85841374	-85.40542134999998	-0.4296162199999855	-0.2763222332365558	-0.1532939867634297
zn-25X2-a	amides	Zn	25X2	a	1	hcp	Amides	-106.42767476	-52.15327434	-53.85841374	-52.56926102	-0.415986679999996	-0.9462717716924304	0.5302850916924344
zn-37X2-a	amides	Zn	37X2	a	1	hcp	Amides	-123.02551592	-68.74951717	-53.85841374	-69.16710218	-0.4175850099999962	-0.4589416823466337	0.04135667234663748
zn-49X3-a	amides	Zn	49X3	a	1	hcp	Amides	-139.71052696	-85.39278571	-53.85841374	-85.85211322	-0.4593275100000085	-0.3743751007805258	-0.08495240921948266
zn-49X4-a	amides	Zn	49X4	a	1	hcp	Amides	-139.6739205	-85.34712626	-53.85841374	-85.81550676	-0.4683805000000092	-0.4123218805531223	-0.05605861944688689
zn-37X3-a	amides	Zn	37X3	a	1	hcp	Amides	-122.38132883	-68.15812067	-53.85841374	-68.52291509	-0.3647944199999955	-0.4651170818588923	0.10032266185889677
zn-49X5-a	amides	Zn	49X5	a	1	hcp	Amides	-139.06280902	-84.81148127	-53.85841374	-85.20439528	-0.3929140099999983	-0.3019466310585557	-0.09096737894144263
zn-37X4-a	amides	Zn	37X4	a	1	hcp	Amides	-122.7820339	-68.52948564	-53.85841374	-68.92362016	-0.3941345199999944	-0.391427367222505	-0.0027071527774893966
zn-49X6-a	amides	Zn	49X6	a	1	hcp	Amides	-139.50585293	-85.18458992	-53.85841374	-85.64743919	-0.4628492700000066	-0.3046736340025404	-0.1581756359974662
zn-49X7-a	amides	Zn	49X7	a	1	hcp	Amides	-139.43539755	-85.12457339	-53.85841374	-85.57698381	-0.4524104200000067	-0.3276482194534509	-0.12476220054655579
zn-49X8-a	amides	Zn	49X8	a	1	hcp	Amides	-139.17561016	-84.60803269	-53.85841374	-85.31719641999999	-0.709163729999986	-0.5918593309728521	-0.11730439902713385
rh-13X1-a	amides	Rh	13X1	a	111	fcc	Amides	-369.55322849	-35.32056159	-333.72858462	-35.82464386999999	-0.5040822799999916	-1.1522082301828078	0.6481259501828163
rh-25X1-a	amides	Rh	25X1	a	111	fcc	Amides	-386.02344612	-51.71780145	-333.72858462	-52.294861500000025	-0.5770600500000214	-0.4467926617894662	-0.13026738821055517
rh-25X2-a	amides	Rh	25X2	a	111	fcc	Amides	-386.68266653	-52.15327434	-333.72858462	-52.95408191000001	-0.8008075700000106	-0.6835150939852355	-0.1172924760147751
rh-37X1-a	amides	Rh	37X1	a	111	fcc	Amides	-402.78805315	-68.36988191	-333.72858462	-69.05946853	-0.68958662	-0.5473171428008072	-0.1422694771991928
rh-37X2-a	amides	Rh	37X2	a	111	fcc	Amides	-403.2783593	-68.74951717	-333.72858462	-69.54977467999998	-0.8002575099999802	-0.7658805814838274	-0.034376928516152816
rh-37X3-a	amides	Rh	37X3	a	111	fcc	Amides	-402.59776636	-68.15812067	-333.72858462	-68.86918173999999	-0.7110610699999853	-0.6438375749198997	-0.06722349508008563
rh-37X4-a	amides	Rh	37X4	a	111	fcc	Amides	-402.86917812	-68.52948564	-333.72858462	-69.14059350000002	-0.6111078600000184	-0.5431942767018256	-0.06791358329819275
rh-49X1-a	amides	Rh	49X1	a	111	fcc	Amides	-419.53694824	-85.09142633	-333.72858462	-85.80836362000002	-0.7169372900000184	-0.7064427809981595	-0.010494509001858887
rh-49X2-a	amides	Rh	49X2	a	111	fcc	Amides	-419.4817202	-84.97580513	-333.72858462	-85.75313557999999	-0.7773304499999938	-0.8157188543528378	0.03838840435284396
rh-49X3-a	amides	Rh	49X3	a	111	fcc	Amides	-419.99283159	-85.39278571	-333.72858462	-86.26424696999999	-0.8714612599999896	-0.7917009466673619	-0.07976031333262767
rh-49X4-a	amides	Rh	49X4	a	111	fcc	Amides	-419.88110469	-85.34712626	-333.72858462	-86.15252006999998	-0.805393809999984	-0.8843092816246809	0.07891547162469692
rh-49X5-a	amides	Rh	49X5	a	111	fcc	Amides	-419.20803115	-84.81148127	-333.72858462	-85.47944653000002	-0.6679652600000168	-0.644593803988684	-0.023371456011332725
rh-49X6-a	amides	Rh	49X6	a	111	fcc	Amides	-419.84359492	-85.18458992	-333.72858462	-86.1150103	-0.930420380000001	-0.8049029342721354	-0.1255174457278656
rh-49X7-a	amides	Rh	49X7	a	111	fcc	Amides	-419.55115718	-85.12457339	-333.72858462	-85.82257256000003	-0.6979991700000312	-0.7533481168466807	0.05534894684664948
co-25X1-a	amides	Co	25X1	a	1	hcp	Amides	-380.09079517	-51.71780145	-327.6932973	-52.39749787	-0.679696419999992	-0.64950602380042	-0.03019039619957198
co-25X2-a	amides	Co	25X2	a	1	hcp	Amides	-380.53751476	-52.15327434	-327.6932973	-52.84421746000004	-0.6909431200000355	-0.8027359589118106	0.11179283891177505
co-37X1-a	amides	Co	37X1	a	1	hcp	Amides	-396.70027451	-68.36988191	-327.6932973	-69.00697721	-0.6370952999999986	-0.5068991109156826	-0.13019618908431596
co-37X2-a	amides	Co	37X2	a	1	hcp	Amides	-397.16246324	-68.74951717	-327.6932973	-69.46916594000004	-0.7196487700000347	-0.7709505971737372	0.05130182717370246
co-37X3-a	amides	Co	37X3	a	1	hcp	Amides	-396.50202307	-68.15812067	-327.6932973	-68.80872577000002	-0.6506051000000213	-0.3311767517227366	-0.31942834827728467
co-37X4-a	amides	Co	37X4	a	1	hcp	Amides	-396.677021	-68.52948564	-327.6932973	-68.98372370000004	-0.4542380600000371	-0.6302718392346947	0.17603377923465757
co-49X1-a	amides	Co	49X1	a	1	hcp	Amides	-413.45358324	-85.09142633	-327.6932973	-85.76028594000002	-0.6688596100000126	-0.6888070951230958	0.019947485123083197
co-49X2-a	amides	Co	49X2	a	1	hcp	Amides	-413.39176978	-84.97580513	-327.6932973	-85.69847248000002	-0.7226673500000231	-0.7418244234335418	0.01915707343351869
co-49X3-a	amides	Co	49X3	a	1	hcp	Amides	-413.87326561	-85.39278571	-327.6932973	-86.17996830999999	-0.7871825999999942	-0.7474584430895277	-0.03972415691046649
co-49X4-a	amides	Co	49X4	a	1	hcp	Amides	-413.77392216	-85.34712626	-327.6932973	-86.08062486	-0.7334986000000043	-0.7130758313235077	-0.020422768676496617
co-49X5-a	amides	Co	49X5	a	1	hcp	Amides	-413.24207635	-84.81148127	-327.6932973	-85.54877905000001	-0.7372977800000058	-0.5998851184676823	-0.13741266153232345
co-49X6-a	amides	Co	49X6	a	1	hcp	Amides	-413.63236743	-85.18458992	-327.6932973	-85.93907013	-0.7544802100000112	-0.7856034611171197	0.031123251117108452
co-49X7-a	amides	Co	49X7	a	1	hcp	Amides	-413.37142175	-85.12457339	-327.6932973	-85.67812445000004	-0.5535510600000464	-0.7734628342865619	0.21991177428651554
co-49X8-a	amides	Co	49X8	a	1	hcp	Amides	-413.03542208	-84.60803269	-327.6932973	-85.34212478	-0.7340920900000043	-0.7412534202906471	0.007161330290642809
fe-13X1-a	amides	Fe	13X1	a	110	bcc	Amides	-417.44604174	-35.32056159	-381.20808412	-36.237957619999975	-0.9173960299999776	-0.8338335205454044	-0.08356250945457322
fe-25X1-a	amides	Fe	25X1	a	110	bcc	Amides	-433.88190394	-51.71780145	-381.20808412	-52.67381981999995	-0.9560183699999456	-1.0938692741601912	0.1378509041602456
fe-25X2-a	amides	Fe	25X2	a	110	bcc	Amides	-434.16516797	-52.15327434	-381.20808412	-52.95708385	-0.8038095100000007	-0.954658453744088	0.1508489437440873
fe-37X1-a	amides	Fe	37X1	a	110	bcc	Amides	-450.62014953	-68.36988191	-381.20808412	-69.41206540999997	-1.0421834999999646	-0.9729458498480312	-0.0692376501519334
fe-37X2-a	amides	Fe	37X2	a	110	bcc	Amides	-450.84113091	-68.74951717	-381.20808412	-69.63304678999998	-0.883529619999976	-0.7285814331040257	-0.15494818689595036
fe-37X3-a	amides	Fe	37X3	a	110	bcc	Amides	-450.16201495	-68.15812067	-381.20808412	-68.95393082999999	-0.7958101599999878	-0.7437753289887183	-0.05203483101126949
fe-37X4-a	amides	Fe	37X4	a	110	bcc	Amides	-450.82673525	-68.52948564	-381.20808412	-69.61865112999999	-1.089165489999985	-0.9661697080712202	-0.12299578192876481
fe-49X1-a	amides	Fe	49X1	a	110	bcc	Amides	-467.05828021	-85.09142633	-381.20808412	-85.85019609	-0.7587697599999927	-0.7848509095002925	0.026081149500299716
fe-49X2-a	amides	Fe	49X2	a	110	bcc	Amides	-466.97541764	-84.97580513	-381.20808412	-85.76733351999997	-0.7915283899999679	-0.8037956196287865	0.012267229628818654
fe-49X3-a	amides	Fe	49X3	a	110	bcc	Amides	-467.51501192	-85.39278571	-381.20808412	-86.30692779999998	-0.9141420899999844	-0.9740377944821574	0.05989570448217307
fe-49X4-a	amides	Fe	49X4	a	110	bcc	Amides	-467.48832164	-85.34712626	-381.20808412	-86.28023751999996	-0.9331112599999614	-0.8929956520683788	-0.04011560793158253
fe-49X5-a	amides	Fe	49X5	a	110	bcc	Amides	-467.13460989	-84.81148127	-381.20808412	-85.92652576999996	-1.1150444999999536	-0.8887709496205929	-0.2262735503793607
fe-49X6-a	amides	Fe	49X6	a	110	bcc	Amides	-467.48538661	-85.18458992	-381.20808412	-86.27730248999995	-1.0927125699999607	-0.9874590942818884	-0.10525347571807231
fe-49X7-a	amides	Fe	49X7	a	110	bcc	Amides	-467.44896051	-85.12457339	-381.20808412	-86.24087638999998	-1.1163029999999878	-1.261821718475943	0.1455187184759552
fe-49X8-a	amides	Fe	49X8	a	110	bcc	Amides	-467.11788871	-84.60803269	-381.20808412	-85.90980458999996	-1.301771899999963	-1.0733850901773536	-0.2283868098226094
ir-4aZ6-a	amidines	Ir	4aZ6	a	111	fcc	Amidines	-498.95373717	-89.82432836	-408.05800262	-90.89573455	-1.0714061899999905	-1.2030630040519412	0.13165681405195073
ag-4aZ1-a	amidines	Ag	4aZ1	a	111	fcc	Amidines	-216.05712563	-89.83666085	-125.30436866	-90.75275697	-0.916096120000006	-0.7794730710461408	-0.13662304895386512
ag-4aZ2-a	amidines	Ag	4aZ2	a	111	fcc	Amidines	-215.94950622	-89.77371337	-125.30436866	-90.64513756	-0.871424189999999	-0.8505006553174468	-0.02092353468255226
ag-4aZ3-a	amidines	Ag	4aZ3	a	111	fcc	Amidines	-216.29566788	-90.18966138	-125.30436866	-90.99129922	-0.8016378399999979	-0.6382362628505263	-0.16340157714947168
ag-4aZ4-a	amidines	Ag	4aZ4	a	111	fcc	Amidines	-216.27862345	-90.14320214	-125.30436866	-90.97425479	-0.8310526500000037	-0.8692128420695013	0.03816019206949761
ag-4aZ5-a	amidines	Ag	4aZ5	a	111	fcc	Amidines	-215.92676627	-89.92729302	-125.30436866	-90.62239761	-0.6951045900000139	-0.6331861257115605	-0.06191846428845338
ag-4aZ6-a	amidines	Ag	4aZ6	a	111	fcc	Amidines	-215.62556684	-89.82432836	-125.30436866	-90.32119818	-0.4968698200000148	-0.4668928218903829	-0.02997699810963189
ag-4aZ7-a	amidines	Ag	4aZ7	a	111	fcc	Amidines	-215.63001548	-89.74371693	-125.30436866	-90.32564682	-0.5819298899999978	-0.4957419809581722	-0.08618790904182566
ag-4aZ8-a	amidines	Ag	4aZ8	a	111	fcc	Amidines	-215.74284306	-89.76359319	-125.30436866	-90.43847440000002	-0.6748812100000237	-0.7198120720812824	0.04493086208125874
ag-4aZ9-a	amidines	Ag	4aZ9	a	111	fcc	Amidines	-215.83563325	-89.936183	-125.30436866	-90.53126459	-0.5950815900000066	-0.7549235412379574	0.15984195123795075
ag-4aZa-a	amidines	Ag	4aZa	a	111	fcc	Amidines	-215.88191473	-89.98237877	-125.30436866	-90.57754607	-0.5951673000000142	-0.5552551640330421	-0.03991213596697207
ag-4aZb-a	amidines	Ag	4aZb	a	111	fcc	Amidines	-215.88526488	-89.83189482	-125.30436866	-90.58089622	-0.7490013999999974	-0.5159077599543878	-0.23309364004560962
ag-4aZc-a	amidines	Ag	4aZc	a	111	fcc	Amidines	-215.82860017	-89.88367801	-125.30436866	-90.52423151	-0.6405534999999958	-0.6771616803671208	0.03660818036712499
ag-4aZd-a	amidines	Ag	4aZd	a	111	fcc	Amidines	-215.62453998	-89.53895482	-125.30436866	-90.32017132	-0.7812165000000135	-0.695836530369462	-0.0853799696305515
ag-4aZe-a	amidines	Ag	4aZe	a	111	fcc	Amidines	-215.77414387	-89.76368235	-125.30436866	-90.46977521	-0.7060928599999983	-0.8369286309234241	0.1308357709234258
ag-4aZf-a	amidines	Ag	4aZf	a	111	fcc	Amidines	-215.94966292	-89.86611798	-125.30436866	-90.64529426	-0.7791762800000157	-0.6721199237426845	-0.10705635625733123
ag-4aZg-a	amidines	Ag	4aZg	a	111	fcc	Amidines	-215.6363381	-89.59163214	-125.30436866	-90.33196944	-0.7403372999999931	-0.6411383231281036	-0.0991989768718895
ag-4aZh-a	amidines	Ag	4aZh	a	111	fcc	Amidines	-215.65744216	-89.44856733	-125.30436866	-90.3530735	-0.9045061699999906	-0.8730888730378581	-0.03141729696213247
ag-4aZi-a	amidines	Ag	4aZi	a	111	fcc	Amidines	-215.53141345	-89.48306868	-125.30436866	-90.22704479	-0.7439761100000055	-0.8140486700633289	0.07007256006332341
ag-4aZj-a	amidines	Ag	4aZj	a	111	fcc	Amidines	-215.69927796	-89.53796066	-125.30436866	-90.3949093	-0.8569486399999988	-0.7706516344799752	-0.08629700552002362
ag-4aZk-a	amidines	Ag	4aZk	a	111	fcc	Amidines	-215.56729481	-89.47953894	-125.30436866	-90.26292615	-0.7833872100000008	-0.8671062227161599	0.08371901271615911
ag-4aZl-a	amidines	Ag	4aZl	a	111	fcc	Amidines	-215.1162517	-89.3159104	-125.30436866	-89.81188304	-0.4959726399999908	-0.5655184821345642	0.06954584213457343
ag-4aZm-a	amidines	Ag	4aZm	a	111	fcc	Amidines	-215.06611808	-88.98917594	-125.30436866	-89.76174942	-0.7725734800000055	-0.9613959915738804	0.18882251157387497
ag-4aZn-a	amidines	Ag	4aZn	a	111	fcc	Amidines	-215.64000249	-89.52619563	-125.30436866	-90.33563383	-0.8094382000000024	-0.6114679755628032	-0.19797022443719925
ag-4aZo-a	amidines	Ag	4aZo	a	111	fcc	Amidines	-215.60915739	-89.59802192	-125.30436866	-90.30478873	-0.7067668100000191	-0.5972897905854921	-0.10947701941452692
au-4aZ1-a	amidines	Au	4aZ1	a	111	fcc	Amidines	-241.61804289	-89.83666085	-150.76413218	-90.85391071	-1.0172498600000068	-0.9539319033137872	-0.06331795668621965
au-4aZ2-a	amidines	Au	4aZ2	a	111	fcc	Amidines	-241.49120276	-89.77371337	-150.76413218	-90.72707058	-0.9533572100000072	-0.9970161285476848	0.04365891854767767
au-4aZ3-a	amidines	Au	4aZ3	a	111	fcc	Amidines	-241.81579069	-90.18966138	-150.76413218	-91.05165851	-0.861997130000006	-0.8817118391048808	0.019714709104874828
au-4aZ4-a	amidines	Au	4aZ4	a	111	fcc	Amidines	-241.82382742	-90.14320214	-150.76413218	-91.05969524	-0.9164930999999968	-0.9484683653353444	0.03197526533534756
au-4aZ5-a	amidines	Au	4aZ5	a	111	fcc	Amidines	-241.47160587	-89.92729302	-150.76413218	-90.70747369	-0.7801806700000071	-0.6873792024903196	-0.09280146750968754
au-4aZ6-a	amidines	Au	4aZ6	a	111	fcc	Amidines	-241.13317293	-89.82432836	-150.76413218	-90.36904075	-0.544712390000015	-0.5195702332381273	-0.02514215676188769
au-4aZ7-a	amidines	Au	4aZ7	a	111	fcc	Amidines	-241.13373067	-89.74371693	-150.76413218	-90.36959849000002	-0.6258815600000105	-0.3957333236011919	-0.2301482363988186
au-4aZ8-a	amidines	Au	4aZ8	a	111	fcc	Amidines	-241.33958627	-89.76359319	-150.76413218	-90.57545409000002	-0.8118609000000276	-0.7941416826962922	-0.01771921730373549
au-4aZ9-a	amidines	Au	4aZ9	a	111	fcc	Amidines	-241.3313102	-89.936183	-150.76413218	-90.56717802	-0.6309950200000003	-0.5201940434594263	-0.11080097654057397
au-4aZa-a	amidines	Au	4aZa	a	111	fcc	Amidines	-241.38497134	-89.98237877	-150.76413218	-90.62083916	-0.6384603900000059	-0.681956756446823	0.04349636644681709
au-4aZb-a	amidines	Au	4aZb	a	111	fcc	Amidines	-241.4010329	-89.83189482	-150.76413218	-90.63690072	-0.8050058999999976	-0.5128178692916094	-0.29218803070838817
au-4aZc-a	amidines	Au	4aZc	a	111	fcc	Amidines	-241.32725807	-89.88367801	-150.76413218	-90.56312589	-0.6794478800000121	-0.7389158608301898	0.05946798083017768
au-4aZd-a	amidines	Au	4aZd	a	111	fcc	Amidines	-241.14178304	-89.53895482	-150.76413218	-90.37765086000002	-0.8386960400000163	-0.6124600046551762	-0.22623603534484005
au-4aZe-a	amidines	Au	4aZe	a	111	fcc	Amidines	-241.26951536	-89.76368235	-150.76413218	-90.50538318000002	-0.7417008300000276	-0.9684275340726742	0.2267267040726466
au-4aZf-a	amidines	Au	4aZf	a	111	fcc	Amidines	-241.45146382	-89.86611798	-150.76413218	-90.68733164	-0.821213659999998	-0.7017316629855941	-0.11948199701440387
au-4aZg-a	amidines	Au	4aZg	a	111	fcc	Amidines	-241.14854257	-89.59163214	-150.76413218	-90.38441039	-0.7927782499999978	-0.6665934647495675	-0.1261847852504303
au-4aZh-a	amidines	Au	4aZh	a	111	fcc	Amidines	-241.19545596	-89.44856733	-150.76413218	-90.43132378	-0.9827564500000108	-0.9922500299323076	0.009493579932296825
au-4aZi-a	amidines	Au	4aZi	a	111	fcc	Amidines	-241.05418941	-89.48306868	-150.76413218	-90.29005723	-0.8069885499999998	-0.9101866394142633	0.10319808941426345
au-4aZj-a	amidines	Au	4aZj	a	111	fcc	Amidines	-241.25967012	-89.53796066	-150.76413218	-90.49553794000002	-0.9575772800000236	-0.8301495402673282	-0.1274277397326954
au-4aZk-a	amidines	Au	4aZk	a	111	fcc	Amidines	-241.08961012	-89.47953894	-150.76413218	-90.32547794	-0.8459390000000155	-0.8391525295962765	-0.006786470403739031
au-4aZl-a	amidines	Au	4aZl	a	111	fcc	Amidines	-240.63517684	-89.3159104	-150.76413218	-89.87104466000002	-0.5551342600000169	-0.2248370813392171	-0.3302971786607998
au-4aZm-a	amidines	Au	4aZm	a	111	fcc	Amidines	-240.59091232	-88.98917594	-150.76413218	-89.82678014000001	-0.8376042000000155	-1.031665456003978	0.1940612560039625
au-4aZn-a	amidines	Au	4aZn	a	111	fcc	Amidines	-241.18646056	-89.52619563	-150.76413218	-90.42232838	-0.8961327500000067	-0.9162166233290492	0.02008387332904249
au-4aZo-a	amidines	Au	4aZo	a	111	fcc	Amidines	-241.19611831	-89.59802192	-150.76413218	-90.43198613	-0.8339642100000191	-0.7961818385400505	-0.037782371459968545
cd-4aZ1-a	amidines	Cd	4aZ1	a	1	hcp	Amidines	-126.56545011	-89.83666085	-36.05766447	-90.50778564	-0.6711247900000075	-0.6001824811014274	-0.07094230889858011
ir-4aZ7-a	amidines	Ir	4aZ7	a	111	fcc	Amidines	-498.94313886	-89.74371693	-408.05800262	-90.88513623999997	-1.1414193099999466	-1.2617386216320483	0.12031931163210174
ir-4aZ8-a	amidines	Ir	4aZ8	a	111	fcc	Amidines	-498.91979776	-89.76359319	-408.05800262	-90.86179513999996	-1.0982019499999751	-1.189089647079186	0.09088769707921096
cd-4aZ2-a	amidines	Cd	4aZ2	a	1	hcp	Amidines	-126.49119369	-89.77371337	-36.05766447	-90.43352922	-0.6598158500000011	-0.6654585743545454	0.005642724354544271
rh-14Z1-a	amidines	Rh	14Z1	a	111	fcc	Amidines	-374.97305455	-40.17277264	-333.72858462	-41.24446992999998	-1.0716972899999817	-0.8359153368276324	-0.2357819531723493
rh-26Z1-a	amidines	Rh	26Z1	a	111	fcc	Amidines	-391.77601461	-56.49648025	-333.72858462	-58.04742999000001	-1.5509497400000145	-1.532439281916865	-0.01851045808314944
rh-26Z2-a	amidines	Rh	26Z2	a	111	fcc	Amidines	-392.2008444	-56.9633665	-333.72858462	-58.47225978	-1.5088932800000023	-1.4540996063164542	-0.05479367368354815
rh-26Z3-a	amidines	Rh	26Z3	a	111	fcc	Amidines	-391.4149775	-56.47362309	-333.72858462	-57.68639288000003	-1.2127697900000314	-1.415945932542364	0.20317614254233263
co-14Z1-a	amidines	Co	14Z1	a	1	hcp	Amidines	-369.1513741	-40.17277264	-327.6932973	-41.458076800000015	-1.2853041600000168	-0.9485545394431298	-0.33674962055688695
cd-4aZ3-a	amidines	Cd	4aZ3	a	1	hcp	Amidines	-126.79115702	-90.18966138	-36.05766447	-90.73349255	-0.54383116999999	-0.3499188062342426	-0.19391236376574744
cd-4aZ4-a	amidines	Cd	4aZ4	a	1	hcp	Amidines	-126.81337687	-90.14320214	-36.05766447	-90.7557124	-0.6125102599999934	-0.4458094074505538	-0.16670085254943962
cd-4aZ5-a	amidines	Cd	4aZ5	a	1	hcp	Amidines	-126.49456104	-89.92729302	-36.05766447	-90.43689657	-0.5096035499999942	-0.5465532157833479	0.03694966578335368
cd-4aZ6-a	amidines	Cd	4aZ6	a	1	hcp	Amidines	-126.19694672	-89.82432836	-36.05766447	-90.13928225	-0.3149538900000124	-0.2942849386188015	-0.020668951381210887
cd-4aZ7-a	amidines	Cd	4aZ7	a	1	hcp	Amidines	-126.20030708	-89.74371693	-36.05766447	-90.14264261	-0.3989256799999907	-0.2217762684497302	-0.17714941155026048
cd-4aZ8-a	amidines	Cd	4aZ8	a	1	hcp	Amidines	-126.30446044	-89.76359319	-36.05766447	-90.24679597	-0.4832027799999991	-0.5583891107518184	0.0751863307518193
cd-4aZ9-a	amidines	Cd	4aZ9	a	1	hcp	Amidines	-126.37192172	-89.936183	-36.05766447	-90.31425725	-0.3780742499999974	-0.5102629901920608	0.1321887401920634
rh-26Z4-a	amidines	Rh	26Z4	a	111	fcc	Amidines	-391.13725936	-56.48695894	-333.72858462	-57.40867473999998	-0.92171579999998	-0.8917699760242144	-0.029945823975765617
rh-38Z1-a	amidines	Rh	38Z1	a	111	fcc	Amidines	-408.42753333	-73.16804246	-333.72858462	-74.69894871000002	-1.5309062500000294	-1.4611187407721928	-0.06978750922783661
rh-38Z2-a	amidines	Rh	38Z2	a	111	fcc	Amidines	-408.79817151	-73.51030823	-333.72858462	-75.06958688999998	-1.5592786599999755	-1.543029882759285	-0.016248777240690515
rh-38Z3-a	amidines	Rh	38Z3	a	111	fcc	Amidines	-408.36575188	-73.14079468	-333.72858462	-74.63716726000001	-1.4963725800000134	-1.7817215555416936	0.28534897554168026
rh-38Z4-a	amidines	Rh	38Z4	a	111	fcc	Amidines	-408.5270105	-73.15683345	-333.72858462	-74.79842588000002	-1.6415924300000313	-1.2398296971656322	-0.4017627328343991
rh-38Z5-a	amidines	Rh	38Z5	a	111	fcc	Amidines	-408.43970902	-73.26704009	-333.72858462	-74.71112440000002	-1.4440843100000222	-1.5960777052982564	0.1519933952982342
rh-38Z6-a	amidines	Rh	38Z6	a	111	fcc	Amidines	-408.16516926	-73.31321823	-333.72858462	-74.43658464000004	-1.1233664100000311	-1.0987386415976914	-0.02462776840233971
rh-38Z7-a	amidines	Rh	38Z7	a	111	fcc	Amidines	-407.9096318	-72.8732225	-333.72858462	-74.18104718000001	-1.3078246800000102	-1.2771473110872336	-0.030677368912776615
rh-38Z8-a	amidines	Rh	38Z8	a	111	fcc	Amidines	-408.17372862	-73.20189653	-333.72858462	-74.44514400000003	-1.2432474700000284	-1.341972751575241	0.09872528157521265
rh-38Z9-a	amidines	Rh	38Z9	a	111	fcc	Amidines	-408.06093372	-72.78093875	-333.72858462	-74.33234909999999	-1.5514103499999834	-1.5570791967121522	0.005668846712168829
rh-38Za-a	amidines	Rh	38Za	a	111	fcc	Amidines	-407.83029102	-72.81191912	-333.72858462	-74.10170640000001	-1.289787280000013	-1.239875600617097	-0.04991167938291596
rh-4aZ1-a	amidines	Rh	4aZ1	a	111	fcc	Amidines	-425.07375927	-89.83666085	-333.72858462	-91.34517465	-1.5085137999999887	-1.3603644780308315	-0.1481493219691572
rh-4aZ2-a	amidines	Rh	4aZ2	a	111	fcc	Amidines	-425.13879583	-89.77371337	-333.72858462	-91.41021121	-1.636497840000004	-1.676552094001437	0.04005425400143281
rh-4aZ3-a	amidines	Rh	4aZ3	a	111	fcc	Amidines	-425.40809377	-90.18966138	-333.72858462	-91.67950915	-1.4898477699999972	-1.487609429238674	-0.002238340761323343
rh-4aZ4-a	amidines	Rh	4aZ4	a	111	fcc	Amidines	-425.42755882	-90.14320214	-333.72858462	-91.6989742	-1.5557720600000096	-1.6052578670098685	0.04948580700985894
rh-4aZ5-a	amidines	Rh	4aZ5	a	111	fcc	Amidines	-425.03923908	-89.92729302	-333.72858462	-91.31065446000002	-1.38336144000003	-1.4353600926999943	0.05199865269996429
rh-4aZ6-a	amidines	Rh	4aZ6	a	111	fcc	Amidines	-424.54558415	-89.82432836	-333.72858462	-90.81699953000005	-0.9926711700000368	-0.9951952313441268	0.0025240613440900006
rh-4aZ7-a	amidines	Rh	4aZ7	a	111	fcc	Amidines	-424.54788957	-89.74371693	-333.72858462	-90.81930495	-1.075588019999998	-1.010404549764104	-0.06518347023589399
rh-4aZ8-a	amidines	Rh	4aZ8	a	111	fcc	Amidines	-424.70232266	-89.76359319	-333.72858462	-90.97373804	-1.210144850000006	-1.2861783520186665	0.07603350201866044
rh-4aZ9-a	amidines	Rh	4aZ9	a	111	fcc	Amidines	-424.86644997	-89.936183	-333.72858462	-91.13786535000004	-1.201682350000027	-1.6058318929907216	0.4041495429906945
rh-4aZa-a	amidines	Rh	4aZa	a	111	fcc	Amidines	-424.87496191	-89.98237877	-333.72858462	-91.14637729000005	-1.1639985200000351	-1.0663915142490763	-0.09760700575095882
rh-4aZb-a	amidines	Rh	4aZb	a	111	fcc	Amidines	-425.04924953	-89.83189482	-333.72858462	-91.32066491	-1.4887700900000027	-1.5572078027027203	0.06843771270271759
rh-4aZc-a	amidines	Rh	4aZc	a	111	fcc	Amidines	-424.77724646	-89.88367801	-333.72858462	-91.04866184000002	-1.1649838300000257	-1.1542529699544986	-0.010730860045527146
rh-4aZd-a	amidines	Rh	4aZd	a	111	fcc	Amidines	-424.65958582	-89.53895482	-333.72858462	-90.93100120000004	-1.392046380000025	-1.3744883576551103	-0.017558022344914548
rh-4aZe-a	amidines	Rh	4aZe	a	111	fcc	Amidines	-424.84240628	-89.76368235	-333.72858462	-91.11382166	-1.3501393099999888	-1.44772916908029	0.09758985908030127
rh-4aZf-a	amidines	Rh	4aZf	a	111	fcc	Amidines	-424.89392612	-89.86611798	-333.72858462	-91.1653415	-1.2992235200000124	-1.3405857903930212	0.04136227039300877
rh-4aZg-a	amidines	Rh	4aZg	a	111	fcc	Amidines	-424.62099941	-89.59163214	-333.72858462	-90.89241479000005	-1.3007826500000306	-1.343316263304814	0.042533613304783335
rh-4aZh-a	amidines	Rh	4aZh	a	111	fcc	Amidines	-424.52067287	-89.44856733	-333.72858462	-90.79208825	-1.3435209200000031	-1.4805273896931794	0.1370064696931763
rh-4aZi-a	amidines	Rh	4aZi	a	111	fcc	Amidines	-424.59203151	-89.48306868	-333.72858462	-90.86344689000003	-1.380378210000032	-1.5344008166356815	0.1540226066356496
rh-4aZj-a	amidines	Rh	4aZj	a	111	fcc	Amidines	-424.86740107	-89.53796066	-333.72858462	-91.13881645000004	-1.6008557900000395	-1.529211180459356	-0.07164460954068352
rh-4aZk-a	amidines	Rh	4aZk	a	111	fcc	Amidines	-424.46192632	-89.47953894	-333.72858462	-90.73334169999998	-1.253802759999985	-1.4915098581164583	0.23770709811647328
cd-4aZa-a	amidines	Cd	4aZa	a	1	hcp	Amidines	-126.48381771	-89.98237877	-36.05766447	-90.42615324	-0.4437744699999939	-0.514199002554534	0.07042453255454006
rh-4aZl-a	amidines	Rh	4aZl	a	111	fcc	Amidines	-424.06862944	-89.3159104	-333.72858462	-90.34004482	-1.0241344199999958	-1.362814762190439	0.3386803421904432
rh-4aZm-a	amidines	Rh	4aZm	a	111	fcc	Amidines	-424.16554507	-88.98917594	-333.72858462	-90.43696045000002	-1.4477845100000195	-1.67785333728105	0.2300688272810305
rh-4aZn-a	amidines	Rh	4aZn	a	111	fcc	Amidines	-424.68528842	-89.52619563	-333.72858462	-90.9567038	-1.4305081700000102	-1.4575996847450767	0.027091514745066547
rh-4aZo-a	amidines	Rh	4aZo	a	111	fcc	Amidines	-424.77964545	-89.59802192	-333.72858462	-91.05106082999998	-1.4530389099999894	-1.3511186232498602	-0.10192028675012921
cd-4aZb-a	amidines	Cd	4aZb	a	1	hcp	Amidines	-126.47150866	-89.83189482	-36.05766447	-90.41384419	-0.5819493699999896	-0.4787762533571111	-0.10317311664287848
cd-4aZc-a	amidines	Cd	4aZc	a	1	hcp	Amidines	-126.44788966	-89.88367801	-36.05766447	-90.39022519	-0.5065471799999983	-0.5249429418369544	0.018395761836956126
cd-4aZd-a	amidines	Cd	4aZd	a	1	hcp	Amidines	-126.14641671	-89.53895482	-36.05766447	-90.08875224	-0.5497974199999902	-0.4258207338327793	-0.12397668616721091
cd-4aZe-a	amidines	Cd	4aZe	a	1	hcp	Amidines	-126.50631056	-89.76368235	-36.05766447	-90.44864609	-0.6849637400000148	-0.6299989632588989	-0.054964776741115884
cd-4aZf-a	amidines	Cd	4aZf	a	1	hcp	Amidines	-126.52685421	-89.86611798	-36.05766447	-90.46918974	-0.6030717599999917	-0.4979435563962653	-0.10512820360372643
cd-4aZg-a	amidines	Cd	4aZg	a	1	hcp	Amidines	-126.19203318	-89.59163214	-36.05766447	-90.13436871	-0.5427365699999882	-0.4789242303728969	-0.06381233962709132
cd-4aZh-a	amidines	Cd	4aZh	a	1	hcp	Amidines	-126.22999272	-89.44856733	-36.05766447	-90.17232825	-0.7237609199999895	-0.7717264508754482	0.04796553087545874
cd-4aZi-a	amidines	Cd	4aZi	a	1	hcp	Amidines	-126.05717382	-89.48306868	-36.05766447	-89.99950935000001	-0.5164406700000086	-0.4687180803814641	-0.047722589618544475
cd-4aZj-a	amidines	Cd	4aZj	a	1	hcp	Amidines	-126.25647153	-89.53796066	-36.05766447	-90.19880706	-0.6608464000000112	-0.6514744023461105	-0.009371997653900621
cd-4aZk-a	amidines	Cd	4aZk	a	1	hcp	Amidines	-126.12548653	-89.47953894	-36.05766447	-90.06782206	-0.5882831199999998	-0.5355693366879848	-0.05271378331201504
cd-4aZl-a	amidines	Cd	4aZl	a	1	hcp	Amidines	-125.73646904	-89.3159104	-36.05766447	-89.67880457000001	-0.3628941700000041	-0.4978486135649405	0.13495444356493635
cd-4aZm-a	amidines	Cd	4aZm	a	1	hcp	Amidines	-125.62837479	-88.98917594	-36.05766447	-89.57071031999999	-0.5815343799999937	-0.8464362133249779	0.2649018333249842
cd-4aZn-a	amidines	Cd	4aZn	a	1	hcp	Amidines	-126.21477987	-89.52619563	-36.05766447	-90.1571154	-0.6309197700000055	-0.6954312475159128	0.06451147751590725
cd-4aZo-a	amidines	Cd	4aZo	a	1	hcp	Amidines	-126.20998594	-89.59802192	-36.05766447	-90.15232147	-0.5542995500000103	-0.6073482975368165	0.05304874753680622
pt-4aZ1-a	amidines	Pt	4aZ1	a	111	fcc	Amidines	-374.00092832	-89.83666085	-282.75561201	-91.24531631000002	-1.4086554600000198	-1.4235126113978964	0.014857151397876578
pt-4aZ2-a	amidines	Pt	4aZ2	a	111	fcc	Amidines	-374.30226787	-89.77371337	-282.75561201	-91.54665586	-1.7729424899999913	-1.9426650520532287	0.16972256205323744
pt-4aZ3-a	amidines	Pt	4aZ3	a	111	fcc	Amidines	-374.55384567	-90.18966138	-282.75561201	-91.79823366	-1.60857227999999	-1.5950069555718898	-0.013565324428100212
pt-4aZ4-a	amidines	Pt	4aZ4	a	111	fcc	Amidines	-374.60772114	-90.14320214	-282.75561201	-91.85210913000004	-1.708906990000031	-1.6483980684560464	-0.060508921543984684
pt-4aZ5-a	amidines	Pt	4aZ5	a	111	fcc	Amidines	-374.03915951	-89.92729302	-282.75561201	-91.2835475	-1.356254480000004	-1.327266738146179	-0.028987741853825133
pt-4aZ6-a	amidines	Pt	4aZ6	a	111	fcc	Amidines	-373.62385784	-89.82432836	-282.75561201	-90.86824583000003	-1.043917470000039	-1.08651292533186	0.04259545533182085
pt-4aZ7-a	amidines	Pt	4aZ7	a	111	fcc	Amidines	-373.62785256	-89.74371693	-282.75561201	-90.87224055	-1.12852362000001	-1.316462181311678	0.18793856131166797
pt-4aZ8-a	amidines	Pt	4aZ8	a	111	fcc	Amidines	-373.37065097	-89.76359319	-282.75561201	-90.61503896	-0.851445769999998	-1.248988285620641	0.3975425156206429
pt-4aZ9-a	amidines	Pt	4aZ9	a	111	fcc	Amidines	-373.53660667	-89.936183	-282.75561201	-90.78099466000003	-0.8448116600000333	-1.3374672531887342	0.4926555931887009
pt-4aZa-a	amidines	Pt	4aZa	a	111	fcc	Amidines	-373.99092462	-89.98237877	-282.75561201	-91.23531261	-1.2529338399999972	-1.3419337484520495	0.0889999084520523
pt-4aZb-a	amidines	Pt	4aZb	a	111	fcc	Amidines	-374.02881608	-89.83189482	-282.75561201	-91.27320407000002	-1.4413092500000175	-1.4600203498639388	0.018711099863921277
pt-4aZc-a	amidines	Pt	4aZc	a	111	fcc	Amidines	-373.89558884	-89.88367801	-282.75561201	-91.13997683000002	-1.2562988200000262	-1.2717526360317493	0.015453816031723022
pt-4aZd-a	amidines	Pt	4aZd	a	111	fcc	Amidines	-373.82117792	-89.53895482	-282.75561201	-91.06556591000005	-1.5266110900000314	-1.3255254748447527	-0.20108561515527867
pt-4aZe-a	amidines	Pt	4aZe	a	111	fcc	Amidines	-373.9891853	-89.76368235	-282.75561201	-91.23357328999998	-1.4698909399999849	-1.5277230051280668	0.05783206512808192
pt-4aZf-a	amidines	Pt	4aZf	a	111	fcc	Amidines	-374.04890309	-89.86611798	-282.75561201	-91.29329108000002	-1.4271731000000187	-1.54585741193452	0.11868431193450135
pt-4aZg-a	amidines	Pt	4aZg	a	111	fcc	Amidines	-373.79007889	-89.59163214	-282.75561201	-91.03446688000002	-1.4428347400000234	-1.3404112378953528	-0.10242350210467066
pt-4aZh-a	amidines	Pt	4aZh	a	111	fcc	Amidines	-373.22073616	-89.44856733	-282.75561201	-90.46512415	-1.0165568200000052	-1.5055990220313618	0.4890422020313565
pt-4aZi-a	amidines	Pt	4aZi	a	111	fcc	Amidines	-373.75355325	-89.48306868	-282.75561201	-90.99794124	-1.5148725599999864	-1.503519133478591	-0.011353426521395482
pt-4aZj-a	amidines	Pt	4aZj	a	111	fcc	Amidines	-374.02638946	-89.53796066	-282.75561201	-91.27077745000004	-1.7328167900000295	-1.778795347693304	0.045978557693274524
pt-4aZk-a	amidines	Pt	4aZk	a	111	fcc	Amidines	-373.14790354	-89.47953894	-282.75561201	-90.39229153000002	-0.9127525900000252	-1.482930273191755	0.5701776831917299
pt-4aZl-a	amidines	Pt	4aZl	a	111	fcc	Amidines	-373.26062099	-89.3159104	-282.75561201	-90.50500898	-1.189098580000007	-1.490815004303073	0.3017164243030661
pt-4aZm-a	amidines	Pt	4aZm	a	111	fcc	Amidines	-373.29084103	-88.98917594	-282.75561201	-90.53522902000005	-1.5460530800000356	-1.5498106106070964	0.003757530607060744
pt-4aZn-a	amidines	Pt	4aZn	a	111	fcc	Amidines	-373.92290614	-89.52619563	-282.75561201	-91.16729413000002	-1.6410985000000125	-1.6518368026561774	0.010738302656164933
pt-4aZo-a	amidines	Pt	4aZo	a	111	fcc	Amidines	-373.78663051	-89.59802192	-282.75561201	-91.03101850000002	-1.4329965800000224	-1.2615462409705884	-0.17145033902943396
pd-4aZ1-a	amidines	Pd	4aZ1	a	111	fcc	Amidines	-332.51985126	-89.83666085	-241.23300654	-91.28684472	-1.4501838700000036	-1.426979121955668	-0.023204748044335588
pd-4aZ2-a	amidines	Pd	4aZ2	a	111	fcc	Amidines	-332.63148027	-89.77371337	-241.23300654	-91.39847373	-1.6247603600000105	-1.7594027297404011	0.13464236974039068
pd-4aZ3-a	amidines	Pd	4aZ3	a	111	fcc	Amidines	-332.82840893	-90.18966138	-241.23300654	-91.59540239000005	-1.4057410100000285	-1.4267680927283806	0.021027082728352076
pd-4aZ4-a	amidines	Pd	4aZ4	a	111	fcc	Amidines	-332.9126694	-90.14320214	-241.23300654	-91.67966286000004	-1.5364607200000364	-1.51492305908954	-0.02153766091049647
pd-4aZ5-a	amidines	Pd	4aZ5	a	111	fcc	Amidines	-332.49040241	-89.92729302	-241.23300654	-91.25739587	-1.3301028500000172	-1.3321134228312843	0.0020105728312671545
pd-4aZ6-a	amidines	Pd	4aZ6	a	111	fcc	Amidines	-332.07270138	-89.82432836	-241.23300654	-90.83969484000002	-1.0153664800000255	-1.0190577760316302	0.003691296031604674
pd-4aZ7-a	amidines	Pd	4aZ7	a	111	fcc	Amidines	-332.094073	-89.74371693	-241.23300654	-90.86106646	-1.1173495299999845	-1.3715198763249532	0.2541703463249687
pd-4aZ8-a	amidines	Pd	4aZ8	a	111	fcc	Amidines	-332.10993147	-89.76359319	-241.23300654	-90.87692493	-1.113331740000007	-1.4542369425343935	0.3409052025343866
pd-4aZ9-a	amidines	Pd	4aZ9	a	111	fcc	Amidines	-332.56094385	-89.936183	-241.23300654	-91.32793731	-1.3917543100000105	-1.392084027349355	0.00032971734934461594
pd-4aZa-a	amidines	Pd	4aZa	a	111	fcc	Amidines	-332.44908066	-89.98237877	-241.23300654	-91.21607412	-1.233695350000005	-1.116463588579407	-0.11723176142059799
pd-4aZb-a	amidines	Pd	4aZb	a	111	fcc	Amidines	-332.43146545	-89.83189482	-241.23300654	-91.19845891000004	-1.3665640900000255	-1.462636020963842	0.0960719309638165
pd-4aZc-a	amidines	Pd	4aZc	a	111	fcc	Amidines	-332.35749391	-89.88367801	-241.23300654	-91.12448737000004	-1.2408093600000285	-1.1969866974896206	-0.043822662510407895
pd-4aZd-a	amidines	Pd	4aZd	a	111	fcc	Amidines	-332.18538884	-89.53895482	-241.23300654	-90.95238229999998	-1.4134274799999815	-1.3045794378805766	-0.10884804211940491
pd-4aZe-a	amidines	Pd	4aZe	a	111	fcc	Amidines	-332.35194716	-89.76368235	-241.23300654	-91.11894062000002	-1.3552582700000215	-1.3272108026862526	-0.028047467313768948
pd-4aZf-a	amidines	Pd	4aZf	a	111	fcc	Amidines	-332.44893633	-89.86611798	-241.23300654	-91.21592979	-1.3498118099999914	-1.3282090042710593	-0.02160280572893214
pd-4aZg-a	amidines	Pd	4aZg	a	111	fcc	Amidines	-332.16323683	-89.59163214	-241.23300654	-90.93023029000004	-1.338598150000024	-1.338100996344437	-0.0004971536555868905
pd-4aZh-a	amidines	Pd	4aZh	a	111	fcc	Amidines	-332.34173697	-89.44856733	-241.23300654	-91.10873043	-1.6601631000000054	-1.7151937347454265	0.055030634745421025
pd-4aZi-a	amidines	Pd	4aZi	a	111	fcc	Amidines	-332.09022451	-89.48306868	-241.23300654	-90.85721797	-1.3741492899999912	-1.3930764975066836	0.01892720750669241
pd-4aZj-a	amidines	Pd	4aZj	a	111	fcc	Amidines	-332.38909689	-89.53796066	-241.23300654	-91.15609035000004	-1.618129690000032	-1.612041148033356	-0.006088541966675853
pd-4aZk-a	amidines	Pd	4aZk	a	111	fcc	Amidines	-332.12372827	-89.47953894	-241.23300654	-90.89072173000002	-1.4111827900000264	-1.487572572689956	0.07638978268992958
pd-4aZl-a	amidines	Pd	4aZl	a	111	fcc	Amidines	-331.7540884	-89.3159104	-241.23300654	-90.52108186	-1.2051714600000023	-1.4846329265147205	0.27946146651471815
pd-4aZm-a	amidines	Pd	4aZm	a	111	fcc	Amidines	-331.68606277	-88.98917594	-241.23300654	-90.45305623	-1.4638802899999916	-1.5448387687007852	0.08095847870079353
pd-4aZn-a	amidines	Pd	4aZn	a	111	fcc	Amidines	-332.29047586	-89.52619563	-241.23300654	-91.05746932000002	-1.5312736900000203	-1.617511573569061	0.08623788356904072
pd-4aZo-a	amidines	Pd	4aZo	a	111	fcc	Amidines	-332.17664129	-89.59802192	-241.23300654	-90.94363475000004	-1.3456128300000358	-1.1360169928030643	-0.2095958371969715
os-4aZ1-a	amidines	Os	4aZ1	a	1	hcp	Amidines	-610.3696811	-89.83666085	-518.61939974	-91.75028136000005	-1.9136205100000296	-1.5425118676667466	-0.371108642333283
os-4aZ2-a	amidines	Os	4aZ2	a	1	hcp	Amidines	-610.29131547	-89.77371337	-518.61939974	-91.67191573000002	-1.8982023600000275	-1.957067318342098	0.058864958342070395
os-4aZ3-a	amidines	Os	4aZ3	a	1	hcp	Amidines	-610.71224962	-90.18966138	-518.61939974	-92.09284988000002	-1.903188500000013	-2.098257252621053	0.19506875262103973
os-4aZ4-a	amidines	Os	4aZ4	a	1	hcp	Amidines	-610.60407579	-90.14320214	-518.61939974	-91.98467605000008	-1.841473910000076	-1.8819322573605743	0.04045834736049825
os-4aZ5-a	amidines	Os	4aZ5	a	1	hcp	Amidines	-610.34975415	-89.92729302	-518.61939974	-91.73035441000002	-1.8030613900000247	-1.751611722502588	-0.051449667497436735
os-4aZ6-a	amidines	Os	4aZ6	a	1	hcp	Amidines	-609.62420759	-89.82432836	-518.61939974	-91.00480785000002	-1.1804794900000246	-1.1118475026576815	-0.0686319873423431
os-4aZ7-a	amidines	Os	4aZ7	a	1	hcp	Amidines	-609.57896068	-89.74371693	-518.61939974	-90.95956094000007	-1.215844010000069	-1.2964358776885945	0.08059186768852555
os-4aZ8-a	amidines	Os	4aZ8	a	1	hcp	Amidines	-609.94987424	-89.76359319	-518.61939974	-91.33047450000004	-1.566881310000042	-1.663166829275326	0.09628551927528406
os-4aZ9-a	amidines	Os	4aZ9	a	1	hcp	Amidines	-610.03125751	-89.936183	-518.61939974	-91.4118577700001	-1.4756747700000972	-1.9360999833361063	0.46042521333600916
os-4aZa-a	amidines	Os	4aZa	a	1	hcp	Amidines	-609.88627312	-89.98237877	-518.61939974	-91.2668733800001	-1.2844946100001096	-1.2311569771464974	-0.05333763285361215
os-4aZb-a	amidines	Os	4aZb	a	1	hcp	Amidines	-610.44046381	-89.83189482	-518.61939974	-91.82106407000003	-1.989169250000032	-1.9000857701416576	-0.08908347985837439
os-4aZc-a	amidines	Os	4aZc	a	1	hcp	Amidines	-609.7524147	-89.88367801	-518.61939974	-91.13301496000008	-1.2493369500000853	-1.262011040943264	0.01267409094317884
os-4aZd-a	amidines	Os	4aZd	a	1	hcp	Amidines	-609.80562007	-89.53895482	-518.61939974	-91.18622033000008	-1.647265510000082	-1.495080210857921	-0.15218529914216083
os-4aZe-a	amidines	Os	4aZe	a	1	hcp	Amidines	-609.95714086	-89.76368235	-518.61939974	-91.33774112000005	-1.574058770000036	-1.523048555151021	-0.0510102148490148
os-4aZf-a	amidines	Os	4aZf	a	1	hcp	Amidines	-609.9922512	-89.86611798	-518.61939974	-91.3728514600001	-1.5067334800001078	-1.715067678531554	0.2083341985314462
os-4aZg-a	amidines	Os	4aZg	a	1	hcp	Amidines	-609.74070111	-89.59163214	-518.61939974	-91.12130137000008	-1.5296692300000814	-1.5143889612117931	-0.015280268788288254
os-4aZh-a	amidines	Os	4aZh	a	1	hcp	Amidines	-609.76951222	-89.44856733	-518.61939974	-91.15011248000008	-1.7015451500000722	-1.8724095762724176	0.17086442627234533
os-4aZi-a	amidines	Os	4aZi	a	1	hcp	Amidines	-609.71781853	-89.48306868	-518.61939974	-91.0984187900001	-1.6153501100000938	-1.500593439904165	-0.11475667009592883
os-4aZj-a	amidines	Os	4aZj	a	1	hcp	Amidines	-609.95273552	-89.53796066	-518.61939974	-91.33333578000008	-1.795375120000088	-1.86427658154021	0.068901461540122
os-4aZk-a	amidines	Os	4aZk	a	1	hcp	Amidines	-609.75701139	-89.47953894	-518.61939974	-91.13761165000004	-1.6580727100000558	-1.7259672250562377	0.06789451505618183
os-4aZl-a	amidines	Os	4aZl	a	1	hcp	Amidines	-610.00949024	-89.3159104	-518.61939974	-91.39009050000004	-2.074180100000035	-1.987836146077015	-0.08634395392301997
os-4aZm-a	amidines	Os	4aZm	a	1	hcp	Amidines	-609.33262514	-88.98917594	-518.61939974	-90.71322540000006	-1.7240494600000602	-1.695824306721164	-0.028225153278896187
os-4aZn-a	amidines	Os	4aZn	a	1	hcp	Amidines	-610.0217189	-89.52619563	-518.61939974	-91.40231916000003	-1.876123530000044	-2.0147181090904525	0.1385945790904084
os-4aZo-a	amidines	Os	4aZo	a	1	hcp	Amidines	-609.91013265	-89.59802192	-518.61939974	-91.29073291000007	-1.6927109900000945	-1.6328969021163855	-0.05981408788370901
ru-4aZ1-a	amidines	Ru	4aZ1	a	1	hcp	Amidines	-514.7249925	-89.83666085	-423.06851142	-91.65648108	-1.8198202299999904	-1.4900847707613991	-0.32973545923859127
ru-4aZ2-a	amidines	Ru	4aZ2	a	1	hcp	Amidines	-514.45029419	-89.77371337	-423.06851142	-91.38178277000004	-1.6080694000000335	-1.72176944602694	0.11370004602690642
ru-4aZ3-a	amidines	Ru	4aZ3	a	1	hcp	Amidines	-514.84596245	-90.18966138	-423.06851142	-91.77745103	-1.5877896500000048	-1.5522732280367535	-0.03551642196325133
ru-4aZ4-a	amidines	Ru	4aZ4	a	1	hcp	Amidines	-514.78912876	-90.14320214	-423.06851142	-91.72061734000005	-1.577415200000047	-1.5974808958247877	0.020065695824740715
ru-4aZ5-a	amidines	Ru	4aZ5	a	1	hcp	Amidines	-514.44048153	-89.92729302	-423.06851142	-91.37197011000006	-1.44467709000007	-1.4302585006469428	-0.014418589353127231
ru-4aZ6-a	amidines	Ru	4aZ6	a	1	hcp	Amidines	-513.86692223	-89.82432836	-423.06851142	-90.79841081	-0.9740824500000116	-0.9834086361551472	0.009326186155135585
ru-4aZ7-a	amidines	Ru	4aZ7	a	1	hcp	Amidines	-514.41483636	-89.74371693	-423.06851142	-91.34632494	-1.602608009999983	-1.3874940713828323	-0.21511393861715078
ru-4aZ8-a	amidines	Ru	4aZ8	a	1	hcp	Amidines	-514.21775677	-89.76359319	-423.06851142	-91.14924535000006	-1.3856521600000633	-1.3841672703656656	-0.0014848896343977458
ru-4aZ9-a	amidines	Ru	4aZ9	a	1	hcp	Amidines	-514.59291462	-89.936183	-423.06851142	-91.5244032	-1.588220199999995	-1.5480218873424576	-0.04019831265753737
ru-4aZa-a	amidines	Ru	4aZa	a	1	hcp	Amidines	-514.19063162	-89.98237877	-423.06851142	-91.12212019999998	-1.1397414299999866	-1.1301872501184818	-0.009554179881504865
ru-4aZb-a	amidines	Ru	4aZb	a	1	hcp	Amidines	-514.74054416	-89.83189482	-423.06851142	-91.67203274000002	-1.8401379200000176	-1.6078390657185937	-0.23229885428142394
ru-4aZc-a	amidines	Ru	4aZc	a	1	hcp	Amidines	-514.04960827	-89.88367801	-423.06851142	-90.98109685000004	-1.0974188400000315	-1.1459948898181975	0.04857604981816599
ru-4aZd-a	amidines	Ru	4aZd	a	1	hcp	Amidines	-514.01929708	-89.53895482	-423.06851142	-90.95078566	-1.4118308400000077	-1.4262230710340162	0.014392231034008551
ru-4aZe-a	amidines	Ru	4aZe	a	1	hcp	Amidines	-514.18429563	-89.76368235	-423.06851142	-91.11578420999996	-1.352101859999962	-1.3698917115775655	0.0177898515776036
ru-4aZf-a	amidines	Ru	4aZf	a	1	hcp	Amidines	-514.23875879	-89.86611798	-423.06851142	-91.17024737000004	-1.3041293900000284	-1.4398274291833957	0.1356980391833673
ru-4aZg-a	amidines	Ru	4aZg	a	1	hcp	Amidines	-513.98125707	-89.59163214	-423.06851142	-90.91274564999998	-1.3211135099999751	-1.474690009232873	0.15357649923289785
ru-4aZh-a	amidines	Ru	4aZh	a	1	hcp	Amidines	-514.04574014	-89.44856733	-423.06851142	-90.97722872000004	-1.5286613900000248	-1.672724100429349	0.14406271042932417
ru-4aZi-a	amidines	Ru	4aZi	a	1	hcp	Amidines	-513.90660555	-89.48306868	-423.06851142	-90.83809413	-1.3550254499999994	-1.5328128126272702	0.1777873626272708
ru-4aZj-a	amidines	Ru	4aZj	a	1	hcp	Amidines	-514.14050055	-89.53796066	-423.06851142	-91.07198912999996	-1.5340284699999671	-1.46927350205074	-0.0647549679492272
ru-4aZk-a	amidines	Ru	4aZk	a	1	hcp	Amidines	-514.00802827	-89.47953894	-423.06851142	-90.93951684999996	-1.4599779099999637	-1.521638301483577	0.06166039148361335
ru-4aZl-a	amidines	Ru	4aZl	a	1	hcp	Amidines	-514.09429872	-89.3159104	-423.06851142	-91.0257873	-1.7098768999999834	-1.713099970307809	0.0032230703078255374
ru-4aZm-a	amidines	Ru	4aZm	a	1	hcp	Amidines	-513.52712083	-88.98917594	-423.06851142	-90.45860940999997	-1.4694334699999558	-1.7369734749420331	0.2675400049420773
ru-4aZn-a	amidines	Ru	4aZn	a	1	hcp	Amidines	-513.96394482	-89.52619563	-423.06851142	-90.89543340000006	-1.3692377700000549	-1.41003534776425	0.040797577764195125
ru-4aZo-a	amidines	Ru	4aZo	a	1	hcp	Amidines	-514.06157338	-89.59802192	-423.06851142	-90.99306196000003	-1.3950400400000404	-1.478830659284327	0.08379061928428655
cu-4aZ1-a	amidines	Cu	4aZ1	a	110	fcc	Amidines	-262.44839648	-89.83666085	-171.38308451	-91.06531196999998	-1.2286511199999808	-1.0920985861281451	-0.13655253387183564
cu-4aZ2-a	amidines	Cu	4aZ2	a	110	fcc	Amidines	-262.35347564	-89.77371337	-171.38308451	-90.97039113	-1.19667776	-1.251172553165219	0.05449479316521888
cu-4aZ3-a	amidines	Cu	4aZ3	a	110	fcc	Amidines	-262.6502202	-90.18966138	-171.38308451	-91.26713568999998	-1.077474309999971	-0.8161524198248316	-0.2613218901751395
cu-4aZ4-a	amidines	Cu	4aZ4	a	110	fcc	Amidines	-262.64847749	-90.14320214	-171.38308451	-91.26539298	-1.1221908400000018	-1.1207639296696073	-0.0014269103303945485
cu-4aZ5-a	amidines	Cu	4aZ5	a	110	fcc	Amidines	-262.26712726	-89.92729302	-171.38308451	-90.88404275	-0.9567497299999984	-0.9359184791619696	-0.020831250838028836
cu-4aZ6-a	amidines	Cu	4aZ6	a	110	fcc	Amidines	-261.83963501	-89.82432836	-171.38308451	-90.4565505	-0.6322221399999961	-0.7752044316509057	0.1429822916509096
cu-4aZ7-a	amidines	Cu	4aZ7	a	110	fcc	Amidines	-261.85199933	-89.74371693	-171.38308451	-90.46891482	-0.725197890000004	-0.7734072949959767	0.048209404995972704
cu-4aZ8-a	amidines	Cu	4aZ8	a	110	fcc	Amidines	-262.15377082	-89.76359319	-171.38308451	-90.77068630999996	-1.007093119999979	-1.0131622268673937	0.006069106867414575
cu-4aZ9-a	amidines	Cu	4aZ9	a	110	fcc	Amidines	-262.053226	-89.936183	-171.38308451	-90.67014149	-0.733958489999992	-1.032397100634114	0.2984386106341219
cu-4aZa-a	amidines	Cu	4aZa	a	110	fcc	Amidines	-262.16062851	-89.98237877	-171.38308451	-90.77754399999998	-0.7951652299999807	-0.7718391612006315	-0.023326068799349287
cu-4aZb-a	amidines	Cu	4aZb	a	110	fcc	Amidines	-262.18499677	-89.83189482	-171.38308451	-90.80191226	-0.9700174399999923	-0.8547439529105958	-0.11527348708939655
cu-4aZc-a	amidines	Cu	4aZc	a	110	fcc	Amidines	-262.07950854	-89.88367801	-171.38308451	-90.69642403	-0.8127460200000058	-0.8300165390857472	0.017270519085741398
cu-4aZd-a	amidines	Cu	4aZd	a	110	fcc	Amidines	-261.94792162	-89.53895482	-171.38308451	-90.56483710999998	-1.0258822899999842	-0.9140372373301346	-0.11184505266984957
cu-4aZe-a	amidines	Cu	4aZe	a	110	fcc	Amidines	-262.11239155	-89.76368235	-171.38308451	-90.72930703999998	-0.9656246899999844	-0.891814091228639	-0.07381059877134544
cu-4aZf-a	amidines	Cu	4aZf	a	110	fcc	Amidines	-262.23975091	-89.86611798	-171.38308451	-90.8566664	-0.990548419999996	-0.8644647563277772	-0.1260836636722188
cu-4aZg-a	amidines	Cu	4aZg	a	110	fcc	Amidines	-261.94387858	-89.59163214	-171.38308451	-90.56079407	-0.9691619299999844	-0.8954566483712085	-0.07370528162877588
cu-4aZh-a	amidines	Cu	4aZh	a	110	fcc	Amidines	-262.02395307	-89.44856733	-171.38308451	-90.64086856	-1.1923012299999982	-1.1711904093039465	-0.021110820696051746
cu-4aZi-a	amidines	Cu	4aZi	a	110	fcc	Amidines	-261.8502725	-89.48306868	-171.38308451	-90.46718799	-0.9841193100000112	-1.0228396208064083	0.03872031080639715
cu-4aZj-a	amidines	Cu	4aZj	a	110	fcc	Amidines	-262.05990004	-89.53796066	-171.38308451	-90.67681553	-1.138854870000003	-1.050357355692725	-0.08849751430727792
cu-4aZk-a	amidines	Cu	4aZk	a	110	fcc	Amidines	-261.8858402	-89.47953894	-171.38308451	-90.50275569	-1.023216750000017	-0.9784456274014132	-0.04477112259860394
cu-4aZl-a	amidines	Cu	4aZl	a	110	fcc	Amidines	-261.32176068	-89.3159104	-171.38308451	-89.93867617000001	-0.6227657700000009	-0.6628000899470834	0.04003431994708251
cu-4aZm-a	amidines	Cu	4aZm	a	110	fcc	Amidines	-261.39467962	-88.98917594	-171.38308451	-90.01159510999997	-1.0224191699999778	-1.075119124618837	0.052699954618859124
cu-4aZn-a	amidines	Cu	4aZn	a	110	fcc	Amidines	-261.97775451	-89.52619563	-171.38308451	-90.59467	-1.068474370000004	-1.217540096867438	0.14906572686743402
cu-4aZo-a	amidines	Cu	4aZo	a	110	fcc	Amidines	-261.97523768	-89.59802192	-171.38308451	-90.59215317000002	-0.9941312500000236	-0.8240172638270593	-0.17011398617296425
ni-4aZ1-a	amidines	Ni	4aZ1	a	111	fcc	Amidines	-342.18264516	-89.83666085	-250.91869356	-91.26395159999998	-1.4272907499999832	-1.499961857153565	0.07267110715358172
ni-4aZ2-a	amidines	Ni	4aZ2	a	111	fcc	Amidines	-342.27085984	-89.77371337	-250.91869356	-91.35216628	-1.57845291000001	-1.6579748583889111	0.07952194838890114
ni-4aZ3-a	amidines	Ni	4aZ3	a	111	fcc	Amidines	-342.45124969	-90.18966138	-250.91869356	-91.53255613	-1.342894749999985	-1.188426259005908	-0.154468490994077
ni-4aZ4-a	amidines	Ni	4aZ4	a	111	fcc	Amidines	-342.52582894	-90.14320214	-250.91869356	-91.60713538	-1.4639332399999887	-1.480259101743215	0.016325861743226255
ni-4aZ5-a	amidines	Ni	4aZ5	a	111	fcc	Amidines	-342.07890424	-89.92729302	-250.91869356	-91.16021067999998	-1.232917659999984	-1.287963925995825	0.05504626599584106
ag-14Z1-a	amidines	Ag	14Z1	a	111	fcc	Amidines	-166.20000614	-40.17277264	-125.30436866	-40.895637480000005	-0.7228648400000068	-1.1498280192946098	0.4269631792946029
ni-4aZ6-a	amidines	Ni	4aZ6	a	111	fcc	Amidines	-341.63437494	-89.82432836	-250.91869356	-90.71568137999998	-0.8913530199999826	-0.9715508506201758	0.08019783062019314
ni-4aZ7-a	amidines	Ni	4aZ7	a	111	fcc	Amidines	-341.66359425	-89.74371693	-250.91869356	-90.74490069	-1.0011837600000035	-1.106358802093098	0.10517504209309436
ni-4aZ8-a	amidines	Ni	4aZ8	a	111	fcc	Amidines	-341.78171581	-89.76359319	-250.91869356	-90.86302224999996	-1.0994290599999772	-1.1673490339950945	0.06791997399511729
ni-4aZ9-a	amidines	Ni	4aZ9	a	111	fcc	Amidines	-341.88266708	-89.936183	-250.91869356	-90.96397351999995	-1.027790519999968	-1.341239193295479	0.31344867329551107
ni-4aZa-a	amidines	Ni	4aZa	a	111	fcc	Amidines	-341.99204093	-89.98237877	-250.91869356	-91.07334736999996	-1.090968599999968	-1.0462618698011568	-0.04470673019881133
ni-4aZb-a	amidines	Ni	4aZb	a	111	fcc	Amidines	-342.12693643	-89.83189482	-250.91869356	-91.20824287	-1.37634804999999	-1.3971305685589923	0.02078251855900226
ni-4aZc-a	amidines	Ni	4aZc	a	111	fcc	Amidines	-341.90208139	-89.88367801	-250.91869356	-90.98338782999996	-1.0997098199999726	-1.091832815286878	-0.007877004713094715
ni-4aZd-a	amidines	Ni	4aZd	a	111	fcc	Amidines	-341.77617705	-89.53895482	-250.91869356	-90.85748349	-1.318528669999992	-1.2304829182371435	-0.08804575176284857
ni-4aZe-a	amidines	Ni	4aZe	a	111	fcc	Amidines	-341.95764787	-89.76368235	-250.91869356	-91.03895431	-1.275271960000012	-1.3267469172058526	0.05147495720584061
ni-4aZf-a	amidines	Ni	4aZf	a	111	fcc	Amidines	-342.03287441	-89.86611798	-250.91869356	-91.11418084999995	-1.2480628699999698	-1.466044996445916	0.21798212644594606
ni-4aZg-a	amidines	Ni	4aZg	a	111	fcc	Amidines	-341.74308857	-89.59163214	-250.91869356	-90.82439501	-1.2327628699999875	-1.2383082064882416	0.00554533648825406
ni-4aZh-a	amidines	Ni	4aZh	a	111	fcc	Amidines	-341.70059295	-89.44856733	-250.91869356	-90.78189938999998	-1.3333320599999752	-1.525244112833903	0.19191205283392776
ni-4aZi-a	amidines	Ni	4aZi	a	111	fcc	Amidines	-341.68136766	-89.48306868	-250.91869356	-90.76267409999996	-1.2796054199999674	-1.2127329793799646	-0.06687244062000275
ni-4aZj-a	amidines	Ni	4aZj	a	111	fcc	Amidines	-341.93551747	-89.53796066	-250.91869356	-91.01682390999996	-1.478863249999975	-1.4325415799761745	-0.0463216700238005
ni-4aZk-a	amidines	Ni	4aZk	a	111	fcc	Amidines	-341.55316996	-89.47953894	-250.91869356	-90.63447639999998	-1.154937459999985	-1.335851018350425	0.18091355835043998
ni-4aZl-a	amidines	Ni	4aZl	a	111	fcc	Amidines	-341.60767651	-89.3159104	-250.91869356	-90.68898294999995	-1.3730725499999608	-1.419643030002689	0.04657048000272823
ni-4aZm-a	amidines	Ni	4aZm	a	111	fcc	Amidines	-341.27532777	-88.98917594	-250.91869356	-90.35663420999998	-1.367458269999986	-1.450434628744432	0.08297635874444609
ni-4aZn-a	amidines	Ni	4aZn	a	111	fcc	Amidines	-341.8397915	-89.52619563	-250.91869356	-90.92109793999998	-1.3949023099999778	-1.4285241695599495	0.03362185955997177
ni-4aZo-a	amidines	Ni	4aZo	a	111	fcc	Amidines	-341.76827234	-89.59802192	-250.91869356	-90.84957878	-1.251556860000008	-1.1513229171936246	-0.10023394280638342
ir-4aZ1-a	amidines	Ir	4aZ1	a	111	fcc	Amidines	-499.20162717	-89.83666085	-408.05800262	-91.14362454999996	-1.3069636999999688	-1.246854916023878	-0.06010878397609076
ir-4aZ2-a	amidines	Ir	4aZ2	a	111	fcc	Amidines	-499.62371128	-89.77371337	-408.05800262	-91.56570865999998	-1.7919952899999885	-1.875201865133306	0.08320657513331753
ir-4aZ3-a	amidines	Ir	4aZ3	a	111	fcc	Amidines	-499.86407076	-90.18966138	-408.05800262	-91.80606813999998	-1.6164067599999754	-1.7245917569987768	0.10818499699880135
ir-4aZ4-a	amidines	Ir	4aZ4	a	111	fcc	Amidines	-499.92698803	-90.14320214	-408.05800262	-91.86898541	-1.7257832699999938	-1.6860336486322751	-0.039749621367718646
ir-4aZ5-a	amidines	Ir	4aZ5	a	111	fcc	Amidines	-499.49410786	-89.92729302	-408.05800262	-91.43610523999996	-1.5088122199999674	-1.4620828817728722	-0.04672933822709524
ir-4aZ9-a	amidines	Ir	4aZ9	a	111	fcc	Amidines	-499.10342319	-89.936183	-408.05800262	-91.04542056999998	-1.1092375699999764	-1.455170156221513	0.34593258622153655
ir-4aZa-a	amidines	Ir	4aZa	a	111	fcc	Amidines	-499.2178529	-89.98237877	-408.05800262	-91.15985028	-1.1774715100000035	-1.1992659986001115	0.02179448860010802
ir-4aZb-a	amidines	Ir	4aZb	a	111	fcc	Amidines	-499.24608753	-89.83189482	-408.05800262	-91.18808491	-1.356190089999984	-1.3325735552799074	-0.02361653472007652
ir-4aZc-a	amidines	Ir	4aZc	a	111	fcc	Amidines	-499.12033751	-89.88367801	-408.05800262	-91.06233489	-1.1786568799999912	-1.1620322376023609	-0.016624642397630396
ir-4aZd-a	amidines	Ir	4aZd	a	111	fcc	Amidines	-499.13561107	-89.53895482	-408.05800262	-91.07760844999996	-1.5386536299999565	-1.3789251237350155	-0.15972850626494095
ir-4aZe-a	amidines	Ir	4aZe	a	111	fcc	Amidines	-499.29995187	-89.76368235	-408.05800262	-91.24194924999996	-1.4782668999999515	-1.4988461339729184	0.020579233972966904
ir-4aZf-a	amidines	Ir	4aZf	a	111	fcc	Amidines	-499.3192155	-89.86611798	-408.05800262	-91.26121287999996	-1.395094899999961	-1.628048962857278	0.232954062857317
ir-4aZg-a	amidines	Ir	4aZg	a	111	fcc	Amidines	-499.0846388	-89.59163214	-408.05800262	-91.02663617999995	-1.435004039999967	-1.4466570881472762	0.011653048147309164
ir-4aZh-a	amidines	Ir	4aZh	a	111	fcc	Amidines	-498.79322204	-89.44856733	-408.05800262	-90.73521941999996	-1.2866520899999614	-1.442913625913306	0.15626153591334457
ir-4aZi-a	amidines	Ir	4aZi	a	111	fcc	Amidines	-499.07157411	-89.48306868	-408.05800262	-91.01357148999996	-1.5305028099999447	-1.4514342095266102	-0.07906860047333453
ir-4aZj-a	amidines	Ir	4aZj	a	111	fcc	Amidines	-499.29901827	-89.53796066	-408.05800262	-91.24101564999997	-1.7030549899999556	-1.697621129779563	-0.005433860220392717
ir-4aZk-a	amidines	Ir	4aZk	a	111	fcc	Amidines	-498.71943681	-89.47953894	-408.05800262	-90.66143418999997	-1.1818952499999682	-1.530648473178445	0.3487532231784769
ir-4aZl-a	amidines	Ir	4aZl	a	111	fcc	Amidines	-498.3236369	-89.3159104	-408.05800262	-90.26563427999996	-0.949723879999965	-1.2113159647400096	0.2615920847400446
zn-4aZ7-a	amidines	Zn	4aZ7	a	1	hcp	Amidines	-144.08255383	-89.74371693	-53.85841374	-90.22414009	-0.4804231599999866	-0.3233097770888378	-0.1571133829111488
ir-4aZm-a	amidines	Ir	4aZm	a	111	fcc	Amidines	-498.64241195	-88.98917594	-408.05800262	-90.58440932999996	-1.5952333899999758	-1.5021268575620184	-0.09310653243795741
ir-4aZn-a	amidines	Ir	4aZn	a	111	fcc	Amidines	-499.19081292	-89.52619563	-408.05800262	-91.13281029999996	-1.6066146699999564	-1.5660248781697703	-0.04058979183018607
ir-4aZo-a	amidines	Ir	4aZo	a	111	fcc	Amidines	-499.18815779	-89.59802192	-408.05800262	-91.13015516999997	-1.5321332499999727	-1.4099023291144022	-0.12223092088557053
zn-4aZ1-a	amidines	Zn	4aZ1	a	1	hcp	Amidines	-144.5680498	-89.83666085	-53.85841374	-90.70963606	-0.872975210000007	-0.8058732070992249	-0.06710200290078205
zn-4aZ2-a	amidines	Zn	4aZ2	a	1	hcp	Amidines	-144.49644483	-89.77371337	-53.85841374	-90.63803109	-0.8643177200000025	-0.8740830315464905	0.009765311546487965
zn-4aZ3-a	amidines	Zn	4aZ3	a	1	hcp	Amidines	-144.78973656	-90.18966138	-53.85841374	-90.93132282	-0.7416614399999872	-0.6120336225960301	-0.12962781740395712
zn-4aZ4-a	amidines	Zn	4aZ4	a	1	hcp	Amidines	-144.80067767	-90.14320214	-53.85841374	-90.94226393	-0.7990617899999961	-0.6771229168523405	-0.12193887314765561
zn-4aZ5-a	amidines	Zn	4aZ5	a	1	hcp	Amidines	-144.4747047	-89.92729302	-53.85841374	-90.61629096	-0.688997939999993	-0.7318961333696734	0.04289819336968037
zn-4aZ6-a	amidines	Zn	4aZ6	a	1	hcp	Amidines	-144.07317053	-89.82432836	-53.85841374	-90.21475679	-0.39042843	-0.2633504368179018	-0.12707799318209817
zn-4aZ8-a	amidines	Zn	4aZ8	a	1	hcp	Amidines	-144.32857137	-89.76359319	-53.85841374	-90.47015763	-0.706564439999994	-0.6691061740252451	-0.03745826597474888
zn-4aZ9-a	amidines	Zn	4aZ9	a	1	hcp	Amidines	-144.2651379	-89.936183	-53.85841374	-90.40672416	-0.4705411600000104	-0.3514740716646969	-0.11906708833531349
zn-4aZa-a	amidines	Zn	4aZa	a	1	hcp	Amidines	-144.43024615	-89.98237877	-53.85841374	-90.57183240999998	-0.5894536399999879	-0.6360883572248213	0.046634717224833366
zn-4aZb-a	amidines	Zn	4aZb	a	1	hcp	Amidines	-144.42717261	-89.83189482	-53.85841374	-90.56875887	-0.7368640500000083	-0.795176005008642	0.05831195500863373
zn-4aZc-a	amidines	Zn	4aZc	a	1	hcp	Amidines	-144.3644837	-89.88367801	-53.85841374	-90.50606996	-0.6223919499999937	-0.5797973998947157	-0.04259455010527802
zn-4aZd-a	amidines	Zn	4aZd	a	1	hcp	Amidines	-144.09481378	-89.53895482	-53.85841374	-90.23640004	-0.6974452200000059	-0.5849920134120623	-0.11245320658794355
zn-4aZe-a	amidines	Zn	4aZe	a	1	hcp	Amidines	-144.22470831	-89.76368235	-53.85841374	-90.36629457	-0.6026122200000117	-0.7512625318232011	0.14865031182318944
zn-4aZf-a	amidines	Zn	4aZf	a	1	hcp	Amidines	-144.44114282	-89.86611798	-53.85841374	-90.58272908	-0.7166111000000086	-0.6557530335504111	-0.06085806644959746
zn-4aZg-a	amidines	Zn	4aZg	a	1	hcp	Amidines	-144.09726934	-89.59163214	-53.85841374	-90.2388556	-0.6472234599999922	-0.6106390010229177	-0.03658445897707452
zn-4aZh-a	amidines	Zn	4aZh	a	1	hcp	Amidines	-144.21901848	-89.44856733	-53.85841374	-90.36060474	-0.9120374099999822	-0.9224398580570607	0.010402448057078573
zn-4aZi-a	amidines	Zn	4aZi	a	1	hcp	Amidines	-144.04554151	-89.48306868	-53.85841374	-90.18712777	-0.704059089999987	-0.6294498064158631	-0.07460928358412389
zn-4aZj-a	amidines	Zn	4aZj	a	1	hcp	Amidines	-144.26522776	-89.53796066	-53.85841374	-90.40681401999998	-0.8688533599999886	-0.8915776230164596	0.022724263016471014
zn-4aZk-a	amidines	Zn	4aZk	a	1	hcp	Amidines	-144.08674827	-89.47953894	-53.85841374	-90.22833452999998	-0.7487955899999861	-0.6900937238435176	-0.05870186615646844
zn-4aZl-a	amidines	Zn	4aZl	a	1	hcp	Amidines	-143.6324344	-89.3159104	-53.85841374	-89.77402065999999	-0.4581102599999838	-0.4631662845164328	0.0050560245164490425
zn-4aZm-a	amidines	Zn	4aZm	a	1	hcp	Amidines	-143.57596392	-88.98917594	-53.85841374	-89.71755017999999	-0.7283742399999937	-0.8706076322556271	0.14223339225563336
zn-4aZn-a	amidines	Zn	4aZn	a	1	hcp	Amidines	-144.20571486	-89.52619563	-53.85841374	-90.34730112	-0.8211054899999937	-0.8324209931584647	0.011315503158471074
zn-4aZo-a	amidines	Zn	4aZo	a	1	hcp	Amidines	-143.19316934	-89.59802192	-53.85841374	-89.3347556	0.2632663199999996	0.1050511984482085	0.15821512155179113
ag-26Z1-a	amidines	Ag	26Z1	a	111	fcc	Amidines	-182.5940164	-56.49648025	-125.30436866	-57.28964773999999	-0.7931674899999948	-0.7789859209160923	-0.014181569083902446
ag-26Z2-a	amidines	Ag	26Z2	a	111	fcc	Amidines	-183.03287796	-56.9633665	-125.30436866	-57.72850930000001	-0.7651428000000138	-0.7336498600761914	-0.031492939923822405
ag-26Z3-a	amidines	Ag	26Z3	a	111	fcc	Amidines	-182.29036962	-56.47362309	-125.30436866	-56.98600096000001	-0.5123778700000159	-0.9044926704634833	0.39211480046346736
ag-26Z4-a	amidines	Ag	26Z4	a	111	fcc	Amidines	-182.443405	-56.48695894	-125.30436866	-57.13903634000002	-0.6520774000000173	-0.7083595318624418	0.05628213186242448
ag-38Z1-a	amidines	Ag	38Z1	a	111	fcc	Amidines	-199.29340753	-73.16804246	-125.30436866	-73.98903887	-0.8209964100000064	-0.8526765263555802	0.03168011635557377
ag-38Z2-a	amidines	Ag	38Z2	a	111	fcc	Amidines	-199.64190104	-73.51030823	-125.30436866	-74.33753238	-0.8272241499999922	-0.8520598291524237	0.024835679152431567
ag-38Z3-a	amidines	Ag	38Z3	a	111	fcc	Amidines	-199.26253013	-73.14079468	-125.30436866	-73.95816147	-0.8173667899999941	-0.7401948088588597	-0.07717198114113444
ag-38Z4-a	amidines	Ag	38Z4	a	111	fcc	Amidines	-199.26295863	-73.15683345	-125.30436866	-73.95858997000002	-0.8017565200000263	-0.7241560388588653	-0.07760048114116103
ag-38Z5-a	amidines	Ag	38Z5	a	111	fcc	Amidines	-199.29313324	-73.26704009	-125.30436866	-73.98876458000001	-0.7217244900000139	-0.6392538351107788	-0.0824706548892351
ag-38Z6-a	amidines	Ag	38Z6	a	111	fcc	Amidines	-199.19728753	-73.31321823	-125.30436866	-73.89291887000002	-0.5797006400000129	-0.5447453442658059	-0.03495529573420697
ag-38Z7-a	amidines	Ag	38Z7	a	111	fcc	Amidines	-198.90013572	-72.8732225	-125.30436866	-73.59576706000001	-0.7225445600000171	-0.6517120615500573	-0.07083249844995976
ag-38Z8-a	amidines	Ag	38Z8	a	111	fcc	Amidines	-199.22614147	-73.20189653	-125.30436866	-73.92177281	-0.719876279999994	-0.758947356557556	0.03907107655756192
ag-38Z9-a	amidines	Ag	38Z9	a	111	fcc	Amidines	-198.97079716	-72.78093875	-125.30436866	-73.6664285	-0.8854897499999907	-0.8677410669642569	-0.017748683035733848
ag-38Za-a	amidines	Ag	38Za	a	111	fcc	Amidines	-198.81640543	-72.81191912	-125.30436866	-73.51203677000001	-0.7001176500000099	-0.6680061346989987	-0.032111515301011195
au-14Z1-a	amidines	Au	14Z1	a	111	fcc	Amidines	-191.71475732	-40.17277264	-150.76413218	-40.95062514	-0.7778525000000016	-1.2218588706725768	0.4440063706725752
au-26Z1-a	amidines	Au	26Z1	a	111	fcc	Amidines	-208.12444029	-56.49648025	-150.76413218	-57.360308110000005	-0.8638278600000078	-1.0757819180949966	0.2119540580949888
au-26Z2-a	amidines	Au	26Z2	a	111	fcc	Amidines	-208.55844667	-56.9633665	-150.76413218	-57.794314490000005	-0.8309479900000056	-0.7964179288541118	-0.03453006114589385
au-26Z3-a	amidines	Au	26Z3	a	111	fcc	Amidines	-207.7643298	-56.47362309	-150.76413218	-57.00019762000002	-0.5265745300000262	-0.9463250363597098	0.4197505063596836
au-26Z4-a	amidines	Au	26Z4	a	111	fcc	Amidines	-207.94332755	-56.48695894	-150.76413218	-57.17919537	-0.6922364300000012	-0.6280258193240797	-0.06421061067592149
au-38Z1-a	amidines	Au	38Z1	a	111	fcc	Amidines	-224.8383748	-73.16804246	-150.76413218	-74.07424262	-0.9062001600000116	-1.0023360006527329	0.0961358406527213
au-38Z2-a	amidines	Au	38Z2	a	111	fcc	Amidines	-225.17543947	-73.51030823	-150.76413218	-74.41130729	-0.9009990599999896	-0.9299696252325304	0.028970565232540713
au-38Z3-a	amidines	Au	38Z3	a	111	fcc	Amidines	-224.7951406	-73.14079468	-150.76413218	-74.03100842	-0.8902137400000072	-0.8095411670181534	-0.08067257298185382
au-38Z4-a	amidines	Au	38Z4	a	111	fcc	Amidines	-223.30488622	-73.15683345	-150.76413218	-72.54075404	0.6160794099999976	0.4241799270413082	0.19189948295868936
au-38Z5-a	amidines	Au	38Z5	a	111	fcc	Amidines	-224.81981805	-73.26704009	-150.76413218	-74.05568587000002	-0.7886457800000244	-0.8056027808555228	0.01695700085549845
au-38Z6-a	amidines	Au	38Z6	a	111	fcc	Amidines	-224.68883943	-73.31321823	-150.76413218	-73.92470725000001	-0.6114890200000076	-0.720103026416183	0.10861400641617536
au-38Z7-a	amidines	Au	38Z7	a	111	fcc	Amidines	-224.40333449	-72.8732225	-150.76413218	-73.63920231	-0.7659798100000046	-0.7658034898124413	-0.0001763201875633058
au-38Z8-a	amidines	Au	38Z8	a	111	fcc	Amidines	-224.71701892	-73.20189653	-150.76413218	-73.95288674	-0.7509902099999977	-0.7304125148268525	-0.020577695173145116
au-38Z9-a	amidines	Au	38Z9	a	111	fcc	Amidines	-224.3254896	-72.78093875	-150.76413218	-73.56135742000001	-0.7804186700000031	-1.034985776719893	0.2545671067198898
au-38Za-a	amidines	Au	38Za	a	111	fcc	Amidines	-224.32491108	-72.81191912	-150.76413218	-73.5607789	-0.7488597800000036	-0.7475005618578194	-0.0013592181421842042
cd-14Z1-a	amidines	Cd	14Z1	a	1	hcp	Amidines	-76.73645853	-40.17277264	-36.05766447	-40.67879406	-0.5060214199999962	-1.2625315228677891	0.756510102867793
cd-26Z1-a	amidines	Cd	26Z1	a	1	hcp	Amidines	-93.12879276	-56.49648025	-36.05766447	-57.07112829	-0.5746480399999996	-0.7361419631677961	0.16149392316779654
cd-26Z2-a	amidines	Cd	26Z2	a	1	hcp	Amidines	-93.53562501	-56.9633665	-36.05766447	-57.477960540000005	-0.5145940400000057	-0.4704178145747235	-0.04417622542528227
cd-26Z3-a	amidines	Cd	26Z3	a	1	hcp	Amidines	-93.12427748	-56.47362309	-36.05766447	-57.066613010000005	-0.5929899200000079	-0.684798114468137	0.09180819446812905
cd-26Z4-a	amidines	Cd	26Z4	a	1	hcp	Amidines	-93.00746745	-56.48695894	-36.05766447	-56.94980298	-0.4628440399999931	-0.7892420990038502	0.32639805900385715
cd-38Z1-a	amidines	Cd	38Z1	a	1	hcp	Amidines	-109.83174858	-73.16804246	-36.05766447	-73.77408410999999	-0.6060416499999945	-0.6433502844927119	0.037308634492717374
cd-38Z2-a	amidines	Cd	38Z2	a	1	hcp	Amidines	-110.16593598	-73.51030823	-36.05766447	-74.10827151000001	-0.5979632800000019	-0.4993218552632044	-0.09864142473679749
cd-38Z3-a	amidines	Cd	38Z3	a	1	hcp	Amidines	-109.84853998	-73.14079468	-36.05766447	-73.79087551	-0.6500808300000074	-0.4883247282265159	-0.16175610177349148
cd-38Z4-a	amidines	Cd	38Z4	a	1	hcp	Amidines	-108.3939869	-73.15683345	-36.05766447	-72.33632243	0.8205110199999979	0.8091491686131462	0.01136185138685164
cd-38Z5-a	amidines	Cd	38Z5	a	1	hcp	Amidines	-109.88581386	-73.26704009	-36.05766447	-73.82814939	-0.5611092999999983	-0.6046703974904801	0.04356109749048187
cd-38Z6-a	amidines	Cd	38Z6	a	1	hcp	Amidines	-109.81500353	-73.31321823	-36.05766447	-73.75733905999999	-0.4441208299999886	-0.465991024000445	0.021870194000456422
cd-38Z7-a	amidines	Cd	38Z7	a	1	hcp	Amidines	-109.44607617	-72.8732225	-36.05766447	-73.3884117	-0.5151892000000089	-0.5856297664020786	0.07044056640206975
cd-38Z8-a	amidines	Cd	38Z8	a	1	hcp	Amidines	-109.78714305	-73.20189653	-36.05766447	-73.72947858	-0.5275820500000066	-0.5326877876062497	0.00510573760624311
cd-38Z9-a	amidines	Cd	38Z9	a	1	hcp	Amidines	-109.39209937	-72.78093875	-36.05766447	-73.33443489999999	-0.5534961499999866	-0.6081009762995961	0.0546048262996095
cd-38Za-a	amidines	Cd	38Za	a	1	hcp	Amidines	-109.38776176	-72.81191912	-36.05766447	-73.33009729	-0.5181781699999988	-0.5860275089340945	0.06784933893409573
pt-14Z1-a	amidines	Pt	14Z1	a	111	fcc	Amidines	-324.00729979	-40.17277264	-282.75561201	-41.25168778	-1.0789151399999994	-0.8942730488475448	-0.18464209115245467
pt-26Z1-a	amidines	Pt	26Z1	a	111	fcc	Amidines	-340.92956083	-56.49648025	-282.75561201	-58.17394882000002	-1.6774685700000234	-1.5486385303266132	-0.1288300396734101
pt-26Z2-a	amidines	Pt	26Z2	a	111	fcc	Amidines	-341.35862902	-56.9633665	-282.75561201	-58.60301701000003	-1.6396505100000311	-1.4843865056149994	-0.15526400438503174
pt-26Z3-a	amidines	Pt	26Z3	a	111	fcc	Amidines	-340.05423846	-56.47362309	-282.75561201	-57.29862645000003	-0.8250033600000322	-0.9428642669588712	0.117860906958839
pt-26Z4-a	amidines	Pt	26Z4	a	111	fcc	Amidines	-340.60924927	-56.48695894	-282.75561201	-57.85363726000003	-1.3666783200000268	-1.2891992684347071	-0.07747905156531965
pt-38Z1-a	amidines	Pt	38Z1	a	111	fcc	Amidines	-357.37043919	-73.16804246	-282.75561201	-74.61482718000002	-1.446784720000025	-1.3791909960106352	-0.06759372398938979
pt-38Z2-a	amidines	Pt	38Z2	a	111	fcc	Amidines	-357.97484324	-73.51030823	-282.75561201	-75.21923122999999	-1.7089229999999844	-1.6152823427949698	-0.09364065720501458
pt-38Z3-a	amidines	Pt	38Z3	a	111	fcc	Amidines	-357.51487397	-73.14079468	-282.75561201	-74.75926196	-1.6184672800000044	-1.55161225380715	-0.06685502619285444
pt-38Z4-a	amidines	Pt	38Z4	a	111	fcc	Amidines	-357.21491258	-73.15683345	-282.75561201	-74.45930056999998	-1.3024671199999889	-1.0400936991415364	-0.2623734208584525
pt-38Z5-a	amidines	Pt	38Z5	a	111	fcc	Amidines	-357.43206634	-73.26704009	-282.75561201	-74.67645433000001	-1.409414240000018	-1.4722461172366224	0.06283187723660433
pt-38Z6-a	amidines	Pt	38Z6	a	111	fcc	Amidines	-357.26060884	-73.31321823	-282.75561201	-74.50499682999998	-1.191778599999978	-1.2719170523397594	0.08013845233978145
pt-38Z7-a	amidines	Pt	38Z7	a	111	fcc	Amidines	-357.0563948	-72.8732225	-282.75561201	-74.30078279000003	-1.4275602900000308	-1.3978104981649722	-0.02974979183505866
pt-38Z8-a	amidines	Pt	38Z8	a	111	fcc	Amidines	-357.32008719	-73.20189653	-282.75561201	-74.56447517999999	-1.362578649999989	-1.324863242733343	-0.037715407266645906
pt-38Z9-a	amidines	Pt	38Z9	a	111	fcc	Amidines	-356.94053401	-72.78093875	-282.75561201	-74.18492200000003	-1.4039832500000244	-1.4090187781505108	0.005035528150486357
pt-38Za-a	amidines	Pt	38Za	a	111	fcc	Amidines	-357.00144277	-72.81191912	-282.75561201	-74.24583075999999	-1.433911639999991	-1.3345138362474955	-0.0993978037524954
pd-14Z1-a	amidines	Pd	14Z1	a	111	fcc	Amidines	-282.49080338	-40.17277264	-241.23300654	-41.25779684	-1.0850241999999994	-1.0455709058052207	-0.03945329419477872
pd-26Z1-a	amidines	Pd	26Z1	a	111	fcc	Amidines	-299.24386001	-56.49648025	-241.23300654	-58.01085347	-1.514373220000003	-1.598841503035075	0.08446828303507203
pd-26Z2-a	amidines	Pd	26Z2	a	111	fcc	Amidines	-299.66332946	-56.9633665	-241.23300654	-58.43032292000001	-1.4669564200000096	-1.3780533897776692	-0.08890303022234036
pd-26Z3-a	amidines	Pd	26Z3	a	111	fcc	Amidines	-298.70447412	-56.47362309	-241.23300654	-57.47146758	-0.9978444899999984	-0.9716584654541478	-0.026186024545850617
pd-26Z4-a	amidines	Pd	26Z4	a	111	fcc	Amidines	-298.93774899	-56.48695894	-241.23300654	-57.70474245	-1.2177835099999967	-1.0103019021185062	-0.2074816078814905
pd-38Z1-a	amidines	Pd	38Z1	a	111	fcc	Amidines	-315.81738815	-73.16804246	-241.23300654	-74.58438161000001	-1.416339150000013	-1.4527634915547625	0.036424341554749384
pd-38Z2-a	amidines	Pd	38Z2	a	111	fcc	Amidines	-316.27444351	-73.51030823	-241.23300654	-75.04143697000003	-1.5311287400000282	-1.5254725636764022	-0.005656176323626028
pd-38Z3-a	amidines	Pd	38Z3	a	111	fcc	Amidines	-315.90626849	-73.14079468	-241.23300654	-74.67326195000001	-1.532467270000012	-1.7369804324840032	0.20451316248399132
pd-38Z4-a	amidines	Pd	38Z4	a	111	fcc	Amidines	-315.65858485	-73.15683345	-241.23300654	-74.42557831000002	-1.2687448600000266	-1.1230992025888469	-0.14564565741117974
pd-38Z5-a	amidines	Pd	38Z5	a	111	fcc	Amidines	-315.860399	-73.26704009	-241.23300654	-74.62739245999998	-1.3603523699999869	-1.3683459601797097	0.007993590179722787
pd-38Z6-a	amidines	Pd	38Z6	a	111	fcc	Amidines	-315.70952112	-73.31321823	-241.23300654	-74.47651457999999	-1.1632963499999818	-1.149918615687696	-0.013377734312285838
pd-38Z7-a	amidines	Pd	38Z7	a	111	fcc	Amidines	-315.44528146	-72.8732225	-241.23300654	-74.21227492	-1.3390524200000016	-1.1708361551751665	-0.1682162648248351
pd-38Z8-a	amidines	Pd	38Z8	a	111	fcc	Amidines	-315.7106904	-73.20189653	-241.23300654	-74.47768385999998	-1.2757873299999858	-1.1547797461663831	-0.12100758383360266
pd-38Z9-a	amidines	Pd	38Z9	a	111	fcc	Amidines	-315.36984199	-72.78093875	-241.23300654	-74.13683545	-1.3558967000000024	-1.353099909596878	-0.002796790403124305
pd-38Za-a	amidines	Pd	38Za	a	111	fcc	Amidines	-315.33239206	-72.81191912	-241.23300654	-74.09938552000003	-1.287466400000028	-1.2997818461914932	0.012315446191465185
os-14Z1-a	amidines	Os	14Z1	a	1	hcp	Amidines	-560.28117378	-40.17277264	-518.61939974	-41.66177404000007	-1.4890014000000704	-1.3345026662136237	-0.15449873378644674
os-26Z1-a	amidines	Os	26Z1	a	1	hcp	Amidines	-576.94281748	-56.49648025	-518.61939974	-58.32341774000008	-1.826937490000084	-1.657962788927442	-0.16897470107264212
os-26Z2-a	amidines	Os	26Z2	a	1	hcp	Amidines	-577.36978979	-56.9633665	-518.61939974	-58.75039005000008	-1.7870235500000788	-1.6627745856894336	-0.12424896431064525
os-26Z3-a	amidines	Os	26Z3	a	1	hcp	Amidines	-576.64292422	-56.47362309	-518.61939974	-58.023524480000106	-1.5499013900001088	-1.5462701949825686	-0.0036311950175402785
os-26Z4-a	amidines	Os	26Z4	a	1	hcp	Amidines	-576.57551975	-56.48695894	-518.61939974	-57.95612001000006	-1.4691610700000624	-1.2061362098891166	-0.2630248601109457
os-38Z1-a	amidines	Os	38Z1	a	1	hcp	Amidines	-593.79304446	-73.16804246	-518.61939974	-75.17364472000008	-2.0056022600000887	-1.8348374856250445	-0.17076477437504423
os-38Z2-a	amidines	Os	38Z2	a	1	hcp	Amidines	-593.97742636	-73.51030823	-518.61939974	-75.35802662000003	-1.8477183900000256	-1.912492851504637	0.06477446150461152
os-38Z3-a	amidines	Os	38Z3	a	1	hcp	Amidines	-593.41974618	-73.14079468	-518.61939974	-74.80034644	-1.6595517599999994	-1.870869522794493	0.21131776279449355
os-38Z4-a	amidines	Os	38Z4	a	1	hcp	Amidines	-593.92350906	-73.15683345	-518.61939974	-75.30410932000007	-2.1472758700000725	-1.7147780999267752	-0.43249777007329726
os-38Z5-a	amidines	Os	38Z5	a	1	hcp	Amidines	-593.71846426	-73.26704009	-518.61939974	-75.09906452000007	-1.8320244300000752	-2.1053521983200483	0.2733277683199731
os-38Z6-a	amidines	Os	38Z6	a	1	hcp	Amidines	-593.18421907	-73.31321823	-518.61939974	-74.56481933000009	-1.2516011000000873	-1.210695220653534	-0.04090587934655332
os-38Z7-a	amidines	Os	38Z7	a	1	hcp	Amidines	-593.061098	-72.8732225	-518.61939974	-74.44169826000007	-1.5684757600000694	-1.5289012050561013	-0.03957455494396811
os-38Z8-a	amidines	Os	38Z8	a	1	hcp	Amidines	-593.33649218	-73.20189653	-518.61939974	-74.7170924400001	-1.5151959100001022	-1.554576404639306	0.03938049463920379
os-38Z9-a	amidines	Os	38Z9	a	1	hcp	Amidines	-593.30773001	-72.78093875	-518.61939974	-74.68833027000005	-1.907391520000047	-1.8876812788622743	-0.019710241137772755
os-38Za-a	amidines	Os	38Za	a	1	hcp	Amidines	-592.98754995	-72.81191912	-518.61939974	-74.36815021000007	-1.5562310900000682	-1.3812010679774716	-0.17503002202259665
ru-14Z1-a	amidines	Ru	14Z1	a	1	hcp	Amidines	-464.76264491	-40.17277264	-423.06851142	-41.69413349000001	-1.5213608500000149	-1.479257900727383	-0.04210294927263192
ru-26Z1-a	amidines	Ru	26Z1	a	1	hcp	Amidines	-481.11979352	-56.49648025	-423.06851142	-58.05128209999998	-1.5548018499999827	-1.4558155049903476	-0.0989863450096351
ru-26Z2-a	amidines	Ru	26Z2	a	1	hcp	Amidines	-481.55005313	-56.9633665	-423.06851142	-58.48154170999999	-1.5181752099999883	-1.3738210088846756	-0.14435420111531272
ru-26Z3-a	amidines	Ru	26Z3	a	1	hcp	Amidines	-480.95175479	-56.47362309	-423.06851142	-57.88324337	-1.4096202800000055	-1.6809979247924502	0.27137764479244475
ru-26Z4-a	amidines	Ru	26Z4	a	1	hcp	Amidines	-480.80566153	-56.48695894	-423.06851142	-57.737150110000016	-1.250191170000015	-1.1044947674996235	-0.1456964025003915
ru-38Z1-a	amidines	Ru	38Z1	a	1	hcp	Amidines	-498.10334213	-73.16804246	-423.06851142	-75.03483071	-1.866788249999999	-1.644570664792823	-0.22221758520717594
ru-38Z2-a	amidines	Ru	38Z2	a	1	hcp	Amidines	-498.16640849	-73.51030823	-423.06851142	-75.09789706999999	-1.587588839999981	-1.5864270009783326	-0.0011618390216483476
ru-38Z3-a	amidines	Ru	38Z3	a	1	hcp	Amidines	-497.63609736	-73.14079468	-423.06851142	-74.56758594000001	-1.426791260000016	-1.5334215415853407	0.10663028158532462
ru-38Z4-a	amidines	Ru	38Z4	a	1	hcp	Amidines	-498.06846253	-73.15683345	-423.06851142	-74.99995110999998	-1.84311765999999	-1.5467522340055666	-0.2963654259944235
ru-38Z5-a	amidines	Ru	38Z5	a	1	hcp	Amidines	-497.8495575	-73.26704009	-423.06851142	-74.78104608000001	-1.5140059900000151	-1.2611167932736436	-0.25288919672637156
ru-38Z6-a	amidines	Ru	38Z6	a	1	hcp	Amidines	-497.48263151	-73.31321823	-423.06851142	-74.41412008999998	-1.1009018599999791	-1.109537183678043	0.008635323678063855
ru-38Z7-a	amidines	Ru	38Z7	a	1	hcp	Amidines	-497.27766776	-72.8732225	-423.06851142	-74.20915633999999	-1.3359338399999956	-1.5465117733695593	0.21057793336956365
ru-38Z8-a	amidines	Ru	38Z8	a	1	hcp	Amidines	-497.55961006	-73.20189653	-423.06851142	-74.49109864000002	-1.2892021100000193	-1.2695771932029345	-0.01962491679708478
ru-38Z9-a	amidines	Ru	38Z9	a	1	hcp	Amidines	-497.44514161	-72.78093875	-423.06851142	-74.37663019000001	-1.5956914400000102	-1.6973940769229188	0.1017026369229086
ru-38Za-a	amidines	Ru	38Za	a	1	hcp	Amidines	-497.18744564	-72.81191912	-423.06851142	-74.11893422000003	-1.3070151000000294	-1.2764466267685322	-0.03056847323149725
cu-14Z1-a	amidines	Cu	14Z1	a	110	fcc	Amidines	-212.5660915	-40.17277264	-171.38308451	-41.18300699	-1.0102343499999975	-1.481800085018513	0.4715657350185154
cu-26Z1-a	amidines	Cu	26Z1	a	110	fcc	Amidines	-228.9757878	-56.49648025	-171.38308451	-57.59270329	-1.0962230400000053	-1.0800820446398305	-0.01614099536017477
cu-26Z2-a	amidines	Cu	26Z2	a	110	fcc	Amidines	-229.40069058	-56.9633665	-171.38308451	-58.01760607	-1.05423957	-1.081439961389307	0.027200391389307077
cu-26Z3-a	amidines	Cu	26Z3	a	110	fcc	Amidines	-228.49935991	-56.47362309	-171.38308451	-57.116275400000006	-0.6426523100000097	-0.9515540820967416	0.308901772096732
cu-26Z4-a	amidines	Cu	26Z4	a	110	fcc	Amidines	-228.7465799	-56.48695894	-171.38308451	-57.36349539	-0.8765364499999961	-0.8627220183923825	-0.013814431607613642
cu-38Z1-a	amidines	Cu	38Z1	a	110	fcc	Amidines	-245.67874929	-73.16804246	-171.38308451	-74.29566478000001	-1.1276223200000146	-1.17981094971654	0.05218862971652549
cu-38Z2-a	amidines	Cu	38Z2	a	110	fcc	Amidines	-246.01414309	-73.51030823	-171.38308451	-74.63105858	-1.1207503499999945	-1.1311714841512526	0.010421134151258116
cu-38Z3-a	amidines	Cu	38Z3	a	110	fcc	Amidines	-245.58060809	-73.14079468	-171.38308451	-74.19752358	-1.056728899999996	-1.023072016927344	-0.03365688307265202
cu-38Z4-a	amidines	Cu	38Z4	a	110	fcc	Amidines	-244.83217606	-73.15683345	-171.38308451	-73.44909154999999	-0.2922580999999979	-0.3131875913403235	0.020929491340325568
cu-38Z5-a	amidines	Cu	38Z5	a	110	fcc	Amidines	-245.59147066	-73.26704009	-171.38308451	-74.20838615	-0.9413460600000008	-0.9122852460923953	-0.02906081390760551
cu-38Z6-a	amidines	Cu	38Z6	a	110	fcc	Amidines	-245.44415083	-73.31321823	-171.38308451	-74.06106632000001	-0.7478480900000051	-0.767758073676589	0.01990998367658392
cu-38Z7-a	amidines	Cu	38Z7	a	110	fcc	Amidines	-245.20945983	-72.8732225	-171.38308451	-73.82637531999998	-0.9531528199999856	-0.9531984404165	4.562041651445803e-05
cu-38Z8-a	amidines	Cu	38Z8	a	110	fcc	Amidines	-245.51178857	-73.20189653	-171.38308451	-74.12870405999999	-0.9268075299999908	-1.050670467468095	0.12386293746810406
cu-38Z9-a	amidines	Cu	38Z9	a	110	fcc	Amidines	-244.52070887	-72.78093875	-171.38308451	-73.13762435999999	-0.3566856099999853	-0.4049431052128938	0.04825749521290851
cu-38Za-a	amidines	Cu	38Za	a	110	fcc	Amidines	-245.11649367	-72.81191912	-171.38308451	-73.73340916000001	-0.921490040000009	-0.8867131399369441	-0.034776900063064886
ni-14Z1-a	amidines	Ni	14Z1	a	111	fcc	Amidines	-292.3866089	-40.17277264	-250.91869356	-41.46791533999999	-1.2951426999999924	-1.026218614006389	-0.2689240859936035
ni-26Z1-a	amidines	Ni	26Z1	a	111	fcc	Amidines	-308.85819704	-56.49648025	-250.91869356	-57.93950347999999	-1.4430232299999872	-1.3397913162455597	-0.10323191375442753
ni-26Z2-a	amidines	Ni	26Z2	a	111	fcc	Amidines	-309.28046033	-56.9633665	-250.91869356	-58.36176676999997	-1.398400269999975	-1.3234182439148512	-0.07498202608512372
ni-26Z3-a	amidines	Ni	26Z3	a	111	fcc	Amidines	-308.42465002	-56.47362309	-250.91869356	-57.50595645999999	-1.0323333699999964	-0.9920602407408196	-0.04027312925917681
ni-26Z4-a	amidines	Ni	26Z4	a	111	fcc	Amidines	-308.38701396	-56.48695894	-250.91869356	-57.46832039999998	-0.9813614599999808	-0.8866798662850286	-0.09468159371495222
ni-38Z1-a	amidines	Ni	38Z1	a	111	fcc	Amidines	-325.53367815	-73.16804246	-250.91869356	-74.61498459	-1.4469421300000107	-1.1513965287525707	-0.29554560124744
ni-38Z2-a	amidines	Ni	38Z2	a	111	fcc	Amidines	-325.89468273	-73.51030823	-250.91869356	-74.97598916999999	-1.4656809399999844	-1.4510742027070904	-0.014606737292893968
ni-38Z3-a	amidines	Ni	38Z3	a	111	fcc	Amidines	-325.45167361	-73.14079468	-250.91869356	-74.53298004999999	-1.3921853699999929	-1.309971551309431	-0.08221381869056188
ni-38Z4-a	amidines	Ni	38Z4	a	111	fcc	Amidines	-325.47657594	-73.15683345	-250.91869356	-74.55788237999997	-1.401048929999973	-1.242245719533102	-0.15880321046687107
ni-38Z5-a	amidines	Ni	38Z5	a	111	fcc	Amidines	-325.46513805	-73.26704009	-250.91869356	-74.54644449	-1.2794044000000042	-1.530494603745851	0.2510902037458467
ni-38Z6-a	amidines	Ni	38Z6	a	111	fcc	Amidines	-325.2643793	-73.31321823	-250.91869356	-74.34568573999996	-1.032467509999961	-1.0848748958293868	0.052407385829425834
ni-38Z7-a	amidines	Ni	38Z7	a	111	fcc	Amidines	-325.02533369	-72.8732225	-250.91869356	-74.10664013000002	-1.2334176300000197	-1.404378094641558	0.17096046464153836
ni-38Z8-a	amidines	Ni	38Z8	a	111	fcc	Amidines	-325.30398726	-73.20189653	-250.91869356	-74.38529369999998	-1.183397169999978	-1.3082494827928317	0.1248523127928538
ni-38Z9-a	amidines	Ni	38Z9	a	111	fcc	Amidines	-325.03449406	-72.78093875	-250.91869356	-74.11580049999998	-1.334861749999973	-1.285359281268029	-0.04950246873194408
ni-38Za-a	amidines	Ni	38Za	a	111	fcc	Amidines	-324.93193842	-72.81191912	-250.91869356	-74.01324485999999	-1.2013257399999873	-1.1181210196058655	-0.08320472039412175
ir-14Z1-a	amidines	Ir	14Z1	a	111	fcc	Amidines	-449.02281618	-40.17277264	-408.05800262	-40.96481355999998	-0.7920409199999838	-0.6630077651640107	-0.1290331548359731
ir-26Z1-a	amidines	Ir	26Z1	a	111	fcc	Amidines	-466.2647723	-56.49648025	-408.05800262	-58.20676967999998	-1.7102894299999818	-1.5599405718702144	-0.1503488581297674
ir-26Z2-a	amidines	Ir	26Z2	a	111	fcc	Amidines	-466.68736985	-56.9633665	-408.05800262	-58.62936722999996	-1.6660007299999575	-1.50427961439717	-0.16172111560278757
ir-26Z3-a	amidines	Ir	26Z3	a	111	fcc	Amidines	-465.67605716	-56.47362309	-408.05800262	-57.61805454	-1.144431450000006	-1.1380371934504936	-0.006394256549512312
ir-26Z4-a	amidines	Ir	26Z4	a	111	fcc	Amidines	-465.19433102	-56.48695894	-408.05800262	-57.13632839999997	-0.6493694599999671	-0.8464102433066998	0.1970407833067327
ir-38Z1-a	amidines	Ir	38Z1	a	111	fcc	Amidines	-482.60649972	-73.16804246	-408.05800262	-74.54849709999996	-1.380454639999968	-1.4836135983486969	0.1031589583487289
ir-38Z2-a	amidines	Ir	38Z2	a	111	fcc	Amidines	-483.30249116	-73.51030823	-408.05800262	-75.24448853999996	-1.7341803099999566	-1.6399922822461974	-0.09418802775375923
ir-38Z3-a	amidines	Ir	38Z3	a	111	fcc	Amidines	-482.76776907	-73.14079468	-408.05800262	-74.70976644999996	-1.568971769999962	-1.557866526643977	-0.01110524335598484
ir-38Z4-a	amidines	Ir	38Z4	a	111	fcc	Amidines	-482.87566972	-73.15683345	-408.05800262	-74.8176671	-1.6608336500000007	-1.078972239794339	-0.5818614102056616
ir-38Z5-a	amidines	Ir	38Z5	a	111	fcc	Amidines	-482.88690192	-73.26704009	-408.05800262	-74.82889929999999	-1.5618592099999944	-1.5079011417989676	-0.053958068201026776
ir-38Z6-a	amidines	Ir	38Z6	a	111	fcc	Amidines	-482.4964526	-73.31321823	-408.05800262	-74.43844997999997	-1.125231749999969	-1.146242839959612	0.02101108995964296
ir-38Z7-a	amidines	Ir	38Z7	a	111	fcc	Amidines	-482.37989829	-72.8732225	-408.05800262	-74.32189567	-1.4486731700000064	-1.4494918187843808	0.0008186487843744317
ir-38Z8-a	amidines	Ir	38Z8	a	111	fcc	Amidines	-482.65868361	-73.20189653	-408.05800262	-74.60068099	-1.3987844600000017	-1.4250850405415465	0.026300580541544827
ir-38Z9-a	amidines	Ir	38Z9	a	111	fcc	Amidines	-482.51258503	-72.78093875	-408.05800262	-74.45458241	-1.6736436599999962	-1.5340247198633392	-0.139618940136657
ir-38Za-a	amidines	Ir	38Za	a	111	fcc	Amidines	-482.31811263	-72.81191912	-408.05800262	-74.26011000999995	-1.4481908899999496	-1.187406449737182	-0.2607844402627677
zn-14Z1-a	amidines	Zn	14Z1	a	1	hcp	Amidines	-94.70050525	-40.17277264	-53.85841374	-40.84209151	-0.669318870000005	-1.524714084881417	0.8553952148814119
zn-26Z1-a	amidines	Zn	26Z1	a	1	hcp	Amidines	-111.10529415	-56.49648025	-53.85841374	-57.24688041	-0.7504001600000052	-0.9321129104734708	0.18171275047346558
zn-26Z2-a	amidines	Zn	26Z2	a	1	hcp	Amidines	-111.53422901	-56.9633665	-53.85841374	-57.67581527	-0.7124487700000017	-0.9217083448931048	0.2092595748931031
zn-26Z3-a	amidines	Zn	26Z3	a	1	hcp	Amidines	-110.74081423	-56.47362309	-53.85841374	-56.88240049	-0.4087773999999982	-0.8851311928135601	0.47635379281356194
zn-26Z4-a	amidines	Zn	26Z4	a	1	hcp	Amidines	-110.97318529	-56.48695894	-53.85841374	-57.11477155	-0.6278126099999994	-0.9318937736163732	0.3040811636163737
zn-38Z1-a	amidines	Zn	38Z1	a	1	hcp	Amidines	-127.81859649	-73.16804246	-53.85841374	-73.96018275	-0.7921402900000061	-0.8496625624932648	0.0575222724932587
zn-38Z2-a	amidines	Zn	38Z2	a	1	hcp	Amidines	-128.14137046	-73.51030823	-53.85841374	-74.28295671999999	-0.7726484899999804	-0.7567912144904767	-0.015857275509503665
zn-38Z3-a	amidines	Zn	38Z3	a	1	hcp	Amidines	-127.81223045	-73.14079468	-53.85841374	-73.95381671	-0.8130220299999991	-0.7930702183564335	-0.01995181164356552
zn-38Z4-a	amidines	Zn	38Z4	a	1	hcp	Amidines	-126.75972782	-73.15683345	-53.85841374	-72.90131407999999	0.2555193700000018	0.3199500302240068	-0.06443066022400501
zn-38Z5-a	amidines	Zn	38Z5	a	1	hcp	Amidines	-127.85090514	-73.26704009	-53.85841374	-73.99249139999999	-0.7254513099999969	-0.7551187785150546	0.02966746851505775
zn-38Z6-a	amidines	Zn	38Z6	a	1	hcp	Amidines	-127.73180513	-73.31321823	-53.85841374	-73.87339139	-0.5601731599999908	-0.6263807923748743	0.06620763237488347
zn-38Z7-a	amidines	Zn	38Z7	a	1	hcp	Amidines	-127.36164778	-72.8732225	-53.85841374	-73.50323404	-0.6300115399999981	-0.7334816374380324	0.10347009743803426
zn-38Z8-a	amidines	Zn	38Z8	a	1	hcp	Amidines	-127.70026986	-73.20189653	-53.85841374	-73.84185612	-0.6399595900000037	-0.7449409430393956	0.10498135303939193
zn-38Z9-a	amidines	Zn	38Z9	a	1	hcp	Amidines	-126.46014697	-72.78093875	-53.85841374	-72.60173323	0.1792055200000106	0.1927838408106055	-0.013578320810594902
zn-38Za-a	amidines	Zn	38Za	a	1	hcp	Amidines	-127.33437757	-72.81191912	-53.85841374	-73.47596383	-0.6640447099999989	-0.7197192469749325	0.05567453697493363
co-26Z1-a	amidines	Co	26Z1	a	1	hcp	Amidines	-385.50648826	-56.49648025	-327.6932973	-57.81319096000004	-1.316710710000045	-1.6339452330026702	0.3172345230026252
co-26Z2-a	amidines	Co	26Z2	a	1	hcp	Amidines	-385.89725197	-56.9633665	-327.6932973	-58.20395467000003	-1.2405881700000307	-1.220878884580621	-0.01970928541940964
co-26Z3-a	amidines	Co	26Z3	a	1	hcp	Amidines	-385.31427063	-56.47362309	-327.6932973	-57.62097333000003	-1.14735024000003	-0.981672191381378	-0.16567804861865199
co-26Z4-a	amidines	Co	26Z4	a	1	hcp	Amidines	-384.85172361	-56.48695894	-327.6932973	-57.15842631000004	-0.6714673700000375	-1.1799863882784294	0.5085190182783919
co-38Z1-a	amidines	Co	38Z1	a	1	hcp	Amidines	-402.22711602	-73.16804246	-327.6932973	-74.53381872	-1.365776260000004	-1.240033820095945	-0.12574243990405898
co-38Z2-a	amidines	Co	38Z2	a	1	hcp	Amidines	-402.47697551	-73.51030823	-327.6932973	-74.78367821	-1.2733699799999982	-1.2199880431199404	-0.05338193688005788
co-38Z3-a	amidines	Co	38Z3	a	1	hcp	Amidines	-402.12988999	-73.14079468	-327.6932973	-74.43659269	-1.2957980099999986	-1.209526422496424	-0.08627158750357466
co-38Z4-a	amidines	Co	38Z4	a	1	hcp	Amidines	-401.84073281	-73.15683345	-327.6932973	-74.14743551000004	-0.9906020600000432	-0.9554711988432842	-0.03513086115675901
co-38Z5-a	amidines	Co	38Z5	a	1	hcp	Amidines	-402.10076068	-73.26704009	-327.6932973	-74.40746338000002	-1.1404232900000295	-1.037208658674274	-0.10321463132575559
co-38Z6-a	amidines	Co	38Z6	a	1	hcp	Amidines	-401.93677868	-73.31321823	-327.6932973	-74.24348137999999	-0.9302631499999876	-1.2075697348177528	0.27730658481776516
co-38Z7-a	amidines	Co	38Z7	a	1	hcp	Amidines	-401.74675608	-72.8732225	-327.6932973	-74.05345878000003	-1.180236280000031	-1.2738896351129938	0.0936533551129628
co-38Z8-a	amidines	Co	38Z8	a	1	hcp	Amidines	-401.98788506	-73.20189653	-327.6932973	-74.29458776000001	-1.092691230000014	-1.149365261060339	0.05667403106032509
co-38Z9-a	amidines	Co	38Z9	a	1	hcp	Amidines	-401.85358889	-72.78093875	-327.6932973	-74.16029159000004	-1.3793528400000383	-1.4711645055166116	0.09181166551657327
co-38Za-a	amidines	Co	38Za	a	1	hcp	Amidines	-401.60497508	-72.81191912	-327.6932973	-73.91167777999999	-1.099758659999992	-1.1542816965653202	0.0545230365653282
co-4aZ1-a	amidines	Co	4aZ1	a	1	hcp	Amidines	-419.01509665	-89.83666085	-327.6932973	-91.32179935	-1.4851384999999908	-1.5121124416922669	0.02697394169227607
co-4aZ2-a	amidines	Co	4aZ2	a	1	hcp	Amidines	-418.8906134	-89.77371337	-327.6932973	-91.19731610000002	-1.4236027300000271	-1.4254970423605613	0.0018943123605341672
co-4aZ3-a	amidines	Co	4aZ3	a	1	hcp	Amidines	-419.11651643	-90.18966138	-327.6932973	-91.42321913	-1.2335577500000028	-1.1264665451245293	-0.10709120487547352
co-4aZ4-a	amidines	Co	4aZ4	a	1	hcp	Amidines	-419.1883982	-90.14320214	-327.6932973	-91.4951009	-1.3518987600000116	-1.4090951650625383	0.057196405062526656
co-4aZ5-a	amidines	Co	4aZ5	a	1	hcp	Amidines	-418.3538475	-89.92729302	-327.6932973	-90.6605502	-0.7332571799999954	-0.8275885889424046	0.09433140894240921
co-4aZ6-a	amidines	Co	4aZ6	a	1	hcp	Amidines	-418.31513271	-89.82432836	-327.6932973	-90.62183541000002	-0.7975070500000214	-0.9754732090386398	0.17796615903861834
co-4aZ7-a	amidines	Co	4aZ7	a	1	hcp	Amidines	-418.86647111	-89.74371693	-327.6932973	-91.17317381000004	-1.429456880000032	-1.3315970192255406	-0.09785986077449138
co-4aZ8-a	amidines	Co	4aZ8	a	1	hcp	Amidines	-418.52923607	-89.76359319	-327.6932973	-90.83593877000004	-1.0723455800000463	-1.1563834242479345	0.08403784424788818
co-4aZ9-a	amidines	Co	4aZ9	a	1	hcp	Amidines	-419.00458125	-89.936183	-327.6932973	-91.31128395000002	-1.375100950000018	-1.2984951316778677	-0.0766058183221503
co-4aZa-a	amidines	Co	4aZa	a	1	hcp	Amidines	-418.4354251	-89.98237877	-327.6932973	-90.7421278	-0.7597490299999947	-1.017885627530802	0.2581365975308072
co-4aZb-a	amidines	Co	4aZb	a	1	hcp	Amidines	-418.71587343	-89.83189482	-327.6932973	-91.02257613	-1.1906813100000022	-1.2845235164223254	0.09384220642232322
co-4aZc-a	amidines	Co	4aZc	a	1	hcp	Amidines	-418.49755796	-89.88367801	-327.6932973	-90.80426066	-0.9205826500000144	-0.9162383821773544	-0.004344267822659953
co-4aZd-a	amidines	Co	4aZd	a	1	hcp	Amidines	-418.46590007	-89.53895482	-327.6932973	-90.77260277	-1.233647949999991	-1.1060846779859617	-0.1275632720140294
co-4aZe-a	amidines	Co	4aZe	a	1	hcp	Amidines	-418.47330427	-89.76368235	-327.6932973	-90.78000697000004	-1.0163246200000486	-1.309273131956374	0.2929485119563253
co-4aZf-a	amidines	Co	4aZf	a	1	hcp	Amidines	-418.73572471	-89.86611798	-327.6932973	-91.04242741000002	-1.1763094300000176	-1.1364888095605608	-0.03982062043945689
co-4aZg-a	amidines	Co	4aZg	a	1	hcp	Amidines	-418.40604042	-89.59163214	-327.6932973	-90.71274312000004	-1.1211109800000258	-1.1868180663947925	0.06570708639476663
co-4aZh-a	amidines	Co	4aZh	a	1	hcp	Amidines	-418.54602785	-89.44856733	-327.6932973	-90.85273055	-1.4041632199999867	-1.2134074327148596	-0.1907557872851271
co-4aZi-a	amidines	Co	4aZi	a	1	hcp	Amidines	-418.25712374	-89.48306868	-327.6932973	-90.56382644	-1.0807577600000116	-1.096229978146738	0.01547221814672639
co-4aZj-a	amidines	Co	4aZj	a	1	hcp	Amidines	-418.57425821	-89.53796066	-327.6932973	-90.88096091	-1.343000250000003	-1.4828077054109343	0.13980745541093142
co-4aZk-a	amidines	Co	4aZk	a	1	hcp	Amidines	-418.37484369	-89.47953894	-327.6932973	-90.68154639	-1.2020074499999964	-1.229012680702752	0.02700523070275551
co-4aZl-a	amidines	Co	4aZl	a	1	hcp	Amidines	-418.23410275	-89.3159104	-327.6932973	-90.54080545	-1.2248950499999864	-1.1792010810731457	-0.045693968926840745
co-4aZm-a	amidines	Co	4aZm	a	1	hcp	Amidines	-417.9462557	-88.98917594	-327.6932973	-90.2529584	-1.2637824600000158	-1.5424481509527652	0.2786656909527494
co-4aZn-a	amidines	Co	4aZn	a	1	hcp	Amidines	-418.47796512	-89.52619563	-327.6932973	-90.78466782000004	-1.2584721900000346	-0.9228809582999844	-0.33559123170005023
co-4aZo-a	amidines	Co	4aZo	a	1	hcp	Amidines	-418.2214799	-89.59802192	-327.6932973	-90.52818260000004	-0.9301606800000428	-0.8463388819930202	-0.08382179800702261
fe-14Z1-a	amidines	Fe	14Z1	a	110	bcc	Amidines	-422.66787417	-40.17277264	-381.20808412	-41.45979004999998	-1.287017409999983	-1.6870510383950403	0.4000336283950574
fe-26Z1-a	amidines	Fe	26Z1	a	110	bcc	Amidines	-439.44189845	-56.49648025	-381.20808412	-58.23381432999997	-1.7373340799999752	-1.905777531593806	0.16844345159383067
fe-26Z2-a	amidines	Fe	26Z2	a	110	bcc	Amidines	-439.85341969	-56.9633665	-381.20808412	-58.64533556999999	-1.6819690699999867	-1.6618295912578205	-0.02013947874216626
fe-26Z3-a	amidines	Fe	26Z3	a	110	bcc	Amidines	-438.85286207	-56.47362309	-381.20808412	-57.64477794999999	-1.1711548599999944	-1.3576766343392563	0.18652177433926198
fe-26Z4-a	amidines	Fe	26Z4	a	110	bcc	Amidines	-439.03286504	-56.48695894	-381.20808412	-57.82478091999997	-1.3378219799999655	-1.5440641518180982	0.20624217181813265
fe-38Z1-a	amidines	Fe	38Z1	a	110	bcc	Amidines	-456.18112836	-73.16804246	-381.20808412	-74.97304423999998	-1.805001779999984	-1.672287535189113	-0.1327142448108709
fe-38Z2-a	amidines	Fe	38Z2	a	110	bcc	Amidines	-456.48443687	-73.51030823	-381.20808412	-75.27635275	-1.766044519999994	-1.712934542287698	-0.053109977712295864
fe-38Z3-a	amidines	Fe	38Z3	a	110	bcc	Amidines	-456.08669424	-73.14079468	-381.20808412	-74.87861011999996	-1.737815439999963	-1.815385116291964	0.07756967629200107
fe-38Z4-a	amidines	Fe	38Z4	a	110	bcc	Amidines	-456.13642134	-73.15683345	-381.20808412	-74.92833722	-1.7715037700000096	-1.564711147016112	-0.20679262298389767
fe-38Z5-a	amidines	Fe	38Z5	a	110	bcc	Amidines	-456.08394085	-73.26704009	-381.20808412	-74.87585672999995	-1.608816639999958	-1.6262095933595475	0.01739295335958957
fe-38Z6-a	amidines	Fe	38Z6	a	110	bcc	Amidines	-455.50218165	-73.31321823	-381.20808412	-74.29409752999999	-0.9808792999999838	-1.036474072283042	0.05559477228305809
fe-38Z7-a	amidines	Fe	38Z7	a	110	bcc	Amidines	-455.68062086	-72.8732225	-381.20808412	-74.47253673999995	-1.5993142399999556	-1.6827250275365486	0.08341078753659303
fe-38Z8-a	amidines	Fe	38Z8	a	110	bcc	Amidines	-456.10241212	-73.20189653	-381.20808412	-74.89432799999997	-1.692431469999974	-1.7747563754535634	0.08232490545358928
fe-38Z9-a	amidines	Fe	38Z9	a	110	bcc	Amidines	-455.39113145	-72.78093875	-381.20808412	-74.18304732999997	-1.402108579999961	-1.407877866738474	0.005769286738512847
fe-38Za-a	amidines	Fe	38Za	a	110	bcc	Amidines	-455.60231089	-72.81191912	-381.20808412	-74.39422676999999	-1.58230764999999	-1.5797065925413278	-0.002601057458662126
fe-4aZ1-a	amidines	Fe	4aZ1	a	110	bcc	Amidines	-472.80051962	-89.83666085	-381.20808412	-91.59243549999997	-1.7557746499999638	-1.8491057232721173	0.09333107327215351
fe-4aZ2-a	amidines	Fe	4aZ2	a	110	bcc	Amidines	-472.80921861	-89.77371337	-381.20808412	-91.60113449	-1.8274211199999968	-1.804140121046089	-0.023280998953907783
fe-4aZ3-a	amidines	Fe	4aZ3	a	110	bcc	Amidines	-472.7927899	-90.18966138	-381.20808412	-91.58470577999998	-1.3950443999999749	-1.2272054776437216	-0.1678389223562533
fe-4aZ4-a	amidines	Fe	4aZ4	a	110	bcc	Amidines	-473.13451611	-90.14320214	-381.20808412	-91.92643198999995	-1.7832298499999697	-1.706116215593326	-0.07711363440664365
fe-4aZ5-a	amidines	Fe	4aZ5	a	110	bcc	Amidines	-471.86711857	-89.92729302	-381.20808412	-90.65903444999998	-0.7317414299999854	-0.7616192510571409	0.02987782105715553
fe-4aZ6-a	amidines	Fe	4aZ6	a	110	bcc	Amidines	-471.77342886	-89.82432836	-381.20808412	-90.56534474	-0.7410163800000049	-0.6035128370262584	-0.13750354297374656
fe-4aZ7-a	amidines	Fe	4aZ7	a	110	bcc	Amidines	-472.72560984	-89.74371693	-381.20808412	-91.51752571999998	-1.7738087899999757	-1.843232850094978	0.06942406009500224
fe-4aZ8-a	amidines	Fe	4aZ8	a	110	bcc	Amidines	-472.39588757	-89.76359319	-381.20808412	-91.18780345	-1.4242102599999953	-1.7870816641125202	0.36287140411252494
fe-4aZ9-a	amidines	Fe	4aZ9	a	110	bcc	Amidines	-472.84655075	-89.936183	-381.20808412	-91.63846662999998	-1.7022836299999824	-1.5387281024949573	-0.1635555275050251
fe-4aZa-a	amidines	Fe	4aZa	a	110	bcc	Amidines	-472.69727458	-89.98237877	-381.20808412	-91.48919045999996	-1.506811689999978	-1.2340183697632483	-0.27279332023672964
fe-4aZb-a	amidines	Fe	4aZb	a	110	bcc	Amidines	-472.77084143	-89.83189482	-381.20808412	-91.56275731	-1.7308624899999927	-1.4005316299276842	-0.3303308600723085
fe-4aZc-a	amidines	Fe	4aZc	a	110	bcc	Amidines	-471.99130341	-89.88367801	-381.20808412	-90.78321928999998	-0.8995412799999798	-0.9826348621386244	0.0830935821386446
fe-4aZd-a	amidines	Fe	4aZd	a	110	bcc	Amidines	-472.10709233	-89.53895482	-381.20808412	-90.89900820999998	-1.360053389999976	-1.44812214004952	0.08806875004954384
fe-4aZe-a	amidines	Fe	4aZe	a	110	bcc	Amidines	-472.09120283	-89.76368235	-381.20808412	-90.88311870999996	-1.1194363599999662	-1.4725080024147417	0.3530716424147755
fe-4aZf-a	amidines	Fe	4aZf	a	110	bcc	Amidines	-472.8111847	-89.86611798	-381.20808412	-91.60310058	-1.7369825999999904	-1.713912557756089	-0.023070042243901412
fe-4aZg-a	amidines	Fe	4aZg	a	110	bcc	Amidines	-472.05839543	-89.59163214	-381.20808412	-90.85031131	-1.2586791699999935	-1.2963846018183176	0.03770543181832409
fe-4aZh-a	amidines	Fe	4aZh	a	110	bcc	Amidines	-472.26982589	-89.44856733	-381.20808412	-91.06174176999995	-1.613174439999966	-1.7183295546637112	0.10515511466374527
fe-4aZi-a	amidines	Fe	4aZi	a	110	bcc	Amidines	-472.53837837	-89.48306868	-381.20808412	-91.33029424999997	-1.8472255699999487	-1.9092156918764829	0.06199012187653419
fe-4aZj-a	amidines	Fe	4aZj	a	110	bcc	Amidines	-472.12516721	-89.53796066	-381.20808412	-90.91708308999996	-1.3791224299999527	-1.2574144770412232	-0.12170795295872949
fe-4aZk-a	amidines	Fe	4aZk	a	110	bcc	Amidines	-472.62689243	-89.47953894	-381.20808412	-91.41880830999996	-1.9392693699999768	-1.911204505354945	-0.028064864645031884
fe-4aZl-a	amidines	Fe	4aZl	a	110	bcc	Amidines	-471.99558568	-89.3159104	-381.20808412	-90.78750155999997	-1.4715911599999458	-1.2731998953498334	-0.19839126465011248
fe-4aZm-a	amidines	Fe	4aZm	a	110	bcc	Amidines	-471.9936747	-88.98917594	-381.20808412	-90.78559057999996	-1.7964146399999663	-1.7112312754737786	-0.08518336452618769
fe-4aZn-a	amidines	Fe	4aZn	a	110	bcc	Amidines	-471.97461489	-89.52619563	-381.20808412	-90.76653076999996	-1.2403351399999707	-1.1045369049022185	-0.13579823509775224
fe-4aZo-a	amidines	Fe	4aZo	a	110	bcc	Amidines	-471.76473094	-89.59802192	-381.20808412	-90.55664681999995	-0.9586248999999754	-1.0961538437357916	0.13752894373581626
ag-4a01-a	group2	Ag	4a01	a	111	fcc	$C_{x}H_{y}O_{(0,1)}$	-199.37146072	-73.77971421	-125.30436866	-74.06709206	-0.2873778499999986	-0.1628235670813325	-0.1245542829186661
ag-4a02-a	group2	Ag	4a02	a	111	fcc	$C_{x}H_{y}O_{(0,1)}$	-199.38977694	-73.84250815	-125.30436866	-74.08540828	-0.2429001299999953	-0.0015379986801491	-0.2413621313198462
ag-2401-a	group2	Ag	2401	a	111	fcc	$C_{x}H_{y}O_{(0,1)}$	-157.62548543	-32.00433821	-125.30436866	-32.32111677	-0.316778560000003	-1.210334235028789	0.8935556750287859
ag-3601-a	group2	Ag	3601	a	111	fcc	$C_{x}H_{y}O_{(0,1)}$	-174.40504775	-48.75667372	-125.30436866	-49.10067909	-0.3440053699999978	-0.2275238346030974	-0.1164815353969004
ag-4802-a	group2	Ag	4802	a	111	fcc	$C_{x}H_{y}O_{(0,1)}$	-191.1471767	-65.4493179	-125.30436866	-65.84280804	-0.3934901399999972	-0.4175674424055131	0.024077302405515866
ag-4803-a	group2	Ag	4803	a	111	fcc	$C_{x}H_{y}O_{(0,1)}$	-191.12154362	-65.4830872	-125.30436866	-65.81717496000002	-0.3340877600000169	-0.3679887185516861	0.03390095855166919
ag-2201-a	group2	Ag	2201	a	111	fcc	$C_{x}H_{y}O_{(0,1)}$	-148.46323091	-22.95894282	-125.30436866	-23.15886225	-0.1999194299999978	-2.107420409340076	1.9075009793400781
ag-3401-a	group2	Ag	3401	a	111	fcc	$C_{x}H_{y}O_{(0,1)}$	-165.44190207	-39.86035688	-125.30436866	-40.13753341	-0.2771765300000055	-2.0587109450458314	1.7815344150458259
ag-4601-a	group2	Ag	4601	a	111	fcc	$C_{x}H_{y}O_{(0,1)}$	-182.3470172	-56.70514354	-125.30436866	-57.042648540000016	-0.3375050000000144	-1.0500468150741682	0.7125418150741538
ag-4602-a	group2	Ag	4602	a	111	fcc	$C_{x}H_{y}O_{(0,1)}$	-182.08825966	-56.43502736	-125.30436866	-56.78389100000001	-0.3488636400000118	-0.9980542369657924	0.6491905969657806
ag-1211-a	group2	Ag	1211	a	111	fcc	$C_{x}H_{y}O_{(0,1)}$	-147.61124271	-22.14198155	-125.30436866	-22.306874050000005	-0.1648925000000041	-1.4906907835080183	1.3257982835080142
ag-2411-a	group2	Ag	2411	a	111	fcc	$C_{x}H_{y}O_{(0,1)}$	-164.6736734	-39.16156149	-125.30436866	-39.36930474000002	-0.2077432500000213	-1.1646039715359393	0.956860721535918
ag-3611-a	group2	Ag	3611	a	111	fcc	$C_{x}H_{y}O_{(0,1)}$	-181.55192446	-56.07266689	-125.30436866	-56.247555800000015	-0.1748889100000141	-0.7790594145007006	0.6041705045006864
ag-4811-a	group2	Ag	4811	a	111	fcc	$C_{x}H_{y}O_{(0,1)}$	-198.20974953	-72.68432545	-125.30436866	-72.90538087000002	-0.2210554200000132	-0.1421490907815297	-0.07890632921848348
ag-2611-a	group2	Ag	2611	a	111	fcc	$C_{x}H_{y}O_{(0,1)}$	-171.98113732	-46.47943398	-125.30436866	-46.67676865999999	-0.1973346799999902	-1.124800721838021	0.9274660418380307
ag-3811-a	group2	Ag	3811	a	111	fcc	$C_{x}H_{y}O_{(0,1)}$	-188.83004296	-63.20502973	-125.30436866	-63.52567429999999	-0.3206445699999918	-0.2980421778847812	-0.02260239211521059
ag-3812-a	group2	Ag	3812	a	111	fcc	$C_{x}H_{y}O_{(0,1)}$	-189.23369437	-63.57071894	-125.30436866	-63.92932571	-0.3586067700000015	-0.2385225519925953	-0.12008421800740621
ag-3813-a	group2	Ag	3813	a	111	fcc	$C_{x}H_{y}O_{(0,1)}$	-189.41826208	-63.72815861	-125.30436866	-64.11389342000001	-0.3857348100000095	-0.2310746257474036	-0.1546601842526059
ag-4a11-a	group2	Ag	4a11	a	111	fcc	$C_{x}H_{y}O_{(0,1)}$	-205.88006615	-80.16943306	-125.30436866	-80.57569749000001	-0.4062644300000073	-0.4113279015864179	0.005063471586410628
ag-4a12-a	group2	Ag	4a12	a	111	fcc	$C_{x}H_{y}O_{(0,1)}$	-206.08483881	-80.34122111	-125.30436866	-80.78047015000001	-0.4392490400000071	-0.3316567146195979	-0.10759232538040919
au-2601-a	group2	Au	2601	a	111	fcc	$C_{x}H_{y}O_{(0,1)}$	-191.50429162	-40.56967816	-150.76413218	-40.74015944000001	-0.1704812800000112	-1.09088603639659	0.9204047563965788
au-3801-a	group2	Au	3801	a	111	fcc	$C_{x}H_{y}O_{(0,1)}$	-208.17272044	-57.17467534	-150.76413218	-57.408588260000016	-0.2339129200000158	-0.3325406682449952	0.09862774824497939
au-4a01-a	group2	Au	4a01	a	111	fcc	$C_{x}H_{y}O_{(0,1)}$	-224.86267525	-73.77971421	-150.76413218	-74.09854307	-0.3188288600000106	-0.2272814018743503	-0.09154745812566029
au-4a02-a	group2	Au	4a02	a	111	fcc	$C_{x}H_{y}O_{(0,1)}$	-224.87654646	-73.84250815	-150.76413218	-74.11241428	-0.2699061299999954	0.1236080272619091	-0.39351415726190453
au-2401-a	group2	Au	2401	a	111	fcc	$C_{x}H_{y}O_{(0,1)}$	-183.08944708	-32.00433821	-150.76413218	-32.32531490000002	-0.3209766900000232	-1.4797001326003496	1.1587234426003263
au-3601-a	group2	Au	3601	a	111	fcc	$C_{x}H_{y}O_{(0,1)}$	-199.89408574	-48.75667372	-150.76413218	-49.12995356000002	-0.3732798400000163	-0.7114666208775375	0.33818678087752124
au-4801-a	group2	Au	4801	a	111	fcc	$C_{x}H_{y}O_{(0,1)}$	-216.48595331	-65.34196715	-150.76413218	-65.72182113000002	-0.3798539800000213	-0.3185178594104485	-0.06133612058957277
au-4802-a	group2	Au	4802	a	111	fcc	$C_{x}H_{y}O_{(0,1)}$	-216.64480188	-65.4493179	-150.76413218	-65.8806697	-0.4313518000000016	-0.4000448573220865	-0.03130694267791512
au-4803-a	group2	Au	4803	a	111	fcc	$C_{x}H_{y}O_{(0,1)}$	-216.62133527	-65.4830872	-150.76413218	-65.85720309000001	-0.374115890000013	-0.3762691892000305	0.0021532992000175
au-4804-a	group2	Au	4804	a	111	fcc	$C_{x}H_{y}O_{(0,1)}$	-216.75895422	-65.52587845	-150.76413218	-65.99482204	-0.4689435900000092	-0.2208599788652065	-0.24808361113480268
au-2201-a	group2	Au	2201	a	111	fcc	$C_{x}H_{y}O_{(0,1)}$	-173.91241442	-22.95894282	-150.76413218	-23.14828224000001	-0.1893394200000138	-2.109817916476427	1.920478496476413
ag-3611-b	group2	Ag	3611	b	111	fcc	$C_{x}H_{y}O_{(0,1)}$	-181.67425882	-56.07266689	-125.30436866	-56.36989016000001	-0.2972232700000106	-0.3521929140181399	0.054969644018129316
au-3401-a	group2	Au	3401	a	111	fcc	$C_{x}H_{y}O_{(0,1)}$	-191.09591316	-39.86035688	-150.76413218	-40.33178098000002	-0.4714241000000214	-2.224343322640536	1.7529192226405144
au-4601-a	group2	Au	4601	a	111	fcc	$C_{x}H_{y}O_{(0,1)}$	-207.82758589	-56.70514354	-150.76413218	-57.063453710000005	-0.3583101700000028	-0.9036174591979672	0.5453072891979645
au-4602-a	group2	Au	4602	a	111	fcc	$C_{x}H_{y}O_{(0,1)}$	-207.57399755	-56.43502736	-150.76413218	-56.80986537000001	-0.3748380100000119	-1.1054150198946218	0.7305770098946098
au-1211-a	group2	Au	1211	a	111	fcc	$C_{x}H_{y}O_{(0,1)}$	-173.05601788	-22.14198155	-150.76413218	-22.291885700000023	-0.1499041500000224	-1.864081851828768	1.7141777018287456
au-2411-a	group2	Au	2411	a	111	fcc	$C_{x}H_{y}O_{(0,1)}$	-190.13739788	-39.16156149	-150.76413218	-39.37326570000002	-0.2117042100000219	-1.7530358140399611	1.5413316040399392
au-3611-a	group2	Au	3611	a	111	fcc	$C_{x}H_{y}O_{(0,1)}$	-207.04720868	-56.07266689	-150.76413218	-56.28307650000002	-0.2104096100000205	-0.7790594145007006	0.56864980450068
au-4811-a	group2	Au	4811	a	111	fcc	$C_{x}H_{y}O_{(0,1)}$	-223.70226997	-72.68432545	-150.76413218	-72.93813779000001	-0.2538123400000103	-0.1413267238738313	-0.112485616126179
au-2611-a	group2	Au	2611	a	111	fcc	$C_{x}H_{y}O_{(0,1)}$	-197.46876739	-46.47943398	-150.76413218	-46.70463521000002	-0.2252012300000174	-1.124800721838021	0.8995994918380035
au-3811-a	group2	Au	3811	a	111	fcc	$C_{x}H_{y}O_{(0,1)}$	-214.30668079	-63.20502973	-150.76413218	-63.54254861000001	-0.3375188800000117	-0.2560697277593249	-0.08144915224068677
au-2612-a	group2	Au	2612	a	111	fcc	$C_{x}H_{y}O_{(0,1)}$	-198.05006874	-46.97414908	-150.76413218	-47.28593656000001	-0.3117874800000138	-0.7396039315432787	0.427816451543265
au-4a12-a	group2	Au	4a12	a	111	fcc	$C_{x}H_{y}O_{(0,1)}$	-231.53272376	-80.34122111	-150.76413218	-80.76859158000002	-0.4273704700000138	-0.1272468407341449	-0.3001236292658689
au-4a13-a	group2	Au	4a13	a	111	fcc	$C_{x}H_{y}O_{(0,1)}$	-231.46492894	-80.32768712	-150.76413218	-80.70079676	-0.3731096400000098	-0.0425048545403683	-0.3306047854596415
au-4a14-a	group2	Au	4a14	a	111	fcc	$C_{x}H_{y}O_{(0,1)}$	-231.61457768	-80.47262518	-150.76413218	-80.8504455	-0.3778203200000121	-0.1959370169510492	-0.18188330304896289
cd-2601-a	group2	Cd	2601	a	1	hcp	$C_{x}H_{y}O_{(0,1)}$	-76.73801	-40.56967816	-36.05766447	-40.68034553	-0.1106673700000016	-1.52455695607933	1.4138895860793284
cd-3801-a	group2	Cd	3801	a	1	hcp	$C_{x}H_{y}O_{(0,1)}$	-93.38985356	-57.17467534	-36.05766447	-57.33218909000001	-0.1575137500000067	-0.2915155090139265	0.13400175901391978
cd-4a01-a	group2	Cd	4a01	a	1	hcp	$C_{x}H_{y}O_{(0,1)}$	-110.04361052	-73.77971421	-36.05766447	-73.98594605	-0.2062318400000009	-0.0348449260716705	-0.1713869139283304
cd-4a02-a	group2	Cd	4a02	a	1	hcp	$C_{x}H_{y}O_{(0,1)}$	-110.06232762	-73.84250815	-36.05766447	-74.00466315	-0.1621549999999985	0.0892479924108755	-0.251402992410874
cd-2401-a	group2	Cd	2401	a	1	hcp	$C_{x}H_{y}O_{(0,1)}$	-68.20311759	-32.00433821	-36.05766447	-32.145453120000006	-0.1411149100000059	-1.3632189477634853	1.2221040377634793
cd-3601-a	group2	Cd	3601	a	1	hcp	$C_{x}H_{y}O_{(0,1)}$	-85.01345381	-48.75667372	-36.05766447	-48.95578934	-0.1991156200000006	-0.8715989701278559	0.6724833501278553
cd-4801-a	group2	Cd	4801	a	1	hcp	$C_{x}H_{y}O_{(0,1)}$	-101.59562164	-65.34196715	-36.05766447	-65.53795717	-0.1959900199999964	-0.3234231038963031	0.12743308389630667
cd-4802-a	group2	Cd	4802	a	1	hcp	$C_{x}H_{y}O_{(0,1)}$	-101.75937362	-65.4493179	-36.05766447	-65.70170915	-0.2523912500000023	-0.3656978118386149	0.1133065618386126
cd-4803-a	group2	Cd	4803	a	1	hcp	$C_{x}H_{y}O_{(0,1)}$	-101.77154752	-65.4830872	-36.05766447	-65.71388304999999	-0.2307958499999927	-0.302047512335406	0.0712516623354133
cd-4804-a	group2	Cd	4804	a	1	hcp	$C_{x}H_{y}O_{(0,1)}$	-101.84330042	-65.52587845	-36.05766447	-65.78563595	-0.2597575000000063	-0.187885644005064	-0.07187185599494231
cd-2201-a	group2	Cd	2201	a	1	hcp	$C_{x}H_{y}O_{(0,1)}$	-59.12150467	-22.95894282	-36.05766447	-23.0638402	-0.1048973800000006	-2.951342921333488	2.8464455413334875
cd-3401-a	group2	Cd	3401	a	1	hcp	$C_{x}H_{y}O_{(0,1)}$	-76.07559745	-39.86035688	-36.05766447	-40.017932980000005	-0.1575761000000071	-2.86042906417358	2.702852964173573
cd-4601-a	group2	Cd	4601	a	1	hcp	$C_{x}H_{y}O_{(0,1)}$	-93.00608695	-56.70514354	-36.05766447	-56.94842248	-0.2432789399999961	-1.0787101151913063	0.8354311751913102
cd-4602-a	group2	Cd	4602	a	1	hcp	$C_{x}H_{y}O_{(0,1)}$	-92.71599024	-56.43502736	-36.05766447	-56.65832577	-0.2232984099999981	-1.688269902551312	1.4649714925513138
cd-1211-a	group2	Cd	1211	a	1	hcp	$C_{x}H_{y}O_{(0,1)}$	-58.33142464	-22.14198155	-36.05766447	-22.273760170000003	-0.1317786200000021	-1.8026652513935093	1.6708866313935071
cd-2411-a	group2	Cd	2411	a	1	hcp	$C_{x}H_{y}O_{(0,1)}$	-75.37879267	-39.16156149	-36.05766447	-39.3211282	-0.15956671	-1.426125152270572	1.266558442270572
cd-3611-a	group2	Cd	3611	a	1	hcp	$C_{x}H_{y}O_{(0,1)}$	-92.29791967	-56.07266689	-36.05766447	-56.2402552	-0.1675883099999993	-0.7790594145007006	0.6114711045007013
cd-4811-a	group2	Cd	4811	a	1	hcp	$C_{x}H_{y}O_{(0,1)}$	-108.93936871	-72.68432545	-36.05766447	-72.88170424	-0.1973787900000019	-0.2601217205435944	0.06274293054359248
cd-2611-a	group2	Cd	2611	a	1	hcp	$C_{x}H_{y}O_{(0,1)}$	-82.66351199	-46.47943398	-36.05766447	-46.605847520000005	-0.1264135400000015	-1.124800721838021	0.9983871818380194
cd-3811-a	group2	Cd	3811	a	1	hcp	$C_{x}H_{y}O_{(0,1)}$	-99.50086501	-63.20502973	-36.05766447	-63.44320054	-0.2381708099999997	-0.1909299870512697	-0.04724082294873
cd-2612-a	group2	Cd	2612	a	1	hcp	$C_{x}H_{y}O_{(0,1)}$	-83.25577389	-46.97414908	-36.05766447	-47.19810942	-0.2239603400000049	-0.9336894829112836	0.7097291429112788
cd-3812-a	group2	Cd	3812	a	1	hcp	$C_{x}H_{y}O_{(0,1)}$	-99.86220278	-63.57071894	-36.05766447	-63.804538310000005	-0.2338193700000062	-0.1003650550293357	-0.1334543149706705
cd-3813-a	group2	Cd	3813	a	1	hcp	$C_{x}H_{y}O_{(0,1)}$	-100.03358954	-63.72815861	-36.05766447	-63.97592507	-0.247766459999994	-0.254885500022489	0.007119040022494999
cd-4a11-a	group2	Cd	4a11	a	1	hcp	$C_{x}H_{y}O_{(0,1)}$	-116.4900572	-80.16943306	-36.05766447	-80.43239273	-0.2629596700000007	-0.0523052267286203	-0.2106544432713804
cd-4a12-a	group2	Cd	4a12	a	1	hcp	$C_{x}H_{y}O_{(0,1)}$	-116.6664384	-80.34122111	-36.05766447	-80.60877393000001	-0.2675528200000059	-0.0935554353727212	-0.1739973846272847
cd-4a13-a	group2	Cd	4a13	a	1	hcp	$C_{x}H_{y}O_{(0,1)}$	-116.62635977	-80.32768712	-36.05766447	-80.5686953	-0.2410081800000085	-0.2450873181731907	0.004079138173182201
cd-4a14-a	group2	Cd	4a14	a	1	hcp	$C_{x}H_{y}O_{(0,1)}$	-116.75119385	-80.47262518	-36.05766447	-80.69352938	-0.2209042000000067	0.0164220628275728	-0.23732626282757951
pt-2601-a	group2	Pt	2601	a	111	fcc	$C_{x}H_{y}O_{(0,1)}$	-323.53411517	-40.56967816	-282.75561201	-40.778503160000014	-0.2088250000000115	-1.168116079495519	0.9592910794955075
pt-3801-a	group2	Pt	3801	a	111	fcc	$C_{x}H_{y}O_{(0,1)}$	-340.24808926	-57.17467534	-282.75561201	-57.49247724999998	-0.3178019099999787	-0.41258617470519	0.09478426470521129
pt-4a01-a	group2	Pt	4a01	a	111	fcc	$C_{x}H_{y}O_{(0,1)}$	-356.91647955	-73.77971421	-282.75561201	-74.16086754000003	-0.381153330000032	-0.4416666794644897	0.06051334946445769
pt-4a02-a	group2	Pt	4a02	a	111	fcc	$C_{x}H_{y}O_{(0,1)}$	-356.92565796	-73.84250815	-282.75561201	-74.17004595000003	-0.3275378000000302	-0.1909775905623973	-0.1365602094376329
pt-2401-a	group2	Pt	2401	a	111	fcc	$C_{x}H_{y}O_{(0,1)}$	-315.93933703	-32.00433821	-282.75561201	-33.18372502	-1.179386809999997	-1.7107885886502672	0.5314017786502703
pt-3601-a	group2	Pt	3601	a	111	fcc	$C_{x}H_{y}O_{(0,1)}$	-332.66198644	-48.75667372	-282.75561201	-49.90637443000003	-1.149700710000026	-1.1984384415512397	0.04873773155121364
pt-4801-a	group2	Pt	4801	a	111	fcc	$C_{x}H_{y}O_{(0,1)}$	-349.2780428	-65.34196715	-282.75561201	-66.52243078999999	-1.180463639999985	-1.0833375629125044	-0.09712607708748067
pt-4802-a	group2	Pt	4802	a	111	fcc	$C_{x}H_{y}O_{(0,1)}$	-349.38307334	-65.4493179	-282.75561201	-66.62746133000002	-1.17814343000002	-1.4057267624413754	0.22758333244135542
pt-4803-a	group2	Pt	4803	a	111	fcc	$C_{x}H_{y}O_{(0,1)}$	-349.33188537	-65.4830872	-282.75561201	-66.57627336000002	-1.093186160000016	-1.0919893703566714	-0.0011967896433444647
pt-4804-a	group2	Pt	4804	a	111	fcc	$C_{x}H_{y}O_{(0,1)}$	-349.39992848	-65.52587845	-282.75561201	-66.64431647000004	-1.118438020000042	-1.086174041600998	-0.03226397839904416
pt-2201-a	group2	Pt	2201	a	111	fcc	$C_{x}H_{y}O_{(0,1)}$	-306.73288327	-22.95894282	-282.75561201	-23.97727126000001	-1.0183284400000083	-1.3796483915440412	0.36131995154403285
pt-3401-a	group2	Pt	3401	a	111	fcc	$C_{x}H_{y}O_{(0,1)}$	-325.20676668	-39.86035688	-282.75561201	-42.45115467	-2.5907977899999963	-2.5575416994858955	-0.03325609051410083
pt-4601-a	group2	Pt	4601	a	111	fcc	$C_{x}H_{y}O_{(0,1)}$	-340.61588842	-56.70514354	-282.75561201	-57.86027640999998	-1.1551328699999814	-1.802526475858656	0.6473936058586747
pt-4602-a	group2	Pt	4602	a	111	fcc	$C_{x}H_{y}O_{(0,1)}$	-341.86958516	-56.43502736	-282.75561201	-59.11397314999999	-2.678945789999993	-2.6585323140715573	-0.020413475928435787
pt-1211-a	group2	Pt	1211	a	111	fcc	$C_{x}H_{y}O_{(0,1)}$	-305.59490967	-22.14198155	-282.75561201	-22.83929766	-0.6973161099999992	-2.1167800225846314	1.4194639125846322
pt-2411-a	group2	Pt	2411	a	111	fcc	$C_{x}H_{y}O_{(0,1)}$	-322.47006405	-39.16156149	-282.75561201	-39.714452040000026	-0.5528905500000292	-0.9936254286027122	0.440734878602683
pt-3611-a	group2	Pt	3611	a	111	fcc	$C_{x}H_{y}O_{(0,1)}$	-339.09800009	-56.07266689	-282.75561201	-56.34238808000004	-0.269721190000034	-0.7790594145007006	0.5093382245006666
pt-4811-a	group2	Pt	4811	a	111	fcc	$C_{x}H_{y}O_{(0,1)}$	-355.76236649	-72.68432545	-282.75561201	-73.00675447999998	-0.3224290299999808	-0.3310798726303545	0.00865084263037369
pt-2611-a	group2	Pt	2611	a	111	fcc	$C_{x}H_{y}O_{(0,1)}$	-329.51688406	-46.47943398	-282.75561201	-46.76127205	-0.2818380699999991	-1.124800721838021	0.8429626518380218
pt-3811-a	group2	Pt	3811	a	111	fcc	$C_{x}H_{y}O_{(0,1)}$	-346.43063116	-63.20502973	-282.75561201	-63.675019150000026	-0.4699894200000258	-0.4654124036839278	-0.004577016316098026
pt-2612-a	group2	Pt	2612	a	111	fcc	$C_{x}H_{y}O_{(0,1)}$	-330.25228895	-46.97414908	-282.75561201	-47.49667693999999	-0.5225278599999896	-0.9761556725332028	0.45362781253321316
pt-3812-a	group2	Pt	3812	a	111	fcc	$C_{x}H_{y}O_{(0,1)}$	-346.88628268	-63.57071894	-282.75561201	-64.13067067000003	-0.5599517300000301	-0.5493660119617587	-0.010585718038271352
pt-3813-a	group2	Pt	3813	a	111	fcc	$C_{x}H_{y}O_{(0,1)}$	-347.05955481	-63.72815861	-282.75561201	-64.30394280000002	-0.5757841900000145	-0.4948606928931625	-0.08092349710685198
pt-4a12-a	group2	Pt	4a12	a	111	fcc	$C_{x}H_{y}O_{(0,1)}$	-363.76809275	-80.34122111	-282.75561201	-81.01248074	-0.6712596299999944	-0.7893549501938963	0.1180953201939019
pt-4a13-a	group2	Pt	4a13	a	111	fcc	$C_{x}H_{y}O_{(0,1)}$	-363.75662527	-80.32768712	-282.75561201	-81.00101325999998	-0.6733261399999861	-0.8028900884253005	0.12956394842531438
pt-4a14-a	group2	Pt	4a14	a	111	fcc	$C_{x}H_{y}O_{(0,1)}$	-363.82339831	-80.47262518	-282.75561201	-81.06778630000002	-0.5951611200000286	-0.6002338812880055	0.005072761287976846
pd-2601-a	group2	Pd	2601	a	111	fcc	$C_{x}H_{y}O_{(0,1)}$	-282.04106491	-40.56967816	-241.23300654	-40.80805837	-0.2383802099999954	-0.9841946723664634	0.745814462366468
pd-3801-a	group2	Pd	3801	a	111	fcc	$C_{x}H_{y}O_{(0,1)}$	-298.74535239	-57.17467534	-241.23300654	-57.51234585	-0.3376705100000023	-0.3445305003894958	0.0068599903894934755
pd-4a01-a	group2	Pd	4a01	a	111	fcc	$C_{x}H_{y}O_{(0,1)}$	-315.46471336	-73.77971421	-241.23300654	-74.23170682000003	-0.4519926100000333	-0.5025022748178571	0.05050966481782382
pd-4a02-a	group2	Pd	4a02	a	111	fcc	$C_{x}H_{y}O_{(0,1)}$	-315.48674215	-73.84250815	-241.23300654	-74.25373561	-0.4112274600000063	-0.4159238698646703	0.004696409864663964
pd-2401-a	group2	Pd	2401	a	111	fcc	$C_{x}H_{y}O_{(0,1)}$	-274.40943754	-32.00433821	-241.23300654	-33.17643100000001	-1.1720927900000078	-1.1584801055856175	-0.01361268441439023
pd-3601-a	group2	Pd	3601	a	111	fcc	$C_{x}H_{y}O_{(0,1)}$	-291.13714881	-48.75667372	-241.23300654	-49.90414227	-1.147468549999992	-0.8771035913977911	-0.2703649586022008
pd-4801-a	group2	Pd	4801	a	111	fcc	$C_{x}H_{y}O_{(0,1)}$	-307.77150672	-65.34196715	-241.23300654	-66.53850018	-1.1965330299999977	-1.103860476610521	-0.09267255338947678
pd-4802-a	group2	Pd	4802	a	111	fcc	$C_{x}H_{y}O_{(0,1)}$	-307.85616378	-65.4493179	-241.23300654	-66.62315723999998	-1.1738393399999865	-1.1602027413923537	-0.013636598607632777
pd-4803-a	group2	Pd	4803	a	111	fcc	$C_{x}H_{y}O_{(0,1)}$	-307.79262292	-65.4830872	-241.23300654	-66.55961638	-1.0765291799999943	-1.096894614842526	0.020365434842531727
pd-4804-a	group2	Pd	4804	a	111	fcc	$C_{x}H_{y}O_{(0,1)}$	-307.90664557	-65.52587845	-241.23300654	-66.67363903000003	-1.147760580000039	-1.1349710049759096	-0.012789575024129363
pd-2201-a	group2	Pd	2201	a	111	fcc	$C_{x}H_{y}O_{(0,1)}$	-266.71520329	-22.95894282	-241.23300654	-25.482196749999986	-2.523253929999985	-2.642128801702672	0.11887487170268685
pd-3401-a	group2	Pd	3401	a	111	fcc	$C_{x}H_{y}O_{(0,1)}$	-283.53412058	-39.86035688	-241.23300654	-42.30111403999999	-2.4407571599999898	-2.3817819210566284	-0.05897523894336132
pd-4601-a	group2	Pd	4601	a	111	fcc	$C_{x}H_{y}O_{(0,1)}$	-299.09279504	-56.70514354	-241.23300654	-57.85978850000001	-1.154644960000006	-1.6131337461698865	0.45848878616988054
pd-4602-a	group2	Pd	4602	a	111	fcc	$C_{x}H_{y}O_{(0,1)}$	-300.15194466	-56.43502736	-241.23300654	-58.91893812000004	-2.483910760000036	-2.40038693361511	-0.08352382638492628
pd-1211-a	group2	Pd	1211	a	111	fcc	$C_{x}H_{y}O_{(0,1)}$	-264.16209992	-22.14198155	-241.23300654	-22.92909338000001	-0.7871118300000113	-1.3489852515584992	0.561873421558488
pd-2411-a	group2	Pd	2411	a	111	fcc	$C_{x}H_{y}O_{(0,1)}$	-281.12663629	-39.16156149	-241.23300654	-39.89362975000003	-0.7320682600000339	-0.7556292125277722	0.023560952527738266
pd-3611-a	group2	Pd	3611	a	111	fcc	$C_{x}H_{y}O_{(0,1)}$	-297.61468386	-56.07266689	-241.23300654	-56.38167732000002	-0.309010430000022	-0.3458948648596944	0.03688443485967241
pd-4811-a	group2	Pd	4811	a	111	fcc	$C_{x}H_{y}O_{(0,1)}$	-314.28564722	-72.68432545	-241.23300654	-73.05264068	-0.3683152299999932	-0.3309224931658576	-0.03739273683413563
pd-2611-a	group2	Pd	2611	a	111	fcc	$C_{x}H_{y}O_{(0,1)}$	-288.05091603	-46.47943398	-241.23300654	-46.817909490000005	-0.3384755100000021	-0.3853328191325857	0.046857309132583624
pd-3811-a	group2	Pd	3811	a	111	fcc	$C_{x}H_{y}O_{(0,1)}$	-304.97406868	-63.20502973	-241.23300654	-63.741062140000025	-0.5360324100000255	-0.3481486991567308	-0.18788371084329475
pd-2612-a	group2	Pd	2612	a	111	fcc	$C_{x}H_{y}O_{(0,1)}$	-288.75789632	-46.97414908	-241.23300654	-47.52488978	-0.5507406999999986	-0.9288990615641382	0.3781583615641395
pd-3812-a	group2	Pd	3812	a	111	fcc	$C_{x}H_{y}O_{(0,1)}$	-305.40362627	-63.57071894	-241.23300654	-64.17061973000003	-0.5999007900000279	-0.4687590203532679	-0.13114176964676005
pd-3813-a	group2	Pd	3813	a	111	fcc	$C_{x}H_{y}O_{(0,1)}$	-305.59718439	-63.72815861	-241.23300654	-64.36417785	-0.6360192400000031	-0.5144391862752613	-0.12158005372474179
pd-4a11-a	group2	Pd	4a11	a	111	fcc	$C_{x}H_{y}O_{(0,1)}$	-322.04236339	-80.16943306	-241.23300654	-80.80935685	-0.6399237899999974	-0.7822749593996434	0.14235116939964598
os-4804-a	group2	Os	4804	a	1	hcp	$C_{x}H_{y}O_{(0,1)}$	-585.5032258	-65.52587845	-518.61939974	-66.88382606000005	-1.3579476100000534	-1.3493900118630506	-0.008557598137002742
os-2201-a	group2	Os	2201	a	1	hcp	$C_{x}H_{y}O_{(0,1)}$	-544.83052087	-22.95894282	-518.61939974	-26.21112113000004	-3.252178310000037	-3.415430490461521	0.16325218046148393
os-3401-a	group2	Os	3401	a	1	hcp	$C_{x}H_{y}O_{(0,1)}$	-561.51922575	-39.86035688	-518.61939974	-42.89982601000008	-3.039469130000086	-2.6462793175467283	-0.3931898124533575
os-4601-a	group2	Os	4601	a	1	hcp	$C_{x}H_{y}O_{(0,1)}$	-576.91302389	-56.70514354	-518.61939974	-58.29362415000003	-1.5884806100000262	-1.9296368386462603	0.3411562286462342
os-4602-a	group2	Os	4602	a	1	hcp	$C_{x}H_{y}O_{(0,1)}$	-578.24180513	-56.43502736	-518.61939974	-59.62240539000004	-3.1873780300000405	-2.59042726580622	-0.5969507641938203
os-1211-a	group2	Os	1211	a	1	hcp	$C_{x}H_{y}O_{(0,1)}$	-542.03914649	-22.14198155	-518.61939974	-23.41974675000006	-1.277765200000058	-1.8400746299864783	0.5623094299864202
os-2411-a	group2	Os	2411	a	1	hcp	$C_{x}H_{y}O_{(0,1)}$	-558.74665902	-39.16156149	-518.61939974	-40.12725928000009	-0.9656977900000924	-0.9603106431362818	-0.005387146863810588
os-3611-a	group2	Os	3611	a	1	hcp	$C_{x}H_{y}O_{(0,1)}$	-574.87699946	-56.07266689	-518.61939974	-56.25759972000003	-0.1849328300000294	-0.4814481730369238	0.29651534303689436
os-4811-a	group2	Os	4811	a	1	hcp	$C_{x}H_{y}O_{(0,1)}$	-591.60499986	-72.68432545	-518.61939974	-72.98560012000007	-0.301274670000069	-0.1885211688779549	-0.11275350112211413
os-2611-a	group2	Os	2611	a	1	hcp	$C_{x}H_{y}O_{(0,1)}$	-565.25848972	-46.47943398	-518.61939974	-46.63908998	-0.1596559999999911	-1.124800721838021	0.9651447218380298
os-3811-a	group2	Os	3811	a	1	hcp	$C_{x}H_{y}O_{(0,1)}$	-582.46050448	-63.20502973	-518.61939974	-63.841104740000105	-0.6360750100001056	-0.4027074876322984	-0.23336752236780717
os-2612-a	group2	Os	2612	a	1	hcp	$C_{x}H_{y}O_{(0,1)}$	-566.34191861	-46.97414908	-518.61939974	-47.72251887000005	-0.7483697900000479	-0.9419774170636472	0.19360762706359935
os-3812-a	group2	Os	3812	a	1	hcp	$C_{x}H_{y}O_{(0,1)}$	-582.99439166	-63.57071894	-518.61939974	-64.37499192000007	-0.8042729800000714	-0.6002504599984988	-0.20402252000157262
os-3813-a	group2	Os	3813	a	1	hcp	$C_{x}H_{y}O_{(0,1)}$	-583.05343236	-63.72815861	-518.61939974	-64.43403262000004	-0.7058740100000378	-0.6927210549463823	-0.013152955053655546
os-4a11-a	group2	Os	4a11	a	1	hcp	$C_{x}H_{y}O_{(0,1)}$	-599.64774558	-80.16943306	-518.61939974	-81.02834584000004	-0.8589127800000398	-0.7620959410020731	-0.09681683899796667
os-4a12-a	group2	Os	4a12	a	1	hcp	$C_{x}H_{y}O_{(0,1)}$	-599.7535595	-80.34122111	-518.61939974	-81.1341597600001	-0.7929386500000959	-0.7871095837163438	-0.005829066283752127
os-4a13-a	group2	Os	4a13	a	1	hcp	$C_{x}H_{y}O_{(0,1)}$	-599.75614902	-80.32768712	-518.61939974	-81.13674928	-0.8090621600000105	-0.8006429996006688	-0.008419160399341763
os-4a14-a	group2	Os	4a14	a	1	hcp	$C_{x}H_{y}O_{(0,1)}$	-599.83422107	-80.47262518	-518.61939974	-81.21482133000006	-0.7421961500000691	-0.6468635579197013	-0.09533259208036782
rh-2601-a	group2	Rh	2601	a	111	fcc	$C_{x}H_{y}O_{(0,1)}$	-374.48811914	-40.56967816	-333.72858462	-40.75953451999999	-0.189856359999986	-1.1494412442151043	0.9595848842151182
rh-3801-a	group2	Rh	3801	a	111	fcc	$C_{x}H_{y}O_{(0,1)}$	-391.18843818	-57.17467534	-333.72858462	-57.45985356	-0.2851782199999988	-0.3795217036811493	0.09434348368115048
rh-4a01-a	group2	Rh	4a01	a	111	fcc	$C_{x}H_{y}O_{(0,1)}$	-407.87206743	-73.77971421	-333.72858462	-74.14348281000002	-0.3637686000000286	-0.3706202929720774	0.006851692972048795
rh-4a02-a	group2	Rh	4a02	a	111	fcc	$C_{x}H_{y}O_{(0,1)}$	-407.87566841	-73.84250815	-333.72858462	-74.14708379000001	-0.3045756400000101	-0.2405883629329537	-0.0639872770670564
rh-2401-a	group2	Rh	2401	a	111	fcc	$C_{x}H_{y}O_{(0,1)}$	-366.94977467	-32.00433821	-333.72858462	-33.22119005000002	-1.216851840000018	-1.232789048035663	0.015937208035645023
rh-3601-a	group2	Rh	3601	a	111	fcc	$C_{x}H_{y}O_{(0,1)}$	-383.66084277	-48.75667372	-333.72858462	-49.93225815	-1.1755844299999936	-1.1205630924127448	-0.05502133758724881
rh-4801-a	group2	Rh	4801	a	111	fcc	$C_{x}H_{y}O_{(0,1)}$	-400.2509099	-65.34196715	-333.72858462	-66.52232528000002	-1.180358130000016	-1.2296457803773675	0.04928765037735139
rh-4802-a	group2	Rh	4802	a	111	fcc	$C_{x}H_{y}O_{(0,1)}$	-400.33440717	-65.4493179	-333.72858462	-66.60582255000003	-1.1565046500000309	-1.142866169793649	-0.013638480206381809
rh-4803-a	group2	Rh	4803	a	111	fcc	$C_{x}H_{y}O_{(0,1)}$	-400.30774513	-65.4830872	-333.72858462	-66.57916051000001	-1.0960733100000084	-1.227753378993441	0.13168006899343254
rh-4804-a	group2	Rh	4804	a	111	fcc	$C_{x}H_{y}O_{(0,1)}$	-400.35354993	-65.52587845	-333.72858462	-66.62496531	-1.09908686	-1.0521772066906152	-0.0469096533093849
rh-2201-a	group2	Rh	2201	a	111	fcc	$C_{x}H_{y}O_{(0,1)}$	-359.41344598	-22.95894282	-333.72858462	-25.684861360000014	-2.7259185400000128	-3.2277130303665977	0.501794490366585
rh-3401-a	group2	Rh	3401	a	111	fcc	$C_{x}H_{y}O_{(0,1)}$	-376.27316044	-39.86035688	-333.72858462	-42.544575820000034	-2.6842189400000365	-2.5435998739832684	-0.1406190660167681
rh-4a12-a	group2	Rh	4a12	a	111	fcc	$C_{x}H_{y}O_{(0,1)}$	-414.76868984	-80.34122111	-333.72858462	-81.04010521999999	-0.6988841099999803	-0.5997182213353653	-0.09916588866461495
rh-4a13-a	group2	Rh	4a13	a	111	fcc	$C_{x}H_{y}O_{(0,1)}$	-414.74396884	-80.32768712	-333.72858462	-81.01538421999999	-0.6876970999999941	-0.711603396685021	0.023906296685026973
rh-4a14-a	group2	Rh	4a14	a	111	fcc	$C_{x}H_{y}O_{(0,1)}$	-414.82917268	-80.47262518	-333.72858462	-81.10058806	-0.6279628800000125	-0.6851191830449892	0.05715630304497665
ru-2601-a	group2	Ru	2601	a	1	hcp	$C_{x}H_{y}O_{(0,1)}$	-463.79367318	-40.56967816	-423.06851142	-40.72516175999999	-0.1554835999999895	-1.1284607603093022	0.9729771603093127
ru-3801-a	group2	Ru	3801	a	1	hcp	$C_{x}H_{y}O_{(0,1)}$	-480.49531467	-57.17467534	-423.06851142	-57.426803250000034	-0.2521279100000342	-0.3753674025224853	0.12323949252245109
ru-4a01-a	group2	Ru	4a01	a	1	hcp	$C_{x}H_{y}O_{(0,1)}$	-497.13394739	-73.77971421	-423.06851142	-74.06543597000001	-0.2857217600000155	-0.3365793946822037	0.050857634682188235
ru-4a02-a	group2	Ru	4a02	a	1	hcp	$C_{x}H_{y}O_{(0,1)}$	-497.12246173	-73.84250815	-423.06851142	-74.05395031	-0.2114421600000042	-0.1202300312884858	-0.0912121287115184
ru-2401-a	group2	Ru	2401	a	1	hcp	$C_{x}H_{y}O_{(0,1)}$	-456.26608882	-32.00433821	-423.06851142	-33.1975774	-1.19323919	-1.3688590603371082	0.17561987033710835
ru-3601-a	group2	Ru	3601	a	1	hcp	$C_{x}H_{y}O_{(0,1)}$	-473.11360577	-48.75667372	-423.06851142	-50.04509435	-1.2884206299999974	-1.144455491116318	-0.14396513888367934
ru-4801-a	group2	Ru	4801	a	1	hcp	$C_{x}H_{y}O_{(0,1)}$	-489.7850411	-65.34196715	-423.06851142	-66.71652968000001	-1.3745625300000055	-1.236205052176402	-0.13835747782360341
ru-4802-a	group2	Ru	4802	a	1	hcp	$C_{x}H_{y}O_{(0,1)}$	-489.55519794	-65.4493179	-423.06851142	-66.48668652000003	-1.0373686200000378	-1.1603502891256028	0.12298166912556496
ru-4803-a	group2	Ru	4803	a	1	hcp	$C_{x}H_{y}O_{(0,1)}$	-489.55380284	-65.4830872	-423.06851142	-66.48529142000001	-1.00220422000001	-1.2072373546837554	0.2050331346837453
ru-4804-a	group2	Ru	4804	a	1	hcp	$C_{x}H_{y}O_{(0,1)}$	-489.56186664	-65.52587845	-423.06851142	-66.49335522000001	-0.9674767700000187	-1.5058640959139495	0.5383873259139308
ru-2201-a	group2	Ru	2201	a	1	hcp	$C_{x}H_{y}O_{(0,1)}$	-449.18172158	-22.95894282	-423.06851142	-26.11321016	-3.154267339999993	-3.3748060639845683	0.2205387239845753
ru-3401-a	group2	Ru	3401	a	1	hcp	$C_{x}H_{y}O_{(0,1)}$	-465.63267946	-39.86035688	-423.06851142	-42.56416804000003	-2.703811160000029	-2.586325563898683	-0.11748559610134635
ru-4601-a	group2	Ru	4601	a	1	hcp	$C_{x}H_{y}O_{(0,1)}$	-482.39382521	-56.70514354	-423.06851142	-59.32531379	-2.620170249999994	-2.5045367742528555	-0.11563347574713845
ru-3611-a	group2	Ru	3611	a	1	hcp	$C_{x}H_{y}O_{(0,1)}$	-479.29498845	-56.07266689	-423.06851142	-56.22647703000001	-0.1538101400000115	-0.4541397859566061	0.3003296459565946
ru-4811-a	group2	Ru	4811	a	1	hcp	$C_{x}H_{y}O_{(0,1)}$	-495.96316841	-72.68432545	-423.06851142	-72.89465698999999	-0.2103315399999843	-0.2938023971179859	0.08347085711800159
ru-2611-a	group2	Ru	2611	a	1	hcp	$C_{x}H_{y}O_{(0,1)}$	-469.71690148	-46.47943398	-423.06851142	-46.64839006	-0.1689560799999938	-1.124800721838021	0.9558446418380271
ru-3811-a	group2	Ru	3811	a	1	hcp	$C_{x}H_{y}O_{(0,1)}$	-486.81654934	-63.20502973	-423.06851142	-63.74803792	-0.5430081900000019	-0.3998282974290461	-0.1431798925709558
ru-2612-a	group2	Ru	2612	a	1	hcp	$C_{x}H_{y}O_{(0,1)}$	-470.68314469	-46.97414908	-423.06851142	-47.61463327000001	-0.6404841900000164	-0.7740853200990472	0.13360113009903074
ru-3812-a	group2	Ru	3812	a	1	hcp	$C_{x}H_{y}O_{(0,1)}$	-487.3307689	-63.57071894	-423.06851142	-64.26225748000002	-0.6915385400000176	-0.4468932500479852	-0.24464528995203239
ru-3813-a	group2	Ru	3813	a	1	hcp	$C_{x}H_{y}O_{(0,1)}$	-487.42355083	-63.72815861	-423.06851142	-64.35503941000002	-0.6268808000000163	-0.5600750686413889	-0.06680573135862744
ru-4a11-a	group2	Ru	4a11	a	1	hcp	$C_{x}H_{y}O_{(0,1)}$	-503.96925626	-80.16943306	-423.06851142	-80.90074484000002	-0.7313117800000128	-0.4543572987037407	-0.27695448129627215
ru-4a12-a	group2	Ru	4a12	a	1	hcp	$C_{x}H_{y}O_{(0,1)}$	-504.10976477	-80.34122111	-423.06851142	-81.04125335000003	-0.7000322400000272	-0.8236417135295397	0.12360947352951257
ru-4a13-a	group2	Ru	4a13	a	1	hcp	$C_{x}H_{y}O_{(0,1)}$	-504.08620396	-80.32768712	-423.06851142	-81.01769253999998	-0.6900054199999914	-0.7630889438529209	0.07308352385292949
ru-4a14-a	group2	Ru	4a14	a	1	hcp	$C_{x}H_{y}O_{(0,1)}$	-504.17616168	-80.47262518	-423.06851142	-81.10765026000001	-0.6350250800000197	-0.6032158382004127	-0.03180924179960698
cu-2601-a	group2	Cu	2601	a	110	fcc	$C_{x}H_{y}O_{(0,1)}$	-212.1160879	-40.56967816	-171.38308451	-40.73300338999999	-0.163325229999991	-1.1005656269901678	0.9372403969901768
cu-3801-a	group2	Cu	3801	a	110	fcc	$C_{x}H_{y}O_{(0,1)}$	-228.79890222	-57.17467534	-171.38308451	-57.41581771	-0.2411423699999986	-0.3405805844177365	0.09943821441773787
cu-4a01-a	group2	Cu	4a01	a	110	fcc	$C_{x}H_{y}O_{(0,1)}$	-245.47608507	-73.77971421	-171.38308451	-74.09300056000001	-0.3132863500000127	-0.2474050181075	-0.06588133189251269
cu-4a02-a	group2	Cu	4a02	a	110	fcc	$C_{x}H_{y}O_{(0,1)}$	-245.47691145	-73.84250815	-171.38308451	-74.09382693999999	-0.2513187899999849	-0.1714336876508468	-0.07988510234913812
cu-2401-a	group2	Cu	2401	a	110	fcc	$C_{x}H_{y}O_{(0,1)}$	-203.9209828	-32.00433821	-171.38308451	-32.53789828999999	-0.5335600799999867	-0.5267002317543472	-0.006859848245639455
cu-3601-a	group2	Cu	3601	a	110	fcc	$C_{x}H_{y}O_{(0,1)}$	-220.62693187	-48.75667372	-171.38308451	-49.24384735999999	-0.4871736399999875	-0.1733755388484326	-0.3137981011515549
cu-4801-a	group2	Cu	4801	a	110	fcc	$C_{x}H_{y}O_{(0,1)}$	-237.20672789	-65.34196715	-171.38308451	-65.82364338	-0.4816762299999908	-0.579201405348158	0.09752517534816718
cu-4802-a	group2	Cu	4802	a	110	fcc	$C_{x}H_{y}O_{(0,1)}$	-237.3302167	-65.4493179	-171.38308451	-65.94713218999999	-0.4978142899999938	-0.3741878347151157	-0.12362645528487809
cu-4803-a	group2	Cu	4803	a	110	fcc	$C_{x}H_{y}O_{(0,1)}$	-237.25477532	-65.4830872	-171.38308451	-65.87169080999999	-0.3886036099999899	-0.3454259717944268	-0.043177638205563085
cu-4804-a	group2	Cu	4804	a	110	fcc	$C_{x}H_{y}O_{(0,1)}$	-237.39455229	-65.52587845	-171.38308451	-66.01146778	-0.4855893300000105	-0.2783530726506171	-0.20723625734939338
cu-2201-a	group2	Cu	2201	a	110	fcc	$C_{x}H_{y}O_{(0,1)}$	-195.97519343	-22.95894282	-171.38308451	-24.592108919999987	-1.6331660999999862	-2.120928203378373	0.48776210337838677
cu-3401-a	group2	Cu	3401	a	110	fcc	$C_{x}H_{y}O_{(0,1)}$	-212.69233696	-39.86035688	-171.38308451	-41.30925245	-1.4488955700000048	-1.452414918620704	0.0035193486206992475
cu-4601-a	group2	Cu	4601	a	110	fcc	$C_{x}H_{y}O_{(0,1)}$	-228.52604325	-56.70514354	-171.38308451	-57.14295873999998	-0.4378151999999815	-0.9194090854652756	0.4815938854652941
cu-4602-a	group2	Cu	4602	a	110	fcc	$C_{x}H_{y}O_{(0,1)}$	-229.36463133	-56.43502736	-171.38308451	-57.981546820000005	-1.546519460000006	-1.368626397231118	-0.17789306276888817
cu-1211-a	group2	Cu	1211	a	110	fcc	$C_{x}H_{y}O_{(0,1)}$	-193.90949478	-22.14198155	-171.38308451	-22.526410269999985	-0.3844287199999847	-1.6514156201541006	1.2669869001541159
cu-2411-a	group2	Cu	2411	a	110	fcc	$C_{x}H_{y}O_{(0,1)}$	-210.74398717	-39.16156149	-171.38308451	-39.36090266	-0.1993411699999967	-0.392080783657569	0.19273961365757228
cu-3611-a	group2	Cu	3611	a	110	fcc	$C_{x}H_{y}O_{(0,1)}$	-227.62613269	-56.07266689	-171.38308451	-56.24304817999999	-0.1703812899999874	-0.7790594145007006	0.6086781245007132
cu-4811-a	group2	Cu	4811	a	110	fcc	$C_{x}H_{y}O_{(0,1)}$	-244.30353981	-72.68432545	-171.38308451	-72.92045529999999	-0.2361298499999833	-0.2258346342678692	-0.010295215732114088
cu-2611-a	group2	Cu	2611	a	110	fcc	$C_{x}H_{y}O_{(0,1)}$	-218.0685216	-46.47943398	-171.38308451	-46.68543708999999	-0.2060031099999903	-1.124800721838021	0.9187976118380307
cu-3811-a	group2	Cu	3811	a	110	fcc	$C_{x}H_{y}O_{(0,1)}$	-234.94738656	-63.20502973	-171.38308451	-63.56430205000001	-0.3592723200000094	-0.2177876933121325	-0.14148462668787692
cu-2612-a	group2	Cu	2612	a	110	fcc	$C_{x}H_{y}O_{(0,1)}$	-218.80195975	-46.97414908	-171.38308451	-47.418875240000006	-0.444726160000009	-0.9114666126446096	0.4667404526446006
cu-3812-a	group2	Cu	3812	a	110	fcc	$C_{x}H_{y}O_{(0,1)}$	-235.44404944	-63.57071894	-171.38308451	-64.06096492999998	-0.490245989999984	-0.4734317479832199	-0.01681424201676407
cu-3813-a	group2	Cu	3813	a	110	fcc	$C_{x}H_{y}O_{(0,1)}$	-235.57434436	-63.72815861	-171.38308451	-64.19125985	-0.4631012399999932	-0.397192131103175	-0.06590910889681822
cu-4a11-a	group2	Cu	4a11	a	110	fcc	$C_{x}H_{y}O_{(0,1)}$	-252.09956738	-80.16943306	-171.38308451	-80.71648287	-0.5470498099999901	-0.445181781689115	-0.1018680283108751
cu-4a12-a	group2	Cu	4a12	a	110	fcc	$C_{x}H_{y}O_{(0,1)}$	-252.15481607	-80.34122111	-171.38308451	-80.77173156	-0.4305104499999999	-0.5330679822375259	0.10255753223752606
cu-4a13-a	group2	Cu	4a13	a	110	fcc	$C_{x}H_{y}O_{(0,1)}$	-252.25165758	-80.32768712	-171.38308451	-80.86857307	-0.5408859500000034	-0.5503796535012242	0.009493703501220807
cu-4a14-a	group2	Cu	4a14	a	110	fcc	$C_{x}H_{y}O_{(0,1)}$	-252.30206344	-80.47262518	-171.38308451	-80.91897893000001	-0.4463537500000143	-0.4237128254490727	-0.022640924550941632
ni-2601-a	group2	Ni	2601	a	111	fcc	$C_{x}H_{y}O_{(0,1)}$	-291.68019132	-40.56967816	-250.91869356	-40.76149776	-0.1918195999999952	-1.1320294634605332	0.940209863460538
ni-3801-a	group2	Ni	3801	a	111	fcc	$C_{x}H_{y}O_{(0,1)}$	-308.36855826	-57.17467534	-250.91869356	-57.44986469999998	-0.2751893599999775	-0.3670978400723115	0.09190848007233399
ni-4a01-a	group2	Ni	4a01	a	111	fcc	$C_{x}H_{y}O_{(0,1)}$	-325.07221501	-73.77971421	-250.91869356	-74.15352144999997	-0.3738072399999765	-0.3346532365302863	-0.039154003469690224
ni-4a02-a	group2	Ni	4a02	a	111	fcc	$C_{x}H_{y}O_{(0,1)}$	-325.07027137	-73.84250815	-250.91869356	-74.15157780999999	-0.3090696599999916	-0.2722524222514408	-0.03681723774855078
ni-2401-a	group2	Ni	2401	a	111	fcc	$C_{x}H_{y}O_{(0,1)}$	-284.00000523	-32.00433821	-250.91869356	-33.08131166999999	-1.0769734599999907	-1.01092318648724	-0.06605027351275061
ni-3601-a	group2	Ni	3601	a	111	fcc	$C_{x}H_{y}O_{(0,1)}$	-300.78520274	-48.75667372	-250.91869356	-49.86650917999998	-1.109835459999978	-1.0086082357039814	-0.10122722429599662
ni-4801-a	group2	Ni	4801	a	111	fcc	$C_{x}H_{y}O_{(0,1)}$	-317.4335564	-65.34196715	-250.91869356	-66.51486283999998	-1.1728956899999758	-0.9839564140086026	-0.18893927599137328
ni-4802-a	group2	Ni	4802	a	111	fcc	$C_{x}H_{y}O_{(0,1)}$	-317.32237153	-65.4493179	-250.91869356	-66.40367796999999	-0.9543600699999928	-1.1247677466695762	0.17040767666958345
ni-4803-a	group2	Ni	4803	a	111	fcc	$C_{x}H_{y}O_{(0,1)}$	-317.26979814	-65.4830872	-250.91869356	-66.35110457999997	-0.8680173799999693	-0.9067371630499252	0.038719783049955936
ni-4804-a	group2	Ni	4804	a	111	fcc	$C_{x}H_{y}O_{(0,1)}$	-317.37051712	-65.52587845	-250.91869356	-66.45182355999998	-0.9259451099999864	-0.903207962986059	-0.022737147013927372
ni-2201-a	group2	Ni	2201	a	111	fcc	$C_{x}H_{y}O_{(0,1)}$	-276.81688062	-22.95894282	-250.91869356	-25.89818706	-2.939244239999997	-3.2934791312963334	0.35423489129633623
ni-3401-a	group2	Ni	3401	a	111	fcc	$C_{x}H_{y}O_{(0,1)}$	-293.52877908	-39.86035688	-250.91869356	-42.610085519999984	-2.7497286399999865	-2.567154692659024	-0.18257394734096266
ni-4601-a	group2	Ni	4601	a	111	fcc	$C_{x}H_{y}O_{(0,1)}$	-310.2618027	-56.70514354	-250.91869356	-59.34310913999997	-2.6379655999999656	-1.973348859323231	-0.6646167406767347
ni-4602-a	group2	Ni	4602	a	111	fcc	$C_{x}H_{y}O_{(0,1)}$	-310.2163592	-56.43502736	-250.91869356	-59.29766563999999	-2.862638279999992	-2.3512667431047163	-0.5113715368952758
ni-1211-a	group2	Ni	1211	a	111	fcc	$C_{x}H_{y}O_{(0,1)}$	-274.10642518	-22.14198155	-250.91869356	-23.187731619999965	-1.045750069999965	-1.6516314876548783	0.6058814176549134
ni-2411-a	group2	Ni	2411	a	111	fcc	$C_{x}H_{y}O_{(0,1)}$	-290.95216361	-39.16156149	-250.91869356	-40.033470050000005	-0.8719085600000085	-0.7468452424161569	-0.12506331758385159
ni-3611-a	group2	Ni	3611	a	111	fcc	$C_{x}H_{y}O_{(0,1)}$	-307.20045703	-56.07266689	-250.91869356	-56.28176346999999	-0.2090965799999864	-0.7790594145007006	0.5699628345007142
ni-4811-a	group2	Ni	4811	a	111	fcc	$C_{x}H_{y}O_{(0,1)}$	-323.88566165	-72.68432545	-250.91869356	-72.96696808999997	-0.2826426399999633	-0.2603296580713561	-0.0223129819286072
ni-2611-a	group2	Ni	2611	a	111	fcc	$C_{x}H_{y}O_{(0,1)}$	-297.64030541	-46.47943398	-250.91869356	-46.72161184999999	-0.2421778699999848	-1.124800721838021	0.8826228518380361
ni-3811-a	group2	Ni	3811	a	111	fcc	$C_{x}H_{y}O_{(0,1)}$	-314.59575667	-63.20502973	-250.91869356	-63.677063110000006	-0.4720333800000063	-0.2997404121063596	-0.17229296789364668
ni-2612-a	group2	Ni	2612	a	111	fcc	$C_{x}H_{y}O_{(0,1)}$	-298.46214438	-46.97414908	-250.91869356	-47.543450819999975	-0.5693017399999789	-0.936762150103263	0.3674604101032841
ni-3812-a	group2	Ni	3812	a	111	fcc	$C_{x}H_{y}O_{(0,1)}$	-315.10293201	-63.57071894	-250.91869356	-64.18423845000001	-0.6135195100000104	-0.4966788406472275	-0.11684066935278287
ni-3813-a	group2	Ni	3813	a	111	fcc	$C_{x}H_{y}O_{(0,1)}$	-315.23906989	-63.72815861	-250.91869356	-64.32037632999999	-0.5922177199999865	-0.4024206027245114	-0.1897971172754751
ni-4a11-a	group2	Ni	4a11	a	111	fcc	$C_{x}H_{y}O_{(0,1)}$	-331.79406085	-80.16943306	-250.91869356	-80.87536728999999	-0.7059342299999827	-0.4579489664827036	-0.24798526351727906
ni-4a12-a	group2	Ni	4a12	a	111	fcc	$C_{x}H_{y}O_{(0,1)}$	-331.94620283	-80.34122111	-250.91869356	-81.02750927	-0.6862881599999895	-0.5964888205590313	-0.08979933944095819
ni-4a13-a	group2	Ni	4a13	a	111	fcc	$C_{x}H_{y}O_{(0,1)}$	-331.93206298	-80.32768712	-250.91869356	-81.01336942	-0.6856823000000105	-0.5763319793133377	-0.10935032068667283
ni-4a14-a	group2	Ni	4a14	a	111	fcc	$C_{x}H_{y}O_{(0,1)}$	-331.99871063	-80.47262518	-250.91869356	-81.08001707	-0.6073918900000024	-0.46661993592366	-0.14077195407634235
ir-2601-a	group2	Ir	2601	a	111	fcc	$C_{x}H_{y}O_{(0,1)}$	-448.81357418	-40.56967816	-408.05800262	-40.75557155999997	-0.1858933999999621	-1.170988954426143	0.9850955544261808
ir-3801-a	group2	Ir	3801	a	111	fcc	$C_{x}H_{y}O_{(0,1)}$	-465.53262733	-57.17467534	-408.05800262	-57.47462471	-0.2999493700000002	-0.4007903936651118	0.1008410236651116
ir-4a01-a	group2	Ir	4a01	a	111	fcc	$C_{x}H_{y}O_{(0,1)}$	-482.1710244	-73.77971421	-408.05800262	-74.11302178	-0.3333075700000023	-0.4353565738764757	0.10204900387647342
ir-4a02-a	group2	Ir	4a02	a	111	fcc	$C_{x}H_{y}O_{(0,1)}$	-482.16301338	-73.84250815	-408.05800262	-74.10501075999997	-0.2625026099999701	-0.1908520027544256	-0.0716506072455445
ir-2401-a	group2	Ir	2401	a	111	fcc	$C_{x}H_{y}O_{(0,1)}$	-441.26077482	-32.00433821	-408.05800262	-33.20277219999997	-1.1984339899999696	-1.001585768847029	-0.19684822115294054
ir-3601-a	group2	Ir	3601	a	111	fcc	$C_{x}H_{y}O_{(0,1)}$	-457.96762524	-48.75667372	-408.05800262	-49.90962261999999	-1.1529488999999913	-1.0481671034536717	-0.10478179654631958
ir-4801-a	group2	Ir	4801	a	111	fcc	$C_{x}H_{y}O_{(0,1)}$	-474.54653649	-65.34196715	-408.05800262	-66.48853386999997	-1.1465667199999672	-0.979470848094735	-0.16709587190523223
ir-4802-a	group2	Ir	4802	a	111	fcc	$C_{x}H_{y}O_{(0,1)}$	-474.6409725	-65.4493179	-408.05800262	-66.58296987999995	-1.1336519799999536	-1.1132963409963708	-0.020355639003582837
ir-4803-a	group2	Ir	4803	a	111	fcc	$C_{x}H_{y}O_{(0,1)}$	-474.61409376	-65.4830872	-408.05800262	-66.55609113999998	-1.0730039399999782	-1.232165458098521	0.15916151809854284
ir-4804-a	group2	Ir	4804	a	111	fcc	$C_{x}H_{y}O_{(0,1)}$	-474.63500752	-65.52587845	-408.05800262	-66.57700489999996	-1.0511264499999695	-1.15169155043543	0.10056510043546041
ir-2201-a	group2	Ir	2201	a	111	fcc	$C_{x}H_{y}O_{(0,1)}$	-432.18252358	-22.95894282	-408.05800262	-24.124520959999984	-1.1655781399999832	-1.2659321478874013	0.1003540078874181
ir-3401-a	group2	Ir	3401	a	111	fcc	$C_{x}H_{y}O_{(0,1)}$	-450.74669144	-39.86035688	-408.05800262	-42.68868881999998	-2.828331939999984	-2.4770621615613706	-0.3512697784386134
ir-4601-a	group2	Ir	4601	a	111	fcc	$C_{x}H_{y}O_{(0,1)}$	-466.02373806	-56.70514354	-408.05800262	-57.96573544	-1.2605919000000014	-1.7927768431504632	0.5321849431504617
ir-4602-a	group2	Ir	4602	a	111	fcc	$C_{x}H_{y}O_{(0,1)}$	-467.29336264	-56.43502736	-408.05800262	-59.23536001999997	-2.800332659999974	-2.62104600397565	-0.17928665602432403
ir-1211-a	group2	Ir	1211	a	111	fcc	$C_{x}H_{y}O_{(0,1)}$	-431.1388517	-22.14198155	-408.05800262	-23.08084907999995	-0.9388675299999498	-1.4622927248413085	0.5234251948413586
ir-2411-a	group2	Ir	2411	a	111	fcc	$C_{x}H_{y}O_{(0,1)}$	-447.96400122	-39.16156149	-408.05800262	-39.905998599999975	-0.7444371099999785	-0.6571890392456226	-0.08724807075435592
ir-3611-a	group2	Ir	3611	a	111	fcc	$C_{x}H_{y}O_{(0,1)}$	-464.33857737	-56.07266689	-408.05800262	-56.28057474999997	-0.2079078599999704	-0.7790594145007006	0.5711515545007302
ir-4811-a	group2	Ir	4811	a	111	fcc	$C_{x}H_{y}O_{(0,1)}$	-481.00456977	-72.68432545	-408.05800262	-72.94656714999996	-0.2622416999999615	-0.3156618162684026	0.05342011626844112
ir-2611-a	group2	Ir	2611	a	111	fcc	$C_{x}H_{y}O_{(0,1)}$	-454.75023792	-46.47943398	-408.05800262	-46.69223529999999	-0.2128013199999898	-1.124800721838021	0.9119994018380311
ir-3811-a	group2	Ir	3811	a	111	fcc	$C_{x}H_{y}O_{(0,1)}$	-471.7818359	-63.20502973	-408.05800262	-63.72383327999995	-0.5188035499999515	-0.3540379779413598	-0.16476557205859166
ir-2612-a	group2	Ir	2612	a	111	fcc	$C_{x}H_{y}O_{(0,1)}$	-455.64230965	-46.97414908	-408.05800262	-47.58430702999999	-0.6101579499999943	-0.8244077088717745	0.21424975887178022
ir-3812-a	group2	Ir	3812	a	111	fcc	$C_{x}H_{y}O_{(0,1)}$	-472.27998757	-63.57071894	-408.05800262	-64.22198494999998	-0.6512660099999792	-0.489635015202829	-0.1616309947971502
ir-3813-a	group2	Ir	3813	a	111	fcc	$C_{x}H_{y}O_{(0,1)}$	-472.38160609	-63.72815861	-408.05800262	-64.32360346999997	-0.5954448599999651	-0.4537959196792442	-0.1416489403207209
ir-4a11-a	group2	Ir	4a11	a	111	fcc	$C_{x}H_{y}O_{(0,1)}$	-488.95834004	-80.16943306	-408.05800262	-80.90033741999997	-0.7309043599999683	-0.6425518489400162	-0.08835251105995212
ir-4a12-a	group2	Ir	4a12	a	111	fcc	$C_{x}H_{y}O_{(0,1)}$	-489.07955726	-80.34122111	-408.05800262	-81.02155463999998	-0.6803335299999702	-0.6864699732121409	0.006136443212170661
ir-4a13-a	group2	Ir	4a13	a	111	fcc	$C_{x}H_{y}O_{(0,1)}$	-488.80415179	-80.32768712	-408.05800262	-80.74614916999997	-0.4184620499999738	-0.4268506244101075	0.008388574410133742
ir-4a14-a	group2	Ir	4a14	a	111	fcc	$C_{x}H_{y}O_{(0,1)}$	-489.15908095	-80.47262518	-408.05800262	-81.10107832999995	-0.6284531499999559	-0.6171502001990348	-0.01130294980092117
zn-2601-a	group2	Zn	2601	a	1	hcp	$C_{x}H_{y}O_{(0,1)}$	-94.55563483	-40.56967816	-53.85841374	-40.69722109	-0.127542929999997	-1.52455695607933	1.397014026079333
zn-3801-a	group2	Zn	3801	a	1	hcp	$C_{x}H_{y}O_{(0,1)}$	-111.21370887	-57.17467534	-53.85841374	-57.35529513	-0.1806197900000015	-0.6573925511372494	0.47677276113724787
zn-4a01-a	group2	Zn	4a01	a	1	hcp	$C_{x}H_{y}O_{(0,1)}$	-127.87861022	-73.77971421	-53.85841374	-74.02019648	-0.2404822700000011	-0.0348449260716705	-0.2056373439283306
zn-4a02-a	group2	Zn	4a02	a	1	hcp	$C_{x}H_{y}O_{(0,1)}$	-127.88257494	-73.84250815	-53.85841374	-74.0241612	-0.1816530499999942	0.0892479924108755	-0.2709010424108697
zn-2401-a	group2	Zn	2401	a	1	hcp	$C_{x}H_{y}O_{(0,1)}$	-86.03026434	-32.00433821	-53.85841374	-32.1718506	-0.1675123899999988	-1.850597242348236	1.6830848523482371
zn-3601-a	group2	Zn	3601	a	1	hcp	$C_{x}H_{y}O_{(0,1)}$	-102.84793655	-48.75667372	-53.85841374	-48.98952281	-0.2328490899999948	-0.8252264973268808	0.592377407326886
zn-4801-a	group2	Zn	4801	a	1	hcp	$C_{x}H_{y}O_{(0,1)}$	-119.45025224	-65.34196715	-53.85841374	-65.5918385	-0.2498713499999922	-0.3587088285387523	0.10883747853876011
zn-4802-a	group2	Zn	4802	a	1	hcp	$C_{x}H_{y}O_{(0,1)}$	-119.60777402	-65.4493179	-53.85841374	-65.74936027999999	-0.3000423799999936	-0.5033248259010179	0.2032824459010243
zn-4803-a	group2	Zn	4803	a	1	hcp	$C_{x}H_{y}O_{(0,1)}$	-119.59950938	-65.4830872	-53.85841374	-65.74109564	-0.2580084399999975	-0.4695555259010149	0.2115470859010174
zn-4804-a	group2	Zn	4804	a	1	hcp	$C_{x}H_{y}O_{(0,1)}$	-119.68513414	-65.52587845	-53.85841374	-65.8267204	-0.3008419500000059	-0.3403937368447742	0.03955178684476829
zn-2201-a	group2	Zn	2201	a	1	hcp	$C_{x}H_{y}O_{(0,1)}$	-76.93793739	-22.95894282	-53.85841374	-23.07952365	-0.1205808299999979	-2.951342921333488	2.83076209133349
zn-3401-a	group2	Zn	3401	a	1	hcp	$C_{x}H_{y}O_{(0,1)}$	-93.99840433	-39.86035688	-53.85841374	-40.13999059	-0.2796337099999988	-0.5123670678216214	0.23273335782162263
zn-4601-a	group2	Zn	4601	a	1	hcp	$C_{x}H_{y}O_{(0,1)}$	-110.83908002	-56.70514354	-53.85841374	-56.98066628	-0.2755227399999924	-2.0059069603055377	1.7303842203055453
zn-4602-a	group2	Zn	4602	a	1	hcp	$C_{x}H_{y}O_{(0,1)}$	-110.6380679	-56.43502736	-53.85841374	-56.77965415999999	-0.3446267999999932	-0.2770935277582609	-0.06753327224173228
zn-1211-a	group2	Zn	1211	a	1	hcp	$C_{x}H_{y}O_{(0,1)}$	-76.14029013	-22.14198155	-53.85841374	-22.28187639	-0.139894839999993	-1.777307709439949	1.637412869439956
zn-2411-a	group2	Zn	2411	a	1	hcp	$C_{x}H_{y}O_{(0,1)}$	-93.19531669	-39.16156149	-53.85841374	-39.33690295	-0.1753414599999985	-1.7530358140399611	1.5776943540399626
zn-3611-a	group2	Zn	3611	a	1	hcp	$C_{x}H_{y}O_{(0,1)}$	-110.06326428	-56.07266689	-53.85841374	-56.20485054	-0.1321836499999946	-0.7790594145007006	0.6468757645007059
zn-4811-a	group2	Zn	4811	a	1	hcp	$C_{x}H_{y}O_{(0,1)}$	-126.72131061	-72.68432545	-53.85841374	-72.86289687	-0.1785714199999972	-0.2601217205435944	0.08155030054359719
zn-2611-a	group2	Zn	2611	a	1	hcp	$C_{x}H_{y}O_{(0,1)}$	-100.47991411	-46.47943398	-53.85841374	-46.62150036999999	-0.1420663899999894	-1.124800721838021	0.9827343318380315
zn-3811-a	group2	Zn	3811	a	1	hcp	$C_{x}H_{y}O_{(0,1)}$	-117.33297666	-63.20502973	-53.85841374	-63.47456292	-0.2695331899999971	-0.3042604249618321	0.034727234961834996
zn-2612-a	group2	Zn	2612	a	1	hcp	$C_{x}H_{y}O_{(0,1)}$	-101.12610527	-46.97414908	-53.85841374	-47.26769152999999	-0.2935424499999968	-0.9492457217442264	0.6557032717442296
zn-3812-a	group2	Zn	3812	a	1	hcp	$C_{x}H_{y}O_{(0,1)}$	-117.70502089	-63.57071894	-53.85841374	-63.84660715	-0.2758882099999979	-0.3178963430913128	0.0420081330913149
zn-3813-a	group2	Zn	3813	a	1	hcp	$C_{x}H_{y}O_{(0,1)}$	-117.8905705	-63.72815861	-53.85841374	-64.03215675999999	-0.3039981499999911	-0.2634725484512046	-0.04052560154878648
zn-4a11-a	group2	Zn	4a11	a	1	hcp	$C_{x}H_{y}O_{(0,1)}$	-134.33360598	-80.16943306	-53.85841374	-80.47519223999998	-0.3057591799999812	-0.0672930910249363	-0.2384660889750449
zn-4a12-a	group2	Zn	4a12	a	1	hcp	$C_{x}H_{y}O_{(0,1)}$	-134.56395999	-80.34122111	-53.85841374	-80.70554625	-0.3643251399999911	-0.101979434944468	-0.2623457050555231
zn-4a13-a	group2	Zn	4a13	a	1	hcp	$C_{x}H_{y}O_{(0,1)}$	-134.46627925	-80.32768712	-53.85841374	-80.60786551000001	-0.2801783900000174	0.1431503819832613	-0.4233287719832787
zn-4a14-a	group2	Zn	4a14	a	1	hcp	$C_{x}H_{y}O_{(0,1)}$	-134.61284166	-80.47262518	-53.85841374	-80.75442791999998	-0.2818027399999891	-0.0114569952521463	-0.27034574474784284
rh-3611-b	group2	Rh	3611	b	111	fcc	$C_{x}H_{y}O_{(0,1)}$	-390.41305863	-56.07266689	-333.72858462	-56.68447401000003	-0.6118071200000301	-0.5579754985269219	-0.05383162147310827
ag-4811-b	group2	Ag	4811	b	111	fcc	$C_{x}H_{y}O_{(0,1)}$	-198.3240376	-72.68432545	-125.30436866	-73.01966894	-0.3353434899999996	-0.2886181324050483	-0.04672535759495128
au-3611-b	group2	Au	3611	b	111	fcc	$C_{x}H_{y}O_{(0,1)}$	-207.10400185	-56.07266689	-150.76413218	-56.33986967000001	-0.2672027800000123	-0.4436242829131984	0.1764215029131861
au-4811-b	group2	Au	4811	b	111	fcc	$C_{x}H_{y}O_{(0,1)}$	-223.74480195	-72.68432545	-150.76413218	-72.98066977000002	-0.2963443200000171	-0.2657942347716755	-0.030550085228341572
cd-3611-b	group2	Cd	3611	b	1	hcp	$C_{x}H_{y}O_{(0,1)}$	-92.29011902	-56.07266689	-36.05766447	-56.23245455000001	-0.1597876600000063	-0.5583521184219009	0.3985644584218946
cd-4811-b	group2	Cd	4811	b	1	hcp	$C_{x}H_{y}O_{(0,1)}$	-108.92223601	-72.68432545	-36.05766447	-72.86457154000001	-0.1802460900000113	-0.2166417502535154	0.0363956602535041
pt-3611-b	group2	Pt	3611	b	111	fcc	$C_{x}H_{y}O_{(0,1)}$	-339.34363431	-56.07266689	-282.75561201	-56.588022300000034	-0.5153554100000335	-0.5494073959160986	0.034051985916065064
pt-4811-b	group2	Pt	4811	b	111	fcc	$C_{x}H_{y}O_{(0,1)}$	-356.00017855	-72.68432545	-282.75561201	-73.24456654	-0.560241089999991	-0.5132675041881782	-0.04697358581181277
pd-3611-b	group2	Pd	3611	b	111	fcc	$C_{x}H_{y}O_{(0,1)}$	-297.88132753	-56.07266689	-241.23300654	-56.64832099000003	-0.5756541000000297	-0.5409839704600472	-0.0346701295399825
pd-4811-b	group2	Pd	4811	b	111	fcc	$C_{x}H_{y}O_{(0,1)}$	-314.52911667	-72.68432545	-241.23300654	-73.29611013000002	-0.6117846800000137	-0.5093677515751409	-0.10241692842487282
os-3611-b	group2	Os	3611	b	1	hcp	$C_{x}H_{y}O_{(0,1)}$	-575.45527804	-56.07266689	-518.61939974	-56.8358783000001	-0.7632114100001033	-0.6635760427392583	-0.09963536726084499
os-4811-b	group2	Os	4811	b	1	hcp	$C_{x}H_{y}O_{(0,1)}$	-592.12040011	-72.68432545	-518.61939974	-73.50100037000004	-0.8166749200000396	-0.8410326654029774	0.02435774540293778
ru-3611-b	group2	Ru	3611	b	1	hcp	$C_{x}H_{y}O_{(0,1)}$	-479.81830808	-56.07266689	-423.06851142	-56.749796660000015	-0.6771297700000147	-0.7505568667777638	0.07342709677774906
ru-4811-b	group2	Ru	4811	b	1	hcp	$C_{x}H_{y}O_{(0,1)}$	-496.47886452	-72.68432545	-423.06851142	-73.41035310000001	-0.726027650000006	-0.761023256467027	0.034995606467020934
cu-3611-b	group2	Cu	3611	b	110	fcc	$C_{x}H_{y}O_{(0,1)}$	-227.84986332	-56.07266689	-171.38308451	-56.46677881	-0.3941119199999932	-0.4476660573959279	0.05355413739593473
cu-4811-b	group2	Cu	4811	b	110	fcc	$C_{x}H_{y}O_{(0,1)}$	-244.51307724	-72.68432545	-171.38308451	-73.12999273	-0.445667279999995	-0.4126790617451519	-0.032988218254843105
ni-3611-b	group2	Ni	3611	b	111	fcc	$C_{x}H_{y}O_{(0,1)}$	-307.58788245	-56.07266689	-250.91869356	-56.66918888999999	-0.596521999999986	-0.6083507059434581	0.011828705943472073
ni-4811-b	group2	Ni	4811	b	111	fcc	$C_{x}H_{y}O_{(0,1)}$	-324.25322942	-72.68432545	-250.91869356	-73.33453586000002	-0.6502104100000139	-0.5019933790201634	-0.1482170309798505
ir-3611-b	group2	Ir	3611	b	111	fcc	$C_{x}H_{y}O_{(0,1)}$	-464.72626389	-56.07266689	-408.05800262	-56.66826126999996	-0.5955943799999588	-0.584485864793173	-0.011108515206785796
ir-4811-b	group2	Ir	4811	b	111	fcc	$C_{x}H_{y}O_{(0,1)}$	-481.38800265	-72.68432545	-408.05800262	-73.33000002999995	-0.6456745799999482	-0.5533396313679191	-0.09233494863202907
zn-3611-b	group2	Zn	3611	b	1	hcp	$C_{x}H_{y}O_{(0,1)}$	-110.16298148	-56.07266689	-53.85841374	-56.30456774	-0.2319008499999952	-0.6799567117081793	0.4480558617081841
zn-4811-b	group2	Zn	4811	b	1	hcp	$C_{x}H_{y}O_{(0,1)}$	-126.80554197	-72.68432545	-53.85841374	-72.94712822999999	-0.262802779999987	-0.3499114235540048	0.08710864355401776
ag-2612-a	group2	Ag	2612	a	111	fcc	$C_{x}H_{y}O_{(0,1)}$	-172.6224858	-46.97414908	-125.30436866	-47.31811714	-0.3439680600000017	-0.8114166189576864	0.46744855895768467
ag-3801-a	group2	Ag	3801	a	111	fcc	$C_{x}H_{y}O_{(0,1)}$	-182.69886289	-57.17467534	-125.30436866	-57.39449422999999	-0.219818889999992	-0.3116692663209832	0.09185037632099119
ru-1211-a	group2	Ru	1211	a	1	hcp	$C_{x}H_{y}O_{(0,1)}$	-446.47196226	-22.14198155	-423.06851142	-23.403450840000005	-1.2614692900000044	-1.7760676195418377	0.5145983295418333
rh-4811-b	group2	Rh	4811	b	111	fcc	$C_{x}H_{y}O_{(0,1)}$	-407.06919293	-72.68432545	-333.72858462	-73.34060831	-0.6562828599999904	-0.803612378611831	0.14732951861184063
ag-4801-a	group2	Ag	4801	a	111	fcc	$C_{x}H_{y}O_{(0,1)}$	-190.98638165	-65.34196715	-125.30436866	-65.68201299	-0.3400458400000019	-0.1439419075413184	-0.1961039324586835
ag-4804-a	group2	Ag	4804	a	111	fcc	$C_{x}H_{y}O_{(0,1)}$	-191.24694712	-65.52587845	-125.30436866	-65.94257846	-0.4167000099999995	-0.3359173567820193	-0.08078265321798023
ag-2601-a	group2	Ag	2601	a	111	fcc	$C_{x}H_{y}O_{(0,1)}$	-166.02846192	-40.56967816	-125.30436866	-40.72409326000002	-0.1544151000000155	-1.0711571247027791	0.9167420247027637
ag-4a13-a	group2	Ag	4a13	a	111	fcc	$C_{x}H_{y}O_{(0,1)}$	-206.0831989	-80.32768712	-125.30436866	-80.77883024000002	-0.451143120000026	-0.4432743520560507	-0.007868767943975286
ag-4a14-a	group2	Ag	4a14	a	111	fcc	$C_{x}H_{y}O_{(0,1)}$	-206.13957931	-80.47262518	-125.30436866	-80.83521065	-0.3625854699999991	-0.1623466559516941	-0.20023881404830499
au-3812-a	group2	Au	3812	a	111	fcc	$C_{x}H_{y}O_{(0,1)}$	-214.67200432	-63.57071894	-150.76413218	-63.90787214000002	-0.3371532000000243	-0.3156199743663137	-0.021533225633710573
au-3813-a	group2	Au	3813	a	111	fcc	$C_{x}H_{y}O_{(0,1)}$	-214.8615232	-63.72815861	-150.76413218	-64.09739102	-0.3692324100000022	-0.2180909993373347	-0.15114141066266748
au-4a11-a	group2	Au	4a11	a	111	fcc	$C_{x}H_{y}O_{(0,1)}$	-231.32463135	-80.16943306	-150.76413218	-80.56049917000001	-0.3910661100000112	-0.3034538592275453	-0.08761225077246587
pt-4a11-a	group2	Pt	4a11	a	111	fcc	$C_{x}H_{y}O_{(0,1)}$	-363.43958042	-80.16943306	-282.75561201	-80.68396841000003	-0.5145353500000311	-0.6796127393069895	0.16507738930695837
pd-4a12-a	group2	Pd	4a12	a	111	fcc	$C_{x}H_{y}O_{(0,1)}$	-322.30656291	-80.34122111	-241.23300654	-81.07355637000003	-0.7323352600000277	-0.6118745470310074	-0.12046071296902028
pd-4a13-a	group2	Pd	4a13	a	111	fcc	$C_{x}H_{y}O_{(0,1)}$	-322.2941629	-80.32768712	-241.23300654	-81.06115636000001	-0.7334692400000193	-0.7106067318409828	-0.022862508159036565
pd-4a14-a	group2	Pd	4a14	a	111	fcc	$C_{x}H_{y}O_{(0,1)}$	-322.3428619	-80.47262518	-241.23300654	-81.10985536000001	-0.6372301800000173	-0.5658644452924904	-0.07136573470752694
os-2601-a	group2	Os	2601	a	1	hcp	$C_{x}H_{y}O_{(0,1)}$	-559.37133525	-40.56967816	-518.61939974	-40.75193551000007	-0.1822573500000643	-1.1601519465943255	0.9778945965942613
os-3801-a	group2	Os	3801	a	1	hcp	$C_{x}H_{y}O_{(0,1)}$	-576.09248705	-57.17467534	-518.61939974	-57.473087310000096	-0.298411970000096	-0.3916550647490382	0.09324309474894221
os-4a01-a	group2	Os	4a01	a	1	hcp	$C_{x}H_{y}O_{(0,1)}$	-592.74649475	-73.77971421	-518.61939974	-74.12709501000006	-0.3473808000000673	-0.4086013472669236	0.06122054726685627
os-4a02-a	group2	Os	4a02	a	1	hcp	$C_{x}H_{y}O_{(0,1)}$	-592.65839134	-73.84250815	-518.61939974	-74.03899160000003	-0.1964834500000307	0.0892479924108755	-0.2857314424109062
os-2401-a	group2	Os	2401	a	1	hcp	$C_{x}H_{y}O_{(0,1)}$	-551.89762373	-32.00433821	-518.61939974	-33.278223990000015	-1.2738857800000147	-1.2857500725360325	0.011864292536017729
os-3601-a	group2	Os	3601	a	1	hcp	$C_{x}H_{y}O_{(0,1)}$	-568.74732164	-48.75667372	-518.61939974	-50.12792190000005	-1.371248180000045	-1.2080950675170712	-0.1631531124829737
os-4801-a	group2	Os	4801	a	1	hcp	$C_{x}H_{y}O_{(0,1)}$	-585.1164924	-65.34196715	-518.61939974	-66.49709266000002	-1.155125510000019	-1.320350892920061	0.16522538292004185
os-4802-a	group2	Os	4802	a	1	hcp	$C_{x}H_{y}O_{(0,1)}$	-585.20307667	-65.4493179	-518.61939974	-66.58367693000002	-1.1343590300000272	-1.1807181915863652	0.046359161586337905
os-4803-a	group2	Os	4803	a	1	hcp	$C_{x}H_{y}O_{(0,1)}$	-585.2054113	-65.4830872	-518.61939974	-66.58601156000009	-1.1029243600000882	-1.2961833767413395	0.19325901674125134
rh-4601-a	group2	Rh	4601	a	111	fcc	$C_{x}H_{y}O_{(0,1)}$	-391.7177757	-56.70514354	-333.72858462	-57.98919108000001	-1.2840475400000102	-2.002197024693693	0.7181494846936829
rh-4602-a	group2	Rh	4602	a	111	fcc	$C_{x}H_{y}O_{(0,1)}$	-392.85094772	-56.43502736	-333.72858462	-59.12236310000003	-2.68733574000003	-2.601899245595113	-0.08543649440491707
rh-1211-a	group2	Rh	1211	a	111	fcc	$C_{x}H_{y}O_{(0,1)}$	-356.75321281	-22.14198155	-333.72858462	-23.024628189999987	-0.8826466399999866	-1.6435525316149755	0.7609058916149889
rh-2411-a	group2	Rh	2411	a	111	fcc	$C_{x}H_{y}O_{(0,1)}$	-373.74737514	-39.16156149	-333.72858462	-40.01879051999998	-0.857229029999985	-0.7158521808145224	-0.14137684918546256
rh-3611-a	group2	Rh	3611	a	111	fcc	$C_{x}H_{y}O_{(0,1)}$	-390.01969961	-56.07266689	-333.72858462	-56.29111498999998	-0.218448099999982	-0.4649239751446146	0.2464758751446326
rh-4811-a	group2	Rh	4811	a	111	fcc	$C_{x}H_{y}O_{(0,1)}$	-406.68969474	-72.68432545	-333.72858462	-72.96111012	-0.2767846699999978	-0.279193951530658	0.0024092815306602233
rh-2611-a	group2	Rh	2611	a	111	fcc	$C_{x}H_{y}O_{(0,1)}$	-380.44596887	-46.47943398	-333.72858462	-46.71738425000001	-0.237950270000006	-1.124800721838021	0.8868504518380149
rh-3811-a	group2	Rh	3811	a	111	fcc	$C_{x}H_{y}O_{(0,1)}$	-397.43556095	-63.20502973	-333.72858462	-63.70697633000003	-0.5019466000000321	-0.3975898203398245	-0.10435677966020762
rh-2612-a	group2	Rh	2612	a	111	fcc	$C_{x}H_{y}O_{(0,1)}$	-381.28724353	-46.97414908	-333.72858462	-47.55865891000002	-0.5845098300000231	-0.8301718304352121	0.24566200043518904
rh-3812-a	group2	Rh	3812	a	111	fcc	$C_{x}H_{y}O_{(0,1)}$	-397.93184018	-63.57071894	-333.72858462	-64.20325556	-0.6325366200000033	-0.513569898467729	-0.11896672153227428
rh-3813-a	group2	Rh	3813	a	111	fcc	$C_{x}H_{y}O_{(0,1)}$	-398.06878223	-63.72815861	-333.72858462	-64.34019761000002	-0.6120390000000171	-0.5153101197824057	-0.09672888021761139
rh-4a11-a	group2	Rh	4a11	a	111	fcc	$C_{x}H_{y}O_{(0,1)}$	-414.61954043	-80.16943306	-333.72858462	-80.89095580999998	-0.721522749999977	-0.6507944279525901	-0.07072832204738688
ru-4602-a	group2	Ru	4602	a	1	hcp	$C_{x}H_{y}O_{(0,1)}$	-482.56868519	-56.43502736	-423.06851142	-59.50017377	-3.065146410000004	-2.7124888551845743	-0.3526575548154298
ru-2411-a	group2	Ru	2411	a	1	hcp	$C_{x}H_{y}O_{(0,1)}$	-463.16783037	-39.16156149	-423.06851142	-40.09931895	-0.9377574600000004	-0.9176997763595764	-0.02005768364042393
co-1211-a	group2	Co	1211	a	1	hcp	$C_{x}H_{y}O_{(0,1)}$	-350.802764	-22.14198155	-327.6932973	-23.10946670000004	-0.9674851500000408	-0.9330866572858874	-0.034398492714153406
co-2201-a	group2	Co	2201	a	1	hcp	$C_{x}H_{y}O_{(0,1)}$	-353.57027442	-22.95894282	-327.6932973	-25.876977119999992	-2.9180342999999915	-2.862451440266785	-0.055582859733206647
co-2401-a	group2	Co	2401	a	1	hcp	$C_{x}H_{y}O_{(0,1)}$	-360.81277451	-32.00433821	-327.6932973	-33.119477210000014	-1.1151390000000134	-1.2145046114268752	0.09936561142686173
co-2411-a	group2	Co	2411	a	1	hcp	$C_{x}H_{y}O_{(0,1)}$	-367.74441951	-39.16156149	-327.6932973	-40.05112221000002	-0.88956072000002	-0.6890708319409029	-0.20048988805911705
co-2601-a	group2	Co	2601	a	1	hcp	$C_{x}H_{y}O_{(0,1)}$	-368.38070522	-40.56967816	-327.6932973	-40.68740792	-0.117729759999996	-0.4908593533452432	0.3731295933452472
co-2611-a	group2	Co	2611	a	1	hcp	$C_{x}H_{y}O_{(0,1)}$	-374.39163055	-46.47943398	-327.6932973	-46.69833325000002	-0.2188992700000156	-0.5245306137326011	0.3056313437325855
co-2612-a	group2	Co	2612	a	1	hcp	$C_{x}H_{y}O_{(0,1)}$	-375.16657466	-46.97414908	-327.6932973	-47.47327736	-0.4991282800000007	-0.5213182554599527	0.022189975459951994
co-3401-a	group2	Co	3401	a	1	hcp	$C_{x}H_{y}O_{(0,1)}$	-370.27605055	-39.86035688	-327.6932973	-42.58275325	-2.7223963699999985	-2.6787030754567382	-0.04369329454326021
co-3601-a	group2	Co	3601	a	1	hcp	$C_{x}H_{y}O_{(0,1)}$	-377.46420891	-48.75667372	-327.6932973	-49.77091161000004	-1.0142378900000395	-1.1068348379481137	0.09259694794807416
co-3611-a	group2	Co	3611	a	1	hcp	$C_{x}H_{y}O_{(0,1)}$	-383.9063528	-56.07266689	-327.6932973	-56.2130555	-0.1403886099999951	-0.279453603874316	0.1390649938743209
co-3611-b	group2	Co	3611	b	1	hcp	$C_{x}H_{y}O_{(0,1)}$	-384.26014721	-56.07266689	-327.6932973	-56.56684991000003	-0.4941830200000296	-0.532942906055915	0.03875988605588537
co-3801-a	group2	Co	3801	a	1	hcp	$C_{x}H_{y}O_{(0,1)}$	-385.09249956	-57.17467534	-327.6932973	-57.39920226000004	-0.2245269200000379	-0.2145001851843986	-0.010026734815639315
co-3811-a	group2	Co	3811	a	1	hcp	$C_{x}H_{y}O_{(0,1)}$	-391.33067357	-63.20502973	-327.6932973	-63.63737627	-0.4323465400000046	-0.175308299029254	-0.2570382409707506
co-3812-a	group2	Co	3812	a	1	hcp	$C_{x}H_{y}O_{(0,1)}$	-391.82108538	-63.57071894	-327.6932973	-64.12778808000002	-0.5570691400000172	-0.3817087283158358	-0.17536041168418137
co-3813-a	group2	Co	3813	a	1	hcp	$C_{x}H_{y}O_{(0,1)}$	-391.94319936	-63.72815861	-327.6932973	-64.24990206000001	-0.5217434500000095	-0.6364611616707592	0.11471771167074962
co-4601-a	group2	Co	4601	a	1	hcp	$C_{x}H_{y}O_{(0,1)}$	-387.01414373	-56.70514354	-327.6932973	-59.32084643000002	-2.615702890000016	-2.6040115040148137	-0.011691385985202363
co-4602-a	group2	Co	4602	a	1	hcp	$C_{x}H_{y}O_{(0,1)}$	-386.89320336	-56.43502736	-327.6932973	-59.19990605999999	-2.76487869999999	-2.411212459133047	-0.35366624086694287
co-4801-a	group2	Co	4801	a	1	hcp	$C_{x}H_{y}O_{(0,1)}$	-394.20233262	-65.34196715	-327.6932973	-66.50903532000001	-1.1670681700000074	-0.9291857768420896	-0.23788239315791782
co-4802-a	group2	Co	4802	a	1	hcp	$C_{x}H_{y}O_{(0,1)}$	-394.02747378	-65.4493179	-327.6932973	-66.33417648	-0.8848585799999995	-0.8032882193613489	-0.08157036063865064
co-4803-a	group2	Co	4803	a	1	hcp	$C_{x}H_{y}O_{(0,1)}$	-394.0009672	-65.4830872	-327.6932973	-66.30766990000001	-0.8245827000000077	-0.762696702574658	-0.061885997425349615
co-4804-a	group2	Co	4804	a	1	hcp	$C_{x}H_{y}O_{(0,1)}$	-394.30178887	-65.52587845	-327.6932973	-66.60849157000001	-1.082613120000019	-1.0180299534684991	-0.06458316653151996
co-4811-a	group2	Co	4811	a	1	hcp	$C_{x}H_{y}O_{(0,1)}$	-400.5989546	-72.68432545	-327.6932973	-72.90565730000003	-0.2213318500000269	-0.1934866416882954	-0.027845208311731484
co-4811-b	group2	Co	4811	b	1	hcp	$C_{x}H_{y}O_{(0,1)}$	-400.94444251	-72.68432545	-327.6932973	-73.25114521	-0.5668197600000013	-0.5673864482780147	0.0005666882780133164
co-4a01-a	group2	Co	4a01	a	1	hcp	$C_{x}H_{y}O_{(0,1)}$	-401.8026259	-73.77971421	-327.6932973	-74.10932860000003	-0.3296143900000317	-0.331492155521488	0.0018777655214562983
co-4a02-a	group2	Co	4a02	a	1	hcp	$C_{x}H_{y}O_{(0,1)}$	-401.7676429	-73.84250815	-327.6932973	-74.07434560000002	-0.2318374500000146	-0.294375109329593	0.06253765932957839
co-4a11-a	group2	Co	4a11	a	1	hcp	$C_{x}H_{y}O_{(0,1)}$	-408.47725929	-80.16943306	-327.6932973	-80.78396199000002	-0.6145289300000201	-0.3859095033693336	-0.22861942663068646
co-4a12-a	group2	Co	4a12	a	1	hcp	$C_{x}H_{y}O_{(0,1)}$	-408.62535609	-80.34122111	-327.6932973	-80.93205879000004	-0.5908376800000354	-0.622723611292372	0.03188593129233652
co-4a13-a	group2	Co	4a13	a	1	hcp	$C_{x}H_{y}O_{(0,1)}$	-408.64077228	-80.32768712	-327.6932973	-80.94747498000004	-0.619787860000045	-0.5966510819401378	-0.023136778059907215
co-4a14-a	group2	Co	4a14	a	1	hcp	$C_{x}H_{y}O_{(0,1)}$	-408.70363098	-80.47262518	-327.6932973	-81.01033368000003	-0.5377085000000363	-0.5006839423701877	-0.03702455762984869
fe-1211-a	group2	Fe	1211	a	110	bcc	$C_{x}H_{y}O_{(0,1)}$	-405.06873712	-22.14198155	-381.20808412	-23.86065299999996	-1.718671449999956	-1.481849401827052	-0.23682204817290398
fe-2201-a	group2	Fe	2201	a	110	bcc	$C_{x}H_{y}O_{(0,1)}$	-407.59873091	-22.95894282	-381.20808412	-26.39064678999995	-3.431703969999948	-3.2942553357140376	-0.13744863428591048
fe-2401-a	group2	Fe	2401	a	110	bcc	$C_{x}H_{y}O_{(0,1)}$	-414.59509186	-32.00433821	-381.20808412	-33.38700774	-1.3826695300000011	-1.5100915209551289	0.12742199095512774
fe-2411-a	group2	Fe	2411	a	110	bcc	$C_{x}H_{y}O_{(0,1)}$	-421.60917442	-39.16156149	-381.20808412	-40.40109029999997	-1.2395288099999675	-0.9806435245397296	-0.2588852854602379
fe-2601-a	group2	Fe	2601	a	110	bcc	$C_{x}H_{y}O_{(0,1)}$	-421.8975267	-40.56967816	-381.20808412	-40.68944257999999	-0.1197644199999885	-0.6817298568292571	0.5619654368292686
fe-2611-a	group2	Fe	2611	a	110	bcc	$C_{x}H_{y}O_{(0,1)}$	-427.88637681	-46.47943398	-381.20808412	-46.67829268999998	-0.1988587099999748	-0.1340814199245201	-0.06477729007545469
fe-2612-a	group2	Fe	2612	a	110	bcc	$C_{x}H_{y}O_{(0,1)}$	-428.70076634	-46.97414908	-381.20808412	-47.49268221999995	-0.5185331399999527	-0.8668233763126594	0.3482902363127067
fe-3401-a	group2	Fe	3401	a	110	bcc	$C_{x}H_{y}O_{(0,1)}$	-424.27911206	-39.86035688	-381.20808412	-43.071027939999965	-3.210671059999968	-2.965940046337721	-0.24473101366224714
fe-3601-a	group2	Fe	3601	a	110	bcc	$C_{x}H_{y}O_{(0,1)}$	-431.26470655	-48.75667372	-381.20808412	-50.05662243	-1.2999487100000024	-1.3158382114978124	0.015889501497809988
fe-3611-a	group2	Fe	3611	a	110	bcc	$C_{x}H_{y}O_{(0,1)}$	-437.38527847	-56.07266689	-381.20808412	-56.17719434999998	-0.1045274599999785	-0.1888719262057421	0.08434446620576361
fe-3611-b	group2	Fe	3611	b	110	bcc	$C_{x}H_{y}O_{(0,1)}$	-438.00876182	-56.07266689	-381.20808412	-56.8006777	-0.7280108099999936	-0.6385767489784868	-0.08943406102150675
fe-3801-a	group2	Fe	3801	a	110	bcc	$C_{x}H_{y}O_{(0,1)}$	-438.58788024	-57.17467534	-381.20808412	-57.37979611999998	-0.2051207799999801	-0.1840777945821656	-0.02104298541781449
fe-3811-a	group2	Fe	3811	a	110	bcc	$C_{x}H_{y}O_{(0,1)}$	-444.82564324	-63.20502973	-381.20808412	-63.61755911999995	-0.4125293899999533	-0.3362472808290349	-0.07628210917091843
fe-3812-a	group2	Fe	3812	a	110	bcc	$C_{x}H_{y}O_{(0,1)}$	-445.36205711	-63.57071894	-381.20808412	-64.15397299	-0.5832540500000007	-0.382470579841204	-0.20078347015879677
fe-3813-a	group2	Fe	3813	a	110	bcc	$C_{x}H_{y}O_{(0,1)}$	-445.51068204	-63.72815861	-381.20808412	-64.30259791999998	-0.5744393099999812	-0.6433901639764557	0.06895085397647449
fe-4601-a	group2	Fe	4601	a	110	bcc	$C_{x}H_{y}O_{(0,1)}$	-440.96606594	-56.70514354	-381.20808412	-59.75798182	-3.052838279999996	-2.583956494607058	-0.4688817853929379
fe-4602-a	group2	Fe	4602	a	110	bcc	$C_{x}H_{y}O_{(0,1)}$	-440.95518557	-56.43502736	-381.20808412	-59.74710145	-3.312074090000003	-3.078900973134303	-0.23317311686570008
fe-4801-a	group2	Fe	4801	a	110	bcc	$C_{x}H_{y}O_{(0,1)}$	-447.84769099	-65.34196715	-381.20808412	-66.63960686999997	-1.297639719999964	-1.335996119685504	0.03835639968553983
fe-4802-a	group2	Fe	4802	a	110	bcc	$C_{x}H_{y}O_{(0,1)}$	-447.92476695	-65.4493179	-381.20808412	-66.71668282999997	-1.267364929999971	-0.9850004293015502	-0.2823645006984208
fe-4803-a	group2	Fe	4803	a	110	bcc	$C_{x}H_{y}O_{(0,1)}$	-447.64784697	-65.4830872	-381.20808412	-66.43976284999997	-0.9566756499999656	-1.1340175097044067	0.17734185970444116
fe-4804-a	group2	Fe	4804	a	110	bcc	$C_{x}H_{y}O_{(0,1)}$	-447.92729694	-65.52587845	-381.20808412	-66.71921282	-1.1933343700000023	-1.1835136350985778	-0.009820734901424544
fe-4811-a	group2	Fe	4811	a	110	bcc	$C_{x}H_{y}O_{(0,1)}$	-454.10853315	-72.68432545	-381.20808412	-72.90044903	-0.2161235800000014	-0.2188811602807447	0.002757580280743299
fe-4811-b	group2	Fe	4811	b	110	bcc	$C_{x}H_{y}O_{(0,1)}$	-454.66225096	-72.68432545	-381.20808412	-73.45416683999997	-0.7698413899999679	-0.6986206840925178	-0.07122070590745011
fe-4a01-a	group2	Fe	4a01	a	110	bcc	$C_{x}H_{y}O_{(0,1)}$	-455.26128536	-73.77971421	-381.20808412	-74.05320123999996	-0.2734870299999699	-0.3295318374857885	0.05604480748581864
fe-4a02-a	group2	Fe	4a02	a	110	bcc	$C_{x}H_{y}O_{(0,1)}$	-455.267895	-73.84250815	-381.20808412	-74.05981087999999	-0.2173027299999859	-0.2353006138662579	0.01799788386627199
fe-4a11-a	group2	Fe	4a11	a	110	bcc	$C_{x}H_{y}O_{(0,1)}$	-461.98757645	-80.16943306	-381.20808412	-80.77949232999998	-0.6100592699999794	-0.6586489047563191	0.048589634756339706
fe-4a12-a	group2	Fe	4a12	a	110	bcc	$C_{x}H_{y}O_{(0,1)}$	-462.1679251	-80.34122111	-381.20808412	-80.95984097999997	-0.6186198699999608	-0.4816605148039627	-0.13695935519599806
fe-4a13-a	group2	Fe	4a13	a	110	bcc	$C_{x}H_{y}O_{(0,1)}$	-462.16454055	-80.32768712	-381.20808412	-80.95645643	-0.6287693100000098	-1.1210035754221224	0.49223426542211257
fe-4a14-a	group2	Fe	4a14	a	110	bcc	$C_{x}H_{y}O_{(0,1)}$	-462.23170217	-80.47262518	-381.20808412	-81.02361804999998	-0.5509928699999875	-0.6983295851540134	0.1473367151540259
rh-4a11-a	group2b	Rh	4a11	a	111	fcc	$C_{x}H_{y}O_{(0,1)}$	-414.16678011	-79.92998749	-333.72858462	-80.43819549	-0.5082079999999962	-0.6098447637918696	0.10163676379187336
cd-4812-a	group2b	Cd	4812	a	1	hcp	$C_{x}H_{y}O_{(0,1)}$	-108.70416913	-72.40609647	-36.05766447	-72.64650466	-0.2404081900000108	-0.3128274170281742	0.07241922702816339
ag-3611-a	group2b	Ag	3611	a	111	fcc	$C_{x}H_{y}O_{(0,1)}$	-181.34152593	-55.77481262	-125.30436866	-56.03715727	-0.2623446499999957	-0.6809001613905536	0.41855551139055797
cu-4812-a	group2b	Cu	4812	a	110	fcc	$C_{x}H_{y}O_{(0,1)}$	-244.18915775	-72.40609647	-171.38308451	-72.80607323999999	-0.399976769999995	-0.6081622718258473	0.20818550182585227
ag-4811-a	group2b	Ag	4811	a	111	fcc	$C_{x}H_{y}O_{(0,1)}$	-197.987722	-72.36997203	-125.30436866	-72.68335334	-0.3133813099999969	-0.5948211907257672	0.2814398807257703
ag-4812-a	group2b	Ag	4812	a	111	fcc	$C_{x}H_{y}O_{(0,1)}$	-198.0353887	-72.40609647	-125.30436866	-72.73102004	-0.3249235700000099	-0.4907052338388382	0.1657816638388283
ag-4a11-a	group2b	Ag	4a11	a	111	fcc	$C_{x}H_{y}O_{(0,1)}$	-205.58846453	-79.92998749	-125.30436866	-80.28409587000002	-0.3541083800000137	-0.2504385796507762	-0.1036698003492375
rh-4a12-a	group2b	Rh	4a12	a	111	fcc	$C_{x}H_{y}O_{(0,1)}$	-414.10507552	-79.79709896	-333.72858462	-80.37649090000002	-0.579391940000022	-0.5679472155788972	-0.011444724421124874
rh-3611-a	group2b	Rh	3611	a	111	fcc	$C_{x}H_{y}O_{(0,1)}$	-390.05738878	-55.77481262	-333.72858462	-56.32880416	-0.5539915400000055	-0.5777809452058236	0.02378940520581807
rh-4811-a	group2b	Rh	4811	a	111	fcc	$C_{x}H_{y}O_{(0,1)}$	-406.71384615	-72.36997203	-333.72858462	-72.98526153	-0.6152895000000029	-0.7827420851284899	0.16745258512848693
rh-4812-a	group2b	Rh	4812	a	111	fcc	$C_{x}H_{y}O_{(0,1)}$	-406.72500856	-72.40609647	-333.72858462	-72.99642394	-0.5903274700000054	-0.7065374085645715	0.11620993856456607
ag-4a12-a	group2b	Ag	4a12	a	111	fcc	$C_{x}H_{y}O_{(0,1)}$	-205.47837533	-79.79709896	-125.30436866	-80.17400667000001	-0.3769077100000118	-0.3175460817130044	-0.05936162828700736
au-3611-a	group2b	Au	3611	a	111	fcc	$C_{x}H_{y}O_{(0,1)}$	-206.81366995	-55.77481262	-150.76413218	-56.04953777	-0.2747251500000018	-0.2899744515568088	0.015249301556806982
au-4811-a	group2b	Au	4811	a	111	fcc	$C_{x}H_{y}O_{(0,1)}$	-223.47092305	-72.36997203	-150.76413218	-72.70679087000002	-0.3368188400000207	-0.1914074060310895	-0.14541143396893122
au-4812-a	group2b	Au	4812	a	111	fcc	$C_{x}H_{y}O_{(0,1)}$	-223.48596717	-72.40609647	-150.76413218	-72.72183499000002	-0.3157385200000249	-0.4012493432220054	0.0855108232219805
au-4a11-a	group2b	Au	4a11	a	111	fcc	$C_{x}H_{y}O_{(0,1)}$	-231.09912369	-79.92998749	-150.76413218	-80.33499151000001	-0.4050040200000069	-0.2327529457103736	-0.1722510742896333
au-4a12-a	group2b	Au	4a12	a	111	fcc	$C_{x}H_{y}O_{(0,1)}$	-230.97807798	-79.79709896	-150.76413218	-80.2139458	-0.4168468400000051	-0.2392481834240385	-0.1775986565759666
cd-3611-a	group2b	Cd	3611	a	1	hcp	$C_{x}H_{y}O_{(0,1)}$	-92.02621776	-55.77481262	-36.05766447	-55.96855329	-0.1937406699999968	-0.69233999070061	0.4985993207006132
cd-4811-a	group2b	Cd	4811	a	1	hcp	$C_{x}H_{y}O_{(0,1)}$	-108.66723175	-72.36997203	-36.05766447	-72.60956728	-0.2395952499999936	-0.3643957665374557	0.1248005165374621
cd-4a11-a	group2b	Cd	4a11	a	1	hcp	$C_{x}H_{y}O_{(0,1)}$	-116.24936524	-79.92998749	-36.05766447	-80.19170077000001	-0.2617132800000092	-0.1557054714020012	-0.10600780859800801
cd-4a12-a	group2b	Cd	4a12	a	1	hcp	$C_{x}H_{y}O_{(0,1)}$	-116.13833375	-79.79709896	-36.05766447	-80.08066928	-0.2835703199999955	-0.186222857965987	-0.09734746203400849
pt-3611-a	group2b	Pt	3611	a	111	fcc	$C_{x}H_{y}O_{(0,1)}$	-338.87980926	-55.77481262	-282.75561201	-56.12419725000001	-0.3493846300000101	-0.3849136673395747	0.03552903733956464
pt-4811-a	group2b	Pt	4811	a	111	fcc	$C_{x}H_{y}O_{(0,1)}$	-355.54052485	-72.36997203	-282.75561201	-72.78491284	-0.4149408100000045	-0.6678823465391872	0.2529415365391827
pt-4812-a	group2b	Pt	4812	a	111	fcc	$C_{x}H_{y}O_{(0,1)}$	-355.65675133	-72.40609647	-282.75561201	-72.90113932000003	-0.4950428500000328	-0.7502283304898043	0.2551854804897715
pt-4a11-a	group2b	Pt	4a11	a	111	fcc	$C_{x}H_{y}O_{(0,1)}$	-363.28298553	-79.92998749	-282.75561201	-80.52737352000003	-0.597386030000024	-0.5606200842252491	-0.03676594577477488
pt-4a12-a	group2b	Pt	4a12	a	111	fcc	$C_{x}H_{y}O_{(0,1)}$	-363.10915882	-79.79709896	-282.75561201	-80.35354681000001	-0.5564478500000121	-0.5706719686605766	0.0142241186605645
pd-3611-a	group2b	Pd	3611	a	111	fcc	$C_{x}H_{y}O_{(0,1)}$	-297.4673977	-55.77481262	-241.23300654	-56.23439116	-0.4595785400000025	-0.751101880168811	0.2915233401688085
pd-4811-a	group2b	Pd	4811	a	111	fcc	$C_{x}H_{y}O_{(0,1)}$	-314.14421515	-72.36997203	-241.23300654	-72.91120860999999	-0.541236579999989	-0.7923950511067801	0.2511584711067911
pd-4812-a	group2b	Pd	4812	a	111	fcc	$C_{x}H_{y}O_{(0,1)}$	-314.23161892	-72.40609647	-241.23300654	-72.99861238000003	-0.5925159100000315	-0.8517423191953242	0.2592264091952927
pd-4a11-a	group2b	Pd	4a11	a	111	fcc	$C_{x}H_{y}O_{(0,1)}$	-321.73741142	-79.92998749	-241.23300654	-80.50440488000001	-0.5744173900000078	-0.6171773694301379	0.0427599794301301
pd-4a12-a	group2b	Pd	4a12	a	111	fcc	$C_{x}H_{y}O_{(0,1)}$	-321.65473292	-79.79709896	-241.23300654	-80.42172638000002	-0.6246274200000244	-0.5016615399464825	-0.12296588005354181
os-3611-a	group2b	Os	3611	a	1	hcp	$C_{x}H_{y}O_{(0,1)}$	-575.08722208	-55.77481262	-518.61939974	-56.46782234	-0.6930097199999992	-0.8760868666588166	0.18307714665881747
os-4811-a	group2b	Os	4811	a	1	hcp	$C_{x}H_{y}O_{(0,1)}$	-591.75949052	-72.36997203	-518.61939974	-73.14009078000004	-0.7701187500000373	-0.9606283163222712	0.19050956632223393
os-4812-a	group2b	Os	4812	a	1	hcp	$C_{x}H_{y}O_{(0,1)}$	-591.77118473	-72.40609647	-518.61939974	-73.15178499000001	-0.7456885200000158	-0.8546563869269619	0.10896786692694604
os-4a11-a	group2b	Os	4a11	a	1	hcp	$C_{x}H_{y}O_{(0,1)}$	-599.07076288	-79.92998749	-518.61939974	-80.45136314000001	-0.5213756500000102	-0.6513229003051606	0.12994725030515042
os-4a12-a	group2b	Os	4a12	a	1	hcp	$C_{x}H_{y}O_{(0,1)}$	-599.10639392	-79.79709896	-518.61939974	-80.48699418000001	-0.689895220000011	-0.6575506001056226	-0.032344619894388416
ru-3611-a	group2b	Ru	3611	a	1	hcp	$C_{x}H_{y}O_{(0,1)}$	-479.8723248	-55.77481262	-423.06851142	-56.80381338000001	-1.0290007600000095	-0.8833092420839179	-0.14569151791609158
ru-4811-a	group2b	Ru	4811	a	1	hcp	$C_{x}H_{y}O_{(0,1)}$	-496.31504705	-72.36997203	-423.06851142	-73.24653562999998	-0.876563599999983	-0.933329976266606	0.05676637626662295
ru-4812-a	group2b	Ru	4812	a	1	hcp	$C_{x}H_{y}O_{(0,1)}$	-496.10435577	-72.40609647	-423.06851142	-73.03584434999999	-0.6297478799999965	-0.7475933547497107	0.11784547474971419
ru-4a11-a	group2b	Ru	4a11	a	1	hcp	$C_{x}H_{y}O_{(0,1)}$	-503.42902873	-79.92998749	-423.06851142	-80.36051731000003	-0.4305298200000322	-0.5281142277710558	0.09758440777102356
ru-4a12-a	group2b	Ru	4a12	a	1	hcp	$C_{x}H_{y}O_{(0,1)}$	-503.45899799	-79.79709896	-423.06851142	-80.39048657000001	-0.5933876100000077	-0.570736843733954	-0.02265076626605378
cu-3611-a	group2b	Cu	3611	a	110	fcc	$C_{x}H_{y}O_{(0,1)}$	-227.50520848	-55.77481262	-171.38308451	-56.12212396999999	-0.3473113499999911	-0.5689831963175678	0.2216718463175767
cu-4811-a	group2b	Cu	4811	a	110	fcc	$C_{x}H_{y}O_{(0,1)}$	-244.12740608	-72.36997203	-171.38308451	-72.74432156999998	-0.374349539999983	-0.3033416573687901	-0.0710078826311929
cu-4a11-a	group2b	Cu	4a11	a	110	fcc	$C_{x}H_{y}O_{(0,1)}$	-251.70107729	-79.92998749	-171.38308451	-80.31799278	-0.3880052899999953	-0.3994147127436491	0.011409422743653808
cu-4a12-a	group2b	Cu	4a12	a	110	fcc	$C_{x}H_{y}O_{(0,1)}$	-251.61847207	-79.79709896	-171.38308451	-80.23538755999999	-0.4382885999999928	-0.250104137073734	-0.1881844629262588
ni-3611-a	group2b	Ni	3611	a	111	fcc	$C_{x}H_{y}O_{(0,1)}$	-307.22187392	-55.77481262	-250.91869356	-56.30318036	-0.5283677400000002	-0.5577121570214132	0.029344417021412994
ni-4811-a	group2b	Ni	4811	a	111	fcc	$C_{x}H_{y}O_{(0,1)}$	-323.88477769	-72.36997203	-250.91869356	-72.96608413000001	-0.5961121000000134	-0.5375035969314439	-0.05860850306856946
ni-4812-a	group2b	Ni	4812	a	111	fcc	$C_{x}H_{y}O_{(0,1)}$	-323.9043794	-72.40609647	-250.91869356	-72.98568583999997	-0.5795893699999795	-0.7150865653575238	0.13549719535754434
ni-4a11-a	group2b	Ni	4a11	a	111	fcc	$C_{x}H_{y}O_{(0,1)}$	-331.32780578	-79.92998749	-250.91869356	-80.40911222	-0.4791247299999952	-0.3580123595019131	-0.1211123704980821
ni-4a12-a	group2b	Ni	4a12	a	111	fcc	$C_{x}H_{y}O_{(0,1)}$	-331.28086416	-79.79709896	-250.91869356	-80.36217060000001	-0.5650716400000135	-0.4289744743307722	-0.13609716566924135
ir-3611-a	group2b	Ir	3611	a	111	fcc	$C_{x}H_{y}O_{(0,1)}$	-464.19976302	-55.77481262	-408.05800262	-56.14176039999995	-0.3669477799999541	-0.4682844518969133	0.10133667189695922
ir-4811-a	group2b	Ir	4811	a	111	fcc	$C_{x}H_{y}O_{(0,1)}$	-480.86506585	-72.36997203	-408.05800262	-72.80706322999998	-0.4370911999999833	-0.499324939191311	0.062233739191327686
ir-4812-a	group2b	Ir	4812	a	111	fcc	$C_{x}H_{y}O_{(0,1)}$	-481.08215893	-72.40609647	-408.05800262	-73.02415630999997	-0.6180598399999724	-0.6784731264092159	0.06041328640924348
ir-4a11-a	group2b	Ir	4a11	a	111	fcc	$C_{x}H_{y}O_{(0,1)}$	-488.54925329	-79.92998749	-408.05800262	-80.49125067	-0.5612631799999974	-0.5122135195219641	-0.049049660478033275
ir-4a12-a	group2b	Ir	4a12	a	111	fcc	$C_{x}H_{y}O_{(0,1)}$	-488.45086051	-79.79709896	-408.05800262	-80.39285788999996	-0.5957589299999597	-0.6197025971227674	0.02394366712280771
zn-3611-a	group2b	Zn	3611	a	1	hcp	$C_{x}H_{y}O_{(0,1)}$	-109.85674703	-55.77481262	-53.85841374	-55.99833328999999	-0.2235206699999921	-0.8176212208885048	0.5941005508885127
zn-4811-a	group2b	Zn	4811	a	1	hcp	$C_{x}H_{y}O_{(0,1)}$	-126.50138764	-72.36997203	-53.85841374	-72.6429739	-0.2730018700000016	-0.257063088365939	-0.015938781634062593
zn-4812-a	group2b	Zn	4812	a	1	hcp	$C_{x}H_{y}O_{(0,1)}$	-126.54116497	-72.40609647	-53.85841374	-72.68275123	-0.2766547599999995	-0.384904305308325	0.10824954530832548
zn-4a11-a	group2b	Zn	4a11	a	1	hcp	$C_{x}H_{y}O_{(0,1)}$	-134.09000514	-79.92998749	-53.85841374	-80.23159139999999	-0.301603909999983	0.1432893888832751	-0.4448932988832581
zn-4a12-a	group2b	Zn	4a12	a	1	hcp	$C_{x}H_{y}O_{(0,1)}$	-133.98061149	-79.79709896	-53.85841374	-80.12219775	-0.3250987899999984	-0.0640039608875895	-0.2610948291124089
co-3611-a	group2b	Co	3611	a	1	hcp	$C_{x}H_{y}O_{(0,1)}$	-384.40252181	-55.77481262	-327.6932973	-56.70922451000001	-0.934411890000014	-0.8616030759414528	-0.07280881405856121
co-4811-a	group2b	Co	4811	a	1	hcp	$C_{x}H_{y}O_{(0,1)}$	-400.97578072	-72.36997203	-327.6932973	-73.28248342	-0.912511390000006	-0.8620926245416172	-0.05041876545838886
co-4812-a	group2b	Co	4812	a	1	hcp	$C_{x}H_{y}O_{(0,1)}$	-401.07775154	-72.40609647	-327.6932973	-73.38445424000003	-0.9783577700000308	-0.9536380230725996	-0.024719746927431174
co-4a11-a	group2b	Co	4a11	a	1	hcp	$C_{x}H_{y}O_{(0,1)}$	-408.00829803	-79.92998749	-327.6932973	-80.31500073000001	-0.3850132400000063	-0.3652249749602276	-0.019788265039778707
co-4a12-a	group2b	Co	4a12	a	1	hcp	$C_{x}H_{y}O_{(0,1)}$	-407.8638844	-79.79709896	-327.6932973	-80.17058710000003	-0.3734881400000347	-0.7642356488631208	0.39074750886308607
fe-3611-a	group2b	Fe	3611	a	110	bcc	$C_{x}H_{y}O_{(0,1)}$	-438.175663	-55.77481262	-381.20808412	-56.96757887999996	-1.1927662599999636	-1.0872213576630472	-0.10554490233691638
fe-4811-a	group2b	Fe	4811	a	110	bcc	$C_{x}H_{y}O_{(0,1)}$	-454.89902524	-72.36997203	-381.20808412	-73.69094111999999	-1.3209690899999913	-1.3011211201122848	-0.01984796988770654
fe-4812-a	group2b	Fe	4812	a	110	bcc	$C_{x}H_{y}O_{(0,1)}$	-454.94630102	-72.40609647	-381.20808412	-73.7382169	-1.3321204300000034	-1.3158552929427998	-0.01626513705720356
fe-4a11-a	group2b	Fe	4a11	a	110	bcc	$C_{x}H_{y}O_{(0,1)}$	-461.48958836	-79.92998749	-381.20808412	-80.28150424	-0.3515167500000018	-0.2961536899826029	-0.055363060017398935
fe-4a12-a	group2b	Fe	4a12	a	110	bcc	$C_{x}H_{y}O_{(0,1)}$	-461.4879994	-79.79709896	-381.20808412	-80.27991527999995	-0.4828163199999551	-0.6404224325036836	0.15760611250372847
ru-4aS3-a	group3S	Ru	4aS3	a	1	hcp	$C_{x}H_{y}S$	-501.90151264	-77.58598133	-423.06851142	-78.83300122000003	-1.2470198900000329	-1.5118939102038098	0.2648740202037769
ru-4aS4-a	group3S	Ru	4aS4	a	1	hcp	$C_{x}H_{y}S$	-501.93788571	-77.6584738	-423.06851142	-78.86937429	-1.2109004900000002	-1.5561231795162769	0.34522268951627666
ru-12S1-a	group3S	Ru	12S1	a	1	hcp	$C_{x}H_{y}S$	-445.39306261	-19.12496053	-423.06851142	-22.324551190000022	-3.1995906600000232	-3.799992498656966	0.6004018386569427
ru-24S1-a	group3S	Ru	24S1	a	1	hcp	$C_{x}H_{y}S$	-462.10655618	-36.04580392	-423.06851142	-39.03804475999999	-2.992240839999994	-2.8911416473277427	-0.10109919267225109
ru-36S1-a	group3S	Ru	36S1	a	1	hcp	$C_{x}H_{y}S$	-478.73390498	-52.66295032	-423.06851142	-55.665393559999984	-3.002443239999984	-3.0289635355916644	0.026520295591680565
ru-48S1-a	group3S	Ru	48S1	a	1	hcp	$C_{x}H_{y}S$	-495.43146937	-69.25889361	-423.06851142	-72.36295795000001	-3.104064340000008	-2.8909694927297096	-0.21309484727029826
ru-48S2-a	group3S	Ru	48S2	a	1	hcp	$C_{x}H_{y}S$	-495.41528581	-69.29758067	-423.06851142	-72.34677439000001	-3.049193720000005	-2.9074339956588915	-0.14175972434111372
ru-36S2-a	group3S	Ru	36S2	a	1	hcp	$C_{x}H_{y}S$	-478.82010219	-52.8899066	-423.06851142	-55.75159077000001	-2.861684170000004	-2.87420689698353	0.012522726983525967
ru-48S3-a	group3S	Ru	48S3	a	1	hcp	$C_{x}H_{y}S$	-495.52395379	-69.49892096	-423.06851142	-72.45544237000001	-2.956521410000008	-2.9243036702351333	-0.03221773976487485
ru-26S2-a	group3S	Ru	26S2	a	1	hcp	$C_{x}H_{y}S$	-468.67743378	-44.25900363	-423.06851142	-45.60892236000001	-1.349918730000006	-1.428972970933316	0.07905424093331015
ru-38S3-a	group3S	Ru	38S3	a	1	hcp	$C_{x}H_{y}S$	-485.28855366	-60.8666092	-423.06851142	-62.22004224	-1.3534330399999988	-1.3882404609759362	0.034807420975937475
ru-4aS5-a	group3S	Ru	4aS5	a	1	hcp	$C_{x}H_{y}S$	-501.90312158	-77.4709852	-423.06851142	-78.83461016000001	-1.36362496000001	-1.5843084533274665	0.2206834933274564
ru-4aS6-a	group3S	Ru	4aS6	a	1	hcp	$C_{x}H_{y}S$	-501.99098262	-77.46949802	-423.06851142	-78.92247120000002	-1.452973180000015	-1.4699654956871058	0.01699231568709081
cu-14S1-a	group3S	Cu	14S1	a	110	fcc	$C_{x}H_{y}S$	-199.74440748	-27.67320668	-171.38308451	-28.361322970000003	-0.6881162900000035	-1.234913717353173	0.5467974273531695
cu-26S1-a	group3S	Cu	26S1	a	110	fcc	$C_{x}H_{y}S$	-216.40130304	-44.31230711	-171.38308451	-45.018218529999984	-0.7059114199999854	-0.5573089060803866	-0.14860251391959878
cu-38S1-a	group3S	Cu	38S1	a	110	fcc	$C_{x}H_{y}S$	-233.07772449	-60.92238156	-171.38308451	-61.694639980000005	-0.7722584200000071	-0.5889239768461678	-0.1833344431538393
cu-38S2-a	group3S	Cu	38S2	a	110	fcc	$C_{x}H_{y}S$	-233.0252138	-60.9787702	-171.38308451	-61.64212928999999	-0.6633590899999859	-0.6252274638043005	-0.03813162619568544
cu-4aS1-a	group3S	Cu	4aS1	a	110	fcc	$C_{x}H_{y}S$	-249.74906026	-77.52515631	-171.38308451	-78.36597574999999	-0.84081943999999	-0.6102369345628063	-0.23058250543718373
cu-4aS2-a	group3S	Cu	4aS2	a	110	fcc	$C_{x}H_{y}S$	-249.7892639	-77.5875646	-171.38308451	-78.40617939	-0.8186147900000122	-0.7574497665987963	-0.06116502340121599
cu-4aS3-a	group3S	Cu	4aS3	a	110	fcc	$C_{x}H_{y}S$	-249.76683215	-77.58598133	-171.38308451	-78.38374764	-0.7977663100000001	-0.720780282051976	-0.07698602794802412
cu-4aS4-a	group3S	Cu	4aS4	a	110	fcc	$C_{x}H_{y}S$	-249.78915625	-77.6584738	-171.38308451	-78.40607173999999	-0.7475979399999915	-0.7308996156624232	-0.016698324337568238
cu-12S1-a	group3S	Cu	12S1	a	110	fcc	$C_{x}H_{y}S$	-192.49232264	-19.12496053	-171.38308451	-21.109238129999994	-1.984277599999995	-2.584327778614732	0.6000501786147368
cu-24S1-a	group3S	Cu	24S1	a	110	fcc	$C_{x}H_{y}S$	-209.16899118	-36.04580392	-171.38308451	-37.78590667	-1.7401027500000057	-1.640393865482892	-0.09970888451711368
cu-36S1-a	group3S	Cu	36S1	a	110	fcc	$C_{x}H_{y}S$	-225.76244561	-52.66295032	-171.38308451	-54.37936109999998	-1.7164107799999826	-1.7286500494582029	0.012239269458220292
cu-48S1-a	group3S	Cu	48S1	a	110	fcc	$C_{x}H_{y}S$	-242.42478788	-69.25889361	-171.38308451	-71.04170337	-1.782809759999992	-1.8301911397878143	0.04738137978782242
cu-48S2-a	group3S	Cu	48S2	a	110	fcc	$C_{x}H_{y}S$	-242.42793436	-69.29758067	-171.38308451	-71.04484984999999	-1.747269179999989	-1.815721858560721	0.068452678560732
cu-36S2-a	group3S	Cu	36S2	a	110	fcc	$C_{x}H_{y}S$	-225.86007611	-52.8899066	-171.38308451	-54.47699159999999	-1.5870849999999876	-1.58876874847045	0.0016837484704623762
cu-48S3-a	group3S	Cu	48S3	a	110	fcc	$C_{x}H_{y}S$	-242.46523109	-69.49892096	-171.38308451	-71.08214658	-1.5832256199999932	-1.6594203706055168	0.07619475060552361
cu-26S2-a	group3S	Cu	26S2	a	110	fcc	$C_{x}H_{y}S$	-216.48482909	-44.25900363	-171.38308451	-45.10174458	-0.8427409499999996	-0.991140860703588	0.14839991070358838
cu-38S3-a	group3S	Cu	38S3	a	110	fcc	$C_{x}H_{y}S$	-233.13306757	-60.8666092	-171.38308451	-61.749983060000005	-0.8833738600000061	-0.7866177362964706	-0.09675612370353548
cu-4aS5-a	group3S	Cu	4aS5	a	110	fcc	$C_{x}H_{y}S$	-249.76213547	-77.4709852	-171.38308451	-78.37905096	-0.9080657599999996	-0.929345213674182	0.02127945367418238
cu-4aS6-a	group3S	Cu	4aS6	a	110	fcc	$C_{x}H_{y}S$	-249.80902197	-77.46949802	-171.38308451	-78.42593746	-0.9564394399999968	-1.070565264100594	0.11412582410059724
ni-14S1-a	group3S	Ni	14S1	a	111	fcc	$C_{x}H_{y}S$	-279.64269559	-27.67320668	-250.91869356	-28.72400203000001	-1.0507953500000085	-1.6657898418396258	0.6149944918396173
ni-26S1-a	group3S	Ni	26S1	a	111	fcc	$C_{x}H_{y}S$	-296.31574913	-44.31230711	-250.91869356	-45.39705556999997	-1.0847484599999646	-1.0274292829164509	-0.05731917708351375
ni-38S1-a	group3S	Ni	38S1	a	111	fcc	$C_{x}H_{y}S$	-313.00070173	-60.92238156	-250.91869356	-62.08200817	-1.1596266099999966	-1.1956655170494983	0.036038907049501745
ni-38S2-a	group3S	Ni	38S2	a	111	fcc	$C_{x}H_{y}S$	-313.18384743	-60.9787702	-250.91869356	-62.265153870000006	-1.2863836700000064	-1.1275695098262375	-0.15881416017376893
ni-4aS1-a	group3S	Ni	4aS1	a	111	fcc	$C_{x}H_{y}S$	-329.69975988	-77.52515631	-250.91869356	-78.78106631999998	-1.2559100099999796	-1.2004554251052184	-0.05545458489476118
ni-4aS2-a	group3S	Ni	4aS2	a	111	fcc	$C_{x}H_{y}S$	-329.69483898	-77.5875646	-250.91869356	-78.77614541999998	-1.1885808199999843	-1.108951525870836	-0.07962929412914832
ni-4aS3-a	group3S	Ni	4aS3	a	111	fcc	$C_{x}H_{y}S$	-329.68900544	-77.58598133	-250.91869356	-78.77031188000001	-1.1843305500000127	-1.1105347958708336	-0.07379575412917916
ni-4aS4-a	group3S	Ni	4aS4	a	111	fcc	$C_{x}H_{y}S$	-329.72888794	-77.6584738	-250.91869356	-78.81019437999998	-1.1517205799999886	-1.3470979895702158	0.1953774095702272
ni-12S1-a	group3S	Ni	12S1	a	111	fcc	$C_{x}H_{y}S$	-272.98053935	-19.12496053	-250.91869356	-22.061845790000007	-2.9368852600000075	-3.4428925372569346	0.5060072772569271
ni-24S1-a	group3S	Ni	24S1	a	111	fcc	$C_{x}H_{y}S$	-289.70578948	-36.04580392	-250.91869356	-38.78709592000001	-2.741292000000016	-2.591822985791289	-0.14946901420872694
ni-36S1-a	group3S	Ni	36S1	a	111	fcc	$C_{x}H_{y}S$	-306.26090545	-52.66295032	-250.91869356	-55.34221188999999	-2.679261569999987	-2.59587591745359	-0.08338565254639718
ni-48S1-a	group3S	Ni	48S1	a	111	fcc	$C_{x}H_{y}S$	-322.93455597	-69.25889361	-250.91869356	-72.01586241000001	-2.75696880000001	-2.664274026438065	-0.092694773561945
ni-48S2-a	group3S	Ni	48S2	a	111	fcc	$C_{x}H_{y}S$	-322.93432644	-69.29758067	-250.91869356	-72.01563288	-2.718052209999996	-2.7171045962160747	-0.0009476137839214971
ni-36S2-a	group3S	Ni	36S2	a	111	fcc	$C_{x}H_{y}S$	-306.4284133	-52.8899066	-250.91869356	-55.50971973999998	-2.6198131399999767	-2.5484926923195417	-0.071320447680435
ni-48S3-a	group3S	Ni	48S3	a	111	fcc	$C_{x}H_{y}S$	-323.00267972	-69.49892096	-250.91869356	-72.08398616	-2.5850651999999883	-2.587383157819432	0.0023179578194438832
ni-26S2-a	group3S	Ni	26S2	a	111	fcc	$C_{x}H_{y}S$	-296.40269447	-44.25900363	-250.91869356	-45.48400090999996	-1.224997279999961	-1.462939951827643	0.2379426718276818
ni-38S3-a	group3S	Ni	38S3	a	111	fcc	$C_{x}H_{y}S$	-313.05458636	-60.8666092	-250.91869356	-62.135892799999965	-1.269283599999966	-1.3098219983913282	0.040538398391362085
ni-4aS5-a	group3S	Ni	4aS5	a	111	fcc	$C_{x}H_{y}S$	-329.69757293	-77.4709852	-250.91869356	-78.77887936999997	-1.3078941699999689	-1.4304701344257469	0.122575964425778
ni-4aS6-a	group3S	Ni	4aS6	a	111	fcc	$C_{x}H_{y}S$	-329.75142802	-77.46949802	-250.91869356	-78.83273445999998	-1.36323643999998	-1.3861113057157866	0.022874865715806658
ir-14S1-a	group3S	Ir	14S1	a	111	fcc	$C_{x}H_{y}S$	-437.02640418	-27.67320668	-408.05800262	-28.96840155999996	-1.2951948799999613	-1.9472121689761368	0.6520172889761755
ir-26S1-a	group3S	Ir	26S1	a	111	fcc	$C_{x}H_{y}S$	-453.68069516	-44.31230711	-408.05800262	-45.62269254	-1.3103854300000035	-1.0973496850048503	-0.2130357449951532
ir-38S1-a	group3S	Ir	38S1	a	111	fcc	$C_{x}H_{y}S$	-470.37436791	-60.92238156	-408.05800262	-62.316365289999965	-1.393983729999967	-1.3835643977036014	-0.010419332296365491
ir-38S2-a	group3S	Ir	38S2	a	111	fcc	$C_{x}H_{y}S$	-470.31605643	-60.9787702	-408.05800262	-62.25805380999998	-1.279283609999979	-1.161580123513275	-0.11770348648670392
ir-4aS1-a	group3S	Ir	4aS1	a	111	fcc	$C_{x}H_{y}S$	-487.06374806	-77.52515631	-408.05800262	-79.00574544	-1.4805891299999985	-1.3993336942831434	-0.08125543571685512
ir-4aS2-a	group3S	Ir	4aS2	a	111	fcc	$C_{x}H_{y}S$	-487.06255797	-77.5875646	-408.05800262	-79.00455534999998	-1.4169907499999823	-1.2600524611456194	-0.1569382888543629
ir-4aS3-a	group3S	Ir	4aS3	a	111	fcc	$C_{x}H_{y}S$	-487.05541631	-77.58598133	-408.05800262	-78.99741368999997	-1.4114323599999778	-1.3762906539612343	-0.03514170603874356
ir-4aS4-a	group3S	Ir	4aS4	a	111	fcc	$C_{x}H_{y}S$	-487.05958121	-77.6584738	-408.05800262	-79.00157858999995	-1.3431047899999555	-1.5663476059030472	0.2232428159030917
ir-12S1-a	group3S	Ir	12S1	a	111	fcc	$C_{x}H_{y}S$	-430.48120483	-19.12496053	-408.05800262	-22.42320221	-3.2982416800000003	-3.861027886271689	0.5627862062716886
ir-24S1-a	group3S	Ir	24S1	a	111	fcc	$C_{x}H_{y}S$	-447.2117959	-36.04580392	-408.05800262	-39.15379328	-3.107989360000005	-2.927242042139376	-0.1807473178606287
ir-36S1-a	group3S	Ir	36S1	a	111	fcc	$C_{x}H_{y}S$	-463.73548338	-52.66295032	-408.05800262	-55.67748075999998	-3.01453043999998	-2.944407776242791	-0.07012266375718923
ir-48S1-a	group3S	Ir	48S1	a	111	fcc	$C_{x}H_{y}S$	-480.42696539	-69.25889361	-408.05800262	-72.36896277	-3.110069159999995	-2.993946256457974	-0.1161229035420206
ir-48S2-a	group3S	Ir	48S2	a	111	fcc	$C_{x}H_{y}S$	-480.41118541	-69.29758067	-408.05800262	-72.35318278999995	-3.0556021199999464	-3.0102482128814216	-0.04535390711852472
ir-36S2-a	group3S	Ir	36S2	a	111	fcc	$C_{x}H_{y}S$	-463.91360666	-52.8899066	-408.05800262	-55.85560404	-2.96569744	-2.984361326877263	0.018663886877262836
ir-48S3-a	group3S	Ir	48S3	a	111	fcc	$C_{x}H_{y}S$	-480.49912831	-69.49892096	-408.05800262	-72.44112568999998	-2.942204729999972	-3.003055173745352	0.06085044374538029
ir-26S2-a	group3S	Ir	26S2	a	111	fcc	$C_{x}H_{y}S$	-453.83598446	-44.25900363	-408.05800262	-45.77798184	-1.5189782099999931	-1.3194569576908322	-0.19952125230916096
ir-38S3-a	group3S	Ir	38S3	a	111	fcc	$C_{x}H_{y}S$	-470.45619158	-60.8666092	-408.05800262	-62.39818895999997	-1.5315797599999712	-1.4597718317005004	-0.0718079282994708
ir-4aS5-a	group3S	Ir	4aS5	a	111	fcc	$C_{x}H_{y}S$	-487.07638929	-77.4709852	-408.05800262	-79.01838666999998	-1.5474014699999827	-1.679918810356014	0.13251734035603135
ir-4aS6-a	group3S	Ir	4aS6	a	111	fcc	$C_{x}H_{y}S$	-487.16611239	-77.46949802	-408.05800262	-79.10810977	-1.6386117499999957	-1.5636606027619138	-0.07495114723808194
zn-14S1-a	group3S	Zn	14S1	a	1	hcp	$C_{x}H_{y}S$	-81.8566705	-27.67320668	-53.85841374	-27.998256760000004	-0.325050080000004	-1.6441755342081308	1.3191254542081268
zn-26S1-a	group3S	Zn	26S1	a	1	hcp	$C_{x}H_{y}S$	-98.49477625	-44.31230711	-53.85841374	-44.63636251	-0.3240553999999989	-1.0114504949330296	0.6873950949330307
zn-38S1-a	group3S	Zn	38S1	a	1	hcp	$C_{x}H_{y}S$	-115.16688511	-60.92238156	-53.85841374	-61.30847136999999	-0.3860898099999943	-0.4275136460619677	0.04142383606197336
zn-38S2-a	group3S	Zn	38S2	a	1	hcp	$C_{x}H_{y}S$	-115.18517939	-60.9787702	-53.85841374	-61.32676565	-0.3479954499999991	-0.2854221635573424	-0.0625732864426567
zn-4aS1-a	group3S	Zn	4aS1	a	1	hcp	$C_{x}H_{y}S$	-131.83014281	-77.52515631	-53.85841374	-77.97172907000001	-0.4465727600000093	-0.2001592993073018	-0.24641346069270748
zn-4aS2-a	group3S	Zn	4aS2	a	1	hcp	$C_{x}H_{y}S$	-131.88732055	-77.5875646	-53.85841374	-78.02890681	-0.4413422100000019	-0.1977438028225009	-0.243598407177501
zn-4aS3-a	group3S	Zn	4aS3	a	1	hcp	$C_{x}H_{y}S$	-131.85940307	-77.58598133	-53.85841374	-78.00098933000001	-0.4150080000000145	-0.1993270728224985	-0.21568092717751597
zn-4aS4-a	group3S	Zn	4aS4	a	1	hcp	$C_{x}H_{y}S$	-131.87015304	-77.6584738	-53.85841374	-78.01173929999999	-0.353265499999992	-0.1201065410095623	-0.2331589589904297
zn-12S1-a	group3S	Zn	12S1	a	1	hcp	$C_{x}H_{y}S$	-74.3463476	-19.12496053	-53.85841374	-20.48793386	-1.362973329999999	-2.1165061610157245	0.7535328310157254
zn-24S1-a	group3S	Zn	24S1	a	1	hcp	$C_{x}H_{y}S$	-90.99335472	-36.04580392	-53.85841374	-37.13494098	-1.0891370599999988	-1.681179044354046	0.5920419843540472
zn-36S1-a	group3S	Zn	36S1	a	1	hcp	$C_{x}H_{y}S$	-107.52640317	-52.66295032	-53.85841374	-53.66798942999999	-1.0050391099999914	-0.9566504550923652	-0.048388654907626116
zn-48S1-a	group3S	Zn	48S1	a	1	hcp	$C_{x}H_{y}S$	-124.1618776	-69.25889361	-53.85841374	-70.30346386	-1.0445702499999925	-1.0436908182916511	-0.0008794317083413716
zn-48S2-a	group3S	Zn	48S2	a	1	hcp	$C_{x}H_{y}S$	-124.19439787	-69.29758067	-53.85841374	-70.33598413	-1.0384034599999978	-1.1987386684998	0.1603352084998022
zn-36S2-a	group3S	Zn	36S2	a	1	hcp	$C_{x}H_{y}S$	-107.67891789	-52.8899066	-53.85841374	-53.82050414999999	-0.9305975499999876	-1.0925651474441551	0.16196759744416755
zn-48S3-a	group3S	Zn	48S3	a	1	hcp	$C_{x}H_{y}S$	-124.2348304	-69.49892096	-53.85841374	-70.37641666	-0.8774956999999972	-0.8175256352417932	-0.05997006475820399
zn-26S2-a	group3S	Zn	26S2	a	1	hcp	$C_{x}H_{y}S$	-98.59086596	-44.25900363	-53.85841374	-44.73245222	-0.4734485899999967	-1.2923977368215347	0.818949146821538
zn-38S3-a	group3S	Zn	38S3	a	1	hcp	$C_{x}H_{y}S$	-115.23645209	-60.8666092	-53.85841374	-61.37803835	-0.5114291499999979	-0.6187509004223912	0.10732175042239334
zn-4aS5-a	group3S	Zn	4aS5	a	1	hcp	$C_{x}H_{y}S$	-131.89673476	-77.4709852	-53.85841374	-78.03832101999998	-0.5673358199999825	-0.334324245355063	-0.2330115746449195
zn-4aS6-a	group3S	Zn	4aS6	a	1	hcp	$C_{x}H_{y}S$	-131.9083548	-77.46949802	-53.85841374	-78.04994106000001	-0.5804430400000058	-0.4131465316259124	-0.16729650837409338
os-48S2-a	group3S	Os	48S2	a	1	hcp	$C_{x}H_{y}S$	-591.16976767	-69.29758067	-518.61939974	-72.5503679300001	-3.2527872600001047	-3.149847780820238	-0.10293947917986657
rh-12S1-a	group3S	Rh	12S1	a	111	fcc	$C_{x}H_{y}S$	-356.08182948	-19.12496053	-333.72858462	-22.35324486000001	-3.228284330000019	-3.794526917254185	0.5662425872541661
rh-14S1-a	group3S	Rh	14S1	a	111	fcc	$C_{x}H_{y}S$	-362.62661741	-27.67320668	-333.72858462	-28.89803279	-1.2248261100000022	-1.4451181409338218	0.22029203093381966
rh-24S1-a	group3S	Rh	24S1	a	111	fcc	$C_{x}H_{y}S$	-372.81283451	-36.04580392	-333.72858462	-39.08424989000002	-3.0384459700000264	-2.8834967227521773	-0.1549492472478491
rh-26S1-a	group3S	Rh	26S1	a	111	fcc	$C_{x}H_{y}S$	-379.29427703	-44.31230711	-333.72858462	-45.56569241	-1.253385299999998	-1.094550296883007	-0.15883500311699095
rh-26S2-a	group3S	Rh	26S2	a	111	fcc	$C_{x}H_{y}S$	-379.41162869	-44.25900363	-333.72858462	-45.68304407	-1.4240404399999915	-1.3901811217502384	-0.03385931824975308
rh-36S1-a	group3S	Rh	36S1	a	111	fcc	$C_{x}H_{y}S$	-389.3530982	-52.66295032	-333.72858462	-55.624513579999984	-2.961563259999984	-3.039990001602348	0.07842674160236385
rh-36S2-a	group3S	Rh	36S2	a	111	fcc	$C_{x}H_{y}S$	-389.53563938	-52.8899066	-333.72858462	-55.80705476000003	-2.917148160000025	-2.868178682201055	-0.04896947779896976
rh-38S1-a	group3S	Rh	38S1	a	111	fcc	$C_{x}H_{y}S$	-395.97890326	-60.92238156	-333.72858462	-62.25031863999999	-1.327937079999991	-1.3534038038576384	0.025466723857647366
rh-38S2-a	group3S	Rh	38S2	a	111	fcc	$C_{x}H_{y}S$	-396.13750554	-60.9787702	-333.72858462	-62.408920920000014	-1.4301507200000143	-1.2274518617306285	-0.20269885826938583
rh-38S3-a	group3S	Rh	38S3	a	111	fcc	$C_{x}H_{y}S$	-396.05112535	-60.8666092	-333.72858462	-62.322540730000014	-1.455931530000015	-1.4209880201371234	-0.03494350986289163
rh-48S1-a	group3S	Rh	48S1	a	111	fcc	$C_{x}H_{y}S$	-406.0280492	-69.25889361	-333.72858462	-72.29946458	-3.0405709700000045	-2.993508062654868	-0.04706290734513674
rh-48S2-a	group3S	Rh	48S2	a	111	fcc	$C_{x}H_{y}S$	-406.02329756	-69.29758067	-333.72858462	-72.29471294000001	-2.9971322700000087	-3.0170646167467083	0.019932346746699636
rh-48S3-a	group3S	Rh	48S3	a	111	fcc	$C_{x}H_{y}S$	-406.10710375	-69.49892096	-333.72858462	-72.37851913000003	-2.8795981700000226	-2.8234350593336472	-0.05616311066637536
rh-4aS1-a	group3S	Rh	4aS1	a	111	fcc	$C_{x}H_{y}S$	-412.67029064	-77.52515631	-333.72858462	-78.94170602000003	-1.4165497100000266	-1.3514616312905616	-0.06508807870946498
rh-4aS2-a	group3S	Rh	4aS2	a	111	fcc	$C_{x}H_{y}S$	-412.66269162	-77.5875646	-333.72858462	-78.93410699999998	-1.34654239999999	-1.3329680248073714	-0.013574375192618504
rh-4aS3-a	group3S	Rh	4aS3	a	111	fcc	$C_{x}H_{y}S$	-412.65521881	-77.58598133	-333.72858462	-78.92663419000002	-1.34065286000002	-1.4192178584850978	0.07856499848507781
rh-4aS4-a	group3S	Rh	4aS4	a	111	fcc	$C_{x}H_{y}S$	-412.69875988	-77.6584738	-333.72858462	-78.97017526000002	-1.3117014600000232	-1.527047664331164	0.2153462043311407
rh-4aS5-a	group3S	Rh	4aS5	a	111	fcc	$C_{x}H_{y}S$	-412.68042963	-77.4709852	-333.72858462	-78.95184501	-1.4808598099999983	-1.5454988065578874	0.06463899655788907
rh-4aS6-a	group3S	Rh	4aS6	a	111	fcc	$C_{x}H_{y}S$	-412.74906175	-77.46949802	-333.72858462	-79.02047713000002	-1.5509791100000143	-1.6471806573995735	0.09620154739955922
cd-12S1-a	group3S	Cd	12S1	a	1	hcp	$C_{x}H_{y}S$	-56.28138427	-19.12496053	-36.05766447	-20.2237198	-1.0987592699999986	-2.125967587645743	1.0272083176457443
ag-14S1-a	group3S	Ag	14S1	a	111	fcc	$C_{x}H_{y}S$	-153.47910049	-27.67320668	-125.30436866	-28.174731830000013	-0.5015251500000133	-1.869348302151515	1.3678231521515016
ag-26S1-a	group3S	Ag	26S1	a	111	fcc	$C_{x}H_{y}S$	-170.12714556	-44.31230711	-125.30436866	-44.82277690000001	-0.510469790000009	-1.0224459586962666	0.5119761686962576
ag-38S1-a	group3S	Ag	38S1	a	111	fcc	$C_{x}H_{y}S$	-186.79429761	-60.92238156	-125.30436866	-61.48992895000001	-0.5675473900000085	-0.5211588050714226	-0.046388584928585885
ag-4aS5-a	group3S	Ag	4aS5	a	111	fcc	$C_{x}H_{y}S$	-203.46320329	-77.4709852	-125.30436866	-78.15883463	-0.68784943	-0.6638861733973584	-0.023963256602641536
ag-38S2-a	group3S	Ag	38S2	a	111	fcc	$C_{x}H_{y}S$	-186.6810331	-60.9787702	-125.30436866	-61.37666444000001	-0.3978942400000136	-0.2803332020495475	-0.11756103795046613
ag-4aS1-a	group3S	Ag	4aS1	a	111	fcc	$C_{x}H_{y}S$	-203.45823505	-77.52515631	-125.30436866	-78.15386639000002	-0.6287100800000189	-0.6691796704744775	0.04046959047445853
ag-4aS2-a	group3S	Ag	4aS2	a	111	fcc	$C_{x}H_{y}S$	-203.51828407	-77.5875646	-125.30436866	-78.21391541	-0.6263508100000053	-0.6585927853231226	0.032241975323117344
ag-4aS3-a	group3S	Ag	4aS3	a	111	fcc	$C_{x}H_{y}S$	-203.49098333	-77.58598133	-125.30436866	-78.18661467000001	-0.6006333400000159	-0.5318411037611241	-0.06879223623889175
ag-4aS4-a	group3S	Ag	4aS4	a	111	fcc	$C_{x}H_{y}S$	-203.52012658	-77.6584738	-125.30436866	-78.21575792000002	-0.5572841200000198	-0.5592522279461889	0.0019681079461690842
ag-12S1-a	group3S	Ag	12S1	a	111	fcc	$C_{x}H_{y}S$	-145.69047341	-19.12496053	-125.30436866	-20.38610475000001	-1.2611442200000162	-2.01431816048596	0.7531739404859437
ag-24S1-a	group3S	Ag	24S1	a	111	fcc	$C_{x}H_{y}S$	-162.35579208	-36.04580392	-125.30436866	-37.05142341999999	-1.0056194999999946	-0.9730968983846536	-0.03252260161534093
ag-36S1-a	group3S	Ag	36S1	a	111	fcc	$C_{x}H_{y}S$	-178.95368303	-52.66295032	-125.30436866	-53.64931437000001	-0.986364050000013	-0.9268412200508678	-0.05952282994914526
ag-48S1-a	group3S	Ag	48S1	a	111	fcc	$C_{x}H_{y}S$	-195.60280126	-69.25889361	-125.30436866	-70.29843260000001	-1.0395389900000112	-0.9657764292859952	-0.07376256071401599
ag-48S2-a	group3S	Ag	48S2	a	111	fcc	$C_{x}H_{y}S$	-195.60925187	-69.29758067	-125.30436866	-70.30488321000001	-1.007302540000012	-0.9913607600075238	-0.015941779992488136
ag-36S2-a	group3S	Ag	36S2	a	111	fcc	$C_{x}H_{y}S$	-179.02180959	-52.8899066	-125.30436866	-53.71744093000001	-0.827534330000006	-0.842215109874985	0.014680779874979066
ag-48S3-a	group3S	Ag	48S3	a	111	fcc	$C_{x}H_{y}S$	-195.62571663	-69.49892096	-125.30436866	-70.32134797	-0.8224270099999984	-0.6715416496148805	-0.1508853603851179
ag-26S2-a	group3S	Ag	26S2	a	111	fcc	$C_{x}H_{y}S$	-170.19498785	-44.25900363	-125.30436866	-44.89061919	-0.6316155599999931	-1.3390480816181878	0.7074325216181947
ag-38S3-a	group3S	Ag	38S3	a	111	fcc	$C_{x}H_{y}S$	-186.84323358	-60.8666092	-125.30436866	-61.53886492000001	-0.6722557200000097	-0.4683153652364566	-0.20394035476355304
ag-4aS6-a	group3S	Ag	4aS6	a	111	fcc	$C_{x}H_{y}S$	-203.50220374	-77.46949802	-125.30436866	-78.19783508	-0.7283370600000012	-0.7105780748776027	-0.017758985122398485
au-14S1-a	group3S	Au	14S1	a	111	fcc	$C_{x}H_{y}S$	-179.01390173	-27.67320668	-150.76413218	-28.24976955	-0.5765628699999965	-1.843499317164252	1.2669364471642555
au-26S1-a	group3S	Au	26S1	a	111	fcc	$C_{x}H_{y}S$	-195.67110363	-44.31230711	-150.76413218	-44.906971450000015	-0.5946643400000156	-1.0355541682118383	0.44088982821182277
au-38S1-a	group3S	Au	38S1	a	111	fcc	$C_{x}H_{y}S$	-212.34823487	-60.92238156	-150.76413218	-61.58410269000001	-0.6617211300000108	-0.6487916131401761	-0.012929516859834678
au-38S2-a	group3S	Au	38S2	a	111	fcc	$C_{x}H_{y}S$	-212.38624931	-60.9787702	-150.76413218	-61.62211713000002	-0.6433469300000212	-0.553170203104429	-0.0901767268955922
au-4aS1-a	group3S	Au	4aS1	a	111	fcc	$C_{x}H_{y}S$	-229.02769167	-77.52515631	-150.76413218	-78.26355949	-0.7384031800000059	-0.7380132715549621	-0.0003899084450438295
au-4aS2-a	group3S	Au	4aS2	a	111	fcc	$C_{x}H_{y}S$	-229.07634475	-77.5875646	-150.76413218	-78.31221257000001	-0.7246479700000208	-0.5662244596161656	-0.15842351038385516
au-4aS3-a	group3S	Au	4aS3	a	111	fcc	$C_{x}H_{y}S$	-229.05140398	-77.58598133	-150.76413218	-78.28727180000001	-0.7012904700000178	-0.5678077296161632	-0.13348274038385455
au-4aS4-a	group3S	Au	4aS4	a	111	fcc	$C_{x}H_{y}S$	-229.06461564	-77.6584738	-150.76413218	-78.30048346000001	-0.6420096600000136	-0.6426132525367336	0.0006035925367200434
au-12S1-a	group3S	Au	12S1	a	111	fcc	$C_{x}H_{y}S$	-171.33167193	-19.12496053	-150.76413218	-20.56753975000001	-1.4425792200000096	-2.0183461561920417	0.5757669361920321
au-24S1-a	group3S	Au	24S1	a	111	fcc	$C_{x}H_{y}S$	-188.02846685	-36.04580392	-150.76413218	-37.26433467000001	-1.2185307500000135	-1.1338584784351229	-0.08467227156489066
au-36S1-a	group3S	Au	36S1	a	111	fcc	$C_{x}H_{y}S$	-204.53459127	-52.66295032	-150.76413218	-53.77045909	-1.1075087700000026	-1.0297491616603691	-0.07775960833963347
au-48S1-a	group3S	Au	48S1	a	111	fcc	$C_{x}H_{y}S$	-221.19109441	-69.25889361	-150.76413218	-70.42696223000002	-1.168068620000014	-1.2249583756271818	0.05688975562716769
au-48S2-a	group3S	Au	48S2	a	111	fcc	$C_{x}H_{y}S$	-221.20218217	-69.29758067	-150.76413218	-70.43804999	-1.140469319999994	-1.2627949093651694	0.12232558936517535
au-36S2-a	group3S	Au	36S2	a	111	fcc	$C_{x}H_{y}S$	-204.69937853	-52.8899066	-150.76413218	-53.93524635	-1.0453397499999966	-1.0646631247366969	0.019323374736700316
au-48S3-a	group3S	Au	48S3	a	111	fcc	$C_{x}H_{y}S$	-221.24176056	-69.49892096	-150.76413218	-70.47762838	-0.978707419999992	-0.925572917011209	-0.05313450298878297
au-26S2-a	group3S	Au	26S2	a	111	fcc	$C_{x}H_{y}S$	-195.76894924	-44.25900363	-150.76413218	-45.00481706000002	-0.7458134300000197	-1.342511147481794	0.5966977174817742
au-38S3-a	group3S	Au	38S3	a	111	fcc	$C_{x}H_{y}S$	-212.42506401	-60.8666092	-150.76413218	-61.66093183000001	-0.7943226300000106	-0.6991787679344981	-0.09514386206551251
au-4aS5-a	group3S	Au	4aS5	a	111	fcc	$C_{x}H_{y}S$	-229.05215539	-77.4709852	-150.76413218	-78.28802321	-0.8170380100000045	-0.7586726744056307	-0.058365335594373846
au-4aS6-a	group3S	Au	4aS6	a	111	fcc	$C_{x}H_{y}S$	-229.09858746	-77.46949802	-150.76413218	-78.33445528000001	-0.8649572600000113	-0.646085936671895	-0.21887132332811632
cd-14S1-a	group3S	Cd	14S1	a	1	hcp	$C_{x}H_{y}S$	-63.99583753	-27.67320668	-36.05766447	-27.938173060000004	-0.2649663800000041	-1.5494694093969557	1.2845030293969515
cd-26S1-a	group3S	Cd	26S1	a	1	hcp	$C_{x}H_{y}S$	-80.62876583	-44.31230711	-36.05766447	-44.57110136000001	-0.2587942500000082	-0.891170960667516	0.6323767106675078
cd-38S1-a	group3S	Cd	38S1	a	1	hcp	$C_{x}H_{y}S$	-97.29469483	-60.92238156	-36.05766447	-61.23703036	-0.3146488000000005	-0.2789945090611709	-0.0356542909388296
cd-38S2-a	group3S	Cd	38S2	a	1	hcp	$C_{x}H_{y}S$	-97.24632748	-60.9787702	-36.05766447	-61.188663010000006	-0.2098928100000066	-0.1828070209515644	-0.027085789048442194
cd-4aS1-a	group3S	Cd	4aS1	a	1	hcp	$C_{x}H_{y}S$	-113.94714223	-77.52515631	-36.05766447	-77.88947776	-0.3643214500000056	-0.2129770062819176	-0.151344443718088
cd-4aS2-a	group3S	Cd	4aS2	a	1	hcp	$C_{x}H_{y}S$	-114.01107275	-77.5875646	-36.05766447	-77.95340827999999	-0.3658436799999975	-0.1001251890978522	-0.2657184909021453
cd-4aS3-a	group3S	Cd	4aS3	a	1	hcp	$C_{x}H_{y}S$	-113.98193304	-77.58598133	-36.05766447	-77.92426857000001	-0.3382872400000138	-0.2107433633891275	-0.12754387661088631
cd-4aS4-a	group3S	Cd	4aS4	a	1	hcp	$C_{x}H_{y}S$	-113.9287271	-77.6584738	-36.05766447	-77.87106263000001	-0.2125888300000156	-0.2160349581323544	0.0034461281323387993
cd-24S1-a	group3S	Cd	24S1	a	1	hcp	$C_{x}H_{y}S$	-72.89409912	-36.04580392	-36.05766447	-36.83643465000001	-0.7906307300000108	-1.2977983629651888	0.507167632965178
cd-36S1-a	group3S	Cd	36S1	a	1	hcp	$C_{x}H_{y}S$	-89.51122683	-52.66295032	-36.05766447	-53.45356236	-0.7906120399999992	-0.7202801346616141	-0.07033190533838507
cd-48S1-a	group3S	Cd	48S1	a	1	hcp	$C_{x}H_{y}S$	-106.14272287	-69.25889361	-36.05766447	-70.08505840000001	-0.8261647900000071	-0.8525470357375013	0.02638224573749426
cd-48S2-a	group3S	Cd	48S2	a	1	hcp	$C_{x}H_{y}S$	-106.17197898	-69.29758067	-36.05766447	-70.11431451000001	-0.8167338400000119	-0.8814876468036346	0.06475380680362264
cd-36S2-a	group3S	Cd	36S2	a	1	hcp	$C_{x}H_{y}S$	-89.55629942	-52.8899066	-36.05766447	-53.49863495	-0.6087283499999998	-0.7215853650363897	0.1128570150363899
cd-48S3-a	group3S	Cd	48S3	a	1	hcp	$C_{x}H_{y}S$	-106.16926156	-69.49892096	-36.05766447	-70.11159709	-0.612676129999997	-0.5446566272370035	-0.06801950276299351
cd-26S2-a	group3S	Cd	26S2	a	1	hcp	$C_{x}H_{y}S$	-80.69587939	-44.25900363	-36.05766447	-44.63821492	-0.3792112900000006	-1.1273945900269735	0.7481833000269729
cd-38S3-a	group3S	Cd	38S3	a	1	hcp	$C_{x}H_{y}S$	-97.34528062	-60.8666092	-36.05766447	-61.28761615	-0.4210069499999989	-0.4522952409230996	0.0312882909231007
cd-4aS5-a	group3S	Cd	4aS5	a	1	hcp	$C_{x}H_{y}S$	-113.99029166	-77.4709852	-36.05766447	-77.93262719	-0.4616419900000039	-0.1477860188947204	-0.3138559711052835
cd-4aS6-a	group3S	Cd	4aS6	a	1	hcp	$C_{x}H_{y}S$	-114.00020545	-77.46949802	-36.05766447	-77.94254097999999	-0.4730429599999866	-0.3747244129494902	-0.09831854705049636
pt-14S1-a	group3S	Pt	14S1	a	111	fcc	$C_{x}H_{y}S$	-311.74848069	-27.67320668	-282.75561201	-28.99286868000001	-1.3196620000000152	-2.303361394787622	0.9836993947876067
pt-26S1-a	group3S	Pt	26S1	a	111	fcc	$C_{x}H_{y}S$	-328.42023019	-44.31230711	-282.75561201	-45.66461817999999	-1.3523110699999918	-1.2763245113181083	-0.07598655868188353
pt-38S1-a	group3S	Pt	38S1	a	111	fcc	$C_{x}H_{y}S$	-345.1113869	-60.92238156	-282.75561201	-62.35577489000002	-1.4333933300000226	-1.14551765944762	-0.2878756705524026
pt-38S2-a	group3S	Pt	38S2	a	111	fcc	$C_{x}H_{y}S$	-345.01068045	-60.9787702	-282.75561201	-62.25506844	-1.2762982400000027	-1.3006217586446382	0.024323518644635556
pt-4aS1-a	group3S	Pt	4aS1	a	111	fcc	$C_{x}H_{y}S$	-361.80726244	-77.52515631	-282.75561201	-79.05165043	-1.5264941199999953	-1.403297389031536	-0.1231967309684594
pt-4aS2-a	group3S	Pt	4aS2	a	111	fcc	$C_{x}H_{y}S$	-361.82545022	-77.5875646	-282.75561201	-79.06983821	-1.4822736100000071	-1.1440443476402464	-0.3382292623597607
pt-4aS3-a	group3S	Pt	4aS3	a	111	fcc	$C_{x}H_{y}S$	-361.80996988	-77.58598133	-282.75561201	-79.05435786999999	-1.4683765399999942	-1.3706488190405253	-0.09772772095946891
pt-4aS4-a	group3S	Pt	4aS4	a	111	fcc	$C_{x}H_{y}S$	-361.83659896	-77.6584738	-282.75561201	-79.08098695000001	-1.4225131500000143	-1.4019788569498814	-0.02053429305013288
pt-12S1-a	group3S	Pt	12S1	a	111	fcc	$C_{x}H_{y}S$	-305.04372362	-19.12496053	-282.75561201	-22.288111609999987	-3.163151079999988	-3.753911676628324	0.590760596628336
pt-24S1-a	group3S	Pt	24S1	a	111	fcc	$C_{x}H_{y}S$	-321.79311939	-36.04580392	-282.75561201	-39.03750738000002	-2.991703460000025	-2.828213974387012	-0.16348948561301313
pt-36S1-a	group3S	Pt	36S1	a	111	fcc	$C_{x}H_{y}S$	-338.26177766	-52.66295032	-282.75561201	-55.506165650000014	-2.843215330000014	-2.8362776782845813	-0.00693765171543248
pt-48S1-a	group3S	Pt	48S1	a	111	fcc	$C_{x}H_{y}S$	-354.92943099	-69.25889361	-282.75561201	-72.17381898000002	-2.91492537000002	-2.894149591320854	-0.020775778679166024
pt-48S2-a	group3S	Pt	48S2	a	111	fcc	$C_{x}H_{y}S$	-354.93616313	-69.29758067	-282.75561201	-72.18055112000002	-2.882970450000016	-2.9109136391131614	0.027943189113145195
pt-36S2-a	group3S	Pt	36S2	a	111	fcc	$C_{x}H_{y}S$	-338.50814701	-52.8899066	-282.75561201	-55.75253500000002	-2.86262840000002	-2.801601929911996	-0.06102647008802409
pt-48S3-a	group3S	Pt	48S3	a	111	fcc	$C_{x}H_{y}S$	-355.02141301	-69.49892096	-282.75561201	-72.26580100000001	-2.766880040000004	-2.7536662955528044	-0.013213744447199804
pt-26S2-a	group3S	Pt	26S2	a	111	fcc	$C_{x}H_{y}S$	-328.56466424	-44.25900363	-282.75561201	-45.80905223000002	-1.550048600000018	-1.9060148865710504	0.35596628657103246
pt-38S3-a	group3S	Pt	38S3	a	111	fcc	$C_{x}H_{y}S$	-345.21098828	-60.8666092	-282.75561201	-62.45537626999999	-1.5887670699999887	-1.4300647892524552	-0.15870228074753356
pt-4aS5-a	group3S	Pt	4aS5	a	111	fcc	$C_{x}H_{y}S$	-361.84856903	-77.4709852	-282.75561201	-79.09295702000003	-1.6219718200000273	-1.6081474592715497	-0.013824360728477592
pt-4aS6-a	group3S	Pt	4aS6	a	111	fcc	$C_{x}H_{y}S$	-361.91259796	-77.46949802	-282.75561201	-79.15698595000003	-1.6874879300000316	-1.5865052403247262	-0.10098268967530544
pd-14S1-a	group3S	Pd	14S1	a	111	fcc	$C_{x}H_{y}S$	-270.12561091	-27.67320668	-241.23300654	-28.892604369999987	-1.2193976899999868	-1.4126737148588404	0.19327602485885365
pd-26S1-a	group3S	Pd	26S1	a	111	fcc	$C_{x}H_{y}S$	-286.82104218	-44.31230711	-241.23300654	-45.588035640000015	-1.2757285300000163	-1.2137642724212654	-0.0619642575787509
pd-38S1-a	group3S	Pd	38S1	a	111	fcc	$C_{x}H_{y}S$	-303.51090652	-60.92238156	-241.23300654	-62.27789998	-1.3555184200000028	-1.424341538955041	0.06882311895503812
pd-38S2-a	group3S	Pd	38S2	a	111	fcc	$C_{x}H_{y}S$	-303.60563327	-60.9787702	-241.23300654	-62.37262673000001	-1.393856530000008	-1.2447878592136448	-0.14906867078636332
pd-4aS1-a	group3S	Pd	4aS1	a	111	fcc	$C_{x}H_{y}S$	-320.21256132	-77.52515631	-241.23300654	-78.97955478000003	-1.4543984700000294	-1.4305851079468823	-0.023813362053147102
pd-4aS2-a	group3S	Pd	4aS2	a	111	fcc	$C_{x}H_{y}S$	-320.22085701	-77.5875646	-241.23300654	-78.98785046999998	-1.4002858699999905	-1.3223434397821734	-0.0779424302178171
pd-4aS3-a	group3S	Pd	4aS3	a	111	fcc	$C_{x}H_{y}S$	-320.20583767	-77.58598133	-241.23300654	-78.97283113	-1.3868498000000071	-1.276076463185959	-0.11077333681404822
pd-24S1-a	group3S	Pd	24S1	a	111	fcc	$C_{x}H_{y}S$	-280.15605416	-36.04580392	-241.23300654	-38.923047620000006	-2.877243700000008	-2.738557771216477	-0.13868592878353114
pd-4aS4-a	group3S	Pd	4aS4	a	111	fcc	$C_{x}H_{y}S$	-320.26211614	-77.6584738	-241.23300654	-79.0291096	-1.3706358000000023	-1.5535189907302538	0.1828831907302515
pd-12S1-a	group3S	Pd	12S1	a	111	fcc	$C_{x}H_{y}S$	-263.39664105	-19.12496053	-241.23300654	-22.16363451000004	-3.0386739800000377	-3.680241150829527	0.6415671708294894
pd-38S3-a	group3S	Pd	38S3	a	111	fcc	$C_{x}H_{y}S$	-303.58573571	-60.8666092	-241.23300654	-62.35272917	-1.4861199700000045	-1.383936889736944	-0.10218308026306056
pd-36S1-a	group3S	Pd	36S1	a	111	fcc	$C_{x}H_{y}S$	-296.69577778	-52.66295032	-241.23300654	-55.46277124000002	-2.7998209200000232	-2.779746802401597	-0.020074117598426255
pd-48S1-a	group3S	Pd	48S1	a	111	fcc	$C_{x}H_{y}S$	-313.35705292	-69.25889361	-241.23300654	-72.12404638000001	-2.865152770000009	-2.878296821732178	0.01314405173216926
pd-48S2-a	group3S	Pd	48S2	a	111	fcc	$C_{x}H_{y}S$	-313.36840363	-69.29758067	-241.23300654	-72.13539709	-2.837816419999996	-2.850015034562418	0.012198614562421994
pd-36S2-a	group3S	Pd	36S2	a	111	fcc	$C_{x}H_{y}S$	-296.90008313	-52.8899066	-241.23300654	-55.66707658999999	-2.77716998999999	-2.760339086783788	-0.016830903216202397
pd-48S3-a	group3S	Pd	48S3	a	111	fcc	$C_{x}H_{y}S$	-313.45938112	-69.49892096	-241.23300654	-72.22637458	-2.7274536199999915	-2.71857921494032	-0.00887440505967163
pd-26S2-a	group3S	Pd	26S2	a	111	fcc	$C_{x}H_{y}S$	-286.91021896	-44.25900363	-241.23300654	-45.67721242000002	-1.4182087900000155	-1.292824878897541	-0.1253839111024746
pd-4aS5-a	group3S	Pd	4aS5	a	111	fcc	$C_{x}H_{y}S$	-320.23950944	-77.4709852	-241.23300654	-79.00650290000002	-1.535517700000014	-1.6564994829839463	0.12098178298393236
pd-4aS6-a	group3S	Pd	4aS6	a	111	fcc	$C_{x}H_{y}S$	-320.28220169	-77.46949802	-241.23300654	-79.04919515000003	-1.579697130000028	-1.7273897868324326	0.14769265683240462
os-14S1-a	group3S	Os	14S1	a	1	hcp	$C_{x}H_{y}S$	-547.62213448	-27.67320668	-518.61939974	-29.00273474000005	-1.329528060000051	-1.4823208378771042	0.15279277787705325
os-26S1-a	group3S	Os	26S1	a	1	hcp	$C_{x}H_{y}S$	-564.27542536	-44.31230711	-518.61939974	-45.65602562000004	-1.3437185100000375	-1.3954121814037777	0.05169367140374015
os-38S1-a	group3S	Os	38S1	a	1	hcp	$C_{x}H_{y}S$	-580.97528852	-60.92238156	-518.61939974	-62.3558887800001	-1.4335072200001022	-1.45055566152341	0.017048441523307867
os-38S2-a	group3S	Os	38S2	a	1	hcp	$C_{x}H_{y}S$	-581.19715296	-60.9787702	-518.61939974	-62.57775322000009	-1.598983020000091	-1.2800523415754412	-0.3189306784246497
os-4aS1-a	group3S	Os	4aS1	a	1	hcp	$C_{x}H_{y}S$	-597.64303848	-77.52515631	-518.61939974	-79.02363874000002	-1.498482430000024	-1.451350298467588	-0.047132131532436006
os-4aS2-a	group3S	Os	4aS2	a	1	hcp	$C_{x}H_{y}S$	-597.6304138	-77.5875646	-518.61939974	-79.0110140600001	-1.4234494600001	-1.3069605838886815	-0.11648887611141845
os-4aS3-a	group3S	Os	4aS3	a	1	hcp	$C_{x}H_{y}S$	-597.63135442	-77.58598133	-518.61939974	-79.01195468000003	-1.4259733500000351	-1.3920443885927796	-0.03392896140725554
os-4aS4-a	group3S	Os	4aS4	a	1	hcp	$C_{x}H_{y}S$	-597.65298171	-77.6584738	-518.61939974	-79.03358197	-1.3751081700000043	-1.6267663932628835	0.25165822326287923
os-12S1-a	group3S	Os	12S1	a	1	hcp	$C_{x}H_{y}S$	-541.13923722	-19.12496053	-518.61939974	-22.51983748000009	-3.394876950000093	-3.9704589303915263	0.5755819803914335
os-24S1-a	group3S	Os	24S1	a	1	hcp	$C_{x}H_{y}S$	-557.87199845	-36.04580392	-518.61939974	-39.25259871000003	-3.206794790000032	-3.043803603173337	-0.1629911868266949
os-36S1-a	group3S	Os	36S1	a	1	hcp	$C_{x}H_{y}S$	-574.50160254	-52.66295032	-518.61939974	-55.88220280000007	-3.2192524800000726	-3.07905742631835	-0.14019505368172247
os-48S1-a	group3S	Os	48S1	a	1	hcp	$C_{x}H_{y}S$	-591.21600303	-69.25889361	-518.61939974	-72.59660329000008	-3.3377096800000743	-3.131740409951675	-0.20596927004839927
os-36S2-a	group3S	Os	36S2	a	1	hcp	$C_{x}H_{y}S$	-574.60137773	-52.8899066	-518.61939974	-55.98197799000002	-3.092071390000015	-3.0166989674332427	-0.07537242256677246
os-48S3-a	group3S	Os	48S3	a	1	hcp	$C_{x}H_{y}S$	-591.26167838	-69.49892096	-518.61939974	-72.64227864000009	-3.14335768000008	-2.9947349994085783	-0.14862268059150185
os-26S2-a	group3S	Os	26S2	a	1	hcp	$C_{x}H_{y}S$	-564.4238837	-44.25900363	-518.61939974	-45.80448396000008	-1.545480330000082	-1.5915625353521037	0.04608220535202179
os-38S3-a	group3S	Os	38S3	a	1	hcp	$C_{x}H_{y}S$	-581.06566101	-60.8666092	-518.61939974	-62.44626127000004	-1.5796520700000372	-1.620767650953944	0.04111558095390677
os-4aS5-a	group3S	Os	4aS5	a	1	hcp	$C_{x}H_{y}S$	-597.65194377	-77.4709852	-518.61939974	-79.03254403000005	-1.5615588300000525	-1.5027398179322375	-0.058819012067814924
os-4aS6-a	group3S	Os	4aS6	a	1	hcp	$C_{x}H_{y}S$	-597.75725368	-77.46949802	-518.61939974	-79.13785394000001	-1.6683559200000104	-1.6685653187536502	0.000209398753639789
ru-14S1-a	group3S	Ru	14S1	a	1	hcp	$C_{x}H_{y}S$	-451.90561262	-27.67320668	-423.06851142	-28.837101200000006	-1.1638945200000066	-1.3020714747241229	0.13817695472411629
ru-26S1-a	group3S	Ru	26S1	a	1	hcp	$C_{x}H_{y}S$	-468.55315469	-44.31230711	-423.06851142	-45.48464326999999	-1.1723361599999933	-1.0938269111091117	-0.07850924889088162
ru-38S1-a	group3S	Ru	38S1	a	1	hcp	$C_{x}H_{y}S$	-485.23968982	-60.92238156	-423.06851142	-62.17117840000003	-1.2487968400000329	-1.4329027521775473	0.18410591217751437
ru-38S2-a	group3S	Ru	38S2	a	1	hcp	$C_{x}H_{y}S$	-485.55028518	-60.9787702	-423.06851142	-62.48177376000001	-1.5030035600000105	-1.219957355466775	-0.28304620453323537
ru-4aS1-a	group3S	Ru	4aS1	a	1	hcp	$C_{x}H_{y}S$	-501.91402577	-77.52515631	-423.06851142	-78.84551435000003	-1.3203580400000303	-1.409223411220566	0.08886537122053562
ru-4aS2-a	group3S	Ru	4aS2	a	1	hcp	$C_{x}H_{y}S$	-501.90393611	-77.5875646	-423.06851142	-78.83542469000002	-1.2478600900000316	-1.4698618931290923	0.2220018031290607
co-12S1-a	group3S	Co	12S1	a	1	hcp	$C_{x}H_{y}S$	-349.64670562	-19.12496053	-327.6932973	-21.95340832	-2.828447789999995	-2.686175902653911	-0.14227188734608376
co-14S1-a	group3S	Co	14S1	a	1	hcp	$C_{x}H_{y}S$	-356.37565948	-27.67320668	-327.6932973	-28.68236218000004	-1.0091555000000412	-1.1723948147862655	0.16323931478622433
co-24S1-a	group3S	Co	24S1	a	1	hcp	$C_{x}H_{y}S$	-366.37322737	-36.04580392	-327.6932973	-38.67993007000001	-2.6341261500000144	-2.5820147932823545	-0.052111356717659874
co-26S1-a	group3S	Co	26S1	a	1	hcp	$C_{x}H_{y}S$	-373.10349147	-44.31230711	-327.6932973	-45.41019417000001	-1.097887060000012	-0.8940323532842598	-0.20385470671575212
co-26S2-a	group3S	Co	26S2	a	1	hcp	$C_{x}H_{y}S$	-373.02995429	-44.25900363	-327.6932973	-45.33665699	-1.0776533599999922	-1.2333120461021636	0.15565868610217137
co-36S1-a	group3S	Co	36S1	a	1	hcp	$C_{x}H_{y}S$	-382.96959328	-52.66295032	-327.6932973	-55.27629598000004	-2.613345660000043	-2.595367250949081	-0.01797840905096182
co-36S2-a	group3S	Co	36S2	a	1	hcp	$C_{x}H_{y}S$	-383.0784084	-52.8899066	-327.6932973	-55.38511110000002	-2.495204500000014	-2.361438909966374	-0.13376559003364008
co-38S1-a	group3S	Co	38S1	a	1	hcp	$C_{x}H_{y}S$	-389.61137769	-60.92238156	-327.6932973	-61.91808039	-0.995698830000002	-1.240241007729601	0.24454217772959908
co-38S2-a	group3S	Co	38S2	a	1	hcp	$C_{x}H_{y}S$	-389.69502632	-60.9787702	-327.6932973	-62.00172902000003	-1.022958820000028	-1.19691579622107	0.173956976221042
co-38S3-a	group3S	Co	38S3	a	1	hcp	$C_{x}H_{y}S$	-389.93199807	-60.8666092	-327.6932973	-62.23870077000004	-1.3720915700000376	-0.930346451950129	-0.44174511804990857
co-48S1-a	group3S	Co	48S1	a	1	hcp	$C_{x}H_{y}S$	-399.58899683	-69.25889361	-327.6932973	-71.89569953	-2.6368059200000005	-2.67902305860585	0.042217138605849414
co-48S2-a	group3S	Co	48S2	a	1	hcp	$C_{x}H_{y}S$	-399.6359776	-69.29758067	-327.6932973	-71.9426803	-2.6450996300000043	-2.498899224565392	-0.14620040543461243
co-48S3-a	group3S	Co	48S3	a	1	hcp	$C_{x}H_{y}S$	-399.74047351	-69.49892096	-327.6932973	-72.04717621000003	-2.5482552500000253	-2.451120242644947	-0.09713500735507807
co-4aS1-a	group3S	Co	4aS1	a	1	hcp	$C_{x}H_{y}S$	-406.43198616	-77.52515631	-327.6932973	-78.73868886000002	-1.213532550000025	-1.1168205473288424	-0.09671200267118252
co-4aS2-a	group3S	Co	4aS2	a	1	hcp	$C_{x}H_{y}S$	-406.48257961	-77.5875646	-327.6932973	-78.78928231000003	-1.2017177100000396	-1.0301271634908744	-0.17159054650916516
co-4aS3-a	group3S	Co	4aS3	a	1	hcp	$C_{x}H_{y}S$	-406.29384451	-77.58598133	-327.6932973	-78.60054721	-1.0145658800000064	-1.028027481316613	0.013461601316606675
co-4aS4-a	group3S	Co	4aS4	a	1	hcp	$C_{x}H_{y}S$	-406.36307603	-77.6584738	-327.6932973	-78.66977873000002	-1.0113049300000228	-1.103460512690262	0.09215558269023916
co-4aS5-a	group3S	Co	4aS5	a	1	hcp	$C_{x}H_{y}S$	-406.30598132	-77.4709852	-327.6932973	-78.61268402000002	-1.1416988200000162	-1.092756911766159	-0.048941908233857134
co-4aS6-a	group3S	Co	4aS6	a	1	hcp	$C_{x}H_{y}S$	-406.49821114	-77.46949802	-327.6932973	-78.80491384000004	-1.335415820000037	-1.322011862644473	-0.013403957355563989
fe-12S1-a	group3S	Fe	12S1	a	110	bcc	$C_{x}H_{y}S$	-403.578831	-19.12496053	-381.20808412	-22.37074687999996	-3.245786349999957	-3.265986823903301	0.02020047390334412
fe-14S1-a	group3S	Fe	14S1	a	110	bcc	$C_{x}H_{y}S$	-410.02781742	-27.67320668	-381.20808412	-28.8197333	-1.146526619999996	-0.9819491569154976	-0.1645774630844984
fe-24S1-a	group3S	Fe	24S1	a	110	bcc	$C_{x}H_{y}S$	-420.25829183	-36.04580392	-381.20808412	-39.05020771	-3.004403789999998	-2.8946230848935457	-0.1097807051064521
fe-26S1-a	group3S	Fe	26S1	a	110	bcc	$C_{x}H_{y}S$	-426.74279349	-44.31230711	-381.20808412	-45.53470936999997	-1.2224022599999742	-1.173695589935683	-0.0487066700642913
fe-26S2-a	group3S	Fe	26S2	a	110	bcc	$C_{x}H_{y}S$	-426.85808246	-44.25900363	-381.20808412	-45.64999833999997	-1.3909947099999656	-1.4401291870907542	0.049134477090788664
fe-36S1-a	group3S	Fe	36S1	a	110	bcc	$C_{x}H_{y}S$	-436.87193303	-52.66295032	-381.20808412	-55.66384890999996	-3.000898589999956	-2.906803198314009	-0.09409539168594705
fe-36S2-a	group3S	Fe	36S2	a	110	bcc	$C_{x}H_{y}S$	-436.83183782	-52.8899066	-381.20808412	-55.62375369999995	-2.7338470999999487	-2.7266224203318643	-0.007224679668084377
fe-38S1-a	group3S	Fe	38S1	a	110	bcc	$C_{x}H_{y}S$	-443.33409254	-60.92238156	-381.20808412	-62.12600841999995	-1.2036268599999502	-1.487535601577591	0.2839087415776407
fe-38S2-a	group3S	Fe	38S2	a	110	bcc	$C_{x}H_{y}S$	-443.49806217	-60.9787702	-381.20808412	-62.28997805	-1.3112078500000024	-1.3372514881257374	0.026043638125734958
fe-38S3-a	group3S	Fe	38S3	a	110	bcc	$C_{x}H_{y}S$	-443.47485122	-60.8666092	-381.20808412	-62.26676709999998	-1.4001578999999822	-1.3358248463844618	-0.06433305361552044
fe-48S1-a	group3S	Fe	48S1	a	110	bcc	$C_{x}H_{y}S$	-453.4808669	-69.25889361	-381.20808412	-72.27278278	-3.013889169999999	-3.089830000203364	0.07594083020336528
fe-48S2-a	group3S	Fe	48S2	a	110	bcc	$C_{x}H_{y}S$	-453.51610717	-69.29758067	-381.20808412	-72.30802304999997	-3.010442379999972	-2.867657179239032	-0.14278520076094026
fe-48S3-a	group3S	Fe	48S3	a	110	bcc	$C_{x}H_{y}S$	-453.36916481	-69.49892096	-381.20808412	-72.16108068999995	-2.662159729999942	-2.57565899771214	-0.08650073228780242
fe-4aS1-a	group3S	Fe	4aS1	a	110	bcc	$C_{x}H_{y}S$	-459.97873092	-77.52515631	-381.20808412	-78.77064679999995	-1.245490489999952	-1.3125727565552694	0.06708226655531746
fe-4aS2-a	group3S	Fe	4aS2	a	110	bcc	$C_{x}H_{y}S$	-460.12077915	-77.5875646	-381.20808412	-78.91269502999995	-1.325130429999959	-1.303156493303092	-0.02197393669686698
fe-4aS3-a	group3S	Fe	4aS3	a	110	bcc	$C_{x}H_{y}S$	-460.12346169	-77.58598133	-381.20808412	-78.91537756999998	-1.32939623999998	-1.3164930597818485	-0.012903180218131416
fe-4aS4-a	group3S	Fe	4aS4	a	110	bcc	$C_{x}H_{y}S$	-459.94818601	-77.6584738	-381.20808412	-78.74010188999995	-1.0816280899999526	-1.3884440794739987	0.3068159894740461
fe-4aS5-a	group3S	Fe	4aS5	a	110	bcc	$C_{x}H_{y}S$	-460.17840698	-77.4709852	-381.20808412	-78.97032285999995	-1.4993376599999522	-1.211016707021713	-0.2883209529782391
fe-4aS6-a	group3S	Fe	4aS6	a	110	bcc	$C_{x}H_{y}S$	-460.12319868	-77.46949802	-381.20808412	-78.91511455999995	-1.4456165399999463	-1.519885429358652	0.07426888935870557
ag-15N1-a	group3N	Ag	15N1	a	111	fcc	$C_{x}H_{y}N$	-161.63348258	-35.70925393	-125.30436866	-36.32911392	-0.6198599899999948	-1.7088570876765914	1.0889970976765966
cu-25N2-a	group3N	Cu	25N2	a	110	fcc	$C_{x}H_{y}N$	-216.07151832	-43.92537546	-171.38308451	-44.68843380999999	-0.7630583499999943	-1.0261094539833522	0.26305110398335785
ag-27N1-a	group3N	Ag	27N1	a	111	fcc	$C_{x}H_{y}N$	-178.33785384	-52.38689862	-125.30436866	-53.033485180000014	-0.6465865600000171	-0.8471582057701497	0.20057164577013253
ag-39N1-a	group3N	Ag	39N1	a	111	fcc	$C_{x}H_{y}N$	-194.99086231	-68.9862017	-125.30436866	-69.68649365000002	-0.7002919500000218	-0.642088726178045	-0.058203223821976735
ag-39N2-a	group3N	Ag	39N2	a	111	fcc	$C_{x}H_{y}N$	-195.02674676	-69.10261853	-125.30436866	-69.72237810000001	-0.6197595700000136	-0.7356179676965837	0.11585839769657014
ag-4bN1-a	group3N	Ag	4bN1	a	111	fcc	$C_{x}H_{y}N$	-211.64190296	-85.58634468	-125.30436866	-86.33753430000002	-0.7511896200000194	-0.7154487398715759	-0.035740880128443564
ag-4bN2-a	group3N	Ag	4bN2	a	111	fcc	$C_{x}H_{y}N$	-211.71822749	-85.69989968	-125.30436866	-86.41385883000001	-0.713959150000008	-0.8123714425223625	0.0984122925223545
ag-4bN3-a	group3N	Ag	4bN3	a	111	fcc	$C_{x}H_{y}N$	-211.72346167	-85.71219543	-125.30436866	-86.41909301000001	-0.7068975800000175	-0.7489816922574875	0.04208411225747
ag-4bN4-a	group3N	Ag	4bN4	a	111	fcc	$C_{x}H_{y}N$	-211.82058977	-85.82663753	-125.30436866	-86.51622111	-0.6895835800000043	-0.664742670664765	-0.024840909335239303
ag-27N2-a	group3N	Ag	27N2	a	111	fcc	$C_{x}H_{y}N$	-178.02339647	-52.0603479	-125.30436866	-52.71902781	-0.6586799100000036	-0.7203343554841126	0.06165444548410903
ag-39N3-a	group3N	Ag	39N3	a	111	fcc	$C_{x}H_{y}N$	-194.66494144	-68.73787826	-125.30436866	-69.36057278000001	-0.6226945200000102	-0.5644430541461105	-0.05825146585389973
ag-4bN5-a	group3N	Ag	4bN5	a	111	fcc	$C_{x}H_{y}N$	-211.29535361	-85.41231713	-125.30436866	-85.99098495000001	-0.5786678200000068	-0.5892643043159183	0.010596484315911425
ag-4bN6-a	group3N	Ag	4bN6	a	111	fcc	$C_{x}H_{y}N$	-211.33011396	-85.33333069	-125.30436866	-86.02574530000001	-0.6924146100000144	-0.6846830836972657	-0.007731526302748648
ag-39N4-a	group3N	Ag	39N4	a	111	fcc	$C_{x}H_{y}N$	-194.46541965	-68.52906405	-125.30436866	-69.16105099	-0.6319869400000044	-0.4555419263827645	-0.17644501361723997
ag-4bN7-a	group3N	Ag	4bN7	a	111	fcc	$C_{x}H_{y}N$	-211.07474292	-85.16960424	-125.30436866	-85.77037426000001	-0.600770020000013	-0.6593911274407134	0.05862110744070037
ag-13N1-a	group3N	Ag	13N1	a	111	fcc	$C_{x}H_{y}N$	-153.2068647	-27.42006704	-125.30436866	-27.902496040000017	-0.4824290000000175	-1.9483747275314016	1.465945727531384
ag-25N1-a	group3N	Ag	25N1	a	111	fcc	$C_{x}H_{y}N$	-170.15868987	-44.30698715	-125.30436866	-44.85432121	-0.5473340599999972	-1.4853751663380734	0.9380411063380762
ag-37N1-a	group3N	Ag	37N1	a	111	fcc	$C_{x}H_{y}N$	-186.79300823	-60.92004791	-125.30436866	-61.48863957	-0.5685916600000027	-0.7348336277253296	0.16624196772532684
ag-49N1-a	group3N	Ag	49N1	a	111	fcc	$C_{x}H_{y}N$	-203.40230325	-77.51620218	-125.30436866	-78.09793459	-0.5817324100000008	-0.5530293979202128	-0.028703012079787982
ag-49N2-a	group3N	Ag	49N2	a	111	fcc	$C_{x}H_{y}N$	-203.47088495	-77.55447366	-125.30436866	-78.16651629	-0.6120426300000048	-0.6446860405318517	0.03264341053184694
ag-25N2-a	group3N	Ag	25N2	a	111	fcc	$C_{x}H_{y}N$	-169.77348211	-43.92537546	-125.30436866	-44.46911345000001	-0.543737990000011	-1.2260808394418206	0.6823428494418096
ag-37N2-a	group3N	Ag	37N2	a	111	fcc	$C_{x}H_{y}N$	-186.46327852	-60.53754055	-125.30436866	-61.15890986	-0.6213693099999915	-0.5069319964714794	-0.11443731352851216
ag-49N3-a	group3N	Ag	49N3	a	111	fcc	$C_{x}H_{y}N$	-203.12611631	-77.18774707	-125.30436866	-77.82174764999999	-0.6340005799999915	-0.654743255901991	0.02074267590199952
ag-49N4-a	group3N	Ag	49N4	a	111	fcc	$C_{x}H_{y}N$	-203.14607817	-77.29644224	-125.30436866	-77.84170951000002	-0.5452672700000107	-0.5592315045734182	0.013964234573407452
ag-37N3-a	group3N	Ag	37N3	a	111	fcc	$C_{x}H_{y}N$	-186.615561	-60.80086224	-125.30436866	-61.31119234000002	-0.5103301000000187	-0.3951515884832304	-0.11517851151678826
ag-49N5-a	group3N	Ag	49N5	a	111	fcc	$C_{x}H_{y}N$	-203.25405935	-77.40077133	-125.30436866	-77.94969069000001	-0.5489193600000135	-0.5231682152329569	-0.025751144767056644
ag-49N7-a	group3N	Ag	49N7	a	111	fcc	$C_{x}H_{y}N$	-203.27842388	-77.39302319	-125.30436866	-77.97405522	-0.5810320300000029	-0.5776160739792715	-0.0034159560207314144
ag-37N4-a	group3N	Ag	37N4	a	111	fcc	$C_{x}H_{y}N$	-186.58043168	-60.64633915	-125.30436866	-61.27606302000001	-0.6297238700000065	-0.7292454368864085	0.09952156688640201
ag-49N6-a	group3N	Ag	49N6	a	111	fcc	$C_{x}H_{y}N$	-203.30720777	-77.1132733	-125.30436866	-78.00283911	-0.8895658099999935	-0.9633815938380508	0.07381578383805731
ag-49N8-a	group3N	Ag	49N8	a	111	fcc	$C_{x}H_{y}N$	-203.00704426	-77.06796387	-125.30436866	-77.70267559999999	-0.6347117299999923	-0.9634650600771408	0.3287533300771486
ag-37N5-a	group3N	Ag	37N5	a	111	fcc	$C_{x}H_{y}N$	-187.05564864	-61.16230378	-125.30436866	-61.75127997999999	-0.5889761999999905	-0.5390742395161112	-0.04990196048387929
ag-49N9-a	group3N	Ag	49N9	a	111	fcc	$C_{x}H_{y}N$	-203.71874073	-77.77524938	-125.30436866	-78.41437207000001	-0.6391226900000078	-0.5508972484453238	-0.08822544155468393
ag-49Na-a	group3N	Ag	49Na	a	111	fcc	$C_{x}H_{y}N$	-203.33894397	-77.48977885	-125.30436866	-78.03457531000001	-0.5447964600000148	-0.6768600670696259	0.13206360706961107
au-15N1-a	group3N	Au	15N1	a	111	fcc	$C_{x}H_{y}N$	-187.14455031	-35.70925393	-150.76413218	-36.38041813000001	-0.6711642000000069	-1.7335693235905865	1.0624051235905796
au-27N1-a	group3N	Au	27N1	a	111	fcc	$C_{x}H_{y}N$	-203.86240578	-52.38689862	-150.76413218	-53.0982736	-0.7113749800000022	-0.8950945697203991	0.18371958972039693
au-39N1-a	group3N	Au	39N1	a	111	fcc	$C_{x}H_{y}N$	-220.51612884	-68.9862017	-150.76413218	-69.75199666	-0.765794960000008	-0.7913829193651623	0.025587959365154234
au-39N2-a	group3N	Au	39N2	a	111	fcc	$C_{x}H_{y}N$	-220.55237016	-69.10261853	-150.76413218	-69.78823798000002	-0.6856194500000186	-0.8139465811751592	0.1283271311751406
au-4bN1-a	group3N	Au	4bN1	a	111	fcc	$C_{x}H_{y}N$	-237.18300303	-85.58634468	-150.76413218	-86.41887085000002	-0.8325261700000226	-0.7855953435432497	-0.046930826456772934
au-4bN2-a	group3N	Au	4bN2	a	111	fcc	$C_{x}H_{y}N$	-237.25385518	-85.69989968	-150.76413218	-86.489723	-0.7898233199999964	-0.848784156271293	0.05896083627129656
au-4bN3-a	group3N	Au	4bN3	a	111	fcc	$C_{x}H_{y}N$	-237.25623836	-85.71219543	-150.76413218	-86.49210618000001	-0.7799107500000133	-0.5890652105079539	-0.1908455394920594
au-4bN4-a	group3N	Au	4bN4	a	111	fcc	$C_{x}H_{y}N$	-237.34665127	-85.82663753	-150.76413218	-86.58251909	-0.755881560000006	-0.8019413944197709	0.04605983441976491
au-27N2-a	group3N	Au	27N2	a	111	fcc	$C_{x}H_{y}N$	-203.55501266	-52.0603479	-150.76413218	-52.79088048	-0.730532580000002	-1.2048053281966276	0.47427274819662557
au-39N3-a	group3N	Au	39N3	a	111	fcc	$C_{x}H_{y}N$	-220.2004847	-68.73787826	-150.76413218	-69.43635252000001	-0.6984742600000118	-0.6437930194435353	-0.054681240556476496
au-4bN5-a	group3N	Au	4bN5	a	111	fcc	$C_{x}H_{y}N$	-236.83150979	-85.41231713	-150.76413218	-86.06737761000002	-0.6550604800000173	-0.6703305884792741	0.015270108479256805
au-4bN6-a	group3N	Au	4bN6	a	111	fcc	$C_{x}H_{y}N$	-236.86972252	-85.33333069	-150.76413218	-86.10559034000002	-0.7722596500000236	-0.7876828838177374	0.015423233817713822
au-39N4-a	group3N	Au	39N4	a	111	fcc	$C_{x}H_{y}N$	-220.00332621	-68.52906405	-150.76413218	-69.23919403000002	-0.7101299800000191	-0.7797002775171791	0.06957029751715993
au-4bN7-a	group3N	Au	4bN7	a	111	fcc	$C_{x}H_{y}N$	-236.61722218	-85.16960424	-150.76413218	-85.85309000000001	-0.6834857600000106	-0.6058123544540592	-0.07767340554595137
au-13N1-a	group3N	Au	13N1	a	111	fcc	$C_{x}H_{y}N$	-178.67548338	-27.42006704	-150.76413218	-27.911351200000013	-0.4912841600000135	-1.782841097835984	1.2915569378359706
au-25N1-a	group3N	Au	25N1	a	111	fcc	$C_{x}H_{y}N$	-195.6344687	-44.30698715	-150.76413218	-44.87033652000002	-0.5633493700000258	-1.4933370027764852	0.9299876327764593
au-37N1-a	group3N	Au	37N1	a	111	fcc	$C_{x}H_{y}N$	-212.27537002	-60.92004791	-150.76413218	-61.51123784000001	-0.5911899300000059	-0.8141833059649173	0.22299337596491142
au-49N1-a	group3N	Au	49N1	a	111	fcc	$C_{x}H_{y}N$	-228.87857594	-77.51620218	-150.76413218	-78.11444376	-0.5982415800000069	-0.3769165383394011	-0.22132504166060585
au-49N2-a	group3N	Au	49N2	a	111	fcc	$C_{x}H_{y}N$	-228.96119369	-77.55447366	-150.76413218	-78.19706151	-0.6425878499999982	-0.5105375934567746	-0.13205025654322355
au-25N2-a	group3N	Au	25N2	a	111	fcc	$C_{x}H_{y}N$	-195.26871594	-43.92537546	-150.76413218	-44.50458376	-0.5792083000000048	-1.421114829935597	0.8419065299355921
au-37N2-a	group3N	Au	37N2	a	111	fcc	$C_{x}H_{y}N$	-211.96640181	-60.53754055	-150.76413218	-61.20226963000002	-0.664729080000015	-0.6997671238588836	0.03503804385886866
au-49N3-a	group3N	Au	49N3	a	111	fcc	$C_{x}H_{y}N$	-228.63351833	-77.18774707	-150.76413218	-77.86938615	-0.6816390799999965	-0.6405379112960077	-0.04110116870398883
au-49N4-a	group3N	Au	49N4	a	111	fcc	$C_{x}H_{y}N$	-228.64755959	-77.29644224	-150.76413218	-77.88342741	-0.5869851699999913	-0.6571572701941193	0.070172100194128
au-37N3-a	group3N	Au	37N3	a	111	fcc	$C_{x}H_{y}N$	-212.11092107	-60.80086224	-150.76413218	-61.34678889	-0.5459266499999984	-0.4518386238348597	-0.09408802616513873
au-49N5-a	group3N	Au	49N5	a	111	fcc	$C_{x}H_{y}N$	-228.74369447	-77.40077133	-150.76413218	-77.97956229000002	-0.5787909600000205	-0.5769387428612589	-0.0018522171387616027
au-49N7-a	group3N	Au	49N7	a	111	fcc	$C_{x}H_{y}N$	-228.78074142	-77.39302319	-150.76413218	-78.01660924000001	-0.6235860500000143	-0.6205088315615086	-0.0030772184385057244
au-37N4-a	group3N	Au	37N4	a	111	fcc	$C_{x}H_{y}N$	-211.01609395	-60.64633915	-150.76413218	-60.25196177000001	0.3943773799999945	0.0460461368663516	0.3483312431336429
au-49N6-a	group3N	Au	49N6	a	111	fcc	$C_{x}H_{y}N$	-228.82238404	-77.1132733	-150.76413218	-78.05825186000001	-0.9449785600000098	-0.9310508426704018	-0.013927717329607958
au-49N8-a	group3N	Au	49N8	a	111	fcc	$C_{x}H_{y}N$	-228.52267319	-77.06796387	-150.76413218	-77.75854101000002	-0.6905771400000162	-0.9613861871507224	0.2708090471507062
au-37N5-a	group3N	Au	37N5	a	111	fcc	$C_{x}H_{y}N$	-212.55263818	-61.16230378	-150.76413218	-61.78850600000001	-0.6262022200000104	-0.6894167679596848	0.0632145479596744
au-49N9-a	group3N	Au	49N9	a	111	fcc	$C_{x}H_{y}N$	-229.21700996	-77.77524938	-150.76413218	-78.45287778000002	-0.6776284000000175	-0.5330611961932163	-0.1445672038068011
au-49Na-a	group3N	Au	49Na	a	111	fcc	$C_{x}H_{y}N$	-228.8276427	-77.48977885	-150.76413218	-78.06351052000002	-0.5737316700000292	-0.7344283700108889	0.16069670001085967
cd-15N1-a	group3N	Cd	15N1	a	1	hcp	$C_{x}H_{y}N$	-72.20039437	-35.70925393	-36.05766447	-36.1427299	-0.4334759699999964	-1.5477349629705657	1.1142589929705693
cd-27N1-a	group3N	Cd	27N1	a	1	hcp	$C_{x}H_{y}N$	-88.89474546	-52.38689862	-36.05766447	-52.83708099	-0.4501823700000003	-0.6113045894636002	0.16112221946359995
cd-39N1-a	group3N	Cd	39N1	a	1	hcp	$C_{x}H_{y}N$	-105.53414136	-68.9862017	-36.05766447	-69.47647689000001	-0.4902751900000197	-0.5023191123472373	0.012043922347217573
cd-39N2-a	group3N	Cd	39N2	a	1	hcp	$C_{x}H_{y}N$	-105.57919374	-69.10261853	-36.05766447	-69.52152927	-0.4189107400000011	-0.6629742478157397	0.24406350781573855
cd-4bN1-a	group3N	Cd	4bN1	a	1	hcp	$C_{x}H_{y}N$	-122.17943632	-85.58634468	-36.05766447	-86.12177184999999	-0.5354271699999913	-0.42221225999279	-0.1132149100072013
cd-4bN2-a	group3N	Cd	4bN2	a	1	hcp	$C_{x}H_{y}N$	-122.264592	-85.69989968	-36.05766447	-86.20692753	-0.5070278500000001	-0.3773938355210617	-0.12963401447893835
cd-4bN3-a	group3N	Cd	4bN3	a	1	hcp	$C_{x}H_{y}N$	-122.26412105	-85.71219543	-36.05766447	-86.20645658000001	-0.494261150000014	-0.365098085521069	-0.12916306447894504
cd-4bN4-a	group3N	Cd	4bN4	a	1	hcp	$C_{x}H_{y}N$	-122.33081749	-85.82663753	-36.05766447	-86.27315302	-0.4465154899999959	-0.466340917512511	0.019825427512515092
cd-27N2-a	group3N	Cd	27N2	a	1	hcp	$C_{x}H_{y}N$	-88.60527067	-52.0603479	-36.05766447	-52.5476062	-0.4872583000000006	-0.9905729089098968	0.5033146089098962
cd-39N3-a	group3N	Cd	39N3	a	1	hcp	$C_{x}H_{y}N$	-105.26762197	-68.73787826	-36.05766447	-69.2099575	-0.4720792399999993	-0.5397184747447028	0.06763923474470351
cd-4bN5-a	group3N	Cd	4bN5	a	1	hcp	$C_{x}H_{y}N$	-121.92564358	-85.41231713	-36.05766447	-85.86797911	-0.4556619799999879	-0.433390745280505	-0.022271234719482946
cd-4bN6-a	group3N	Cd	4bN6	a	1	hcp	$C_{x}H_{y}N$	-121.91426971	-85.33333069	-36.05766447	-85.85660524	-0.5232745499999965	-0.4593966408465633	-0.06387790915343317
cd-39N4-a	group3N	Cd	39N4	a	1	hcp	$C_{x}H_{y}N$	-105.06962076	-68.52906405	-36.05766447	-69.01195629	-0.4828922399999982	-0.5807370392166291	0.09784479921663092
cd-4bN7-a	group3N	Cd	4bN7	a	1	hcp	$C_{x}H_{y}N$	-121.68831475	-85.16960424	-36.05766447	-85.63065028	-0.4610460399999994	-0.4089802336080197	-0.05206580639197966
cd-13N1-a	group3N	Cd	13N1	a	1	hcp	$C_{x}H_{y}N$	-63.78886667	-27.42006704	-36.05766447	-27.7312022	-0.3111351599999992	-1.6816865055546444	1.3705513455546452
cd-25N1-a	group3N	Cd	25N1	a	1	hcp	$C_{x}H_{y}N$	-79.96008304	-44.30698715	-36.05766447	-43.90241857	0.4045685799999958	0.2966914288145474	0.10787715118544838
cd-37N1-a	group3N	Cd	37N1	a	1	hcp	$C_{x}H_{y}N$	-97.33057689	-60.92004791	-36.05766447	-61.27291242	-0.3528645100000034	-0.4872071950064622	0.1343426850064588
cd-49N1-a	group3N	Cd	49N1	a	1	hcp	$C_{x}H_{y}N$	-113.96883019	-77.51620218	-36.05766447	-77.91116572000001	-0.3949635400000204	-0.2795861306929197	-0.11537740930710066
cd-49N2-a	group3N	Cd	49N2	a	1	hcp	$C_{x}H_{y}N$	-114.01782839	-77.55447366	-36.05766447	-77.96016392000001	-0.4056902600000143	-0.2377172417570108	-0.16797301824300348
cd-25N2-a	group3N	Cd	25N2	a	1	hcp	$C_{x}H_{y}N$	-80.35060754	-43.92537546	-36.05766447	-44.29294307	-0.3675676100000018	-1.2679614310563068	0.9003938210563049
cd-37N2-a	group3N	Cd	37N2	a	1	hcp	$C_{x}H_{y}N$	-97.04014661	-60.53754055	-36.05766447	-60.98248214	-0.444941589999992	-0.5279480755502703	0.08300648555027834
cd-49N3-a	group3N	Cd	49N3	a	1	hcp	$C_{x}H_{y}N$	-113.68447407	-77.18774707	-36.05766447	-77.6268096	-0.439062530000001	-0.3273397158096713	-0.1117228141903297
cd-49N4-a	group3N	Cd	49N4	a	1	hcp	$C_{x}H_{y}N$	-113.74775429	-77.29644224	-36.05766447	-77.69008982	-0.3936475799999925	-0.170339599584139	-0.2233079804158535
cd-37N3-a	group3N	Cd	37N3	a	1	hcp	$C_{x}H_{y}N$	-97.23520366	-60.80086224	-36.05766447	-61.17753919	-0.3766769499999967	-0.345832753942858	-0.030844196057138673
cd-49N5-a	group3N	Cd	49N5	a	1	hcp	$C_{x}H_{y}N$	-113.85803047	-77.40077133	-36.05766447	-77.800366	-0.399594669999999	-0.3647220437746625	-0.03487262622533649
cd-49N7-a	group3N	Cd	49N7	a	1	hcp	$C_{x}H_{y}N$	-113.86685935	-77.39302319	-36.05766447	-77.80919488	-0.416171690000013	-0.3096957997241105	-0.10647589027590249
cd-37N4-a	group3N	Cd	37N4	a	1	hcp	$C_{x}H_{y}N$	-96.27557785	-60.64633915	-36.05766447	-60.217913380000006	0.4284257699999969	0.442817492692015	-0.014391722692018105
cd-49N6-a	group3N	Cd	49N6	a	1	hcp	$C_{x}H_{y}N$	-113.8640934	-77.1132733	-36.05766447	-77.80642893000001	-0.6931556300000068	-0.572301446882733	-0.1208541831172738
cd-49N8-a	group3N	Cd	49N8	a	1	hcp	$C_{x}H_{y}N$	-113.7477973	-77.06796387	-36.05766447	-77.69013283000001	-0.6221689600000104	-0.7643479587706992	0.14217899877068874
cd-37N5-a	group3N	Cd	37N5	a	1	hcp	$C_{x}H_{y}N$	-97.56368155	-61.16230378	-36.05766447	-61.50601708	-0.3437132999999974	-0.5422513957643247	0.1985380957643273
cd-49N9-a	group3N	Cd	49N9	a	1	hcp	$C_{x}H_{y}N$	-114.230066	-77.77524938	-36.05766447	-78.17240153	-0.3971521499999966	-0.303157140819124	-0.09399500918087261
cd-49Na-a	group3N	Cd	49Na	a	1	hcp	$C_{x}H_{y}N$	-113.93967557	-77.48977885	-36.05766447	-77.8820111	-0.3922322500000064	-0.4840634054336874	0.09183115543368103
pt-15N1-a	group3N	Pt	15N1	a	111	fcc	$C_{x}H_{y}N$	-319.80288425	-35.70925393	-282.75561201	-37.047272239999984	-1.3380183099999812	-2.237585490974972	0.8995671809749908
pt-27N1-a	group3N	Pt	27N1	a	111	fcc	$C_{x}H_{y}N$	-336.51149072	-52.38689862	-282.75561201	-53.75587870999999	-1.3689800899999938	-1.3657029448960003	-0.003277145103993462
pt-39N1-a	group3N	Pt	39N1	a	111	fcc	$C_{x}H_{y}N$	-353.17554016	-68.9862017	-282.75561201	-70.41992815000003	-1.4337264500000373	-1.3887218797970746	-0.04500457020296267
pt-39N2-a	group3N	Pt	39N2	a	111	fcc	$C_{x}H_{y}N$	-353.2214448	-69.10261853	-282.75561201	-70.46583278999998	-1.363214259999978	-1.341289930362791	-0.021924329637186935
pt-4bN1-a	group3N	Pt	4bN1	a	111	fcc	$C_{x}H_{y}N$	-369.85107056	-85.58634468	-282.75561201	-87.09545854999999	-1.509113869999993	-1.5181818955455526	0.009068025545559522
pt-4bN2-a	group3N	Pt	4bN2	a	111	fcc	$C_{x}H_{y}N$	-369.92591512	-85.69989968	-282.75561201	-87.17030311000002	-1.4704034300000188	-1.503578031794973	0.03317460179495413
pt-4bN3-a	group3N	Pt	4bN3	a	111	fcc	$C_{x}H_{y}N$	-369.92372832	-85.71219543	-282.75561201	-87.16811631000002	-1.455920880000022	-1.4831585447309834	0.027237664730961342
pt-4bN4-a	group3N	Pt	4bN4	a	111	fcc	$C_{x}H_{y}N$	-369.98082248	-85.82663753	-282.75561201	-87.22521046999998	-1.3985729399999798	-1.3191622227562476	-0.07941071724373217
pt-27N2-a	group3N	Pt	27N2	a	111	fcc	$C_{x}H_{y}N$	-336.18891257	-52.0603479	-282.75561201	-53.43330056000002	-1.372952660000024	-1.244717851213558	-0.12823480878646598
pt-39N3-a	group3N	Pt	39N3	a	111	fcc	$C_{x}H_{y}N$	-352.80344324	-68.73787826	-282.75561201	-70.04783122999999	-1.3099529699999837	-1.3042959014240694	-0.0056570685759143036
pt-4bN5-a	group3N	Pt	4bN5	a	111	fcc	$C_{x}H_{y}N$	-369.38037529	-85.41231713	-282.75561201	-86.62476328000002	-1.2124461500000194	-1.3766123076336356	0.1641661576336162
pt-4bN6-a	group3N	Pt	4bN6	a	111	fcc	$C_{x}H_{y}N$	-369.47781209	-85.33333069	-282.75561201	-86.72220008	-1.3888693899999964	-1.376205436601353	-0.012663953398643457
pt-39N4-a	group3N	Pt	39N4	a	111	fcc	$C_{x}H_{y}N$	-352.52952802	-68.52906405	-282.75561201	-69.77391601	-1.2448519599999912	-1.1035572179124813	-0.14129474208750992
pt-4bN7-a	group3N	Pt	4bN7	a	111	fcc	$C_{x}H_{y}N$	-369.11441613	-85.16960424	-282.75561201	-86.35880412	-1.189199880000004	-1.3441813997220038	0.1549815197219997
pt-13N1-a	group3N	Pt	13N1	a	111	fcc	$C_{x}H_{y}N$	-311.37227512	-27.42006704	-282.75561201	-28.61666310999999	-1.1965960699999911	-1.700760925357784	0.5041648553577929
pt-25N1-a	group3N	Pt	25N1	a	111	fcc	$C_{x}H_{y}N$	-328.30633616	-44.30698715	-282.75561201	-45.55072415000001	-1.24373700000001	-1.193894332250224	-0.049842667749786074
pt-37N1-a	group3N	Pt	37N1	a	111	fcc	$C_{x}H_{y}N$	-345.03789938	-60.92004791	-282.75561201	-62.282287370000006	-1.362239460000005	-1.2594881060621432	-0.10275135393786172
pt-49N1-a	group3N	Pt	49N1	a	111	fcc	$C_{x}H_{y}N$	-361.58068699	-77.51620218	-282.75561201	-78.82507498000001	-1.3088728000000174	-0.9950341810108084	-0.31383861898920895
pt-49N2-a	group3N	Pt	49N2	a	111	fcc	$C_{x}H_{y}N$	-361.69026209	-77.55447366	-282.75561201	-78.93465007999998	-1.3801764199999838	-1.3056740502734527	-0.07450236972653101
pt-25N2-a	group3N	Pt	25N2	a	111	fcc	$C_{x}H_{y}N$	-327.96236977	-43.92537546	-282.75561201	-45.206757760000016	-1.2813823000000184	-1.4029796634071374	0.12159736340711902
pt-37N2-a	group3N	Pt	37N2	a	111	fcc	$C_{x}H_{y}N$	-344.66428578	-60.53754055	-282.75561201	-61.90867377000001	-1.3711332200000044	-1.3820243977001496	0.01089117770014525
pt-49N3-a	group3N	Pt	49N3	a	111	fcc	$C_{x}H_{y}N$	-361.34269097	-77.18774707	-282.75561201	-78.58707895999999	-1.399331889999985	-1.3331143406134771	-0.06621754938650781
pt-49N4-a	group3N	Pt	49N4	a	111	fcc	$C_{x}H_{y}N$	-361.25604704	-77.29644224	-282.75561201	-78.50043503	-1.203992790000001	-1.26568545843584	0.06169266843583898
pt-37N3-a	group3N	Pt	37N3	a	111	fcc	$C_{x}H_{y}N$	-344.77974114	-60.80086224	-282.75561201	-62.024129130000006	-1.223266890000005	-1.1852966834600096	-0.03797020653999539
pt-49N5-a	group3N	Pt	49N5	a	111	fcc	$C_{x}H_{y}N$	-361.38954784	-77.40077133	-282.75561201	-78.63393582999998	-1.233164499999987	-1.2306240009806686	-0.0025404990193182986
pt-49N7-a	group3N	Pt	49N7	a	111	fcc	$C_{x}H_{y}N$	-361.40274198	-77.39302319	-282.75561201	-78.64712996999998	-1.2541067799999863	-1.193879897076144	-0.06022688292384237
pt-37N4-a	group3N	Pt	37N4	a	111	fcc	$C_{x}H_{y}N$	-344.7929156	-60.64633915	-282.75561201	-62.03730359000002	-1.390964440000019	-1.241896304302074	-0.14906813569794486
pt-49N6-a	group3N	Pt	49N6	a	111	fcc	$C_{x}H_{y}N$	-361.52360774	-77.1132733	-282.75561201	-78.76799573	-1.6547224299999923	-1.6624960526738874	0.007773622673895142
pt-49N8-a	group3N	Pt	49N8	a	111	fcc	$C_{x}H_{y}N$	-361.20722745	-77.06796387	-282.75561201	-78.45161544000001	-1.383651570000012	-1.5019333361169205	0.11828176611690844
pt-37N5-a	group3N	Pt	37N5	a	111	fcc	$C_{x}H_{y}N$	-345.34150799	-61.16230378	-282.75561201	-62.58589598000003	-1.42359220000003	-1.3122932556150886	-0.11129894438494148
pt-49N9-a	group3N	Pt	49N9	a	111	fcc	$C_{x}H_{y}N$	-361.98605005	-77.77524938	-282.75561201	-79.23043804000002	-1.4551886600000188	-1.411210763490132	-0.043977896509886705
pt-49Na-a	group3N	Pt	49Na	a	111	fcc	$C_{x}H_{y}N$	-361.41714821	-77.48977885	-282.75561201	-78.6615362	-1.1717573500000071	-1.2057486486465052	0.03399129864649808
pd-15N1-a	group3N	Pd	15N1	a	111	fcc	$C_{x}H_{y}N$	-278.11837202	-35.70925393	-241.23300654	-36.88536547999999	-1.1761115499999877	-1.664889011400291	0.4887774614003033
pd-27N1-a	group3N	Pd	27N1	a	111	fcc	$C_{x}H_{y}N$	-294.85257765	-52.38689862	-241.23300654	-53.61957111000001	-1.232672490000013	-1.2552947558657053	0.02262226586569227
pd-39N1-a	group3N	Pd	39N1	a	111	fcc	$C_{x}H_{y}N$	-311.5234767	-68.9862017	-241.23300654	-70.29047016000001	-1.3042684600000172	-1.22415448681393	-0.08011397318608715
pd-39N2-a	group3N	Pd	39N2	a	111	fcc	$C_{x}H_{y}N$	-311.55270536	-69.10261853	-241.23300654	-70.31969882000001	-1.2170802900000126	-1.1880429506254586	-0.029037339374553994
pd-4bN1-a	group3N	Pd	4bN1	a	111	fcc	$C_{x}H_{y}N$	-328.21913056	-85.58634468	-241.23300654	-86.98612402	-1.3997793400000091	-1.3298087953285744	-0.06997054467143471
pd-4bN2-a	group3N	Pd	4bN2	a	111	fcc	$C_{x}H_{y}N$	-328.26243303	-85.69989968	-241.23300654	-87.02942649000002	-1.3295268100000186	-1.3327097190749129	0.003182909074894269
pd-4bN3-a	group3N	Pd	4bN3	a	111	fcc	$C_{x}H_{y}N$	-328.26192502	-85.71219543	-241.23300654	-87.02891847999999	-1.3167230499999931	-1.4585485014104478	0.14182545141045466
pd-4bN4-a	group3N	Pd	4bN4	a	111	fcc	$C_{x}H_{y}N$	-328.36729746	-85.82663753	-241.23300654	-87.13429091999998	-1.3076533899999845	-1.3288532956636914	0.021199905663706886
pd-27N2-a	group3N	Pd	27N2	a	111	fcc	$C_{x}H_{y}N$	-294.53031525	-52.0603479	-241.23300654	-53.29730871000001	-1.2369608100000136	-1.136811658375848	-0.10014915162416549
pd-39N3-a	group3N	Pd	39N3	a	111	fcc	$C_{x}H_{y}N$	-311.18548429	-68.73787826	-241.23300654	-69.95247774999999	-1.2145994899999837	-1.189957316355617	-0.024642173644366716
pd-4bN5-a	group3N	Pd	4bN5	a	111	fcc	$C_{x}H_{y}N$	-327.80980073	-85.41231713	-241.23300654	-86.57679419000002	-1.16447706000001	-1.2288188528695088	0.0643417928694987
pd-4bN6-a	group3N	Pd	4bN6	a	111	fcc	$C_{x}H_{y}N$	-327.86769431	-85.33333069	-241.23300654	-86.63468777	-1.3013570800000025	-1.2517991587304491	-0.049557921269553384
pd-39N4-a	group3N	Pd	39N4	a	111	fcc	$C_{x}H_{y}N$	-310.94138729	-68.52906405	-241.23300654	-69.70838075000003	-1.1793167000000295	-1.0874486797823124	-0.09186802021771712
pd-4bN7-a	group3N	Pd	4bN7	a	111	fcc	$C_{x}H_{y}N$	-327.56080612	-85.16960424	-241.23300654	-86.32779958	-1.158195340000006	-1.1030413261090644	-0.055154013890941656
pd-13N1-a	group3N	Pd	13N1	a	111	fcc	$C_{x}H_{y}N$	-269.84969462	-27.42006704	-241.23300654	-28.61668807999999	-1.1966210399999897	-1.6182719825057674	0.4216509425057777
pd-25N1-a	group3N	Pd	25N1	a	111	fcc	$C_{x}H_{y}N$	-286.71149432	-44.30698715	-241.23300654	-45.47848778	-1.171500629999997	-1.2043363484848584	0.03283571848486133
pd-37N1-a	group3N	Pd	37N1	a	111	fcc	$C_{x}H_{y}N$	-303.34482859	-60.92004791	-241.23300654	-62.11182205000003	-1.191774140000028	-1.1953547901649202	0.003580650164892285
pd-49N1-a	group3N	Pd	49N1	a	111	fcc	$C_{x}H_{y}N$	-319.92456418	-77.51620218	-241.23300654	-78.69155764000001	-1.17535546000002	-1.138365034488814	-0.036990425511205904
pd-49N2-a	group3N	Pd	49N2	a	111	fcc	$C_{x}H_{y}N$	-320.01788994	-77.55447366	-241.23300654	-78.78488339999998	-1.2304097399999847	-1.2591419733096672	0.028732233309682442
pd-25N2-a	group3N	Pd	25N2	a	111	fcc	$C_{x}H_{y}N$	-286.31018952	-43.92537546	-241.23300654	-45.07718298	-1.1518075200000055	-1.3103610232577765	0.15855350325777096
pd-37N2-a	group3N	Pd	37N2	a	111	fcc	$C_{x}H_{y}N$	-303.0356834	-60.53754055	-241.23300654	-61.80267685999999	-1.2651363099999884	-1.2523534789192183	-0.012782831080770052
pd-49N3-a	group3N	Pd	49N3	a	111	fcc	$C_{x}H_{y}N$	-319.71776533	-77.18774707	-241.23300654	-78.48475879000003	-1.2970117200000288	-1.3482072680817223	0.051195548081693465
pd-49N4-a	group3N	Pd	49N4	a	111	fcc	$C_{x}H_{y}N$	-319.72147649	-77.29644224	-241.23300654	-78.48846995	-1.1920277099999907	-1.2125114370131629	0.020483727013172137
pd-37N3-a	group3N	Pd	37N3	a	111	fcc	$C_{x}H_{y}N$	-303.09698492	-60.80086224	-241.23300654	-61.86397838000002	-1.0631161400000195	-0.8788658767116218	-0.18425026328839778
pd-49N5-a	group3N	Pd	49N5	a	111	fcc	$C_{x}H_{y}N$	-319.84888667	-77.40077133	-241.23300654	-78.61588013000002	-1.2151088000000243	-1.1791120444908645	-0.03599675550915982
pd-49N7-a	group3N	Pd	49N7	a	111	fcc	$C_{x}H_{y}N$	-319.84574239	-77.39302319	-241.23300654	-78.61273585	-1.2197126600000132	-1.018209106579377	-0.2015035534206362
pd-37N4-a	group3N	Pd	37N4	a	111	fcc	$C_{x}H_{y}N$	-303.17070228	-60.64633915	-241.23300654	-61.93769574000001	-1.2913565900000066	-1.1983163302346256	-0.093040259765381
pd-49N6-a	group3N	Pd	49N6	a	111	fcc	$C_{x}H_{y}N$	-319.87716903	-77.1132733	-241.23300654	-78.64416249000001	-1.5308891900000106	-1.537528863770376	0.00663967377036534
pd-49N8-a	group3N	Pd	49N8	a	111	fcc	$C_{x}H_{y}N$	-319.55089525	-77.06796387	-241.23300654	-78.31788871	-1.2499248400000056	-1.498580500466474	0.24865566046646848
pd-37N5-a	group3N	Pd	37N5	a	111	fcc	$C_{x}H_{y}N$	-303.67622808	-61.16230378	-241.23300654	-62.44322154	-1.280917759999994	-1.1669317549289246	-0.11398600507106926
pd-49N9-a	group3N	Pd	49N9	a	111	fcc	$C_{x}H_{y}N$	-320.31881731	-77.77524938	-241.23300654	-79.08581077	-1.3105613899999895	-1.165617274442198	-0.14494411555779152
pd-49Na-a	group3N	Pd	49Na	a	111	fcc	$C_{x}H_{y}N$	-319.89311846	-77.48977885	-241.23300654	-78.66011191999999	-1.170333069999998	-0.9984503987067086	-0.1718826712932895
os-15N1-a	group3N	Os	15N1	a	1	hcp	$C_{x}H_{y}N$	-555.80207659	-35.70925393	-518.61939974	-37.18267685000001	-1.4734229200000044	-1.9738620024398088	0.5004390824398044
os-27N1-a	group3N	Os	27N1	a	1	hcp	$C_{x}H_{y}N$	-572.47500414	-52.38689862	-518.61939974	-53.85560440000006	-1.4687057800000645	-1.4113658106997136	-0.0573399693003509
os-39N1-a	group3N	Os	39N1	a	1	hcp	$C_{x}H_{y}N$	-589.15015135	-68.9862017	-518.61939974	-70.53075161000004	-1.5445499100000433	-1.4051421627488452	-0.1394077472511981
os-39N2-a	group3N	Os	39N2	a	1	hcp	$C_{x}H_{y}N$	-589.20212001	-69.10261853	-518.61939974	-70.5827202700001	-1.4801017400000944	-1.355096982206362	-0.12500475779373232
os-4bN1-a	group3N	Os	4bN1	a	1	hcp	$C_{x}H_{y}N$	-605.81119664	-85.58634468	-518.61939974	-87.1917969000001	-1.6054522200001031	-1.4625615671525765	-0.14289065284752667
os-4bN2-a	group3N	Os	4bN2	a	1	hcp	$C_{x}H_{y}N$	-605.8799978	-85.69989968	-518.61939974	-87.26059806	-1.5606983800000052	-1.5071788854250483	-0.05351949457495686
os-4bN3-a	group3N	Os	4bN3	a	1	hcp	$C_{x}H_{y}N$	-605.84899468	-85.71219543	-518.61939974	-87.22959494000008	-1.5173995100000894	-1.4948831354250558	-0.022516374575033637
os-4bN4-a	group3N	Os	4bN4	a	1	hcp	$C_{x}H_{y}N$	-605.8256905	-85.82663753	-518.61939974	-87.20629076	-1.3796532300000024	-1.425750245961524	0.046097015961521715
os-27N2-a	group3N	Os	27N2	a	1	hcp	$C_{x}H_{y}N$	-572.1436061	-52.0603479	-518.61939974	-53.52420636000011	-1.463858460000111	-1.247815779496058	-0.21604268050405295
os-39N3-a	group3N	Os	39N3	a	1	hcp	$C_{x}H_{y}N$	-588.72912873	-68.73787826	-518.61939974	-70.10972899000001	-1.3718507300000056	-1.321629315386474	-0.05022141461353158
os-4bN5-a	group3N	Os	4bN5	a	1	hcp	$C_{x}H_{y}N$	-605.31060303	-85.41231713	-518.61939974	-86.69120329000009	-1.2788861600000845	-1.3349142848096989	0.05602812480961439
os-4bN6-a	group3N	Os	4bN6	a	1	hcp	$C_{x}H_{y}N$	-605.42889787	-85.33333069	-518.61939974	-86.80949813000007	-1.4761674400000686	-1.3643200935130722	-0.11184734648699646
os-39N4-a	group3N	Os	39N4	a	1	hcp	$C_{x}H_{y}N$	-588.43685399	-68.52906405	-518.61939974	-69.81745425000008	-1.2883902000000802	-1.2716841281957445	-0.016706071804335698
os-4bN7-a	group3N	Os	4bN7	a	1	hcp	$C_{x}H_{y}N$	-604.98545487	-85.16960424	-518.61939974	-86.36605513000006	-1.1964508900000652	-1.280244431391978	0.08379354139191286
os-13N1-a	group3N	Os	13N1	a	1	hcp	$C_{x}H_{y}N$	-547.79918833	-27.42006704	-518.61939974	-29.179788590000044	-1.7597215500000445	-1.7118115042276043	-0.04791004577244018
os-25N1-a	group3N	Os	25N1	a	1	hcp	$C_{x}H_{y}N$	-564.8160624	-44.30698715	-518.61939974	-46.196662660000015	-1.889675510000017	-1.5222310974024396	-0.36744441259757754
os-37N1-a	group3N	Os	37N1	a	1	hcp	$C_{x}H_{y}N$	-581.08640778	-60.92004791	-518.61939974	-62.46700804	-1.546960129999995	-1.3350291007905923	-0.21193102920940277
os-49N1-a	group3N	Os	49N1	a	1	hcp	$C_{x}H_{y}N$	-597.62759841	-77.51620218	-518.61939974	-79.00819867000007	-1.4919964900000764	-1.3163495112306691	-0.17564697876940727
os-49N2-a	group3N	Os	49N2	a	1	hcp	$C_{x}H_{y}N$	-597.74362318	-77.55447366	-518.61939974	-79.12422344000004	-1.5697497800000375	-1.347382981295553	-0.22236679870448461
os-25N2-a	group3N	Os	25N2	a	1	hcp	$C_{x}H_{y}N$	-563.92699981	-43.92537546	-518.61939974	-45.30760007000004	-1.382224610000037	-1.2976546947277043	-0.08456991527233271
os-37N2-a	group3N	Os	37N2	a	1	hcp	$C_{x}H_{y}N$	-580.61025816	-60.53754055	-518.61939974	-61.99085842	-1.4533178699999922	-1.182901555236768	-0.27041631476322414
os-49N3-a	group3N	Os	49N3	a	1	hcp	$C_{x}H_{y}N$	-597.30293056	-77.18774707	-518.61939974	-78.6835308200001	-1.4957837500001006	-1.305792174756533	-0.18999157524356747
os-49N4-a	group3N	Os	49N4	a	1	hcp	$C_{x}H_{y}N$	-597.08921895	-77.29644224	-518.61939974	-78.46981921000008	-1.1733769700000778	-1.4112019703592722	0.2378250003591944
os-37N3-a	group3N	Os	37N3	a	1	hcp	$C_{x}H_{y}N$	-580.68870919	-60.80086224	-518.61939974	-62.069309450000105	-1.2684472100001043	-1.2915276067038943	0.02308039670379003
os-49N5-a	group3N	Os	49N5	a	1	hcp	$C_{x}H_{y}N$	-597.31936982	-77.40077133	-518.61939974	-78.69997008000007	-1.2991987500000732	-1.2959141600004358	-0.003284589999637433
os-49N7-a	group3N	Os	49N7	a	1	hcp	$C_{x}H_{y}N$	-597.23869158	-77.39302319	-518.61939974	-78.61929184000007	-1.2262686500000797	-1.235011841826207	0.008743191826127372
os-37N4-a	group3N	Os	37N4	a	1	hcp	$C_{x}H_{y}N$	-581.27050271	-60.64633915	-518.61939974	-62.65110297000001	-2.004763820000008	-1.676024220076897	-0.32873959992311086
os-49N6-a	group3N	Os	49N6	a	1	hcp	$C_{x}H_{y}N$	-597.46544571	-77.1132733	-518.61939974	-78.84604597000009	-1.732772670000088	-1.6106964642216184	-0.12207620577846967
os-49N8-a	group3N	Os	49N8	a	1	hcp	$C_{x}H_{y}N$	-597.16170075	-77.06796387	-518.61939974	-78.54230101000007	-1.474337140000074	-1.7300111294697589	0.2556739894696849
os-37N5-a	group3N	Os	37N5	a	1	hcp	$C_{x}H_{y}N$	-581.33337607	-61.16230378	-518.61939974	-62.71397633000004	-1.5516725500000348	-1.3815453870361836	-0.17012716296385122
os-49N9-a	group3N	Os	49N9	a	1	hcp	$C_{x}H_{y}N$	-597.9695877	-77.77524938	-518.61939974	-79.35018796000008	-1.5749385800000797	-1.5657873951737855	-0.009151184826294179
os-49Na-a	group3N	Os	49Na	a	1	hcp	$C_{x}H_{y}N$	-597.38128977	-77.48977885	-518.61939974	-78.76189003000002	-1.2721111800000244	-1.2993656759869765	0.027254495986952065
ru-15N1-a	group3N	Ru	15N1	a	1	hcp	$C_{x}H_{y}N$	-460.00853746	-35.70925393	-423.06851142	-36.94002604000002	-1.230772110000018	-1.7288845395310588	0.49811242953104085
ru-27N1-a	group3N	Ru	27N1	a	1	hcp	$C_{x}H_{y}N$	-476.67146967	-52.38689862	-423.06851142	-53.60295825000003	-1.216059630000032	-1.163247934947151	-0.05281169505288097
ru-39N1-a	group3N	Ru	39N1	a	1	hcp	$C_{x}H_{y}N$	-493.34639912	-68.9862017	-423.06851142	-70.27788770000001	-1.2916860000000128	-1.1466703975205943	-0.14501560247941847
ru-39N2-a	group3N	Ru	39N2	a	1	hcp	$C_{x}H_{y}N$	-493.40596978	-69.10261853	-423.06851142	-70.33745836000003	-1.234839830000027	-1.1422170359647623	-0.09262279403526463
ru-4bN1-a	group3N	Ru	4bN1	a	1	hcp	$C_{x}H_{y}N$	-510.00095463	-85.58634468	-423.06851142	-86.93244321000003	-1.3460985300000343	-1.279718349296047	-0.06638018070398721
ru-4bN2-a	group3N	Ru	4bN2	a	1	hcp	$C_{x}H_{y}N$	-510.06681813	-85.69989968	-423.06851142	-86.99830671000001	-1.298407030000007	-1.3178240473720564	0.019417017372049372
ru-4bN3-a	group3N	Ru	4bN3	a	1	hcp	$C_{x}H_{y}N$	-510.05464453	-85.71219543	-423.06851142	-86.98613311000003	-1.2739376800000315	-1.378578778221808	0.10464109822177647
ru-4bN4-a	group3N	Ru	4bN4	a	1	hcp	$C_{x}H_{y}N$	-510.08171996	-85.82663753	-423.06851142	-87.01320854	-1.1865710099999944	-1.0910132390574034	-0.09555777094259099
ru-27N2-a	group3N	Ru	27N2	a	1	hcp	$C_{x}H_{y}N$	-476.34987802	-52.0603479	-423.06851142	-53.28136660000001	-1.221018700000016	-1.1501747752593587	-0.07084392474065737
ru-39N3-a	group3N	Ru	39N3	a	1	hcp	$C_{x}H_{y}N$	-492.94731877	-68.73787826	-423.06851142	-69.87880734999999	-1.140929089999986	-1.1213967072874311	-0.019532382712554863
ru-4bN5-a	group3N	Ru	4bN5	a	1	hcp	$C_{x}H_{y}N$	-509.52771503	-85.41231713	-423.06851142	-86.45920361000003	-1.0468864800000262	-1.1090950625953582	0.06220858259533202
ru-4bN6-a	group3N	Ru	4bN6	a	1	hcp	$C_{x}H_{y}N$	-509.63462392	-85.33333069	-423.06851142	-86.56611250000003	-1.2327818100000345	-1.152133822558227	-0.08064798744180757
ru-39N4-a	group3N	Ru	39N4	a	1	hcp	$C_{x}H_{y}N$	-492.6673455	-68.52906405	-423.06851142	-69.59883408000002	-1.069770030000015	-1.0843177398474353	0.014547709847420265
ru-4bN7-a	group3N	Ru	4bN7	a	1	hcp	$C_{x}H_{y}N$	-509.22003666	-85.16960424	-423.06851142	-86.15152524000001	-0.981921000000014	-1.0772428633028426	0.09532186330282855
ru-13N1-a	group3N	Ru	13N1	a	1	hcp	$C_{x}H_{y}N$	-452.25163965	-27.42006704	-423.06851142	-29.183128230000023	-1.7630611900000233	-1.6606417206911672	-0.10241946930885604
ru-25N1-a	group3N	Ru	25N1	a	1	hcp	$C_{x}H_{y}N$	-468.98742442	-44.30698715	-423.06851142	-45.91891300000003	-1.6119258500000342	-1.4291164212938412	-0.182809428706193
ru-37N1-a	group3N	Ru	37N1	a	1	hcp	$C_{x}H_{y}N$	-485.28166979	-60.92004791	-423.06851142	-62.21315837000003	-1.2931104600000296	-1.0504342103314102	-0.24267624966861945
ru-49N1-a	group3N	Ru	49N1	a	1	hcp	$C_{x}H_{y}N$	-501.82517029	-77.51620218	-423.06851142	-78.75665887000002	-1.2404566900000304	-1.3551459533393029	0.11468926333927243
ru-49N2-a	group3N	Ru	49N2	a	1	hcp	$C_{x}H_{y}N$	-501.9319076	-77.55447366	-423.06851142	-78.86339618	-1.308922519999996	-1.292560099600948	-0.016362420399048005
ru-25N2-a	group3N	Ru	25N2	a	1	hcp	$C_{x}H_{y}N$	-468.15947703	-43.92537546	-423.06851142	-45.09096561000001	-1.165590150000014	-1.119678829721252	-0.04591132027876199
ru-37N2-a	group3N	Ru	37N2	a	1	hcp	$C_{x}H_{y}N$	-484.83267831	-60.53754055	-423.06851142	-61.76416689000001	-1.22662634000001	-1.1842449859597224	-0.04238135404028753
ru-49N3-a	group3N	Ru	49N3	a	1	hcp	$C_{x}H_{y}N$	-501.52039224	-77.18774707	-423.06851142	-78.45188081999999	-1.264133749999985	-1.1900785826019558	-0.0740551673980292
ru-49N4-a	group3N	Ru	49N4	a	1	hcp	$C_{x}H_{y}N$	-501.36238432	-77.29644224	-423.06851142	-78.2938729	-0.997430659999992	-0.9908005867019938	-0.006630073297998251
ru-37N3-a	group3N	Ru	37N3	a	1	hcp	$C_{x}H_{y}N$	-485.01276514	-60.80086224	-423.06851142	-61.944253720000006	-1.1433914800000051	-1.0474273925749171	-0.095964087425088
ru-49N5-a	group3N	Ru	49N5	a	1	hcp	$C_{x}H_{y}N$	-501.64371553	-77.40077133	-423.06851142	-78.57520411000002	-1.1744327800000178	-1.3076353060003498	0.133202526000332
ru-49N7-a	group3N	Ru	49N7	a	1	hcp	$C_{x}H_{y}N$	-501.5189314	-77.39302319	-423.06851142	-78.45041997999999	-1.0573967899999983	-0.9824698305390028	-0.07492695946099548
ru-37N4-a	group3N	Ru	37N4	a	1	hcp	$C_{x}H_{y}N$	-485.40655442	-60.64633915	-423.06851142	-62.33804300000003	-1.6917038500000243	-1.6387124411518386	-0.05299140884818576
ru-49N6-a	group3N	Ru	49N6	a	1	hcp	$C_{x}H_{y}N$	-501.66916199	-77.1132733	-423.06851142	-78.60065057000003	-1.4873772700000245	-1.5052629876761046	0.01788571767608005
ru-49N8-a	group3N	Ru	49N8	a	1	hcp	$C_{x}H_{y}N$	-501.37831637	-77.06796387	-423.06851142	-78.30980495	-1.2418410800000004	-1.6963518745871935	0.4545107945871931
ru-37N5-a	group3N	Ru	37N5	a	1	hcp	$C_{x}H_{y}N$	-485.55552469	-61.16230378	-423.06851142	-62.487013270000034	-1.324709490000032	-1.1625409181045043	-0.1621685718955277
ru-49N9-a	group3N	Ru	49N9	a	1	hcp	$C_{x}H_{y}N$	-502.19225098	-77.77524938	-423.06851142	-79.12373955999999	-1.3484901799999849	-1.316394408465797	-0.032095771534187856
ru-49Na-a	group3N	Ru	49Na	a	1	hcp	$C_{x}H_{y}N$	-501.70589991	-77.48977885	-423.06851142	-78.63738849000003	-1.1476096400000415	-1.1946911803883609	0.047081540388319354
cu-15N1-a	group3N	Cu	15N1	a	110	fcc	$C_{x}H_{y}N$	-207.92531331	-35.70925393	-171.38308451	-36.5422288	-0.832974870000001	-1.8803936710639704	1.0474188010639693
cu-27N1-a	group3N	Cu	27N1	a	110	fcc	$C_{x}H_{y}N$	-224.62048971	-52.38689862	-171.38308451	-53.23740519999998	-0.8505065799999869	-1.046137519310129	0.19563093931014208
cu-39N1-a	group3N	Cu	39N1	a	110	fcc	$C_{x}H_{y}N$	-241.28136418	-68.9862017	-171.38308451	-69.89827967	-0.9120779699999986	-0.8775085980780943	-0.034569371921904235
cu-39N2-a	group3N	Cu	39N2	a	110	fcc	$C_{x}H_{y}N$	-241.32483998	-69.10261853	-171.38308451	-69.94175547	-0.839136940000003	-0.9035913020318276	0.06445436203182453
cu-4bN1-a	group3N	Cu	4bN1	a	110	fcc	$C_{x}H_{y}N$	-257.94528213	-85.58634468	-171.38308451	-86.56219762	-0.97585294000001	-0.9466738354565648	-0.02917910454344519
cu-4bN2-a	group3N	Cu	4bN2	a	110	fcc	$C_{x}H_{y}N$	-258.00535422	-85.69989968	-171.38308451	-86.62226971000001	-0.9223700300000104	-1.015544097088167	0.09317406708815668
cu-4bN3-a	group3N	Cu	4bN3	a	110	fcc	$C_{x}H_{y}N$	-258.01373783	-85.71219543	-171.38308451	-86.63065332000002	-0.9184578900000276	-1.0280340698109427	0.10957617981091505
cu-4bN4-a	group3N	Cu	4bN4	a	110	fcc	$C_{x}H_{y}N$	-258.08442191	-85.82663753	-171.38308451	-86.7013374	-0.8746998700000006	-0.8510684743184811	-0.023631395681519507
cu-27N2-a	group3N	Cu	27N2	a	110	fcc	$C_{x}H_{y}N$	-224.29855984	-52.0603479	-171.38308451	-52.91547532999999	-0.855127429999996	-0.8668716451107059	0.011744215110709888
cu-39N3-a	group3N	Cu	39N3	a	110	fcc	$C_{x}H_{y}N$	-240.92147353	-68.73787826	-171.38308451	-69.53838901999998	-0.8005107599999803	-0.8255124058298975	0.025001645829917152
cu-4bN5-a	group3N	Cu	4bN5	a	110	fcc	$C_{x}H_{y}N$	-257.535142	-85.41231713	-171.38308451	-86.15205749	-0.739740359999999	-0.8341648357217224	0.09442447572172341
cu-4bN6-a	group3N	Cu	4bN6	a	110	fcc	$C_{x}H_{y}N$	-257.60236658	-85.33333069	-171.38308451	-86.21928207000002	-0.8859513800000229	-0.8982598628619343	0.01230848286191133
cu-39N4-a	group3N	Cu	39N4	a	110	fcc	$C_{x}H_{y}N$	-240.69834745	-68.52906405	-171.38308451	-69.31526294	-0.7861988899999943	-0.6147014365903232	-0.17149745340967115
cu-4bN7-a	group3N	Cu	4bN7	a	110	fcc	$C_{x}H_{y}N$	-257.28562203	-85.16960424	-171.38308451	-85.90253752000001	-0.7329332800000117	-0.6465596416894357	-0.08637363831057598
cu-13N1-a	group3N	Cu	13N1	a	110	fcc	$C_{x}H_{y}N$	-199.39797487	-27.42006704	-171.38308451	-28.01489036000001	-0.5948233200000104	-1.1188464442071575	0.5240231242071471
cu-25N1-a	group3N	Cu	25N1	a	110	fcc	$C_{x}H_{y}N$	-216.4945793	-44.30698715	-171.38308451	-45.11149479	-0.8045076399999971	-1.7225699169047886	0.9180622769047915
cu-37N1-a	group3N	Cu	37N1	a	110	fcc	$C_{x}H_{y}N$	-233.13430746	-60.92004791	-171.38308451	-61.75122295	-0.831175039999998	-0.9559359154013124	0.12476087540131442
cu-49N1-a	group3N	Cu	49N1	a	110	fcc	$C_{x}H_{y}N$	-249.7125445	-77.51620218	-171.38308451	-78.32945999	-0.8132578100000103	-0.7369266921901243	-0.076331117809886
cu-49N2-a	group3N	Cu	49N2	a	110	fcc	$C_{x}H_{y}N$	-249.80015953	-77.55447366	-171.38308451	-78.41707502	-0.8626013599999993	-0.8541590407188835	-0.008442319281115829
cu-37N2-a	group3N	Cu	37N2	a	110	fcc	$C_{x}H_{y}N$	-232.75989036	-60.53754055	-171.38308451	-61.37680585000001	-0.8392653000000081	-0.8655774773185954	0.02631217731858726
cu-49N3-a	group3N	Cu	49N3	a	110	fcc	$C_{x}H_{y}N$	-249.43349977	-77.18774707	-171.38308451	-78.05041526	-0.8626681899999937	-0.8411494357528113	-0.021518754247182414
cu-49N4-a	group3N	Cu	49N4	a	110	fcc	$C_{x}H_{y}N$	-249.38496007	-77.29644224	-171.38308451	-78.00187556	-0.7054333199999974	-0.6873063817262164	-0.01812693827378098
cu-37N3-a	group3N	Cu	37N3	a	110	fcc	$C_{x}H_{y}N$	-232.90428696	-60.80086224	-171.38308451	-61.52120245	-0.7203402100000034	-0.5119462404887827	-0.2083939695112207
cu-49N5-a	group3N	Cu	49N5	a	110	fcc	$C_{x}H_{y}N$	-249.53666007	-77.40077133	-171.38308451	-78.15357556000001	-0.7528042300000095	-0.7611873959356501	0.00838316593564059
cu-49N7-a	group3N	Cu	49N7	a	110	fcc	$C_{x}H_{y}N$	-249.53921903	-77.39302319	-171.38308451	-78.15613452	-0.763111330000001	-0.7300145107215172	-0.033096819278483736
cu-37N4-a	group3N	Cu	37N4	a	110	fcc	$C_{x}H_{y}N$	-232.32409833	-60.64633915	-171.38308451	-60.94101382	-0.294674669999992	-0.3144388106629634	0.01976414066297144
cu-49N6-a	group3N	Cu	49N6	a	110	fcc	$C_{x}H_{y}N$	-249.60984746	-77.1132733	-171.38308451	-78.22676295	-1.1134896499999911	-1.1550483957890378	0.041558745789046725
cu-49N8-a	group3N	Cu	49N8	a	110	fcc	$C_{x}H_{y}N$	-249.30874676	-77.06796387	-171.38308451	-77.92566224999999	-0.857698379999988	-1.127442262127289	0.26974388212730105
cu-37N5-a	group3N	Cu	37N5	a	110	fcc	$C_{x}H_{y}N$	-233.40740659	-61.16230378	-171.38308451	-62.02432207999999	-0.8620182999999884	-0.8782204549468489	0.016202154946860503
cu-49N9-a	group3N	Cu	49N9	a	110	fcc	$C_{x}H_{y}N$	-250.06160344	-77.77524938	-171.38308451	-78.67851893	-0.9032695499999904	-0.8510845470261472	-0.05218500297384321
cu-49Na-a	group3N	Cu	49Na	a	110	fcc	$C_{x}H_{y}N$	-249.58939022	-77.48977885	-171.38308451	-78.20630571000001	-0.7165268600000161	-0.7402487549123009	0.023721894912284824
ni-15N1-a	group3N	Ni	15N1	a	111	fcc	$C_{x}H_{y}N$	-287.7252285	-35.70925393	-250.91869356	-36.806534940000006	-1.0972810100000032	-2.109084619977544	1.011803609977541
ni-27N1-a	group3N	Ni	27N1	a	111	fcc	$C_{x}H_{y}N$	-304.42620103	-52.38689862	-250.91869356	-53.50750747000001	-1.1206088500000106	-1.2872075508084464	0.16659870080843575
ni-39N1-a	group3N	Ni	39N1	a	111	fcc	$C_{x}H_{y}N$	-321.09850907	-68.9862017	-250.91869356	-70.17981550999997	-1.1936138099999738	-1.1465705013899168	-0.04704330861005701
ni-39N2-a	group3N	Ni	39N2	a	111	fcc	$C_{x}H_{y}N$	-321.13947698	-69.10261853	-250.91869356	-70.22078341999998	-1.1181648899999743	-1.1573912008036444	0.03922631080367012
ni-4bN1-a	group3N	Ni	4bN1	a	111	fcc	$C_{x}H_{y}N$	-337.78273685	-85.58634468	-250.91869356	-86.86404328999998	-1.2776986099999874	-1.2080974165232874	-0.06960119347670002
ni-4bN2-a	group3N	Ni	4bN2	a	111	fcc	$C_{x}H_{y}N$	-337.83147317	-85.69989968	-250.91869356	-86.91277960999997	-1.2128799299999713	-1.294626328657699	0.08174639865772781
ni-4bN3-a	group3N	Ni	4bN3	a	111	fcc	$C_{x}H_{y}N$	-337.83101816	-85.71219543	-250.91869356	-86.91232459999998	-1.2001291699999823	-1.1710933665658985	-0.02903580343408385
ni-4bN4-a	group3N	Ni	4bN4	a	111	fcc	$C_{x}H_{y}N$	-337.89268568	-85.82663753	-250.91869356	-86.97399211999999	-1.147354589999992	-1.0779394764834365	-0.0694151135165555
ni-27N2-a	group3N	Ni	27N2	a	111	fcc	$C_{x}H_{y}N$	-304.09740223	-52.0603479	-250.91869356	-53.17870866999999	-1.1183607699999951	-1.11072843418561	-0.0076323358143850495
ni-39N3-a	group3N	Ni	39N3	a	111	fcc	$C_{x}H_{y}N$	-320.72556783	-68.73787826	-250.91869356	-69.80687426999998	-1.068996009999978	-0.9447355672192544	-0.12426044278072357
ni-4bN5-a	group3N	Ni	4bN5	a	111	fcc	$C_{x}H_{y}N$	-337.33248794	-85.41231713	-250.91869356	-86.41379438000001	-1.0014772500000078	-1.1006038914874807	0.09912664148747297
ni-4bN6-a	group3N	Ni	4bN6	a	111	fcc	$C_{x}H_{y}N$	-337.41815081	-85.33333069	-250.91869356	-86.49945724999998	-1.1661265599999808	-1.1387810397572051	-0.0273455202427757
ni-39N4-a	group3N	Ni	39N4	a	111	fcc	$C_{x}H_{y}N$	-320.47233613	-68.52906405	-250.91869356	-69.55364256999997	-1.024578519999963	-0.958503443238058	-0.06607507676190505
ni-4bN7-a	group3N	Ni	4bN7	a	111	fcc	$C_{x}H_{y}N$	-337.0626044	-85.16960424	-250.91869356	-86.14391083999999	-0.9743065999999914	-1.0569272053702008	0.08262060537020943
ni-13N1-a	group3N	Ni	13N1	a	111	fcc	$C_{x}H_{y}N$	-279.64239841	-27.42006704	-250.91869356	-28.72370484999999	-1.3036378099999908	-1.3696523296370202	0.06601451963702942
ni-25N1-a	group3N	Ni	25N1	a	111	fcc	$C_{x}H_{y}N$	-296.45301638	-44.30698715	-250.91869356	-45.53432282	-1.2273356700000022	-1.169147649394617	-0.058188020605385304
ni-37N1-a	group3N	Ni	37N1	a	111	fcc	$C_{x}H_{y}N$	-313.01413192	-60.92004791	-250.91869356	-62.09543836	-1.175390450000002	-1.1554904928662495	-0.019899957133752588
ni-49N1-a	group3N	Ni	49N1	a	111	fcc	$C_{x}H_{y}N$	-329.56731751	-77.51620218	-250.91869356	-78.64862395	-1.1324217700000077	-1.0078145704653425	-0.12460719953466515
ni-49N2-a	group3N	Ni	49N2	a	111	fcc	$C_{x}H_{y}N$	-329.67528503	-77.55447366	-250.91869356	-78.75659146999999	-1.20211780999999	-1.119473403840928	-0.0826444061590621
ni-25N2-a	group3N	Ni	25N2	a	111	fcc	$C_{x}H_{y}N$	-295.93541962	-43.92537546	-250.91869356	-45.01672606	-1.0913505999999984	-1.70255323231153	0.6112026323115316
ni-37N2-a	group3N	Ni	37N2	a	111	fcc	$C_{x}H_{y}N$	-312.6362985	-60.53754055	-250.91869356	-61.71760494	-1.1800643899999983	-0.9795601106570472	-0.20050427934295112
ni-49N3-a	group3N	Ni	49N3	a	111	fcc	$C_{x}H_{y}N$	-329.31497181	-77.18774707	-250.91869356	-78.39627824999997	-1.2085311799999658	-1.1079094221912555	-0.1006217578087103
ni-49N4-a	group3N	Ni	49N4	a	111	fcc	$C_{x}H_{y}N$	-329.24783739	-77.29644224	-250.91869356	-78.32914382999996	-1.0327015899999594	-1.077579322016362	0.04487773201640266
ni-37N3-a	group3N	Ni	37N3	a	111	fcc	$C_{x}H_{y}N$	-312.78300689	-60.80086224	-250.91869356	-61.864313330000016	-1.0634510900000151	-0.7109175164090544	-0.3525335735909607
ni-49N5-a	group3N	Ni	49N5	a	111	fcc	$C_{x}H_{y}N$	-329.40893896	-77.40077133	-250.91869356	-78.49024539999999	-1.0894740699999943	-0.9233779499474082	-0.16609612005258612
ni-49N7-a	group3N	Ni	49N7	a	111	fcc	$C_{x}H_{y}N$	-329.3928238	-77.39302319	-250.91869356	-78.47413023999997	-1.0811070499999715	-0.9763744442203688	-0.10473260577960275
ni-37N4-a	group3N	Ni	37N4	a	111	fcc	$C_{x}H_{y}N$	-312.85857524	-60.64633915	-250.91869356	-61.93988167999999	-1.293542529999982	-1.2514162907328412	-0.042126239267140875
ni-49N6-a	group3N	Ni	49N6	a	111	fcc	$C_{x}H_{y}N$	-329.46634898	-77.1132733	-250.91869356	-78.54765542000001	-1.4343821200000093	-1.363214708657523	-0.07116741134248628
ni-49N8-a	group3N	Ni	49N8	a	111	fcc	$C_{x}H_{y}N$	-329.13958784	-77.06796387	-250.91869356	-78.22089427999998	-1.152930409999982	-1.3638085637481936	0.21087815374821162
ni-37N5-a	group3N	Ni	37N5	a	111	fcc	$C_{x}H_{y}N$	-313.30483138	-61.16230378	-250.91869356	-62.38613781999999	-1.2238340399999856	-1.1347514220729806	-0.089082617927005
ni-49N9-a	group3N	Ni	49N9	a	111	fcc	$C_{x}H_{y}N$	-329.94966491	-77.77524938	-250.91869356	-79.03097135000002	-1.2557219700000104	-1.2422766465417112	-0.013445323458299185
ni-49Na-a	group3N	Ni	49Na	a	111	fcc	$C_{x}H_{y}N$	-329.44980484	-77.48977885	-250.91869356	-78.53111128	-1.0413324300000113	-1.004041137330688	-0.037291292669323406
ir-15N1-a	group3N	Ir	15N1	a	111	fcc	$C_{x}H_{y}N$	-445.15017543	-35.70925393	-408.05800262	-37.092172809999965	-1.3829188799999628	-1.9220813598054107	0.539162479805448
ir-27N1-a	group3N	Ir	27N1	a	111	fcc	$C_{x}H_{y}N$	-461.82677519	-52.38689862	-408.05800262	-53.76877256999995	-1.3818739499999566	-1.3510423265450129	-0.030831623454943724
ir-39N1-a	group3N	Ir	39N1	a	111	fcc	$C_{x}H_{y}N$	-478.50362628	-68.9862017	-408.05800262	-70.44562365999997	-1.4594219599999718	-1.35385210197461	-0.1055698580253619
ir-39N2-a	group3N	Ir	39N2	a	111	fcc	$C_{x}H_{y}N$	-478.55619795	-69.10261853	-408.05800262	-70.49819532999999	-1.3955767999999864	-1.2954653074624218	-0.10011149253756457
ir-4bN1-a	group3N	Ir	4bN1	a	111	fcc	$C_{x}H_{y}N$	-495.17319001	-85.58634468	-408.05800262	-87.11518738999996	-1.5288427099999635	-1.4159387799092116	-0.11290393009075195
ir-4bN2-a	group3N	Ir	4bN2	a	111	fcc	$C_{x}H_{y}N$	-495.2459913	-85.69989968	-408.05800262	-87.18798867999999	-1.488088999999988	-1.4617341835848805	-0.026354816415107507
ir-4bN3-a	group3N	Ir	4bN3	a	111	fcc	$C_{x}H_{y}N$	-495.2348106	-85.71219543	-408.05800262	-87.17680797999998	-1.464612549999984	-1.4494384335848878	-0.01517411641509625
ir-4bN4-a	group3N	Ir	4bN4	a	111	fcc	$C_{x}H_{y}N$	-495.23183798	-85.82663753	-408.05800262	-87.17383536	-1.347197829999999	-1.4199907173236426	0.07279288732364364
ir-27N2-a	group3N	Ir	27N2	a	111	fcc	$C_{x}H_{y}N$	-461.50105305	-52.0603479	-408.05800262	-53.44305042999997	-1.382702529999975	-1.1783133336325733	-0.2043891963674016
ir-39N3-a	group3N	Ir	39N3	a	111	fcc	$C_{x}H_{y}N$	-478.09472504	-68.73787826	-408.05800262	-70.03672241999999	-1.2988441599999874	-1.263406807612384	-0.03543735238760326
ir-4bN5-a	group3N	Ir	4bN5	a	111	fcc	$C_{x}H_{y}N$	-494.68712275	-85.41231713	-408.05800262	-86.62912012999999	-1.2168029999999843	-1.320145732708326	0.1033427327083416
ir-4bN6-a	group3N	Ir	4bN6	a	111	fcc	$C_{x}H_{y}N$	-494.79591501	-85.33333069	-408.05800262	-86.73791238999996	-1.4045816999999658	-1.31214675574428	-0.09243494425568577
ir-39N4-a	group3N	Ir	39N4	a	111	fcc	$C_{x}H_{y}N$	-477.80483751	-68.52906405	-408.05800262	-69.74683489	-1.21777084	-1.1545656749390218	-0.06320516506097817
ir-4bN7-a	group3N	Ir	4bN7	a	111	fcc	$C_{x}H_{y}N$	-494.36474638	-85.16960424	-408.05800262	-86.30674375999996	-1.1371395199999623	-1.1869196289395203	0.04978010893955798
ir-13N1-a	group3N	Ir	13N1	a	111	fcc	$C_{x}H_{y}N$	-436.57486319	-27.42006704	-408.05800262	-28.51686056999995	-1.0967935299999496	-1.5700141137671153	0.4732205837671657
ir-25N1-a	group3N	Ir	25N1	a	111	fcc	$C_{x}H_{y}N$	-453.95864207	-44.30698715	-408.05800262	-45.90063944999997	-1.5936522999999738	-1.2507134142113756	-0.3429388857885982
ir-37N1-a	group3N	Ir	37N1	a	111	fcc	$C_{x}H_{y}N$	-470.43442681	-60.92004791	-408.05800262	-62.376424189999966	-1.456376279999965	-1.2693617477601506	-0.18701453223981446
ir-49N1-a	group3N	Ir	49N1	a	111	fcc	$C_{x}H_{y}N$	-486.9750388	-77.51620218	-408.05800262	-78.91703617999997	-1.4008339999999748	-1.1797892041269191	-0.2210447958730557
ir-49N2-a	group3N	Ir	49N2	a	111	fcc	$C_{x}H_{y}N$	-487.08418898	-77.55447366	-408.05800262	-79.02618636	-1.4717126999999977	-1.2946108408583683	-0.17710185914162935
ir-25N2-a	group3N	Ir	25N2	a	111	fcc	$C_{x}H_{y}N$	-453.29933745	-43.92537546	-408.05800262	-45.24133482999997	-1.3159593699999732	-1.3589840295775415	0.04302465957756829
ir-37N2-a	group3N	Ir	37N2	a	111	fcc	$C_{x}H_{y}N$	-469.9948303	-60.53754055	-408.05800262	-61.936827679999965	-1.399287129999962	-1.297522605226476	-0.10176452477348619
ir-49N3-a	group3N	Ir	49N3	a	111	fcc	$C_{x}H_{y}N$	-486.65500554	-77.18774707	-408.05800262	-78.59700291999997	-1.4092558499999654	-1.2866752703920523	-0.12258057960791313
ir-49N4-a	group3N	Ir	49N4	a	111	fcc	$C_{x}H_{y}N$	-486.5166424	-77.29644224	-408.05800262	-78.45863978	-1.162197539999994	-1.2185293177131484	0.05633177771315445
ir-37N3-a	group3N	Ir	37N3	a	111	fcc	$C_{x}H_{y}N$	-470.05600785	-60.80086224	-408.05800262	-61.99800522999999	-1.197142989999989	-1.1137320140252245	-0.08341097597476455
ir-49N5-a	group3N	Ir	49N5	a	111	fcc	$C_{x}H_{y}N$	-486.64149874	-77.40077133	-408.05800262	-78.58349611999995	-1.182724789999952	-1.126032752157613	-0.056692037842339005
ir-49N7-a	group3N	Ir	49N7	a	111	fcc	$C_{x}H_{y}N$	-486.65271708	-77.39302319	-408.05800262	-78.59471445999998	-1.2016912699999835	-1.1334237921962256	-0.06826747780375797
ir-37N4-a	group3N	Ir	37N4	a	111	fcc	$C_{x}H_{y}N$	-470.4319332	-60.64633915	-408.05800262	-62.37393057999998	-1.7275914299999755	-1.3967226763124216	-0.33086875368755386
ir-49N6-a	group3N	Ir	49N6	a	111	fcc	$C_{x}H_{y}N$	-486.82136312	-77.1132733	-408.05800262	-78.76336049999998	-1.650087199999973	-1.5929275835056416	-0.057159616494331544
ir-49N8-a	group3N	Ir	49N8	a	111	fcc	$C_{x}H_{y}N$	-486.5340387	-77.06796387	-408.05800262	-78.47603607999997	-1.4080722099999718	-1.6200576400687794	0.21198543006880755
ir-37N5-a	group3N	Ir	37N5	a	111	fcc	$C_{x}H_{y}N$	-470.67590205	-61.16230378	-408.05800262	-62.617899429999966	-1.4555956499999638	-1.3102218461926896	-0.14537380380727427
ir-49N9-a	group3N	Ir	49N9	a	111	fcc	$C_{x}H_{y}N$	-487.31447757	-77.77524938	-408.05800262	-79.25647494999998	-1.481225569999978	-1.4085847583077538	-0.07264081169222414
ir-49Na-a	group3N	Ir	49Na	a	111	fcc	$C_{x}H_{y}N$	-486.66785731	-77.48977885	-408.05800262	-78.60985468999996	-1.12007583999997	-1.076493963743431	-0.043581876256538976
zn-15N1-a	group3N	Zn	15N1	a	1	hcp	$C_{x}H_{y}N$	-90.1409137	-35.70925393	-53.85841374	-36.28249996	-0.5732460299999929	-1.6926624321923924	1.1194164021923996
zn-27N1-a	group3N	Zn	27N1	a	1	hcp	$C_{x}H_{y}N$	-106.83105733	-52.38689862	-53.85841374	-52.97264358999999	-0.5857449699999933	-0.9339346446217434	0.3481896746217501
zn-39N1-a	group3N	Zn	39N1	a	1	hcp	$C_{x}H_{y}N$	-123.48059418	-68.9862017	-53.85841374	-69.62218044	-0.6359787399999988	-0.7105233168514928	0.07454457685149407
zn-39N2-a	group3N	Zn	39N2	a	1	hcp	$C_{x}H_{y}N$	-123.52771026	-69.10261853	-53.85841374	-69.66929652	-0.5666779900000023	-0.6249026267702362	0.05822463677023393
zn-4bN1-a	group3N	Zn	4bN1	a	1	hcp	$C_{x}H_{y}N$	-140.13357427	-85.58634468	-53.85841374	-86.27516053	-0.6888158499999975	-0.6393106648218208	-0.0495051851781767
zn-4bN2-a	group3N	Zn	4bN2	a	1	hcp	$C_{x}H_{y}N$	-140.21744583	-85.69989968	-53.85841374	-86.35903209	-0.659132409999998	-0.4765975826756516	-0.1825348273243464
zn-4bN3-a	group3N	Zn	4bN3	a	1	hcp	$C_{x}H_{y}N$	-140.21193665	-85.71219543	-53.85841374	-86.35352291000001	-0.6413274800000153	-0.4643029809070498	-0.17702449909296547
zn-4bN4-a	group3N	Zn	4bN4	a	1	hcp	$C_{x}H_{y}N$	-140.28121353	-85.82663753	-53.85841374	-86.42279979	-0.5961622599999998	-0.4817318110257247	-0.11443044897427512
zn-27N2-a	group3N	Zn	27N2	a	1	hcp	$C_{x}H_{y}N$	-106.55331586	-52.0603479	-53.85841374	-52.69490212	-0.6345542199999983	-1.0478558763514627	0.41330165635146443
zn-39N3-a	group3N	Zn	39N3	a	1	hcp	$C_{x}H_{y}N$	-123.19771352	-68.73787826	-53.85841374	-69.33929977999999	-0.6014215199999882	-0.6000996575266129	-0.0013218624733752904
zn-4bN5-a	group3N	Zn	4bN5	a	1	hcp	$C_{x}H_{y}N$	-139.8375146	-85.41231713	-53.85841374	-85.97910085999999	-0.5667837299999832	-0.5597696846744924	-0.00701404532549077
zn-4bN6-a	group3N	Zn	4bN6	a	1	hcp	$C_{x}H_{y}N$	-139.86077744	-85.33333069	-53.85841374	-86.00236369999999	-0.6690330099999926	-0.5982304460968493	-0.07080256390314332
zn-39N4-a	group3N	Zn	39N4	a	1	hcp	$C_{x}H_{y}N$	-123.00264565	-68.52906405	-53.85841374	-69.14423191	-0.6151678599999997	-0.6100089019689392	-0.005158958031060479
zn-4bN7-a	group3N	Zn	4bN7	a	1	hcp	$C_{x}H_{y}N$	-139.60062878	-85.16960424	-53.85841374	-85.74221503999999	-0.5726107999999925	-0.5208110813269826	-0.05179971867300992
zn-13N1-a	group3N	Zn	13N1	a	1	hcp	$C_{x}H_{y}N$	-81.72591226	-27.42006704	-53.85841374	-27.86749852	-0.4474314799999987	-1.9577534815015485	1.5103220015015497
zn-25N1-a	group3N	Zn	25N1	a	1	hcp	$C_{x}H_{y}N$	-98.21911159	-44.30698715	-53.85841374	-44.36069785	-0.0537106999999963	-0.2017948562093821	0.14808415620938578
zn-37N1-a	group3N	Zn	37N1	a	1	hcp	$C_{x}H_{y}N$	-115.28316837	-60.92004791	-53.85841374	-61.42475463	-0.5047067199999944	-0.7486996699564159	0.2439929499564215
zn-49N1-a	group3N	Zn	49N1	a	1	hcp	$C_{x}H_{y}N$	-131.88615159	-77.51620218	-53.85841374	-78.02773785	-0.5115356700000007	-0.4944661524819906	-0.017069517518010058
zn-49N2-a	group3N	Zn	49N2	a	1	hcp	$C_{x}H_{y}N$	-131.96343431	-77.55447366	-53.85841374	-78.10502057	-0.5505469099999942	-0.4595320070087041	-0.09101490299129011
zn-25N2-a	group3N	Zn	25N2	a	1	hcp	$C_{x}H_{y}N$	-98.28237289	-43.92537546	-53.85841374	-44.42395915	-0.4985836900000038	-1.43726814908986	0.9386844590898562
zn-37N2-a	group3N	Zn	37N2	a	1	hcp	$C_{x}H_{y}N$	-114.97278346	-60.53754055	-53.85841374	-61.11436972	-0.5768291699999963	-0.6931647933828344	0.1163356233828381
zn-49N3-a	group3N	Zn	49N3	a	1	hcp	$C_{x}H_{y}N$	-131.62711975	-77.18774707	-53.85841374	-77.76870600999999	-0.5809589399999879	-0.3982122887758663	-0.18274665122412165
zn-49N4-a	group3N	Zn	49N4	a	1	hcp	$C_{x}H_{y}N$	-131.64321046	-77.29644224	-53.85841374	-77.78479672	-0.4883544799999981	-0.3234634315052176	-0.16489104849478048
zn-37N3-a	group3N	Zn	37N3	a	1	hcp	$C_{x}H_{y}N$	-115.1294033	-60.80086224	-53.85841374	-61.27098956	-0.4701273200000031	-0.6219594379218947	0.15183211792189155
zn-49N5-a	group3N	Zn	49N5	a	1	hcp	$C_{x}H_{y}N$	-131.76591524	-77.40077133	-53.85841374	-77.9075015	-0.5067301699999973	-0.4506987394651105	-0.056031430534886795
zn-49N7-a	group3N	Zn	49N7	a	1	hcp	$C_{x}H_{y}N$	-131.77796618	-77.39302319	-53.85841374	-77.91955243999999	-0.5265292499999958	-0.41411251737631	-0.11241673262368584
zn-37N4-a	group3N	Zn	37N4	a	1	hcp	$C_{x}H_{y}N$	-114.55513389	-60.64633915	-53.85841374	-60.69672014999999	-0.0503809999999873	0.041024921010397	-0.0914059210103843
zn-49N6-a	group3N	Zn	49N6	a	1	hcp	$C_{x}H_{y}N$	-131.82435596	-77.1132733	-53.85841374	-77.96594221999999	-0.8526689199999851	-0.7381967694651053	-0.1144721505348798
zn-49N8-a	group3N	Zn	49N8	a	1	hcp	$C_{x}H_{y}N$	-131.52648777	-77.06796387	-53.85841374	-77.66807402999999	-0.6001101599999856	-0.7391718373763041	0.13906167737631847
zn-37N5-a	group3N	Zn	37N5	a	1	hcp	$C_{x}H_{y}N$	-115.54653591	-61.16230378	-53.85841374	-61.68812217	-0.5258183899999977	-0.7106452698451022	0.18482687984510449
zn-49N9-a	group3N	Zn	49N9	a	1	hcp	$C_{x}H_{y}N$	-132.1958173	-77.77524938	-53.85841374	-78.33740355999998	-0.562154179999979	-0.5021594189868495	-0.059994761013129505
zn-49Na-a	group3N	Zn	49Na	a	1	hcp	$C_{x}H_{y}N$	-131.86225506	-77.48977885	-53.85841374	-78.00384131999999	-0.5140624699999989	-0.578465248927273	0.06440277892727408
rh-13N1-a	group3N	Rh	13N1	a	111	fcc	$C_{x}H_{y}N$	-362.42471153	-27.42006704	-333.72858462	-28.696126910000032	-1.276059870000033	-1.3980274236759769	0.12196755367594392
rh-15N1-a	group3N	Rh	15N1	a	111	fcc	$C_{x}H_{y}N$	-370.65262036	-35.70925393	-333.72858462	-36.92403574000002	-1.2147818100000194	-1.8154588896585224	0.600677079658503
rh-25N1-a	group3N	Rh	25N1	a	111	fcc	$C_{x}H_{y}N$	-379.49757524	-44.30698715	-333.72858462	-45.76899062000001	-1.4620034700000133	-1.2861914676111752	-0.1758120023888381
rh-25N2-a	group3N	Rh	25N2	a	111	fcc	$C_{x}H_{y}N$	-378.85262943	-43.92537546	-333.72858462	-45.12404480999999	-1.1986693499999888	-1.316804897802399	0.1181355478024102
rh-27N1-a	group3N	Rh	27N1	a	111	fcc	$C_{x}H_{y}N$	-387.34714742	-52.38689862	-333.72858462	-53.61856280000001	-1.23166418000001	-1.205512035844933	-0.02615214415507716
rh-27N2-a	group3N	Rh	27N2	a	111	fcc	$C_{x}H_{y}N$	-387.02935344	-52.0603479	-333.72858462	-53.30076882000003	-1.2404209200000338	-1.10750879337607	-0.13291212662396368
rh-37N1-a	group3N	Rh	37N1	a	111	fcc	$C_{x}H_{y}N$	-395.93125741	-60.92004791	-333.72858462	-62.20267279000001	-1.2826248800000073	-1.2069702988772093	-0.07565458112279799
rh-37N2-a	group3N	Rh	37N2	a	111	fcc	$C_{x}H_{y}N$	-395.55735086	-60.53754055	-333.72858462	-61.82876623999999	-1.2912256899999903	-1.246164511742549	-0.04506117825744127
rh-37N3-a	group3N	Rh	37N3	a	111	fcc	$C_{x}H_{y}N$	-395.58179055	-60.80086224	-333.72858462	-61.85320593	-1.0523436900000007	-0.8919361945914162	-0.16040749540858457
rh-37N4-a	group3N	Rh	37N4	a	111	fcc	$C_{x}H_{y}N$	-395.95539294	-60.64633915	-333.72858462	-62.22680832000003	-1.580469170000029	-1.4631455655956032	-0.11732360440442591
rh-37N5-a	group3N	Rh	37N5	a	111	fcc	$C_{x}H_{y}N$	-396.21777504	-61.16230378	-333.72858462	-62.48919042	-1.326886639999998	-1.101217324411607	-0.22566931558839087
rh-39N1-a	group3N	Rh	39N1	a	111	fcc	$C_{x}H_{y}N$	-404.02006146	-68.9862017	-333.72858462	-70.29147684000003	-1.3052751400000346	-1.2148477843633287	-0.0904273556367059
rh-39N2-a	group3N	Rh	39N2	a	111	fcc	$C_{x}H_{y}N$	-404.06748635	-69.10261853	-333.72858462	-70.33890173000003	-1.236283200000031	-1.1579127849112467	-0.07837041508878428
rh-39N3-a	group3N	Rh	39N3	a	111	fcc	$C_{x}H_{y}N$	-403.65049379	-68.73787826	-333.72858462	-69.92190916999999	-1.18403090999999	-1.1647430162675931	-0.01928789373239681
rh-39N4-a	group3N	Rh	39N4	a	111	fcc	$C_{x}H_{y}N$	-403.39235512	-68.52906405	-333.72858462	-69.6637705	-1.134706449999996	-1.0560517277902477	-0.07865472220974823
rh-49N1-a	group3N	Rh	49N1	a	111	fcc	$C_{x}H_{y}N$	-412.44289709	-77.51620218	-333.72858462	-78.71431246999998	-1.1981102899999885	-1.306756612106824	0.10864632210683545
rh-49N2-a	group3N	Rh	49N2	a	111	fcc	$C_{x}H_{y}N$	-412.57081079	-77.55447366	-333.72858462	-78.84222617	-1.2877525100000042	-1.3392270937527115	0.051474583752707304
rh-49N3-a	group3N	Rh	49N3	a	111	fcc	$C_{x}H_{y}N$	-412.21527238	-77.18774707	-333.72858462	-78.48668776	-1.298940689999995	-1.3239612141109092	0.025020524110914266
rh-49N4-a	group3N	Rh	49N4	a	111	fcc	$C_{x}H_{y}N$	-412.15926145	-77.29644224	-333.72858462	-78.43067682999998	-1.134234589999977	-0.9608202651838128	-0.17341432481616426
rh-49N5-a	group3N	Rh	49N5	a	111	fcc	$C_{x}H_{y}N$	-412.30880115	-77.40077133	-333.72858462	-78.58021653000003	-1.179445200000032	-1.1664763321910954	-0.01296886780893658
rh-49N6-a	group3N	Rh	49N6	a	111	fcc	$C_{x}H_{y}N$	-412.37749275	-77.1132733	-333.72858462	-78.64890813	-1.5356348299999922	-1.5360889816109022	0.000454151610910003
rh-49N7-a	group3N	Rh	49N7	a	111	fcc	$C_{x}H_{y}N$	-412.28021999	-77.39302319	-333.72858462	-78.55163536999999	-1.1586121799999916	-0.9965735566672153	-0.1620386233327763
rh-49N8-a	group3N	Rh	49N8	a	111	fcc	$C_{x}H_{y}N$	-412.07461983	-77.06796387	-333.72858462	-78.34603521000003	-1.2780713400000252	-1.5488087342654635	0.2707373942654383
rh-49N9-a	group3N	Rh	49N9	a	111	fcc	$C_{x}H_{y}N$	-412.84984551	-77.77524938	-333.72858462	-79.12126089000003	-1.3460115100000252	-1.2093976148866972	-0.136613895113328
rh-49Na-a	group3N	Rh	49Na	a	111	fcc	$C_{x}H_{y}N$	-412.3502766	-77.48977885	-333.72858462	-78.62169197999998	-1.1319131299999867	-1.1000746176253955	-0.03183851237459123
rh-4bN1-a	group3N	Rh	4bN1	a	111	fcc	$C_{x}H_{y}N$	-420.69670391	-85.58634468	-333.72858462	-86.96811929	-1.381774610000008	-1.3223877758734943	-0.05938683412651358
rh-4bN2-a	group3N	Rh	4bN2	a	111	fcc	$C_{x}H_{y}N$	-420.75128934	-85.69989968	-333.72858462	-87.02270472000004	-1.3228050400000342	-1.2948823842570365	-0.027922655742997682
rh-4bN3-a	group3N	Rh	4bN3	a	111	fcc	$C_{x}H_{y}N$	-420.74457606	-85.71219543	-333.72858462	-87.01599144	-1.3037960099999992	-1.356916244872053	0.05312023487205386
rh-4bN4-a	group3N	Rh	4bN4	a	111	fcc	$C_{x}H_{y}N$	-420.80364107	-85.82663753	-333.72858462	-87.07505645000003	-1.2484189200000344	-1.1427284325027216	-0.1056904874973128
rh-4bN5-a	group3N	Rh	4bN5	a	111	fcc	$C_{x}H_{y}N$	-420.23718363	-85.41231713	-333.72858462	-86.50859901000001	-1.0962818800000065	-1.213934329398029	0.11765244939802244
rh-4bN6-a	group3N	Rh	4bN6	a	111	fcc	$C_{x}H_{y}N$	-420.33589082	-85.33333069	-333.72858462	-86.60730619999998	-1.2739755099999854	-1.2171156814505508	-0.05685982854943461
rh-4bN7-a	group3N	Rh	4bN7	a	111	fcc	$C_{x}H_{y}N$	-419.97289828	-85.16960424	-333.72858462	-86.24431365999999	-1.0747094199999907	-1.072471961889292	-0.0022374581106987534
co-13N1-a	group3N	Co	13N1	a	1	hcp	$C_{x}H_{y}N$	-356.53851477	-27.42006704	-327.6932973	-28.845217470000023	-1.4251504300000235	-1.224198970439879	-0.20095145956014449
co-15N1-a	group3N	Co	15N1	a	1	hcp	$C_{x}H_{y}N$	-364.36659829	-35.70925393	-327.6932973	-36.67330099000003	-0.964047060000027	-0.8585458162451474	-0.10550124375487968
co-25N1-a	group3N	Co	25N1	a	1	hcp	$C_{x}H_{y}N$	-373.36088495	-44.30698715	-327.6932973	-45.66758765000003	-1.3606005000000323	-0.952386824593404	-0.40821367540662834
co-25N2-a	group3N	Co	25N2	a	1	hcp	$C_{x}H_{y}N$	-372.57829537	-43.92537546	-327.6932973	-44.88499807	-0.9596226099999968	-0.9379849914832548	-0.021637618516742063
co-27N1-a	group3N	Co	27N1	a	1	hcp	$C_{x}H_{y}N$	-381.06842864	-52.38689862	-327.6932973	-53.37513134	-0.9882327199999992	-0.8246896139866209	-0.1635431060133783
co-27N2-a	group3N	Co	27N2	a	1	hcp	$C_{x}H_{y}N$	-380.74688405	-52.0603479	-327.6932973	-53.05358675000002	-0.9932388500000258	-1.048400138028967	0.05516128802894116
co-37N1-a	group3N	Co	37N1	a	1	hcp	$C_{x}H_{y}N$	-389.61862712	-60.92004791	-327.6932973	-61.92532982	-1.0052819100000008	-1.0454417002601346	0.04015979026013383
co-37N2-a	group3N	Co	37N2	a	1	hcp	$C_{x}H_{y}N$	-389.67993601	-60.53754055	-327.6932973	-61.98663871000002	-1.4490981600000197	-1.2346316756901317	-0.21446648430988802
co-37N3-a	group3N	Co	37N3	a	1	hcp	$C_{x}H_{y}N$	-389.47286464	-60.80086224	-327.6932973	-61.77956734000003	-0.9787051000000276	-0.9868375187384046	0.008132418738377
co-37N4-a	group3N	Co	37N4	a	1	hcp	$C_{x}H_{y}N$	-389.48393817	-60.64633915	-327.6932973	-61.79064087	-1.1443017200000014	-1.210771196090917	0.06646947609091569
co-37N5-a	group3N	Co	37N5	a	1	hcp	$C_{x}H_{y}N$	-389.94203022	-61.16230378	-327.6932973	-62.24873292000001	-1.086429140000007	-1.0456452217368837	-0.04078391826312333
co-39N1-a	group3N	Co	39N1	a	1	hcp	$C_{x}H_{y}N$	-397.73048734	-68.9862017	-327.6932973	-70.03719004000004	-1.0509883400000462	-1.039140250462168	-0.011848089537878082
co-39N2-a	group3N	Co	39N2	a	1	hcp	$C_{x}H_{y}N$	-397.81081765	-69.10261853	-327.6932973	-70.11752035	-1.0149018200000055	-1.0909289845954504	0.0760271645954449
co-39N3-a	group3N	Co	39N3	a	1	hcp	$C_{x}H_{y}N$	-397.37203494	-68.73787826	-327.6932973	-69.67873764000001	-0.9408593800000062	-0.9961875286190748	0.05532814861906854
co-39N4-a	group3N	Co	39N4	a	1	hcp	$C_{x}H_{y}N$	-397.12893909	-68.52906405	-327.6932973	-69.43564179000003	-0.9065777400000314	-0.8118498951835136	-0.09472784481651786
co-49N1-a	group3N	Co	49N1	a	1	hcp	$C_{x}H_{y}N$	-406.5652668	-77.51620218	-327.6932973	-78.87196950000003	-1.3557673200000409	-1.097563206262549	-0.25820411373749175
co-49N2-a	group3N	Co	49N2	a	1	hcp	$C_{x}H_{y}N$	-406.68608081	-77.55447366	-327.6932973	-78.99278351000004	-1.4383098500000386	-1.0601994031740816	-0.37811044682595707
co-49N3-a	group3N	Co	49N3	a	1	hcp	$C_{x}H_{y}N$	-405.93315234	-77.18774707	-327.6932973	-78.23985504000001	-1.0521079700000089	-0.903152208311198	-0.14895576168881086
co-49N4-a	group3N	Co	49N4	a	1	hcp	$C_{x}H_{y}N$	-405.87829465	-77.29644224	-327.6932973	-78.18499735	-0.8885551099999986	-0.7717232050772367	-0.11683190492276196
co-49N5-a	group3N	Co	49N5	a	1	hcp	$C_{x}H_{y}N$	-406.08642345	-77.40077133	-327.6932973	-78.39312615	-0.9923548200000027	-1.2073005509294177	0.21494573092941494
co-49N6-a	group3N	Co	49N6	a	1	hcp	$C_{x}H_{y}N$	-406.11902585	-77.1132733	-327.6932973	-78.42572855000003	-1.3124552500000275	-1.1900298391139046	-0.12242541088612291
co-49N7-a	group3N	Co	49N7	a	1	hcp	$C_{x}H_{y}N$	-406.06647921	-77.39302319	-327.6932973	-78.37318191000003	-0.980158720000034	-1.2063382076265867	0.2261794876265527
co-49N8-a	group3N	Co	49N8	a	1	hcp	$C_{x}H_{y}N$	-405.78522773	-77.06796387	-327.6932973	-78.09193042999999	-1.023966559999991	-1.2189964917807714	0.19502993178078043
co-49N9-a	group3N	Co	49N9	a	1	hcp	$C_{x}H_{y}N$	-406.5719075	-77.77524938	-327.6932973	-78.87861020000003	-1.1033608200000202	-1.2550891864750895	0.15172836647506927
co-49Na-a	group3N	Co	49Na	a	1	hcp	$C_{x}H_{y}N$	-406.20087784	-77.48977885	-327.6932973	-78.50758053999999	-1.0178016899999989	-1.0182820771096743	0.00048038710967546194
co-4bN1-a	group3N	Co	4bN1	a	1	hcp	$C_{x}H_{y}N$	-414.42517193	-85.58634468	-327.6932973	-86.73187463	-1.145529949999997	-1.0906919054197886	-0.054838044580208356
co-4bN2-a	group3N	Co	4bN2	a	1	hcp	$C_{x}H_{y}N$	-414.4608937	-85.69989968	-327.6932973	-86.7675964	-1.0676967200000007	-0.9183026773742	-0.1493940426258007
co-4bN3-a	group3N	Co	4bN3	a	1	hcp	$C_{x}H_{y}N$	-414.4465016	-85.71219543	-327.6932973	-86.7532043	-1.0410088699999989	-0.9563614666257648	-0.08464740337423404
co-4bN4-a	group3N	Co	4bN4	a	1	hcp	$C_{x}H_{y}N$	-414.50986315	-85.82663753	-327.6932973	-86.81656585000002	-0.9899283200000184	-0.8519675394946091	-0.13796078050540928
co-4bN5-a	group3N	Co	4bN5	a	1	hcp	$C_{x}H_{y}N$	-413.97121653	-85.41231713	-327.6932973	-86.27791923000001	-0.8656021000000038	-0.8879789961427349	0.022376896142731084
co-4bN6-a	group3N	Co	4bN6	a	1	hcp	$C_{x}H_{y}N$	-414.05214553	-85.33333069	-327.6932973	-86.35884823000004	-1.0255175400000385	-1.1156901065618428	0.09017256656180428
co-4bN7-a	group3N	Co	4bN7	a	1	hcp	$C_{x}H_{y}N$	-413.73100755	-85.16960424	-327.6932973	-86.03771025000003	-0.8681060100000337	-0.7901080850153193	-0.07799792498471447
fe-13N1-a	group3N	Fe	13N1	a	110	bcc	$C_{x}H_{y}N$	-410.56930939	-27.42006704	-381.20808412	-29.361225269999977	-1.941158229999978	-1.4977719878139126	-0.44338624218606526
fe-15N1-a	group3N	Fe	15N1	a	110	bcc	$C_{x}H_{y}N$	-417.88437643	-35.70925393	-381.20808412	-36.67629230999995	-0.9670383799999483	-0.7089817886820526	-0.2580565913178957
fe-25N1-a	group3N	Fe	25N1	a	110	bcc	$C_{x}H_{y}N$	-427.20584877	-44.30698715	-381.20808412	-45.997764649999965	-1.6907774999999674	-1.664294877544748	-0.026482622455219484
fe-25N2-a	group3N	Fe	25N2	a	110	bcc	$C_{x}H_{y}N$	-426.07461932	-43.92537546	-381.20808412	-44.86653519999999	-0.9411597399999893	-0.8625209282577515	-0.07863881174223775
fe-27N1-a	group3N	Fe	27N1	a	110	bcc	$C_{x}H_{y}N$	-434.579039	-52.38689862	-381.20808412	-53.37095488	-0.9840562600000028	-1.0708979809423766	0.08684172094237386
fe-27N2-a	group3N	Fe	27N2	a	110	bcc	$C_{x}H_{y}N$	-434.24525824	-52.0603479	-381.20808412	-53.037174119999975	-0.9768262199999782	-0.9389690939091296	-0.03785712609084857
fe-37N1-a	group3N	Fe	37N1	a	110	bcc	$C_{x}H_{y}N$	-443.83637071	-60.92004791	-381.20808412	-62.62828658999996	-1.7082386799999585	-1.478326081442681	-0.22991259855727741
fe-37N2-a	group3N	Fe	37N2	a	110	bcc	$C_{x}H_{y}N$	-443.53346234	-60.53754055	-381.20808412	-62.325378220000005	-1.7878376700000018	-1.516416843944981	-0.2714208260550208
fe-37N3-a	group3N	Fe	37N3	a	110	bcc	$C_{x}H_{y}N$	-443.00393398	-60.80086224	-381.20808412	-61.795849859999976	-0.994987619999975	-0.8334843275977519	-0.16150329240222305
fe-37N4-a	group3N	Fe	37N4	a	110	bcc	$C_{x}H_{y}N$	-443.28528445	-60.64633915	-381.20808412	-62.07720032999998	-1.4308611799999795	-1.365493079045038	-0.06536810095494161
fe-37N5-a	group3N	Fe	37N5	a	110	bcc	$C_{x}H_{y}N$	-443.69594532	-61.16230378	-381.20808412	-62.4878612	-1.3255574199999955	-1.253597963567351	-0.07195945643264445
fe-39N1-a	group3N	Fe	39N1	a	110	bcc	$C_{x}H_{y}N$	-451.24326064	-68.9862017	-381.20808412	-70.03517652	-1.048974819999998	-1.0354420842220406	-0.013532735777957328
fe-39N2-a	group3N	Fe	39N2	a	110	bcc	$C_{x}H_{y}N$	-451.29367873	-69.10261853	-381.20808412	-70.08559460999999	-0.982976079999986	-1.1180527934802882	0.13507671348030215
fe-39N3-a	group3N	Fe	39N3	a	110	bcc	$C_{x}H_{y}N$	-450.86551772	-68.73787826	-381.20808412	-69.65743359999999	-0.919555339999988	-0.9535396313801384	0.033984291380150466
fe-39N4-a	group3N	Fe	39N4	a	110	bcc	$C_{x}H_{y}N$	-450.60089889	-68.52906405	-381.20808412	-69.39281476999997	-0.8637507199999703	-0.7962709787806688	-0.06747974121930156
fe-49N1-a	group3N	Fe	49N1	a	110	bcc	$C_{x}H_{y}N$	-460.46274664	-77.51620218	-381.20808412	-79.25466251999995	-1.7384603399999603	-1.4381016522501966	-0.3003586877497637
fe-49N2-a	group3N	Fe	49N2	a	110	bcc	$C_{x}H_{y}N$	-460.52854543	-77.55447366	-381.20808412	-79.32046130999998	-1.7659876499999854	-1.4761410561237085	-0.28984659387627687
fe-49N3-a	group3N	Fe	49N3	a	110	bcc	$C_{x}H_{y}N$	-459.46166376	-77.18774707	-381.20808412	-78.25357964	-1.0658325699999978	-0.9457676680134456	-0.12006490198655217
fe-49N4-a	group3N	Fe	49N4	a	110	bcc	$C_{x}H_{y}N$	-460.4834775	-77.29644224	-381.20808412	-79.27539337999997	-1.978951139999964	-1.525948751685874	-0.4530023883140899
fe-49N5-a	group3N	Fe	49N5	a	110	bcc	$C_{x}H_{y}N$	-459.6266784	-77.40077133	-381.20808412	-78.41859427999998	-1.0178229499999816	-0.8691865955157141	-0.14863635448426749
fe-49N6-a	group3N	Fe	49N6	a	110	bcc	$C_{x}H_{y}N$	-459.33211605	-77.1132733	-381.20808412	-78.12403193	-1.010758629999998	-1.112292277741858	0.10153364774186002
fe-49N7-a	group3N	Fe	49N7	a	110	bcc	$C_{x}H_{y}N$	-460.1313725	-77.39302319	-381.20808412	-78.92328837999997	-1.5302651899999802	-1.3232568686219537	-0.2070083213780265
fe-49N8-a	group3N	Fe	49N8	a	110	bcc	$C_{x}H_{y}N$	-460.30714743	-77.06796387	-381.20808412	-79.09906330999996	-2.031099439999963	-1.711828311338735	-0.319271128661228
fe-49N9-a	group3N	Fe	49N9	a	110	bcc	$C_{x}H_{y}N$	-460.24668818	-77.77524938	-381.20808412	-79.03860405999995	-1.263354679999949	-1.2643094845138163	0.0009548045138672023
fe-49Na-a	group3N	Fe	49Na	a	110	bcc	$C_{x}H_{y}N$	-459.94392392	-77.48977885	-381.20808412	-78.73583979999995	-1.2460609499999578	-1.4324692324997557	0.1864082824997979
fe-4bN1-a	group3N	Fe	4bN1	a	110	bcc	$C_{x}H_{y}N$	-467.91123292	-85.58634468	-381.20808412	-86.70314879999995	-1.116804119999955	-0.9255727872551204	-0.19123133274483461
fe-4bN2-a	group3N	Fe	4bN2	a	110	bcc	$C_{x}H_{y}N$	-467.98218573	-85.69989968	-381.20808412	-86.77410161	-1.074201930000001	-1.0733495098108818	-0.0008524201891191296
fe-4bN3-a	group3N	Fe	4bN3	a	110	bcc	$C_{x}H_{y}N$	-467.96724513	-85.71219543	-381.20808412	-86.75916100999996	-1.0469655799999629	-0.9361480012865826	-0.11081757871338027
fe-4bN4-a	group3N	Fe	4bN4	a	110	bcc	$C_{x}H_{y}N$	-468.01481913	-85.82663753	-381.20808412	-86.80673500999995	-0.9800974799999552	-0.988557700614436	0.008460220614480818
fe-4bN5-a	group3N	Fe	4bN5	a	110	bcc	$C_{x}H_{y}N$	-467.4347482	-85.41231713	-381.20808412	-86.22666407999998	-0.8143469499999725	-1.1143574070426183	0.30001045704264584
fe-4bN6-a	group3N	Fe	4bN6	a	110	bcc	$C_{x}H_{y}N$	-467.54929986	-85.33333069	-381.20808412	-86.34121574	-1.0078850499999987	-1.0492764031297668	0.04139135312976805
fe-4bN7-a	group3N	Fe	4bN7	a	110	bcc	$C_{x}H_{y}N$	-467.21365642	-85.16960424	-381.20808412	-86.00557229999998	-0.8359680599999848	-0.8691213314584729	0.03315327145848812
cd-4824-a	group4	Cd	4824	a	1	hcp	$C_{x}H_{y}O_{(2,3)}$	-115.86089923	-79.5526567	-36.05766447	-79.80323476000001	-0.2505780600000094	-0.2017542827417742	-0.04882377725823517
ag-2431-a	group4	Ag	2431	a	111	fcc	$C_{x}H_{y}O_{(2,3)}$	-178.84797536	-53.26551406	-125.30436866	-53.5436067	-0.278092639999997	-0.4922522496753387	0.2141596096753417
ag-4822-a	group4	Ag	4822	a	111	fcc	$C_{x}H_{y}O_{(2,3)}$	-205.46884759	-79.83383076	-125.30436866	-80.16447893	-0.3306481700000034	-0.4159978593835802	0.08534968938357679
ag-4821-a	group4	Ag	4821	a	111	fcc	$C_{x}H_{y}O_{(2,3)}$	-205.48464658	-79.81797513	-125.30436866	-80.18027792000001	-0.3623027900000153	-0.4126608017475632	0.05035801174754789
ag-2422-a	group4	Ag	2422	a	111	fcc	$C_{x}H_{y}O_{(2,3)}$	-171.61825482	-46.08698547	-125.30436866	-46.31388616000001	-0.2269006900000079	-1.1557676194646689	0.928866929464661
au-3632-a	group4	Au	3632	a	111	fcc	$C_{x}H_{y}O_{(2,3)}$	-220.54616829	-69.47198845	-150.76413218	-69.78203611	-0.3100476600000093	-0.3020251697511611	-0.008022490248848158
au-4821-a	group4	Au	4821	a	111	fcc	$C_{x}H_{y}O_{(2,3)}$	-230.93045876	-79.81797513	-150.76413218	-80.16632658	-0.3483514500000098	-0.3666741346926727	0.018322684692662905
au-2422-a	group4	Au	2422	a	111	fcc	$C_{x}H_{y}O_{(2,3)}$	-197.07147536	-46.08698547	-150.76413218	-46.30734318	-0.2203577100000018	-0.8331123032160122	0.6127545932160103
au-3622-a	group4	Au	3622	a	111	fcc	$C_{x}H_{y}O_{(2,3)}$	-213.85791992	-62.80445186	-150.76413218	-63.09378774000001	-0.2893358800000101	-0.30631760861786	0.01698172861784991
au-4823-a	group4	Au	4823	a	111	fcc	$C_{x}H_{y}O_{(2,3)}$	-230.54061312	-79.3994218	-150.76413218	-79.77648094	-0.37705914	0.0635319720190636	-0.44059111201906365
cd-4833-a	group4	Cd	4833	a	1	hcp	$C_{x}H_{y}O_{(2,3)}$	-122.51240009	-86.19637059	-36.05766447	-86.45473562000001	-0.2583650300000073	-0.0373855272580812	-0.22097950274192613
cd-4831-a	group4	Cd	4831	a	1	hcp	$C_{x}H_{y}O_{(2,3)}$	-123.00966065	-86.63647311	-36.05766447	-86.95199618000001	-0.3155230700000118	-0.1943093616948346	-0.12121370830517719
cd-4832-a	group4	Cd	4832	a	1	hcp	$C_{x}H_{y}O_{(2,3)}$	-123.07740182	-86.75339357	-36.05766447	-87.01973735000001	-0.2663437800000139	-0.1921408500626711	-0.07420292993734282
cd-1221-a	group4	Cd	1221	a	1	hcp	$C_{x}H_{y}O_{(2,3)}$	-65.97678191	-29.73755935	-36.05766447	-29.91911744	-0.1815580899999993	-1.6674912430476247	1.4859331530476254
cd-2421-a	group4	Cd	2421	a	1	hcp	$C_{x}H_{y}O_{(2,3)}$	-82.87562414	-46.59744285	-36.05766447	-46.81795967	-0.2205168200000002	-1.0866857917551087	0.8661689717551085
cd-3621-a	group4	Cd	3621	a	1	hcp	$C_{x}H_{y}O_{(2,3)}$	-99.53838849	-63.21604241	-36.05766447	-63.48072402	-0.2646816100000038	-0.3053116380308012	0.040630028030797405
cd-4822-a	group4	Cd	4822	a	1	hcp	$C_{x}H_{y}O_{(2,3)}$	-116.1317448	-79.83383076	-36.05766447	-80.07408033000002	-0.2402495700000173	-0.3157474993196132	0.07549792931959592
cd-4821-a	group4	Cd	4821	a	1	hcp	$C_{x}H_{y}O_{(2,3)}$	-116.14717201	-79.81797513	-36.05766447	-80.08950754	-0.271532410000006	-0.2204032347478914	-0.051129175252114606
cd-2422-a	group4	Cd	2422	a	1	hcp	$C_{x}H_{y}O_{(2,3)}$	-82.30669322	-46.08698547	-36.05766447	-46.24902875	-0.1620432799999989	-1.0566224321108135	0.8945791521108146
cd-3622-a	group4	Cd	3622	a	1	hcp	$C_{x}H_{y}O_{(2,3)}$	-99.07390505	-62.80445186	-36.05766447	-63.01624058	-0.2117887199999941	-0.2695828159648386	0.05779409596484447
cd-4823-a	group4	Cd	4823	a	1	hcp	$C_{x}H_{y}O_{(2,3)}$	-115.72275243	-79.3994218	-36.05766447	-79.66508796	-0.265666159999995	-0.0759345087255383	-0.18973165127445668
cd-3623-a	group4	Cd	3623	a	1	hcp	$C_{x}H_{y}O_{(2,3)}$	-99.25332438	-62.96965736	-36.05766447	-63.19565991	-0.2260025499999969	-0.3719272855976427	0.14592473559764582
cd-4825-a	group4	Cd	4825	a	1	hcp	$C_{x}H_{y}O_{(2,3)}$	-116.01666173	-79.68363659	-36.05766447	-79.95899725999999	-0.2753606699999835	-0.3138337351183082	0.03847306511832471
cd-4826-a	group4	Cd	4826	a	1	hcp	$C_{x}H_{y}O_{(2,3)}$	-115.90282312	-79.56987925	-36.05766447	-79.84515865	-0.2752794000000023	-0.2295085302916817	-0.04577086970832059
pt-2431-a	group4	Pt	2431	a	111	fcc	$C_{x}H_{y}O_{(2,3)}$	-336.35849359	-53.26551406	-282.75561201	-53.60288158000003	-0.3373675200000292	-0.6023412303800058	0.2649737103799766
pt-3631-a	group4	Pt	3631	a	111	fcc	$C_{x}H_{y}O_{(2,3)}$	-353.31888666	-70.04245097	-282.75561201	-70.56327464999998	-0.5208236799999781	-0.5224707444846928	0.0016470644847146332
pt-3632-a	group4	Pt	3632	a	111	fcc	$C_{x}H_{y}O_{(2,3)}$	-352.6299844	-69.47198845	-282.75561201	-69.87437239000002	-0.4023839400000213	-0.4040285920854529	0.001644652085431575
pt-4833-a	group4	Pt	4833	a	111	fcc	$C_{x}H_{y}O_{(2,3)}$	-369.38353856	-86.19637059	-282.75561201	-86.62792654999998	-0.431555959999983	-0.3282015353727701	-0.10335442462721289
pt-4831-a	group4	Pt	4831	a	111	fcc	$C_{x}H_{y}O_{(2,3)}$	-369.99116864	-86.63647311	-282.75561201	-87.23555663000002	-0.599083520000022	-0.658156950462967	0.059073430462945
pt-1221-a	group4	Pt	1221	a	111	fcc	$C_{x}H_{y}O_{(2,3)}$	-312.82491663	-29.73755935	-282.75561201	-30.069304620000025	-0.3317452700000238	-1.555740771525766	1.2239955015257422
pt-2421-a	group4	Pt	2421	a	111	fcc	$C_{x}H_{y}O_{(2,3)}$	-329.69259548	-46.59744285	-282.75561201	-46.93698347000003	-0.3395406200000295	-0.8812511213566339	0.5417105013566044
pt-3621-a	group4	Pt	3621	a	111	fcc	$C_{x}H_{y}O_{(2,3)}$	-346.38858187	-63.21604241	-282.75561201	-63.63296986	-0.4169274500000028	-0.3679447896207293	-0.04898266037927351
pt-4822-a	group4	Pt	4822	a	111	fcc	$C_{x}H_{y}O_{(2,3)}$	-362.98070365	-79.83383076	-282.75561201	-80.22509164000002	-0.3912608800000186	-0.3429864184009972	-0.04827446159902138
pt-4821-a	group4	Pt	4821	a	111	fcc	$C_{x}H_{y}O_{(2,3)}$	-363.06451873	-79.81797513	-282.75561201	-80.30890671999998	-0.4909315899999882	-0.502104007995797	0.011172417995808814
pt-2422-a	group4	Pt	2422	a	111	fcc	$C_{x}H_{y}O_{(2,3)}$	-329.1621992	-46.08698547	-282.75561201	-46.40658718999998	-0.3196017199999801	-1.142450431836636	0.8228487118366559
pt-3622-a	group4	Pt	3622	a	111	fcc	$C_{x}H_{y}O_{(2,3)}$	-345.94111792	-62.80445186	-282.75561201	-63.18550591000002	-0.3810540500000172	-0.4187369249227259	0.03768287492270872
pt-4823-a	group4	Pt	4823	a	111	fcc	$C_{x}H_{y}O_{(2,3)}$	-362.615948	-79.3994218	-282.75561201	-79.86033599000001	-0.4609141900000111	-0.4214304437271607	-0.039483746272850395
pt-4824-a	group4	Pt	4824	a	111	fcc	$C_{x}H_{y}O_{(2,3)}$	-362.72434611	-79.5526567	-282.75561201	-79.9687341	-0.416077400000006	-0.4176912515227116	0.0016138515227056005
pt-3623-a	group4	Pt	3623	a	111	fcc	$C_{x}H_{y}O_{(2,3)}$	-346.16368512	-62.96965736	-282.75561201	-63.40807311000003	-0.4384157500000327	-0.4318494628825391	-0.006566287117493574
pt-4825-a	group4	Pt	4825	a	111	fcc	$C_{x}H_{y}O_{(2,3)}$	-362.92850759	-79.68363659	-282.75561201	-80.17289557999999	-0.4892589899999819	-0.5331843958131941	0.04392540581321219
pt-4826-a	group4	Pt	4826	a	111	fcc	$C_{x}H_{y}O_{(2,3)}$	-362.83035299	-79.56987925	-282.75561201	-80.07474098	-0.5048617300000018	-0.5112328422830217	0.006371112283019897
pd-1231-a	group4	Pd	1231	a	111	fcc	$C_{x}H_{y}O_{(2,3)}$	-278.92750955	-37.08540447	-241.23300654	-37.694503010000034	-0.6090985400000335	-1.2799377340336164	0.6708391940335829
pd-2431-a	group4	Pd	2431	a	111	fcc	$C_{x}H_{y}O_{(2,3)}$	-294.90504311	-53.26551406	-241.23300654	-53.67203657000002	-0.4065225100000162	-0.5601609503734721	0.15363844037345592
pd-3631-a	group4	Pd	3631	a	111	fcc	$C_{x}H_{y}O_{(2,3)}$	-311.84392631	-70.04245097	-241.23300654	-70.61091976999998	-0.5684687999999767	-0.5407238917881898	-0.02774490821178688
pd-3632-a	group4	Pd	3632	a	111	fcc	$C_{x}H_{y}O_{(2,3)}$	-311.21987684	-69.47198845	-241.23300654	-69.98687029999999	-0.5148818499999948	-0.4724462463459389	-0.04243560365405585
pd-4833-a	group4	Pd	4833	a	111	fcc	$C_{x}H_{y}O_{(2,3)}$	-327.93571242	-86.19637059	-241.23300654	-86.70270588000002	-0.506335290000024	-0.5202765335818924	0.013941243581868434
pd-4831-a	group4	Pd	4831	a	111	fcc	$C_{x}H_{y}O_{(2,3)}$	-328.5493907	-86.63647311	-241.23300654	-87.31638416000001	-0.6799110500000154	-0.72823695671417	0.0483259067141546
pd-4832-a	group4	Pd	4832	a	111	fcc	$C_{x}H_{y}O_{(2,3)}$	-328.51226714	-86.75339357	-241.23300654	-87.27926060000001	-0.5258670300000148	-0.5132472021700778	-0.01261982782993698
pd-1221-a	group4	Pd	1221	a	111	fcc	$C_{x}H_{y}O_{(2,3)}$	-271.34825764	-29.73755935	-241.23300654	-30.115251099999995	-0.3776917499999932	-1.5921580782002458	1.2144663282002526
pd-2421-a	group4	Pd	2421	a	111	fcc	$C_{x}H_{y}O_{(2,3)}$	-288.25654036	-46.59744285	-241.23300654	-47.02353381999998	-0.4260909699999828	-0.6706517061788091	0.2445607361788263
pd-3621-a	group4	Pd	3621	a	111	fcc	$C_{x}H_{y}O_{(2,3)}$	-304.94913881	-63.21604241	-241.23300654	-63.71613227000003	-0.5000898600000312	-0.2667729738685835	-0.2333168861314477
pd-4822-a	group4	Pd	4822	a	111	fcc	$C_{x}H_{y}O_{(2,3)}$	-321.56706868	-79.83383076	-241.23300654	-80.33406213999999	-0.5002313799999882	-0.4499022616673045	-0.05032911833268372
pd-4821-a	group4	Pd	4821	a	111	fcc	$C_{x}H_{y}O_{(2,3)}$	-321.65057943	-79.81797513	-241.23300654	-80.41757289	-0.5995977600000089	-0.5612092186487416	-0.038388541351267236
[truncated: 1,109 more rows]
