# Supplementary material for: Fast evaluation of the adsorption energy of organic molecules on metals via graph neural networks
Source: Nat Comput Sci. 2023 May 1;3(5):433–42. doi: 10.1038/s43588-023-00437-y (PMC10766545; doi:10.1038/s43588-023-00437-y)
Supplement: Supplementary file 4 — Source data (.csv) for Supplementary Fig. 9. [file 43588_2023_437_MOESM4_ESM.csv]

label	family	metal	adsorbate	ads_config	facet	crystal_structure	chemical_family	tot_energy_DFT	mol_energy_DFT	slab_energy_DFT	reduced_energy_DFT	ads_energy_DFT	ads_energy_GNN	error
co-13X1-a	amides	Co	13X1	a	1	hcp	Amides	-363.64146548	-35.32056159	-327.6932973	-35.94816818000004	-0.6276065900000418	1.2817385469837177	-1.9093451369837595
rh-49X8-a	amides	Rh	49X8	a	111	fcc	Amides	-419.36062335	-84.60803269	-333.72858462	-85.63203873000003	-1.0240060400000317	-1.0684453809716672	0.04443934097163549
ag-13X1-a	amides	Ag	13X1	a	111	fcc	Amides	-161.01991739	-35.32056159	-125.30436866	-35.715548729999995	-0.3949871399999978	0.8244898439974762	-1.219476983997474
ag-25X1-a	amides	Ag	25X1	a	111	fcc	Amides	-177.38788953	-51.71780145	-125.30436866	-52.08352087	-0.3657194199999978	0.0304602822380104	-0.3961797022380082
ag-37X1-a	amides	Ag	37X1	a	111	fcc	Amides	-194.10459752	-68.36988191	-125.30436866	-68.80022886	-0.4303469500000005	-0.0694814906406691	-0.3608654593593314
ag-49X1-a	amides	Ag	49X1	a	111	fcc	Amides	-210.8357968	-85.09142633	-125.30436866	-85.53142814	-0.4400018099999983	-0.5613232476850669	0.12132143768506864
ag-49X2-a	amides	Ag	49X2	a	111	fcc	Amides	-210.77528753	-84.97580513	-125.30436866	-85.47091887000002	-0.495113740000022	-0.4145379400788442	-0.0805757999211778
ag-25X2-a	amides	Ag	25X2	a	111	fcc	Amides	-177.90593296	-52.15327434	-125.30436866	-52.60156430000001	-0.4482899600000039	0.5179120636315417	-0.9662020236315456
au-25X2-a	amides	Au	25X2	a	111	fcc	Amides	-203.32463821	-52.15327434	-150.76413218	-52.56050603	-0.4072316899999961	0.5480738057088885	-0.9553054957088847
ag-37X2-a	amides	Ag	37X2	a	111	fcc	Amides	-194.523487	-68.74951717	-125.30436866	-69.21911834	-0.46960116999999	-0.0395869994186739	-0.43001417058131614
ag-49X3-a	amides	Ag	49X3	a	111	fcc	Amides	-211.20120833	-85.39278571	-125.30436866	-85.89683966999999	-0.5040539599999931	-0.6551934600464051	0.15113950004641197
ag-49X4-a	amides	Ag	49X4	a	111	fcc	Amides	-211.1916039	-85.34712626	-125.30436866	-85.88723524	-0.5401089799999994	-0.5312533641186974	-0.008855615881302015
ag-37X3-a	amides	Ag	37X3	a	111	fcc	Amides	-193.89207256	-68.15812067	-125.30436866	-68.58770390000001	-0.4295832300000057	-0.1956744165499486	-0.2339088134500571
ag-49X5-a	amides	Ag	49X5	a	111	fcc	Amides	-210.5542852	-84.81148127	-125.30436866	-85.24991654000002	-0.4384352700000136	-0.6589780306984068	0.22054276069839318
ag-37X4-a	amides	Ag	37X4	a	111	fcc	Amides	-194.28470118	-68.52948564	-125.30436866	-68.98033252000002	-0.4508468800000145	-0.0557282621433756	-0.3951186178566389
ag-49X6-a	amides	Ag	49X6	a	111	fcc	Amides	-211.00914942	-85.18458992	-125.30436866	-85.70478076	-0.5201908400000121	-0.5941580724316964	0.07396723243168424
ag-49X7-a	amides	Ag	49X7	a	111	fcc	Amides	-210.94807899	-85.12457339	-125.30436866	-85.64371033	-0.5191369400000099	-0.5479819471979113	0.028845007197901396
ag-49X8-a	amides	Ag	49X8	a	111	fcc	Amides	-210.68106473	-84.60803269	-125.30436866	-85.37669607000001	-0.7686633800000067	-0.6654173123174871	-0.10324606768251954
au-13X1-a	amides	Au	13X1	a	111	fcc	Amides	-186.34848657	-35.32056159	-150.76413218	-35.584354390000016	-0.2637928000000187	0.271487829174994	-0.5352806291750127
au-25X1-a	amides	Au	25X1	a	111	fcc	Amides	-202.80946332	-51.71780145	-150.76413218	-52.04533114	-0.3275296899999986	0.2072718406178921	-0.5348015306178907
au-37X1-a	amides	Au	37X1	a	111	fcc	Amides	-219.54071756	-68.36988191	-150.76413218	-68.77658538	-0.4067034699999965	-0.0146052161865526	-0.39209825381344393
au-49X1-a	amides	Au	49X1	a	111	fcc	Amides	-236.28065428	-85.09142633	-150.76413218	-85.5165221	-0.4250957699999986	-0.5293897845773614	0.10429401457736281
au-49X2-a	amides	Au	49X2	a	111	fcc	Amides	-236.22259344	-84.97580513	-150.76413218	-85.45846126	-0.4826561300000094	-0.3249345555521188	-0.1577215744478906
au-37X2-a	amides	Au	37X2	a	111	fcc	Amides	-219.94037998	-68.74951717	-150.76413218	-69.1762478	-0.4267306299999944	-0.1644608945219801	-0.2622697354780143
au-49X3-a	amides	Au	49X3	a	111	fcc	Amides	-236.62310295	-85.39278571	-150.76413218	-85.85897077000001	-0.466185060000015	-0.6354346943365243	0.16924963433650936
au-49X4-a	amides	Au	49X4	a	111	fcc	Amides	-236.62125391	-85.34712626	-150.76413218	-85.85712173000002	-0.5099954700000211	-0.3031388273614652	-0.2068566426385559
au-37X3-a	amides	Au	37X3	a	111	fcc	Amides	-219.34107005	-68.15812067	-150.76413218	-68.57693787000002	-0.4188172000000207	-0.1766002838046461	-0.2422169161953746
au-49X5-a	amides	Au	49X5	a	111	fcc	Amides	-236.00042147	-84.81148127	-150.76413218	-85.23628929	-0.4248080200000004	-0.6489206719784733	0.22411265197847285
au-37X4-a	amides	Au	37X4	a	111	fcc	Amides	-219.72156448	-68.52948564	-150.76413218	-68.95743230000002	-0.4279466600000177	-0.0227622519607848	-0.4051844080392329
au-49X6-a	amides	Au	49X6	a	111	fcc	Amides	-236.45253432	-85.18458992	-150.76413218	-85.68840214000002	-0.5038122200000288	-0.5570380481482857	0.05322582814825694
au-49X7-a	amides	Au	49X7	a	111	fcc	Amides	-236.33767337	-85.12457339	-150.76413218	-85.57354119000001	-0.4489678000000197	-0.3382391126348949	-0.11072868736512476
au-49X8-a	amides	Au	49X8	a	111	fcc	Amides	-236.12788343	-84.60803269	-150.76413218	-85.36375125	-0.7557185600000054	-0.4303111946439628	-0.3254073653560426
cd-13X1-a	amides	Cd	13X1	a	1	hcp	Amides	-71.67810251	-35.32056159	-36.05766447	-35.62043804	-0.2998764500000064	0.5336313513214606	-0.833507801321467
cd-25X1-a	amides	Cd	25X1	a	1	hcp	Amides	-88.04063138	-51.71780145	-36.05766447	-51.98296691	-0.2651654599999915	0.146376537232399	-0.4115419972323905
cd-37X1-a	amides	Cd	37X1	a	1	hcp	Amides	-104.75058765	-68.36988191	-36.05766447	-68.69292318000001	-0.3230412700000045	0.0243580065310595	-0.347399276531064
cd-49X1-a	amides	Cd	49X1	a	1	hcp	Amides	-121.46775847	-85.09142633	-36.05766447	-85.41009400000002	-0.3186676700000106	-0.4058756824942833	0.08720801249427268
cd-49X2-a	amides	Cd	49X2	a	1	hcp	Amides	-121.40918415	-84.97580513	-36.05766447	-85.35151968	-0.3757145499999978	-0.313677295032619	-0.06203725496737883
cd-25X2-a	amides	Cd	25X2	a	1	hcp	Amides	-88.53206707	-52.15327434	-36.05766447	-52.4744026	-0.3211282599999947	0.3383677145502588	-0.6594959745502535
cd-37X2-a	amides	Cd	37X2	a	1	hcp	Amides	-105.14922136	-68.74951717	-36.05766447	-69.09155688999999	-0.3420397199999883	-0.0054004192715524	-0.3366393007284359
cd-49X3-a	amides	Cd	49X3	a	1	hcp	Amides	-121.79116661	-85.39278571	-36.05766447	-85.73350214000001	-0.3407164300000147	-0.3648895631303759	0.02417313313036118
cd-49X4-a	amides	Cd	49X4	a	1	hcp	Amides	-121.80839105	-85.34712626	-36.05766447	-85.75072657999999	-0.4036003199999953	-0.2394372464657976	-0.1641630735341977
cd-37X3-a	amides	Cd	37X3	a	1	hcp	Amides	-104.54183378	-68.15812067	-36.05766447	-68.48416931	-0.3260486399999962	-0.1350380393422483	-0.19101060065774791
cd-49X5-a	amides	Cd	49X5	a	1	hcp	Amides	-121.20916227	-84.81148127	-36.05766447	-85.15149779999999	-0.3400165299999855	-0.4999077954812065	0.159891265481221
cd-37X4-a	amides	Cd	37X4	a	1	hcp	Amides	-104.93772062	-68.52948564	-36.05766447	-68.88005615	-0.3505705099999971	0.047436022123307	-0.3980065321233041
cd-49X6-a	amides	Cd	49X6	a	1	hcp	Amides	-121.64722131	-85.18458992	-36.05766447	-85.58955684	-0.4049669200000068	-0.3211936176928418	-0.08377330230716495
cd-49X7-a	amides	Cd	49X7	a	1	hcp	Amides	-121.57130607	-85.12457339	-36.05766447	-85.5136416	-0.3890682100000049	-0.4761761491718346	0.08710793917182968
cd-49X8-a	amides	Cd	49X8	a	1	hcp	Amides	-121.32780727	-84.60803269	-36.05766447	-85.2701428	-0.6621101100000004	-0.4778112306671147	-0.18429887933288575
pt-13X1-a	amides	Pt	13X1	a	111	fcc	Amides	-318.53323891	-35.32056159	-282.75561201	-35.77762690000003	-0.4570653100000328	0.388731439652922	-0.8457967496529548
pt-25X1-a	amides	Pt	25X1	a	111	fcc	Amides	-335.05262436	-51.71780145	-282.75561201	-52.29701234999999	-0.5792108999999854	0.4338867871835248	-1.0130976871835102
pt-37X1-a	amides	Pt	37X1	a	111	fcc	Amides	-351.76439259	-68.36988191	-282.75561201	-69.00878058	-0.6388986700000032	-0.1646942725514151	-0.4742043974485881
pt-49X1-a	amides	Pt	49X1	a	111	fcc	Amides	-368.51494221	-85.09142633	-282.75561201	-85.75933020000002	-0.6679038700000177	-0.8676507136086258	0.19974684360860806
pt-49X2-a	amides	Pt	49X2	a	111	fcc	Amides	-368.46769806	-84.97580513	-282.75561201	-85.71208604999998	-0.7362809199999845	-0.6942987763981847	-0.04198214360179975
pt-25X2-a	amides	Pt	25X2	a	111	fcc	Amides	-335.63765732	-52.15327434	-282.75561201	-52.88204531000002	-0.7287709700000207	0.2696782165088649	-0.9984491865088856
pt-37X2-a	amides	Pt	37X2	a	111	fcc	Amides	-352.25764785	-68.74951717	-282.75561201	-69.50203584000002	-0.7525186700000148	-0.2929307632719542	-0.4595879067280606
pt-49X3-a	amides	Pt	49X3	a	111	fcc	Amides	-368.95945766	-85.39278571	-282.75561201	-86.20384565	-0.8110599400000069	-0.9058604094784216	0.0948004694784147
pt-49X4-a	amides	Pt	49X4	a	111	fcc	Amides	-368.84355914	-85.34712626	-282.75561201	-86.08794713000003	-0.7408208700000358	-0.6584877358961023	-0.0823331341039335
pt-37X3-a	amides	Pt	37X3	a	111	fcc	Amides	-351.57111894	-68.15812067	-282.75561201	-68.81550693000003	-0.657386260000024	-0.3552699676267821	-0.3021162923732419
pt-49X5-a	amides	Pt	49X5	a	111	fcc	Amides	-368.25459211	-84.81148127	-282.75561201	-85.49898009999998	-0.6874988299999814	-1.075369216236112	0.38787038623613057
pt-37X4-a	amides	Pt	37X4	a	111	fcc	Amides	-351.90638246	-68.52948564	-282.75561201	-69.15077044999998	-0.6212848099999775	-0.5465902907567113	-0.0746945192432662
pt-49X6-a	amides	Pt	49X6	a	111	fcc	Amides	-368.70545502	-85.18458992	-282.75561201	-85.94984301	-0.7652530900000016	-0.7694091843564621	0.004156094356460471
pt-49X7-a	amides	Pt	49X7	a	111	fcc	Amides	-368.59841804	-85.12457339	-282.75561201	-85.84280603000002	-0.718232640000025	-0.8616006824297955	0.14336804242977053
pt-49X8-a	amides	Pt	49X8	a	111	fcc	Amides	-368.34192366	-84.60803269	-282.75561201	-85.58631165000003	-0.9782789600000256	-0.7581955566296585	-0.22008340337036703
pd-13X1-a	amides	Pd	13X1	a	111	fcc	Amides	-277.04557202	-35.32056159	-241.23300654	-35.81256548000002	-0.4920038900000207	0.8080471705336549	-1.3000510605336757
pd-25X1-a	amides	Pd	25X1	a	111	fcc	Amides	-293.55165929	-51.71780145	-241.23300654	-52.318652749999984	-0.6008512999999809	0.516488256711483	-1.117339556711464
pd-37X1-a	amides	Pd	37X1	a	111	fcc	Amides	-310.31126094	-68.36988191	-241.23300654	-69.07825440000002	-0.7083724900000163	-0.2988530537089673	-0.40951943629104903
pd-49X1-a	amides	Pd	49X1	a	111	fcc	Amides	-327.06173896	-85.09142633	-241.23300654	-85.82873242000002	-0.7373060900000183	-0.7946760160304223	0.05736992603040392
pd-49X2-a	amides	Pd	49X2	a	111	fcc	Amides	-327.02103179	-84.97580513	-241.23300654	-85.78802525	-0.8122201200000063	-0.9233250088768016	0.11110488887679526
pd-25X2-a	amides	Pd	25X2	a	111	fcc	Amides	-294.14289928	-52.15327434	-241.23300654	-52.90989274	-0.7566184000000007	0.2352955758523975	-0.9919139758523982
pd-37X2-a	amides	Pd	37X2	a	111	fcc	Amides	-310.74374419	-68.74951717	-241.23300654	-69.51073764999998	-0.7612204799999773	-0.2332293334712432	-0.5279911465287341
pd-49X3-a	amides	Pd	49X3	a	111	fcc	Amides	-327.45415545	-85.39278571	-241.23300654	-86.22114890999998	-0.8283631999999841	-0.9404669552553884	0.11210375525540428
pd-49X4-a	amides	Pd	49X4	a	111	fcc	Amides	-327.38984906	-85.34712626	-241.23300654	-86.15684252000003	-0.8097162600000303	-0.97049665072322	0.16078039072318973
pd-37X3-a	amides	Pd	37X3	a	111	fcc	Amides	-310.11123439	-68.15812067	-241.23300654	-68.87822785	-0.7201071799999994	-0.4094116610509672	-0.3106955189490322
pd-49X5-a	amides	Pd	49X5	a	111	fcc	Amides	-326.78751612	-84.81148127	-241.23300654	-85.55450958000003	-0.7430283100000281	-1.0234817880827194	0.2804534780826913
pd-37X4-a	amides	Pd	37X4	a	111	fcc	Amides	-310.41260573	-68.52948564	-241.23300654	-69.17959919	-0.6501135500000004	-0.3002375337040206	-0.34987601629597975
pd-49X6-a	amides	Pd	49X6	a	111	fcc	Amides	-327.18114937	-85.18458992	-241.23300654	-85.94814283000002	-0.7635529100000298	-0.8989411671395402	0.13538825713951042
pd-49X7-a	amides	Pd	49X7	a	111	fcc	Amides	-327.10645944	-85.12457339	-241.23300654	-85.87345289999999	-0.7488795099999948	-0.8425779330390668	0.09369842303907205
pd-49X8-a	amides	Pd	49X8	a	111	fcc	Amides	-326.90376122	-84.60803269	-241.23300654	-85.67075467999999	-1.0627219899999858	-1.081210269302474	0.01848827930248831
os-13X1-a	amides	Os	13X1	a	1	hcp	Amides	-554.63176549	-35.32056159	-518.61939974	-36.01236575000007	-0.6918041600000748	0.2772450613501078	-0.9690492213501827
os-25X1-a	amides	Os	25X1	a	1	hcp	Amides	-571.01067638	-51.71780145	-518.61939974	-52.39127664	-0.6734751899999978	0.3919143370580684	-1.0653895270580662
os-37X1-a	amides	Os	37X1	a	1	hcp	Amides	-587.82561665	-68.36988191	-518.61939974	-69.20621691000008	-0.8363350000000764	-0.2881900029323105	-0.5481449970677659
os-49X1-a	amides	Os	49X1	a	1	hcp	Amides	-604.58305445	-85.09142633	-518.61939974	-85.96365471000001	-0.8722283800000099	-0.9659152074885357	0.09368682748852575
os-49X2-a	amides	Os	49X2	a	1	hcp	Amides	-604.50414574	-84.97580513	-518.61939974	-85.88474600000006	-0.908940870000066	-0.9648645757692976	0.05592370576923167
os-25X2-a	amides	Os	25X2	a	1	hcp	Amides	-571.76981249	-52.15327434	-518.61939974	-53.1504127500001	-0.9971384100000976	0.1428514668738856	-1.1399898768739831
os-37X2-a	amides	Os	37X2	a	1	hcp	Amides	-588.39247139	-68.74951717	-518.61939974	-69.77307165000002	-1.0235544800000156	-0.5714865307504766	-0.45206794924953897
os-49X3-a	amides	Os	49X3	a	1	hcp	Amides	-605.08721928	-85.39278571	-518.61939974	-86.46781954000005	-1.075033830000052	-1.0785980428967434	0.00356421289669151
os-49X4-a	amides	Os	49X4	a	1	hcp	Amides	-604.93549734	-85.34712626	-518.61939974	-86.31609760000003	-0.9689713400000386	-0.9842501662783576	0.015278826278319002
os-37X3-a	amides	Os	37X3	a	1	hcp	Amides	-587.64269971	-68.15812067	-518.61939974	-69.02329997000004	-0.8651793000000367	-0.5360538324904667	-0.32912546750957006
os-49X5-a	amides	Os	49X5	a	1	hcp	Amides	-604.41793974	-84.81148127	-518.61939974	-85.79854	-0.9870587300000012	-1.3641034808459267	0.3770447508459255
os-37X4-a	amides	Os	37X4	a	1	hcp	Amides	-587.87424607	-68.52948564	-518.61939974	-69.25484633000008	-0.7253606900000733	-0.7605388098329655	0.03517811983289221
os-49X6-a	amides	Os	49X6	a	1	hcp	Amides	-605.14227271	-85.18458992	-518.61939974	-86.5228729700001	-1.3382830500001006	-1.2934608412150226	-0.04482220878507803
os-49X7-a	amides	Os	49X7	a	1	hcp	Amides	-604.57278564	-85.12457339	-518.61939974	-85.95338590000006	-0.8288125100000627	-1.1260314814994388	0.29721897149937604
os-49X8-a	amides	Os	49X8	a	1	hcp	Amides	-604.36281521	-84.60803269	-518.61939974	-85.74341547000006	-1.135382780000057	-0.9935416546630762	-0.1418411253369809
ru-13X1-a	amides	Ru	13X1	a	1	hcp	Amides	-458.97478683	-35.32056159	-423.06851142	-35.906275410000035	-0.5857138200000378	0.6355805197227014	-1.2212943397227392
ru-25X1-a	amides	Ru	25X1	a	1	hcp	Amides	-475.35791513	-51.71780145	-423.06851142	-52.28940370999999	-0.5716022599999846	0.3198054059457789	-0.8914076659457635
ru-37X1-a	amides	Ru	37X1	a	1	hcp	Amides	-492.17800961	-68.36988191	-423.06851142	-69.10949819000001	-0.739616280000007	-0.2142616991871051	-0.5253545808129019
ru-49X1-a	amides	Ru	49X1	a	1	hcp	Amides	-508.9282183	-85.09142633	-423.06851142	-85.85970688000003	-0.7682805500000285	-0.8981086993838545	0.12982814938382603
ru-49X2-a	amides	Ru	49X2	a	1	hcp	Amides	-508.85493954	-84.97580513	-423.06851142	-85.78642811999998	-0.8106229899999846	-0.8966688172243806	0.08604582722439602
ru-25X2-a	amides	Ru	25X2	a	1	hcp	Amides	-476.09537113	-52.15327434	-423.06851142	-53.02685971	-0.8735853699999936	0.2601249313678764	-1.13371030136787
ru-37X2-a	amides	Ru	37X2	a	1	hcp	Amides	-492.69010209	-68.74951717	-423.06851142	-69.62159066999999	-0.8720734999999848	-0.4515675411405198	-0.42050595885946507
ru-49X3-a	amides	Ru	49X3	a	1	hcp	Amides	-509.39414757	-85.39278571	-423.06851142	-86.32563614999998	-0.9328504399999816	-0.9403245745633768	0.007474134563395185
ru-49X4-a	amides	Ru	49X4	a	1	hcp	Amides	-509.28147526	-85.34712626	-423.06851142	-86.21296383999999	-0.8658375799999902	-0.947460832634448	0.0816232526344578
ru-37X3-a	amides	Ru	37X3	a	1	hcp	Amides	-491.99556788	-68.15812067	-423.06851142	-68.92705646000002	-0.7689357900000147	-0.4683515263841684	-0.3005842636158463
ru-49X5-a	amides	Ru	49X5	a	1	hcp	Amides	-508.82547616	-84.81148127	-423.06851142	-85.75696474	-0.9454834699999992	-1.1157077330976648	0.17022426309766558
ru-37X4-a	amides	Ru	37X4	a	1	hcp	Amides	-492.1762553	-68.52948564	-423.06851142	-69.10774387999999	-0.5782582399999825	-0.4892852198609461	-0.08897302013903641
ru-49X6-a	amides	Ru	49X6	a	1	hcp	Amides	-509.29578055	-85.18458992	-423.06851142	-86.22726913000002	-1.0426792100000313	-1.0752084638419177	0.03252925384188643
ru-49X7-a	amides	Ru	49X7	a	1	hcp	Amides	-508.85335271	-85.12457339	-423.06851142	-85.78484129000003	-0.6602679000000364	-0.9570451200228972	0.2967772200228608
ru-49X8-a	amides	Ru	49X8	a	1	hcp	Amides	-508.73115944	-84.60803269	-423.06851142	-85.66264802	-1.0546153300000043	-0.9223960896845966	-0.13221924031540766
cu-13X1-a	amides	Cu	13X1	a	110	fcc	Amides	-207.22814477	-35.32056159	-171.38308451	-35.84506026	-0.5244986699999998	0.6634090556213863	-1.1879077256213861
cu-25X1-a	amides	Cu	25X1	a	110	fcc	Amides	-223.44141097	-51.71780145	-171.38308451	-52.05832645999999	-0.3405250099999861	0.1166580124704808	-0.4571830224704669
cu-37X1-a	amides	Cu	37X1	a	110	fcc	Amides	-240.2825304	-68.36988191	-171.38308451	-68.89944589000001	-0.529563980000006	0.0344641650849553	-0.5640281450849614
cu-49X1-a	amides	Cu	49X1	a	110	fcc	Amides	-257.02953926	-85.09142633	-171.38308451	-85.64645474999998	-0.5550284199999709	-0.5945852145077026	0.03955679450773175
cu-49X2-a	amides	Cu	49X2	a	110	fcc	Amides	-256.97127768	-84.97580513	-171.38308451	-85.58819317000001	-0.6123880400000132	-0.5258118955750462	-0.08657614442496708
cu-25X2-a	amides	Cu	25X2	a	110	fcc	Amides	-224.12045871	-52.15327434	-171.38308451	-52.737374200000005	-0.584099860000002	0.3775912987349059	-0.961691158734908
cu-37X2-a	amides	Cu	37X2	a	110	fcc	Amides	-240.73972515	-68.74951717	-171.38308451	-69.35664064	-0.6071234699999906	-0.2300406949091495	-0.3770827750908411
cu-49X3-a	amides	Cu	49X3	a	110	fcc	Amides	-257.42995845	-85.39278571	-171.38308451	-86.04687394000001	-0.6540882300000135	-0.8016653004839327	0.14757707048391921
cu-49X4-a	amides	Cu	49X4	a	110	fcc	Amides	-257.40691665	-85.34712626	-171.38308451	-86.02383214000002	-0.6767058800000285	-0.5941856299849775	-0.08252025001505103
cu-37X3-a	amides	Cu	37X3	a	110	fcc	Amides	-240.08821375	-68.15812067	-171.38308451	-68.70512923999999	-0.5470085699999885	-0.2645203611178317	-0.28248820888215675
cu-49X5-a	amides	Cu	49X5	a	110	fcc	Amides	-256.74486391	-84.81148127	-171.38308451	-85.36177939999999	-0.5502981299999874	-0.8100519825355974	0.25975385253561
cu-37X4-a	amides	Cu	37X4	a	110	fcc	Amides	-240.31469763	-68.52948564	-171.38308451	-68.93161312000001	-0.4021274800000043	-0.0532521011570139	-0.3488753788429904
cu-49X6-a	amides	Cu	49X6	a	110	fcc	Amides	-257.20447892	-85.18458992	-171.38308451	-85.82139440999998	-0.6368044899999887	-0.7508388381322675	0.11403434813227875
cu-49X7-a	amides	Cu	49X7	a	110	fcc	Amides	-256.97804797	-85.12457339	-171.38308451	-85.59496345999997	-0.4703900699999792	-0.5826757585602991	0.1122856885603199
cu-49X8-a	amides	Cu	49X8	a	110	fcc	Amides	-256.8631449	-84.60803269	-171.38308451	-85.48006039	-0.8720277000000038	-0.7927182815153486	-0.07930941848465523
ni-13X1-a	amides	Ni	13X1	a	111	fcc	Amides	-286.7352421	-35.32056159	-250.91869356	-35.816548539999985	-0.4959869499999882	0.8346769528641715	-1.3306639028641598
ni-25X1-a	amides	Ni	25X1	a	111	fcc	Amides	-303.13606212	-51.71780145	-250.91869356	-52.21736856000001	-0.4995671100000081	0.5399098805463325	-1.0394769905463406
ni-37X1-a	amides	Ni	37X1	a	111	fcc	Amides	-319.978028	-68.36988191	-250.91869356	-69.05933443999999	-0.6894525299999827	-0.1485053582241562	-0.5409471717758265
ni-49X1-a	amides	Ni	49X1	a	111	fcc	Amides	-336.72297136	-85.09142633	-250.91869356	-85.80427779999997	-0.7128514699999613	-0.8846801333112637	0.17182866331130242
ni-49X2-a	amides	Ni	49X2	a	111	fcc	Amides	-336.6776251	-84.97580513	-250.91869356	-85.75893153999999	-0.7831264099999942	-0.7868106310285299	0.003684221028535717
ni-25X2-a	amides	Ni	25X2	a	111	fcc	Amides	-303.84849473	-52.15327434	-250.91869356	-52.92980117000002	-0.7765268300000159	0.2101653837134875	-0.9866922137135034
ni-37X2-a	amides	Ni	37X2	a	111	fcc	Amides	-320.46014914	-68.74951717	-250.91869356	-69.54145557999999	-0.791938409999986	-0.3576272866645809	-0.4343111233354051
ni-49X3-a	amides	Ni	49X3	a	111	fcc	Amides	-337.16619261	-85.39278571	-250.91869356	-86.24749904999999	-0.8547133399999893	-0.9675583266035233	0.11284498660353393
ni-49X4-a	amides	Ni	49X4	a	111	fcc	Amides	-337.08550313	-85.34712626	-250.91869356	-86.16680957	-0.819683310000002	-0.891479959585908	0.07179664958590593
ni-37X3-a	amides	Ni	37X3	a	111	fcc	Amides	-319.79291179	-68.15812067	-250.91869356	-68.87421823	-0.7160975599999944	-0.3999864037096472	-0.31611115629034714
ni-49X5-a	amides	Ni	49X5	a	111	fcc	Amides	-336.41222164	-84.81148127	-250.91869356	-85.49352807999998	-0.6820468099999744	-1.0162169280962845	0.33417011809631014
ni-37X4-a	amides	Ni	37X4	a	111	fcc	Amides	-319.98392426	-68.52948564	-250.91869356	-69.06523069999997	-0.535745059999968	-0.4383198215114277	-0.09742523848854034
ni-49X6-a	amides	Ni	49X6	a	111	fcc	Amides	-336.96804442	-85.18458992	-250.91869356	-86.04935086	-0.8647609400000107	-0.9200146577876892	0.055253717787678513
ni-49X7-a	amides	Ni	49X7	a	111	fcc	Amides	-336.6811624	-85.12457339	-250.91869356	-85.76246884	-0.637895450000002	-0.7194817871809107	0.08158633718090869
ni-49X8-a	amides	Ni	49X8	a	111	fcc	Amides	-336.54464294	-84.60803269	-250.91869356	-85.62594938000001	-1.017916690000007	-0.7147878172702775	-0.30312887272972944
ir-13X1-a	amides	Ir	13X1	a	111	fcc	Amides	-443.93503437	-35.32056159	-408.05800262	-35.87703174999996	-0.5564701599999609	0.7310536631004823	-1.287523823100443
ir-25X1-a	amides	Ir	25X1	a	111	fcc	Amides	-460.36909794	-51.71780145	-408.05800262	-52.31109531999999	-0.5932938699999895	0.482642988344196	-1.0759368583441855
ir-37X1-a	amides	Ir	37X1	a	111	fcc	Amides	-477.12106559	-68.36988191	-408.05800262	-69.06306296999998	-0.6931810599999721	-0.1350790886143471	-0.558101971385625
ir-49X1-a	amides	Ir	49X1	a	111	fcc	Amides	-493.87057964	-85.09142633	-408.05800262	-85.81257701999999	-0.7211506899999875	-0.8838453690928247	0.1626946790928372
ir-49X2-a	amides	Ir	49X2	a	111	fcc	Amides	-493.81530238	-84.97580513	-408.05800262	-85.75729975999997	-0.781494629999969	-0.7474997812584547	-0.03399484874151426
ir-25X2-a	amides	Ir	25X2	a	111	fcc	Amides	-461.02823311	-52.15327434	-408.05800262	-52.97023048999995	-0.816956149999946	0.186523299452304	-1.00347944945225
ir-37X2-a	amides	Ir	37X2	a	111	fcc	Amides	-477.65264177	-68.74951717	-408.05800262	-69.59463914999998	-0.8451219799999734	-0.3751883374994662	-0.46993364250050723
ir-49X3-a	amides	Ir	49X3	a	111	fcc	Amides	-494.34828486	-85.39278571	-408.05800262	-86.29028223999995	-0.8974965299999553	-0.9846497508010827	0.08715322080112742
ir-49X4-a	amides	Ir	49X4	a	111	fcc	Amides	-494.2106125	-85.34712626	-408.05800262	-86.15260988	-0.805483620000004	-0.8403985898662825	0.03491496986627851
ir-37X3-a	amides	Ir	37X3	a	111	fcc	Amides	-476.92939824	-68.15812067	-408.05800262	-68.87139561999999	-0.7132749499999846	-0.3766618054270054	-0.33661314457297925
ir-49X5-a	amides	Ir	49X5	a	111	fcc	Amides	-493.32434855	-84.81148127	-408.05800262	-85.26634593	-0.4548646599999983	-0.8299186819958635	0.3750540219958652
ir-37X4-a	amides	Ir	37X4	a	111	fcc	Amides	-477.2144483	-68.52948564	-408.05800262	-69.15644567999999	-0.626960039999986	-0.6315493663803124	0.004589326380326497
ir-49X6-a	amides	Ir	49X6	a	111	fcc	Amides	-494.3373529	-85.18458992	-408.05800262	-86.27935027999996	-1.094760359999967	-0.955544381599907	-0.13921597840005995
ir-49X7-a	amides	Ir	49X7	a	111	fcc	Amides	-493.90267483	-85.12457339	-408.05800262	-85.84467221	-0.720098820000004	-0.9273220023354298	0.2072231823354258
ir-49X8-a	amides	Ir	49X8	a	111	fcc	Amides	-493.6763853	-84.60803269	-408.05800262	-85.61838267999997	-1.0103499899999662	-0.9053046654870514	-0.10504532451291482
zn-13X1-a	amides	Zn	13X1	a	1	hcp	Amides	-89.41645921	-35.32056159	-53.85841374	-35.55804547	-0.2374838799999992	0.2877307103774527	-0.5252145903774519
zn-25X1-a	amides	Zn	25X1	a	1	hcp	Amides	-105.87840055	-51.71780145	-53.85841374	-52.01998680999999	-0.3021853599999886	0.092919476772785	-0.3951048367727736
zn-37X1-a	amides	Zn	37X1	a	1	hcp	Amides	-122.59104353	-68.36988191	-53.85841374	-68.73262978999999	-0.3627478799999863	0.0139102491394851	-0.3766581291394714
zn-49X1-a	amides	Zn	49X1	a	1	hcp	Amides	-139.32434939	-85.09142633	-53.85841374	-85.46593565	-0.3745093200000013	-0.3025957139153519	-0.07191360608464942
zn-49X2-a	amides	Zn	49X2	a	1	hcp	Amides	-139.26383509	-84.97580513	-53.85841374	-85.40542134999998	-0.4296162199999855	-0.2944627910002424	-0.13515342899974309
zn-25X2-a	amides	Zn	25X2	a	1	hcp	Amides	-106.42767476	-52.15327434	-53.85841374	-52.56926102	-0.415986679999996	0.0464046232798125	-0.4623913032798085
zn-37X2-a	amides	Zn	37X2	a	1	hcp	Amides	-123.02551592	-68.74951717	-53.85841374	-69.16710218	-0.4175850099999962	-0.1015748449690363	-0.3160101650309599
zn-49X3-a	amides	Zn	49X3	a	1	hcp	Amides	-139.71052696	-85.39278571	-53.85841374	-85.85211322	-0.4593275100000085	-0.4575621701549153	-0.0017653398450931945
zn-49X4-a	amides	Zn	49X4	a	1	hcp	Amides	-139.6739205	-85.34712626	-53.85841374	-85.81550676	-0.4683805000000092	-0.3892883318756759	-0.07909216812433328
zn-37X3-a	amides	Zn	37X3	a	1	hcp	Amides	-122.38132883	-68.15812067	-53.85841374	-68.52291509	-0.3647944199999955	-0.2258740502630729	-0.13892036973692262
zn-49X5-a	amides	Zn	49X5	a	1	hcp	Amides	-139.06280902	-84.81148127	-53.85841374	-85.20439528	-0.3929140099999983	-0.5983066324334061	0.20539262243340778
zn-37X4-a	amides	Zn	37X4	a	1	hcp	Amides	-122.7820339	-68.52948564	-53.85841374	-68.92362016	-0.3941345199999944	-0.142260701825208	-0.2518738181747864
zn-49X6-a	amides	Zn	49X6	a	1	hcp	Amides	-139.50585293	-85.18458992	-53.85841374	-85.64743919	-0.4628492700000066	-0.4192962109471665	-0.04355305905284007
zn-49X7-a	amides	Zn	49X7	a	1	hcp	Amides	-139.43539755	-85.12457339	-53.85841374	-85.57698381	-0.4524104200000067	-0.4712479400582339	0.018837520058227197
zn-49X8-a	amides	Zn	49X8	a	1	hcp	Amides	-139.17561016	-84.60803269	-53.85841374	-85.31719641999999	-0.709163729999986	-0.5236865192774474	-0.18547721072253864
rh-13X1-a	amides	Rh	13X1	a	111	fcc	Amides	-369.55322849	-35.32056159	-333.72858462	-35.82464386999999	-0.5040822799999916	0.7324728770949847	-1.2365551570949762
rh-25X1-a	amides	Rh	25X1	a	111	fcc	Amides	-386.02344612	-51.71780145	-333.72858462	-52.294861500000025	-0.5770600500000214	0.5722647445731184	-1.1493247945731397
rh-25X2-a	amides	Rh	25X2	a	111	fcc	Amides	-386.68266653	-52.15327434	-333.72858462	-52.95408191000001	-0.8008075700000106	0.3091613009870073	-1.109968870987018
rh-37X1-a	amides	Rh	37X1	a	111	fcc	Amides	-402.78805315	-68.36988191	-333.72858462	-69.05946853	-0.68958662	-0.1565145592072951	-0.533072060792705
rh-37X2-a	amides	Rh	37X2	a	111	fcc	Amides	-403.2783593	-68.74951717	-333.72858462	-69.54977467999998	-0.8002575099999802	-0.4085137441062301	-0.39174376589375015
rh-37X3-a	amides	Rh	37X3	a	111	fcc	Amides	-402.59776636	-68.15812067	-333.72858462	-68.86918173999999	-0.7110610699999853	-0.4045945433240803	-0.306466526675905
rh-37X4-a	amides	Rh	37X4	a	111	fcc	Amides	-402.86917812	-68.52948564	-333.72858462	-69.14059350000002	-0.6111078600000184	-0.2940276113045286	-0.3170802486954898
rh-49X1-a	amides	Rh	49X1	a	111	fcc	Amides	-419.53694824	-85.09142633	-333.72858462	-85.80836362000002	-0.7169372900000184	-0.8311668095136895	0.11422951951367111
rh-49X2-a	amides	Rh	49X2	a	111	fcc	Amides	-419.4817202	-84.97580513	-333.72858462	-85.75313557999999	-0.7773304499999938	-0.8338594121165244	0.05652896211653058
rh-49X3-a	amides	Rh	49X3	a	111	fcc	Amides	-419.99283159	-85.39278571	-333.72858462	-86.26424696999999	-0.8714612599999896	-0.8748880160417514	0.0034267560417617915
rh-49X4-a	amides	Rh	49X4	a	111	fcc	Amides	-419.88110469	-85.34712626	-333.72858462	-86.15252006999998	-0.805393809999984	-0.8612757329472345	0.05588192294725047
rh-49X5-a	amides	Rh	49X5	a	111	fcc	Amides	-419.20803115	-84.81148127	-333.72858462	-85.47944653000002	-0.6679652600000168	-0.9409538053635343	0.2729885453635176
rh-49X6-a	amides	Rh	49X6	a	111	fcc	Amides	-419.84359492	-85.18458992	-333.72858462	-86.1150103	-0.930420380000001	-0.9195255112167616	-0.01089486878323942
rh-49X7-a	amides	Rh	49X7	a	111	fcc	Amides	-419.55115718	-85.12457339	-333.72858462	-85.82257256000003	-0.6979991700000312	-0.8969478374514637	0.19894866745143247
co-25X1-a	amides	Co	25X1	a	1	hcp	Amides	-380.09079517	-51.71780145	-327.6932973	-52.39749787	-0.679696419999992	0.3695513825621646	-1.0492478025621566
co-25X2-a	amides	Co	25X2	a	1	hcp	Amides	-380.53751476	-52.15327434	-327.6932973	-52.84421746000004	-0.6909431200000355	0.1899404360604322	-0.8808835560604678
co-37X1-a	amides	Co	37X1	a	1	hcp	Amides	-396.70027451	-68.36988191	-327.6932973	-69.00697721	-0.6370952999999986	-0.1160965273221705	-0.5209987726778281
co-37X2-a	amides	Co	37X2	a	1	hcp	Amides	-397.16246324	-68.74951717	-327.6932973	-69.46916594000004	-0.7196487700000347	-0.4135837597961398	-0.30606501020389487
co-37X3-a	amides	Co	37X3	a	1	hcp	Amides	-396.50202307	-68.15812067	-327.6932973	-68.80872577000002	-0.6506051000000213	-0.0919337201269172	-0.558671379873104
co-37X4-a	amides	Co	37X4	a	1	hcp	Amides	-396.677021	-68.52948564	-327.6932973	-68.98372370000004	-0.4542380600000371	-0.3811051738373976	-0.07313288616263947
co-49X1-a	amides	Co	49X1	a	1	hcp	Amides	-413.45358324	-85.09142633	-327.6932973	-85.76028594000002	-0.6688596100000126	-0.8135311236386258	0.1446715136386132
co-49X2-a	amides	Co	49X2	a	1	hcp	Amides	-413.39176978	-84.97580513	-327.6932973	-85.69847248000002	-0.7226673500000231	-0.7599649811972284	0.037297631197205305
co-49X3-a	amides	Co	49X3	a	1	hcp	Amides	-413.87326561	-85.39278571	-327.6932973	-86.17996830999999	-0.7871825999999942	-0.8306455124639172	0.043462912463922976
co-49X4-a	amides	Co	49X4	a	1	hcp	Amides	-413.77392216	-85.34712626	-327.6932973	-86.08062486	-0.7334986000000043	-0.6900422826460613	-0.043456317353943064
co-49X5-a	amides	Co	49X5	a	1	hcp	Amides	-413.24207635	-84.81148127	-327.6932973	-85.54877905000001	-0.7372977800000058	-0.8962451198425327	0.15894733984252696
co-49X6-a	amides	Co	49X6	a	1	hcp	Amides	-413.63236743	-85.18458992	-327.6932973	-85.93907013	-0.7544802100000112	-0.9002260380617457	0.14574582806173453
co-49X7-a	amides	Co	49X7	a	1	hcp	Amides	-413.37142175	-85.12457339	-327.6932973	-85.67812445000004	-0.5535510600000464	-0.9170625548913448	0.3635114948912984
co-49X8-a	amides	Co	49X8	a	1	hcp	Amides	-413.03542208	-84.60803269	-327.6932973	-85.34212478	-0.7340920900000043	-0.6730806085952423	-0.06101148140476198
fe-13X1-a	amides	Fe	13X1	a	110	bcc	Amides	-417.44604174	-35.32056159	-381.20808412	-36.237957619999975	-0.9173960299999776	1.050847586732388	-1.9682436167323658
fe-25X1-a	amides	Fe	25X1	a	110	bcc	Amides	-433.88190394	-51.71780145	-381.20808412	-52.67381981999995	-0.9560183699999456	-0.0748118677976066	-0.881206502202339
fe-25X2-a	amides	Fe	25X2	a	110	bcc	Amides	-434.16516797	-52.15327434	-381.20808412	-52.95708385	-0.8038095100000007	0.0380179412281549	-0.8418274512281556
fe-37X1-a	amides	Fe	37X1	a	110	bcc	Amides	-450.62014953	-68.36988191	-381.20808412	-69.41206540999997	-1.0421834999999646	-0.5821432662545192	-0.46004023374544545
fe-37X2-a	amides	Fe	37X2	a	110	bcc	Amides	-450.84113091	-68.74951717	-381.20808412	-69.63304678999998	-0.883529619999976	-0.3712145957264283	-0.5123150242735477
fe-37X3-a	amides	Fe	37X3	a	110	bcc	Amides	-450.16201495	-68.15812067	-381.20808412	-68.95393082999999	-0.7958101599999878	-0.504532297392899	-0.2912778626070889
fe-37X4-a	amides	Fe	37X4	a	110	bcc	Amides	-450.82673525	-68.52948564	-381.20808412	-69.61865112999999	-1.089165489999985	-0.7170030426739231	-0.37216244732606185
fe-49X1-a	amides	Fe	49X1	a	110	bcc	Amides	-467.05828021	-85.09142633	-381.20808412	-85.85019609	-0.7587697599999927	-0.9095749380158225	0.1508051780158297
fe-49X2-a	amides	Fe	49X2	a	110	bcc	Amides	-466.97541764	-84.97580513	-381.20808412	-85.76733351999997	-0.7915283899999679	-0.8219361773924732	0.03040778739250527
fe-49X3-a	amides	Fe	49X3	a	110	bcc	Amides	-467.51501192	-85.39278571	-381.20808412	-86.30692779999998	-0.9141420899999844	-1.057224863856547	0.14308277385656254
fe-49X4-a	amides	Fe	49X4	a	110	bcc	Amides	-467.48832164	-85.34712626	-381.20808412	-86.28023751999996	-0.9331112599999614	-0.8699621033909324	-0.06314915660902898
fe-49X5-a	amides	Fe	49X5	a	110	bcc	Amides	-467.13460989	-84.81148127	-381.20808412	-85.92652576999996	-1.1150444999999536	-1.1851309509954433	0.07008645099548971
fe-49X6-a	amides	Fe	49X6	a	110	bcc	Amides	-467.48538661	-85.18458992	-381.20808412	-86.27730248999995	-1.0927125699999607	-1.1020816712265145	0.009369101226553767
fe-49X7-a	amides	Fe	49X7	a	110	bcc	Amides	-467.44896051	-85.12457339	-381.20808412	-86.24087638999998	-1.1163029999999878	-1.405421439080726	0.2891184390807382
fe-49X8-a	amides	Fe	49X8	a	110	bcc	Amides	-467.11788871	-84.60803269	-381.20808412	-85.90980458999996	-1.301771899999963	-1.0052122784819488	-0.2965596215180142
ir-4aZ6-a	amidines	Ir	4aZ6	a	111	fcc	Amidines	-498.95373717	-89.82432836	-408.05800262	-90.89573455	-1.0714061899999905	-1.3073498480738408	0.23594365807385032
ag-4aZ1-a	amidines	Ag	4aZ1	a	111	fcc	Amidines	-216.05712563	-89.83666085	-125.30436866	-90.75275697	-0.916096120000006	-0.9574137022981546	0.041317582298148636
ag-4aZ2-a	amidines	Ag	4aZ2	a	111	fcc	Amidines	-215.94950622	-89.77371337	-125.30436866	-90.64513756	-0.871424189999999	-0.964455805395488	0.09303161539548899
ag-4aZ3-a	amidines	Ag	4aZ3	a	111	fcc	Amidines	-216.29566788	-90.18966138	-125.30436866	-90.99129922	-0.8016378399999979	-0.7708215089626407	-0.03081633103735726
ag-4aZ4-a	amidines	Ag	4aZ4	a	111	fcc	Amidines	-216.27862345	-90.14320214	-125.30436866	-90.97425479	-0.8310526500000037	-0.9345145237444684	0.1034618737444647
ag-4aZ5-a	amidines	Ag	4aZ5	a	111	fcc	Amidines	-215.92676627	-89.92729302	-125.30436866	-90.62239761	-0.6951045900000139	-0.8404376297334579	0.14533303973344402
ag-4aZ6-a	amidines	Ag	4aZ6	a	111	fcc	Amidines	-215.62556684	-89.82432836	-125.30436866	-90.32119818	-0.4968698200000148	-0.5711796659122825	0.07430984591226775
ag-4aZ7-a	amidines	Ag	4aZ7	a	111	fcc	Amidines	-215.63001548	-89.74371693	-125.30436866	-90.32564682	-0.5819298899999978	-0.520445062071559	-0.06148482792843879
ag-4aZ8-a	amidines	Ag	4aZ8	a	111	fcc	Amidines	-215.74284306	-89.76359319	-125.30436866	-90.43847440000002	-0.6748812100000237	-0.7643914131946588	0.0895102031946351
ag-4aZ9-a	amidines	Ag	4aZ9	a	111	fcc	Amidines	-215.83563325	-89.936183	-125.30436866	-90.53126459	-0.5950815900000066	-0.8219534008632934	0.22687181086328678
ag-4aZa-a	amidines	Ag	4aZa	a	111	fcc	Amidines	-215.88191473	-89.98237877	-125.30436866	-90.57754607	-0.5951673000000142	-0.6684807936583752	0.07331349365836104
ag-4aZb-a	amidines	Ag	4aZb	a	111	fcc	Amidines	-215.88526488	-89.83189482	-125.30436866	-90.58089622	-0.7490013999999974	-0.4643619964295595	-0.2846394035704379
ag-4aZc-a	amidines	Ag	4aZc	a	111	fcc	Amidines	-215.82860017	-89.88367801	-125.30436866	-90.52423151	-0.6405534999999958	-0.6773991068422873	0.036845606842291545
ag-4aZd-a	amidines	Ag	4aZd	a	111	fcc	Amidines	-215.62453998	-89.53895482	-125.30436866	-90.32017132	-0.7812165000000135	-0.9883114606946748	0.20709496069466127
ag-4aZe-a	amidines	Ag	4aZe	a	111	fcc	Amidines	-215.77414387	-89.76368235	-125.30436866	-90.46977521	-0.7060928599999983	-0.8488484246442312	0.1427555646442329
ag-4aZf-a	amidines	Ag	4aZf	a	111	fcc	Amidines	-215.94966292	-89.86611798	-125.30436866	-90.64529426	-0.7791762800000157	-0.7902243229425068	0.011048042942491065
ag-4aZg-a	amidines	Ag	4aZg	a	111	fcc	Amidines	-215.6363381	-89.59163214	-125.30436866	-90.33196944	-0.7403372999999931	-0.8670788943778405	0.12674159437784738
ag-4aZh-a	amidines	Ag	4aZh	a	111	fcc	Amidines	-215.65744216	-89.44856733	-125.30436866	-90.3530735	-0.9045061699999906	-0.9615714481509912	0.0570652781510006
ag-4aZi-a	amidines	Ag	4aZi	a	111	fcc	Amidines	-215.53141345	-89.48306868	-125.30436866	-90.22704479	-0.7439761100000055	-0.9370325951764612	0.19305648517645568
ag-4aZj-a	amidines	Ag	4aZj	a	111	fcc	Amidines	-215.69927796	-89.53796066	-125.30436866	-90.3949093	-0.8569486399999988	-0.7634372329119401	-0.09351140708805872
ag-4aZk-a	amidines	Ag	4aZk	a	111	fcc	Amidines	-215.56729481	-89.47953894	-125.30436866	-90.26292615	-0.7833872100000008	-0.8014712493795173	0.018084039379516526
ag-4aZl-a	amidines	Ag	4aZl	a	111	fcc	Amidines	-215.1162517	-89.3159104	-125.30436866	-89.81188304	-0.4959726399999908	-0.7429757495931426	0.2470031095931518
ag-4aZm-a	amidines	Ag	4aZm	a	111	fcc	Amidines	-215.06611808	-88.98917594	-125.30436866	-89.76174942	-0.7725734800000055	-0.8121176508010706	0.03954417080106509
ag-4aZn-a	amidines	Ag	4aZn	a	111	fcc	Amidines	-215.64000249	-89.52619563	-125.30436866	-90.33563383	-0.8094382000000024	-0.6377874204487739	-0.17165077955122854
ag-4aZo-a	amidines	Ag	4aZo	a	111	fcc	Amidines	-215.60915739	-89.59802192	-125.30436866	-90.30478873	-0.7067668100000191	-0.6954378219342345	-0.011328988065784529
au-4aZ1-a	amidines	Au	4aZ1	a	111	fcc	Amidines	-241.61804289	-89.83666085	-150.76413218	-90.85391071	-1.0172498600000068	-1.131872534565801	0.11462267456579411
au-4aZ2-a	amidines	Au	4aZ2	a	111	fcc	Amidines	-241.49120276	-89.77371337	-150.76413218	-90.72707058	-0.9533572100000072	-1.1109712786257262	0.15761406862571903
au-4aZ3-a	amidines	Au	4aZ3	a	111	fcc	Amidines	-241.81579069	-90.18966138	-150.76413218	-91.05165851	-0.861997130000006	-1.0142970852169952	0.15229995521698925
au-4aZ4-a	amidines	Au	4aZ4	a	111	fcc	Amidines	-241.82382742	-90.14320214	-150.76413218	-91.05969524	-0.9164930999999968	-1.0137700470103113	0.09727694701031442
au-4aZ5-a	amidines	Au	4aZ5	a	111	fcc	Amidines	-241.47160587	-89.92729302	-150.76413218	-90.70747369	-0.7801806700000071	-0.894630706512217	0.11445003651220986
au-4aZ6-a	amidines	Au	4aZ6	a	111	fcc	Amidines	-241.13317293	-89.82432836	-150.76413218	-90.36904075	-0.544712390000015	-0.6238570772600269	0.07914468726001189
au-4aZ7-a	amidines	Au	4aZ7	a	111	fcc	Amidines	-241.13373067	-89.74371693	-150.76413218	-90.36959849000002	-0.6258815600000105	-0.4204364047145787	-0.20544515528543178
au-4aZ8-a	amidines	Au	4aZ8	a	111	fcc	Amidines	-241.33958627	-89.76359319	-150.76413218	-90.57545409000002	-0.8118609000000276	-0.8387210238096685	0.026860123809640868
au-4aZ9-a	amidines	Au	4aZ9	a	111	fcc	Amidines	-241.3313102	-89.936183	-150.76413218	-90.56717802	-0.6309950200000003	-0.5872239030847624	-0.04377111691523794
au-4aZa-a	amidines	Au	4aZa	a	111	fcc	Amidines	-241.38497134	-89.98237877	-150.76413218	-90.62083916	-0.6384603900000059	-0.7951823860721561	0.1567219960721502
au-4aZb-a	amidines	Au	4aZb	a	111	fcc	Amidines	-241.4010329	-89.83189482	-150.76413218	-90.63690072	-0.8050058999999976	-0.4612721057667812	-0.3437337942332164
au-4aZc-a	amidines	Au	4aZc	a	111	fcc	Amidines	-241.32725807	-89.88367801	-150.76413218	-90.56312589	-0.6794478800000121	-0.7391532873053563	0.05970540730534424
au-4aZd-a	amidines	Au	4aZd	a	111	fcc	Amidines	-241.14178304	-89.53895482	-150.76413218	-90.37765086000002	-0.8386960400000163	-0.904934934980389	0.06623889498037272
au-4aZe-a	amidines	Au	4aZe	a	111	fcc	Amidines	-241.26951536	-89.76368235	-150.76413218	-90.50538318000002	-0.7417008300000276	-0.9803473277934812	0.2386464977934536
au-4aZf-a	amidines	Au	4aZf	a	111	fcc	Amidines	-241.45146382	-89.86611798	-150.76413218	-90.68733164	-0.821213659999998	-0.8198360621854164	-0.001377597814581577
au-4aZg-a	amidines	Au	4aZg	a	111	fcc	Amidines	-241.14854257	-89.59163214	-150.76413218	-90.38441039	-0.7927782499999978	-0.8925340359993044	0.09975578599930657
au-4aZh-a	amidines	Au	4aZh	a	111	fcc	Amidines	-241.19545596	-89.44856733	-150.76413218	-90.43132378	-0.9827564500000108	-1.0807326050454409	0.09797615504543011
au-4aZi-a	amidines	Au	4aZi	a	111	fcc	Amidines	-241.05418941	-89.48306868	-150.76413218	-90.29005723	-0.8069885499999998	-1.0331705645273956	0.22618201452739584
au-4aZj-a	amidines	Au	4aZj	a	111	fcc	Amidines	-241.25967012	-89.53796066	-150.76413218	-90.49553794000002	-0.9575772800000236	-0.8229351386992931	-0.1346421413007305
au-4aZk-a	amidines	Au	4aZk	a	111	fcc	Amidines	-241.08961012	-89.47953894	-150.76413218	-90.32547794	-0.8459390000000155	-0.7735175562596339	-0.07242144374038162
au-4aZl-a	amidines	Au	4aZl	a	111	fcc	Amidines	-240.63517684	-89.3159104	-150.76413218	-89.87104466000002	-0.5551342600000169	-0.4022943487977954	-0.15283991120222146
au-4aZm-a	amidines	Au	4aZm	a	111	fcc	Amidines	-240.59091232	-88.98917594	-150.76413218	-89.82678014000001	-0.8376042000000155	-0.8823871152311682	0.04478291523115274
au-4aZn-a	amidines	Au	4aZn	a	111	fcc	Amidines	-241.18646056	-89.52619563	-150.76413218	-90.42232838	-0.8961327500000067	-0.94253606821502	0.04640331821501331
au-4aZo-a	amidines	Au	4aZo	a	111	fcc	Amidines	-241.19611831	-89.59802192	-150.76413218	-90.43198613	-0.8339642100000191	-0.8943298698887929	0.06036565988877385
cd-4aZ1-a	amidines	Cd	4aZ1	a	1	hcp	Amidines	-126.56545011	-89.83666085	-36.05766447	-90.50778564	-0.6711247900000075	-0.7781231123534411	0.10699832235343365
ir-4aZ7-a	amidines	Ir	4aZ7	a	111	fcc	Amidines	-498.94313886	-89.74371693	-408.05800262	-90.88513623999997	-1.1414193099999466	-1.2864417027454351	0.14502239274548856
ir-4aZ8-a	amidines	Ir	4aZ8	a	111	fcc	Amidines	-498.91979776	-89.76359319	-408.05800262	-90.86179513999996	-1.0982019499999751	-1.2336689881925622	0.1354670381925871
cd-4aZ2-a	amidines	Cd	4aZ2	a	1	hcp	Amidines	-126.49119369	-89.77371337	-36.05766447	-90.43352922	-0.6598158500000011	-0.7794137244325867	0.11959787443258563
rh-14Z1-a	amidines	Rh	14Z1	a	111	fcc	Amidines	-374.97305455	-40.17277264	-333.72858462	-41.24446992999998	-1.0716972899999817	0.7223316974837743	-1.794028987483756
rh-26Z1-a	amidines	Rh	26Z1	a	111	fcc	Amidines	-391.77601461	-56.49648025	-333.72858462	-58.04742999000001	-1.5509497400000145	-0.8076154355320924	-0.7433343044679221
rh-26Z2-a	amidines	Rh	26Z2	a	111	fcc	Amidines	-392.2008444	-56.9633665	-333.72858462	-58.47225978	-1.5088932800000023	-0.815439484204056	-0.6934537957959463
rh-26Z3-a	amidines	Rh	26Z3	a	111	fcc	Amidines	-391.4149775	-56.47362309	-333.72858462	-57.68639288000003	-1.2127697900000314	-0.4328097461423823	-0.779960043857649
co-14Z1-a	amidines	Co	14Z1	a	1	hcp	Amidines	-369.1513741	-40.17277264	-327.6932973	-41.458076800000015	-1.2853041600000168	0.6096924948682769	-1.8949966548682937
cd-4aZ3-a	amidines	Cd	4aZ3	a	1	hcp	Amidines	-126.79115702	-90.18966138	-36.05766447	-90.73349255	-0.54383116999999	-0.482504052346357	-0.06132711765363302
cd-4aZ4-a	amidines	Cd	4aZ4	a	1	hcp	Amidines	-126.81337687	-90.14320214	-36.05766447	-90.7557124	-0.6125102599999934	-0.5111110891255208	-0.10139917087447259
cd-4aZ5-a	amidines	Cd	4aZ5	a	1	hcp	Amidines	-126.49456104	-89.92729302	-36.05766447	-90.43689657	-0.5096035499999942	-0.7538047198052453	0.24420116980525108
cd-4aZ6-a	amidines	Cd	4aZ6	a	1	hcp	Amidines	-126.19694672	-89.82432836	-36.05766447	-90.13928225	-0.3149538900000124	-0.3985717826407011	0.0836178926406887
cd-4aZ7-a	amidines	Cd	4aZ7	a	1	hcp	Amidines	-126.20030708	-89.74371693	-36.05766447	-90.14264261	-0.3989256799999907	-0.246479349563117	-0.15244633043687367
cd-4aZ8-a	amidines	Cd	4aZ8	a	1	hcp	Amidines	-126.30446044	-89.76359319	-36.05766447	-90.24679597	-0.4832027799999991	-0.6029684518651948	0.11976567186519566
cd-4aZ9-a	amidines	Cd	4aZ9	a	1	hcp	Amidines	-126.37192172	-89.936183	-36.05766447	-90.31425725	-0.3780742499999974	-0.5772928498173968	0.19921859981739942
rh-26Z4-a	amidines	Rh	26Z4	a	111	fcc	Amidines	-391.13725936	-56.48695894	-333.72858462	-57.40867473999998	-0.92171579999998	0.078030360375763	-0.9997461603757429
rh-38Z1-a	amidines	Rh	38Z1	a	111	fcc	Amidines	-408.42753333	-73.16804246	-333.72858462	-74.69894871000002	-1.5309062500000294	-1.2882519612917207	-0.24265428870830874
rh-38Z2-a	amidines	Rh	38Z2	a	111	fcc	Amidines	-408.79817151	-73.51030823	-333.72858462	-75.06958688999998	-1.5592786599999755	-1.30957203463025	-0.24970662536972554
rh-38Z3-a	amidines	Rh	38Z3	a	111	fcc	Amidines	-408.36575188	-73.14079468	-333.72858462	-74.63716726000001	-1.4963725800000134	-1.5224768831400723	0.02610430314005896
rh-38Z4-a	amidines	Rh	38Z4	a	111	fcc	Amidines	-408.5270105	-73.15683345	-333.72858462	-74.79842588000002	-1.6415924300000313	-0.9966237947640052	-0.6449686352360261
rh-38Z5-a	amidines	Rh	38Z5	a	111	fcc	Amidines	-408.43970902	-73.26704009	-333.72858462	-74.71112440000002	-1.4440843100000222	-1.3155933600244083	-0.12849094997561394
rh-38Z6-a	amidines	Rh	38Z6	a	111	fcc	Amidines	-408.16516926	-73.31321823	-333.72858462	-74.43658464000004	-1.1233664100000311	-0.8644324363238525	-0.25893397367617865
rh-38Z7-a	amidines	Rh	38Z7	a	111	fcc	Amidines	-407.9096318	-72.8732225	-333.72858462	-74.18104718000001	-1.3078246800000102	-1.1118988342931573	-0.1959258457068529
rh-38Z8-a	amidines	Rh	38Z8	a	111	fcc	Amidines	-408.17372862	-73.20189653	-333.72858462	-74.44514400000003	-1.2432474700000284	-1.1546912651579504	-0.08855620484207805
rh-38Z9-a	amidines	Rh	38Z9	a	111	fcc	Amidines	-408.06093372	-72.78093875	-333.72858462	-74.33234909999999	-1.5514103499999834	-1.1479288999323105	-0.4034814500676729
rh-38Za-a	amidines	Rh	38Za	a	111	fcc	Amidines	-407.83029102	-72.81191912	-333.72858462	-74.10170640000001	-1.289787280000013	-0.8617056738372497	-0.42808160616276325
rh-4aZ1-a	amidines	Rh	4aZ1	a	111	fcc	Amidines	-425.07375927	-89.83666085	-333.72858462	-91.34517465	-1.5085137999999887	-1.5383051092828453	0.02979130928285656
rh-4aZ2-a	amidines	Rh	4aZ2	a	111	fcc	Amidines	-425.13879583	-89.77371337	-333.72858462	-91.41021121	-1.636497840000004	-1.7905072440794785	0.1540094040794744
rh-4aZ3-a	amidines	Rh	4aZ3	a	111	fcc	Amidines	-425.40809377	-90.18966138	-333.72858462	-91.67950915	-1.4898477699999972	-1.6201946753507883	0.13034690535079108
rh-4aZ4-a	amidines	Rh	4aZ4	a	111	fcc	Amidines	-425.42755882	-90.14320214	-333.72858462	-91.6989742	-1.5557720600000096	-1.6705595486848352	0.11478748868482569
rh-4aZ5-a	amidines	Rh	4aZ5	a	111	fcc	Amidines	-425.03923908	-89.92729302	-333.72858462	-91.31065446000002	-1.38336144000003	-1.642611596721892	0.2592501567218619
rh-4aZ6-a	amidines	Rh	4aZ6	a	111	fcc	Amidines	-424.54558415	-89.82432836	-333.72858462	-90.81699953000005	-0.9926711700000368	-1.0994820753660264	0.10681090536598958
rh-4aZ7-a	amidines	Rh	4aZ7	a	111	fcc	Amidines	-424.54788957	-89.74371693	-333.72858462	-90.81930495	-1.075588019999998	-1.0351076308774907	-0.0404803891225074
rh-4aZ8-a	amidines	Rh	4aZ8	a	111	fcc	Amidines	-424.70232266	-89.76359319	-333.72858462	-90.97373804	-1.210144850000006	-1.3307576931320426	0.12061284313203657
rh-4aZ9-a	amidines	Rh	4aZ9	a	111	fcc	Amidines	-424.86644997	-89.936183	-333.72858462	-91.13786535000004	-1.201682350000027	-1.6728617526160576	0.47117940261603053
rh-4aZa-a	amidines	Rh	4aZa	a	111	fcc	Amidines	-424.87496191	-89.98237877	-333.72858462	-91.14637729000005	-1.1639985200000351	-1.1796171438744096	0.015618623874374515
rh-4aZb-a	amidines	Rh	4aZb	a	111	fcc	Amidines	-425.04924953	-89.83189482	-333.72858462	-91.32066491	-1.4887700900000027	-1.505662039177892	0.016891949177889387
rh-4aZc-a	amidines	Rh	4aZc	a	111	fcc	Amidines	-424.77724646	-89.88367801	-333.72858462	-91.04866184000002	-1.1649838300000257	-1.1544903964296651	-0.010493433570360589
rh-4aZd-a	amidines	Rh	4aZd	a	111	fcc	Amidines	-424.65958582	-89.53895482	-333.72858462	-90.93100120000004	-1.392046380000025	-1.6669632879803231	0.2749169079802982
rh-4aZe-a	amidines	Rh	4aZe	a	111	fcc	Amidines	-424.84240628	-89.76368235	-333.72858462	-91.11382166	-1.3501393099999888	-1.4596489628010971	0.10950965280110836
rh-4aZf-a	amidines	Rh	4aZf	a	111	fcc	Amidines	-424.89392612	-89.86611798	-333.72858462	-91.1653415	-1.2992235200000124	-1.4586901895928437	0.1594666695928313
rh-4aZg-a	amidines	Rh	4aZg	a	111	fcc	Amidines	-424.62099941	-89.59163214	-333.72858462	-90.89241479000005	-1.3007826500000306	-1.569256834554551	0.26847418455452043
rh-4aZh-a	amidines	Rh	4aZh	a	111	fcc	Amidines	-424.52067287	-89.44856733	-333.72858462	-90.79208825	-1.3435209200000031	-1.5690099648063125	0.22548904480630938
rh-4aZi-a	amidines	Rh	4aZi	a	111	fcc	Amidines	-424.59203151	-89.48306868	-333.72858462	-90.86344689000003	-1.380378210000032	-1.657384741748814	0.277006531748782
rh-4aZj-a	amidines	Rh	4aZj	a	111	fcc	Amidines	-424.86740107	-89.53796066	-333.72858462	-91.13881645000004	-1.6008557900000395	-1.521996778891321	-0.07885901110871862
rh-4aZk-a	amidines	Rh	4aZk	a	111	fcc	Amidines	-424.46192632	-89.47953894	-333.72858462	-90.73334169999998	-1.253802759999985	-1.425874884779816	0.17207212477983092
cd-4aZa-a	amidines	Cd	4aZa	a	1	hcp	Amidines	-126.48381771	-89.98237877	-36.05766447	-90.42615324	-0.4437744699999939	-0.6274246321798671	0.18365016217987318
rh-4aZl-a	amidines	Rh	4aZl	a	111	fcc	Amidines	-424.06862944	-89.3159104	-333.72858462	-90.34004482	-1.0241344199999958	-1.540272029649017	0.5161376096490213
rh-4aZm-a	amidines	Rh	4aZm	a	111	fcc	Amidines	-424.16554507	-88.98917594	-333.72858462	-90.43696045000002	-1.4477845100000195	-1.5285749965082402	0.08079048650822074
rh-4aZn-a	amidines	Rh	4aZn	a	111	fcc	Amidines	-424.68528842	-89.52619563	-333.72858462	-90.9567038	-1.4305081700000102	-1.4839191296310474	0.05341095963103726
rh-4aZo-a	amidines	Rh	4aZo	a	111	fcc	Amidines	-424.77964545	-89.59802192	-333.72858462	-91.05106082999998	-1.4530389099999894	-1.4492666545986026	-0.003772255401386815
cd-4aZb-a	amidines	Cd	4aZb	a	1	hcp	Amidines	-126.47150866	-89.83189482	-36.05766447	-90.41384419	-0.5819493699999896	-0.4272304898322829	-0.15471888016770668
cd-4aZc-a	amidines	Cd	4aZc	a	1	hcp	Amidines	-126.44788966	-89.88367801	-36.05766447	-90.39022519	-0.5065471799999983	-0.525180368312121	0.018633188312122684
cd-4aZd-a	amidines	Cd	4aZd	a	1	hcp	Amidines	-126.14641671	-89.53895482	-36.05766447	-90.08875224	-0.5497974199999902	-0.7182956641579921	0.16849824415800185
cd-4aZe-a	amidines	Cd	4aZe	a	1	hcp	Amidines	-126.50631056	-89.76368235	-36.05766447	-90.44864609	-0.6849637400000148	-0.641918756979706	-0.04304498302030879
cd-4aZf-a	amidines	Cd	4aZf	a	1	hcp	Amidines	-126.52685421	-89.86611798	-36.05766447	-90.46918974	-0.6030717599999917	-0.6160479555960876	0.012976195596095863
cd-4aZg-a	amidines	Cd	4aZg	a	1	hcp	Amidines	-126.19203318	-89.59163214	-36.05766447	-90.13436871	-0.5427365699999882	-0.7048648016226338	0.16212823162264556
cd-4aZh-a	amidines	Cd	4aZh	a	1	hcp	Amidines	-126.22999272	-89.44856733	-36.05766447	-90.17232825	-0.7237609199999895	-0.8602090259885813	0.1364481059885918
cd-4aZi-a	amidines	Cd	4aZi	a	1	hcp	Amidines	-126.05717382	-89.48306868	-36.05766447	-89.99950935000001	-0.5164406700000086	-0.5917020054945965	0.07526133549458791
cd-4aZj-a	amidines	Cd	4aZj	a	1	hcp	Amidines	-126.25647153	-89.53796066	-36.05766447	-90.19880706	-0.6608464000000112	-0.6442600007780754	-0.01658639922193572
cd-4aZk-a	amidines	Cd	4aZk	a	1	hcp	Amidines	-126.12548653	-89.47953894	-36.05766447	-90.06782206	-0.5882831199999998	-0.4699343633513422	-0.11834875664865763
cd-4aZl-a	amidines	Cd	4aZl	a	1	hcp	Amidines	-125.73646904	-89.3159104	-36.05766447	-89.67880457000001	-0.3628941700000041	-0.6753058810235189	0.3124117110235147
cd-4aZm-a	amidines	Cd	4aZm	a	1	hcp	Amidines	-125.62837479	-88.98917594	-36.05766447	-89.57071031999999	-0.5815343799999937	-0.6971578725521681	0.11562349255217441
cd-4aZn-a	amidines	Cd	4aZn	a	1	hcp	Amidines	-126.21477987	-89.52619563	-36.05766447	-90.1571154	-0.6309197700000055	-0.7217506924018835	0.09083092240187796
cd-4aZo-a	amidines	Cd	4aZo	a	1	hcp	Amidines	-126.20998594	-89.59802192	-36.05766447	-90.15232147	-0.5542995500000103	-0.7054963288855589	0.1511967788855486
pt-4aZ1-a	amidines	Pt	4aZ1	a	111	fcc	Amidines	-374.00092832	-89.83666085	-282.75561201	-91.24531631000002	-1.4086554600000198	-1.6014532426499102	0.19279778264989034
pt-4aZ2-a	amidines	Pt	4aZ2	a	111	fcc	Amidines	-374.30226787	-89.77371337	-282.75561201	-91.54665586	-1.7729424899999913	-2.0566202021312705	0.28367771213127924
pt-4aZ3-a	amidines	Pt	4aZ3	a	111	fcc	Amidines	-374.55384567	-90.18966138	-282.75561201	-91.79823366	-1.60857227999999	-1.7275922016840042	0.11901992168401421
pt-4aZ4-a	amidines	Pt	4aZ4	a	111	fcc	Amidines	-374.60772114	-90.14320214	-282.75561201	-91.85210913000004	-1.708906990000031	-1.7136997501310134	0.004792760130982288
pt-4aZ5-a	amidines	Pt	4aZ5	a	111	fcc	Amidines	-374.03915951	-89.92729302	-282.75561201	-91.2835475	-1.356254480000004	-1.534518242168076	0.17826376216807205
pt-4aZ6-a	amidines	Pt	4aZ6	a	111	fcc	Amidines	-373.62385784	-89.82432836	-282.75561201	-90.86824583000003	-1.043917470000039	-1.1907997693537595	0.14688229935372044
pt-4aZ7-a	amidines	Pt	4aZ7	a	111	fcc	Amidines	-373.62785256	-89.74371693	-282.75561201	-90.87224055	-1.12852362000001	-1.341165262425065	0.212641642425055
pt-4aZ8-a	amidines	Pt	4aZ8	a	111	fcc	Amidines	-373.37065097	-89.76359319	-282.75561201	-90.61503896	-0.851445769999998	-1.293567626734017	0.44212185673401905
pt-4aZ9-a	amidines	Pt	4aZ9	a	111	fcc	Amidines	-373.53660667	-89.936183	-282.75561201	-90.78099466000003	-0.8448116600000333	-1.4044971128140702	0.5596854528140369
pt-4aZa-a	amidines	Pt	4aZa	a	111	fcc	Amidines	-373.99092462	-89.98237877	-282.75561201	-91.23531261	-1.2529338399999972	-1.4551593780773828	0.20222553807738564
pt-4aZb-a	amidines	Pt	4aZb	a	111	fcc	Amidines	-374.02881608	-89.83189482	-282.75561201	-91.27320407000002	-1.4413092500000175	-1.4084745863391106	-0.032834663660906926
pt-4aZc-a	amidines	Pt	4aZc	a	111	fcc	Amidines	-373.89558884	-89.88367801	-282.75561201	-91.13997683000002	-1.2562988200000262	-1.2719900625069158	0.01569124250688958
pt-4aZd-a	amidines	Pt	4aZd	a	111	fcc	Amidines	-373.82117792	-89.53895482	-282.75561201	-91.06556591000005	-1.5266110900000314	-1.6180004051699657	0.09138931516993432
pt-4aZe-a	amidines	Pt	4aZe	a	111	fcc	Amidines	-373.9891853	-89.76368235	-282.75561201	-91.23357328999998	-1.4698909399999849	-1.539642798848874	0.06975185884888901
pt-4aZf-a	amidines	Pt	4aZf	a	111	fcc	Amidines	-374.04890309	-89.86611798	-282.75561201	-91.29329108000002	-1.4271731000000187	-1.6639618111343424	0.23678871113432365
pt-4aZg-a	amidines	Pt	4aZg	a	111	fcc	Amidines	-373.79007889	-89.59163214	-282.75561201	-91.03446688000002	-1.4428347400000234	-1.5663518091450896	0.12351706914506622
pt-4aZh-a	amidines	Pt	4aZh	a	111	fcc	Amidines	-373.22073616	-89.44856733	-282.75561201	-90.46512415	-1.0165568200000052	-1.5940815971444948	0.5775247771444896
pt-4aZi-a	amidines	Pt	4aZi	a	111	fcc	Amidines	-373.75355325	-89.48306868	-282.75561201	-90.99794124	-1.5148725599999864	-1.626503058591723	0.11163049859173668
pt-4aZj-a	amidines	Pt	4aZj	a	111	fcc	Amidines	-374.02638946	-89.53796066	-282.75561201	-91.27077745000004	-1.7328167900000295	-1.771580946125269	0.038764156125239424
pt-4aZk-a	amidines	Pt	4aZk	a	111	fcc	Amidines	-373.14790354	-89.47953894	-282.75561201	-90.39229153000002	-0.9127525900000252	-1.4172952998551125	0.5045427098550873
pt-4aZl-a	amidines	Pt	4aZl	a	111	fcc	Amidines	-373.26062099	-89.3159104	-282.75561201	-90.50500898	-1.189098580000007	-1.6682722717616514	0.4791736917616445
pt-4aZm-a	amidines	Pt	4aZm	a	111	fcc	Amidines	-373.29084103	-88.98917594	-282.75561201	-90.53522902000005	-1.5460530800000356	-1.4005322698342866	-0.14552081016574903
pt-4aZn-a	amidines	Pt	4aZn	a	111	fcc	Amidines	-373.92290614	-89.52619563	-282.75561201	-91.16729413000002	-1.6410985000000125	-1.678156247542148	0.037057747542135644
pt-4aZo-a	amidines	Pt	4aZo	a	111	fcc	Amidines	-373.78663051	-89.59802192	-282.75561201	-91.03101850000002	-1.4329965800000224	-1.3596942723193308	-0.07330230768069157
pd-4aZ1-a	amidines	Pd	4aZ1	a	111	fcc	Amidines	-332.51985126	-89.83666085	-241.23300654	-91.28684472	-1.4501838700000036	-1.6049197532076818	0.15473588320767817
pd-4aZ2-a	amidines	Pd	4aZ2	a	111	fcc	Amidines	-332.63148027	-89.77371337	-241.23300654	-91.39847373	-1.6247603600000105	-1.8733578798184425	0.24859751981843203
pd-4aZ3-a	amidines	Pd	4aZ3	a	111	fcc	Amidines	-332.82840893	-90.18966138	-241.23300654	-91.59540239000005	-1.4057410100000285	-1.559353338840495	0.1536123288404665
pd-4aZ4-a	amidines	Pd	4aZ4	a	111	fcc	Amidines	-332.9126694	-90.14320214	-241.23300654	-91.67966286000004	-1.5364607200000364	-1.580224740764507	0.0437640207644705
pd-4aZ5-a	amidines	Pd	4aZ5	a	111	fcc	Amidines	-332.49040241	-89.92729302	-241.23300654	-91.25739587	-1.3301028500000172	-1.5393649268531815	0.20926207685316434
pd-4aZ6-a	amidines	Pd	4aZ6	a	111	fcc	Amidines	-332.07270138	-89.82432836	-241.23300654	-90.83969484000002	-1.0153664800000255	-1.1233446200535298	0.10797814005350426
pd-4aZ7-a	amidines	Pd	4aZ7	a	111	fcc	Amidines	-332.094073	-89.74371693	-241.23300654	-90.86106646	-1.1173495299999845	-1.39622295743834	0.2788734274383555
pd-4aZ8-a	amidines	Pd	4aZ8	a	111	fcc	Amidines	-332.10993147	-89.76359319	-241.23300654	-90.87692493	-1.113331740000007	-1.49881628364777	0.3854845436477632
pd-4aZ9-a	amidines	Pd	4aZ9	a	111	fcc	Amidines	-332.56094385	-89.936183	-241.23300654	-91.32793731	-1.3917543100000105	-1.4591138869746914	0.06735957697468087
pd-4aZa-a	amidines	Pd	4aZa	a	111	fcc	Amidines	-332.44908066	-89.98237877	-241.23300654	-91.21607412	-1.233695350000005	-1.22968921820474	-0.004006131795264878
pd-4aZb-a	amidines	Pd	4aZb	a	111	fcc	Amidines	-332.43146545	-89.83189482	-241.23300654	-91.19845891000004	-1.3665640900000255	-1.4110902574390138	0.044526167438988296
pd-4aZc-a	amidines	Pd	4aZc	a	111	fcc	Amidines	-332.35749391	-89.88367801	-241.23300654	-91.12448737000004	-1.2408093600000285	-1.1972241239647872	-0.04358523603524134
pd-4aZd-a	amidines	Pd	4aZd	a	111	fcc	Amidines	-332.18538884	-89.53895482	-241.23300654	-90.95238229999998	-1.4134274799999815	-1.5970543682057894	0.18362688820580786
pd-4aZe-a	amidines	Pd	4aZe	a	111	fcc	Amidines	-332.35194716	-89.76368235	-241.23300654	-91.11894062000002	-1.3552582700000215	-1.3391305964070597	-0.016127673592961855
pd-4aZf-a	amidines	Pd	4aZf	a	111	fcc	Amidines	-332.44893633	-89.86611798	-241.23300654	-91.21592979	-1.3498118099999914	-1.4463134034708816	0.09650159347089016
pd-4aZg-a	amidines	Pd	4aZg	a	111	fcc	Amidines	-332.16323683	-89.59163214	-241.23300654	-90.93023029000004	-1.338598150000024	-1.564041567594174	0.22544341759415
pd-4aZh-a	amidines	Pd	4aZh	a	111	fcc	Amidines	-332.34173697	-89.44856733	-241.23300654	-91.10873043	-1.6601631000000054	-1.8036763098585595	0.1435132098585541
pd-4aZi-a	amidines	Pd	4aZi	a	111	fcc	Amidines	-332.09022451	-89.48306868	-241.23300654	-90.85721797	-1.3741492899999912	-1.516060422619816	0.1419111326198248
pd-4aZj-a	amidines	Pd	4aZj	a	111	fcc	Amidines	-332.38909689	-89.53796066	-241.23300654	-91.15609035000004	-1.618129690000032	-1.6048267464653208	-0.013302943534711176
pd-4aZk-a	amidines	Pd	4aZk	a	111	fcc	Amidines	-332.12372827	-89.47953894	-241.23300654	-90.89072173000002	-1.4111827900000264	-1.4219375993533134	0.010754809353286987
pd-4aZl-a	amidines	Pd	4aZl	a	111	fcc	Amidines	-331.7540884	-89.3159104	-241.23300654	-90.52108186	-1.2051714600000023	-1.6620901939732988	0.4569187339732965
pd-4aZm-a	amidines	Pd	4aZm	a	111	fcc	Amidines	-331.68606277	-88.98917594	-241.23300654	-90.45305623	-1.4638802899999916	-1.3955604279279754	-0.06831986207201624
pd-4aZn-a	amidines	Pd	4aZn	a	111	fcc	Amidines	-332.29047586	-89.52619563	-241.23300654	-91.05746932000002	-1.5312736900000203	-1.6438310184550318	0.11255732845501143
pd-4aZo-a	amidines	Pd	4aZo	a	111	fcc	Amidines	-332.17664129	-89.59802192	-241.23300654	-90.94363475000004	-1.3456128300000358	-1.2341650241518067	-0.11144780584822911
os-4aZ1-a	amidines	Os	4aZ1	a	1	hcp	Amidines	-610.3696811	-89.83666085	-518.61939974	-91.75028136000005	-1.9136205100000296	-1.7204524989187604	-0.19316801108126924
os-4aZ2-a	amidines	Os	4aZ2	a	1	hcp	Amidines	-610.29131547	-89.77371337	-518.61939974	-91.67191573000002	-1.8982023600000275	-2.07102246842014	0.17282010842011264
os-4aZ3-a	amidines	Os	4aZ3	a	1	hcp	Amidines	-610.71224962	-90.18966138	-518.61939974	-92.09284988000002	-1.903188500000013	-2.230842498733168	0.32765399873315504
os-4aZ4-a	amidines	Os	4aZ4	a	1	hcp	Amidines	-610.60407579	-90.14320214	-518.61939974	-91.98467605000008	-1.841473910000076	-1.947233939035541	0.105760029035465
os-4aZ5-a	amidines	Os	4aZ5	a	1	hcp	Amidines	-610.34975415	-89.92729302	-518.61939974	-91.73035441000002	-1.8030613900000247	-1.9588632265244847	0.15580183652446
os-4aZ6-a	amidines	Os	4aZ6	a	1	hcp	Amidines	-609.62420759	-89.82432836	-518.61939974	-91.00480785000002	-1.1804794900000246	-1.216134346679581	0.03565485667955648
os-4aZ7-a	amidines	Os	4aZ7	a	1	hcp	Amidines	-609.57896068	-89.74371693	-518.61939974	-90.95956094000007	-1.215844010000069	-1.3211389588019813	0.10529494880191237
os-4aZ8-a	amidines	Os	4aZ8	a	1	hcp	Amidines	-609.94987424	-89.76359319	-518.61939974	-91.33047450000004	-1.566881310000042	-1.7077461703887025	0.14086486038866042
os-4aZ9-a	amidines	Os	4aZ9	a	1	hcp	Amidines	-610.03125751	-89.936183	-518.61939974	-91.4118577700001	-1.4756747700000972	-2.0031298429614424	0.5274550729613452
os-4aZa-a	amidines	Os	4aZa	a	1	hcp	Amidines	-609.88627312	-89.98237877	-518.61939974	-91.2668733800001	-1.2844946100001096	-1.3443826067718303	0.05988799677172074
os-4aZb-a	amidines	Os	4aZb	a	1	hcp	Amidines	-610.44046381	-89.83189482	-518.61939974	-91.82106407000003	-1.989169250000032	-1.8485400066168296	-0.14062924338320237
os-4aZc-a	amidines	Os	4aZc	a	1	hcp	Amidines	-609.7524147	-89.88367801	-518.61939974	-91.13301496000008	-1.2493369500000853	-1.2622484674184309	0.01291151741834562
os-4aZd-a	amidines	Os	4aZd	a	1	hcp	Amidines	-609.80562007	-89.53895482	-518.61939974	-91.18622033000008	-1.647265510000082	-1.787555141183134	0.14028963118305215
os-4aZe-a	amidines	Os	4aZe	a	1	hcp	Amidines	-609.95714086	-89.76368235	-518.61939974	-91.33774112000005	-1.574058770000036	-1.5349683488718284	-0.039090421128207486
os-4aZf-a	amidines	Os	4aZf	a	1	hcp	Amidines	-609.9922512	-89.86611798	-518.61939974	-91.3728514600001	-1.5067334800001078	-1.833172077731376	0.32643859773126827
os-4aZg-a	amidines	Os	4aZg	a	1	hcp	Amidines	-609.74070111	-89.59163214	-518.61939974	-91.12130137000008	-1.5296692300000814	-1.74032953246153	0.21066030246144862
os-4aZh-a	amidines	Os	4aZh	a	1	hcp	Amidines	-609.76951222	-89.44856733	-518.61939974	-91.15011248000008	-1.7015451500000722	-1.9608921513855504	0.25934700138547817
os-4aZi-a	amidines	Os	4aZi	a	1	hcp	Amidines	-609.71781853	-89.48306868	-518.61939974	-91.0984187900001	-1.6153501100000938	-1.623577365017297	0.008227255017203339
os-4aZj-a	amidines	Os	4aZj	a	1	hcp	Amidines	-609.95273552	-89.53796066	-518.61939974	-91.33333578000008	-1.795375120000088	-1.857062179972175	0.0616870599720869
os-4aZk-a	amidines	Os	4aZk	a	1	hcp	Amidines	-609.75701139	-89.47953894	-518.61939974	-91.13761165000004	-1.6580727100000558	-1.6603322517195949	0.0022595417195390155
os-4aZl-a	amidines	Os	4aZl	a	1	hcp	Amidines	-610.00949024	-89.3159104	-518.61939974	-91.39009050000004	-2.074180100000035	-2.165293413535593	0.09111331353555796
os-4aZm-a	amidines	Os	4aZm	a	1	hcp	Amidines	-609.33262514	-88.98917594	-518.61939974	-90.71322540000006	-1.7240494600000602	-1.5465459659483545	-0.17750349405170573
os-4aZn-a	amidines	Os	4aZn	a	1	hcp	Amidines	-610.0217189	-89.52619563	-518.61939974	-91.40231916000003	-1.876123530000044	-2.041037553976423	0.1649140239763791
os-4aZo-a	amidines	Os	4aZo	a	1	hcp	Amidines	-609.91013265	-89.59802192	-518.61939974	-91.29073291000007	-1.6927109900000945	-1.731044933465128	0.038333943465033604
ru-4aZ1-a	amidines	Ru	4aZ1	a	1	hcp	Amidines	-514.7249925	-89.83666085	-423.06851142	-91.65648108	-1.8198202299999904	-1.6680254020134129	-0.1517948279865775
ru-4aZ2-a	amidines	Ru	4aZ2	a	1	hcp	Amidines	-514.45029419	-89.77371337	-423.06851142	-91.38178277000004	-1.6080694000000335	-1.8357245961049813	0.22765519610494778
ru-4aZ3-a	amidines	Ru	4aZ3	a	1	hcp	Amidines	-514.84596245	-90.18966138	-423.06851142	-91.77745103	-1.5877896500000048	-1.684858474148868	0.09706882414886309
ru-4aZ4-a	amidines	Ru	4aZ4	a	1	hcp	Amidines	-514.78912876	-90.14320214	-423.06851142	-91.72061734000005	-1.577415200000047	-1.6627825774997549	0.08536737749970791
ru-4aZ5-a	amidines	Ru	4aZ5	a	1	hcp	Amidines	-514.44048153	-89.92729302	-423.06851142	-91.37197011000006	-1.44467709000007	-1.6375100046688402	0.19283291466877017
ru-4aZ6-a	amidines	Ru	4aZ6	a	1	hcp	Amidines	-513.86692223	-89.82432836	-423.06851142	-90.79841081	-0.9740824500000116	-1.0876954801770466	0.11361303017703506
ru-4aZ7-a	amidines	Ru	4aZ7	a	1	hcp	Amidines	-514.41483636	-89.74371693	-423.06851142	-91.34632494	-1.602608009999983	-1.4121971524962191	-0.19041085750376396
ru-4aZ8-a	amidines	Ru	4aZ8	a	1	hcp	Amidines	-514.21775677	-89.76359319	-423.06851142	-91.14924535000006	-1.3856521600000633	-1.428746611479042	0.04309445147897861
ru-4aZ9-a	amidines	Ru	4aZ9	a	1	hcp	Amidines	-514.59291462	-89.936183	-423.06851142	-91.5244032	-1.588220199999995	-1.6150517469677936	0.02683154696779866
ru-4aZa-a	amidines	Ru	4aZa	a	1	hcp	Amidines	-514.19063162	-89.98237877	-423.06851142	-91.12212019999998	-1.1397414299999866	-1.2434128797438149	0.10367144974382825
ru-4aZb-a	amidines	Ru	4aZb	a	1	hcp	Amidines	-514.74054416	-89.83189482	-423.06851142	-91.67203274000002	-1.8401379200000176	-1.5562933021937653	-0.28384461780625236
ru-4aZc-a	amidines	Ru	4aZc	a	1	hcp	Amidines	-514.04960827	-89.88367801	-423.06851142	-90.98109685000004	-1.0974188400000315	-1.1462323162933643	0.04881347629333277
ru-4aZd-a	amidines	Ru	4aZd	a	1	hcp	Amidines	-514.01929708	-89.53895482	-423.06851142	-90.95078566	-1.4118308400000077	-1.718698001359229	0.3068671613592213
ru-4aZe-a	amidines	Ru	4aZe	a	1	hcp	Amidines	-514.18429563	-89.76368235	-423.06851142	-91.11578420999996	-1.352101859999962	-1.3818115052983728	0.029709645298410914
ru-4aZf-a	amidines	Ru	4aZf	a	1	hcp	Amidines	-514.23875879	-89.86611798	-423.06851142	-91.17024737000004	-1.3041293900000284	-1.557931828383218	0.2538024383831896
ru-4aZg-a	amidines	Ru	4aZg	a	1	hcp	Amidines	-513.98125707	-89.59163214	-423.06851142	-90.91274564999998	-1.3211135099999751	-1.7006305804826098	0.3795170704826347
ru-4aZh-a	amidines	Ru	4aZh	a	1	hcp	Amidines	-514.04574014	-89.44856733	-423.06851142	-90.97722872000004	-1.5286613900000248	-1.761206675542482	0.23254528554245724
ru-4aZi-a	amidines	Ru	4aZi	a	1	hcp	Amidines	-513.90660555	-89.48306868	-423.06851142	-90.83809413	-1.3550254499999994	-1.6557967377404026	0.3007712877404032
ru-4aZj-a	amidines	Ru	4aZj	a	1	hcp	Amidines	-514.14050055	-89.53796066	-423.06851142	-91.07198912999996	-1.5340284699999671	-1.4620591004827048	-0.0719693695172623
ru-4aZk-a	amidines	Ru	4aZk	a	1	hcp	Amidines	-514.00802827	-89.47953894	-423.06851142	-90.93951684999996	-1.4599779099999637	-1.4560033281469345	-0.003974581853029235
ru-4aZl-a	amidines	Ru	4aZl	a	1	hcp	Amidines	-514.09429872	-89.3159104	-423.06851142	-91.0257873	-1.7098768999999834	-1.8905572377663875	0.18068033776640413
ru-4aZm-a	amidines	Ru	4aZm	a	1	hcp	Amidines	-513.52712083	-88.98917594	-423.06851142	-90.45860940999997	-1.4694334699999558	-1.5876951341692234	0.11826166416926753
ru-4aZn-a	amidines	Ru	4aZn	a	1	hcp	Amidines	-513.96394482	-89.52619563	-423.06851142	-90.89543340000006	-1.3692377700000549	-1.4363547926502207	0.06711702265016584
ru-4aZo-a	amidines	Ru	4aZo	a	1	hcp	Amidines	-514.06157338	-89.59802192	-423.06851142	-90.99306196000003	-1.3950400400000404	-1.5769786906330694	0.18193865063302894
cu-4aZ1-a	amidines	Cu	4aZ1	a	110	fcc	Amidines	-262.44839648	-89.83666085	-171.38308451	-91.06531196999998	-1.2286511199999808	-1.270039217380159	0.041388097380178124
cu-4aZ2-a	amidines	Cu	4aZ2	a	110	fcc	Amidines	-262.35347564	-89.77371337	-171.38308451	-90.97039113	-1.19667776	-1.3651277032432605	0.16844994324326046
cu-4aZ3-a	amidines	Cu	4aZ3	a	110	fcc	Amidines	-262.6502202	-90.18966138	-171.38308451	-91.26713568999998	-1.077474309999971	-0.948737665936946	-0.1287366440630251
cu-4aZ4-a	amidines	Cu	4aZ4	a	110	fcc	Amidines	-262.64847749	-90.14320214	-171.38308451	-91.26539298	-1.1221908400000018	-1.1860656113445742	0.06387477134457242
cu-4aZ5-a	amidines	Cu	4aZ5	a	110	fcc	Amidines	-262.26712726	-89.92729302	-171.38308451	-90.88404275	-0.9567497299999984	-1.143169983183867	0.18642025318386868
cu-4aZ6-a	amidines	Cu	4aZ6	a	110	fcc	Amidines	-261.83963501	-89.82432836	-171.38308451	-90.4565505	-0.6322221399999961	-0.8794912756728053	0.24726913567280917
cu-4aZ7-a	amidines	Cu	4aZ7	a	110	fcc	Amidines	-261.85199933	-89.74371693	-171.38308451	-90.46891482	-0.725197890000004	-0.7981103761093635	0.07291248610935952
cu-4aZ8-a	amidines	Cu	4aZ8	a	110	fcc	Amidines	-262.15377082	-89.76359319	-171.38308451	-90.77068630999996	-1.007093119999979	-1.05774156798077	0.050648447980790934
cu-4aZ9-a	amidines	Cu	4aZ9	a	110	fcc	Amidines	-262.053226	-89.936183	-171.38308451	-90.67014149	-0.733958489999992	-1.09942696025945	0.36546847025945794
cu-4aZa-a	amidines	Cu	4aZa	a	110	fcc	Amidines	-262.16062851	-89.98237877	-171.38308451	-90.77754399999998	-0.7951652299999807	-0.8850647908259646	0.08989956082598383
cu-4aZb-a	amidines	Cu	4aZb	a	110	fcc	Amidines	-262.18499677	-89.83189482	-171.38308451	-90.80191226	-0.9700174399999923	-0.8031981893857676	-0.16681925061422476
cu-4aZc-a	amidines	Cu	4aZc	a	110	fcc	Amidines	-262.07950854	-89.88367801	-171.38308451	-90.69642403	-0.8127460200000058	-0.8302539655609138	0.017507945560907956
cu-4aZd-a	amidines	Cu	4aZd	a	110	fcc	Amidines	-261.94792162	-89.53895482	-171.38308451	-90.56483710999998	-1.0258822899999842	-1.2065121676553474	0.1806298776553632
cu-4aZe-a	amidines	Cu	4aZe	a	110	fcc	Amidines	-262.11239155	-89.76368235	-171.38308451	-90.72930703999998	-0.9656246899999844	-0.903733884949446	-0.061890805050538455
cu-4aZf-a	amidines	Cu	4aZf	a	110	fcc	Amidines	-262.23975091	-89.86611798	-171.38308451	-90.8566664	-0.990548419999996	-0.9825691555275996	-0.007979264472396386
cu-4aZg-a	amidines	Cu	4aZg	a	110	fcc	Amidines	-261.94387858	-89.59163214	-171.38308451	-90.56079407	-0.9691619299999844	-1.1213972196209454	0.152235289620961
cu-4aZh-a	amidines	Cu	4aZh	a	110	fcc	Amidines	-262.02395307	-89.44856733	-171.38308451	-90.64086856	-1.1923012299999982	-1.2596729844170795	0.06737175441708132
cu-4aZi-a	amidines	Cu	4aZi	a	110	fcc	Amidines	-261.8502725	-89.48306868	-171.38308451	-90.46718799	-0.9841193100000112	-1.1458235459195407	0.16170423591952954
cu-4aZj-a	amidines	Cu	4aZj	a	110	fcc	Amidines	-262.05990004	-89.53796066	-171.38308451	-90.67681553	-1.138854870000003	-1.04314295412469	-0.09571191587531303
cu-4aZk-a	amidines	Cu	4aZk	a	110	fcc	Amidines	-261.8858402	-89.47953894	-171.38308451	-90.50275569	-1.023216750000017	-0.9128106540647708	-0.1104060959352463
cu-4aZl-a	amidines	Cu	4aZl	a	110	fcc	Amidines	-261.32176068	-89.3159104	-171.38308451	-89.93867617000001	-0.6227657700000009	-0.8402573574056618	0.21749158740566088
cu-4aZm-a	amidines	Cu	4aZm	a	110	fcc	Amidines	-261.39467962	-88.98917594	-171.38308451	-90.01159510999997	-1.0224191699999778	-0.9258407838460272	-0.09657838615395065
cu-4aZn-a	amidines	Cu	4aZn	a	110	fcc	Amidines	-261.97775451	-89.52619563	-171.38308451	-90.59467	-1.068474370000004	-1.2438595417534088	0.17538517175340496
cu-4aZo-a	amidines	Cu	4aZo	a	110	fcc	Amidines	-261.97523768	-89.59802192	-171.38308451	-90.59215317000002	-0.9941312500000236	-0.9221652951758016	-0.07196595482422197
ni-4aZ1-a	amidines	Ni	4aZ1	a	111	fcc	Amidines	-342.18264516	-89.83666085	-250.91869356	-91.26395159999998	-1.4272907499999832	-1.6779024884055789	0.2506117384055957
ni-4aZ2-a	amidines	Ni	4aZ2	a	111	fcc	Amidines	-342.27085984	-89.77371337	-250.91869356	-91.35216628	-1.57845291000001	-1.7719300084669527	0.19347709846694272
ni-4aZ3-a	amidines	Ni	4aZ3	a	111	fcc	Amidines	-342.45124969	-90.18966138	-250.91869356	-91.53255613	-1.342894749999985	-1.3210115051180225	-0.021883244881962582
ni-4aZ4-a	amidines	Ni	4aZ4	a	111	fcc	Amidines	-342.52582894	-90.14320214	-250.91869356	-91.60713538	-1.4639332399999887	-1.545560783418182	0.08162754341819323
ni-4aZ5-a	amidines	Ni	4aZ5	a	111	fcc	Amidines	-342.07890424	-89.92729302	-250.91869356	-91.16021067999998	-1.232917659999984	-1.4952154300177227	0.2622977700177387
ag-14Z1-a	amidines	Ag	14Z1	a	111	fcc	Amidines	-166.20000614	-40.17277264	-125.30436866	-40.895637480000005	-0.7228648400000068	0.408419015016797	-1.1312838550168038
ni-4aZ6-a	amidines	Ni	4aZ6	a	111	fcc	Amidines	-341.63437494	-89.82432836	-250.91869356	-90.71568137999998	-0.8913530199999826	-1.0758376946420751	0.1844846746420925
ni-4aZ7-a	amidines	Ni	4aZ7	a	111	fcc	Amidines	-341.66359425	-89.74371693	-250.91869356	-90.74490069	-1.0011837600000035	-1.1310618832064847	0.12987812320648118
ni-4aZ8-a	amidines	Ni	4aZ8	a	111	fcc	Amidines	-341.78171581	-89.76359319	-250.91869356	-90.86302224999996	-1.0994290599999772	-1.2119283751084708	0.11249931510849365
ni-4aZ9-a	amidines	Ni	4aZ9	a	111	fcc	Amidines	-341.88266708	-89.936183	-250.91869356	-90.96397351999995	-1.027790519999968	-1.408269052920815	0.3804785329208471
ni-4aZa-a	amidines	Ni	4aZa	a	111	fcc	Amidines	-341.99204093	-89.98237877	-250.91869356	-91.07334736999996	-1.090968599999968	-1.15948749942649	0.068518899426522
ni-4aZb-a	amidines	Ni	4aZb	a	111	fcc	Amidines	-342.12693643	-89.83189482	-250.91869356	-91.20824287	-1.37634804999999	-1.3455848050341643	-0.03076324496582572
ni-4aZc-a	amidines	Ni	4aZc	a	111	fcc	Amidines	-341.90208139	-89.88367801	-250.91869356	-90.98338782999996	-1.0997098199999726	-1.0920702417620447	-0.007639578237927935
ni-4aZd-a	amidines	Ni	4aZd	a	111	fcc	Amidines	-341.77617705	-89.53895482	-250.91869356	-90.85748349	-1.318528669999992	-1.5229578485623565	0.20442917856236442
ni-4aZe-a	amidines	Ni	4aZe	a	111	fcc	Amidines	-341.95764787	-89.76368235	-250.91869356	-91.03895431	-1.275271960000012	-1.3386667109266597	0.0633947509266477
ni-4aZf-a	amidines	Ni	4aZf	a	111	fcc	Amidines	-342.03287441	-89.86611798	-250.91869356	-91.11418084999995	-1.2480628699999698	-1.5841493956457384	0.3360865256457686
ni-4aZg-a	amidines	Ni	4aZg	a	111	fcc	Amidines	-341.74308857	-89.59163214	-250.91869356	-90.82439501	-1.2327628699999875	-1.4642487777379785	0.23148590773799094
ni-4aZh-a	amidines	Ni	4aZh	a	111	fcc	Amidines	-341.70059295	-89.44856733	-250.91869356	-90.78189938999998	-1.3333320599999752	-1.613726687947036	0.2803946279470608
ni-4aZi-a	amidines	Ni	4aZi	a	111	fcc	Amidines	-341.68136766	-89.48306868	-250.91869356	-90.76267409999996	-1.2796054199999674	-1.335716904493097	0.05611148449312964
ni-4aZj-a	amidines	Ni	4aZj	a	111	fcc	Amidines	-341.93551747	-89.53796066	-250.91869356	-91.01682390999996	-1.478863249999975	-1.4253271784081392	-0.05353607159183582
ni-4aZk-a	amidines	Ni	4aZk	a	111	fcc	Amidines	-341.55316996	-89.47953894	-250.91869356	-90.63447639999998	-1.154937459999985	-1.2702160450137825	0.1152785850137974
ni-4aZl-a	amidines	Ni	4aZl	a	111	fcc	Amidines	-341.60767651	-89.3159104	-250.91869356	-90.68898294999995	-1.3730725499999608	-1.5971002974612674	0.2240277474613066
ni-4aZm-a	amidines	Ni	4aZm	a	111	fcc	Amidines	-341.27532777	-88.98917594	-250.91869356	-90.35663420999998	-1.367458269999986	-1.3011562879716223	-0.06630198202836368
ni-4aZn-a	amidines	Ni	4aZn	a	111	fcc	Amidines	-341.8397915	-89.52619563	-250.91869356	-90.92109793999998	-1.3949023099999778	-1.4548436144459205	0.0599413044459427
ni-4aZo-a	amidines	Ni	4aZo	a	111	fcc	Amidines	-341.76827234	-89.59802192	-250.91869356	-90.84957878	-1.251556860000008	-1.249470948542367	-0.002085911457641032
ir-4aZ1-a	amidines	Ir	4aZ1	a	111	fcc	Amidines	-499.20162717	-89.83666085	-408.05800262	-91.14362454999996	-1.3069636999999688	-1.4247955472758915	0.11783184727592277
ir-4aZ2-a	amidines	Ir	4aZ2	a	111	fcc	Amidines	-499.62371128	-89.77371337	-408.05800262	-91.56570865999998	-1.7919952899999885	-1.989157015211348	0.19716172521135955
ir-4aZ3-a	amidines	Ir	4aZ3	a	111	fcc	Amidines	-499.86407076	-90.18966138	-408.05800262	-91.80606813999998	-1.6164067599999754	-1.8571770031108912	0.24077024311091577
ir-4aZ4-a	amidines	Ir	4aZ4	a	111	fcc	Amidines	-499.92698803	-90.14320214	-408.05800262	-91.86898541	-1.7257832699999938	-1.751335330307242	0.025552060307248325
ir-4aZ5-a	amidines	Ir	4aZ5	a	111	fcc	Amidines	-499.49410786	-89.92729302	-408.05800262	-91.43610523999996	-1.5088122199999674	-1.6693343857947696	0.16052216579480216
ir-4aZ9-a	amidines	Ir	4aZ9	a	111	fcc	Amidines	-499.10342319	-89.936183	-408.05800262	-91.04542056999998	-1.1092375699999764	-1.522200015846849	0.4129624458468726
ir-4aZa-a	amidines	Ir	4aZa	a	111	fcc	Amidines	-499.2178529	-89.98237877	-408.05800262	-91.15985028	-1.1774715100000035	-1.3124916282254446	0.13502011822544113
ir-4aZb-a	amidines	Ir	4aZb	a	111	fcc	Amidines	-499.24608753	-89.83189482	-408.05800262	-91.18808491	-1.356190089999984	-1.2810277917550792	-0.07516229824490472
ir-4aZc-a	amidines	Ir	4aZc	a	111	fcc	Amidines	-499.12033751	-89.88367801	-408.05800262	-91.06233489	-1.1786568799999912	-1.1622696640775274	-0.016387215922463838
ir-4aZd-a	amidines	Ir	4aZd	a	111	fcc	Amidines	-499.13561107	-89.53895482	-408.05800262	-91.07760844999996	-1.5386536299999565	-1.6714000540602283	0.13274642406027182
ir-4aZe-a	amidines	Ir	4aZe	a	111	fcc	Amidines	-499.29995187	-89.76368235	-408.05800262	-91.24194924999996	-1.4782668999999515	-1.5107659276937255	0.032499027693773996
ir-4aZf-a	amidines	Ir	4aZf	a	111	fcc	Amidines	-499.3192155	-89.86611798	-408.05800262	-91.26121287999996	-1.395094899999961	-1.7461533620571004	0.3510584620571393
ir-4aZg-a	amidines	Ir	4aZg	a	111	fcc	Amidines	-499.0846388	-89.59163214	-408.05800262	-91.02663617999995	-1.435004039999967	-1.672597659397013	0.23759361939704604
ir-4aZh-a	amidines	Ir	4aZh	a	111	fcc	Amidines	-498.79322204	-89.44856733	-408.05800262	-90.73521941999996	-1.2866520899999614	-1.531396201026439	0.24474411102647764
ir-4aZi-a	amidines	Ir	4aZi	a	111	fcc	Amidines	-499.07157411	-89.48306868	-408.05800262	-91.01357148999996	-1.5305028099999447	-1.5744181346397426	0.04391532463979786
ir-4aZj-a	amidines	Ir	4aZj	a	111	fcc	Amidines	-499.29901827	-89.53796066	-408.05800262	-91.24101564999997	-1.7030549899999556	-1.6904067282115278	-0.012648261788427817
ir-4aZk-a	amidines	Ir	4aZk	a	111	fcc	Amidines	-498.71943681	-89.47953894	-408.05800262	-90.66143418999997	-1.1818952499999682	-1.4650134998418023	0.2831182498418341
ir-4aZl-a	amidines	Ir	4aZl	a	111	fcc	Amidines	-498.3236369	-89.3159104	-408.05800262	-90.26563427999996	-0.949723879999965	-1.388773232198588	0.43904935219862296
zn-4aZ7-a	amidines	Zn	4aZ7	a	1	hcp	Amidines	-144.08255383	-89.74371693	-53.85841374	-90.22414009	-0.4804231599999866	-0.3480128582022246	-0.13241030179776198
ir-4aZm-a	amidines	Ir	4aZm	a	111	fcc	Amidines	-498.64241195	-88.98917594	-408.05800262	-90.58440932999996	-1.5952333899999758	-1.3528485167892086	-0.24238487321076718
ir-4aZn-a	amidines	Ir	4aZn	a	111	fcc	Amidines	-499.19081292	-89.52619563	-408.05800262	-91.13281029999996	-1.6066146699999564	-1.592344323055741	-0.014270346944215362
ir-4aZo-a	amidines	Ir	4aZo	a	111	fcc	Amidines	-499.18815779	-89.59802192	-408.05800262	-91.13015516999997	-1.5321332499999727	-1.5080503604631446	-0.024082889536828134
zn-4aZ1-a	amidines	Zn	4aZ1	a	1	hcp	Amidines	-144.5680498	-89.83666085	-53.85841374	-90.70963606	-0.872975210000007	-0.9838138383512388	0.11083862835123182
zn-4aZ2-a	amidines	Zn	4aZ2	a	1	hcp	Amidines	-144.49644483	-89.77371337	-53.85841374	-90.63803109	-0.8643177200000025	-0.9880381816245318	0.12372046162452932
zn-4aZ3-a	amidines	Zn	4aZ3	a	1	hcp	Amidines	-144.78973656	-90.18966138	-53.85841374	-90.93132282	-0.7416614399999872	-0.7446188687081445	0.0029574287081572947
zn-4aZ4-a	amidines	Zn	4aZ4	a	1	hcp	Amidines	-144.80067767	-90.14320214	-53.85841374	-90.94226393	-0.7990617899999961	-0.7424245985273075	-0.05663719147268864
zn-4aZ5-a	amidines	Zn	4aZ5	a	1	hcp	Amidines	-144.4747047	-89.92729302	-53.85841374	-90.61629096	-0.688997939999993	-0.9391476373915708	0.2501496973915778
zn-4aZ6-a	amidines	Zn	4aZ6	a	1	hcp	Amidines	-144.07317053	-89.82432836	-53.85841374	-90.21475679	-0.39042843	-0.3676372808398014	-0.022791149160198587
zn-4aZ8-a	amidines	Zn	4aZ8	a	1	hcp	Amidines	-144.32857137	-89.76359319	-53.85841374	-90.47015763	-0.706564439999994	-0.7136855151386214	0.007121075138627475
zn-4aZ9-a	amidines	Zn	4aZ9	a	1	hcp	Amidines	-144.2651379	-89.936183	-53.85841374	-90.40672416	-0.4705411600000104	-0.4185039312900329	-0.05203722870997751
zn-4aZa-a	amidines	Zn	4aZa	a	1	hcp	Amidines	-144.43024615	-89.98237877	-53.85841374	-90.57183240999998	-0.5894536399999879	-0.7493139868501544	0.15986034685016648
zn-4aZb-a	amidines	Zn	4aZb	a	1	hcp	Amidines	-144.42717261	-89.83189482	-53.85841374	-90.56875887	-0.7368640500000083	-0.7436302414838138	0.006766191483805528
zn-4aZc-a	amidines	Zn	4aZc	a	1	hcp	Amidines	-144.3644837	-89.88367801	-53.85841374	-90.50606996	-0.6223919499999937	-0.5800348263698822	-0.04235712363011146
zn-4aZd-a	amidines	Zn	4aZd	a	1	hcp	Amidines	-144.09481378	-89.53895482	-53.85841374	-90.23640004	-0.6974452200000059	-0.8774669437372751	0.1800217237372692
zn-4aZe-a	amidines	Zn	4aZe	a	1	hcp	Amidines	-144.22470831	-89.76368235	-53.85841374	-90.36629457	-0.6026122200000117	-0.7631823255440082	0.16057010554399653
zn-4aZf-a	amidines	Zn	4aZf	a	1	hcp	Amidines	-144.44114282	-89.86611798	-53.85841374	-90.58272908	-0.7166111000000086	-0.7738574327502334	0.05724633275022484
zn-4aZg-a	amidines	Zn	4aZg	a	1	hcp	Amidines	-144.09726934	-89.59163214	-53.85841374	-90.2388556	-0.6472234599999922	-0.8365795722726546	0.18935611227266236
zn-4aZh-a	amidines	Zn	4aZh	a	1	hcp	Amidines	-144.21901848	-89.44856733	-53.85841374	-90.36060474	-0.9120374099999822	-1.0109224331701938	0.09888502317021164
zn-4aZi-a	amidines	Zn	4aZi	a	1	hcp	Amidines	-144.04554151	-89.48306868	-53.85841374	-90.18712777	-0.704059089999987	-0.7524337315289955	0.0483746415290085
zn-4aZj-a	amidines	Zn	4aZj	a	1	hcp	Amidines	-144.26522776	-89.53796066	-53.85841374	-90.40681401999998	-0.8688533599999886	-0.8843632214484245	0.015509861448435913
zn-4aZk-a	amidines	Zn	4aZk	a	1	hcp	Amidines	-144.08674827	-89.47953894	-53.85841374	-90.22833452999998	-0.7487955899999861	-0.624458750506875	-0.12433683949311103
zn-4aZl-a	amidines	Zn	4aZl	a	1	hcp	Amidines	-143.6324344	-89.3159104	-53.85841374	-89.77402065999999	-0.4581102599999838	-0.6406235519750112	0.18251329197502741
zn-4aZm-a	amidines	Zn	4aZm	a	1	hcp	Amidines	-143.57596392	-88.98917594	-53.85841374	-89.71755017999999	-0.7283742399999937	-0.7213292914828173	-0.007044948517176408
zn-4aZn-a	amidines	Zn	4aZn	a	1	hcp	Amidines	-144.20571486	-89.52619563	-53.85841374	-90.34730112	-0.8211054899999937	-0.8587404380444355	0.037634948044441785
zn-4aZo-a	amidines	Zn	4aZo	a	1	hcp	Amidines	-143.19316934	-89.59802192	-53.85841374	-89.3347556	0.2632663199999996	0.0069031670994661	0.2563631529005335
ag-26Z1-a	amidines	Ag	26Z1	a	111	fcc	Amidines	-182.5940164	-56.49648025	-125.30436866	-57.28964773999999	-0.7931674899999948	-0.0541620745313196	-0.7390054154686752
ag-26Z2-a	amidines	Ag	26Z2	a	111	fcc	Amidines	-183.03287796	-56.9633665	-125.30436866	-57.72850930000001	-0.7651428000000138	-0.0949897379637931	-0.6701530620362207
ag-26Z3-a	amidines	Ag	26Z3	a	111	fcc	Amidines	-182.29036962	-56.47362309	-125.30436866	-56.98600096000001	-0.5123778700000159	0.0786435159364984	-0.5910213859365143
ag-26Z4-a	amidines	Ag	26Z4	a	111	fcc	Amidines	-182.443405	-56.48695894	-125.30436866	-57.13903634000002	-0.6520774000000173	0.2614408045375356	-0.913518204537553
ag-38Z1-a	amidines	Ag	38Z1	a	111	fcc	Amidines	-199.29340753	-73.16804246	-125.30436866	-73.98903887	-0.8209964100000064	-0.6798097468751081	-0.14118666312489836
ag-38Z2-a	amidines	Ag	38Z2	a	111	fcc	Amidines	-199.64190104	-73.51030823	-125.30436866	-74.33753238	-0.8272241499999922	-0.6186019810233887	-0.20862216897660346
ag-38Z3-a	amidines	Ag	38Z3	a	111	fcc	Amidines	-199.26253013	-73.14079468	-125.30436866	-73.95816147	-0.8173667899999941	-0.4809501364572384	-0.33641665354275574
ag-38Z4-a	amidines	Ag	38Z4	a	111	fcc	Amidines	-199.26295863	-73.15683345	-125.30436866	-73.95858997000002	-0.8017565200000263	-0.4809501364572384	-0.3208063835427879
ag-38Z5-a	amidines	Ag	38Z5	a	111	fcc	Amidines	-199.29313324	-73.26704009	-125.30436866	-73.98876458000001	-0.7217244900000139	-0.3587694898369307	-0.36295500016308324
ag-38Z6-a	amidines	Ag	38Z6	a	111	fcc	Amidines	-199.19728753	-73.31321823	-125.30436866	-73.89291887000002	-0.5797006400000129	-0.3104391389919669	-0.26926150100804597
ag-38Z7-a	amidines	Ag	38Z7	a	111	fcc	Amidines	-198.90013572	-72.8732225	-125.30436866	-73.59576706000001	-0.7225445600000171	-0.486463584755981	-0.2360809752440361
ag-38Z8-a	amidines	Ag	38Z8	a	111	fcc	Amidines	-199.22614147	-73.20189653	-125.30436866	-73.92177281	-0.719876279999994	-0.571665870140265	-0.148210409859729
ag-38Z9-a	amidines	Ag	38Z9	a	111	fcc	Amidines	-198.97079716	-72.78093875	-125.30436866	-73.6664285	-0.8854897499999907	-0.4585907701844149	-0.42689897981557584
ag-38Za-a	amidines	Ag	38Za	a	111	fcc	Amidines	-198.81640543	-72.81191912	-125.30436866	-73.51203677000001	-0.7001176500000099	-0.2898362079191514	-0.41028144208085854
au-14Z1-a	amidines	Au	14Z1	a	111	fcc	Amidines	-191.71475732	-40.17277264	-150.76413218	-40.95062514	-0.7778525000000016	0.3363881636388299	-1.1142406636388316
au-26Z1-a	amidines	Au	26Z1	a	111	fcc	Amidines	-208.12444029	-56.49648025	-150.76413218	-57.360308110000005	-0.8638278600000078	-0.3509580717102238	-0.5128697882897839
au-26Z2-a	amidines	Au	26Z2	a	111	fcc	Amidines	-208.55844667	-56.9633665	-150.76413218	-57.794314490000005	-0.8309479900000056	-0.1577578067417135	-0.6731901832582922
au-26Z3-a	amidines	Au	26Z3	a	111	fcc	Amidines	-207.7643298	-56.47362309	-150.76413218	-57.00019762000002	-0.5265745300000262	0.0368111500402719	-0.5633856800402981
au-26Z4-a	amidines	Au	26Z4	a	111	fcc	Amidines	-207.94332755	-56.48695894	-150.76413218	-57.17919537	-0.6922364300000012	0.3417745170758977	-1.034010947075899
au-38Z1-a	amidines	Au	38Z1	a	111	fcc	Amidines	-224.8383748	-73.16804246	-150.76413218	-74.07424262	-0.9062001600000116	-0.8294692211722605	-0.07673093882775106
au-38Z2-a	amidines	Au	38Z2	a	111	fcc	Amidines	-225.17543947	-73.51030823	-150.76413218	-74.41130729	-0.9009990599999896	-0.6965117771034954	-0.2044872828964942
au-38Z3-a	amidines	Au	38Z3	a	111	fcc	Amidines	-224.7951406	-73.14079468	-150.76413218	-74.03100842	-0.8902137400000072	-0.5502964946165321	-0.3399172453834751
au-38Z4-a	amidines	Au	38Z4	a	111	fcc	Amidines	-223.30488622	-73.15683345	-150.76413218	-72.54075404	0.6160794099999976	0.6673858294429351	-0.05130641944293757
au-38Z5-a	amidines	Au	38Z5	a	111	fcc	Amidines	-224.81981805	-73.26704009	-150.76413218	-74.05568587000002	-0.7886457800000244	-0.5251184355816747	-0.2635273444183497
au-38Z6-a	amidines	Au	38Z6	a	111	fcc	Amidines	-224.68883943	-73.31321823	-150.76413218	-73.92470725000001	-0.6114890200000076	-0.485796821142344	-0.12569219885766358
au-38Z7-a	amidines	Au	38Z7	a	111	fcc	Amidines	-224.40333449	-72.8732225	-150.76413218	-73.63920231	-0.7659798100000046	-0.600555013018365	-0.1654247969816396
au-38Z8-a	amidines	Au	38Z8	a	111	fcc	Amidines	-224.71701892	-73.20189653	-150.76413218	-73.95288674	-0.7509902099999977	-0.5431310284095616	-0.20785918159043604
au-38Z9-a	amidines	Au	38Z9	a	111	fcc	Amidines	-224.3254896	-72.78093875	-150.76413218	-73.56135742000001	-0.7804186700000031	-0.6258354799400507	-0.15458319005995236
au-38Za-a	amidines	Au	38Za	a	111	fcc	Amidines	-224.32491108	-72.81191912	-150.76413218	-73.5607789	-0.7488597800000036	-0.3693306350779721	-0.37952914492203155
cd-14Z1-a	amidines	Cd	14Z1	a	1	hcp	Amidines	-76.73645853	-40.17277264	-36.05766447	-40.67879406	-0.5060214199999962	0.2957155114436176	-0.8017369314436138
cd-26Z1-a	amidines	Cd	26Z1	a	1	hcp	Amidines	-93.12879276	-56.49648025	-36.05766447	-57.07112829	-0.5746480399999996	-0.0113181167830234	-0.5633299232169762
cd-26Z2-a	amidines	Cd	26Z2	a	1	hcp	Amidines	-93.53562501	-56.9633665	-36.05766447	-57.477960540000005	-0.5145940400000057	0.1682423075376746	-0.6828363475376804
cd-26Z3-a	amidines	Cd	26Z3	a	1	hcp	Amidines	-93.12427748	-56.47362309	-36.05766447	-57.066613010000005	-0.5929899200000079	0.2983380719318447	-0.8913279919318526
cd-26Z4-a	amidines	Cd	26Z4	a	1	hcp	Amidines	-93.00746745	-56.48695894	-36.05766447	-56.94980298	-0.4628440399999931	0.1805582373961272	-0.6434022773961203
cd-38Z1-a	amidines	Cd	38Z1	a	1	hcp	Amidines	-109.83174858	-73.16804246	-36.05766447	-73.77408410999999	-0.6060416499999945	-0.4704835050122398	-0.13555814498775476
cd-38Z2-a	amidines	Cd	38Z2	a	1	hcp	Amidines	-110.16593598	-73.51030823	-36.05766447	-74.10827151000001	-0.5979632800000019	-0.2658640071341693	-0.3320992728658326
cd-38Z3-a	amidines	Cd	38Z3	a	1	hcp	Amidines	-109.84853998	-73.14079468	-36.05766447	-73.79087551	-0.6500808300000074	-0.2290800558248946	-0.4210007741751128
cd-38Z4-a	amidines	Cd	38Z4	a	1	hcp	Amidines	-108.3939869	-73.15683345	-36.05766447	-72.33632243	0.8205110199999979	1.052355071014773	-0.23184405101477523
cd-38Z5-a	amidines	Cd	38Z5	a	1	hcp	Amidines	-109.88581386	-73.26704009	-36.05766447	-73.82814939	-0.5611092999999983	-0.324186052216632	-0.23692324778336626
cd-38Z6-a	amidines	Cd	38Z6	a	1	hcp	Amidines	-109.81500353	-73.31321823	-36.05766447	-73.75733905999999	-0.4441208299999886	-0.231684818726606	-0.21243601127338257
cd-38Z7-a	amidines	Cd	38Z7	a	1	hcp	Amidines	-109.44607617	-72.8732225	-36.05766447	-73.3884117	-0.5151892000000089	-0.4203812896080023	-0.09480791039200659
cd-38Z8-a	amidines	Cd	38Z8	a	1	hcp	Amidines	-109.78714305	-73.20189653	-36.05766447	-73.72947858	-0.5275820500000066	-0.3454063011889587	-0.18217574881104787
cd-38Z9-a	amidines	Cd	38Z9	a	1	hcp	Amidines	-109.39209937	-72.78093875	-36.05766447	-73.33443489999999	-0.5534961499999866	-0.1989506795197542	-0.35454547048023244
cd-38Za-a	amidines	Cd	38Za	a	1	hcp	Amidines	-109.38776176	-72.81191912	-36.05766447	-73.33009729	-0.5181781699999988	-0.2078575821542472	-0.31032058784575156
pt-14Z1-a	amidines	Pt	14Z1	a	111	fcc	Amidines	-324.00729979	-40.17277264	-282.75561201	-41.25168778	-1.0789151399999994	0.663973985463862	-1.7428891254638614
pt-26Z1-a	amidines	Pt	26Z1	a	111	fcc	Amidines	-340.92956083	-56.49648025	-282.75561201	-58.17394882000002	-1.6774685700000234	-0.8238146839418405	-0.8536538860581828
pt-26Z2-a	amidines	Pt	26Z2	a	111	fcc	Amidines	-341.35862902	-56.9633665	-282.75561201	-58.60301701000003	-1.6396505100000311	-0.8457263835026012	-0.7939241264974299
pt-26Z3-a	amidines	Pt	26Z3	a	111	fcc	Amidines	-340.05423846	-56.47362309	-282.75561201	-57.29862645000003	-0.8250033600000322	0.0402719194411105	-0.8652752794411427
pt-26Z4-a	amidines	Pt	26Z4	a	111	fcc	Amidines	-340.60924927	-56.48695894	-282.75561201	-57.85363726000003	-1.3666783200000268	-0.3193989320347299	-1.0472793879652968
pt-38Z1-a	amidines	Pt	38Z1	a	111	fcc	Amidines	-357.37043919	-73.16804246	-282.75561201	-74.61482718000002	-1.446784720000025	-1.206324216530163	-0.24046050346986192
pt-38Z2-a	amidines	Pt	38Z2	a	111	fcc	Amidines	-357.97484324	-73.51030823	-282.75561201	-75.21923122999999	-1.7089229999999844	-1.3818244946659348	-0.3270985053340496
pt-38Z3-a	amidines	Pt	38Z3	a	111	fcc	Amidines	-357.51487397	-73.14079468	-282.75561201	-74.75926196	-1.6184672800000044	-1.2923675814055289	-0.3260996985944755
pt-38Z4-a	amidines	Pt	38Z4	a	111	fcc	Amidines	-357.21491258	-73.15683345	-282.75561201	-74.45930056999998	-1.3024671199999889	-0.7968877967399095	-0.5055793232600794
pt-38Z5-a	amidines	Pt	38Z5	a	111	fcc	Amidines	-357.43206634	-73.26704009	-282.75561201	-74.67645433000001	-1.409414240000018	-1.1917617719627742	-0.2176524680372438
pt-38Z6-a	amidines	Pt	38Z6	a	111	fcc	Amidines	-357.26060884	-73.31321823	-282.75561201	-74.50499682999998	-1.191778599999978	-1.0376108470659204	-0.1541677529340575
pt-38Z7-a	amidines	Pt	38Z7	a	111	fcc	Amidines	-357.0563948	-72.8732225	-282.75561201	-74.30078279000003	-1.4275602900000308	-1.232562021370896	-0.19499826862913472
pt-38Z8-a	amidines	Pt	38Z8	a	111	fcc	Amidines	-357.32008719	-73.20189653	-282.75561201	-74.56447517999999	-1.362578649999989	-1.1375817563160524	-0.2249968936839366
pt-38Z9-a	amidines	Pt	38Z9	a	111	fcc	Amidines	-356.94053401	-72.78093875	-282.75561201	-74.18492200000003	-1.4039832500000244	-0.9998684813706687	-0.4041147686293557
pt-38Za-a	amidines	Pt	38Za	a	111	fcc	Amidines	-357.00144277	-72.81191912	-282.75561201	-74.24583075999999	-1.433911639999991	-0.9563439094676482	-0.4775677305323427
pd-14Z1-a	amidines	Pd	14Z1	a	111	fcc	Amidines	-282.49080338	-40.17277264	-241.23300654	-41.25779684	-1.0850241999999994	0.512676128506186	-1.5977003285061855
pd-26Z1-a	amidines	Pd	26Z1	a	111	fcc	Amidines	-299.24386001	-56.49648025	-241.23300654	-58.01085347	-1.514373220000003	-0.8740176566503024	-0.6403555633497007
pd-26Z2-a	amidines	Pd	26Z2	a	111	fcc	Amidines	-299.66332946	-56.9633665	-241.23300654	-58.43032292000001	-1.4669564200000096	-0.739393267665271	-0.7275631523347386
pd-26Z3-a	amidines	Pd	26Z3	a	111	fcc	Amidines	-298.70447412	-56.47362309	-241.23300654	-57.47146758	-0.9978444899999984	0.0114777209458338	-1.0093222109458322
pd-26Z4-a	amidines	Pd	26Z4	a	111	fcc	Amidines	-298.93774899	-56.48695894	-241.23300654	-57.70474245	-1.2177835099999967	-0.0405015657185288	-1.177281944281468
pd-38Z1-a	amidines	Pd	38Z1	a	111	fcc	Amidines	-315.81738815	-73.16804246	-241.23300654	-74.58438161000001	-1.416339150000013	-1.27989671207429	-0.1364424379257232
pd-38Z2-a	amidines	Pd	38Z2	a	111	fcc	Amidines	-316.27444351	-73.51030823	-241.23300654	-75.04143697000003	-1.5311287400000282	-1.2920147155473671	-0.23911402445266106
pd-38Z3-a	amidines	Pd	38Z3	a	111	fcc	Amidines	-315.90626849	-73.14079468	-241.23300654	-74.67326195000001	-1.532467270000012	-1.477735760082382	-0.054731509917629984
pd-38Z4-a	amidines	Pd	38Z4	a	111	fcc	Amidines	-315.65858485	-73.15683345	-241.23300654	-74.42557831000002	-1.2687448600000266	-0.87989330018722	-0.3888515598128066
pd-38Z5-a	amidines	Pd	38Z5	a	111	fcc	Amidines	-315.860399	-73.26704009	-241.23300654	-74.62739245999998	-1.3603523699999869	-1.0878616149058615	-0.27249075509412535
pd-38Z6-a	amidines	Pd	38Z6	a	111	fcc	Amidines	-315.70952112	-73.31321823	-241.23300654	-74.47651457999999	-1.1632963499999818	-0.915612410413857	-0.24768393958612478
pd-38Z7-a	amidines	Pd	38Z7	a	111	fcc	Amidines	-315.44528146	-72.8732225	-241.23300654	-74.21227492	-1.3390524200000016	-1.0055876783810902	-0.3334647416189114
pd-38Z8-a	amidines	Pd	38Z8	a	111	fcc	Amidines	-315.7106904	-73.20189653	-241.23300654	-74.47768385999998	-1.2757873299999858	-0.9674982597490924	-0.30828907025089336
pd-38Z9-a	amidines	Pd	38Z9	a	111	fcc	Amidines	-315.36984199	-72.78093875	-241.23300654	-74.13683545	-1.3558967000000024	-0.9439496128170362	-0.41194708718296624
pd-38Za-a	amidines	Pd	38Za	a	111	fcc	Amidines	-315.33239206	-72.81191912	-241.23300654	-74.09938552000003	-1.287466400000028	-0.921611919411646	-0.365854480588382
os-14Z1-a	amidines	Os	14Z1	a	1	hcp	Amidines	-560.28117378	-40.17277264	-518.61939974	-41.66177404000007	-1.4890014000000704	0.2237443680977833	-1.7127457680978537
os-26Z1-a	amidines	Os	26Z1	a	1	hcp	Amidines	-576.94281748	-56.49648025	-518.61939974	-58.32341774000008	-1.826937490000084	-0.9331389425426692	-0.8937985474574149
os-26Z2-a	amidines	Os	26Z2	a	1	hcp	Amidines	-577.36978979	-56.9633665	-518.61939974	-58.75039005000008	-1.7870235500000788	-1.0241144635770354	-0.7629090864230434
os-26Z3-a	amidines	Os	26Z3	a	1	hcp	Amidines	-576.64292422	-56.47362309	-518.61939974	-58.023524480000106	-1.5499013900001088	-0.5631340085825869	-0.986767381417522
os-26Z4-a	amidines	Os	26Z4	a	1	hcp	Amidines	-576.57551975	-56.48695894	-518.61939974	-57.95612001000006	-1.4691610700000624	-0.2363358734891392	-1.2328251965109231
os-38Z1-a	amidines	Os	38Z1	a	1	hcp	Amidines	-593.79304446	-73.16804246	-518.61939974	-75.17364472000008	-2.0056022600000887	-1.6619707061445723	-0.34363155385551636
os-38Z2-a	amidines	Os	38Z2	a	1	hcp	Amidines	-593.97742636	-73.51030823	-518.61939974	-75.35802662000003	-1.8477183900000256	-1.6790350033756027	-0.16868338662442284
os-38Z3-a	amidines	Os	38Z3	a	1	hcp	Amidines	-593.41974618	-73.14079468	-518.61939974	-74.80034644	-1.6595517599999994	-1.6116248503928716	-0.047926909607127754
os-38Z4-a	amidines	Os	38Z4	a	1	hcp	Amidines	-593.92350906	-73.15683345	-518.61939974	-75.30410932000007	-2.1472758700000725	-1.4715721975251483	-0.6757036724749241
os-38Z5-a	amidines	Os	38Z5	a	1	hcp	Amidines	-593.71846426	-73.26704009	-518.61939974	-75.09906452000007	-1.8320244300000752	-1.8248678530462	-0.007156576953875282
os-38Z6-a	amidines	Os	38Z6	a	1	hcp	Amidines	-593.18421907	-73.31321823	-518.61939974	-74.56481933000009	-1.2516011000000873	-0.976389015379695	-0.27521208462039226
os-38Z7-a	amidines	Os	38Z7	a	1	hcp	Amidines	-593.061098	-72.8732225	-518.61939974	-74.44169826000007	-1.5684757600000694	-1.363652728262025	-0.2048230317380444
os-38Z8-a	amidines	Os	38Z8	a	1	hcp	Amidines	-593.33649218	-73.20189653	-518.61939974	-74.7170924400001	-1.5151959100001022	-1.367294918222015	-0.14790099177808713
os-38Z9-a	amidines	Os	38Z9	a	1	hcp	Amidines	-593.30773001	-72.78093875	-518.61939974	-74.68833027000005	-1.907391520000047	-1.4785309820824324	-0.4288605379176147
os-38Za-a	amidines	Os	38Za	a	1	hcp	Amidines	-592.98754995	-72.81191912	-518.61939974	-74.36815021000007	-1.5562310900000682	-1.0030311411976245	-0.5531999488024437
ru-14Z1-a	amidines	Ru	14Z1	a	1	hcp	Amidines	-464.76264491	-40.17277264	-423.06851142	-41.69413349000001	-1.5213608500000149	0.0789891335840238	-1.6003499835840387
ru-26Z1-a	amidines	Ru	26Z1	a	1	hcp	Amidines	-481.11979352	-56.49648025	-423.06851142	-58.05128209999998	-1.5548018499999827	-0.7309916586055749	-0.8238101913944078
ru-26Z2-a	amidines	Ru	26Z2	a	1	hcp	Amidines	-481.55005313	-56.9633665	-423.06851142	-58.48154170999999	-1.5181752099999883	-0.7351608867722774	-0.7830143232277109
ru-26Z3-a	amidines	Ru	26Z3	a	1	hcp	Amidines	-480.95175479	-56.47362309	-423.06851142	-57.88324337	-1.4096202800000055	-0.6978617383924686	-0.7117585416075369
ru-26Z4-a	amidines	Ru	26Z4	a	1	hcp	Amidines	-480.80566153	-56.48695894	-423.06851142	-57.737150110000016	-1.250191170000015	-0.1346944310996463	-1.1154967389003687
ru-38Z1-a	amidines	Ru	38Z1	a	1	hcp	Amidines	-498.10334213	-73.16804246	-423.06851142	-75.03483071	-1.866788249999999	-1.4717038853123512	-0.39508436468764785
ru-38Z2-a	amidines	Ru	38Z2	a	1	hcp	Amidines	-498.16640849	-73.51030823	-423.06851142	-75.09789706999999	-1.587588839999981	-1.3529691528492975	-0.23461968715068338
ru-38Z3-a	amidines	Ru	38Z3	a	1	hcp	Amidines	-497.63609736	-73.14079468	-423.06851142	-74.56758594000001	-1.426791260000016	-1.2741768691837194	-0.15261439081629669
ru-38Z4-a	amidines	Ru	38Z4	a	1	hcp	Amidines	-498.06846253	-73.15683345	-423.06851142	-74.99995110999998	-1.84311765999999	-1.3035463316039395	-0.5395713283960506
ru-38Z5-a	amidines	Ru	38Z5	a	1	hcp	Amidines	-497.8495575	-73.26704009	-423.06851142	-74.78104608000001	-1.5140059900000151	-0.9806324479997954	-0.5333735420002197
ru-38Z6-a	amidines	Ru	38Z6	a	1	hcp	Amidines	-497.48263151	-73.31321823	-423.06851142	-74.41412008999998	-1.1009018599999791	-0.875230978404204	-0.22567088159577509
ru-38Z7-a	amidines	Ru	38Z7	a	1	hcp	Amidines	-497.27766776	-72.8732225	-423.06851142	-74.20915633999999	-1.3359338399999956	-1.381263296575483	0.04532945657548737
ru-38Z8-a	amidines	Ru	38Z8	a	1	hcp	Amidines	-497.55961006	-73.20189653	-423.06851142	-74.49109864000002	-1.2892021100000193	-1.0822957067856436	-0.2069064032143757
ru-38Z9-a	amidines	Ru	38Z9	a	1	hcp	Amidines	-497.44514161	-72.78093875	-423.06851142	-74.37663019000001	-1.5956914400000102	-1.2882437801430768	-0.30744765985693334
ru-38Za-a	amidines	Ru	38Za	a	1	hcp	Amidines	-497.18744564	-72.81191912	-423.06851142	-74.11893422000003	-1.3070151000000294	-0.8982766999886849	-0.40873840001134454
cu-14Z1-a	amidines	Cu	14Z1	a	110	fcc	Amidines	-212.5660915	-40.17277264	-171.38308451	-41.18300699	-1.0102343499999975	0.0764469492928938	-1.0866812992928914
cu-26Z1-a	amidines	Cu	26Z1	a	110	fcc	Amidines	-228.9757878	-56.49648025	-171.38308451	-57.59270329	-1.0962230400000053	-0.3552581982550578	-0.7409648417449475
cu-26Z2-a	amidines	Cu	26Z2	a	110	fcc	Amidines	-229.40069058	-56.9633665	-171.38308451	-58.01760607	-1.05423957	-0.4427798392769091	-0.6114597307230909
cu-26Z3-a	amidines	Cu	26Z3	a	110	fcc	Amidines	-228.49935991	-56.47362309	-171.38308451	-57.116275400000006	-0.6426523100000097	0.03158210430324	-0.6742344143032497
cu-26Z4-a	amidines	Cu	26Z4	a	110	fcc	Amidines	-228.7465799	-56.48695894	-171.38308451	-57.36349539	-0.8765364499999961	0.1070783180075949	-0.9836147680075911
cu-38Z1-a	amidines	Cu	38Z1	a	110	fcc	Amidines	-245.67874929	-73.16804246	-171.38308451	-74.29566478000001	-1.1276223200000146	-1.0069441702360675	-0.12067814976394708
cu-38Z2-a	amidines	Cu	38Z2	a	110	fcc	Amidines	-246.01414309	-73.51030823	-171.38308451	-74.63105858	-1.1207503499999945	-0.8977136360222175	-0.2230367139777769
cu-38Z3-a	amidines	Cu	38Z3	a	110	fcc	Amidines	-245.58060809	-73.14079468	-171.38308451	-74.19752358	-1.056728899999996	-0.7638273445257227	-0.2929015554742733
cu-38Z4-a	amidines	Cu	38Z4	a	110	fcc	Amidines	-244.83217606	-73.15683345	-171.38308451	-73.44909154999999	-0.2922580999999979	-0.0699816889386966	-0.2222764110613013
cu-38Z5-a	amidines	Cu	38Z5	a	110	fcc	Amidines	-245.59147066	-73.26704009	-171.38308451	-74.20838615	-0.9413460600000008	-0.631800900818547	-0.30954515918145376
cu-38Z6-a	amidines	Cu	38Z6	a	110	fcc	Amidines	-245.44415083	-73.31321823	-171.38308451	-74.06106632000001	-0.7478480900000051	-0.53345186840275	-0.21439622159725502
cu-38Z7-a	amidines	Cu	38Z7	a	110	fcc	Amidines	-245.20945983	-72.8732225	-171.38308451	-73.82637531999998	-0.9531528199999856	-0.7879499636224239	-0.1652028563775617
cu-38Z8-a	amidines	Cu	38Z8	a	110	fcc	Amidines	-245.51178857	-73.20189653	-171.38308451	-74.12870405999999	-0.9268075299999908	-0.8633889810508037	-0.06341854894918708
cu-38Z9-a	amidines	Cu	38Z9	a	110	fcc	Amidines	-244.52070887	-72.78093875	-171.38308451	-73.13762435999999	-0.3566856099999853	0.0042071915669481	-0.3608928015669334
cu-38Za-a	amidines	Cu	38Za	a	110	fcc	Amidines	-245.11649367	-72.81191912	-171.38308451	-73.73340916000001	-0.921490040000009	-0.5085432131570968	-0.4129468268429122
ni-14Z1-a	amidines	Ni	14Z1	a	111	fcc	Amidines	-292.3866089	-40.17277264	-250.91869356	-41.46791533999999	-1.2951426999999924	0.5320284203050178	-1.8271711203050103
ni-26Z1-a	amidines	Ni	26Z1	a	111	fcc	Amidines	-308.85819704	-56.49648025	-250.91869356	-57.93950347999999	-1.4430232299999872	-0.6149674698607868	-0.8280557601392005
ni-26Z2-a	amidines	Ni	26Z2	a	111	fcc	Amidines	-309.28046033	-56.9633665	-250.91869356	-58.36176676999997	-1.398400269999975	-0.684758121802453	-0.7136421481975219
ni-26Z3-a	amidines	Ni	26Z3	a	111	fcc	Amidines	-308.42465002	-56.47362309	-250.91869356	-57.50595645999999	-1.0323333699999964	-0.0089240543408379	-1.0234093156591584
ni-26Z4-a	amidines	Ni	26Z4	a	111	fcc	Amidines	-308.38701396	-56.48695894	-250.91869356	-57.46832039999998	-0.9813614599999808	0.0831204701149488	-1.0644819301149295
ni-38Z1-a	amidines	Ni	38Z1	a	111	fcc	Amidines	-325.53367815	-73.16804246	-250.91869356	-74.61498459	-1.4469421300000107	-0.9785297492720986	-0.46841238072791214
ni-38Z2-a	amidines	Ni	38Z2	a	111	fcc	Amidines	-325.89468273	-73.51030823	-250.91869356	-74.97598916999999	-1.4656809399999844	-1.2176163545780554	-0.248064585421929
ni-38Z3-a	amidines	Ni	38Z3	a	111	fcc	Amidines	-325.45167361	-73.14079468	-250.91869356	-74.53298004999999	-1.3921853699999929	-1.0507268789078097	-0.3414584910921832
ni-38Z4-a	amidines	Ni	38Z4	a	111	fcc	Amidines	-325.47657594	-73.15683345	-250.91869356	-74.55788237999997	-1.401048929999973	-0.9990398171314752	-0.40200911286849794
ni-38Z5-a	amidines	Ni	38Z5	a	111	fcc	Amidines	-325.46513805	-73.26704009	-250.91869356	-74.54644449	-1.2794044000000042	-1.2500102584720023	-0.029394141528001905
ni-38Z6-a	amidines	Ni	38Z6	a	111	fcc	Amidines	-325.2643793	-73.31321823	-250.91869356	-74.34568573999996	-1.032467509999961	-0.8505686905555478	-0.1818988194444131
ni-38Z7-a	amidines	Ni	38Z7	a	111	fcc	Amidines	-325.02533369	-72.8732225	-250.91869356	-74.10664013000002	-1.2334176300000197	-1.2391296178474818	0.0057119878474620744
ni-38Z8-a	amidines	Ni	38Z8	a	111	fcc	Amidines	-325.30398726	-73.20189653	-250.91869356	-74.38529369999998	-1.183397169999978	-1.1209679963755406	-0.06242917362443734
ni-38Z9-a	amidines	Ni	38Z9	a	111	fcc	Amidines	-325.03449406	-72.78093875	-250.91869356	-74.11580049999998	-1.334861749999973	-0.8762089844881871	-0.458652765511786
ni-38Za-a	amidines	Ni	38Za	a	111	fcc	Amidines	-324.93193842	-72.81191912	-250.91869356	-74.01324485999999	-1.2013257399999873	-0.7399510928260185	-0.4613746471739688
ir-14Z1-a	amidines	Ir	14Z1	a	111	fcc	Amidines	-449.02281618	-40.17277264	-408.05800262	-40.96481355999998	-0.7920409199999838	0.895239269147396	-1.6872801891473799
ir-26Z1-a	amidines	Ir	26Z1	a	111	fcc	Amidines	-466.2647723	-56.49648025	-408.05800262	-58.20676967999998	-1.7102894299999818	-0.8351167254854417	-0.8751727045145401
ir-26Z2-a	amidines	Ir	26Z2	a	111	fcc	Amidines	-466.68736985	-56.9633665	-408.05800262	-58.62936722999996	-1.6660007299999575	-0.8656194922847718	-0.8003812377151858
ir-26Z3-a	amidines	Ir	26Z3	a	111	fcc	Amidines	-465.67605716	-56.47362309	-408.05800262	-57.61805454	-1.144431450000006	-0.1549010070505119	-0.989530442949494
ir-26Z4-a	amidines	Ir	26Z4	a	111	fcc	Amidines	-465.19433102	-56.48695894	-408.05800262	-57.13632839999997	-0.6493694599999671	0.1233900930932776	-0.7727595530932447
ir-38Z1-a	amidines	Ir	38Z1	a	111	fcc	Amidines	-482.60649972	-73.16804246	-408.05800262	-74.54849709999996	-1.380454639999968	-1.3107468188682248	-0.06970782113174323
ir-38Z2-a	amidines	Ir	38Z2	a	111	fcc	Amidines	-483.30249116	-73.51030823	-408.05800262	-75.24448853999996	-1.7341803099999566	-1.4065344341171624	-0.32764587588279426
ir-38Z3-a	amidines	Ir	38Z3	a	111	fcc	Amidines	-482.76776907	-73.14079468	-408.05800262	-74.70976644999996	-1.568971769999962	-1.2986218542423558	-0.27034991575760614
ir-38Z4-a	amidines	Ir	38Z4	a	111	fcc	Amidines	-482.87566972	-73.15683345	-408.05800262	-74.8176671	-1.6608336500000007	-0.8357663373927124	-0.8250673126072883
ir-38Z5-a	amidines	Ir	38Z5	a	111	fcc	Amidines	-482.88690192	-73.26704009	-408.05800262	-74.82889929999999	-1.5618592099999944	-1.2274167965251197	-0.3344424134748747
ir-38Z6-a	amidines	Ir	38Z6	a	111	fcc	Amidines	-482.4964526	-73.31321823	-408.05800262	-74.43844997999997	-1.125231749999969	-0.9119366346857732	-0.21329511531419587
ir-38Z7-a	amidines	Ir	38Z7	a	111	fcc	Amidines	-482.37989829	-72.8732225	-408.05800262	-74.32189567	-1.4486731700000064	-1.2842433419903043	-0.16442982800970207
ir-38Z8-a	amidines	Ir	38Z8	a	111	fcc	Amidines	-482.65868361	-73.20189653	-408.05800262	-74.60068099	-1.3987844600000017	-1.2378035541242554	-0.16098090587574632
ir-38Z9-a	amidines	Ir	38Z9	a	111	fcc	Amidines	-482.51258503	-72.78093875	-408.05800262	-74.45458241	-1.6736436599999962	-1.1248744230834973	-0.5487692369164989
ir-38Za-a	amidines	Ir	38Za	a	111	fcc	Amidines	-482.31811263	-72.81191912	-408.05800262	-74.26011000999995	-1.4481908899999496	-0.8092365229573346	-0.638954367042615
zn-14Z1-a	amidines	Zn	14Z1	a	1	hcp	Amidines	-94.70050525	-40.17277264	-53.85841374	-40.84209151	-0.669318870000005	0.0335329494299898	-0.7028518194299949
zn-26Z1-a	amidines	Zn	26Z1	a	1	hcp	Amidines	-111.10529415	-56.49648025	-53.85841374	-57.24688041	-0.7504001600000052	-0.2072890640886981	-0.5431110959113071
zn-26Z2-a	amidines	Zn	26Z2	a	1	hcp	Amidines	-111.53422901	-56.9633665	-53.85841374	-57.67581527	-0.7124487700000017	-0.2830482227807067	-0.42940054721929505
zn-26Z3-a	amidines	Zn	26Z3	a	1	hcp	Amidines	-110.74081423	-56.47362309	-53.85841374	-56.88240049	-0.4087773999999982	0.0980049935864215	-0.5067823935864196
zn-26Z4-a	amidines	Zn	26Z4	a	1	hcp	Amidines	-110.97318529	-56.48695894	-53.85841374	-57.11477155	-0.6278126099999994	0.0379065627836041	-0.6657191727836036
zn-38Z1-a	amidines	Zn	38Z1	a	1	hcp	Amidines	-127.81859649	-73.16804246	-53.85841374	-73.96018275	-0.7921402900000061	-0.6767957830127926	-0.11534450698721344
zn-38Z2-a	amidines	Zn	38Z2	a	1	hcp	Amidines	-128.14137046	-73.51030823	-53.85841374	-74.28295671999999	-0.7726484899999804	-0.5233333663614417	-0.2493151236385387
zn-38Z3-a	amidines	Zn	38Z3	a	1	hcp	Amidines	-127.81223045	-73.14079468	-53.85841374	-73.95381671	-0.8130220299999991	-0.5338255459548122	-0.2791964840451868
zn-38Z4-a	amidines	Zn	38Z4	a	1	hcp	Amidines	-126.75972782	-73.15683345	-53.85841374	-72.90131407999999	0.2555193700000018	0.5631559326256337	-0.3076365626256319
zn-38Z5-a	amidines	Zn	38Z5	a	1	hcp	Amidines	-127.85090514	-73.26704009	-53.85841374	-73.99249139999999	-0.7254513099999969	-0.4746344332412064	-0.25081687675879044
zn-38Z6-a	amidines	Zn	38Z6	a	1	hcp	Amidines	-127.73180513	-73.31321823	-53.85841374	-73.87339139	-0.5601731599999908	-0.3920745871010354	-0.16809857289895547
zn-38Z7-a	amidines	Zn	38Z7	a	1	hcp	Amidines	-127.36164778	-72.8732225	-53.85841374	-73.50323404	-0.6300115399999981	-0.5682331606439561	-0.061778379356042024
zn-38Z8-a	amidines	Zn	38Z8	a	1	hcp	Amidines	-127.70026986	-73.20189653	-53.85841374	-73.84185612	-0.6399595900000037	-0.5576594566221047	-0.08230013337789899
zn-38Z9-a	amidines	Zn	38Z9	a	1	hcp	Amidines	-126.46014697	-72.78093875	-53.85841374	-72.60173323	0.1792055200000106	0.6019341375904474	-0.42272861759043684
zn-38Za-a	amidines	Zn	38Za	a	1	hcp	Amidines	-127.33437757	-72.81191912	-53.85841374	-73.47596383	-0.6640447099999989	-0.3415493201950852	-0.32249538980491366
co-26Z1-a	amidines	Co	26Z1	a	1	hcp	Amidines	-385.50648826	-56.49648025	-327.6932973	-57.81319096000004	-1.316710710000045	-0.9091213866178977	-0.4075893233821474
co-26Z2-a	amidines	Co	26Z2	a	1	hcp	Amidines	-385.89725197	-56.9633665	-327.6932973	-58.20395467000003	-1.2405881700000307	-0.5822187624682229	-0.6583694075318078
co-26Z3-a	amidines	Co	26Z3	a	1	hcp	Amidines	-385.31427063	-56.47362309	-327.6932973	-57.62097333000003	-1.14735024000003	0.0014639950186037	-1.1488142350186337
co-26Z4-a	amidines	Co	26Z4	a	1	hcp	Amidines	-384.85172361	-56.48695894	-327.6932973	-57.15842631000004	-0.6714673700000375	-0.2101860518784519	-0.4612813181215856
co-38Z1-a	amidines	Co	38Z1	a	1	hcp	Amidines	-402.22711602	-73.16804246	-327.6932973	-74.53381872	-1.365776260000004	-1.0671670406154732	-0.2986092193845309
co-38Z2-a	amidines	Co	38Z2	a	1	hcp	Amidines	-402.47697551	-73.51030823	-327.6932973	-74.78367821	-1.2733699799999982	-0.9865301949909052	-0.286839785009093
co-38Z3-a	amidines	Co	38Z3	a	1	hcp	Amidines	-402.12988999	-73.14079468	-327.6932973	-74.43659269	-1.2957980099999986	-0.9502817500948026	-0.34551625990519597
co-38Z4-a	amidines	Co	38Z4	a	1	hcp	Amidines	-401.84073281	-73.15683345	-327.6932973	-74.14743551000004	-0.9906020600000432	-0.7122652964416574	-0.2783367635583859
co-38Z5-a	amidines	Co	38Z5	a	1	hcp	Amidines	-402.10076068	-73.26704009	-327.6932973	-74.40746338000002	-1.1404232900000295	-0.7567243134004258	-0.3836989765996037
co-38Z6-a	amidines	Co	38Z6	a	1	hcp	Amidines	-401.93677868	-73.31321823	-327.6932973	-74.24348137999999	-0.9302631499999876	-0.9732635295439138	0.043000379543926215
co-38Z7-a	amidines	Co	38Z7	a	1	hcp	Amidines	-401.74675608	-72.8732225	-327.6932973	-74.05345878000003	-1.180236280000031	-1.1086411583189175	-0.07159512168111348
co-38Z8-a	amidines	Co	38Z8	a	1	hcp	Amidines	-401.98788506	-73.20189653	-327.6932973	-74.29458776000001	-1.092691230000014	-0.9620837746430482	-0.13060745535696583
co-38Z9-a	amidines	Co	38Z9	a	1	hcp	Amidines	-401.85358889	-72.78093875	-327.6932973	-74.16029159000004	-1.3793528400000383	-1.0620142087367697	-0.31733863126326867
co-38Za-a	amidines	Co	38Za	a	1	hcp	Amidines	-401.60497508	-72.81191912	-327.6932973	-73.91167777999999	-1.099758659999992	-0.7761117697854729	-0.3236468902145191
co-4aZ1-a	amidines	Co	4aZ1	a	1	hcp	Amidines	-419.01509665	-89.83666085	-327.6932973	-91.32179935	-1.4851384999999908	-1.6900530729442806	0.20491457294428983
co-4aZ2-a	amidines	Co	4aZ2	a	1	hcp	Amidines	-418.8906134	-89.77371337	-327.6932973	-91.19731610000002	-1.4236027300000271	-1.5394521924386029	0.11584946243857575
co-4aZ3-a	amidines	Co	4aZ3	a	1	hcp	Amidines	-419.11651643	-90.18966138	-327.6932973	-91.42321913	-1.2335577500000028	-1.2590517912366437	0.025494041236640896
co-4aZ4-a	amidines	Co	4aZ4	a	1	hcp	Amidines	-419.1883982	-90.14320214	-327.6932973	-91.4951009	-1.3518987600000116	-1.4743968467375057	0.12249808673749407
co-4aZ5-a	amidines	Co	4aZ5	a	1	hcp	Amidines	-418.3538475	-89.92729302	-327.6932973	-90.6605502	-0.7332571799999954	-1.034840092964302	0.3015829129643066
co-4aZ6-a	amidines	Co	4aZ6	a	1	hcp	Amidines	-418.31513271	-89.82432836	-327.6932973	-90.62183541000002	-0.7975070500000214	-1.0797600530605391	0.2822530030605177
co-4aZ7-a	amidines	Co	4aZ7	a	1	hcp	Amidines	-418.86647111	-89.74371693	-327.6932973	-91.17317381000004	-1.429456880000032	-1.3563001003389277	-0.07315677966110434
co-4aZ8-a	amidines	Co	4aZ8	a	1	hcp	Amidines	-418.52923607	-89.76359319	-327.6932973	-90.83593877000004	-1.0723455800000463	-1.2009627653613109	0.12861718536126454
co-4aZ9-a	amidines	Co	4aZ9	a	1	hcp	Amidines	-419.00458125	-89.936183	-327.6932973	-91.31128395000002	-1.375100950000018	-1.3655249913032037	-0.009575958696814268
co-4aZa-a	amidines	Co	4aZa	a	1	hcp	Amidines	-418.4354251	-89.98237877	-327.6932973	-90.7421278	-0.7597490299999947	-1.1311112571561353	0.37136222715614053
co-4aZb-a	amidines	Co	4aZb	a	1	hcp	Amidines	-418.71587343	-89.83189482	-327.6932973	-91.02257613	-1.1906813100000022	-1.2329777528974972	0.04229644289749501
co-4aZc-a	amidines	Co	4aZc	a	1	hcp	Amidines	-418.49755796	-89.88367801	-327.6932973	-90.80426066	-0.9205826500000144	-0.9164758086525212	-0.004106841347493173
co-4aZd-a	amidines	Co	4aZd	a	1	hcp	Amidines	-418.46590007	-89.53895482	-327.6932973	-90.77260277	-1.233647949999991	-1.3985596083111744	0.16491165831118337
co-4aZe-a	amidines	Co	4aZe	a	1	hcp	Amidines	-418.47330427	-89.76368235	-327.6932973	-90.78000697000004	-1.0163246200000486	-1.321192925677181	0.3048683056771324
co-4aZf-a	amidines	Co	4aZf	a	1	hcp	Amidines	-418.73572471	-89.86611798	-327.6932973	-91.04242741000002	-1.1763094300000176	-1.254593208760383	0.07828377876036541
co-4aZg-a	amidines	Co	4aZg	a	1	hcp	Amidines	-418.40604042	-89.59163214	-327.6932973	-90.71274312000004	-1.1211109800000258	-1.4127586376445294	0.2916476576445035
co-4aZh-a	amidines	Co	4aZh	a	1	hcp	Amidines	-418.54602785	-89.44856733	-327.6932973	-90.85273055	-1.4041632199999867	-1.3018900078279927	-0.10227321217199403
co-4aZi-a	amidines	Co	4aZi	a	1	hcp	Amidines	-418.25712374	-89.48306868	-327.6932973	-90.56382644	-1.0807577600000116	-1.2192139032598703	0.13845614325985878
co-4aZj-a	amidines	Co	4aZj	a	1	hcp	Amidines	-418.57425821	-89.53796066	-327.6932973	-90.88096091	-1.343000250000003	-1.4755933038428992	0.13259305384289632
co-4aZk-a	amidines	Co	4aZk	a	1	hcp	Amidines	-418.37484369	-89.47953894	-327.6932973	-90.68154639	-1.2020074499999964	-1.1633777073661091	-0.0386297426338873
co-4aZl-a	amidines	Co	4aZl	a	1	hcp	Amidines	-418.23410275	-89.3159104	-327.6932973	-90.54080545	-1.2248950499999864	-1.3566583485317238	0.1317632985317374
co-4aZm-a	amidines	Co	4aZm	a	1	hcp	Amidines	-417.9462557	-88.98917594	-327.6932973	-90.2529584	-1.2637824600000158	-1.3931698101799554	0.12938735017993963
co-4aZn-a	amidines	Co	4aZn	a	1	hcp	Amidines	-418.47796512	-89.52619563	-327.6932973	-90.78466782000004	-1.2584721900000346	-0.9492004031859552	-0.3092717868140794
co-4aZo-a	amidines	Co	4aZo	a	1	hcp	Amidines	-418.2214799	-89.59802192	-327.6932973	-90.52818260000004	-0.9301606800000428	-0.9444869133417626	0.014326233341719785
fe-14Z1-a	amidines	Fe	14Z1	a	110	bcc	Amidines	-422.66787417	-40.17277264	-381.20808412	-41.45979004999998	-1.287017409999983	-0.1288040040836335	-1.1582134059163494
fe-26Z1-a	amidines	Fe	26Z1	a	110	bcc	Amidines	-439.44189845	-56.49648025	-381.20808412	-58.23381432999997	-1.7373340799999752	-1.1809536852090332	-0.556380394790942
fe-26Z2-a	amidines	Fe	26Z2	a	110	bcc	Amidines	-439.85341969	-56.9633665	-381.20808412	-58.64533556999999	-1.6819690699999867	-1.0231694691454225	-0.6587996008545642
fe-26Z3-a	amidines	Fe	26Z3	a	110	bcc	Amidines	-438.85286207	-56.47362309	-381.20808412	-57.64477794999999	-1.1711548599999944	-0.3745404479392746	-0.7966144120607197
fe-26Z4-a	amidines	Fe	26Z4	a	110	bcc	Amidines	-439.03286504	-56.48695894	-381.20808412	-57.82478091999997	-1.3378219799999655	-0.5742638154181208	-0.7635581645818448
fe-38Z1-a	amidines	Fe	38Z1	a	110	bcc	Amidines	-456.18112836	-73.16804246	-381.20808412	-74.97304423999998	-1.805001779999984	-1.4994207557086412	-0.3055810242913428
fe-38Z2-a	amidines	Fe	38Z2	a	110	bcc	Amidines	-456.48443687	-73.51030823	-381.20808412	-75.27635275	-1.766044519999994	-1.479476694158663	-0.2865678258413309
fe-38Z3-a	amidines	Fe	38Z3	a	110	bcc	Amidines	-456.08669424	-73.14079468	-381.20808412	-74.87861011999996	-1.737815439999963	-1.5561404438903423	-0.18167499610962068
fe-38Z4-a	amidines	Fe	38Z4	a	110	bcc	Amidines	-456.13642134	-73.15683345	-381.20808412	-74.92833722	-1.7715037700000096	-1.3215052446144853	-0.4499985253855243
fe-38Z5-a	amidines	Fe	38Z5	a	110	bcc	Amidines	-456.08394085	-73.26704009	-381.20808412	-74.87585672999995	-1.608816639999958	-1.3457252480856994	-0.26309139191425857
fe-38Z6-a	amidines	Fe	38Z6	a	110	bcc	Amidines	-455.50218165	-73.31321823	-381.20808412	-74.29409752999999	-0.9808792999999838	-0.802167867009203	-0.17871143299078085
fe-38Z7-a	amidines	Fe	38Z7	a	110	bcc	Amidines	-455.68062086	-72.8732225	-381.20808412	-74.47253673999995	-1.5993142399999556	-1.5174765507424723	-0.08183768925748325
fe-38Z8-a	amidines	Fe	38Z8	a	110	bcc	Amidines	-456.10241212	-73.20189653	-381.20808412	-74.89432799999997	-1.692431469999974	-1.5874748890362724	-0.10495658096370164
fe-38Z9-a	amidines	Fe	38Z9	a	110	bcc	Amidines	-455.39113145	-72.78093875	-381.20808412	-74.18304732999997	-1.402108579999961	-0.998727569958632	-0.4033810100413291
fe-38Za-a	amidines	Fe	38Za	a	110	bcc	Amidines	-455.60231089	-72.81191912	-381.20808412	-74.39422676999999	-1.58230764999999	-1.2015366657614803	-0.38077098423850964
fe-4aZ1-a	amidines	Fe	4aZ1	a	110	bcc	Amidines	-472.80051962	-89.83666085	-381.20808412	-91.59243549999997	-1.7557746499999638	-2.027046354524132	0.2712717045241684
fe-4aZ2-a	amidines	Fe	4aZ2	a	110	bcc	Amidines	-472.80921861	-89.77371337	-381.20808412	-91.60113449	-1.8274211199999968	-1.9180952711241304	0.09067415112413357
fe-4aZ3-a	amidines	Fe	4aZ3	a	110	bcc	Amidines	-472.7927899	-90.18966138	-381.20808412	-91.58470577999998	-1.3950443999999749	-1.359790723755836	-0.03525367624413889
fe-4aZ4-a	amidines	Fe	4aZ4	a	110	bcc	Amidines	-473.13451611	-90.14320214	-381.20808412	-91.92643198999995	-1.7832298499999697	-1.771417897268293	-0.011811952731676678
fe-4aZ5-a	amidines	Fe	4aZ5	a	110	bcc	Amidines	-471.86711857	-89.92729302	-381.20808412	-90.65903444999998	-0.7317414299999854	-0.9688707550790384	0.23712932507905304
fe-4aZ6-a	amidines	Fe	4aZ6	a	110	bcc	Amidines	-471.77342886	-89.82432836	-381.20808412	-90.56534474	-0.7410163800000049	-0.7077996810481579	-0.03321669895184698
fe-4aZ7-a	amidines	Fe	4aZ7	a	110	bcc	Amidines	-472.72560984	-89.74371693	-381.20808412	-91.51752571999998	-1.7738087899999757	-1.8679359312083648	0.09412714120838905
fe-4aZ8-a	amidines	Fe	4aZ8	a	110	bcc	Amidines	-472.39588757	-89.76359319	-381.20808412	-91.18780345	-1.4242102599999953	-1.8316610052258968	0.4074507452259015
fe-4aZ9-a	amidines	Fe	4aZ9	a	110	bcc	Amidines	-472.84655075	-89.936183	-381.20808412	-91.63846662999998	-1.7022836299999824	-1.605757962120293	-0.0965256678796893
fe-4aZa-a	amidines	Fe	4aZa	a	110	bcc	Amidines	-472.69727458	-89.98237877	-381.20808412	-91.48919045999996	-1.506811689999978	-1.3472439993885814	-0.15956769061139653
fe-4aZb-a	amidines	Fe	4aZb	a	110	bcc	Amidines	-472.77084143	-89.83189482	-381.20808412	-91.56275731	-1.7308624899999927	-1.348985866402856	-0.3818766235971367
fe-4aZc-a	amidines	Fe	4aZc	a	110	bcc	Amidines	-471.99130341	-89.88367801	-381.20808412	-90.78321928999998	-0.8995412799999798	-0.9828722886137912	0.08333100861381137
fe-4aZd-a	amidines	Fe	4aZd	a	110	bcc	Amidines	-472.10709233	-89.53895482	-381.20808412	-90.89900820999998	-1.360053389999976	-1.7405970703747329	0.38054368037475683
fe-4aZe-a	amidines	Fe	4aZe	a	110	bcc	Amidines	-472.09120283	-89.76368235	-381.20808412	-90.88311870999996	-1.1194363599999662	-1.4844277961355488	0.3649914361355826
fe-4aZf-a	amidines	Fe	4aZf	a	110	bcc	Amidines	-472.8111847	-89.86611798	-381.20808412	-91.60310058	-1.7369825999999904	-1.8320169569559115	0.0950343569559211
fe-4aZg-a	amidines	Fe	4aZg	a	110	bcc	Amidines	-472.05839543	-89.59163214	-381.20808412	-90.85031131	-1.2586791699999935	-1.5223251730680545	0.26364600306806096
fe-4aZh-a	amidines	Fe	4aZh	a	110	bcc	Amidines	-472.26982589	-89.44856733	-381.20808412	-91.06174176999995	-1.613174439999966	-1.806812129776844	0.19363768977687812
fe-4aZi-a	amidines	Fe	4aZi	a	110	bcc	Amidines	-472.53837837	-89.48306868	-381.20808412	-91.33029424999997	-1.8472255699999487	-2.032199616989616	0.18497404698966746
fe-4aZj-a	amidines	Fe	4aZj	a	110	bcc	Amidines	-472.12516721	-89.53796066	-381.20808412	-90.91708308999996	-1.3791224299999527	-1.250200075473188	-0.12892235452676482
fe-4aZk-a	amidines	Fe	4aZk	a	110	bcc	Amidines	-472.62689243	-89.47953894	-381.20808412	-91.41880830999996	-1.9392693699999768	-1.8455695320183023	-0.09369983798167447
fe-4aZl-a	amidines	Fe	4aZl	a	110	bcc	Amidines	-471.99558568	-89.3159104	-381.20808412	-90.78750155999997	-1.4715911599999458	-1.4506571628084115	-0.020933997191534326
fe-4aZm-a	amidines	Fe	4aZm	a	110	bcc	Amidines	-471.9936747	-88.98917594	-381.20808412	-90.78559057999996	-1.7964146399999663	-1.5619529347009689	-0.23446170529899746
fe-4aZn-a	amidines	Fe	4aZn	a	110	bcc	Amidines	-471.97461489	-89.52619563	-381.20808412	-90.76653076999996	-1.2403351399999707	-1.1308563497881892	-0.10947879021178153
fe-4aZo-a	amidines	Fe	4aZo	a	110	bcc	Amidines	-471.76473094	-89.59802192	-381.20808412	-90.55664681999995	-0.9586248999999754	-1.194301875084534	0.23567697508455865
ag-4a01-a	group2	Ag	4a01	a	111	fcc	$C_{x}H_{y}O_{(0,1)}$	-199.37146072	-73.77971421	-125.30436866	-74.06709206	-0.2873778499999986	-0.1279786410096619	-0.15939920899033672
ag-4a02-a	group2	Ag	4a02	a	111	fcc	$C_{x}H_{y}O_{(0,1)}$	-199.38977694	-73.84250815	-125.30436866	-74.08540828	-0.2429001299999953	-0.0907859910910247	-0.1521141389089706
ag-2401-a	group2	Ag	2401	a	111	fcc	$C_{x}H_{y}O_{(0,1)}$	-157.62548543	-32.00433821	-125.30436866	-32.32111677	-0.316778560000003	0.6402630073194473	-0.9570415673194503
ag-3601-a	group2	Ag	3601	a	111	fcc	$C_{x}H_{y}O_{(0,1)}$	-174.40504775	-48.75667372	-125.30436866	-49.10067909	-0.3440053699999978	0.8198119493262794	-1.1638173193262773
ag-4802-a	group2	Ag	4802	a	111	fcc	$C_{x}H_{y}O_{(0,1)}$	-191.1471767	-65.4493179	-125.30436866	-65.84280804	-0.3934901399999972	0.0857573834955047	-0.4792475234955019
ag-4803-a	group2	Ag	4803	a	111	fcc	$C_{x}H_{y}O_{(0,1)}$	-191.12154362	-65.4830872	-125.30436866	-65.81717496000002	-0.3340877600000169	0.1015668073493287	-0.4356545673493456
ag-2201-a	group2	Ag	2201	a	111	fcc	$C_{x}H_{y}O_{(0,1)}$	-148.46323091	-22.95894282	-125.30436866	-23.15886225	-0.1999194299999978	0.8439225119934122	-1.04384194199341
ag-3401-a	group2	Ag	3401	a	111	fcc	$C_{x}H_{y}O_{(0,1)}$	-165.44190207	-39.86035688	-125.30436866	-40.13753341	-0.2771765300000055	0.8017181191277487	-1.0788946491277542
ag-4601-a	group2	Ag	4601	a	111	fcc	$C_{x}H_{y}O_{(0,1)}$	-182.3470172	-56.70514354	-125.30436866	-57.042648540000016	-0.3375050000000144	0.9558601452313696	-1.293365145231384
ag-4602-a	group2	Ag	4602	a	111	fcc	$C_{x}H_{y}O_{(0,1)}$	-182.08825966	-56.43502736	-125.30436866	-56.78389100000001	-0.3488636400000118	1.015720892137054	-1.3645845321370658
ag-1211-a	group2	Ag	1211	a	111	fcc	$C_{x}H_{y}O_{(0,1)}$	-147.61124271	-22.14198155	-125.30436866	-22.306874050000005	-0.1648925000000041	0.2866169259319306	-0.4515094259319347
ag-2411-a	group2	Ag	2411	a	111	fcc	$C_{x}H_{y}O_{(0,1)}$	-164.6736734	-39.16156149	-125.30436866	-39.36930474000002	-0.2077432500000213	0.588431842504022	-0.7961750925040434
ag-3611-a	group2	Ag	3611	a	111	fcc	$C_{x}H_{y}O_{(0,1)}$	-181.55192446	-56.07266689	-125.30436866	-56.247555800000015	-0.1748889100000141	0.0	-0.1748889100000141
ag-4811-a	group2	Ag	4811	a	111	fcc	$C_{x}H_{y}O_{(0,1)}$	-198.20974953	-72.68432545	-125.30436866	-72.90538087000002	-0.2210554200000132	0.1179726297620646	-0.3390280497620778
ag-2611-a	group2	Ag	2611	a	111	fcc	$C_{x}H_{y}O_{(0,1)}$	-171.98113732	-46.47943398	-125.30436866	-46.67676865999999	-0.1973346799999902	0.0	-0.1973346799999902
ag-3811-a	group2	Ag	3811	a	111	fcc	$C_{x}H_{y}O_{(0,1)}$	-188.83004296	-63.20502973	-125.30436866	-63.52567429999999	-0.3206445699999918	0.0929091426903028	-0.4135537126902946
ag-3812-a	group2	Ag	3812	a	111	fcc	$C_{x}H_{y}O_{(0,1)}$	-189.23369437	-63.57071894	-125.30436866	-63.92932571	-0.3586067700000015	0.1488239924340888	-0.5074307624340904
ag-3813-a	group2	Ag	3813	a	111	fcc	$C_{x}H_{y}O_{(0,1)}$	-189.41826208	-63.72815861	-125.30436866	-64.11389342000001	-0.3857348100000095	0.1216000003607291	-0.5073348103607386
ag-4a11-a	group2	Ag	4a11	a	111	fcc	$C_{x}H_{y}O_{(0,1)}$	-205.88006615	-80.16943306	-125.30436866	-80.57569749000001	-0.4062644300000073	-0.5605275233337892	0.1542630933337819
ag-4a12-a	group2	Ag	4a12	a	111	fcc	$C_{x}H_{y}O_{(0,1)}$	-206.08483881	-80.34122111	-125.30436866	-80.78047015000001	-0.4392490400000071	-0.4883416607185609	0.0490926207185538
au-2601-a	group2	Au	2601	a	111	fcc	$C_{x}H_{y}O_{(0,1)}$	-191.50429162	-40.56967816	-150.76413218	-40.74015944000001	-0.1704812800000112	0.4336709196827399	-0.6041521996827511
au-3801-a	group2	Au	3801	a	111	fcc	$C_{x}H_{y}O_{(0,1)}$	-208.17272044	-57.17467534	-150.76413218	-57.408588260000016	-0.2339129200000158	0.3248518828922542	-0.55876480289227
au-4a01-a	group2	Au	4a01	a	111	fcc	$C_{x}H_{y}O_{(0,1)}$	-224.86267525	-73.77971421	-150.76413218	-74.09854307	-0.3188288600000106	-0.1924364758026797	-0.1263923841973309
au-4a02-a	group2	Au	4a02	a	111	fcc	$C_{x}H_{y}O_{(0,1)}$	-224.87654646	-73.84250815	-150.76413218	-74.11241428	-0.2699061299999954	0.0343600348510335	-0.3042661648510289
au-2401-a	group2	Au	2401	a	111	fcc	$C_{x}H_{y}O_{(0,1)}$	-183.08944708	-32.00433821	-150.76413218	-32.32531490000002	-0.3209766900000232	0.3708971097478866	-0.6918737997479099
au-3601-a	group2	Au	3601	a	111	fcc	$C_{x}H_{y}O_{(0,1)}$	-199.89408574	-48.75667372	-150.76413218	-49.12995356000002	-0.3732798400000163	0.3358691630518393	-0.7091490030518556
au-4801-a	group2	Au	4801	a	111	fcc	$C_{x}H_{y}O_{(0,1)}$	-216.48595331	-65.34196715	-150.76413218	-65.72182113000002	-0.3798539800000213	0.0401909691283037	-0.420044949128325
au-4802-a	group2	Au	4802	a	111	fcc	$C_{x}H_{y}O_{(0,1)}$	-216.64480188	-65.4493179	-150.76413218	-65.8806697	-0.4313518000000016	0.1032799685789314	-0.534631768578933
au-4803-a	group2	Au	4803	a	111	fcc	$C_{x}H_{y}O_{(0,1)}$	-216.62133527	-65.4830872	-150.76413218	-65.85720309000001	-0.374115890000013	0.0932863367009844	-0.4674022267009974
au-4804-a	group2	Au	4804	a	111	fcc	$C_{x}H_{y}O_{(0,1)}$	-216.75895422	-65.52587845	-150.76413218	-65.99482204	-0.4689435900000092	0.127159736737255	-0.5961033267372642
au-2201-a	group2	Au	2201	a	111	fcc	$C_{x}H_{y}O_{(0,1)}$	-173.91241442	-22.95894282	-150.76413218	-23.14828224000001	-0.1893394200000138	0.8415250048570613	-1.030864424857075
ag-3611-b	group2	Ag	3611	b	111	fcc	$C_{x}H_{y}O_{(0,1)}$	-181.67425882	-56.07266689	-125.30436866	-56.36989016000001	-0.2972232700000106	0.4268665004825607	-0.7240897704825713
au-3401-a	group2	Au	3401	a	111	fcc	$C_{x}H_{y}O_{(0,1)}$	-191.09591316	-39.86035688	-150.76413218	-40.33178098000002	-0.4714241000000214	0.6360857415330443	-1.1075098415330658
au-4601-a	group2	Au	4601	a	111	fcc	$C_{x}H_{y}O_{(0,1)}$	-207.82758589	-56.70514354	-150.76413218	-57.063453710000005	-0.3583101700000028	1.1022895011075704	-1.4605996711075733
au-4602-a	group2	Au	4602	a	111	fcc	$C_{x}H_{y}O_{(0,1)}$	-207.57399755	-56.43502736	-150.76413218	-56.80986537000001	-0.3748380100000119	0.9083601092082249	-1.2831981192082367
au-1211-a	group2	Au	1211	a	111	fcc	$C_{x}H_{y}O_{(0,1)}$	-173.05601788	-22.14198155	-150.76413218	-22.291885700000023	-0.1499041500000224	-0.086774142388819	-0.06313000761120341
au-2411-a	group2	Au	2411	a	111	fcc	$C_{x}H_{y}O_{(0,1)}$	-190.13739788	-39.16156149	-150.76413218	-39.37326570000002	-0.2117042100000219	0.0	-0.2117042100000219
au-3611-a	group2	Au	3611	a	111	fcc	$C_{x}H_{y}O_{(0,1)}$	-207.04720868	-56.07266689	-150.76413218	-56.28307650000002	-0.2104096100000205	0.0	-0.2104096100000205
au-4811-a	group2	Au	4811	a	111	fcc	$C_{x}H_{y}O_{(0,1)}$	-223.70226997	-72.68432545	-150.76413218	-72.93813779000001	-0.2538123400000103	0.118794996669763	-0.3726073366697733
au-2611-a	group2	Au	2611	a	111	fcc	$C_{x}H_{y}O_{(0,1)}$	-197.46876739	-46.47943398	-150.76413218	-46.70463521000002	-0.2252012300000174	0.0	-0.2252012300000174
au-3811-a	group2	Au	3811	a	111	fcc	$C_{x}H_{y}O_{(0,1)}$	-214.30668079	-63.20502973	-150.76413218	-63.54254861000001	-0.3375188800000117	0.1348815928157591	-0.4724004728157708
au-2612-a	group2	Au	2612	a	111	fcc	$C_{x}H_{y}O_{(0,1)}$	-198.05006874	-46.97414908	-150.76413218	-47.28593656000001	-0.3117874800000138	0.3974051795513702	-0.709192659551384
au-4a12-a	group2	Au	4a12	a	111	fcc	$C_{x}H_{y}O_{(0,1)}$	-231.53272376	-80.34122111	-150.76413218	-80.76859158000002	-0.4273704700000138	-0.2839317868331079	-0.14343868316690594
au-4a13-a	group2	Au	4a13	a	111	fcc	$C_{x}H_{y}O_{(0,1)}$	-231.46492894	-80.32768712	-150.76413218	-80.70079676	-0.3731096400000098	-0.1856552365236297	-0.1874544034763801
au-4a14-a	group2	Au	4a14	a	111	fcc	$C_{x}H_{y}O_{(0,1)}$	-231.61457768	-80.47262518	-150.76413218	-80.8504455	-0.3778203200000121	-0.447179861952435	0.06935954195242289
cd-2601-a	group2	Cd	2601	a	1	hcp	$C_{x}H_{y}O_{(0,1)}$	-76.73801	-40.56967816	-36.05766447	-40.68034553	-0.1106673700000016	0.0	-0.1106673700000016
cd-3801-a	group2	Cd	3801	a	1	hcp	$C_{x}H_{y}O_{(0,1)}$	-93.38985356	-57.17467534	-36.05766447	-57.33218909000001	-0.1575137500000067	0.3658770421233228	-0.5233907921233295
cd-4a01-a	group2	Cd	4a01	a	1	hcp	$C_{x}H_{y}O_{(0,1)}$	-110.04361052	-73.77971421	-36.05766447	-73.98594605	-0.2062318400000009	0.0	-0.2062318400000009
cd-4a02-a	group2	Cd	4a02	a	1	hcp	$C_{x}H_{y}O_{(0,1)}$	-110.06232762	-73.84250815	-36.05766447	-74.00466315	-0.1621549999999985	0.0	-0.1621549999999985
cd-2401-a	group2	Cd	2401	a	1	hcp	$C_{x}H_{y}O_{(0,1)}$	-68.20311759	-32.00433821	-36.05766447	-32.145453120000006	-0.1411149100000059	0.4873782945847509	-0.6284932045847568
cd-3601-a	group2	Cd	3601	a	1	hcp	$C_{x}H_{y}O_{(0,1)}$	-85.01345381	-48.75667372	-36.05766447	-48.95578934	-0.1991156200000006	0.1757368138015209	-0.3748524338015215
cd-4801-a	group2	Cd	4801	a	1	hcp	$C_{x}H_{y}O_{(0,1)}$	-101.59562164	-65.34196715	-36.05766447	-65.53795717	-0.1959900199999964	0.0352857246424491	-0.2312757446424455
cd-4802-a	group2	Cd	4802	a	1	hcp	$C_{x}H_{y}O_{(0,1)}$	-101.75937362	-65.4493179	-36.05766447	-65.70170915	-0.2523912500000023	0.1376270140624029	-0.3900182640624052
cd-4803-a	group2	Cd	4803	a	1	hcp	$C_{x}H_{y}O_{(0,1)}$	-101.77154752	-65.4830872	-36.05766447	-65.71388304999999	-0.2307958499999927	0.1675080135656088	-0.3983038635656015
cd-4804-a	group2	Cd	4804	a	1	hcp	$C_{x}H_{y}O_{(0,1)}$	-101.84330042	-65.52587845	-36.05766447	-65.78563595	-0.2597575000000063	0.1601340715973975	-0.4198915715974038
cd-2201-a	group2	Cd	2201	a	1	hcp	$C_{x}H_{y}O_{(0,1)}$	-59.12150467	-22.95894282	-36.05766447	-23.0638402	-0.1048973800000006	0.0	-0.1048973800000006
cd-3401-a	group2	Cd	3401	a	1	hcp	$C_{x}H_{y}O_{(0,1)}$	-76.07559745	-39.86035688	-36.05766447	-40.017932980000005	-0.1575761000000071	0.0	-0.1575761000000071
cd-4601-a	group2	Cd	4601	a	1	hcp	$C_{x}H_{y}O_{(0,1)}$	-93.00608695	-56.70514354	-36.05766447	-56.94842248	-0.2432789399999961	0.9271968451142314	-1.1704757851142276
cd-4602-a	group2	Cd	4602	a	1	hcp	$C_{x}H_{y}O_{(0,1)}$	-92.71599024	-56.43502736	-36.05766447	-56.65832577	-0.2232984099999981	0.3255052265515346	-0.5488036365515326
cd-1211-a	group2	Cd	1211	a	1	hcp	$C_{x}H_{y}O_{(0,1)}$	-58.33142464	-22.14198155	-36.05766447	-22.273760170000003	-0.1317786200000021	-0.0253575419535607	-0.1064210780464414
cd-2411-a	group2	Cd	2411	a	1	hcp	$C_{x}H_{y}O_{(0,1)}$	-75.37879267	-39.16156149	-36.05766447	-39.3211282	-0.15956671	0.3269106617693893	-0.4864773717693893
cd-3611-a	group2	Cd	3611	a	1	hcp	$C_{x}H_{y}O_{(0,1)}$	-92.29791967	-56.07266689	-36.05766447	-56.2402552	-0.1675883099999993	0.0	-0.1675883099999993
cd-4811-a	group2	Cd	4811	a	1	hcp	$C_{x}H_{y}O_{(0,1)}$	-108.93936871	-72.68432545	-36.05766447	-72.88170424	-0.1973787900000019	0.0	-0.1973787900000019
cd-2611-a	group2	Cd	2611	a	1	hcp	$C_{x}H_{y}O_{(0,1)}$	-82.66351199	-46.47943398	-36.05766447	-46.605847520000005	-0.1264135400000015	0.0	-0.1264135400000015
cd-3811-a	group2	Cd	3811	a	1	hcp	$C_{x}H_{y}O_{(0,1)}$	-99.50086501	-63.20502973	-36.05766447	-63.44320054	-0.2381708099999997	0.2000213335238143	-0.43819214352381397
cd-2612-a	group2	Cd	2612	a	1	hcp	$C_{x}H_{y}O_{(0,1)}$	-83.25577389	-46.97414908	-36.05766447	-47.19810942	-0.2239603400000049	0.2033196281833653	-0.4272799681833702
cd-3812-a	group2	Cd	3812	a	1	hcp	$C_{x}H_{y}O_{(0,1)}$	-99.86220278	-63.57071894	-36.05766447	-63.804538310000005	-0.2338193700000062	0.2869814893973483	-0.5208008593973545
cd-3813-a	group2	Cd	3813	a	1	hcp	$C_{x}H_{y}O_{(0,1)}$	-100.03358954	-63.72815861	-36.05766447	-63.97592507	-0.247766459999994	0.0977891260856438	-0.3455555860856378
cd-4a11-a	group2	Cd	4a11	a	1	hcp	$C_{x}H_{y}O_{(0,1)}$	-116.4900572	-80.16943306	-36.05766447	-80.43239273	-0.2629596700000007	-0.2015048484759916	-0.06145482152400911
cd-4a12-a	group2	Cd	4a12	a	1	hcp	$C_{x}H_{y}O_{(0,1)}$	-116.6664384	-80.34122111	-36.05766447	-80.60877393000001	-0.2675528200000059	-0.2502403814716842	-0.017312438528321705
cd-4a13-a	group2	Cd	4a13	a	1	hcp	$C_{x}H_{y}O_{(0,1)}$	-116.62635977	-80.32768712	-36.05766447	-80.5686953	-0.2410081800000085	-0.3882377001564521	0.14722952015644358
cd-4a14-a	group2	Cd	4a14	a	1	hcp	$C_{x}H_{y}O_{(0,1)}$	-116.75119385	-80.47262518	-36.05766447	-80.69352938	-0.2209042000000067	-0.2348207821738128	0.013916582173806091
pt-2601-a	group2	Pt	2601	a	111	fcc	$C_{x}H_{y}O_{(0,1)}$	-323.53411517	-40.56967816	-282.75561201	-40.778503160000014	-0.2088250000000115	0.3564408765838109	-0.5652658765838224
pt-3801-a	group2	Pt	3801	a	111	fcc	$C_{x}H_{y}O_{(0,1)}$	-340.24808926	-57.17467534	-282.75561201	-57.49247724999998	-0.3178019099999787	0.2448063764320593	-0.562608286432038
pt-4a01-a	group2	Pt	4a01	a	111	fcc	$C_{x}H_{y}O_{(0,1)}$	-356.91647955	-73.77971421	-282.75561201	-74.16086754000003	-0.381153330000032	-0.4068217533928191	0.025668423392787132
pt-4a02-a	group2	Pt	4a02	a	111	fcc	$C_{x}H_{y}O_{(0,1)}$	-356.92565796	-73.84250815	-282.75561201	-74.17004595000003	-0.3275378000000302	-0.2802255829732729	-0.04731221702675731
pt-2401-a	group2	Pt	2401	a	111	fcc	$C_{x}H_{y}O_{(0,1)}$	-315.93933703	-32.00433821	-282.75561201	-33.18372502	-1.179386809999997	0.139808653697969	-1.319195463697966
pt-3601-a	group2	Pt	3601	a	111	fcc	$C_{x}H_{y}O_{(0,1)}$	-332.66198644	-48.75667372	-282.75561201	-49.90637443000003	-1.149700710000026	-0.1511026576218626	-0.9985980523781635
pt-4801-a	group2	Pt	4801	a	111	fcc	$C_{x}H_{y}O_{(0,1)}$	-349.2780428	-65.34196715	-282.75561201	-66.52243078999999	-1.180463639999985	-0.7246287343737521	-0.45583490562623297
pt-4802-a	group2	Pt	4802	a	111	fcc	$C_{x}H_{y}O_{(0,1)}$	-349.38307334	-65.4493179	-282.75561201	-66.62746133000002	-1.17814343000002	-0.9024019365403576	-0.27574149345966237
pt-4803-a	group2	Pt	4803	a	111	fcc	$C_{x}H_{y}O_{(0,1)}$	-349.33188537	-65.4830872	-282.75561201	-66.57627336000002	-1.093186160000016	-0.6224338444556565	-0.47075231554435937
pt-4804-a	group2	Pt	4804	a	111	fcc	$C_{x}H_{y}O_{(0,1)}$	-349.39992848	-65.52587845	-282.75561201	-66.64431647000004	-1.118438020000042	-0.7381543259985364	-0.38028369400150575
pt-2201-a	group2	Pt	2201	a	111	fcc	$C_{x}H_{y}O_{(0,1)}$	-306.73288327	-22.95894282	-282.75561201	-23.97727126000001	-1.0183284400000083	1.571694529789447	-2.5900229697894552
pt-3401-a	group2	Pt	3401	a	111	fcc	$C_{x}H_{y}O_{(0,1)}$	-325.20676668	-39.86035688	-282.75561201	-42.45115467	-2.5907977899999963	0.3028873646876846	-2.893685154687681
pt-4601-a	group2	Pt	4601	a	111	fcc	$C_{x}H_{y}O_{(0,1)}$	-340.61588842	-56.70514354	-282.75561201	-57.86027640999998	-1.1551328699999814	0.2033804844468818	-1.3585133544468633
pt-4602-a	group2	Pt	4602	a	111	fcc	$C_{x}H_{y}O_{(0,1)}$	-341.86958516	-56.43502736	-282.75561201	-59.11397314999999	-2.678945789999993	-0.6447571849687108	-2.0341886050312823
pt-1211-a	group2	Pt	1211	a	111	fcc	$C_{x}H_{y}O_{(0,1)}$	-305.59490967	-22.14198155	-282.75561201	-22.83929766	-0.6973161099999992	-0.3394723131446824	-0.35784379685531675
pt-2411-a	group2	Pt	2411	a	111	fcc	$C_{x}H_{y}O_{(0,1)}$	-322.47006405	-39.16156149	-282.75561201	-39.714452040000026	-0.5528905500000292	0.7594103854372491	-1.3123009354372783
pt-3611-a	group2	Pt	3611	a	111	fcc	$C_{x}H_{y}O_{(0,1)}$	-339.09800009	-56.07266689	-282.75561201	-56.34238808000004	-0.269721190000034	0.0	-0.269721190000034
pt-4811-a	group2	Pt	4811	a	111	fcc	$C_{x}H_{y}O_{(0,1)}$	-355.76236649	-72.68432545	-282.75561201	-73.00675447999998	-0.3224290299999808	-0.0709581520867601	-0.2514708779132207
pt-2611-a	group2	Pt	2611	a	111	fcc	$C_{x}H_{y}O_{(0,1)}$	-329.51688406	-46.47943398	-282.75561201	-46.76127205	-0.2818380699999991	0.0	-0.2818380699999991
pt-3811-a	group2	Pt	3811	a	111	fcc	$C_{x}H_{y}O_{(0,1)}$	-346.43063116	-63.20502973	-282.75561201	-63.675019150000026	-0.4699894200000258	-0.0744610831088437	-0.3955283368911821
pt-2612-a	group2	Pt	2612	a	111	fcc	$C_{x}H_{y}O_{(0,1)}$	-330.25228895	-46.97414908	-282.75561201	-47.49667693999999	-0.5225278599999896	0.1608534385614461	-0.6833812985614357
pt-3812-a	group2	Pt	3812	a	111	fcc	$C_{x}H_{y}O_{(0,1)}$	-346.88628268	-63.57071894	-282.75561201	-64.13067067000003	-0.5599517300000301	-0.1620194675350745	-0.39793226246495556
pt-3813-a	group2	Pt	3813	a	111	fcc	$C_{x}H_{y}O_{(0,1)}$	-347.05955481	-63.72815861	-282.75561201	-64.30394280000002	-0.5757841900000145	-0.1421860667850296	-0.43359812321498487
pt-4a12-a	group2	Pt	4a12	a	111	fcc	$C_{x}H_{y}O_{(0,1)}$	-363.76809275	-80.34122111	-282.75561201	-81.01248074	-0.6712596299999944	-0.9460398962928592	0.2747802662928648
pt-4a13-a	group2	Pt	4a13	a	111	fcc	$C_{x}H_{y}O_{(0,1)}$	-363.75662527	-80.32768712	-282.75561201	-81.00101325999998	-0.6733261399999861	-0.946040470408562	0.27271433040857584
pt-4a14-a	group2	Pt	4a14	a	111	fcc	$C_{x}H_{y}O_{(0,1)}$	-363.82339831	-80.47262518	-282.75561201	-81.06778630000002	-0.5951611200000286	-0.8514767262893912	0.25631560628936256
pd-2601-a	group2	Pd	2601	a	111	fcc	$C_{x}H_{y}O_{(0,1)}$	-282.04106491	-40.56967816	-241.23300654	-40.80805837	-0.2383802099999954	0.5403622837128665	-0.778742493712862
pd-3801-a	group2	Pd	3801	a	111	fcc	$C_{x}H_{y}O_{(0,1)}$	-298.74535239	-57.17467534	-241.23300654	-57.51234585	-0.3376705100000023	0.3128620507477535	-0.6505325607477558
pd-4a01-a	group2	Pd	4a01	a	111	fcc	$C_{x}H_{y}O_{(0,1)}$	-315.46471336	-73.77971421	-241.23300654	-74.23170682000003	-0.4519926100000333	-0.4676573487461866	0.01566473874615326
pd-4a02-a	group2	Pd	4a02	a	111	fcc	$C_{x}H_{y}O_{(0,1)}$	-315.48674215	-73.84250815	-241.23300654	-74.25373561	-0.4112274600000063	-0.5051718622755459	0.09394440227553957
pd-2401-a	group2	Pd	2401	a	111	fcc	$C_{x}H_{y}O_{(0,1)}$	-274.40943754	-32.00433821	-241.23300654	-33.17643100000001	-1.1720927900000078	0.6921171367626187	-1.8642099267626264
pd-3601-a	group2	Pd	3601	a	111	fcc	$C_{x}H_{y}O_{(0,1)}$	-291.13714881	-48.75667372	-241.23300654	-49.90414227	-1.147468549999992	0.1702321925315857	-1.3177007425315777
pd-4801-a	group2	Pd	4801	a	111	fcc	$C_{x}H_{y}O_{(0,1)}$	-307.77150672	-65.34196715	-241.23300654	-66.53850018	-1.1965330299999977	-0.7451516480717686	-0.4513813819282291
pd-4802-a	group2	Pd	4802	a	111	fcc	$C_{x}H_{y}O_{(0,1)}$	-307.85616378	-65.4493179	-241.23300654	-66.62315723999998	-1.1738393399999865	-0.6568779154913358	-0.5169614245086507
pd-4803-a	group2	Pd	4803	a	111	fcc	$C_{x}H_{y}O_{(0,1)}$	-307.79262292	-65.4830872	-241.23300654	-66.55961638	-1.0765291799999943	-0.6273390889415111	-0.4491900910584832
pd-4804-a	group2	Pd	4804	a	111	fcc	$C_{x}H_{y}O_{(0,1)}$	-307.90664557	-65.52587845	-241.23300654	-66.67363903000003	-1.147760580000039	-0.786951289373448	-0.36080929062659095
pd-2201-a	group2	Pd	2201	a	111	fcc	$C_{x}H_{y}O_{(0,1)}$	-266.71520329	-22.95894282	-241.23300654	-25.482196749999986	-2.523253929999985	0.3092141196308162	-2.8324680496308012
pd-3401-a	group2	Pd	3401	a	111	fcc	$C_{x}H_{y}O_{(0,1)}$	-283.53412058	-39.86035688	-241.23300654	-42.30111403999999	-2.4407571599999898	0.4786471431169516	-2.9194043031169414
pd-4601-a	group2	Pd	4601	a	111	fcc	$C_{x}H_{y}O_{(0,1)}$	-299.09279504	-56.70514354	-241.23300654	-57.85978850000001	-1.154644960000006	0.3927732141356514	-1.5474181741356574
pd-4602-a	group2	Pd	4602	a	111	fcc	$C_{x}H_{y}O_{(0,1)}$	-300.15194466	-56.43502736	-241.23300654	-58.91893812000004	-2.483910760000036	-0.3866118045122633	-2.097298955487773
pd-1211-a	group2	Pd	1211	a	111	fcc	$C_{x}H_{y}O_{(0,1)}$	-264.16209992	-22.14198155	-241.23300654	-22.92909338000001	-0.7871118300000113	0.4283224578814497	-1.215434287881461
pd-2411-a	group2	Pd	2411	a	111	fcc	$C_{x}H_{y}O_{(0,1)}$	-281.12663629	-39.16156149	-241.23300654	-39.89362975000003	-0.7320682600000339	0.9974066015121892	-1.729474861512223
pd-3611-a	group2	Pd	3611	a	111	fcc	$C_{x}H_{y}O_{(0,1)}$	-297.61468386	-56.07266689	-241.23300654	-56.38167732000002	-0.309010430000022	0.4331645496410061	-0.7421749796410281
pd-4811-a	group2	Pd	4811	a	111	fcc	$C_{x}H_{y}O_{(0,1)}$	-314.28564722	-72.68432545	-241.23300654	-73.05264068	-0.3683152299999932	-0.0708007726222632	-0.29751445737773
pd-2611-a	group2	Pd	2611	a	111	fcc	$C_{x}H_{y}O_{(0,1)}$	-288.05091603	-46.47943398	-241.23300654	-46.817909490000005	-0.3384755100000021	0.7394679027054352	-1.0779434127054373
pd-3811-a	group2	Pd	3811	a	111	fcc	$C_{x}H_{y}O_{(0,1)}$	-304.97406868	-63.20502973	-241.23300654	-63.741062140000025	-0.5360324100000255	0.0428026214183532	-0.5788350314183788
pd-2612-a	group2	Pd	2612	a	111	fcc	$C_{x}H_{y}O_{(0,1)}$	-288.75789632	-46.97414908	-241.23300654	-47.52488978	-0.5507406999999986	0.2081100495305108	-0.7588507495305095
pd-3812-a	group2	Pd	3812	a	111	fcc	$C_{x}H_{y}O_{(0,1)}$	-305.40362627	-63.57071894	-241.23300654	-64.17061973000003	-0.5999007900000279	-0.0814124759265837	-0.5184883140734442
pd-3813-a	group2	Pd	3813	a	111	fcc	$C_{x}H_{y}O_{(0,1)}$	-305.59718439	-63.72815861	-241.23300654	-64.36417785	-0.6360192400000031	-0.1617645601671284	-0.4742546798328747
pd-4a11-a	group2	Pd	4a11	a	111	fcc	$C_{x}H_{y}O_{(0,1)}$	-322.04236339	-80.16943306	-241.23300654	-80.80935685	-0.6399237899999974	-0.9314745811470146	0.2915507911470172
os-4804-a	group2	Os	4804	a	1	hcp	$C_{x}H_{y}O_{(0,1)}$	-585.5032258	-65.52587845	-518.61939974	-66.88382606000005	-1.3579476100000534	-1.001370296260589	-0.35657731373946433
os-2201-a	group2	Os	2201	a	1	hcp	$C_{x}H_{y}O_{(0,1)}$	-544.83052087	-22.95894282	-518.61939974	-26.21112113000004	-3.252178310000037	-0.4640875691280328	-2.788090740872004
os-3401-a	group2	Os	3401	a	1	hcp	$C_{x}H_{y}O_{(0,1)}$	-561.51922575	-39.86035688	-518.61939974	-42.89982601000008	-3.039469130000086	0.2141497466268518	-3.2536188766269376
os-4601-a	group2	Os	4601	a	1	hcp	$C_{x}H_{y}O_{(0,1)}$	-576.91302389	-56.70514354	-518.61939974	-58.29362415000003	-1.5884806100000262	0.0762701216592773	-1.6647507316593035
os-4602-a	group2	Os	4602	a	1	hcp	$C_{x}H_{y}O_{(0,1)}$	-578.24180513	-56.43502736	-518.61939974	-59.62240539000004	-3.1873780300000405	-0.5766521367033732	-2.6107258932966673
os-1211-a	group2	Os	1211	a	1	hcp	$C_{x}H_{y}O_{(0,1)}$	-542.03914649	-22.14198155	-518.61939974	-23.41974675000006	-1.277765200000058	-0.0627669205465295	-1.2149982794535286
os-2411-a	group2	Os	2411	a	1	hcp	$C_{x}H_{y}O_{(0,1)}$	-558.74665902	-39.16156149	-518.61939974	-40.12725928000009	-0.9656977900000924	0.7927251709036796	-1.758422960903772
os-3611-a	group2	Os	3611	a	1	hcp	$C_{x}H_{y}O_{(0,1)}$	-574.87699946	-56.07266689	-518.61939974	-56.25759972000003	-0.1849328300000294	0.2976112414637768	-0.48254407146380623
os-4811-a	group2	Os	4811	a	1	hcp	$C_{x}H_{y}O_{(0,1)}$	-591.60499986	-72.68432545	-518.61939974	-72.98560012000007	-0.301274670000069	0.0716005516656395	-0.3728752216657085
os-2611-a	group2	Os	2611	a	1	hcp	$C_{x}H_{y}O_{(0,1)}$	-565.25848972	-46.47943398	-518.61939974	-46.63908998	-0.1596559999999911	0.0	-0.1596559999999911
os-3811-a	group2	Os	3811	a	1	hcp	$C_{x}H_{y}O_{(0,1)}$	-582.46050448	-63.20502973	-518.61939974	-63.841104740000105	-0.6360750100001056	-0.0117561670572143	-0.6243188429428913
os-2612-a	group2	Os	2612	a	1	hcp	$C_{x}H_{y}O_{(0,1)}$	-566.34191861	-46.97414908	-518.61939974	-47.72251887000005	-0.7483697900000479	0.1950316940310017	-0.9434014840310496
os-3812-a	group2	Os	3812	a	1	hcp	$C_{x}H_{y}O_{(0,1)}$	-582.99439166	-63.57071894	-518.61939974	-64.37499192000007	-0.8042729800000714	-0.2129039155718146	-0.5913690644282568
os-3813-a	group2	Os	3813	a	1	hcp	$C_{x}H_{y}O_{(0,1)}$	-583.05343236	-63.72815861	-518.61939974	-64.43403262000004	-0.7058740100000378	-0.3400464288382494	-0.3658275811617884
os-4a11-a	group2	Os	4a11	a	1	hcp	$C_{x}H_{y}O_{(0,1)}$	-599.64774558	-80.16943306	-518.61939974	-81.02834584000004	-0.8589127800000398	-0.9112955627494445	0.052382782749404666
os-4a12-a	group2	Os	4a12	a	1	hcp	$C_{x}H_{y}O_{(0,1)}$	-599.7535595	-80.34122111	-518.61939974	-81.1341597600001	-0.7929386500000959	-0.9437945298153068	0.15085587981521087
os-4a13-a	group2	Os	4a13	a	1	hcp	$C_{x}H_{y}O_{(0,1)}$	-599.75614902	-80.32768712	-518.61939974	-81.13674928	-0.8090621600000105	-0.94379338158393	0.13473122158391948
os-4a14-a	group2	Os	4a14	a	1	hcp	$C_{x}H_{y}O_{(0,1)}$	-599.83422107	-80.47262518	-518.61939974	-81.21482133000006	-0.7421961500000691	-0.898106402921087	0.1559102529210179
rh-2601-a	group2	Rh	2601	a	111	fcc	$C_{x}H_{y}O_{(0,1)}$	-374.48811914	-40.56967816	-333.72858462	-40.75953451999999	-0.189856359999986	0.3751157118642254	-0.5649720718642114
rh-3801-a	group2	Rh	3801	a	111	fcc	$C_{x}H_{y}O_{(0,1)}$	-391.18843818	-57.17467534	-333.72858462	-57.45985356	-0.2851782199999988	0.2778708474561	-0.5630490674560988
rh-4a01-a	group2	Rh	4a01	a	111	fcc	$C_{x}H_{y}O_{(0,1)}$	-407.87206743	-73.77971421	-333.72858462	-74.14348281000002	-0.3637686000000286	-0.3357753669004069	-0.027993233099621706
rh-4a02-a	group2	Rh	4a02	a	111	fcc	$C_{x}H_{y}O_{(0,1)}$	-407.87566841	-73.84250815	-333.72858462	-74.14708379000001	-0.3045756400000101	-0.3298363553438292	0.02526071534381913
rh-2401-a	group2	Rh	2401	a	111	fcc	$C_{x}H_{y}O_{(0,1)}$	-366.94977467	-32.00433821	-333.72858462	-33.22119005000002	-1.216851840000018	0.6178081943125733	-1.8346600343125912
rh-3601-a	group2	Rh	3601	a	111	fcc	$C_{x}H_{y}O_{(0,1)}$	-383.66084277	-48.75667372	-333.72858462	-49.93225815	-1.1755844299999936	-0.0732273084833678	-1.1023571215166257
rh-4801-a	group2	Rh	4801	a	111	fcc	$C_{x}H_{y}O_{(0,1)}$	-400.2509099	-65.34196715	-333.72858462	-66.52232528000002	-1.180358130000016	-0.8709369518386154	-0.3094211781614007
rh-4802-a	group2	Rh	4802	a	111	fcc	$C_{x}H_{y}O_{(0,1)}$	-400.33440717	-65.4493179	-333.72858462	-66.60582255000003	-1.1565046500000309	-0.6395413438926312	-0.5169633061073997
rh-4803-a	group2	Rh	4803	a	111	fcc	$C_{x}H_{y}O_{(0,1)}$	-400.30774513	-65.4830872	-333.72858462	-66.57916051000001	-1.0960733100000084	-0.758197853092426	-0.33787545690758236
rh-4804-a	group2	Rh	4804	a	111	fcc	$C_{x}H_{y}O_{(0,1)}$	-400.35354993	-65.52587845	-333.72858462	-66.62496531	-1.09908686	-0.7041574910881536	-0.3949293689118465
rh-2201-a	group2	Rh	2201	a	111	fcc	$C_{x}H_{y}O_{(0,1)}$	-359.41344598	-22.95894282	-333.72858462	-25.684861360000014	-2.7259185400000128	-0.2763701090331096	-2.449548430966903
rh-3401-a	group2	Rh	3401	a	111	fcc	$C_{x}H_{y}O_{(0,1)}$	-376.27316044	-39.86035688	-333.72858462	-42.544575820000034	-2.6842189400000365	0.3168291901903117	-3.001048130190348
rh-4a12-a	group2	Rh	4a12	a	111	fcc	$C_{x}H_{y}O_{(0,1)}$	-414.76868984	-80.34122111	-333.72858462	-81.04010521999999	-0.6988841099999803	-0.7564031674343283	0.05751905743434804
rh-4a13-a	group2	Rh	4a13	a	111	fcc	$C_{x}H_{y}O_{(0,1)}$	-414.74396884	-80.32768712	-333.72858462	-81.01538421999999	-0.6876970999999941	-0.8547537786682824	0.16705667866828833
rh-4a14-a	group2	Rh	4a14	a	111	fcc	$C_{x}H_{y}O_{(0,1)}$	-414.82917268	-80.47262518	-333.72858462	-81.10058806	-0.6279628800000125	-0.9363620280463748	0.30839914804636226
ru-2601-a	group2	Ru	2601	a	1	hcp	$C_{x}H_{y}O_{(0,1)}$	-463.79367318	-40.56967816	-423.06851142	-40.72516175999999	-0.1554835999999895	0.3960961957700277	-0.5515797957700173
ru-3801-a	group2	Ru	3801	a	1	hcp	$C_{x}H_{y}O_{(0,1)}$	-480.49531467	-57.17467534	-423.06851142	-57.426803250000034	-0.2521279100000342	0.282025148614764	-0.5341530586147982
ru-4a01-a	group2	Ru	4a01	a	1	hcp	$C_{x}H_{y}O_{(0,1)}$	-497.13394739	-73.77971421	-423.06851142	-74.06543597000001	-0.2857217600000155	-0.3017344686105332	0.016012708610517734
ru-4a02-a	group2	Ru	4a02	a	1	hcp	$C_{x}H_{y}O_{(0,1)}$	-497.12246173	-73.84250815	-423.06851142	-74.05395031	-0.2114421600000042	-0.2094780236993614	-0.0019641363006428214
ru-2401-a	group2	Ru	2401	a	1	hcp	$C_{x}H_{y}O_{(0,1)}$	-456.26608882	-32.00433821	-423.06851142	-33.1975774	-1.19323919	0.4817381820111279	-1.6749773720111278
ru-3601-a	group2	Ru	3601	a	1	hcp	$C_{x}H_{y}O_{(0,1)}$	-473.11360577	-48.75667372	-423.06851142	-50.04509435	-1.2884206299999974	-0.0971197071869411	-1.1913009228130562
ru-4801-a	group2	Ru	4801	a	1	hcp	$C_{x}H_{y}O_{(0,1)}$	-489.7850411	-65.34196715	-423.06851142	-66.71652968000001	-1.3745625300000055	-0.8774962236376496	-0.49706630636235594
ru-4802-a	group2	Ru	4802	a	1	hcp	$C_{x}H_{y}O_{(0,1)}$	-489.55519794	-65.4493179	-423.06851142	-66.48668652000003	-1.0373686200000378	-0.6570254632245849	-0.38034315677545294
ru-4803-a	group2	Ru	4803	a	1	hcp	$C_{x}H_{y}O_{(0,1)}$	-489.55380284	-65.4830872	-423.06851142	-66.48529142000001	-1.00220422000001	-0.7376818287827405	-0.2645223912172696
ru-4804-a	group2	Ru	4804	a	1	hcp	$C_{x}H_{y}O_{(0,1)}$	-489.56186664	-65.52587845	-423.06851142	-66.49335522000001	-0.9674767700000187	-1.157844380311488	0.1903676103114692
ru-2201-a	group2	Ru	2201	a	1	hcp	$C_{x}H_{y}O_{(0,1)}$	-449.18172158	-22.95894282	-423.06851142	-26.11321016	-3.154267339999993	-0.4234631426510802	-2.7308041973489128
ru-3401-a	group2	Ru	3401	a	1	hcp	$C_{x}H_{y}O_{(0,1)}$	-465.63267946	-39.86035688	-423.06851142	-42.56416804000003	-2.703811160000029	0.2741035002748972	-2.9779146602749265
ru-4601-a	group2	Ru	4601	a	1	hcp	$C_{x}H_{y}O_{(0,1)}$	-482.39382521	-56.70514354	-423.06851142	-59.32531379	-2.620170249999994	-0.4986298139473177	-2.121540436052676
ru-3611-a	group2	Ru	3611	a	1	hcp	$C_{x}H_{y}O_{(0,1)}$	-479.29498845	-56.07266689	-423.06851142	-56.22647703000001	-0.1538101400000115	0.3249196285440945	-0.478729768544106
ru-4811-a	group2	Ru	4811	a	1	hcp	$C_{x}H_{y}O_{(0,1)}$	-495.96316841	-72.68432545	-423.06851142	-72.89465698999999	-0.2103315399999843	-0.0336806765743915	-0.1766508634255928
ru-2611-a	group2	Ru	2611	a	1	hcp	$C_{x}H_{y}O_{(0,1)}$	-469.71690148	-46.47943398	-423.06851142	-46.64839006	-0.1689560799999938	0.0	-0.1689560799999938
ru-3811-a	group2	Ru	3811	a	1	hcp	$C_{x}H_{y}O_{(0,1)}$	-486.81654934	-63.20502973	-423.06851142	-63.74803792	-0.5430081900000019	-0.008876976853962	-0.5341312131460398
ru-2612-a	group2	Ru	2612	a	1	hcp	$C_{x}H_{y}O_{(0,1)}$	-470.68314469	-46.97414908	-423.06851142	-47.61463327000001	-0.6404841900000164	0.3629237909956018	-1.0034079809956182
ru-3812-a	group2	Ru	3812	a	1	hcp	$C_{x}H_{y}O_{(0,1)}$	-487.3307689	-63.57071894	-423.06851142	-64.26225748000002	-0.6915385400000176	-0.059546705621301	-0.6319918343787165
ru-3813-a	group2	Ru	3813	a	1	hcp	$C_{x}H_{y}O_{(0,1)}$	-487.42355083	-63.72815861	-423.06851142	-64.35503941000002	-0.6268808000000163	-0.207400442533256	-0.4194803574667603
ru-4a11-a	group2	Ru	4a11	a	1	hcp	$C_{x}H_{y}O_{(0,1)}$	-503.96925626	-80.16943306	-423.06851142	-80.90074484000002	-0.7313117800000128	-0.603556920451112	-0.12775485954890087
ru-4a12-a	group2	Ru	4a12	a	1	hcp	$C_{x}H_{y}O_{(0,1)}$	-504.10976477	-80.34122111	-423.06851142	-81.04125335000003	-0.7000322400000272	-0.9803266596285029	0.2802944196284757
ru-4a13-a	group2	Ru	4a13	a	1	hcp	$C_{x}H_{y}O_{(0,1)}$	-504.08620396	-80.32768712	-423.06851142	-81.01769253999998	-0.6900054199999914	-0.9062393258361824	0.21623390583619095
ru-4a14-a	group2	Ru	4a14	a	1	hcp	$C_{x}H_{y}O_{(0,1)}$	-504.17616168	-80.47262518	-423.06851142	-81.10765026000001	-0.6350250800000197	-0.8544586832017984	0.21943360320177874
cu-2601-a	group2	Cu	2601	a	110	fcc	$C_{x}H_{y}O_{(0,1)}$	-212.1160879	-40.56967816	-171.38308451	-40.73300338999999	-0.163325229999991	0.4239913290891621	-0.5873165590891531
cu-3801-a	group2	Cu	3801	a	110	fcc	$C_{x}H_{y}O_{(0,1)}$	-228.79890222	-57.17467534	-171.38308451	-57.41581771	-0.2411423699999986	0.3168119667195128	-0.5579543367195114
cu-4a01-a	group2	Cu	4a01	a	110	fcc	$C_{x}H_{y}O_{(0,1)}$	-245.47608507	-73.77971421	-171.38308451	-74.09300056000001	-0.3132863500000127	-0.2125600920358294	-0.1007262579641833
cu-4a02-a	group2	Cu	4a02	a	110	fcc	$C_{x}H_{y}O_{(0,1)}$	-245.47691145	-73.84250815	-171.38308451	-74.09382693999999	-0.2513187899999849	-0.2606816800617224	0.009362890061737461
cu-2401-a	group2	Cu	2401	a	110	fcc	$C_{x}H_{y}O_{(0,1)}$	-203.9209828	-32.00433821	-171.38308451	-32.53789828999999	-0.5335600799999867	1.323897010593889	-1.8574570905938756
cu-3601-a	group2	Cu	3601	a	110	fcc	$C_{x}H_{y}O_{(0,1)}$	-220.62693187	-48.75667372	-171.38308451	-49.24384735999999	-0.4871736399999875	0.8739602450809443	-1.3611338850809318
cu-4801-a	group2	Cu	4801	a	110	fcc	$C_{x}H_{y}O_{(0,1)}$	-237.20672789	-65.34196715	-171.38308451	-65.82364338	-0.4816762299999908	-0.2204925768094057	-0.2611836531905851
cu-4802-a	group2	Cu	4802	a	110	fcc	$C_{x}H_{y}O_{(0,1)}$	-237.3302167	-65.4493179	-171.38308451	-65.94713218999999	-0.4978142899999938	0.1291369911859021	-0.6269512811858959
cu-4803-a	group2	Cu	4803	a	110	fcc	$C_{x}H_{y}O_{(0,1)}$	-237.25477532	-65.4830872	-171.38308451	-65.87169080999999	-0.3886036099999899	0.1241295541065881	-0.512733164106578
cu-4804-a	group2	Cu	4804	a	110	fcc	$C_{x}H_{y}O_{(0,1)}$	-237.39455229	-65.52587845	-171.38308451	-66.01146778	-0.4855893300000105	0.0696666429518444	-0.5552559729518549
cu-2201-a	group2	Cu	2201	a	110	fcc	$C_{x}H_{y}O_{(0,1)}$	-195.97519343	-22.95894282	-171.38308451	-24.592108919999987	-1.6331660999999862	0.8304147179551151	-2.4635808179551013
cu-3401-a	group2	Cu	3401	a	110	fcc	$C_{x}H_{y}O_{(0,1)}$	-212.69233696	-39.86035688	-171.38308451	-41.30925245	-1.4488955700000048	1.408014145552876	-2.856909715552881
cu-4601-a	group2	Cu	4601	a	110	fcc	$C_{x}H_{y}O_{(0,1)}$	-228.52604325	-56.70514354	-171.38308451	-57.14295873999998	-0.4378151999999815	1.086497874840262	-1.5243130748402436
cu-4602-a	group2	Cu	4602	a	110	fcc	$C_{x}H_{y}O_{(0,1)}$	-229.36463133	-56.43502736	-171.38308451	-57.981546820000005	-1.546519460000006	0.6451487318717284	-2.1916681918717345
cu-1211-a	group2	Cu	1211	a	110	fcc	$C_{x}H_{y}O_{(0,1)}$	-193.90949478	-22.14198155	-171.38308451	-22.526410269999985	-0.3844287199999847	0.1258920892858483	-0.510320809285833
cu-2411-a	group2	Cu	2411	a	110	fcc	$C_{x}H_{y}O_{(0,1)}$	-210.74398717	-39.16156149	-171.38308451	-39.36090266	-0.1993411699999967	1.3609550303823923	-1.560296200382389
cu-3611-a	group2	Cu	3611	a	110	fcc	$C_{x}H_{y}O_{(0,1)}$	-227.62613269	-56.07266689	-171.38308451	-56.24304817999999	-0.1703812899999874	0.0	-0.1703812899999874
cu-4811-a	group2	Cu	4811	a	110	fcc	$C_{x}H_{y}O_{(0,1)}$	-244.30353981	-72.68432545	-171.38308451	-72.92045529999999	-0.2361298499999833	0.0342870862757251	-0.2704169362757084
cu-2611-a	group2	Cu	2611	a	110	fcc	$C_{x}H_{y}O_{(0,1)}$	-218.0685216	-46.47943398	-171.38308451	-46.68543708999999	-0.2060031099999903	0.0	-0.2060031099999903
cu-3811-a	group2	Cu	3811	a	110	fcc	$C_{x}H_{y}O_{(0,1)}$	-234.94738656	-63.20502973	-171.38308451	-63.56430205000001	-0.3592723200000094	0.1731636272629515	-0.532435947262961
cu-2612-a	group2	Cu	2612	a	110	fcc	$C_{x}H_{y}O_{(0,1)}$	-218.80195975	-46.97414908	-171.38308451	-47.418875240000006	-0.444726160000009	0.2255424984500393	-0.6702686584500482
cu-3812-a	group2	Cu	3812	a	110	fcc	$C_{x}H_{y}O_{(0,1)}$	-235.44404944	-63.57071894	-171.38308451	-64.06096492999998	-0.490245989999984	-0.0860852035565358	-0.40416078644344816
cu-3813-a	group2	Cu	3813	a	110	fcc	$C_{x}H_{y}O_{(0,1)}$	-235.57434436	-63.72815861	-171.38308451	-64.19125985	-0.4631012399999932	-0.0445175049950421	-0.4185837350049511
cu-4a11-a	group2	Cu	4a11	a	110	fcc	$C_{x}H_{y}O_{(0,1)}$	-252.09956738	-80.16943306	-171.38308451	-80.71648287	-0.5470498099999901	-0.5943814034364863	0.04733159343649618
cu-4a12-a	group2	Cu	4a12	a	110	fcc	$C_{x}H_{y}O_{(0,1)}$	-252.15481607	-80.34122111	-171.38308451	-80.77173156	-0.4305104499999999	-0.6897529283364889	0.25924247833648906
cu-4a13-a	group2	Cu	4a13	a	110	fcc	$C_{x}H_{y}O_{(0,1)}$	-252.25165758	-80.32768712	-171.38308451	-80.86857307	-0.5408859500000034	-0.6935300354844856	0.15264408548448216
cu-4a14-a	group2	Cu	4a14	a	110	fcc	$C_{x}H_{y}O_{(0,1)}$	-252.30206344	-80.47262518	-171.38308451	-80.91897893000001	-0.4463537500000143	-0.6749556704504585	0.22860192045044414
ni-2601-a	group2	Ni	2601	a	111	fcc	$C_{x}H_{y}O_{(0,1)}$	-291.68019132	-40.56967816	-250.91869356	-40.76149776	-0.1918195999999952	0.3925274926187967	-0.5843470926187919
ni-3801-a	group2	Ni	3801	a	111	fcc	$C_{x}H_{y}O_{(0,1)}$	-308.36855826	-57.17467534	-250.91869356	-57.44986469999998	-0.2751893599999775	0.2902947110649378	-0.5654840710649154
ni-4a01-a	group2	Ni	4a01	a	111	fcc	$C_{x}H_{y}O_{(0,1)}$	-325.07221501	-73.77971421	-250.91869356	-74.15352144999997	-0.3738072399999765	-0.2998083104586158	-0.07399892954136073
ni-4a02-a	group2	Ni	4a02	a	111	fcc	$C_{x}H_{y}O_{(0,1)}$	-325.07027137	-73.84250815	-250.91869356	-74.15157780999999	-0.3090696599999916	-0.3615004146623164	0.05243075466232483
ni-2401-a	group2	Ni	2401	a	111	fcc	$C_{x}H_{y}O_{(0,1)}$	-284.00000523	-32.00433821	-250.91869356	-33.08131166999999	-1.0769734599999907	0.8396740558609963	-1.916647515860987
ni-3601-a	group2	Ni	3601	a	111	fcc	$C_{x}H_{y}O_{(0,1)}$	-300.78520274	-48.75667372	-250.91869356	-49.86650917999998	-1.109835459999978	0.0387275482253954	-1.1485630082253735
ni-4801-a	group2	Ni	4801	a	111	fcc	$C_{x}H_{y}O_{(0,1)}$	-317.4335564	-65.34196715	-250.91869356	-66.51486283999998	-1.1728956899999758	-0.6252475854698503	-0.5476481045301256
ni-4802-a	group2	Ni	4802	a	111	fcc	$C_{x}H_{y}O_{(0,1)}$	-317.32237153	-65.4493179	-250.91869356	-66.40367796999999	-0.9543600699999928	-0.6214429207685583	-0.33291714923143445
ni-4803-a	group2	Ni	4803	a	111	fcc	$C_{x}H_{y}O_{(0,1)}$	-317.26979814	-65.4830872	-250.91869356	-66.35110457999997	-0.8680173799999693	-0.4371816371489103	-0.430835742851059
ni-4804-a	group2	Ni	4804	a	111	fcc	$C_{x}H_{y}O_{(0,1)}$	-317.37051712	-65.52587845	-250.91869356	-66.45182355999998	-0.9259451099999864	-0.5551882473835974	-0.37075686261638896
ni-2201-a	group2	Ni	2201	a	111	fcc	$C_{x}H_{y}O_{(0,1)}$	-276.81688062	-22.95894282	-250.91869356	-25.89818706	-2.939244239999997	-0.3421362099628453	-2.597108030037152
ni-3401-a	group2	Ni	3401	a	111	fcc	$C_{x}H_{y}O_{(0,1)}$	-293.52877908	-39.86035688	-250.91869356	-42.610085519999984	-2.7497286399999865	0.2932743715145562	-3.0430030115145428
ni-4601-a	group2	Ni	4601	a	111	fcc	$C_{x}H_{y}O_{(0,1)}$	-310.2618027	-56.70514354	-250.91869356	-59.34310913999997	-2.6379655999999656	0.0325581009823068	-2.6705237009822724
ni-4602-a	group2	Ni	4602	a	111	fcc	$C_{x}H_{y}O_{(0,1)}$	-310.2163592	-56.43502736	-250.91869356	-59.29766563999999	-2.862638279999992	-0.3374916140018698	-2.5251466659981223
ni-1211-a	group2	Ni	1211	a	111	fcc	$C_{x}H_{y}O_{(0,1)}$	-274.10642518	-22.14198155	-250.91869356	-23.187731619999965	-1.045750069999965	0.1256762217850706	-1.1714262917850355
ni-2411-a	group2	Ni	2411	a	111	fcc	$C_{x}H_{y}O_{(0,1)}$	-290.95216361	-39.16156149	-250.91869356	-40.033470050000005	-0.8719085600000085	1.0061905716238044	-1.878099131623813
ni-3611-a	group2	Ni	3611	a	111	fcc	$C_{x}H_{y}O_{(0,1)}$	-307.20045703	-56.07266689	-250.91869356	-56.28176346999999	-0.2090965799999864	0.0	-0.2090965799999864
ni-4811-a	group2	Ni	4811	a	111	fcc	$C_{x}H_{y}O_{(0,1)}$	-323.88566165	-72.68432545	-250.91869356	-72.96696808999997	-0.2826426399999633	-0.0002079375277617	-0.2824347024722016
ni-2611-a	group2	Ni	2611	a	111	fcc	$C_{x}H_{y}O_{(0,1)}$	-297.64030541	-46.47943398	-250.91869356	-46.72161184999999	-0.2421778699999848	0.0	-0.2421778699999848
ni-3811-a	group2	Ni	3811	a	111	fcc	$C_{x}H_{y}O_{(0,1)}$	-314.59575667	-63.20502973	-250.91869356	-63.677063110000006	-0.4720333800000063	0.0912109084687244	-0.5632442884687306
ni-2612-a	group2	Ni	2612	a	111	fcc	$C_{x}H_{y}O_{(0,1)}$	-298.46214438	-46.97414908	-250.91869356	-47.543450819999975	-0.5693017399999789	0.2002469609913859	-0.7695487009913649
ni-3812-a	group2	Ni	3812	a	111	fcc	$C_{x}H_{y}O_{(0,1)}$	-315.10293201	-63.57071894	-250.91869356	-64.18423845000001	-0.6135195100000104	-0.1093322962205434	-0.504187213779467
ni-3813-a	group2	Ni	3813	a	111	fcc	$C_{x}H_{y}O_{(0,1)}$	-315.23906989	-63.72815861	-250.91869356	-64.32037632999999	-0.5922177199999865	-0.0497459766163785	-0.542471743383608
ni-4a11-a	group2	Ni	4a11	a	111	fcc	$C_{x}H_{y}O_{(0,1)}$	-331.79406085	-80.16943306	-250.91869356	-80.87536728999999	-0.7059342299999827	-0.6071485882300749	-0.09878564176990778
ni-4a12-a	group2	Ni	4a12	a	111	fcc	$C_{x}H_{y}O_{(0,1)}$	-331.94620283	-80.34122111	-250.91869356	-81.02750927	-0.6862881599999895	-0.7531737666579943	0.0668856066580048
ni-4a13-a	group2	Ni	4a13	a	111	fcc	$C_{x}H_{y}O_{(0,1)}$	-331.93206298	-80.32768712	-250.91869356	-81.01336942	-0.6856823000000105	-0.719482361296599	0.033800061296588524
ni-4a14-a	group2	Ni	4a14	a	111	fcc	$C_{x}H_{y}O_{(0,1)}$	-331.99871063	-80.47262518	-250.91869356	-81.08001707	-0.6073918900000024	-0.7178627809250457	0.11047089092504336
ir-2601-a	group2	Ir	2601	a	111	fcc	$C_{x}H_{y}O_{(0,1)}$	-448.81357418	-40.56967816	-408.05800262	-40.75557155999997	-0.1858933999999621	0.353568001653187	-0.5394614016531492
ir-3801-a	group2	Ir	3801	a	111	fcc	$C_{x}H_{y}O_{(0,1)}$	-465.53262733	-57.17467534	-408.05800262	-57.47462471	-0.2999493700000002	0.2566021574721375	-0.5565515274721378
ir-4a01-a	group2	Ir	4a01	a	111	fcc	$C_{x}H_{y}O_{(0,1)}$	-482.1710244	-73.77971421	-408.05800262	-74.11302178	-0.3333075700000023	-0.4005116478048052	0.06720407780480292
ir-4a02-a	group2	Ir	4a02	a	111	fcc	$C_{x}H_{y}O_{(0,1)}$	-482.16301338	-73.84250815	-408.05800262	-74.10501075999997	-0.2625026099999701	-0.2800999951653011	0.017597385165330992
ir-2401-a	group2	Ir	2401	a	111	fcc	$C_{x}H_{y}O_{(0,1)}$	-441.26077482	-32.00433821	-408.05800262	-33.20277219999997	-1.1984339899999696	0.8490114735012071	-2.0474454635011767
ir-3601-a	group2	Ir	3601	a	111	fcc	$C_{x}H_{y}O_{(0,1)}$	-457.96762524	-48.75667372	-408.05800262	-49.90962261999999	-1.1529488999999913	-0.0008313195242948	-1.1521175804756965
ir-4801-a	group2	Ir	4801	a	111	fcc	$C_{x}H_{y}O_{(0,1)}$	-474.54653649	-65.34196715	-408.05800262	-66.48853386999997	-1.1465667199999672	-0.6207620195559826	-0.5258047004439845
ir-4802-a	group2	Ir	4802	a	111	fcc	$C_{x}H_{y}O_{(0,1)}$	-474.6409725	-65.4493179	-408.05800262	-66.58296987999995	-1.1336519799999536	-0.6099715150953529	-0.5236804649046007
ir-4803-a	group2	Ir	4803	a	111	fcc	$C_{x}H_{y}O_{(0,1)}$	-474.61409376	-65.4830872	-408.05800262	-66.55609113999998	-1.0730039399999782	-0.7626099321975062	-0.31039400780247206
ir-4804-a	group2	Ir	4804	a	111	fcc	$C_{x}H_{y}O_{(0,1)}$	-474.63500752	-65.52587845	-408.05800262	-66.57700489999996	-1.0511264499999695	-0.8036718348329686	-0.24745461516700096
ir-2201-a	group2	Ir	2201	a	111	fcc	$C_{x}H_{y}O_{(0,1)}$	-432.18252358	-22.95894282	-408.05800262	-24.124520959999984	-1.1655781399999832	1.6854107734460868	-2.85098891344607
ir-3401-a	group2	Ir	3401	a	111	fcc	$C_{x}H_{y}O_{(0,1)}$	-450.74669144	-39.86035688	-408.05800262	-42.68868881999998	-2.828331939999984	0.3833669026122095	-3.2116988426121935
ir-4601-a	group2	Ir	4601	a	111	fcc	$C_{x}H_{y}O_{(0,1)}$	-466.02373806	-56.70514354	-408.05800262	-57.96573544	-1.2605919000000014	0.2131301171550745	-1.473722017155076
ir-4602-a	group2	Ir	4602	a	111	fcc	$C_{x}H_{y}O_{(0,1)}$	-467.29336264	-56.43502736	-408.05800262	-59.23536001999997	-2.800332659999974	-0.6072708748728033	-2.1930617851271705
ir-1211-a	group2	Ir	1211	a	111	fcc	$C_{x}H_{y}O_{(0,1)}$	-431.1388517	-22.14198155	-408.05800262	-23.08084907999995	-0.9388675299999498	0.3150149845986405	-1.2538825145985903
ir-2411-a	group2	Ir	2411	a	111	fcc	$C_{x}H_{y}O_{(0,1)}$	-447.96400122	-39.16156149	-408.05800262	-39.905998599999975	-0.7444371099999785	1.0958467747943388	-1.8402838847943173
ir-3611-a	group2	Ir	3611	a	111	fcc	$C_{x}H_{y}O_{(0,1)}$	-464.33857737	-56.07266689	-408.05800262	-56.28057474999997	-0.2079078599999704	0.0	-0.2079078599999704
ir-4811-a	group2	Ir	4811	a	111	fcc	$C_{x}H_{y}O_{(0,1)}$	-481.00456977	-72.68432545	-408.05800262	-72.94656714999996	-0.2622416999999615	-0.0555400957248082	-0.2067016042751533
ir-2611-a	group2	Ir	2611	a	111	fcc	$C_{x}H_{y}O_{(0,1)}$	-454.75023792	-46.47943398	-408.05800262	-46.69223529999999	-0.2128013199999898	0.0	-0.2128013199999898
ir-3811-a	group2	Ir	3811	a	111	fcc	$C_{x}H_{y}O_{(0,1)}$	-471.7818359	-63.20502973	-408.05800262	-63.72383327999995	-0.5188035499999515	0.0369133426337242	-0.5557168926336757
ir-2612-a	group2	Ir	2612	a	111	fcc	$C_{x}H_{y}O_{(0,1)}$	-455.64230965	-46.97414908	-408.05800262	-47.58430702999999	-0.6101579499999943	0.3126014022228744	-0.9227593522228688
ir-3812-a	group2	Ir	3812	a	111	fcc	$C_{x}H_{y}O_{(0,1)}$	-472.27998757	-63.57071894	-408.05800262	-64.22198494999998	-0.6512660099999792	-0.1022884707761448	-0.5489775392238344
ir-3813-a	group2	Ir	3813	a	111	fcc	$C_{x}H_{y}O_{(0,1)}$	-472.38160609	-63.72815861	-408.05800262	-64.32360346999997	-0.5954448599999651	-0.1011212935711114	-0.4943235664288537
ir-4a11-a	group2	Ir	4a11	a	111	fcc	$C_{x}H_{y}O_{(0,1)}$	-488.95834004	-80.16943306	-408.05800262	-80.90033741999997	-0.7309043599999683	-0.7917514706873874	0.060847110687419104
ir-4a12-a	group2	Ir	4a12	a	111	fcc	$C_{x}H_{y}O_{(0,1)}$	-489.07955726	-80.34122111	-408.05800262	-81.02155463999998	-0.6803335299999702	-0.8431549193111039	0.16282138931113366
ir-4a13-a	group2	Ir	4a13	a	111	fcc	$C_{x}H_{y}O_{(0,1)}$	-488.80415179	-80.32768712	-408.05800262	-80.74614916999997	-0.4184620499999738	-0.5700010063933689	0.15153895639339515
ir-4a14-a	group2	Ir	4a14	a	111	fcc	$C_{x}H_{y}O_{(0,1)}$	-489.15908095	-80.47262518	-408.05800262	-81.10107832999995	-0.6284531499999559	-0.8683930452004205	0.23993989520046455
zn-2601-a	group2	Zn	2601	a	1	hcp	$C_{x}H_{y}O_{(0,1)}$	-94.55563483	-40.56967816	-53.85841374	-40.69722109	-0.127542929999997	0.0	-0.127542929999997
zn-3801-a	group2	Zn	3801	a	1	hcp	$C_{x}H_{y}O_{(0,1)}$	-111.21370887	-57.17467534	-53.85841374	-57.35529513	-0.1806197900000015	0.0	-0.1806197900000015
zn-4a01-a	group2	Zn	4a01	a	1	hcp	$C_{x}H_{y}O_{(0,1)}$	-127.87861022	-73.77971421	-53.85841374	-74.02019648	-0.2404822700000011	0.0	-0.2404822700000011
zn-4a02-a	group2	Zn	4a02	a	1	hcp	$C_{x}H_{y}O_{(0,1)}$	-127.88257494	-73.84250815	-53.85841374	-74.0241612	-0.1816530499999942	0.0	-0.1816530499999942
zn-2401-a	group2	Zn	2401	a	1	hcp	$C_{x}H_{y}O_{(0,1)}$	-86.03026434	-32.00433821	-53.85841374	-32.1718506	-0.1675123899999988	0.0	-0.1675123899999988
zn-3601-a	group2	Zn	3601	a	1	hcp	$C_{x}H_{y}O_{(0,1)}$	-102.84793655	-48.75667372	-53.85841374	-48.98952281	-0.2328490899999948	0.222109286602496	-0.4549583766024908
zn-4801-a	group2	Zn	4801	a	1	hcp	$C_{x}H_{y}O_{(0,1)}$	-119.45025224	-65.34196715	-53.85841374	-65.5918385	-0.2498713499999922	0.0	-0.2498713499999922
zn-4802-a	group2	Zn	4802	a	1	hcp	$C_{x}H_{y}O_{(0,1)}$	-119.60777402	-65.4493179	-53.85841374	-65.74936027999999	-0.3000423799999936	0.0	-0.3000423799999936
zn-4803-a	group2	Zn	4803	a	1	hcp	$C_{x}H_{y}O_{(0,1)}$	-119.59950938	-65.4830872	-53.85841374	-65.74109564	-0.2580084399999975	0.0	-0.2580084399999975
zn-4804-a	group2	Zn	4804	a	1	hcp	$C_{x}H_{y}O_{(0,1)}$	-119.68513414	-65.52587845	-53.85841374	-65.8267204	-0.3008419500000059	0.0076259787576873	-0.3084679287576932
zn-2201-a	group2	Zn	2201	a	1	hcp	$C_{x}H_{y}O_{(0,1)}$	-76.93793739	-22.95894282	-53.85841374	-23.07952365	-0.1205808299999979	0.0	-0.1205808299999979
zn-3401-a	group2	Zn	3401	a	1	hcp	$C_{x}H_{y}O_{(0,1)}$	-93.99840433	-39.86035688	-53.85841374	-40.13999059	-0.2796337099999988	2.3480619963519587	-2.6276957063519575
zn-4601-a	group2	Zn	4601	a	1	hcp	$C_{x}H_{y}O_{(0,1)}$	-110.83908002	-56.70514354	-53.85841374	-56.98066628	-0.2755227399999924	0.0	-0.2755227399999924
zn-4602-a	group2	Zn	4602	a	1	hcp	$C_{x}H_{y}O_{(0,1)}$	-110.6380679	-56.43502736	-53.85841374	-56.77965415999999	-0.3446267999999932	1.7366816013445856	-2.081308401344579
zn-1211-a	group2	Zn	1211	a	1	hcp	$C_{x}H_{y}O_{(0,1)}$	-76.14029013	-22.14198155	-53.85841374	-22.28187639	-0.139894839999993	0.0	-0.139894839999993
zn-2411-a	group2	Zn	2411	a	1	hcp	$C_{x}H_{y}O_{(0,1)}$	-93.19531669	-39.16156149	-53.85841374	-39.33690295	-0.1753414599999985	0.0	-0.1753414599999985
zn-3611-a	group2	Zn	3611	a	1	hcp	$C_{x}H_{y}O_{(0,1)}$	-110.06326428	-56.07266689	-53.85841374	-56.20485054	-0.1321836499999946	0.0	-0.1321836499999946
zn-4811-a	group2	Zn	4811	a	1	hcp	$C_{x}H_{y}O_{(0,1)}$	-126.72131061	-72.68432545	-53.85841374	-72.86289687	-0.1785714199999972	0.0	-0.1785714199999972
zn-2611-a	group2	Zn	2611	a	1	hcp	$C_{x}H_{y}O_{(0,1)}$	-100.47991411	-46.47943398	-53.85841374	-46.62150036999999	-0.1420663899999894	0.0	-0.1420663899999894
zn-3811-a	group2	Zn	3811	a	1	hcp	$C_{x}H_{y}O_{(0,1)}$	-117.33297666	-63.20502973	-53.85841374	-63.47456292	-0.2695331899999971	0.0866908956132519	-0.356224085613249
zn-2612-a	group2	Zn	2612	a	1	hcp	$C_{x}H_{y}O_{(0,1)}$	-101.12610527	-46.97414908	-53.85841374	-47.26769152999999	-0.2935424499999968	0.1877633893504224	-0.48130583935041915
zn-3812-a	group2	Zn	3812	a	1	hcp	$C_{x}H_{y}O_{(0,1)}$	-117.70502089	-63.57071894	-53.85841374	-63.84660715	-0.2758882099999979	0.0694502013353712	-0.34533841133536913
zn-3813-a	group2	Zn	3813	a	1	hcp	$C_{x}H_{y}O_{(0,1)}$	-117.8905705	-63.72815861	-53.85841374	-64.03215675999999	-0.3039981499999911	0.0892020776569282	-0.3932002276569193
zn-4a11-a	group2	Zn	4a11	a	1	hcp	$C_{x}H_{y}O_{(0,1)}$	-134.33360598	-80.16943306	-53.85841374	-80.47519223999998	-0.3057591799999812	-0.2164927127723075	-0.0892664672276737
zn-4a12-a	group2	Zn	4a12	a	1	hcp	$C_{x}H_{y}O_{(0,1)}$	-134.56395999	-80.34122111	-53.85841374	-80.70554625	-0.3643251399999911	-0.258664381043431	-0.10566075895656013
zn-4a13-a	group2	Zn	4a13	a	1	hcp	$C_{x}H_{y}O_{(0,1)}$	-134.46627925	-80.32768712	-53.85841374	-80.60786551000001	-0.2801783900000174	0.0	-0.2801783900000174
zn-4a14-a	group2	Zn	4a14	a	1	hcp	$C_{x}H_{y}O_{(0,1)}$	-134.61284166	-80.47262518	-53.85841374	-80.75442791999998	-0.2818027399999891	-0.2626998402535321	-0.019102899746457014
rh-3611-b	group2	Rh	3611	b	111	fcc	$C_{x}H_{y}O_{(0,1)}$	-390.41305863	-56.07266689	-333.72858462	-56.68447401000003	-0.6118071200000301	0.2210839159737787	-0.8328910359738089
ag-4811-b	group2	Ag	4811	b	111	fcc	$C_{x}H_{y}O_{(0,1)}$	-198.3240376	-72.68432545	-125.30436866	-73.01966894	-0.3353434899999996	-0.0284964118614539	-0.30684707813854567
au-3611-b	group2	Au	3611	b	111	fcc	$C_{x}H_{y}O_{(0,1)}$	-207.10400185	-56.07266689	-150.76413218	-56.33986967000001	-0.2672027800000123	0.3354351315875021	-0.6026379115875145
au-4811-b	group2	Au	4811	b	111	fcc	$C_{x}H_{y}O_{(0,1)}$	-223.74480195	-72.68432545	-150.76413218	-72.98066977000002	-0.2963443200000171	-0.0056725142280811	-0.29067180577193596
cd-3611-b	group2	Cd	3611	b	1	hcp	$C_{x}H_{y}O_{(0,1)}$	-92.29011902	-56.07266689	-36.05766447	-56.23245455000001	-0.1597876600000063	0.2207072960787997	-0.380494956078806
cd-4811-b	group2	Cd	4811	b	1	hcp	$C_{x}H_{y}O_{(0,1)}$	-108.92223601	-72.68432545	-36.05766447	-72.86457154000001	-0.1802460900000113	0.0434799702900789	-0.22372606029009018
pt-3611-b	group2	Pt	3611	b	111	fcc	$C_{x}H_{y}O_{(0,1)}$	-339.34363431	-56.07266689	-282.75561201	-56.588022300000034	-0.5153554100000335	0.229652018584602	-0.7450074285846355
pt-4811-b	group2	Pt	4811	b	111	fcc	$C_{x}H_{y}O_{(0,1)}$	-356.00017855	-72.68432545	-282.75561201	-73.24456654	-0.560241089999991	-0.2531457836445838	-0.3070953063554072
pd-3611-b	group2	Pd	3611	b	111	fcc	$C_{x}H_{y}O_{(0,1)}$	-297.88132753	-56.07266689	-241.23300654	-56.64832099000003	-0.5756541000000297	0.2380754440406534	-0.8137295440406831
pd-4811-b	group2	Pd	4811	b	111	fcc	$C_{x}H_{y}O_{(0,1)}$	-314.52911667	-72.68432545	-241.23300654	-73.29611013000002	-0.6117846800000137	-0.2492460310315465	-0.3625386489684672
os-3611-b	group2	Os	3611	b	1	hcp	$C_{x}H_{y}O_{(0,1)}$	-575.45527804	-56.07266689	-518.61939974	-56.8358783000001	-0.7632114100001033	0.1154833717614423	-0.8786947817615456
os-4811-b	group2	Os	4811	b	1	hcp	$C_{x}H_{y}O_{(0,1)}$	-592.12040011	-72.68432545	-518.61939974	-73.50100037000004	-0.8166749200000396	-0.580910944859383	-0.2357639751406566
ru-3611-b	group2	Ru	3611	b	1	hcp	$C_{x}H_{y}O_{(0,1)}$	-479.81830808	-56.07266689	-423.06851142	-56.749796660000015	-0.6771297700000147	0.0285025477229368	-0.7056323177229515
ru-4811-b	group2	Ru	4811	b	1	hcp	$C_{x}H_{y}O_{(0,1)}$	-496.47886452	-72.68432545	-423.06851142	-73.41035310000001	-0.726027650000006	-0.5009015359234326	-0.22512611407657346
cu-3611-b	group2	Cu	3611	b	110	fcc	$C_{x}H_{y}O_{(0,1)}$	-227.84986332	-56.07266689	-171.38308451	-56.46677881	-0.3941119199999932	0.3313933571047727	-0.7255052771047659
cu-4811-b	group2	Cu	4811	b	110	fcc	$C_{x}H_{y}O_{(0,1)}$	-244.51307724	-72.68432545	-171.38308451	-73.12999273	-0.445667279999995	-0.1525573412015575	-0.2931099387984375
ni-3611-b	group2	Ni	3611	b	111	fcc	$C_{x}H_{y}O_{(0,1)}$	-307.58788245	-56.07266689	-250.91869356	-56.66918888999999	-0.596521999999986	0.1707087085572425	-0.7672307085572285
ni-4811-b	group2	Ni	4811	b	111	fcc	$C_{x}H_{y}O_{(0,1)}$	-324.25322942	-72.68432545	-250.91869356	-73.33453586000002	-0.6502104100000139	-0.241871658476569	-0.4083387515234449
ir-3611-b	group2	Ir	3611	b	111	fcc	$C_{x}H_{y}O_{(0,1)}$	-464.72626389	-56.07266689	-408.05800262	-56.66826126999996	-0.5955943799999588	0.1945735497075276	-0.7901679297074864
ir-4811-b	group2	Ir	4811	b	111	fcc	$C_{x}H_{y}O_{(0,1)}$	-481.38800265	-72.68432545	-408.05800262	-73.33000002999995	-0.6456745799999482	-0.2932179108243247	-0.35245666917562346
zn-3611-b	group2	Zn	3611	b	1	hcp	$C_{x}H_{y}O_{(0,1)}$	-110.16298148	-56.07266689	-53.85841374	-56.30456774	-0.2319008499999952	0.0991027027925213	-0.3310035527925165
zn-4811-b	group2	Zn	4811	b	1	hcp	$C_{x}H_{y}O_{(0,1)}$	-126.80554197	-72.68432545	-53.85841374	-72.94712822999999	-0.262802779999987	-0.0897897030104104	-0.17301307698957663
ag-2612-a	group2	Ag	2612	a	111	fcc	$C_{x}H_{y}O_{(0,1)}$	-172.6224858	-46.97414908	-125.30436866	-47.31811714	-0.3439680600000017	0.3255924921369626	-0.6695605521369643
ag-3801-a	group2	Ag	3801	a	111	fcc	$C_{x}H_{y}O_{(0,1)}$	-182.69886289	-57.17467534	-125.30436866	-57.39449422999999	-0.219818889999992	0.3457232848162661	-0.5655421748162581
ru-1211-a	group2	Ru	1211	a	1	hcp	$C_{x}H_{y}O_{(0,1)}$	-446.47196226	-22.14198155	-423.06851142	-23.403450840000005	-1.2614692900000044	0.0012400898981113	-1.2627093798981157
rh-4811-b	group2	Rh	4811	b	111	fcc	$C_{x}H_{y}O_{(0,1)}$	-407.06919293	-72.68432545	-333.72858462	-73.34060831	-0.6562828599999904	-0.5434906580682366	-0.11279220193175377
ag-4801-a	group2	Ag	4801	a	111	fcc	$C_{x}H_{y}O_{(0,1)}$	-190.98638165	-65.34196715	-125.30436866	-65.68201299	-0.3400458400000019	0.2147669209974338	-0.5548127609974357
ag-4804-a	group2	Ag	4804	a	111	fcc	$C_{x}H_{y}O_{(0,1)}$	-191.24694712	-65.52587845	-125.30436866	-65.94257846	-0.4167000099999995	0.0121023588204423	-0.4288023688204418
ag-2601-a	group2	Ag	2601	a	111	fcc	$C_{x}H_{y}O_{(0,1)}$	-166.02846192	-40.56967816	-125.30436866	-40.72409326000002	-0.1544151000000155	0.4533998313765508	-0.6078149313765663
ag-4a13-a	group2	Ag	4a13	a	111	fcc	$C_{x}H_{y}O_{(0,1)}$	-206.0831989	-80.32768712	-125.30436866	-80.77883024000002	-0.451143120000026	-0.5864247340393121	0.13528161403928607
ag-4a14-a	group2	Ag	4a14	a	111	fcc	$C_{x}H_{y}O_{(0,1)}$	-206.13957931	-80.47262518	-125.30436866	-80.83521065	-0.3625854699999991	-0.4135895009530799	0.051004030953080814
au-3812-a	group2	Au	3812	a	111	fcc	$C_{x}H_{y}O_{(0,1)}$	-214.67200432	-63.57071894	-150.76413218	-63.90787214000002	-0.3371532000000243	0.0717265700603704	-0.4088797700603947
au-3813-a	group2	Au	3813	a	111	fcc	$C_{x}H_{y}O_{(0,1)}$	-214.8615232	-63.72815861	-150.76413218	-64.09739102	-0.3692324100000022	0.134583626770798	-0.5038160367708002
au-4a11-a	group2	Au	4a11	a	111	fcc	$C_{x}H_{y}O_{(0,1)}$	-231.32463135	-80.16943306	-150.76413218	-80.56049917000001	-0.3910661100000112	-0.4526534809749165	0.0615873709749053
pt-4a11-a	group2	Pt	4a11	a	111	fcc	$C_{x}H_{y}O_{(0,1)}$	-363.43958042	-80.16943306	-282.75561201	-80.68396841000003	-0.5145353500000311	-0.8288123610543607	0.3142770110543296
pd-4a12-a	group2	Pd	4a12	a	111	fcc	$C_{x}H_{y}O_{(0,1)}$	-322.30656291	-80.34122111	-241.23300654	-81.07355637000003	-0.7323352600000277	-0.7685594931299704	0.03622423312994272
pd-4a13-a	group2	Pd	4a13	a	111	fcc	$C_{x}H_{y}O_{(0,1)}$	-322.2941629	-80.32768712	-241.23300654	-81.06115636000001	-0.7334692400000193	-0.8537571138242441	0.12028787382422479
pd-4a14-a	group2	Pd	4a14	a	111	fcc	$C_{x}H_{y}O_{(0,1)}$	-322.3428619	-80.47262518	-241.23300654	-81.10985536000001	-0.6372301800000173	-0.8171072902938761	0.17987711029385878
os-2601-a	group2	Os	2601	a	1	hcp	$C_{x}H_{y}O_{(0,1)}$	-559.37133525	-40.56967816	-518.61939974	-40.75193551000007	-0.1822573500000643	0.3644050094850044	-0.5466623594850687
os-3801-a	group2	Os	3801	a	1	hcp	$C_{x}H_{y}O_{(0,1)}$	-576.09248705	-57.17467534	-518.61939974	-57.473087310000096	-0.298411970000096	0.2657374863882111	-0.5641494563883072
os-4a01-a	group2	Os	4a01	a	1	hcp	$C_{x}H_{y}O_{(0,1)}$	-592.74649475	-73.77971421	-518.61939974	-74.12709501000006	-0.3473808000000673	-0.3737564211952531	0.026375621195185772
os-4a02-a	group2	Os	4a02	a	1	hcp	$C_{x}H_{y}O_{(0,1)}$	-592.65839134	-73.84250815	-518.61939974	-74.03899160000003	-0.1964834500000307	0.0	-0.1964834500000307
os-2401-a	group2	Os	2401	a	1	hcp	$C_{x}H_{y}O_{(0,1)}$	-551.89762373	-32.00433821	-518.61939974	-33.278223990000015	-1.2738857800000147	0.5648471698122037	-1.8387329498122185
os-3601-a	group2	Os	3601	a	1	hcp	$C_{x}H_{y}O_{(0,1)}$	-568.74732164	-48.75667372	-518.61939974	-50.12792190000005	-1.371248180000045	-0.1607592835876943	-1.2104888964123506
os-4801-a	group2	Os	4801	a	1	hcp	$C_{x}H_{y}O_{(0,1)}$	-585.1164924	-65.34196715	-518.61939974	-66.49709266000002	-1.155125510000019	-0.9616420643813086	-0.19348344561871045
os-4802-a	group2	Os	4802	a	1	hcp	$C_{x}H_{y}O_{(0,1)}$	-585.20307667	-65.4493179	-518.61939974	-66.58367693000002	-1.1343590300000272	-0.6773933656853472	-0.45696566431468
os-4803-a	group2	Os	4803	a	1	hcp	$C_{x}H_{y}O_{(0,1)}$	-585.2054113	-65.4830872	-518.61939974	-66.58601156000009	-1.1029243600000882	-0.8266278508403246	-0.27629650915976356
rh-4601-a	group2	Rh	4601	a	111	fcc	$C_{x}H_{y}O_{(0,1)}$	-391.7177757	-56.70514354	-333.72858462	-57.98919108000001	-1.2840475400000102	0.0037099356118446	-1.2877574756118548
rh-4602-a	group2	Rh	4602	a	111	fcc	$C_{x}H_{y}O_{(0,1)}$	-392.85094772	-56.43502736	-333.72858462	-59.12236310000003	-2.68733574000003	-0.588124116492267	-2.099211623507763
rh-1211-a	group2	Rh	1211	a	111	fcc	$C_{x}H_{y}O_{(0,1)}$	-356.75321281	-22.14198155	-333.72858462	-23.024628189999987	-0.8826466399999866	0.1337551778249732	-1.0164018178249599
rh-2411-a	group2	Rh	2411	a	111	fcc	$C_{x}H_{y}O_{(0,1)}$	-373.74737514	-39.16156149	-333.72858462	-40.01879051999998	-0.857229029999985	1.037183633225439	-1.894412663225424
rh-3611-a	group2	Rh	3611	a	111	fcc	$C_{x}H_{y}O_{(0,1)}$	-390.01969961	-56.07266689	-333.72858462	-56.29111498999998	-0.218448099999982	0.314135439356086	-0.5325835393560681
rh-4811-a	group2	Rh	4811	a	111	fcc	$C_{x}H_{y}O_{(0,1)}$	-406.68969474	-72.68432545	-333.72858462	-72.96111012	-0.2767846699999978	-0.0190722309870636	-0.25771243901293417
rh-2611-a	group2	Rh	2611	a	111	fcc	$C_{x}H_{y}O_{(0,1)}$	-380.44596887	-46.47943398	-333.72858462	-46.71738425000001	-0.237950270000006	0.0	-0.237950270000006
rh-3811-a	group2	Rh	3811	a	111	fcc	$C_{x}H_{y}O_{(0,1)}$	-397.43556095	-63.20502973	-333.72858462	-63.70697633000003	-0.5019466000000321	-0.0066384997647404	-0.4953081002352917
rh-2612-a	group2	Rh	2612	a	111	fcc	$C_{x}H_{y}O_{(0,1)}$	-381.28724353	-46.97414908	-333.72858462	-47.55865891000002	-0.5845098300000231	0.3068372806594368	-0.8913471106594599
rh-3812-a	group2	Rh	3812	a	111	fcc	$C_{x}H_{y}O_{(0,1)}$	-397.93184018	-63.57071894	-333.72858462	-64.20325556	-0.6325366200000033	-0.1262233540410449	-0.5063132659589584
rh-3813-a	group2	Rh	3813	a	111	fcc	$C_{x}H_{y}O_{(0,1)}$	-398.06878223	-63.72815861	-333.72858462	-64.34019761000002	-0.6120390000000171	-0.1626354936742728	-0.44940350632574433
rh-4a11-a	group2	Rh	4a11	a	111	fcc	$C_{x}H_{y}O_{(0,1)}$	-414.61954043	-80.16943306	-333.72858462	-80.89095580999998	-0.721522749999977	-0.7999940496999614	0.07847129969998434
ru-4602-a	group2	Ru	4602	a	1	hcp	$C_{x}H_{y}O_{(0,1)}$	-482.56868519	-56.43502736	-423.06851142	-59.50017377	-3.065146410000004	-0.6987137260817278	-2.3664326839182763
ru-2411-a	group2	Ru	2411	a	1	hcp	$C_{x}H_{y}O_{(0,1)}$	-463.16783037	-39.16156149	-423.06851142	-40.09931895	-0.9377574600000004	0.8353360376803849	-1.7730934976803852
co-1211-a	group2	Co	1211	a	1	hcp	$C_{x}H_{y}O_{(0,1)}$	-350.802764	-22.14198155	-327.6932973	-23.10946670000004	-0.9674851500000408	0.8442210521540616	-1.8117062021541024
co-2201-a	group2	Co	2201	a	1	hcp	$C_{x}H_{y}O_{(0,1)}$	-353.57027442	-22.95894282	-327.6932973	-25.876977119999992	-2.9180342999999915	0.0888914810667031	-3.0069257810666947
co-2401-a	group2	Co	2401	a	1	hcp	$C_{x}H_{y}O_{(0,1)}$	-360.81277451	-32.00433821	-327.6932973	-33.119477210000014	-1.1151390000000134	0.636092630921361	-1.7512316309213745
co-2411-a	group2	Co	2411	a	1	hcp	$C_{x}H_{y}O_{(0,1)}$	-367.74441951	-39.16156149	-327.6932973	-40.05112221000002	-0.88956072000002	1.0639649820990584	-1.9535257020990784
co-2601-a	group2	Co	2601	a	1	hcp	$C_{x}H_{y}O_{(0,1)}$	-368.38070522	-40.56967816	-327.6932973	-40.68740792	-0.117729759999996	1.0336976027340867	-1.1514273627340827
co-2611-a	group2	Co	2611	a	1	hcp	$C_{x}H_{y}O_{(0,1)}$	-374.39163055	-46.47943398	-327.6932973	-46.69833325000002	-0.2188992700000156	0.6002701081054198	-0.8191693781054354
co-2612-a	group2	Co	2612	a	1	hcp	$C_{x}H_{y}O_{(0,1)}$	-375.16657466	-46.97414908	-327.6932973	-47.47327736	-0.4991282800000007	0.6156908556346963	-1.114819135634697
co-3401-a	group2	Co	3401	a	1	hcp	$C_{x}H_{y}O_{(0,1)}$	-370.27605055	-39.86035688	-327.6932973	-42.58275325	-2.7223963699999985	0.1817259887168418	-2.9041223587168403
co-3601-a	group2	Co	3601	a	1	hcp	$C_{x}H_{y}O_{(0,1)}$	-377.46420891	-48.75667372	-327.6932973	-49.77091161000004	-1.0142378900000395	-0.0594990540187367	-0.9547388359813028
co-3611-a	group2	Co	3611	a	1	hcp	$C_{x}H_{y}O_{(0,1)}$	-383.9063528	-56.07266689	-327.6932973	-56.2130555	-0.1403886099999951	0.4996058106263845	-0.6399944206263796
co-3611-b	group2	Co	3611	b	1	hcp	$C_{x}H_{y}O_{(0,1)}$	-384.26014721	-56.07266689	-327.6932973	-56.56684991000003	-0.4941830200000296	0.2461165084447856	-0.7402995284448153
co-3801-a	group2	Co	3801	a	1	hcp	$C_{x}H_{y}O_{(0,1)}$	-385.09249956	-57.17467534	-327.6932973	-57.39920226000004	-0.2245269200000379	0.4428923659528507	-0.6674192859528886
co-3811-a	group2	Co	3811	a	1	hcp	$C_{x}H_{y}O_{(0,1)}$	-391.33067357	-63.20502973	-327.6932973	-63.63737627	-0.4323465400000046	0.21564302154583	-0.6479895615458346
co-3812-a	group2	Co	3812	a	1	hcp	$C_{x}H_{y}O_{(0,1)}$	-391.82108538	-63.57071894	-327.6932973	-64.12778808000002	-0.5570691400000172	0.0056378161108483	-0.5627069561108655
co-3813-a	group2	Co	3813	a	1	hcp	$C_{x}H_{y}O_{(0,1)}$	-391.94319936	-63.72815861	-327.6932973	-64.24990206000001	-0.5217434500000095	-0.2837865355626263	-0.23795691443738326
co-4601-a	group2	Co	4601	a	1	hcp	$C_{x}H_{y}O_{(0,1)}$	-387.01414373	-56.70514354	-327.6932973	-59.32084643000002	-2.615702890000016	-0.598104543709276	-2.01759834629074
co-4602-a	group2	Co	4602	a	1	hcp	$C_{x}H_{y}O_{(0,1)}$	-386.89320336	-56.43502736	-327.6932973	-59.19990605999999	-2.76487869999999	-0.3974373300302005	-2.3674413699697894
co-4801-a	group2	Co	4801	a	1	hcp	$C_{x}H_{y}O_{(0,1)}$	-394.20233262	-65.34196715	-327.6932973	-66.50903532000001	-1.1670681700000074	-0.5704769483033374	-0.59659122169667
co-4802-a	group2	Co	4802	a	1	hcp	$C_{x}H_{y}O_{(0,1)}$	-394.02747378	-65.4493179	-327.6932973	-66.33417648	-0.8848585799999995	-0.2999633934603309	-0.5848951865396685
co-4803-a	group2	Co	4803	a	1	hcp	$C_{x}H_{y}O_{(0,1)}$	-394.0009672	-65.4830872	-327.6932973	-66.30766990000001	-0.8245827000000077	-0.2931411766736431	-0.5314415233263645
co-4804-a	group2	Co	4804	a	1	hcp	$C_{x}H_{y}O_{(0,1)}$	-394.30178887	-65.52587845	-327.6932973	-66.60849157000001	-1.082613120000019	-0.6700102378660375	-0.41260288213398155
co-4811-a	group2	Co	4811	a	1	hcp	$C_{x}H_{y}O_{(0,1)}$	-400.5989546	-72.68432545	-327.6932973	-72.90565730000003	-0.2213318500000269	0.0666350788552989	-0.2879669288553258
co-4811-b	group2	Co	4811	b	1	hcp	$C_{x}H_{y}O_{(0,1)}$	-400.94444251	-72.68432545	-327.6932973	-73.25114521	-0.5668197600000013	-0.3072647277344202	-0.25955503226558113
co-4a01-a	group2	Co	4a01	a	1	hcp	$C_{x}H_{y}O_{(0,1)}$	-401.8026259	-73.77971421	-327.6932973	-74.10932860000003	-0.3296143900000317	-0.2966472294498175	-0.0329671605502142
co-4a02-a	group2	Co	4a02	a	1	hcp	$C_{x}H_{y}O_{(0,1)}$	-401.7676429	-73.84250815	-327.6932973	-74.07434560000002	-0.2318374500000146	-0.3836231017404685	0.1517856517404539
co-4a11-a	group2	Co	4a11	a	1	hcp	$C_{x}H_{y}O_{(0,1)}$	-408.47725929	-80.16943306	-327.6932973	-80.78396199000002	-0.6145289300000201	-0.5351091251167048	-0.07941980488331524
co-4a12-a	group2	Co	4a12	a	1	hcp	$C_{x}H_{y}O_{(0,1)}$	-408.62535609	-80.34122111	-327.6932973	-80.93205879000004	-0.5908376800000354	-0.779408557391335	0.18857087739129952
co-4a13-a	group2	Co	4a13	a	1	hcp	$C_{x}H_{y}O_{(0,1)}$	-408.64077228	-80.32768712	-327.6932973	-80.94747498000004	-0.619787860000045	-0.7398014639233992	0.12001360392335414
co-4a14-a	group2	Co	4a14	a	1	hcp	$C_{x}H_{y}O_{(0,1)}$	-408.70363098	-80.47262518	-327.6932973	-81.01033368000003	-0.5377085000000363	-0.7519267873715734	0.21421828737153703
fe-1211-a	group2	Fe	1211	a	110	bcc	$C_{x}H_{y}O_{(0,1)}$	-405.06873712	-22.14198155	-381.20808412	-23.86065299999996	-1.718671449999956	0.2954583076128969	-2.014129757612853
fe-2201-a	group2	Fe	2201	a	110	bcc	$C_{x}H_{y}O_{(0,1)}$	-407.59873091	-22.95894282	-381.20808412	-26.39064678999995	-3.431703969999948	-0.3429124143805495	-3.0887915556193986
fe-2401-a	group2	Fe	2401	a	110	bcc	$C_{x}H_{y}O_{(0,1)}$	-414.59509186	-32.00433821	-381.20808412	-33.38700774	-1.3826695300000011	0.3405057213931073	-1.7231752513931085
fe-2411-a	group2	Fe	2411	a	110	bcc	$C_{x}H_{y}O_{(0,1)}$	-421.60917442	-39.16156149	-381.20808412	-40.40109029999997	-1.2395288099999675	0.7723922895002318	-2.0119210995001993
fe-2601-a	group2	Fe	2601	a	110	bcc	$C_{x}H_{y}O_{(0,1)}$	-421.8975267	-40.56967816	-381.20808412	-40.68944257999999	-0.1197644199999885	0.8428270992500728	-0.9625915192500614
fe-2611-a	group2	Fe	2611	a	110	bcc	$C_{x}H_{y}O_{(0,1)}$	-427.88637681	-46.47943398	-381.20808412	-46.67829268999998	-0.1988587099999748	0.9907193019135008	-1.1895780119134756
fe-2612-a	group2	Fe	2612	a	110	bcc	$C_{x}H_{y}O_{(0,1)}$	-428.70076634	-46.97414908	-381.20808412	-47.49268221999995	-0.5185331399999527	0.2701857347819896	-0.7887188747819422
fe-3401-a	group2	Fe	3401	a	110	bcc	$C_{x}H_{y}O_{(0,1)}$	-424.27911206	-39.86035688	-381.20808412	-43.071027939999965	-3.210671059999968	-0.1055109821641409	-3.1051600778358273
fe-3601-a	group2	Fe	3601	a	110	bcc	$C_{x}H_{y}O_{(0,1)}$	-431.26470655	-48.75667372	-381.20808412	-50.05662243	-1.2999487100000024	-0.2685024275684355	-1.0314462824315669
fe-3611-a	group2	Fe	3611	a	110	bcc	$C_{x}H_{y}O_{(0,1)}$	-437.38527847	-56.07266689	-381.20808412	-56.17719434999998	-0.1045274599999785	0.5901874882949585	-0.694714948294937
fe-3611-b	group2	Fe	3611	b	110	bcc	$C_{x}H_{y}O_{(0,1)}$	-438.00876182	-56.07266689	-381.20808412	-56.8006777	-0.7280108099999936	0.1404826655222137	-0.8684934755222072
fe-3801-a	group2	Fe	3801	a	110	bcc	$C_{x}H_{y}O_{(0,1)}$	-438.58788024	-57.17467534	-381.20808412	-57.37979611999998	-0.2051207799999801	0.4733147565550837	-0.6784355365550638
fe-3811-a	group2	Fe	3811	a	110	bcc	$C_{x}H_{y}O_{(0,1)}$	-444.82564324	-63.20502973	-381.20808412	-63.61755911999995	-0.4125293899999533	0.0547040397460492	-0.4672334297460025
fe-3812-a	group2	Fe	3812	a	110	bcc	$C_{x}H_{y}O_{(0,1)}$	-445.36205711	-63.57071894	-381.20808412	-64.15397299	-0.5832540500000007	0.0048759645854801	-0.5881300145854809
fe-3813-a	group2	Fe	3813	a	110	bcc	$C_{x}H_{y}O_{(0,1)}$	-445.51068204	-63.72815861	-381.20808412	-64.30259791999998	-0.5744393099999812	-0.2907155378683228	-0.28372377213165834
fe-4601-a	group2	Fe	4601	a	110	bcc	$C_{x}H_{y}O_{(0,1)}$	-440.96606594	-56.70514354	-381.20808412	-59.75798182	-3.052838279999996	-0.5780495343015204	-2.4747887456984756
fe-4602-a	group2	Fe	4602	a	110	bcc	$C_{x}H_{y}O_{(0,1)}$	-440.95518557	-56.43502736	-381.20808412	-59.74710145	-3.312074090000003	-1.0651258440314564	-2.2469482459685466
fe-4801-a	group2	Fe	4801	a	110	bcc	$C_{x}H_{y}O_{(0,1)}$	-447.84769099	-65.34196715	-381.20808412	-66.63960686999997	-1.297639719999964	-0.9772872911467516	-0.32035242885321247
fe-4802-a	group2	Fe	4802	a	110	bcc	$C_{x}H_{y}O_{(0,1)}$	-447.92476695	-65.4493179	-381.20808412	-66.71668282999997	-1.267364929999971	-0.4816756034005323	-0.7856893265994387
fe-4803-a	group2	Fe	4803	a	110	bcc	$C_{x}H_{y}O_{(0,1)}$	-447.64784697	-65.4830872	-381.20808412	-66.43976284999997	-0.9566756499999656	-0.6644619838033918	-0.29221366619657374
fe-4804-a	group2	Fe	4804	a	110	bcc	$C_{x}H_{y}O_{(0,1)}$	-447.92729694	-65.52587845	-381.20808412	-66.71921282	-1.1933343700000023	-0.8354939194961162	-0.35784045050388613
fe-4811-a	group2	Fe	4811	a	110	bcc	$C_{x}H_{y}O_{(0,1)}$	-454.10853315	-72.68432545	-381.20808412	-72.90044903	-0.2161235800000014	0.0412405602628496	-0.257364140262851
fe-4811-b	group2	Fe	4811	b	110	bcc	$C_{x}H_{y}O_{(0,1)}$	-454.66225096	-72.68432545	-381.20808412	-73.45416683999997	-0.7698413899999679	-0.4384989635489233	-0.33134242645104456
fe-4a01-a	group2	Fe	4a01	a	110	bcc	$C_{x}H_{y}O_{(0,1)}$	-455.26128536	-73.77971421	-381.20808412	-74.05320123999996	-0.2734870299999699	-0.2946869114141179	0.021199881414148025
fe-4a02-a	group2	Fe	4a02	a	110	bcc	$C_{x}H_{y}O_{(0,1)}$	-455.267895	-73.84250815	-381.20808412	-74.05981087999999	-0.2173027299999859	-0.3245486062771334	0.10724587627714749
fe-4a11-a	group2	Fe	4a11	a	110	bcc	$C_{x}H_{y}O_{(0,1)}$	-461.98757645	-80.16943306	-381.20808412	-80.77949232999998	-0.6100592699999794	-0.8078485265036903	0.19778925650371093
fe-4a12-a	group2	Fe	4a12	a	110	bcc	$C_{x}H_{y}O_{(0,1)}$	-462.1679251	-80.34122111	-381.20808412	-80.95984097999997	-0.6186198699999608	-0.6383454609029258	0.019725590902964996
fe-4a13-a	group2	Fe	4a13	a	110	bcc	$C_{x}H_{y}O_{(0,1)}$	-462.16454055	-80.32768712	-381.20808412	-80.95645643	-0.6287693100000098	-1.2641539574053835	0.6353846474053737
fe-4a14-a	group2	Fe	4a14	a	110	bcc	$C_{x}H_{y}O_{(0,1)}$	-462.23170217	-80.47262518	-381.20808412	-81.02361804999998	-0.5509928699999875	-0.9495724301553992	0.3985795601554116
rh-4a11-a	group2b	Rh	4a11	a	111	fcc	$C_{x}H_{y}O_{(0,1)}$	-414.16678011	-79.92998749	-333.72858462	-80.43819549	-0.5082079999999962	-0.7531341526751447	0.2449261526751485
cd-4812-a	group2b	Cd	4812	a	1	hcp	$C_{x}H_{y}O_{(0,1)}$	-108.70416913	-72.40609647	-36.05766447	-72.64650466	-0.2404081900000108	-0.1610353435307132	-0.0793728464692976
ag-3611-a	group2b	Ag	3611	a	111	fcc	$C_{x}H_{y}O_{(0,1)}$	-181.34152593	-55.77481262	-125.30436866	-56.03715727	-0.2623446499999957	0.1367210594979511	-0.3990657094979468
cu-4812-a	group2b	Cu	4812	a	110	fcc	$C_{x}H_{y}O_{(0,1)}$	-244.18915775	-72.40609647	-171.38308451	-72.80607323999999	-0.399976769999995	-0.4563701983283863	0.05639342832839134
ag-4811-a	group2b	Ag	4811	a	111	fcc	$C_{x}H_{y}O_{(0,1)}$	-197.987722	-72.36997203	-125.30436866	-72.68335334	-0.3133813099999969	-0.3377581023598281	0.0243767923598312
ag-4812-a	group2b	Ag	4812	a	111	fcc	$C_{x}H_{y}O_{(0,1)}$	-198.0353887	-72.40609647	-125.30436866	-72.73102004	-0.3249235700000099	-0.3389131603413773	0.01398959034136743
ag-4a11-a	group2b	Ag	4a11	a	111	fcc	$C_{x}H_{y}O_{(0,1)}$	-205.58846453	-79.92998749	-125.30436866	-80.28409587000002	-0.3541083800000137	-0.3937279685340513	0.039619588534037575
rh-4a12-a	group2b	Rh	4a12	a	111	fcc	$C_{x}H_{y}O_{(0,1)}$	-414.10507552	-79.79709896	-333.72858462	-80.37649090000002	-0.579391940000022	-0.7310312725884245	0.15163933258840245
rh-3611-a	group2b	Rh	3611	a	111	fcc	$C_{x}H_{y}O_{(0,1)}$	-390.05738878	-55.77481262	-333.72858462	-56.32880416	-0.5539915400000055	0.2398402756826811	-0.7938318156826866
rh-4811-a	group2b	Rh	4811	a	111	fcc	$C_{x}H_{y}O_{(0,1)}$	-406.71384615	-72.36997203	-333.72858462	-72.98526153	-0.6152895000000029	-0.5256789967625508	-0.08961050323745212
rh-4812-a	group2b	Rh	4812	a	111	fcc	$C_{x}H_{y}O_{(0,1)}$	-406.72500856	-72.40609647	-333.72858462	-72.99642394	-0.5903274700000054	-0.5547453350671105	-0.03558213493289486
ag-4a12-a	group2b	Ag	4a12	a	111	fcc	$C_{x}H_{y}O_{(0,1)}$	-205.47837533	-79.79709896	-125.30436866	-80.17400667000001	-0.3769077100000118	-0.4806301387225318	0.10372242872252002
au-3611-a	group2b	Au	3611	a	111	fcc	$C_{x}H_{y}O_{(0,1)}$	-206.81366995	-55.77481262	-150.76413218	-56.04953777	-0.2747251500000018	0.527646769331696	-0.8023719193316978
au-4811-a	group2b	Au	4811	a	111	fcc	$C_{x}H_{y}O_{(0,1)}$	-223.47092305	-72.36997203	-150.76413218	-72.70679087000002	-0.3368188400000207	0.0656556823348495	-0.40247452233487024
au-4812-a	group2b	Au	4812	a	111	fcc	$C_{x}H_{y}O_{(0,1)}$	-223.48596717	-72.40609647	-150.76413218	-72.72183499000002	-0.3157385200000249	-0.2494572697245445	-0.0662812502754804
au-4a11-a	group2b	Au	4a11	a	111	fcc	$C_{x}H_{y}O_{(0,1)}$	-231.09912369	-79.92998749	-150.76413218	-80.33499151000001	-0.4050040200000069	-0.3760423345936488	-0.02896168540635813
au-4a12-a	group2b	Au	4a12	a	111	fcc	$C_{x}H_{y}O_{(0,1)}$	-230.97807798	-79.79709896	-150.76413218	-80.2139458	-0.4168468400000051	-0.4023322404335658	-0.014514599566439301
cd-3611-a	group2b	Cd	3611	a	1	hcp	$C_{x}H_{y}O_{(0,1)}$	-92.02621776	-55.77481262	-36.05766447	-55.96855329	-0.1937406699999968	0.1252812301878947	-0.3190219001878915
cd-4811-a	group2b	Cd	4811	a	1	hcp	$C_{x}H_{y}O_{(0,1)}$	-108.66723175	-72.36997203	-36.05766447	-72.60956728	-0.2395952499999936	-0.1073326781715167	-0.1322625718284769
cd-4a11-a	group2b	Cd	4a11	a	1	hcp	$C_{x}H_{y}O_{(0,1)}$	-116.24936524	-79.92998749	-36.05766447	-80.19170077000001	-0.2617132800000092	-0.2989948602852763	0.03728158028526707
cd-4a12-a	group2b	Cd	4a12	a	1	hcp	$C_{x}H_{y}O_{(0,1)}$	-116.13833375	-79.79709896	-36.05766447	-80.08066928	-0.2835703199999955	-0.3493069149755143	0.06573659497551881
pt-3611-a	group2b	Pt	3611	a	111	fcc	$C_{x}H_{y}O_{(0,1)}$	-338.87980926	-55.77481262	-282.75561201	-56.12419725000001	-0.3493846300000101	0.43270755354893	-0.7820921835489401
pt-4811-a	group2b	Pt	4811	a	111	fcc	$C_{x}H_{y}O_{(0,1)}$	-355.54052485	-72.36997203	-282.75561201	-72.78491284	-0.4149408100000045	-0.4108192581732481	-0.004121551826756387
pt-4812-a	group2b	Pt	4812	a	111	fcc	$C_{x}H_{y}O_{(0,1)}$	-355.65675133	-72.40609647	-282.75561201	-72.90113932000003	-0.4950428500000328	-0.5984362569923434	0.10339340699231059
pt-4a11-a	group2b	Pt	4a11	a	111	fcc	$C_{x}H_{y}O_{(0,1)}$	-363.28298553	-79.92998749	-282.75561201	-80.52737352000003	-0.597386030000024	-0.7039094731085243	0.10652344310850026
pt-4a12-a	group2b	Pt	4a12	a	111	fcc	$C_{x}H_{y}O_{(0,1)}$	-363.10915882	-79.79709896	-282.75561201	-80.35354681000001	-0.5564478500000121	-0.7337560256701039	0.17730817567009183
pd-3611-a	group2b	Pd	3611	a	111	fcc	$C_{x}H_{y}O_{(0,1)}$	-297.4673977	-55.77481262	-241.23300654	-56.23439116	-0.4595785400000025	0.0665193407196937	-0.5260978807196962
pd-4811-a	group2b	Pd	4811	a	111	fcc	$C_{x}H_{y}O_{(0,1)}$	-314.14421515	-72.36997203	-241.23300654	-72.91120860999999	-0.541236579999989	-0.535331962740841	-0.005904617259147926
pd-4812-a	group2b	Pd	4812	a	111	fcc	$C_{x}H_{y}O_{(0,1)}$	-314.23161892	-72.40609647	-241.23300654	-72.99861238000003	-0.5925159100000315	-0.6999502456978632	0.10743433569783178
pd-4a11-a	group2b	Pd	4a11	a	111	fcc	$C_{x}H_{y}O_{(0,1)}$	-321.73741142	-79.92998749	-241.23300654	-80.50440488000001	-0.5744173900000078	-0.760466758313413	0.18604936831340524
pd-4a12-a	group2b	Pd	4a12	a	111	fcc	$C_{x}H_{y}O_{(0,1)}$	-321.65473292	-79.79709896	-241.23300654	-80.42172638000002	-0.6246274200000244	-0.6647455969560099	0.04011817695598552
os-3611-a	group2b	Os	3611	a	1	hcp	$C_{x}H_{y}O_{(0,1)}$	-575.08722208	-55.77481262	-518.61939974	-56.46782234	-0.6930097199999992	-0.0584656457703118	-0.6345440742296874
os-4811-a	group2b	Os	4811	a	1	hcp	$C_{x}H_{y}O_{(0,1)}$	-591.75949052	-72.36997203	-518.61939974	-73.14009078000004	-0.7701187500000373	-0.7035652279563323	-0.06655352204370502
os-4812-a	group2b	Os	4812	a	1	hcp	$C_{x}H_{y}O_{(0,1)}$	-591.77118473	-72.40609647	-518.61939974	-73.15178499000001	-0.7456885200000158	-0.702864313429501	-0.04282420657051489
os-4a11-a	group2b	Os	4a11	a	1	hcp	$C_{x}H_{y}O_{(0,1)}$	-599.07076288	-79.92998749	-518.61939974	-80.45136314000001	-0.5213756500000102	-0.7946122891884357	0.27323663918842556
os-4a12-a	group2b	Os	4a12	a	1	hcp	$C_{x}H_{y}O_{(0,1)}$	-599.10639392	-79.79709896	-518.61939974	-80.48699418000001	-0.689895220000011	-0.8206346571151499	0.1307394371151389
ru-3611-a	group2b	Ru	3611	a	1	hcp	$C_{x}H_{y}O_{(0,1)}$	-479.8723248	-55.77481262	-423.06851142	-56.80381338000001	-1.0290007600000095	-0.0656880211954131	-0.9633127388045964
ru-4811-a	group2b	Ru	4811	a	1	hcp	$C_{x}H_{y}O_{(0,1)}$	-496.31504705	-72.36997203	-423.06851142	-73.24653562999998	-0.876563599999983	-0.6762668879006668	-0.2002967120993162
ru-4812-a	group2b	Ru	4812	a	1	hcp	$C_{x}H_{y}O_{(0,1)}$	-496.10435577	-72.40609647	-423.06851142	-73.03584434999999	-0.6297478799999965	-0.5958012812522497	-0.03394659874774675
ru-4a11-a	group2b	Ru	4a11	a	1	hcp	$C_{x}H_{y}O_{(0,1)}$	-503.42902873	-79.92998749	-423.06851142	-80.36051731000003	-0.4305298200000322	-0.6714036166543309	0.2408737966542987
ru-4a12-a	group2b	Ru	4a12	a	1	hcp	$C_{x}H_{y}O_{(0,1)}$	-503.45899799	-79.79709896	-423.06851142	-80.39048657000001	-0.5933876100000077	-0.7338209007434813	0.14043329074347355
cu-3611-a	group2b	Cu	3611	a	110	fcc	$C_{x}H_{y}O_{(0,1)}$	-227.50520848	-55.77481262	-171.38308451	-56.12212396999999	-0.3473113499999911	0.2486380245709369	-0.595949374570928
cu-4811-a	group2b	Cu	4811	a	110	fcc	$C_{x}H_{y}O_{(0,1)}$	-244.12740608	-72.36997203	-171.38308451	-72.74432156999998	-0.374349539999983	-0.0462785690028511	-0.3280709709971319
cu-4a11-a	group2b	Cu	4a11	a	110	fcc	$C_{x}H_{y}O_{(0,1)}$	-251.70107729	-79.92998749	-171.38308451	-80.31799278	-0.3880052899999953	-0.5427041016269243	0.154698811626929
cu-4a12-a	group2b	Cu	4a12	a	110	fcc	$C_{x}H_{y}O_{(0,1)}$	-251.61847207	-79.79709896	-171.38308451	-80.23538755999999	-0.4382885999999928	-0.4131881940832613	-0.025100405916731516
ni-3611-a	group2b	Ni	3611	a	111	fcc	$C_{x}H_{y}O_{(0,1)}$	-307.22187392	-55.77481262	-250.91869356	-56.30318036	-0.5283677400000002	0.2599090638670915	-0.7882768038670918
ni-4811-a	group2b	Ni	4811	a	111	fcc	$C_{x}H_{y}O_{(0,1)}$	-323.88477769	-72.36997203	-250.91869356	-72.96608413000001	-0.5961121000000134	-0.2804405085655048	-0.31567159143450857
ni-4812-a	group2b	Ni	4812	a	111	fcc	$C_{x}H_{y}O_{(0,1)}$	-323.9043794	-72.40609647	-250.91869356	-72.98568583999997	-0.5795893699999795	-0.5632944918600629	-0.01629487813991659
ni-4a11-a	group2b	Ni	4a11	a	111	fcc	$C_{x}H_{y}O_{(0,1)}$	-331.32780578	-79.92998749	-250.91869356	-80.40911222	-0.4791247299999952	-0.5013017483851883	0.022177018385193037
ni-4a12-a	group2b	Ni	4a12	a	111	fcc	$C_{x}H_{y}O_{(0,1)}$	-331.28086416	-79.79709896	-250.91869356	-80.36217060000001	-0.5650716400000135	-0.5920585313402995	0.02698689134028598
ir-3611-a	group2b	Ir	3611	a	111	fcc	$C_{x}H_{y}O_{(0,1)}$	-464.19976302	-55.77481262	-408.05800262	-56.14176039999995	-0.3669477799999541	0.3493367689915914	-0.7162845489915455
ir-4811-a	group2b	Ir	4811	a	111	fcc	$C_{x}H_{y}O_{(0,1)}$	-480.86506585	-72.36997203	-408.05800262	-72.80706322999998	-0.4370911999999833	-0.242261850825372	-0.1948293491746113
ir-4812-a	group2b	Ir	4812	a	111	fcc	$C_{x}H_{y}O_{(0,1)}$	-481.08215893	-72.40609647	-408.05800262	-73.02415630999997	-0.6180598399999724	-0.5266810529117549	-0.09137878708821745
ir-4a11-a	group2b	Ir	4a11	a	111	fcc	$C_{x}H_{y}O_{(0,1)}$	-488.54925329	-79.92998749	-408.05800262	-80.49125067	-0.5612631799999974	-0.6555029084052393	0.09423972840524186
ir-4a12-a	group2b	Ir	4a12	a	111	fcc	$C_{x}H_{y}O_{(0,1)}$	-488.45086051	-79.79709896	-408.05800262	-80.39285788999996	-0.5957589299999597	-0.7827866541322948	0.18702772413233504
zn-3611-a	group2b	Zn	3611	a	1	hcp	$C_{x}H_{y}O_{(0,1)}$	-109.85674703	-55.77481262	-53.85841374	-55.99833328999999	-0.2235206699999921	0.0	-0.2235206699999921
zn-4811-a	group2b	Zn	4811	a	1	hcp	$C_{x}H_{y}O_{(0,1)}$	-126.50138764	-72.36997203	-53.85841374	-72.6429739	-0.2730018700000016	0.0	-0.2730018700000016
zn-4812-a	group2b	Zn	4812	a	1	hcp	$C_{x}H_{y}O_{(0,1)}$	-126.54116497	-72.40609647	-53.85841374	-72.68275123	-0.2766547599999995	-0.233112231810864	-0.04354252818913551
zn-4a11-a	group2b	Zn	4a11	a	1	hcp	$C_{x}H_{y}O_{(0,1)}$	-134.09000514	-79.92998749	-53.85841374	-80.23159139999999	-0.301603909999983	0.0	-0.301603909999983
zn-4a12-a	group2b	Zn	4a12	a	1	hcp	$C_{x}H_{y}O_{(0,1)}$	-133.98061149	-79.79709896	-53.85841374	-80.12219775	-0.3250987899999984	-0.2270880178971168	-0.09801077210288162
co-3611-a	group2b	Co	3611	a	1	hcp	$C_{x}H_{y}O_{(0,1)}$	-384.40252181	-55.77481262	-327.6932973	-56.70922451000001	-0.934411890000014	-0.043981855052948	-0.890430034947066
co-4811-a	group2b	Co	4811	a	1	hcp	$C_{x}H_{y}O_{(0,1)}$	-400.97578072	-72.36997203	-327.6932973	-73.28248342	-0.912511390000006	-0.6050295361756781	-0.3074818538243279
co-4812-a	group2b	Co	4812	a	1	hcp	$C_{x}H_{y}O_{(0,1)}$	-401.07775154	-72.40609647	-327.6932973	-73.38445424000003	-0.9783577700000308	-0.8018459495751387	-0.1765118204248921
co-4a11-a	group2b	Co	4a11	a	1	hcp	$C_{x}H_{y}O_{(0,1)}$	-408.00829803	-79.92998749	-327.6932973	-80.31500073000001	-0.3850132400000063	-0.5085143638435028	0.12350112384349649
co-4a12-a	group2b	Co	4a12	a	1	hcp	$C_{x}H_{y}O_{(0,1)}$	-407.8638844	-79.79709896	-327.6932973	-80.17058710000003	-0.3734881400000347	-0.927319705872648	0.5538315658726133
fe-3611-a	group2b	Fe	3611	a	110	bcc	$C_{x}H_{y}O_{(0,1)}$	-438.175663	-55.77481262	-381.20808412	-56.96757887999996	-1.1927662599999636	-0.2696001367745424	-0.9231661232254211
fe-4811-a	group2b	Fe	4811	a	110	bcc	$C_{x}H_{y}O_{(0,1)}$	-454.89902524	-72.36997203	-381.20808412	-73.69094111999999	-1.3209690899999913	-1.0440580317463457	-0.2769110582536456
fe-4812-a	group2b	Fe	4812	a	110	bcc	$C_{x}H_{y}O_{(0,1)}$	-454.94630102	-72.40609647	-381.20808412	-73.7382169	-1.3321204300000034	-1.1640632194453389	-0.1680572105546645
fe-4a11-a	group2b	Fe	4a11	a	110	bcc	$C_{x}H_{y}O_{(0,1)}$	-461.48958836	-79.92998749	-381.20808412	-80.28150424	-0.3515167500000018	-0.4394430788658781	0.08792632886587626
fe-4a12-a	group2b	Fe	4a12	a	110	bcc	$C_{x}H_{y}O_{(0,1)}$	-461.4879994	-79.79709896	-381.20808412	-80.27991527999995	-0.4828163199999551	-0.8035064895132109	0.3206901695132558
ru-4aS3-a	group3S	Ru	4aS3	a	1	hcp	$C_{x}H_{y}S$	-501.90151264	-77.58598133	-423.06851142	-78.83300122000003	-1.2470198900000329	-1.7383887343594182	0.4913688443593853
ru-4aS4-a	group3S	Ru	4aS4	a	1	hcp	$C_{x}H_{y}S$	-501.93788571	-77.6584738	-423.06851142	-78.86937429	-1.2109004900000002	-1.7783747441851148	0.5674742541851145
ru-12S1-a	group3S	Ru	12S1	a	1	hcp	$C_{x}H_{y}S$	-445.39306261	-19.12496053	-423.06851142	-22.324551190000022	-3.1995906600000232	-1.456650930649282	-1.7429397293507412
ru-24S1-a	group3S	Ru	24S1	a	1	hcp	$C_{x}H_{y}S$	-462.10655618	-36.04580392	-423.06851142	-39.03804475999999	-2.992240839999994	-1.094696246944423	-1.8975445930555708
ru-36S1-a	group3S	Ru	36S1	a	1	hcp	$C_{x}H_{y}S$	-478.73390498	-52.66295032	-423.06851142	-55.665393559999984	-3.002443239999984	-1.928940316575648	-1.0735029234243358
ru-48S1-a	group3S	Ru	48S1	a	1	hcp	$C_{x}H_{y}S$	-495.43146937	-69.25889361	-423.06851142	-72.36295795000001	-3.104064340000008	-2.368379950747368	-0.7356843892526399
ru-48S2-a	group3S	Ru	48S2	a	1	hcp	$C_{x}H_{y}S$	-495.41528581	-69.29758067	-423.06851142	-72.34677439000001	-3.049193720000005	-2.374224735565747	-0.6749689844342583
ru-36S2-a	group3S	Ru	36S2	a	1	hcp	$C_{x}H_{y}S$	-478.82010219	-52.8899066	-423.06851142	-55.75159077000001	-2.861684170000004	-2.139864681236027	-0.7218194887639773
ru-48S3-a	group3S	Ru	48S3	a	1	hcp	$C_{x}H_{y}S$	-495.52395379	-69.49892096	-423.06851142	-72.45544237000001	-2.956521410000008	-2.753505441493445	-0.20301596850656312
ru-26S2-a	group3S	Ru	26S2	a	1	hcp	$C_{x}H_{y}S$	-468.67743378	-44.25900363	-423.06851142	-45.60892236000001	-1.349918730000006	-0.4212677242388736	-0.9286510057611324
ru-38S3-a	group3S	Ru	38S3	a	1	hcp	$C_{x}H_{y}S$	-485.28855366	-60.8666092	-423.06851142	-62.22004224	-1.3534330399999988	-1.369956016226169	0.01652297622617027
ru-4aS5-a	group3S	Ru	4aS5	a	1	hcp	$C_{x}H_{y}S$	-501.90312158	-77.4709852	-423.06851142	-78.83461016000001	-1.36362496000001	-2.3647561324895605	1.0011311724895504
ru-4aS6-a	group3S	Ru	4aS6	a	1	hcp	$C_{x}H_{y}S$	-501.99098262	-77.46949802	-423.06851142	-78.92247120000002	-1.452973180000015	-1.87817040461978	0.42519722461976506
cu-14S1-a	group3S	Cu	14S1	a	110	fcc	$C_{x}H_{y}S$	-199.74440748	-27.67320668	-171.38308451	-28.361322970000003	-0.6881162900000035	0.4038880939631468	-1.0920043839631504
cu-26S1-a	group3S	Cu	26S1	a	110	fcc	$C_{x}H_{y}S$	-216.40130304	-44.31230711	-171.38308451	-45.018218529999984	-0.7059114199999854	0.3641937349097759	-1.0701051549097613
cu-38S1-a	group3S	Cu	38S1	a	110	fcc	$C_{x}H_{y}S$	-233.07772449	-60.92238156	-171.38308451	-61.694639980000005	-0.7722584200000071	-0.3263468801583045	-0.4459115398417026
cu-38S2-a	group3S	Cu	38S2	a	110	fcc	$C_{x}H_{y}S$	-233.0252138	-60.9787702	-171.38308451	-61.64212928999999	-0.6633590899999859	-0.508278402293449	-0.15508068770653693
cu-4aS1-a	group3S	Cu	4aS1	a	110	fcc	$C_{x}H_{y}S$	-249.74906026	-77.52515631	-171.38308451	-78.36597574999999	-0.84081943999999	-0.8147146631409186	-0.02610477685907142
cu-4aS2-a	group3S	Cu	4aS2	a	110	fcc	$C_{x}H_{y}S$	-249.7892639	-77.5875646	-171.38308451	-78.40617939	-0.8186147900000122	-0.9855278607544022	0.16691307075439
cu-4aS3-a	group3S	Cu	4aS3	a	110	fcc	$C_{x}H_{y}S$	-249.76683215	-77.58598133	-171.38308451	-78.38374764	-0.7977663100000001	-0.9472751062075844	0.14950879620758428
cu-4aS4-a	group3S	Cu	4aS4	a	110	fcc	$C_{x}H_{y}S$	-249.78915625	-77.6584738	-171.38308451	-78.40607173999999	-0.7475979399999915	-0.9531511803312612	0.20555324033126976
cu-12S1-a	group3S	Cu	12S1	a	110	fcc	$C_{x}H_{y}S$	-192.49232264	-19.12496053	-171.38308451	-21.109238129999994	-1.984277599999995	-0.2409862106070477	-1.7432913893929474
cu-24S1-a	group3S	Cu	24S1	a	110	fcc	$C_{x}H_{y}S$	-209.16899118	-36.04580392	-171.38308451	-37.78590667	-1.7401027500000057	0.1560515349004276	-1.8961542849004334
cu-36S1-a	group3S	Cu	36S1	a	110	fcc	$C_{x}H_{y}S$	-225.76244561	-52.66295032	-171.38308451	-54.37936109999998	-1.7164107799999826	-0.6286268304421867	-1.087783949557796
cu-48S1-a	group3S	Cu	48S1	a	110	fcc	$C_{x}H_{y}S$	-242.42478788	-69.25889361	-171.38308451	-71.04170337	-1.782809759999992	-1.3076015978054727	-0.4752081621945192
cu-48S2-a	group3S	Cu	48S2	a	110	fcc	$C_{x}H_{y}S$	-242.42793436	-69.29758067	-171.38308451	-71.04484984999999	-1.747269179999989	-1.2825125984675765	-0.4647565815324126
cu-36S2-a	group3S	Cu	36S2	a	110	fcc	$C_{x}H_{y}S$	-225.86007611	-52.8899066	-171.38308451	-54.47699159999999	-1.5870849999999876	-0.8544265327229468	-0.7326584672770409
cu-48S3-a	group3S	Cu	48S3	a	110	fcc	$C_{x}H_{y}S$	-242.46523109	-69.49892096	-171.38308451	-71.08214658	-1.5832256199999932	-1.4886221418638286	-0.09460347813616465
cu-26S2-a	group3S	Cu	26S2	a	110	fcc	$C_{x}H_{y}S$	-216.48482909	-44.25900363	-171.38308451	-45.10174458	-0.8427409499999996	0.0165643859908541	-0.8593053359908537
cu-38S3-a	group3S	Cu	38S3	a	110	fcc	$C_{x}H_{y}S$	-233.13306757	-60.8666092	-171.38308451	-61.749983060000005	-0.8833738600000061	-0.7683332915467034	-0.11504056845330268
cu-4aS5-a	group3S	Cu	4aS5	a	110	fcc	$C_{x}H_{y}S$	-249.76213547	-77.4709852	-171.38308451	-78.37905096	-0.9080657599999996	-1.7097928928362762	0.8017271328362766
cu-4aS6-a	group3S	Cu	4aS6	a	110	fcc	$C_{x}H_{y}S$	-249.80902197	-77.46949802	-171.38308451	-78.42593746	-0.9564394399999968	-1.4787701730332683	0.5223307330332715
ni-14S1-a	group3S	Ni	14S1	a	111	fcc	$C_{x}H_{y}S$	-279.64269559	-27.67320668	-250.91869356	-28.72400203000001	-1.0507953500000085	-0.0269880305233058	-1.0238073194767026
ni-26S1-a	group3S	Ni	26S1	a	111	fcc	$C_{x}H_{y}S$	-296.31574913	-44.31230711	-250.91869356	-45.39705556999997	-1.0847484599999646	-0.1059266419262883	-0.9788218180736763
ni-38S1-a	group3S	Ni	38S1	a	111	fcc	$C_{x}H_{y}S$	-313.00070173	-60.92238156	-250.91869356	-62.08200817	-1.1596266099999966	-0.933088420361635	-0.2265381896383616
ni-38S2-a	group3S	Ni	38S2	a	111	fcc	$C_{x}H_{y}S$	-313.18384743	-60.9787702	-250.91869356	-62.265153870000006	-1.2863836700000064	-1.010620448315386	-0.2757632216846204
ni-4aS1-a	group3S	Ni	4aS1	a	111	fcc	$C_{x}H_{y}S$	-329.69975988	-77.52515631	-250.91869356	-78.78106631999998	-1.2559100099999796	-1.4049331536833307	0.14902314368335112
ni-4aS2-a	group3S	Ni	4aS2	a	111	fcc	$C_{x}H_{y}S$	-329.69483898	-77.5875646	-250.91869356	-78.77614541999998	-1.1885808199999843	-1.337029620026442	0.14844880002645766
ni-4aS3-a	group3S	Ni	4aS3	a	111	fcc	$C_{x}H_{y}S$	-329.68900544	-77.58598133	-250.91869356	-78.77031188000001	-1.1843305500000127	-1.337029620026442	0.15269907002642924
ni-4aS4-a	group3S	Ni	4aS4	a	111	fcc	$C_{x}H_{y}S$	-329.72888794	-77.6584738	-250.91869356	-78.81019437999998	-1.1517205799999886	-1.5693495542390536	0.4176289742390651
ni-12S1-a	group3S	Ni	12S1	a	111	fcc	$C_{x}H_{y}S$	-272.98053935	-19.12496053	-250.91869356	-22.061845790000007	-2.9368852600000075	-1.0995509692492504	-1.837334290750757
ni-24S1-a	group3S	Ni	24S1	a	111	fcc	$C_{x}H_{y}S$	-289.70578948	-36.04580392	-250.91869356	-38.78709592000001	-2.741292000000016	-0.7953775854079694	-1.9459144145920466
ni-36S1-a	group3S	Ni	36S1	a	111	fcc	$C_{x}H_{y}S$	-306.26090545	-52.66295032	-250.91869356	-55.34221188999999	-2.679261569999987	-1.4958526984375735	-1.1834088715624136
ni-48S1-a	group3S	Ni	48S1	a	111	fcc	$C_{x}H_{y}S$	-322.93455597	-69.25889361	-250.91869356	-72.01586241000001	-2.75696880000001	-2.1416844844557232	-0.6152843155442866
ni-48S2-a	group3S	Ni	48S2	a	111	fcc	$C_{x}H_{y}S$	-322.93432644	-69.29758067	-250.91869356	-72.01563288	-2.718052209999996	-2.18389533612293	-0.5341568738770661
ni-36S2-a	group3S	Ni	36S2	a	111	fcc	$C_{x}H_{y}S$	-306.4284133	-52.8899066	-250.91869356	-55.50971973999998	-2.6198131399999767	-1.8141504765720384	-0.8056626634279382
ni-48S3-a	group3S	Ni	48S3	a	111	fcc	$C_{x}H_{y}S$	-323.00267972	-69.49892096	-250.91869356	-72.08398616	-2.5850651999999883	-2.416584929077743	-0.16848027092224527
ni-26S2-a	group3S	Ni	26S2	a	111	fcc	$C_{x}H_{y}S$	-296.40269447	-44.25900363	-250.91869356	-45.48400090999996	-1.224997279999961	-0.4552347051332006	-0.7697625748667605
ni-38S3-a	group3S	Ni	38S3	a	111	fcc	$C_{x}H_{y}S$	-313.05458636	-60.8666092	-250.91869356	-62.135892799999965	-1.269283599999966	-1.291537553641561	0.02225395364159488
ni-4aS5-a	group3S	Ni	4aS5	a	111	fcc	$C_{x}H_{y}S$	-329.69757293	-77.4709852	-250.91869356	-78.77887936999997	-1.3078941699999689	-2.210917813587841	0.903023643587872
ni-4aS6-a	group3S	Ni	4aS6	a	111	fcc	$C_{x}H_{y}S$	-329.75142802	-77.46949802	-250.91869356	-78.83273445999998	-1.36323643999998	-1.794316214648461	0.43107977464848113
ir-14S1-a	group3S	Ir	14S1	a	111	fcc	$C_{x}H_{y}S$	-437.02640418	-27.67320668	-408.05800262	-28.96840155999996	-1.2951948799999613	-0.3084103576598167	-0.9867845223401446
ir-26S1-a	group3S	Ir	26S1	a	111	fcc	$C_{x}H_{y}S$	-453.68069516	-44.31230711	-408.05800262	-45.62269254	-1.3103854300000035	-0.1758470440146879	-1.1345383859853155
ir-38S1-a	group3S	Ir	38S1	a	111	fcc	$C_{x}H_{y}S$	-470.37436791	-60.92238156	-408.05800262	-62.316365289999965	-1.393983729999967	-1.120987301015738	-0.2729964289842288
ir-38S2-a	group3S	Ir	38S2	a	111	fcc	$C_{x}H_{y}S$	-470.31605643	-60.9787702	-408.05800262	-62.25805380999998	-1.279283609999979	-1.0446310620024235	-0.23465254799755542
ir-4aS1-a	group3S	Ir	4aS1	a	111	fcc	$C_{x}H_{y}S$	-487.06374806	-77.52515631	-408.05800262	-79.00574544	-1.4805891299999985	-1.6038114228612557	0.12322229286125719
ir-4aS2-a	group3S	Ir	4aS2	a	111	fcc	$C_{x}H_{y}S$	-487.06255797	-77.5875646	-408.05800262	-79.00455534999998	-1.4169907499999823	-1.4881305553012254	0.07113980530124309
ir-4aS3-a	group3S	Ir	4aS3	a	111	fcc	$C_{x}H_{y}S$	-487.05541631	-77.58598133	-408.05800262	-78.99741368999997	-1.4114323599999778	-1.602785478116843	0.19135311811686506
ir-4aS4-a	group3S	Ir	4aS4	a	111	fcc	$C_{x}H_{y}S$	-487.05958121	-77.6584738	-408.05800262	-79.00157858999995	-1.3431047899999555	-1.788599170571885	0.4454943805719296
ir-12S1-a	group3S	Ir	12S1	a	111	fcc	$C_{x}H_{y}S$	-430.48120483	-19.12496053	-408.05800262	-22.42320221	-3.2982416800000003	-1.5176863182640048	-1.7805553617359955
ir-24S1-a	group3S	Ir	24S1	a	111	fcc	$C_{x}H_{y}S$	-447.2117959	-36.04580392	-408.05800262	-39.15379328	-3.107989360000005	-1.1307966417560564	-1.9771927182439484
ir-36S1-a	group3S	Ir	36S1	a	111	fcc	$C_{x}H_{y}S$	-463.73548338	-52.66295032	-408.05800262	-55.67748075999998	-3.01453043999998	-1.8443845572267747	-1.1701458827732054
ir-48S1-a	group3S	Ir	48S1	a	111	fcc	$C_{x}H_{y}S$	-480.42696539	-69.25889361	-408.05800262	-72.36896277	-3.110069159999995	-2.4713567144756325	-0.6387124455243622
ir-48S2-a	group3S	Ir	48S2	a	111	fcc	$C_{x}H_{y}S$	-480.41118541	-69.29758067	-408.05800262	-72.35318278999995	-3.0556021199999464	-2.477038952788277	-0.5785631672116693
ir-36S2-a	group3S	Ir	36S2	a	111	fcc	$C_{x}H_{y}S$	-463.91360666	-52.8899066	-408.05800262	-55.85560404	-2.96569744	-2.25001911112976	-0.71567832887024
ir-48S3-a	group3S	Ir	48S3	a	111	fcc	$C_{x}H_{y}S$	-480.49912831	-69.49892096	-408.05800262	-72.44112568999998	-2.942204729999972	-2.832256945003664	-0.10994778499630797
ir-26S2-a	group3S	Ir	26S2	a	111	fcc	$C_{x}H_{y}S$	-453.83598446	-44.25900363	-408.05800262	-45.77798184	-1.5189782099999931	-0.3117517109963899	-1.2072264990036032
ir-38S3-a	group3S	Ir	38S3	a	111	fcc	$C_{x}H_{y}S$	-470.45619158	-60.8666092	-408.05800262	-62.39818895999997	-1.5315797599999712	-1.4414873869507332	-0.090092373049238
ir-4aS5-a	group3S	Ir	4aS5	a	111	fcc	$C_{x}H_{y}S$	-487.07638929	-77.4709852	-408.05800262	-79.01838666999998	-1.5474014699999827	-2.4603664895181083	0.9129650195181256
ir-4aS6-a	group3S	Ir	4aS6	a	111	fcc	$C_{x}H_{y}S$	-487.16611239	-77.46949802	-408.05800262	-79.10810977	-1.6386117499999957	-1.971865511694588	0.3332537616945923
zn-14S1-a	group3S	Zn	14S1	a	1	hcp	$C_{x}H_{y}S$	-81.8566705	-27.67320668	-53.85841374	-27.998256760000004	-0.325050080000004	-0.0053737228918109	-0.3196763571081931
zn-26S1-a	group3S	Zn	26S1	a	1	hcp	$C_{x}H_{y}S$	-98.49477625	-44.31230711	-53.85841374	-44.63636251	-0.3240553999999989	-0.089947853942867	-0.23410754605713188
zn-38S1-a	group3S	Zn	38S1	a	1	hcp	$C_{x}H_{y}S$	-115.16688511	-60.92238156	-53.85841374	-61.30847136999999	-0.3860898099999943	-0.1649365493741044	-0.2211532606258899
zn-38S2-a	group3S	Zn	38S2	a	1	hcp	$C_{x}H_{y}S$	-115.18517939	-60.9787702	-53.85841374	-61.32676565	-0.3479954499999991	-0.1684731020464909	-0.1795223479535082
zn-4aS1-a	group3S	Zn	4aS1	a	1	hcp	$C_{x}H_{y}S$	-131.83014281	-77.52515631	-53.85841374	-77.97172907000001	-0.4465727600000093	-0.4046370278854141	-0.04193573211459517
zn-4aS2-a	group3S	Zn	4aS2	a	1	hcp	$C_{x}H_{y}S$	-131.88732055	-77.5875646	-53.85841374	-78.02890681	-0.4413422100000019	-0.4258218969781069	-0.015520313021894994
zn-4aS3-a	group3S	Zn	4aS3	a	1	hcp	$C_{x}H_{y}S$	-131.85940307	-77.58598133	-53.85841374	-78.00098933000001	-0.4150080000000145	-0.4258218969781069	0.01081389697809243
zn-4aS4-a	group3S	Zn	4aS4	a	1	hcp	$C_{x}H_{y}S$	-131.87015304	-77.6584738	-53.85841374	-78.01173929999999	-0.353265499999992	-0.3423581056784002	-0.010907394321591823
zn-12S1-a	group3S	Zn	12S1	a	1	hcp	$C_{x}H_{y}S$	-74.3463476	-19.12496053	-53.85841374	-20.48793386	-1.362973329999999	0.2268354069919596	-1.5898087369919587
zn-24S1-a	group3S	Zn	24S1	a	1	hcp	$C_{x}H_{y}S$	-90.99335472	-36.04580392	-53.85841374	-37.13494098	-1.0891370599999988	0.1152663560292737	-1.2044034160292725
zn-36S1-a	group3S	Zn	36S1	a	1	hcp	$C_{x}H_{y}S$	-107.52640317	-52.66295032	-53.85841374	-53.66798942999999	-1.0050391099999914	0.1433727639236508	-1.1484118739236422
zn-48S1-a	group3S	Zn	48S1	a	1	hcp	$C_{x}H_{y}S$	-124.1618776	-69.25889361	-53.85841374	-70.30346386	-1.0445702499999925	-0.5211012763093095	-0.523468973690683
zn-48S2-a	group3S	Zn	48S2	a	1	hcp	$C_{x}H_{y}S$	-124.19439787	-69.29758067	-53.85841374	-70.33598413	-1.0384034599999978	-0.6655294084066554	-0.3728740515933424
zn-36S2-a	group3S	Zn	36S2	a	1	hcp	$C_{x}H_{y}S$	-107.67891789	-52.8899066	-53.85841374	-53.82050414999999	-0.9305975499999876	-0.3582229316966518	-0.5723746183033358
zn-48S3-a	group3S	Zn	48S3	a	1	hcp	$C_{x}H_{y}S$	-124.2348304	-69.49892096	-53.85841374	-70.37641666	-0.8774956999999972	-0.646727406500105	-0.23076829349989225
zn-26S2-a	group3S	Zn	26S2	a	1	hcp	$C_{x}H_{y}S$	-98.59086596	-44.25900363	-53.85841374	-44.73245222	-0.4734485899999967	-0.2846924901270924	-0.18875609987290431
zn-38S3-a	group3S	Zn	38S3	a	1	hcp	$C_{x}H_{y}S$	-115.23645209	-60.8666092	-53.85841374	-61.37803835	-0.5114291499999979	-0.600466455672624	0.08903730567262613
zn-4aS5-a	group3S	Zn	4aS5	a	1	hcp	$C_{x}H_{y}S$	-131.89673476	-77.4709852	-53.85841374	-78.03832101999998	-0.5673358199999825	-1.1147719245171572	0.5474361045171747
zn-4aS6-a	group3S	Zn	4aS6	a	1	hcp	$C_{x}H_{y}S$	-131.9083548	-77.46949802	-53.85841374	-78.04994106000001	-0.5804430400000058	-0.8213514405585869	0.2409084005585811
os-48S2-a	group3S	Os	48S2	a	1	hcp	$C_{x}H_{y}S$	-591.16976767	-69.29758067	-518.61939974	-72.5503679300001	-3.2527872600001047	-2.616638520727093	-0.6361487392730116
rh-12S1-a	group3S	Rh	12S1	a	111	fcc	$C_{x}H_{y}S$	-356.08182948	-19.12496053	-333.72858462	-22.35324486000001	-3.228284330000019	-1.4511853492465008	-1.777098980753518
rh-14S1-a	group3S	Rh	14S1	a	111	fcc	$C_{x}H_{y}S$	-362.62661741	-27.67320668	-333.72858462	-28.89803279	-1.2248261100000022	0.193683670382498	-1.4185097803825002
rh-24S1-a	group3S	Rh	24S1	a	111	fcc	$C_{x}H_{y}S$	-372.81283451	-36.04580392	-333.72858462	-39.08424989000002	-3.0384459700000264	-1.0870513223688576	-1.9513946476311688
rh-26S1-a	group3S	Rh	26S1	a	111	fcc	$C_{x}H_{y}S$	-379.29427703	-44.31230711	-333.72858462	-45.56569241	-1.253385299999998	-0.1730476558928444	-1.0803376441071535
rh-26S2-a	group3S	Rh	26S2	a	111	fcc	$C_{x}H_{y}S$	-379.41162869	-44.25900363	-333.72858462	-45.68304407	-1.4240404399999915	-0.3824758750557961	-1.0415645649441954
rh-36S1-a	group3S	Rh	36S1	a	111	fcc	$C_{x}H_{y}S$	-389.3530982	-52.66295032	-333.72858462	-55.624513579999984	-2.961563259999984	-1.939966782586332	-1.0215964774136521
rh-36S2-a	group3S	Rh	36S2	a	111	fcc	$C_{x}H_{y}S$	-389.53563938	-52.8899066	-333.72858462	-55.80705476000003	-2.917148160000025	-2.133836466453552	-0.783311693546473
rh-38S1-a	group3S	Rh	38S1	a	111	fcc	$C_{x}H_{y}S$	-395.97890326	-60.92238156	-333.72858462	-62.25031863999999	-1.327937079999991	-1.090826707169775	-0.23711037283021597
rh-38S2-a	group3S	Rh	38S2	a	111	fcc	$C_{x}H_{y}S$	-396.13750554	-60.9787702	-333.72858462	-62.408920920000014	-1.4301507200000143	-1.110502800219777	-0.3196479197802373
rh-38S3-a	group3S	Rh	38S3	a	111	fcc	$C_{x}H_{y}S$	-396.05112535	-60.8666092	-333.72858462	-62.322540730000014	-1.455931530000015	-1.4027035753873562	-0.053227954612658834
rh-48S1-a	group3S	Rh	48S1	a	111	fcc	$C_{x}H_{y}S$	-406.0280492	-69.25889361	-333.72858462	-72.29946458	-3.0405709700000045	-2.4709185206725266	-0.5696524493274779
rh-48S2-a	group3S	Rh	48S2	a	111	fcc	$C_{x}H_{y}S$	-406.02329756	-69.29758067	-333.72858462	-72.29471294000001	-2.9971322700000087	-2.483855356653564	-0.5132769133464445
rh-48S3-a	group3S	Rh	48S3	a	111	fcc	$C_{x}H_{y}S$	-406.10710375	-69.49892096	-333.72858462	-72.37851913000003	-2.8795981700000226	-2.652636830591959	-0.22696133940806362
rh-4aS1-a	group3S	Rh	4aS1	a	111	fcc	$C_{x}H_{y}S$	-412.67029064	-77.52515631	-333.72858462	-78.94170602000003	-1.4165497100000266	-1.555939359868674	0.13938964986864733
rh-4aS2-a	group3S	Rh	4aS2	a	111	fcc	$C_{x}H_{y}S$	-412.66269162	-77.5875646	-333.72858462	-78.93410699999998	-1.34654239999999	-1.5610461189629774	0.21450371896298748
rh-4aS3-a	group3S	Rh	4aS3	a	111	fcc	$C_{x}H_{y}S$	-412.65521881	-77.58598133	-333.72858462	-78.92663419000002	-1.34065286000002	-1.6457126826407062	0.3050598226406862
rh-4aS4-a	group3S	Rh	4aS4	a	111	fcc	$C_{x}H_{y}S$	-412.69875988	-77.6584738	-333.72858462	-78.97017526000002	-1.3117014600000232	-1.7492992290000018	0.4375977689999786
rh-4aS5-a	group3S	Rh	4aS5	a	111	fcc	$C_{x}H_{y}S$	-412.68042963	-77.4709852	-333.72858462	-78.95184501	-1.4808598099999983	-2.3259464857199816	0.8450866757199833
rh-4aS6-a	group3S	Rh	4aS6	a	111	fcc	$C_{x}H_{y}S$	-412.74906175	-77.46949802	-333.72858462	-79.02047713000002	-1.5509791100000143	-2.055385566332248	0.5044064563322337
cd-12S1-a	group3S	Cd	12S1	a	1	hcp	$C_{x}H_{y}S$	-56.28138427	-19.12496053	-36.05766447	-20.2237198	-1.0987592699999986	0.2173739803619412	-1.3161332503619398
ag-14S1-a	group3S	Ag	14S1	a	111	fcc	$C_{x}H_{y}S$	-153.47910049	-27.67320668	-125.30436866	-28.174731830000013	-0.5015251500000133	-0.230546490835195	-0.27097865916481834
ag-26S1-a	group3S	Ag	26S1	a	111	fcc	$C_{x}H_{y}S$	-170.12714556	-44.31230711	-125.30436866	-44.82277690000001	-0.510469790000009	-0.1009433177061041	-0.40952647229390493
ag-38S1-a	group3S	Ag	38S1	a	111	fcc	$C_{x}H_{y}S$	-186.79429761	-60.92238156	-125.30436866	-61.48992895000001	-0.5675473900000085	-0.2585817083835593	-0.3089656816164492
ag-4aS5-a	group3S	Ag	4aS5	a	111	fcc	$C_{x}H_{y}S$	-203.46320329	-77.4709852	-125.30436866	-78.15883463	-0.68784943	-1.444333852559453	0.7564844225594529
ag-38S2-a	group3S	Ag	38S2	a	111	fcc	$C_{x}H_{y}S$	-186.6810331	-60.9787702	-125.30436866	-61.37666444000001	-0.3978942400000136	-0.163384140538696	-0.23451009946131762
ag-4aS1-a	group3S	Ag	4aS1	a	111	fcc	$C_{x}H_{y}S$	-203.45823505	-77.52515631	-125.30436866	-78.15386639000002	-0.6287100800000189	-0.8736573990525898	0.24494731905257083
ag-4aS2-a	group3S	Ag	4aS2	a	111	fcc	$C_{x}H_{y}S$	-203.51828407	-77.5875646	-125.30436866	-78.21391541	-0.6263508100000053	-0.8866708794787286	0.2603200694787233
ag-4aS3-a	group3S	Ag	4aS3	a	111	fcc	$C_{x}H_{y}S$	-203.49098333	-77.58598133	-125.30436866	-78.18661467000001	-0.6006333400000159	-0.7583359279167325	0.15770258791671665
ag-4aS4-a	group3S	Ag	4aS4	a	111	fcc	$C_{x}H_{y}S$	-203.52012658	-77.6584738	-125.30436866	-78.21575792000002	-0.5572841200000198	-0.7815037926150268	0.22421967261500697
ag-12S1-a	group3S	Ag	12S1	a	111	fcc	$C_{x}H_{y}S$	-145.69047341	-19.12496053	-125.30436866	-20.38610475000001	-1.2611442200000162	0.3290234075217242	-1.5901676275217405
ag-24S1-a	group3S	Ag	24S1	a	111	fcc	$C_{x}H_{y}S$	-162.35579208	-36.04580392	-125.30436866	-37.05142341999999	-1.0056194999999946	0.8233485019986659	-1.8289680019986605
ag-36S1-a	group3S	Ag	36S1	a	111	fcc	$C_{x}H_{y}S$	-178.95368303	-52.66295032	-125.30436866	-53.64931437000001	-0.986364050000013	0.1731819989651484	-1.1595460489651614
ag-48S1-a	group3S	Ag	48S1	a	111	fcc	$C_{x}H_{y}S$	-195.60280126	-69.25889361	-125.30436866	-70.29843260000001	-1.0395389900000112	-0.4431868873036535	-0.5963521026963576
ag-48S2-a	group3S	Ag	48S2	a	111	fcc	$C_{x}H_{y}S$	-195.60925187	-69.29758067	-125.30436866	-70.30488321000001	-1.007302540000012	-0.4581514999143792	-0.5491510400856328
ag-36S2-a	group3S	Ag	36S2	a	111	fcc	$C_{x}H_{y}S$	-179.02180959	-52.8899066	-125.30436866	-53.71744093000001	-0.827534330000006	-0.1078728941274818	-0.7196614358725242
ag-48S3-a	group3S	Ag	48S3	a	111	fcc	$C_{x}H_{y}S$	-195.62571663	-69.49892096	-125.30436866	-70.32134797	-0.8224270099999984	-0.5007434208731922	-0.32168358912680617
ag-26S2-a	group3S	Ag	26S2	a	111	fcc	$C_{x}H_{y}S$	-170.19498785	-44.25900363	-125.30436866	-44.89061919	-0.6316155599999931	-0.3313428349237455	-0.3002727250762476
ag-38S3-a	group3S	Ag	38S3	a	111	fcc	$C_{x}H_{y}S$	-186.84323358	-60.8666092	-125.30436866	-61.53886492000001	-0.6722557200000097	-0.4500309204866894	-0.22222479951332025
ag-4aS6-a	group3S	Ag	4aS6	a	111	fcc	$C_{x}H_{y}S$	-203.50220374	-77.46949802	-125.30436866	-78.19783508	-0.7283370600000012	-1.1187829838102772	0.390445923810276
au-14S1-a	group3S	Au	14S1	a	111	fcc	$C_{x}H_{y}S$	-179.01390173	-27.67320668	-150.76413218	-28.24976955	-0.5765628699999965	-0.2046975058479319	-0.3718653641520646
au-26S1-a	group3S	Au	26S1	a	111	fcc	$C_{x}H_{y}S$	-195.67110363	-44.31230711	-150.76413218	-44.906971450000015	-0.5946643400000156	-0.114051527221676	-0.48061281277833956
au-38S1-a	group3S	Au	38S1	a	111	fcc	$C_{x}H_{y}S$	-212.34823487	-60.92238156	-150.76413218	-61.58410269000001	-0.6617211300000108	-0.3862145164523127	-0.27550661354769806
au-38S2-a	group3S	Au	38S2	a	111	fcc	$C_{x}H_{y}S$	-212.38624931	-60.9787702	-150.76413218	-61.62211713000002	-0.6433469300000212	-0.4362211415935775	-0.2071257884064437
au-4aS1-a	group3S	Au	4aS1	a	111	fcc	$C_{x}H_{y}S$	-229.02769167	-77.52515631	-150.76413218	-78.26355949	-0.7384031800000059	-0.9424910001330744	0.20408782013306848
au-4aS2-a	group3S	Au	4aS2	a	111	fcc	$C_{x}H_{y}S$	-229.07634475	-77.5875646	-150.76413218	-78.31221257000001	-0.7246479700000208	-0.7943025537717716	0.06965458377175082
au-4aS3-a	group3S	Au	4aS3	a	111	fcc	$C_{x}H_{y}S$	-229.05140398	-77.58598133	-150.76413218	-78.28727180000001	-0.7012904700000178	-0.7943025537717716	0.09301208377175385
au-4aS4-a	group3S	Au	4aS4	a	111	fcc	$C_{x}H_{y}S$	-229.06461564	-77.6584738	-150.76413218	-78.30048346000001	-0.6420096600000136	-0.8648648172055715	0.22285515720555793
au-12S1-a	group3S	Au	12S1	a	111	fcc	$C_{x}H_{y}S$	-171.33167193	-19.12496053	-150.76413218	-20.56753975000001	-1.4425792200000096	0.3249954118156424	-1.767574631815652
au-24S1-a	group3S	Au	24S1	a	111	fcc	$C_{x}H_{y}S$	-188.02846685	-36.04580392	-150.76413218	-37.26433467000001	-1.2185307500000135	0.662586921948197	-1.8811176719482106
au-36S1-a	group3S	Au	36S1	a	111	fcc	$C_{x}H_{y}S$	-204.53459127	-52.66295032	-150.76413218	-53.77045909	-1.1075087700000026	0.0702740573556468	-1.1777828273556494
au-48S1-a	group3S	Au	48S1	a	111	fcc	$C_{x}H_{y}S$	-221.19109441	-69.25889361	-150.76413218	-70.42696223000002	-1.168068620000014	-0.7023688336448402	-0.46569978635517395
au-48S2-a	group3S	Au	48S2	a	111	fcc	$C_{x}H_{y}S$	-221.20218217	-69.29758067	-150.76413218	-70.43804999	-1.140469319999994	-0.7295856492720247	-0.4108836707279693
au-36S2-a	group3S	Au	36S2	a	111	fcc	$C_{x}H_{y}S$	-204.69937853	-52.8899066	-150.76413218	-53.93524635	-1.0453397499999966	-0.3303209089891936	-0.7150188410108029
au-48S3-a	group3S	Au	48S3	a	111	fcc	$C_{x}H_{y}S$	-221.24176056	-69.49892096	-150.76413218	-70.47762838	-0.978707419999992	-0.7547746882695208	-0.22393273173047124
au-26S2-a	group3S	Au	26S2	a	111	fcc	$C_{x}H_{y}S$	-195.76894924	-44.25900363	-150.76413218	-45.00481706000002	-0.7458134300000197	-0.3348059007873516	-0.41100752921266803
au-38S3-a	group3S	Au	38S3	a	111	fcc	$C_{x}H_{y}S$	-212.42506401	-60.8666092	-150.76413218	-61.66093183000001	-0.7943226300000106	-0.6808943231847309	-0.11342830681527971
au-4aS5-a	group3S	Au	4aS5	a	111	fcc	$C_{x}H_{y}S$	-229.05215539	-77.4709852	-150.76413218	-78.28802321	-0.8170380100000045	-1.539120353567725	0.7220823435677204
au-4aS6-a	group3S	Au	4aS6	a	111	fcc	$C_{x}H_{y}S$	-229.09858746	-77.46949802	-150.76413218	-78.33445528000001	-0.8649572600000113	-1.0542908456045694	0.18933358560455815
cd-14S1-a	group3S	Cd	14S1	a	1	hcp	$C_{x}H_{y}S$	-63.99583753	-27.67320668	-36.05766447	-27.938173060000004	-0.2649663800000041	0.0893324019193642	-0.3542987819193683
cd-26S1-a	group3S	Cd	26S1	a	1	hcp	$C_{x}H_{y}S$	-80.62876583	-44.31230711	-36.05766447	-44.57110136000001	-0.2587942500000082	0.0303316803226465	-0.2891259303226547
cd-38S1-a	group3S	Cd	38S1	a	1	hcp	$C_{x}H_{y}S$	-97.29469483	-60.92238156	-36.05766447	-61.23703036	-0.3146488000000005	-0.0164174123733076	-0.2982313876266929
cd-38S2-a	group3S	Cd	38S2	a	1	hcp	$C_{x}H_{y}S$	-97.24632748	-60.9787702	-36.05766447	-61.188663010000006	-0.2098928100000066	-0.0658579594407129	-0.1440348505592937
cd-4aS1-a	group3S	Cd	4aS1	a	1	hcp	$C_{x}H_{y}S$	-113.94714223	-77.52515631	-36.05766447	-77.88947776	-0.3643214500000056	-0.4174547348600299	0.05313328486002428
cd-4aS2-a	group3S	Cd	4aS2	a	1	hcp	$C_{x}H_{y}S$	-114.01107275	-77.5875646	-36.05766447	-77.95340827999999	-0.3658436799999975	-0.3282032832534582	-0.037640396746539295
cd-4aS3-a	group3S	Cd	4aS3	a	1	hcp	$C_{x}H_{y}S$	-113.98193304	-77.58598133	-36.05766447	-77.92426857000001	-0.3382872400000138	-0.437238187544736	0.09895094754472217
cd-4aS4-a	group3S	Cd	4aS4	a	1	hcp	$C_{x}H_{y}S$	-113.9287271	-77.6584738	-36.05766447	-77.87106263000001	-0.2125888300000156	-0.4382865228011923	0.22569769280117669
cd-24S1-a	group3S	Cd	24S1	a	1	hcp	$C_{x}H_{y}S$	-72.89409912	-36.04580392	-36.05766447	-36.83643465000001	-0.7906307300000108	0.4986470374181309	-1.2892777674181417
cd-36S1-a	group3S	Cd	36S1	a	1	hcp	$C_{x}H_{y}S$	-89.51122683	-52.66295032	-36.05766447	-53.45356236	-0.7906120399999992	0.379743084354402	-1.1703551243544013
cd-48S1-a	group3S	Cd	48S1	a	1	hcp	$C_{x}H_{y}S$	-106.14272287	-69.25889361	-36.05766447	-70.08505840000001	-0.8261647900000071	-0.3299574937551597	-0.4962072962448474
cd-48S2-a	group3S	Cd	48S2	a	1	hcp	$C_{x}H_{y}S$	-106.17197898	-69.29758067	-36.05766447	-70.11431451000001	-0.8167338400000119	-0.3482783867104899	-0.46845545328952204
cd-36S2-a	group3S	Cd	36S2	a	1	hcp	$C_{x}H_{y}S$	-89.55629942	-52.8899066	-36.05766447	-53.49863495	-0.6087283499999998	0.0127568507111135	-0.6214852007111134
cd-48S3-a	group3S	Cd	48S3	a	1	hcp	$C_{x}H_{y}S$	-106.16926156	-69.49892096	-36.05766447	-70.11159709	-0.612676129999997	-0.3738583984953152	-0.23881773150468177
cd-26S2-a	group3S	Cd	26S2	a	1	hcp	$C_{x}H_{y}S$	-80.69587939	-44.25900363	-36.05766447	-44.63821492	-0.3792112900000006	-0.1196893433325314	-0.2595219466674692
cd-38S3-a	group3S	Cd	38S3	a	1	hcp	$C_{x}H_{y}S$	-97.34528062	-60.8666092	-36.05766447	-61.28761615	-0.4210069499999989	-0.4340107961733324	0.0130038461733335
cd-4aS5-a	group3S	Cd	4aS5	a	1	hcp	$C_{x}H_{y}S$	-113.99029166	-77.4709852	-36.05766447	-77.93262719	-0.4616419900000039	-0.9282336980568148	0.4665917080568109
cd-4aS6-a	group3S	Cd	4aS6	a	1	hcp	$C_{x}H_{y}S$	-114.00020545	-77.46949802	-36.05766447	-77.94254097999999	-0.4730429599999866	-0.7829293218821647	0.3098863618821781
pt-14S1-a	group3S	Pt	14S1	a	111	fcc	$C_{x}H_{y}S$	-311.74848069	-27.67320668	-282.75561201	-28.99286868000001	-1.3196620000000152	-0.6645595834713021	-0.6551024165287131
pt-26S1-a	group3S	Pt	26S1	a	111	fcc	$C_{x}H_{y}S$	-328.42023019	-44.31230711	-282.75561201	-45.66461817999999	-1.3523110699999918	-0.354821870327946	-0.9974891996720459
pt-38S1-a	group3S	Pt	38S1	a	111	fcc	$C_{x}H_{y}S$	-345.1113869	-60.92238156	-282.75561201	-62.35577489000002	-1.4333933300000226	-0.8829405627597566	-0.5504527672402659
pt-38S2-a	group3S	Pt	38S2	a	111	fcc	$C_{x}H_{y}S$	-345.01068045	-60.9787702	-282.75561201	-62.25506844	-1.2762982400000027	-1.1836726971337868	-0.09262554286621594
pt-4aS1-a	group3S	Pt	4aS1	a	111	fcc	$C_{x}H_{y}S$	-361.80726244	-77.52515631	-282.75561201	-79.05165043	-1.5264941199999953	-1.6077751176096484	0.08128099760965313
pt-4aS2-a	group3S	Pt	4aS2	a	111	fcc	$C_{x}H_{y}S$	-361.82545022	-77.5875646	-282.75561201	-79.06983821	-1.4822736100000071	-1.3721224417958524	-0.11015116820415471
pt-4aS3-a	group3S	Pt	4aS3	a	111	fcc	$C_{x}H_{y}S$	-361.80996988	-77.58598133	-282.75561201	-79.05435786999999	-1.4683765399999942	-1.5971436431961337	0.1287671031961395
pt-4aS4-a	group3S	Pt	4aS4	a	111	fcc	$C_{x}H_{y}S$	-361.83659896	-77.6584738	-282.75561201	-79.08098695000001	-1.4225131500000143	-1.6242304216187191	0.20171727161870479
pt-12S1-a	group3S	Pt	12S1	a	111	fcc	$C_{x}H_{y}S$	-305.04372362	-19.12496053	-282.75561201	-22.288111609999987	-3.163151079999988	-1.4105701086206397	-1.7525809713793483
pt-24S1-a	group3S	Pt	24S1	a	111	fcc	$C_{x}H_{y}S$	-321.79311939	-36.04580392	-282.75561201	-39.03750738000002	-2.991703460000025	-1.0317685740036922	-1.9599348859963328
pt-36S1-a	group3S	Pt	36S1	a	111	fcc	$C_{x}H_{y}S$	-338.26177766	-52.66295032	-282.75561201	-55.506165650000014	-2.843215330000014	-1.7362544592685651	-1.1069608707314487
pt-48S1-a	group3S	Pt	48S1	a	111	fcc	$C_{x}H_{y}S$	-354.92943099	-69.25889361	-282.75561201	-72.17381898000002	-2.91492537000002	-2.3715600493385125	-0.5433653206615077
pt-48S2-a	group3S	Pt	48S2	a	111	fcc	$C_{x}H_{y}S$	-354.93616313	-69.29758067	-282.75561201	-72.18055112000002	-2.882970450000016	-2.3777043790200167	-0.5052660709799994
pt-36S2-a	group3S	Pt	36S2	a	111	fcc	$C_{x}H_{y}S$	-338.50814701	-52.8899066	-282.75561201	-55.75253500000002	-2.86262840000002	-2.067259714164493	-0.7953686858355273
pt-48S3-a	group3S	Pt	48S3	a	111	fcc	$C_{x}H_{y}S$	-355.02141301	-69.49892096	-282.75561201	-72.26580100000001	-2.766880040000004	-2.582868066811116	-0.18401197318888807
pt-26S2-a	group3S	Pt	26S2	a	111	fcc	$C_{x}H_{y}S$	-328.56466424	-44.25900363	-282.75561201	-45.80905223000002	-1.550048600000018	-0.898309639876608	-0.65173896012341
pt-38S3-a	group3S	Pt	38S3	a	111	fcc	$C_{x}H_{y}S$	-345.21098828	-60.8666092	-282.75561201	-62.45537626999999	-1.5887670699999887	-1.411780344502688	-0.17698672549730077
pt-4aS5-a	group3S	Pt	4aS5	a	111	fcc	$C_{x}H_{y}S$	-361.84856903	-77.4709852	-282.75561201	-79.09295702000003	-1.6219718200000273	-2.388595138433644	0.7666233184336169
pt-4aS6-a	group3S	Pt	4aS6	a	111	fcc	$C_{x}H_{y}S$	-361.91259796	-77.46949802	-282.75561201	-79.15698595000003	-1.6874879300000316	-1.9947101492574009	0.30722221925736926
pd-14S1-a	group3S	Pd	14S1	a	111	fcc	$C_{x}H_{y}S$	-270.12561091	-27.67320668	-241.23300654	-28.892604369999987	-1.2193976899999868	0.2261280964574794	-1.4455257864574662
pd-26S1-a	group3S	Pd	26S1	a	111	fcc	$C_{x}H_{y}S$	-286.82104218	-44.31230711	-241.23300654	-45.588035640000015	-1.2757285300000163	-0.2922616314311028	-0.9834668985689135
pd-38S1-a	group3S	Pd	38S1	a	111	fcc	$C_{x}H_{y}S$	-303.51090652	-60.92238156	-241.23300654	-62.27789998	-1.3555184200000028	-1.1617644422671771	-0.19375397773282566
pd-38S2-a	group3S	Pd	38S2	a	111	fcc	$C_{x}H_{y}S$	-303.60563327	-60.9787702	-241.23300654	-62.37262673000001	-1.393856530000008	-1.1278387977027933	-0.2660177322972148
pd-4aS1-a	group3S	Pd	4aS1	a	111	fcc	$C_{x}H_{y}S$	-320.21256132	-77.52515631	-241.23300654	-78.97955478000003	-1.4543984700000294	-1.6350628365249946	0.1806643665249652
pd-4aS2-a	group3S	Pd	4aS2	a	111	fcc	$C_{x}H_{y}S$	-320.22085701	-77.5875646	-241.23300654	-78.98785046999998	-1.4002858699999905	-1.5504215339377794	0.15013566393778888
pd-4aS3-a	group3S	Pd	4aS3	a	111	fcc	$C_{x}H_{y}S$	-320.20583767	-77.58598133	-241.23300654	-78.97283113	-1.3868498000000071	-1.502571287341567	0.11572148734155996
pd-24S1-a	group3S	Pd	24S1	a	111	fcc	$C_{x}H_{y}S$	-280.15605416	-36.04580392	-241.23300654	-38.923047620000006	-2.877243700000008	-0.9421123708331578	-1.9351313291668504
pd-4aS4-a	group3S	Pd	4aS4	a	111	fcc	$C_{x}H_{y}S$	-320.26211614	-77.6584738	-241.23300654	-79.0291096	-1.3706358000000023	-1.7757705553990917	0.4051347553990894
pd-12S1-a	group3S	Pd	12S1	a	111	fcc	$C_{x}H_{y}S$	-263.39664105	-19.12496053	-241.23300654	-22.16363451000004	-3.0386739800000377	-1.336899582821843	-1.7017743971781947
pd-38S3-a	group3S	Pd	38S3	a	111	fcc	$C_{x}H_{y}S$	-303.58573571	-60.8666092	-241.23300654	-62.35272917	-1.4861199700000045	-1.3656524449871768	-0.12046752501282776
pd-36S1-a	group3S	Pd	36S1	a	111	fcc	$C_{x}H_{y}S$	-296.69577778	-52.66295032	-241.23300654	-55.46277124000002	-2.7998209200000232	-1.6797235833855808	-1.1200973366144424
pd-48S1-a	group3S	Pd	48S1	a	111	fcc	$C_{x}H_{y}S$	-313.35705292	-69.25889361	-241.23300654	-72.12404638000001	-2.865152770000009	-2.3557072797498364	-0.5094454902501724
pd-48S2-a	group3S	Pd	48S2	a	111	fcc	$C_{x}H_{y}S$	-313.36840363	-69.29758067	-241.23300654	-72.13539709	-2.837816419999996	-2.316805774469273	-0.5210106455307226
pd-36S2-a	group3S	Pd	36S2	a	111	fcc	$C_{x}H_{y}S$	-296.90008313	-52.8899066	-241.23300654	-55.66707658999999	-2.77716998999999	-2.025996871036284	-0.7511731189637061
pd-48S3-a	group3S	Pd	48S3	a	111	fcc	$C_{x}H_{y}S$	-313.45938112	-69.49892096	-241.23300654	-72.22637458	-2.7274536199999915	-2.547780986198632	-0.17967263380135945
pd-26S2-a	group3S	Pd	26S2	a	111	fcc	$C_{x}H_{y}S$	-286.91021896	-44.25900363	-241.23300654	-45.67721242000002	-1.4182087900000155	-0.2851196322030986	-1.1330891577969169
pd-4aS5-a	group3S	Pd	4aS5	a	111	fcc	$C_{x}H_{y}S$	-320.23950944	-77.4709852	-241.23300654	-79.00650290000002	-1.535517700000014	-2.436947162146041	0.901429462146027
pd-4aS6-a	group3S	Pd	4aS6	a	111	fcc	$C_{x}H_{y}S$	-320.28220169	-77.46949802	-241.23300654	-79.04919515000003	-1.579697130000028	-2.135594695765107	0.5558975657650791
os-14S1-a	group3S	Os	14S1	a	1	hcp	$C_{x}H_{y}S$	-547.62213448	-27.67320668	-518.61939974	-29.00273474000005	-1.329528060000051	0.1564809734392156	-1.4860090334392666
os-26S1-a	group3S	Os	26S1	a	1	hcp	$C_{x}H_{y}S$	-564.27542536	-44.31230711	-518.61939974	-45.65602562000004	-1.3437185100000375	-0.4739095404136151	-0.8698089695864224
os-38S1-a	group3S	Os	38S1	a	1	hcp	$C_{x}H_{y}S$	-580.97528852	-60.92238156	-518.61939974	-62.3558887800001	-1.4335072200001022	-1.1879785648355463	-0.2455286551645559
os-38S2-a	group3S	Os	38S2	a	1	hcp	$C_{x}H_{y}S$	-581.19715296	-60.9787702	-518.61939974	-62.57775322000009	-1.598983020000091	-1.1631032800645895	-0.43587973993550144
os-4aS1-a	group3S	Os	4aS1	a	1	hcp	$C_{x}H_{y}S$	-597.64303848	-77.52515631	-518.61939974	-79.02363874000002	-1.498482430000024	-1.6558280270457004	0.15734559704567652
os-4aS2-a	group3S	Os	4aS2	a	1	hcp	$C_{x}H_{y}S$	-597.6304138	-77.5875646	-518.61939974	-79.0110140600001	-1.4234494600001	-1.5350386780442875	0.11158921804418753
os-4aS3-a	group3S	Os	4aS3	a	1	hcp	$C_{x}H_{y}S$	-597.63135442	-77.58598133	-518.61939974	-79.01195468000003	-1.4259733500000351	-1.618539212748388	0.19256586274835286
os-4aS4-a	group3S	Os	4aS4	a	1	hcp	$C_{x}H_{y}S$	-597.65298171	-77.6584738	-518.61939974	-79.03358197	-1.3751081700000043	-1.8490179579317207	0.47390978793171645
os-12S1-a	group3S	Os	12S1	a	1	hcp	$C_{x}H_{y}S$	-541.13923722	-19.12496053	-518.61939974	-22.51983748000009	-3.394876950000093	-1.6271173623838422	-1.7677595876162506
os-24S1-a	group3S	Os	24S1	a	1	hcp	$C_{x}H_{y}S$	-557.87199845	-36.04580392	-518.61939974	-39.25259871000003	-3.206794790000032	-1.247358202790018	-1.959436587210014
os-36S1-a	group3S	Os	36S1	a	1	hcp	$C_{x}H_{y}S$	-574.50160254	-52.66295032	-518.61939974	-55.88220280000007	-3.2192524800000726	-1.979034207302334	-1.2402182726977387
os-48S1-a	group3S	Os	48S1	a	1	hcp	$C_{x}H_{y}S$	-591.21600303	-69.25889361	-518.61939974	-72.59660329000008	-3.3377096800000743	-2.6091508679693334	-0.7285588120307409
os-36S2-a	group3S	Os	36S2	a	1	hcp	$C_{x}H_{y}S$	-574.60137773	-52.8899066	-518.61939974	-55.98197799000002	-3.092071390000015	-2.2823567516857395	-0.8097146383142757
os-48S3-a	group3S	Os	48S3	a	1	hcp	$C_{x}H_{y}S$	-591.26167838	-69.49892096	-518.61939974	-72.64227864000009	-3.14335768000008	-2.82393677066689	-0.3194209093331901
os-26S2-a	group3S	Os	26S2	a	1	hcp	$C_{x}H_{y}S$	-564.4238837	-44.25900363	-518.61939974	-45.80448396000008	-1.545480330000082	-0.5838572886576614	-0.9616230413424205
os-38S3-a	group3S	Os	38S3	a	1	hcp	$C_{x}H_{y}S$	-581.06566101	-60.8666092	-518.61939974	-62.44626127000004	-1.5796520700000372	-1.6024832062041767	0.022831136204139568
os-4aS5-a	group3S	Os	4aS5	a	1	hcp	$C_{x}H_{y}S$	-597.65194377	-77.4709852	-518.61939974	-79.03254403000005	-1.5615588300000525	-2.283187497094332	0.7216286670942798
os-4aS6-a	group3S	Os	4aS6	a	1	hcp	$C_{x}H_{y}S$	-597.75725368	-77.46949802	-518.61939974	-79.13785394000001	-1.6683559200000104	-2.0767702276863247	0.40841430768631426
ru-14S1-a	group3S	Ru	14S1	a	1	hcp	$C_{x}H_{y}S$	-451.90561262	-27.67320668	-423.06851142	-28.837101200000006	-1.1638945200000066	0.336730336592197	-1.5006248565922036
ru-26S1-a	group3S	Ru	26S1	a	1	hcp	$C_{x}H_{y}S$	-468.55315469	-44.31230711	-423.06851142	-45.48464326999999	-1.1723361599999933	-0.1723242701189491	-1.0000118898810442
ru-38S1-a	group3S	Ru	38S1	a	1	hcp	$C_{x}H_{y}S$	-485.23968982	-60.92238156	-423.06851142	-62.17117840000003	-1.2487968400000329	-1.170325655489684	-0.07847118451034896
ru-38S2-a	group3S	Ru	38S2	a	1	hcp	$C_{x}H_{y}S$	-485.55028518	-60.9787702	-423.06851142	-62.48177376000001	-1.5030035600000105	-1.1030082939559236	-0.39999526604408686
ru-4aS1-a	group3S	Ru	4aS1	a	1	hcp	$C_{x}H_{y}S$	-501.91402577	-77.52515631	-423.06851142	-78.84551435000003	-1.3203580400000303	-1.6137011397986782	0.2933430997986479
ru-4aS2-a	group3S	Ru	4aS2	a	1	hcp	$C_{x}H_{y}S$	-501.90393611	-77.5875646	-423.06851142	-78.83542469000002	-1.2478600900000316	-1.6979399872846983	0.4500798972846667
co-12S1-a	group3S	Co	12S1	a	1	hcp	$C_{x}H_{y}S$	-349.64670562	-19.12496053	-327.6932973	-21.95340832	-2.828447789999995	-0.342834334646227	-2.485613455353768
co-14S1-a	group3S	Co	14S1	a	1	hcp	$C_{x}H_{y}S$	-356.37565948	-27.67320668	-327.6932973	-28.68236218000004	-1.0091555000000412	0.4664069965300541	-1.4755624965300953
co-24S1-a	group3S	Co	24S1	a	1	hcp	$C_{x}H_{y}S$	-366.37322737	-36.04580392	-327.6932973	-38.67993007000001	-2.6341261500000144	-0.7855693928990348	-1.8485567571009796
co-26S1-a	group3S	Co	26S1	a	1	hcp	$C_{x}H_{y}S$	-373.10349147	-44.31230711	-327.6932973	-45.41019417000001	-1.097887060000012	0.0274702877059027	-1.1253573477059147
co-26S2-a	group3S	Co	26S2	a	1	hcp	$C_{x}H_{y}S$	-373.02995429	-44.25900363	-327.6932973	-45.33665699	-1.0776533599999922	-0.2256067994077213	-0.8520465605922709
co-36S1-a	group3S	Co	36S1	a	1	hcp	$C_{x}H_{y}S$	-382.96959328	-52.66295032	-327.6932973	-55.27629598000004	-2.613345660000043	-1.4953440319330653	-1.1180016280669776
co-36S2-a	group3S	Co	36S2	a	1	hcp	$C_{x}H_{y}S$	-383.0784084	-52.8899066	-327.6932973	-55.38511110000002	-2.495204500000014	-1.6270966942188707	-0.8681078057811433
co-38S1-a	group3S	Co	38S1	a	1	hcp	$C_{x}H_{y}S$	-389.61137769	-60.92238156	-327.6932973	-61.91808039	-0.995698830000002	-0.9776639110417378	-0.018034918958264257
co-38S2-a	group3S	Co	38S2	a	1	hcp	$C_{x}H_{y}S$	-389.69502632	-60.9787702	-327.6932973	-62.00172902000003	-1.022958820000028	-1.0799667347102186	0.05700791471019073
co-38S3-a	group3S	Co	38S3	a	1	hcp	$C_{x}H_{y}S$	-389.93199807	-60.8666092	-327.6932973	-62.23870077000004	-1.3720915700000376	-0.9120620072003618	-0.4600295627996758
co-48S1-a	group3S	Co	48S1	a	1	hcp	$C_{x}H_{y}S$	-399.58899683	-69.25889361	-327.6932973	-71.89569953	-2.6368059200000005	-2.156433516623508	-0.4803724033764927
co-48S2-a	group3S	Co	48S2	a	1	hcp	$C_{x}H_{y}S$	-399.6359776	-69.29758067	-327.6932973	-71.9426803	-2.6450996300000043	-1.9656899644722472	-0.6794096655277571
co-48S3-a	group3S	Co	48S3	a	1	hcp	$C_{x}H_{y}S$	-399.74047351	-69.49892096	-327.6932973	-72.04717621000003	-2.5482552500000253	-2.280322013903259	-0.26793323609676634
co-4aS1-a	group3S	Co	4aS1	a	1	hcp	$C_{x}H_{y}S$	-406.43198616	-77.52515631	-327.6932973	-78.73868886000002	-1.213532550000025	-1.3212982759069547	0.10776572590692979
co-4aS2-a	group3S	Co	4aS2	a	1	hcp	$C_{x}H_{y}S$	-406.48257961	-77.5875646	-327.6932973	-78.78928231000003	-1.2017177100000396	-1.2582052576464804	0.05648754764644082
co-4aS3-a	group3S	Co	4aS3	a	1	hcp	$C_{x}H_{y}S$	-406.29384451	-77.58598133	-327.6932973	-78.60054721	-1.0145658800000064	-1.2545223054722214	0.23995642547221507
co-4aS4-a	group3S	Co	4aS4	a	1	hcp	$C_{x}H_{y}S$	-406.36307603	-77.6584738	-327.6932973	-78.66977873000002	-1.0113049300000228	-1.3257120773590998	0.31440714735907704
co-4aS5-a	group3S	Co	4aS5	a	1	hcp	$C_{x}H_{y}S$	-406.30598132	-77.4709852	-327.6932973	-78.61268402000002	-1.1416988200000162	-1.8732045909282533	0.7315057709282371
co-4aS6-a	group3S	Co	4aS6	a	1	hcp	$C_{x}H_{y}S$	-406.49821114	-77.46949802	-327.6932973	-78.80491384000004	-1.335415820000037	-1.7302167715771477	0.3948009515771107
fe-12S1-a	group3S	Fe	12S1	a	110	bcc	$C_{x}H_{y}S$	-403.578831	-19.12496053	-381.20808412	-22.37074687999996	-3.245786349999957	-0.9226452558956167	-2.32314109410434
fe-14S1-a	group3S	Fe	14S1	a	110	bcc	$C_{x}H_{y}S$	-410.02781742	-27.67320668	-381.20808412	-28.8197333	-1.146526619999996	0.6568526544008222	-1.8033792744008181
fe-24S1-a	group3S	Fe	24S1	a	110	bcc	$C_{x}H_{y}S$	-420.25829183	-36.04580392	-381.20808412	-39.05020771	-3.004403789999998	-1.098177684510226	-1.9062261054897718
fe-26S1-a	group3S	Fe	26S1	a	110	bcc	$C_{x}H_{y}S$	-426.74279349	-44.31230711	-381.20808412	-45.53470936999997	-1.2224022599999742	-0.2521929489455203	-0.9702093110544538
fe-26S2-a	group3S	Fe	26S2	a	110	bcc	$C_{x}H_{y}S$	-426.85808246	-44.25900363	-381.20808412	-45.64999833999997	-1.3909947099999656	-0.4324239403963119	-0.9585707696036536
fe-36S1-a	group3S	Fe	36S1	a	110	bcc	$C_{x}H_{y}S$	-436.87193303	-52.66295032	-381.20808412	-55.66384890999996	-3.000898589999956	-1.8067799792979928	-1.194118610701963
fe-36S2-a	group3S	Fe	36S2	a	110	bcc	$C_{x}H_{y}S$	-436.83183782	-52.8899066	-381.20808412	-55.62375369999995	-2.7338470999999487	-1.992280204584361	-0.7415668954155876
fe-38S1-a	group3S	Fe	38S1	a	110	bcc	$C_{x}H_{y}S$	-443.33409254	-60.92238156	-381.20808412	-62.12600841999995	-1.2036268599999502	-1.2249585048897274	0.021331644889777124
fe-38S2-a	group3S	Fe	38S2	a	110	bcc	$C_{x}H_{y}S$	-443.49806217	-60.9787702	-381.20808412	-62.28997805	-1.3112078500000024	-1.220302426614886	-0.09090542338511631
fe-38S3-a	group3S	Fe	38S3	a	110	bcc	$C_{x}H_{y}S$	-443.47485122	-60.8666092	-381.20808412	-62.26676709999998	-1.4001578999999822	-1.3175404016346943	-0.08261749836528787
fe-48S1-a	group3S	Fe	48S1	a	110	bcc	$C_{x}H_{y}S$	-453.4808669	-69.25889361	-381.20808412	-72.27278278	-3.013889169999999	-2.567240458221022	-0.4466487117789768
fe-48S2-a	group3S	Fe	48S2	a	110	bcc	$C_{x}H_{y}S$	-453.51610717	-69.29758067	-381.20808412	-72.30802304999997	-3.010442379999972	-2.334447919145888	-0.6759944608540844
fe-48S3-a	group3S	Fe	48S3	a	110	bcc	$C_{x}H_{y}S$	-453.36916481	-69.49892096	-381.20808412	-72.16108068999995	-2.662159729999942	-2.404860768970451	-0.2572989610294911
fe-4aS1-a	group3S	Fe	4aS1	a	110	bcc	$C_{x}H_{y}S$	-459.97873092	-77.52515631	-381.20808412	-78.77064679999995	-1.245490489999952	-1.5170504851333817	0.27155999513342977
fe-4aS2-a	group3S	Fe	4aS2	a	110	bcc	$C_{x}H_{y}S$	-460.12077915	-77.5875646	-381.20808412	-78.91269502999995	-1.325130429999959	-1.531234587458698	0.206104157458739
fe-4aS3-a	group3S	Fe	4aS3	a	110	bcc	$C_{x}H_{y}S$	-460.12346169	-77.58598133	-381.20808412	-78.91537756999998	-1.32939623999998	-1.542987883937457	0.21359164393747698
fe-4aS4-a	group3S	Fe	4aS4	a	110	bcc	$C_{x}H_{y}S$	-459.94818601	-77.6584738	-381.20808412	-78.74010188999995	-1.0816280899999526	-1.6106956441428366	0.529067554142884
fe-4aS5-a	group3S	Fe	4aS5	a	110	bcc	$C_{x}H_{y}S$	-460.17840698	-77.4709852	-381.20808412	-78.97032285999995	-1.4993376599999522	-1.9914643861838075	0.49212672618385533
fe-4aS6-a	group3S	Fe	4aS6	a	110	bcc	$C_{x}H_{y}S$	-460.12319868	-77.46949802	-381.20808412	-78.91511455999995	-1.4456165399999463	-1.9280903382913264	0.48247379829138004
ag-15N1-a	group3N	Ag	15N1	a	111	fcc	$C_{x}H_{y}N$	-161.63348258	-35.70925393	-125.30436866	-36.32911392	-0.6198599899999948	0.2385289954385783	-0.8583889854385731
cu-25N2-a	group3N	Cu	25N2	a	110	fcc	$C_{x}H_{y}N$	-216.07151832	-43.92537546	-171.38308451	-44.68843380999999	-0.7630583499999943	0.4947246789996598	-1.257783028999654
ag-27N1-a	group3N	Ag	27N1	a	111	fcc	$C_{x}H_{y}N$	-178.33785384	-52.38689862	-125.30436866	-53.033485180000014	-0.6465865600000171	0.3740949341610644	-1.0206814941610816
ag-39N1-a	group3N	Ag	39N1	a	111	fcc	$C_{x}H_{y}N$	-194.99086231	-68.9862017	-125.30436866	-69.68649365000002	-0.7002919500000218	0.0132635078106915	-0.7135554578107133
ag-39N2-a	group3N	Ag	39N2	a	111	fcc	$C_{x}H_{y}N$	-195.02674676	-69.10261853	-125.30436866	-69.72237810000001	-0.6197595700000136	-0.1398453971023627	-0.47991417289765087
ag-4bN1-a	group3N	Ag	4bN1	a	111	fcc	$C_{x}H_{y}N$	-211.64190296	-85.58634468	-125.30436866	-86.33753430000002	-0.7511896200000194	-0.5433637605588473	-0.20782585944117216
ag-4bN2-a	group3N	Ag	4bN2	a	111	fcc	$C_{x}H_{y}N$	-211.71822749	-85.69989968	-125.30436866	-86.41385883000001	-0.713959150000008	-0.6563485808218701	-0.057610569178137894
ag-4bN3-a	group3N	Ag	4bN3	a	111	fcc	$C_{x}H_{y}N$	-211.72346167	-85.71219543	-125.30436866	-86.41909301000001	-0.7068975800000175	-0.6052545805569878	-0.10164299944302968
ag-4bN4-a	group3N	Ag	4bN4	a	111	fcc	$C_{x}H_{y}N$	-211.82058977	-85.82663753	-125.30436866	-86.51622111	-0.6895835800000043	-0.5931533699679363	-0.09643021003206798
ag-27N2-a	group3N	Ag	27N2	a	111	fcc	$C_{x}H_{y}N$	-178.02339647	-52.0603479	-125.30436866	-52.71902781	-0.6586799100000036	0.5817100959637145	-1.240390005963718
ag-39N3-a	group3N	Ag	39N3	a	111	fcc	$C_{x}H_{y}N$	-194.66494144	-68.73787826	-125.30436866	-69.36057278000001	-0.6226945200000102	0.1195848542762973	-0.7422793742763075
ag-4bN5-a	group3N	Ag	4bN5	a	111	fcc	$C_{x}H_{y}N$	-211.29535361	-85.41231713	-125.30436866	-85.99098495000001	-0.5786678200000068	-0.3803045695027123	-0.19836325049729453
ag-4bN6-a	group3N	Ag	4bN6	a	111	fcc	$C_{x}H_{y}N$	-211.33011396	-85.33333069	-125.30436866	-86.02574530000001	-0.6924146100000144	-0.4547076669264953	-0.23770694307351908
ag-39N4-a	group3N	Ag	39N4	a	111	fcc	$C_{x}H_{y}N$	-194.46541965	-68.52906405	-125.30436866	-69.16105099	-0.6319869400000044	0.2262558371993037	-0.8582427771993082
ag-4bN7-a	group3N	Ag	4bN7	a	111	fcc	$C_{x}H_{y}N$	-211.07474292	-85.16960424	-125.30436866	-85.77037426000001	-0.600770020000013	-0.4128213341550832	-0.1879486858449298
ag-13N1-a	group3N	Ag	13N1	a	111	fcc	$C_{x}H_{y}N$	-153.2068647	-27.42006704	-125.30436866	-27.902496040000017	-0.4824290000000175	0.0709698855762468	-0.5533988855762643
ag-25N1-a	group3N	Ag	25N1	a	111	fcc	$C_{x}H_{y}N$	-170.15868987	-44.30698715	-125.30436866	-44.85432121	-0.5473340599999972	-0.141921399450311	-0.40541266054968617
ag-37N1-a	group3N	Ag	37N1	a	111	fcc	$C_{x}H_{y}N$	-186.79300823	-60.92004791	-125.30436866	-61.48863957	-0.5685916600000027	-0.2457352956242502	-0.3228563643757525
ag-49N1-a	group3N	Ag	49N1	a	111	fcc	$C_{x}H_{y}N$	-203.40230325	-77.51620218	-125.30436866	-78.09793459	-0.5817324100000008	-0.6314821948441534	0.0497497848441526
ag-49N2-a	group3N	Ag	49N2	a	111	fcc	$C_{x}H_{y}N$	-203.47088495	-77.55447366	-125.30436866	-78.16651629	-0.6120426300000048	-0.7594468417837987	0.14740421178379393
ag-25N2-a	group3N	Ag	25N2	a	111	fcc	$C_{x}H_{y}N$	-169.77348211	-43.92537546	-125.30436866	-44.46911345000001	-0.543737990000011	0.2947532935411914	-0.8384912835412024
ag-37N2-a	group3N	Ag	37N2	a	111	fcc	$C_{x}H_{y}N$	-186.46327852	-60.53754055	-125.30436866	-61.15890986	-0.6213693099999915	0.1047462600603097	-0.7261155700603013
ag-49N3-a	group3N	Ag	49N3	a	111	fcc	$C_{x}H_{y}N$	-203.12611631	-77.18774707	-125.30436866	-77.82174764999999	-0.6340005799999915	-0.6639682443069148	0.029967664306923325
ag-49N4-a	group3N	Ag	49N4	a	111	fcc	$C_{x}H_{y}N$	-203.14607817	-77.29644224	-125.30436866	-77.84170951000002	-0.5452672700000107	-0.8492147104567351	0.3039474404567244
ag-37N3-a	group3N	Ag	37N3	a	111	fcc	$C_{x}H_{y}N$	-186.615561	-60.80086224	-125.30436866	-61.31119234000002	-0.5103301000000187	0.2091779047205406	-0.7195080047205593
ag-49N5-a	group3N	Ag	49N5	a	111	fcc	$C_{x}H_{y}N$	-203.25405935	-77.40077133	-125.30436866	-77.94969069000001	-0.5489193600000135	-0.6001294497604874	0.05121008976047392
ag-49N7-a	group3N	Ag	49N7	a	111	fcc	$C_{x}H_{y}N$	-203.27842388	-77.39302319	-125.30436866	-77.97405522	-0.5810320300000029	-0.4789741020044431	-0.1020579279955598
ag-37N4-a	group3N	Ag	37N4	a	111	fcc	$C_{x}H_{y}N$	-186.58043168	-60.64633915	-125.30436866	-61.27606302000001	-0.6297238700000065	0.0296071463173603	-0.6593310163173668
ag-49N6-a	group3N	Ag	49N6	a	111	fcc	$C_{x}H_{y}N$	-203.30720777	-77.1132733	-125.30436866	-78.00283911	-0.8895658099999935	-0.7528447983655866	-0.13672101163440686
ag-49N8-a	group3N	Ag	49N8	a	111	fcc	$C_{x}H_{y}N$	-203.00704426	-77.06796387	-125.30436866	-77.70267559999999	-0.6347117299999923	-0.5397637681023184	-0.09494796189767385
ag-37N5-a	group3N	Ag	37N5	a	111	fcc	$C_{x}H_{y}N$	-187.05564864	-61.16230378	-125.30436866	-61.75127997999999	-0.5889761999999905	-0.0519207268636208	-0.5370554731363697
ag-49N9-a	group3N	Ag	49N9	a	111	fcc	$C_{x}H_{y}N$	-203.71874073	-77.77524938	-125.30436866	-78.41437207000001	-0.6391226900000078	-0.6093124302791324	-0.029810259720875365
ag-49Na-a	group3N	Ag	49Na	a	111	fcc	$C_{x}H_{y}N$	-203.33894397	-77.48977885	-125.30436866	-78.03457531000001	-0.5447964600000148	-0.5826573868581022	0.037860926858087396
au-15N1-a	group3N	Au	15N1	a	111	fcc	$C_{x}H_{y}N$	-187.14455031	-35.70925393	-150.76413218	-36.38041813000001	-0.6711642000000069	0.2138167595245832	-0.8849809595245901
au-27N1-a	group3N	Au	27N1	a	111	fcc	$C_{x}H_{y}N$	-203.86240578	-52.38689862	-150.76413218	-53.0982736	-0.7113749800000022	0.3261585702108149	-1.0375335502108172
au-39N1-a	group3N	Au	39N1	a	111	fcc	$C_{x}H_{y}N$	-220.51612884	-68.9862017	-150.76413218	-69.75199666	-0.765794960000008	-0.1360306853764257	-0.6297642746235823
au-39N2-a	group3N	Au	39N2	a	111	fcc	$C_{x}H_{y}N$	-220.55237016	-69.10261853	-150.76413218	-69.78823798000002	-0.6856194500000186	-0.2181740105809382	-0.46744543941908034
au-4bN1-a	group3N	Au	4bN1	a	111	fcc	$C_{x}H_{y}N$	-237.18300303	-85.58634468	-150.76413218	-86.41887085000002	-0.8325261700000226	-0.6135103642305211	-0.21901580576950153
au-4bN2-a	group3N	Au	4bN2	a	111	fcc	$C_{x}H_{y}N$	-237.25385518	-85.69989968	-150.76413218	-86.489723	-0.7898233199999964	-0.6927612945708006	-0.09706202542919584
au-4bN3-a	group3N	Au	4bN3	a	111	fcc	$C_{x}H_{y}N$	-237.25623836	-85.71219543	-150.76413218	-86.49210618000001	-0.7799107500000133	-0.4453380988074542	-0.33457265119255913
au-4bN4-a	group3N	Au	4bN4	a	111	fcc	$C_{x}H_{y}N$	-237.34665127	-85.82663753	-150.76413218	-86.58251909	-0.755881560000006	-0.7303520937229422	-0.02552946627706376
au-27N2-a	group3N	Au	27N2	a	111	fcc	$C_{x}H_{y}N$	-203.55501266	-52.0603479	-150.76413218	-52.79088048	-0.730532580000002	0.0972391232511995	-0.8277717032512015
au-39N3-a	group3N	Au	39N3	a	111	fcc	$C_{x}H_{y}N$	-220.2004847	-68.73787826	-150.76413218	-69.43635252000001	-0.6984742600000118	0.0402348889788726	-0.7387091489788844
au-4bN5-a	group3N	Au	4bN5	a	111	fcc	$C_{x}H_{y}N$	-236.83150979	-85.41231713	-150.76413218	-86.06737761000002	-0.6550604800000173	-0.4613708536660681	-0.19368962633394915
au-4bN6-a	group3N	Au	4bN6	a	111	fcc	$C_{x}H_{y}N$	-236.86972252	-85.33333069	-150.76413218	-86.10559034000002	-0.7722596500000236	-0.557707467046967	-0.21455218295305656
au-39N4-a	group3N	Au	39N4	a	111	fcc	$C_{x}H_{y}N$	-220.00332621	-68.52906405	-150.76413218	-69.23919403000002	-0.7101299800000191	-0.0979025139351108	-0.6122274660649083
au-4bN7-a	group3N	Au	4bN7	a	111	fcc	$C_{x}H_{y}N$	-236.61722218	-85.16960424	-150.76413218	-85.85309000000001	-0.6834857600000106	-0.3592425611684291	-0.3242431988315815
au-13N1-a	group3N	Au	13N1	a	111	fcc	$C_{x}H_{y}N$	-178.67548338	-27.42006704	-150.76413218	-27.911351200000013	-0.4912841600000135	0.2365035152716643	-0.7277876752716779
au-25N1-a	group3N	Au	25N1	a	111	fcc	$C_{x}H_{y}N$	-195.6344687	-44.30698715	-150.76413218	-44.87033652000002	-0.5633493700000258	-0.1498832358887227	-0.4134661341113031
au-37N1-a	group3N	Au	37N1	a	111	fcc	$C_{x}H_{y}N$	-212.27537002	-60.92004791	-150.76413218	-61.51123784000001	-0.5911899300000059	-0.3250849738638379	-0.26610495613616797
au-49N1-a	group3N	Au	49N1	a	111	fcc	$C_{x}H_{y}N$	-228.87857594	-77.51620218	-150.76413218	-78.11444376	-0.5982415800000069	-0.4553693352633416	-0.14287224473666532
au-49N2-a	group3N	Au	49N2	a	111	fcc	$C_{x}H_{y}N$	-228.96119369	-77.55447366	-150.76413218	-78.19706151	-0.6425878499999982	-0.6252983947087216	-0.017289455291276568
au-25N2-a	group3N	Au	25N2	a	111	fcc	$C_{x}H_{y}N$	-195.26871594	-43.92537546	-150.76413218	-44.50458376	-0.5792083000000048	0.099719303047415	-0.6789276030474198
au-37N2-a	group3N	Au	37N2	a	111	fcc	$C_{x}H_{y}N$	-211.96640181	-60.53754055	-150.76413218	-61.20226963000002	-0.664729080000015	-0.0880888673270945	-0.5766402126729204
au-49N3-a	group3N	Au	49N3	a	111	fcc	$C_{x}H_{y}N$	-228.63351833	-77.18774707	-150.76413218	-77.86938615	-0.6816390799999965	-0.6497628997009315	-0.03187618029906503
au-49N4-a	group3N	Au	49N4	a	111	fcc	$C_{x}H_{y}N$	-228.64755959	-77.29644224	-150.76413218	-77.88342741	-0.5869851699999913	-0.9471404760774362	0.36015530607744495
au-37N3-a	group3N	Au	37N3	a	111	fcc	$C_{x}H_{y}N$	-212.11092107	-60.80086224	-150.76413218	-61.34678889	-0.5459266499999984	0.1524908693689113	-0.6984175193689097
au-49N5-a	group3N	Au	49N5	a	111	fcc	$C_{x}H_{y}N$	-228.74369447	-77.40077133	-150.76413218	-77.97956229000002	-0.5787909600000205	-0.6538999773887895	0.07510901738876896
au-49N7-a	group3N	Au	49N7	a	111	fcc	$C_{x}H_{y}N$	-228.78074142	-77.39302319	-150.76413218	-78.01660924000001	-0.6235860500000143	-0.5218668595866802	-0.1017191904133341
au-37N4-a	group3N	Au	37N4	a	111	fcc	$C_{x}H_{y}N$	-211.01609395	-60.64633915	-150.76413218	-60.25196177000001	0.3943773799999945	0.8048987200701205	-0.41052134007012603
au-49N6-a	group3N	Au	49N6	a	111	fcc	$C_{x}H_{y}N$	-228.82238404	-77.1132733	-150.76413218	-78.05825186000001	-0.9449785600000098	-0.7205140471979377	-0.22446451280207214
au-49N8-a	group3N	Au	49N8	a	111	fcc	$C_{x}H_{y}N$	-228.52267319	-77.06796387	-150.76413218	-77.75854101000002	-0.6905771400000162	-0.5376848951759001	-0.15289224482411612
au-37N5-a	group3N	Au	37N5	a	111	fcc	$C_{x}H_{y}N$	-212.55263818	-61.16230378	-150.76413218	-61.78850600000001	-0.6262022200000104	-0.2022632553071943	-0.42393896469281606
au-49N9-a	group3N	Au	49N9	a	111	fcc	$C_{x}H_{y}N$	-229.21700996	-77.77524938	-150.76413218	-78.45287778000002	-0.6776284000000175	-0.5914763780270249	-0.08615202197299254
au-49Na-a	group3N	Au	49Na	a	111	fcc	$C_{x}H_{y}N$	-228.8276427	-77.48977885	-150.76413218	-78.06351052000002	-0.5737316700000292	-0.6402256897993652	0.066494019799336
cd-15N1-a	group3N	Cd	15N1	a	1	hcp	$C_{x}H_{y}N$	-72.20039437	-35.70925393	-36.05766447	-36.1427299	-0.4334759699999964	0.399651120144604	-0.8331270901446004
cd-27N1-a	group3N	Cd	27N1	a	1	hcp	$C_{x}H_{y}N$	-88.89474546	-52.38689862	-36.05766447	-52.83708099	-0.4501823700000003	0.6099485504676139	-1.0601309204676141
cd-39N1-a	group3N	Cd	39N1	a	1	hcp	$C_{x}H_{y}N$	-105.53414136	-68.9862017	-36.05766447	-69.47647689000001	-0.4902751900000197	0.1530331216414993	-0.643308311641519
cd-39N2-a	group3N	Cd	39N2	a	1	hcp	$C_{x}H_{y}N$	-105.57919374	-69.10261853	-36.05766447	-69.52152927	-0.4189107400000011	-0.0672016772215187	-0.3517090627784824
cd-4bN1-a	group3N	Cd	4bN1	a	1	hcp	$C_{x}H_{y}N$	-122.17943632	-85.58634468	-36.05766447	-86.12177184999999	-0.5354271699999913	-0.2501272806800614	-0.2852998893199299
cd-4bN2-a	group3N	Cd	4bN2	a	1	hcp	$C_{x}H_{y}N$	-122.264592	-85.69989968	-36.05766447	-86.20692753	-0.5070278500000001	-0.2213709738205693	-0.28565687617943075
cd-4bN3-a	group3N	Cd	4bN3	a	1	hcp	$C_{x}H_{y}N$	-122.26412105	-85.71219543	-36.05766447	-86.20645658000001	-0.494261150000014	-0.2213709738205693	-0.2728901761794447
cd-4bN4-a	group3N	Cd	4bN4	a	1	hcp	$C_{x}H_{y}N$	-122.33081749	-85.82663753	-36.05766447	-86.27315302	-0.4465154899999959	-0.3947516168156824	-0.051763873184313525
cd-27N2-a	group3N	Cd	27N2	a	1	hcp	$C_{x}H_{y}N$	-88.60527067	-52.0603479	-36.05766447	-52.5476062	-0.4872583000000006	0.3114715425379302	-0.7987298425379308
cd-39N3-a	group3N	Cd	39N3	a	1	hcp	$C_{x}H_{y}N$	-105.26762197	-68.73787826	-36.05766447	-69.2099575	-0.4720792399999993	0.1443094336777051	-0.6163886736777044
cd-4bN5-a	group3N	Cd	4bN5	a	1	hcp	$C_{x}H_{y}N$	-121.92564358	-85.41231713	-36.05766447	-85.86797911	-0.4556619799999879	-0.224431010467299	-0.23123096953268893
cd-4bN6-a	group3N	Cd	4bN6	a	1	hcp	$C_{x}H_{y}N$	-121.91426971	-85.33333069	-36.05766447	-85.85660524	-0.5232745499999965	-0.2294212240757929	-0.29385332592420355
cd-39N4-a	group3N	Cd	39N4	a	1	hcp	$C_{x}H_{y}N$	-105.06962076	-68.52906405	-36.05766447	-69.01195629	-0.4828922399999982	0.1010607243654391	-0.5839529643654373
cd-4bN7-a	group3N	Cd	4bN7	a	1	hcp	$C_{x}H_{y}N$	-121.68831475	-85.16960424	-36.05766447	-85.63065028	-0.4610460399999994	-0.1624104403223896	-0.2986355996776098
cd-13N1-a	group3N	Cd	13N1	a	1	hcp	$C_{x}H_{y}N$	-63.78886667	-27.42006704	-36.05766447	-27.7312022	-0.3111351599999992	0.337658107553004	-0.6487932675530033
cd-25N1-a	group3N	Cd	25N1	a	1	hcp	$C_{x}H_{y}N$	-79.96008304	-44.30698715	-36.05766447	-43.90241857	0.4045685799999958	1.64014519570231	-1.2355766157023143
cd-37N1-a	group3N	Cd	37N1	a	1	hcp	$C_{x}H_{y}N$	-97.33057689	-60.92004791	-36.05766447	-61.27291242	-0.3528645100000034	0.001891137094617	-0.35475564709462043
cd-49N1-a	group3N	Cd	49N1	a	1	hcp	$C_{x}H_{y}N$	-113.96883019	-77.51620218	-36.05766447	-77.91116572000001	-0.3949635400000204	-0.3580389276168603	-0.03692461238316008
cd-49N2-a	group3N	Cd	49N2	a	1	hcp	$C_{x}H_{y}N$	-114.01782839	-77.55447366	-36.05766447	-77.96016392000001	-0.4056902600000143	-0.3524780430089578	-0.053212216991056493
cd-25N2-a	group3N	Cd	25N2	a	1	hcp	$C_{x}H_{y}N$	-80.35060754	-43.92537546	-36.05766447	-44.29294307	-0.3675676100000018	0.2528727019267052	-0.620440311926707
cd-37N2-a	group3N	Cd	37N2	a	1	hcp	$C_{x}H_{y}N$	-97.04014661	-60.53754055	-36.05766447	-60.98248214	-0.444941589999992	0.0837301809815187	-0.5286717709815107
cd-49N3-a	group3N	Cd	49N3	a	1	hcp	$C_{x}H_{y}N$	-113.68447407	-77.18774707	-36.05766447	-77.6268096	-0.439062530000001	-0.3365647042145951	-0.1024978257854059
cd-49N4-a	group3N	Cd	49N4	a	1	hcp	$C_{x}H_{y}N$	-113.74775429	-77.29644224	-36.05766447	-77.69008982	-0.3936475799999925	-0.4603228054674559	0.0666752254674634
cd-37N3-a	group3N	Cd	37N3	a	1	hcp	$C_{x}H_{y}N$	-97.23520366	-60.80086224	-36.05766447	-61.17753919	-0.3766769499999967	0.258496739260913	-0.6351736892609097
cd-49N5-a	group3N	Cd	49N5	a	1	hcp	$C_{x}H_{y}N$	-113.85803047	-77.40077133	-36.05766447	-77.800366	-0.399594669999999	-0.4416832783021931	0.04208860830219413
cd-49N7-a	group3N	Cd	49N7	a	1	hcp	$C_{x}H_{y}N$	-113.86685935	-77.39302319	-36.05766447	-77.80919488	-0.416171690000013	-0.2110538277492821	-0.20511786225073086
cd-37N4-a	group3N	Cd	37N4	a	1	hcp	$C_{x}H_{y}N$	-96.27557785	-60.64633915	-36.05766447	-60.217913380000006	0.4284257699999969	1.201670075895784	-0.773244305895787
cd-49N6-a	group3N	Cd	49N6	a	1	hcp	$C_{x}H_{y}N$	-113.8640934	-77.1132733	-36.05766447	-77.80642893000001	-0.6931556300000068	-0.3617646514102688	-0.331390978589738
cd-49N8-a	group3N	Cd	49N8	a	1	hcp	$C_{x}H_{y}N$	-113.7477973	-77.06796387	-36.05766447	-77.69013283000001	-0.6221689600000104	-0.3406466667958767	-0.28152229320413374
cd-37N5-a	group3N	Cd	37N5	a	1	hcp	$C_{x}H_{y}N$	-97.56368155	-61.16230378	-36.05766447	-61.50601708	-0.3437132999999974	-0.0550978831118342	-0.28861541688816317
cd-49N9-a	group3N	Cd	49N9	a	1	hcp	$C_{x}H_{y}N$	-114.230066	-77.77524938	-36.05766447	-78.17240153	-0.3971521499999966	-0.3615723226529326	-0.035579827347064
cd-49Na-a	group3N	Cd	49Na	a	1	hcp	$C_{x}H_{y}N$	-113.93967557	-77.48977885	-36.05766447	-77.8820111	-0.3922322500000064	-0.3898607252221637	-0.002371524777842693
pt-15N1-a	group3N	Pt	15N1	a	111	fcc	$C_{x}H_{y}N$	-319.80288425	-35.70925393	-282.75561201	-37.047272239999984	-1.3380183099999812	-0.2901994078598022	-1.047818902140179
pt-27N1-a	group3N	Pt	27N1	a	111	fcc	$C_{x}H_{y}N$	-336.51149072	-52.38689862	-282.75561201	-53.75587870999999	-1.3689800899999938	-0.1444498049647862	-1.2245302850352076
pt-39N1-a	group3N	Pt	39N1	a	111	fcc	$C_{x}H_{y}N$	-353.17554016	-68.9862017	-282.75561201	-70.41992815000003	-1.4337264500000373	-0.7333696458083381	-0.7003568041916992
pt-39N2-a	group3N	Pt	39N2	a	111	fcc	$C_{x}H_{y}N$	-353.2214448	-69.10261853	-282.75561201	-70.46583278999998	-1.363214259999978	-0.74551735976857	-0.6176969002314079
pt-4bN1-a	group3N	Pt	4bN1	a	111	fcc	$C_{x}H_{y}N$	-369.85107056	-85.58634468	-282.75561201	-87.09545854999999	-1.509113869999993	-1.346096916232824	-0.16301695376716907
pt-4bN2-a	group3N	Pt	4bN2	a	111	fcc	$C_{x}H_{y}N$	-369.92591512	-85.69989968	-282.75561201	-87.17030311000002	-1.4704034300000188	-1.3475551700944806	-0.12284825990553827
pt-4bN3-a	group3N	Pt	4bN3	a	111	fcc	$C_{x}H_{y}N$	-369.92372832	-85.71219543	-282.75561201	-87.16811631000002	-1.455920880000022	-1.3394314330304835	-0.11648944696953856
pt-4bN4-a	group3N	Pt	4bN4	a	111	fcc	$C_{x}H_{y}N$	-369.98082248	-85.82663753	-282.75561201	-87.22521046999998	-1.3985729399999798	-1.247572922059419	-0.15100001794056084
pt-27N2-a	group3N	Pt	27N2	a	111	fcc	$C_{x}H_{y}N$	-336.18891257	-52.0603479	-282.75561201	-53.43330056000002	-1.372952660000024	0.0573266002342691	-1.430279260234293
pt-39N3-a	group3N	Pt	39N3	a	111	fcc	$C_{x}H_{y}N$	-352.80344324	-68.73787826	-282.75561201	-70.04783122999999	-1.3099529699999837	-0.6202679930016615	-0.6896849769983222
pt-4bN5-a	group3N	Pt	4bN5	a	111	fcc	$C_{x}H_{y}N$	-369.38037529	-85.41231713	-282.75561201	-86.62476328000002	-1.2124461500000194	-1.1676525728204297	-0.04479357717958976
pt-4bN6-a	group3N	Pt	4bN6	a	111	fcc	$C_{x}H_{y}N$	-369.47781209	-85.33333069	-282.75561201	-86.72220008	-1.3888693899999964	-1.1462300198305826	-0.24263937016941384
pt-39N4-a	group3N	Pt	39N4	a	111	fcc	$C_{x}H_{y}N$	-352.52952802	-68.52906405	-282.75561201	-69.77391601	-1.2448519599999912	-0.421759454330413	-0.8230925056695781
pt-4bN7-a	group3N	Pt	4bN7	a	111	fcc	$C_{x}H_{y}N$	-369.11441613	-85.16960424	-282.75561201	-86.35880412	-1.189199880000004	-1.0976116064363737	-0.09158827356363042
pt-13N1-a	group3N	Pt	13N1	a	111	fcc	$C_{x}H_{y}N$	-311.37227512	-27.42006704	-282.75561201	-28.61666310999999	-1.1965960699999911	0.3185836877498644	-1.5151797577498556
pt-25N1-a	group3N	Pt	25N1	a	111	fcc	$C_{x}H_{y}N$	-328.30633616	-44.30698715	-282.75561201	-45.55072415000001	-1.24373700000001	0.1495594346375384	-1.3932964346375485
pt-37N1-a	group3N	Pt	37N1	a	111	fcc	$C_{x}H_{y}N$	-345.03789938	-60.92004791	-282.75561201	-62.282287370000006	-1.362239460000005	-0.7703897739610639	-0.5918496860389411
pt-49N1-a	group3N	Pt	49N1	a	111	fcc	$C_{x}H_{y}N$	-361.58068699	-77.51620218	-282.75561201	-78.82507498000001	-1.3088728000000174	-1.0734869779347491	-0.23538582206526826
pt-49N2-a	group3N	Pt	49N2	a	111	fcc	$C_{x}H_{y}N$	-361.69026209	-77.55447366	-282.75561201	-78.93465007999998	-1.3801764199999838	-1.4204348515253995	0.04025843152541575
pt-25N2-a	group3N	Pt	25N2	a	111	fcc	$C_{x}H_{y}N$	-327.96236977	-43.92537546	-282.75561201	-45.206757760000016	-1.2813823000000184	0.1178544695758745	-1.399236769575893
pt-37N2-a	group3N	Pt	37N2	a	111	fcc	$C_{x}H_{y}N$	-344.66428578	-60.53754055	-282.75561201	-61.90867377000001	-1.3711332200000044	-0.7703461411683605	-0.6007870788316438
pt-49N3-a	group3N	Pt	49N3	a	111	fcc	$C_{x}H_{y}N$	-361.34269097	-77.18774707	-282.75561201	-78.58707895999999	-1.399331889999985	-1.342339329018401	-0.056992560981584006
pt-49N4-a	group3N	Pt	49N4	a	111	fcc	$C_{x}H_{y}N$	-361.25604704	-77.29644224	-282.75561201	-78.50043503	-1.203992790000001	-1.5556686643191568	0.3516758743191559
pt-37N3-a	group3N	Pt	37N3	a	111	fcc	$C_{x}H_{y}N$	-344.77974114	-60.80086224	-282.75561201	-62.024129130000006	-1.223266890000005	-0.5809671902562386	-0.6422996997437664
pt-49N5-a	group3N	Pt	49N5	a	111	fcc	$C_{x}H_{y}N$	-361.38954784	-77.40077133	-282.75561201	-78.63393582999998	-1.233164499999987	-1.3075852355081992	0.07442073550821227
pt-49N7-a	group3N	Pt	49N7	a	111	fcc	$C_{x}H_{y}N$	-361.40274198	-77.39302319	-282.75561201	-78.64712996999998	-1.2541067799999863	-1.0952379251013156	-0.15886885489867075
pt-37N4-a	group3N	Pt	37N4	a	111	fcc	$C_{x}H_{y}N$	-344.7929156	-60.64633915	-282.75561201	-62.03730359000002	-1.390964440000019	-0.4830437210983049	-0.907920718901714
pt-49N6-a	group3N	Pt	49N6	a	111	fcc	$C_{x}H_{y}N$	-361.52360774	-77.1132733	-282.75561201	-78.76799573	-1.6547224299999923	-1.4519592572014233	-0.20276317279856904
pt-49N8-a	group3N	Pt	49N8	a	111	fcc	$C_{x}H_{y}N$	-361.20722745	-77.06796387	-282.75561201	-78.45161544000001	-1.383651570000012	-1.0782320441420978	-0.3054195258579142
pt-37N5-a	group3N	Pt	37N5	a	111	fcc	$C_{x}H_{y}N$	-345.34150799	-61.16230378	-282.75561201	-62.58589598000003	-1.42359220000003	-0.8251397429625982	-0.5984524570374319
pt-49N9-a	group3N	Pt	49N9	a	111	fcc	$C_{x}H_{y}N$	-361.98605005	-77.77524938	-282.75561201	-79.23043804000002	-1.4551886600000188	-1.4696259453239406	0.014437285323921856
pt-49Na-a	group3N	Pt	49Na	a	111	fcc	$C_{x}H_{y}N$	-361.41714821	-77.48977885	-282.75561201	-78.6615362	-1.1717573500000071	-1.1115459684349815	-0.06021138156502559
pd-15N1-a	group3N	Pd	15N1	a	111	fcc	$C_{x}H_{y}N$	-278.11837202	-35.70925393	-241.23300654	-36.88536547999999	-1.1761115499999877	0.2824970717148787	-1.4586086217148664
pd-27N1-a	group3N	Pd	27N1	a	111	fcc	$C_{x}H_{y}N$	-294.85257765	-52.38689862	-241.23300654	-53.61957111000001	-1.232672490000013	-0.0340416159344911	-1.1986308740655218
pd-39N1-a	group3N	Pd	39N1	a	111	fcc	$C_{x}H_{y}N$	-311.5234767	-68.9862017	-241.23300654	-70.29047016000001	-1.3042684600000172	-0.5688022528251935	-0.7354662071748237
pd-39N2-a	group3N	Pd	39N2	a	111	fcc	$C_{x}H_{y}N$	-311.55270536	-69.10261853	-241.23300654	-70.31969882000001	-1.2170802900000126	-0.5922703800312377	-0.624809909968775
pd-4bN1-a	group3N	Pd	4bN1	a	111	fcc	$C_{x}H_{y}N$	-328.21913056	-85.58634468	-241.23300654	-86.98612402	-1.3997793400000091	-1.1577238160158458	-0.2420555239841633
pd-4bN2-a	group3N	Pd	4bN2	a	111	fcc	$C_{x}H_{y}N$	-328.26243303	-85.69989968	-241.23300654	-87.02942649000002	-1.3295268100000186	-1.1766868573744205	-0.15283995262559813
pd-4bN3-a	group3N	Pd	4bN3	a	111	fcc	$C_{x}H_{y}N$	-328.26192502	-85.71219543	-241.23300654	-87.02891847999999	-1.3167230499999931	-1.314821389709948	-0.0019016602900450152
pd-4bN4-a	group3N	Pd	4bN4	a	111	fcc	$C_{x}H_{y}N$	-328.36729746	-85.82663753	-241.23300654	-87.13429091999998	-1.3076533899999845	-1.2572639949668627	-0.05038939503312179
pd-27N2-a	group3N	Pd	27N2	a	111	fcc	$C_{x}H_{y}N$	-294.53031525	-52.0603479	-241.23300654	-53.29730871000001	-1.2369608100000136	0.1652327930719792	-1.4021936030719928
pd-39N3-a	group3N	Pd	39N3	a	111	fcc	$C_{x}H_{y}N$	-311.18548429	-68.73787826	-241.23300654	-69.95247774999999	-1.2145994899999837	-0.5059294079332091	-0.7086700820667746
pd-4bN5-a	group3N	Pd	4bN5	a	111	fcc	$C_{x}H_{y}N$	-327.80980073	-85.41231713	-241.23300654	-86.57679419000002	-1.16447706000001	-1.0198591180563028	-0.14461794194370725
pd-4bN6-a	group3N	Pd	4bN6	a	111	fcc	$C_{x}H_{y}N$	-327.86769431	-85.33333069	-241.23300654	-86.63468777	-1.3013570800000025	-1.021823741959679	-0.27953333804032354
pd-39N4-a	group3N	Pd	39N4	a	111	fcc	$C_{x}H_{y}N$	-310.94138729	-68.52906405	-241.23300654	-69.70838075000003	-1.1793167000000295	-0.4056509162002442	-0.7736657837997853
pd-4bN7-a	group3N	Pd	4bN7	a	111	fcc	$C_{x}H_{y}N$	-327.56080612	-85.16960424	-241.23300654	-86.32779958	-1.158195340000006	-0.8564715328234342	-0.30172380717657177
pd-13N1-a	group3N	Pd	13N1	a	111	fcc	$C_{x}H_{y}N$	-269.84969462	-27.42006704	-241.23300654	-28.61668807999999	-1.1966210399999897	0.401072630601881	-1.5976936706018707
pd-25N1-a	group3N	Pd	25N1	a	111	fcc	$C_{x}H_{y}N$	-286.71149432	-44.30698715	-241.23300654	-45.47848778	-1.171500629999997	0.139117418402904	-1.310618048402901
pd-37N1-a	group3N	Pd	37N1	a	111	fcc	$C_{x}H_{y}N$	-303.34482859	-60.92004791	-241.23300654	-62.11182205000003	-1.191774140000028	-0.7062564580638409	-0.48551768193618705
pd-49N1-a	group3N	Pd	49N1	a	111	fcc	$C_{x}H_{y}N$	-319.92456418	-77.51620218	-241.23300654	-78.69155764000001	-1.17535546000002	-1.2168178314127545	0.041462371412734456
pd-49N2-a	group3N	Pd	49N2	a	111	fcc	$C_{x}H_{y}N$	-320.01788994	-77.55447366	-241.23300654	-78.78488339999998	-1.2304097399999847	-1.373902774561614	0.1434930345616292
pd-25N2-a	group3N	Pd	25N2	a	111	fcc	$C_{x}H_{y}N$	-286.31018952	-43.92537546	-241.23300654	-45.07718298	-1.1518075200000055	0.2104731097252354	-1.362280629725241
pd-37N2-a	group3N	Pd	37N2	a	111	fcc	$C_{x}H_{y}N$	-303.0356834	-60.53754055	-241.23300654	-61.80267685999999	-1.2651363099999884	-0.6406752223874292	-0.6244610876125591
pd-49N3-a	group3N	Pd	49N3	a	111	fcc	$C_{x}H_{y}N$	-319.71776533	-77.18774707	-241.23300654	-78.48475879000003	-1.2970117200000288	-1.3574322564866463	0.06042053648661749
pd-49N4-a	group3N	Pd	49N4	a	111	fcc	$C_{x}H_{y}N$	-319.72147649	-77.29644224	-241.23300654	-78.48846995	-1.1920277099999907	-1.5024946428964796	0.31046693289648886
pd-37N3-a	group3N	Pd	37N3	a	111	fcc	$C_{x}H_{y}N$	-303.09698492	-60.80086224	-241.23300654	-61.86397838000002	-1.0631161400000195	-0.2745363835078507	-0.7885797564921688
pd-49N5-a	group3N	Pd	49N5	a	111	fcc	$C_{x}H_{y}N$	-319.84888667	-77.40077133	-241.23300654	-78.61588013000002	-1.2151088000000243	-1.2560732790183948	0.040964479018370525
pd-49N7-a	group3N	Pd	49N7	a	111	fcc	$C_{x}H_{y}N$	-319.84574239	-77.39302319	-241.23300654	-78.61273585	-1.2197126600000132	-0.9195671346045486	-0.3001455253954646
pd-37N4-a	group3N	Pd	37N4	a	111	fcc	$C_{x}H_{y}N$	-303.17070228	-60.64633915	-241.23300654	-61.93769574000001	-1.2913565900000066	-0.4394637470308566	-0.8518928429691499
pd-49N6-a	group3N	Pd	49N6	a	111	fcc	$C_{x}H_{y}N$	-319.87716903	-77.1132733	-241.23300654	-78.64416249000001	-1.5308891900000106	-1.326992068297912	-0.20389712170209862
pd-49N8-a	group3N	Pd	49N8	a	111	fcc	$C_{x}H_{y}N$	-319.55089525	-77.06796387	-241.23300654	-78.31788871	-1.2499248400000056	-1.0748792084916516	-0.17504563150835395
pd-37N5-a	group3N	Pd	37N5	a	111	fcc	$C_{x}H_{y}N$	-303.67622808	-61.16230378	-241.23300654	-62.44322154	-1.280917759999994	-0.6797782422764342	-0.6011395177235597
pd-49N9-a	group3N	Pd	49N9	a	111	fcc	$C_{x}H_{y}N$	-320.31881731	-77.77524938	-241.23300654	-79.08581077	-1.3105613899999895	-1.2240324562760063	-0.08652893372398318
pd-49Na-a	group3N	Pd	49Na	a	111	fcc	$C_{x}H_{y}N$	-319.89311846	-77.48977885	-241.23300654	-78.66011191999999	-1.170333069999998	-0.9042477184951848	-0.2660853515048133
os-15N1-a	group3N	Os	15N1	a	1	hcp	$C_{x}H_{y}N$	-555.80207659	-35.70925393	-518.61939974	-37.18267685000001	-1.4734229200000044	-0.0264759193246391	-1.4469470006753653
os-27N1-a	group3N	Os	27N1	a	1	hcp	$C_{x}H_{y}N$	-572.47500414	-52.38689862	-518.61939974	-53.85560440000006	-1.4687057800000645	-0.1901126707684994	-1.278593109231565
os-39N1-a	group3N	Os	39N1	a	1	hcp	$C_{x}H_{y}N$	-589.15015135	-68.9862017	-518.61939974	-70.53075161000004	-1.5445499100000433	-0.7497899287601086	-0.7947599812399346
os-39N2-a	group3N	Os	39N2	a	1	hcp	$C_{x}H_{y}N$	-589.20212001	-69.10261853	-518.61939974	-70.5827202700001	-1.4801017400000944	-0.7593244116121411	-0.7207773283879533
os-4bN1-a	group3N	Os	4bN1	a	1	hcp	$C_{x}H_{y}N$	-605.81119664	-85.58634468	-518.61939974	-87.1917969000001	-1.6054522200001031	-1.290476587839848	-0.31497563216025504
os-4bN2-a	group3N	Os	4bN2	a	1	hcp	$C_{x}H_{y}N$	-605.8799978	-85.69989968	-518.61939974	-87.26059806	-1.5606983800000052	-1.351156023724556	-0.20954235627544926
os-4bN3-a	group3N	Os	4bN3	a	1	hcp	$C_{x}H_{y}N$	-605.84899468	-85.71219543	-518.61939974	-87.22959494000008	-1.5173995100000894	-1.351156023724556	-0.16624348627553354
os-4bN4-a	group3N	Os	4bN4	a	1	hcp	$C_{x}H_{y}N$	-605.8256905	-85.82663753	-518.61939974	-87.20629076	-1.3796532300000024	-1.3541609452646952	-0.02549228473530718
os-27N2-a	group3N	Os	27N2	a	1	hcp	$C_{x}H_{y}N$	-572.1436061	-52.0603479	-518.61939974	-53.52420636000011	-1.463858460000111	0.054228671951769	-1.51808713195188
os-39N3-a	group3N	Os	39N3	a	1	hcp	$C_{x}H_{y}N$	-588.72912873	-68.73787826	-518.61939974	-70.10972899000001	-1.3718507300000056	-0.6376014069640661	-0.7342493230359395
os-4bN5-a	group3N	Os	4bN5	a	1	hcp	$C_{x}H_{y}N$	-605.31060303	-85.41231713	-518.61939974	-86.69120329000009	-1.2788861600000845	-1.125954549996493	-0.15293161000359157
os-4bN6-a	group3N	Os	4bN6	a	1	hcp	$C_{x}H_{y}N$	-605.42889787	-85.33333069	-518.61939974	-86.80949813000007	-1.4761674400000686	-1.1343446767423018	-0.34182276325776684
os-39N4-a	group3N	Os	39N4	a	1	hcp	$C_{x}H_{y}N$	-588.43685399	-68.52906405	-518.61939974	-69.81745425000008	-1.2883902000000802	-0.589886364613676	-0.6985038353864041
os-4bN7-a	group3N	Os	4bN7	a	1	hcp	$C_{x}H_{y}N$	-604.98545487	-85.16960424	-518.61939974	-86.36605513000006	-1.1964508900000652	-1.0336746381063475	-0.1627762518937177
os-13N1-a	group3N	Os	13N1	a	1	hcp	$C_{x}H_{y}N$	-547.79918833	-27.42006704	-518.61939974	-29.179788590000044	-1.7597215500000445	0.3075331088800439	-2.0672546588800884
os-25N1-a	group3N	Os	25N1	a	1	hcp	$C_{x}H_{y}N$	-564.8160624	-44.30698715	-518.61939974	-46.196662660000015	-1.889675510000017	-0.1787773305146771	-1.71089817948534
os-37N1-a	group3N	Os	37N1	a	1	hcp	$C_{x}H_{y}N$	-581.08640778	-60.92004791	-518.61939974	-62.46700804	-1.546960129999995	-0.845930768689513	-0.7010293613104821
os-49N1-a	group3N	Os	49N1	a	1	hcp	$C_{x}H_{y}N$	-597.62759841	-77.51620218	-518.61939974	-79.00819867000007	-1.4919964900000764	-1.3948023081546097	-0.09719418184546669
os-49N2-a	group3N	Os	49N2	a	1	hcp	$C_{x}H_{y}N$	-597.74362318	-77.55447366	-518.61939974	-79.12422344000004	-1.5697497800000375	-1.4621437825475	-0.1076059974525374
os-25N2-a	group3N	Os	25N2	a	1	hcp	$C_{x}H_{y}N$	-563.92699981	-43.92537546	-518.61939974	-45.30760007000004	-1.382224610000037	0.2231794382553076	-1.6054040482553447
os-37N2-a	group3N	Os	37N2	a	1	hcp	$C_{x}H_{y}N$	-580.61025816	-60.53754055	-518.61939974	-61.99085842	-1.4533178699999922	-0.5712232987049788	-0.8820945712950135
os-49N3-a	group3N	Os	49N3	a	1	hcp	$C_{x}H_{y}N$	-597.30293056	-77.18774707	-518.61939974	-78.6835308200001	-1.4957837500001006	-1.315017163161457	-0.18076658683864366
os-49N4-a	group3N	Os	49N4	a	1	hcp	$C_{x}H_{y}N$	-597.08921895	-77.29644224	-518.61939974	-78.46981921000008	-1.1733769700000778	-1.7011851762425891	0.5278082062425113
os-37N3-a	group3N	Os	37N3	a	1	hcp	$C_{x}H_{y}N$	-580.68870919	-60.80086224	-518.61939974	-62.069309450000105	-1.2684472100001043	-0.6871981135001235	-0.5812490964999808
os-49N5-a	group3N	Os	49N5	a	1	hcp	$C_{x}H_{y}N$	-597.31936982	-77.40077133	-518.61939974	-78.69997008000007	-1.2991987500000732	-1.3728753945279664	0.07367664452789313
os-49N7-a	group3N	Os	49N7	a	1	hcp	$C_{x}H_{y}N$	-597.23869158	-77.39302319	-518.61939974	-78.61929184000007	-1.2262686500000797	-1.1363698698513789	-0.08989878014870079
os-37N4-a	group3N	Os	37N4	a	1	hcp	$C_{x}H_{y}N$	-581.27050271	-60.64633915	-518.61939974	-62.65110297000001	-2.004763820000008	-0.9171716368731282	-1.0875921831268798
os-49N6-a	group3N	Os	49N6	a	1	hcp	$C_{x}H_{y}N$	-597.46544571	-77.1132733	-518.61939974	-78.84604597000009	-1.732772670000088	-1.4001596687491542	-0.33261300125093385
os-49N8-a	group3N	Os	49N8	a	1	hcp	$C_{x}H_{y}N$	-597.16170075	-77.06796387	-518.61939974	-78.54230101000007	-1.474337140000074	-1.3063098374949362	-0.16802730250513775
os-37N5-a	group3N	Os	37N5	a	1	hcp	$C_{x}H_{y}N$	-581.33337607	-61.16230378	-518.61939974	-62.71397633000004	-1.5516725500000348	-0.8943918743836932	-0.6572806756163416
os-49N9-a	group3N	Os	49N9	a	1	hcp	$C_{x}H_{y}N$	-597.9695877	-77.77524938	-518.61939974	-79.35018796000008	-1.5749385800000797	-1.624202577007594	0.04926399700751438
os-49Na-a	group3N	Os	49Na	a	1	hcp	$C_{x}H_{y}N$	-597.38128977	-77.48977885	-518.61939974	-78.76189003000002	-1.2721111800000244	-1.2051629957754528	-0.0669481842245716
ru-15N1-a	group3N	Ru	15N1	a	1	hcp	$C_{x}H_{y}N$	-460.00853746	-35.70925393	-423.06851142	-36.94002604000002	-1.230772110000018	0.2185015435841109	-1.4492736535841289
ru-27N1-a	group3N	Ru	27N1	a	1	hcp	$C_{x}H_{y}N$	-476.67146967	-52.38689862	-423.06851142	-53.60295825000003	-1.216059630000032	0.0580052049840631	-1.274064834984095
ru-39N1-a	group3N	Ru	39N1	a	1	hcp	$C_{x}H_{y}N$	-493.34639912	-68.9862017	-423.06851142	-70.27788770000001	-1.2916860000000128	-0.491318163531858	-0.8003678364681548
ru-39N2-a	group3N	Ru	39N2	a	1	hcp	$C_{x}H_{y}N$	-493.40596978	-69.10261853	-423.06851142	-70.33745836000003	-1.234839830000027	-0.5464444653705414	-0.6883953646294856
ru-4bN1-a	group3N	Ru	4bN1	a	1	hcp	$C_{x}H_{y}N$	-510.00095463	-85.58634468	-423.06851142	-86.93244321000003	-1.3460985300000343	-1.1076333699833183	-0.23846516001671603
ru-4bN2-a	group3N	Ru	4bN2	a	1	hcp	$C_{x}H_{y}N$	-510.06681813	-85.69989968	-423.06851142	-86.99830671000001	-1.298407030000007	-1.161801185671564	-0.13660584432844303
ru-4bN3-a	group3N	Ru	4bN3	a	1	hcp	$C_{x}H_{y}N$	-510.05464453	-85.71219543	-423.06851142	-86.98613311000003	-1.2739376800000315	-1.2348516665213085	-0.03908601347872298
ru-4bN4-a	group3N	Ru	4bN4	a	1	hcp	$C_{x}H_{y}N$	-510.08171996	-85.82663753	-423.06851142	-87.01320854	-1.1865710099999944	-1.0194239383605748	-0.16714707163941966
ru-27N2-a	group3N	Ru	27N2	a	1	hcp	$C_{x}H_{y}N$	-476.34987802	-52.0603479	-423.06851142	-53.28136660000001	-1.221018700000016	0.1518696761884683	-1.3728883761884845
ru-39N3-a	group3N	Ru	39N3	a	1	hcp	$C_{x}H_{y}N$	-492.94731877	-68.73787826	-423.06851142	-69.87880734999999	-1.140929089999986	-0.4373687988650232	-0.7035602911349628
ru-4bN5-a	group3N	Ru	4bN5	a	1	hcp	$C_{x}H_{y}N$	-509.52771503	-85.41231713	-423.06851142	-86.45920361000003	-1.0468864800000262	-0.9001353277821522	-0.14675115221787394
ru-4bN6-a	group3N	Ru	4bN6	a	1	hcp	$C_{x}H_{y}N$	-509.63462392	-85.33333069	-423.06851142	-86.56611250000003	-1.2327818100000345	-0.9221584057874566	-0.31062340421257795
ru-39N4-a	group3N	Ru	39N4	a	1	hcp	$C_{x}H_{y}N$	-492.6673455	-68.52906405	-423.06851142	-69.59883408000002	-1.069770030000015	-0.402519976265367	-0.667250053734648
ru-4bN7-a	group3N	Ru	4bN7	a	1	hcp	$C_{x}H_{y}N$	-509.22003666	-85.16960424	-423.06851142	-86.15152524000001	-0.981921000000014	-0.8306730700172125	-0.15124792998280157
ru-13N1-a	group3N	Ru	13N1	a	1	hcp	$C_{x}H_{y}N$	-452.25163965	-27.42006704	-423.06851142	-29.183128230000023	-1.7630611900000233	0.3587028924164812	-2.1217640824165045
ru-25N1-a	group3N	Ru	25N1	a	1	hcp	$C_{x}H_{y}N$	-468.98742442	-44.30698715	-423.06851142	-45.91891300000003	-1.6119258500000342	-0.0856626544060787	-1.5262631955939554
ru-37N1-a	group3N	Ru	37N1	a	1	hcp	$C_{x}H_{y}N$	-485.28166979	-60.92004791	-423.06851142	-62.21315837000003	-1.2931104600000296	-0.5613358782303308	-0.7317745817696988
ru-49N1-a	group3N	Ru	49N1	a	1	hcp	$C_{x}H_{y}N$	-501.82517029	-77.51620218	-423.06851142	-78.75665887000002	-1.2404566900000304	-1.4335987502632437	0.19314206026321323
ru-49N2-a	group3N	Ru	49N2	a	1	hcp	$C_{x}H_{y}N$	-501.9319076	-77.55447366	-423.06851142	-78.86339618	-1.308922519999996	-1.4073209008528949	0.09839838085289876
ru-25N2-a	group3N	Ru	25N2	a	1	hcp	$C_{x}H_{y}N$	-468.15947703	-43.92537546	-423.06851142	-45.09096561000001	-1.165590150000014	0.4011553032617598	-1.566745453261774
ru-37N2-a	group3N	Ru	37N2	a	1	hcp	$C_{x}H_{y}N$	-484.83267831	-60.53754055	-423.06851142	-61.76416689000001	-1.22662634000001	-0.5725667294279333	-0.6540596105720766
ru-49N3-a	group3N	Ru	49N3	a	1	hcp	$C_{x}H_{y}N$	-501.52039224	-77.18774707	-423.06851142	-78.45188081999999	-1.264133749999985	-1.1993035710068796	-0.06483017899310539
ru-49N4-a	group3N	Ru	49N4	a	1	hcp	$C_{x}H_{y}N$	-501.36238432	-77.29644224	-423.06851142	-78.2938729	-0.997430659999992	-1.2807837925853107	0.2833531325853187
ru-37N3-a	group3N	Ru	37N3	a	1	hcp	$C_{x}H_{y}N$	-485.01276514	-60.80086224	-423.06851142	-61.944253720000006	-1.1433914800000051	-0.4430978993711463	-0.7002935806288588
ru-49N5-a	group3N	Ru	49N5	a	1	hcp	$C_{x}H_{y}N$	-501.64371553	-77.40077133	-423.06851142	-78.57520411000002	-1.1744327800000178	-1.3845965405278804	0.21016376052786256
ru-49N7-a	group3N	Ru	49N7	a	1	hcp	$C_{x}H_{y}N$	-501.5189314	-77.39302319	-423.06851142	-78.45041997999999	-1.0573967899999983	-0.8838278585641746	-0.17356893143582375
ru-37N4-a	group3N	Ru	37N4	a	1	hcp	$C_{x}H_{y}N$	-485.40655442	-60.64633915	-423.06851142	-62.33804300000003	-1.6917038500000243	-0.8798598579480696	-0.8118439920519547
ru-49N6-a	group3N	Ru	49N6	a	1	hcp	$C_{x}H_{y}N$	-501.66916199	-77.1132733	-423.06851142	-78.60065057000003	-1.4873772700000245	-1.2947261922036404	-0.19265107779638413
ru-49N8-a	group3N	Ru	49N8	a	1	hcp	$C_{x}H_{y}N$	-501.37831637	-77.06796387	-423.06851142	-78.30980495	-1.2418410800000004	-1.2726505826123713	0.03080950261237092
ru-37N5-a	group3N	Ru	37N5	a	1	hcp	$C_{x}H_{y}N$	-485.55552469	-61.16230378	-423.06851142	-62.487013270000034	-1.324709490000032	-0.6753874054520139	-0.6493220845480181
ru-49N9-a	group3N	Ru	49N9	a	1	hcp	$C_{x}H_{y}N$	-502.19225098	-77.77524938	-423.06851142	-79.12373955999999	-1.3484901799999849	-1.3748095902996056	0.026319410299620705
ru-49Na-a	group3N	Ru	49Na	a	1	hcp	$C_{x}H_{y}N$	-501.70589991	-77.48977885	-423.06851142	-78.63738849000003	-1.1476096400000415	-1.1004885001768372	-0.04712113982320432
cu-15N1-a	group3N	Cu	15N1	a	110	fcc	$C_{x}H_{y}N$	-207.92531331	-35.70925393	-171.38308451	-36.5422288	-0.832974870000001	0.0669924120511993	-0.8999672820512004
cu-27N1-a	group3N	Cu	27N1	a	110	fcc	$C_{x}H_{y}N$	-224.62048971	-52.38689862	-171.38308451	-53.23740519999998	-0.8505065799999869	0.1751156206210851	-1.025622200621072
cu-39N1-a	group3N	Cu	39N1	a	110	fcc	$C_{x}H_{y}N$	-241.28136418	-68.9862017	-171.38308451	-69.89827967	-0.9120779699999986	-0.2221563640893578	-0.6899216059106408
cu-39N2-a	group3N	Cu	39N2	a	110	fcc	$C_{x}H_{y}N$	-241.32483998	-69.10261853	-171.38308451	-69.94175547	-0.839136940000003	-0.3078187314376066	-0.5313182085623964
cu-4bN1-a	group3N	Cu	4bN1	a	110	fcc	$C_{x}H_{y}N$	-257.94528213	-85.58634468	-171.38308451	-86.56219762	-0.97585294000001	-0.7745888561438363	-0.20126408385617367
cu-4bN2-a	group3N	Cu	4bN2	a	110	fcc	$C_{x}H_{y}N$	-258.00535422	-85.69989968	-171.38308451	-86.62226971000001	-0.9223700300000104	-0.8595212353876747	-0.06284879461233572
cu-4bN3-a	group3N	Cu	4bN3	a	110	fcc	$C_{x}H_{y}N$	-258.01373783	-85.71219543	-171.38308451	-86.63065332000002	-0.9184578900000276	-0.884306958110443	-0.034150931889584624
cu-4bN4-a	group3N	Cu	4bN4	a	110	fcc	$C_{x}H_{y}N$	-258.08442191	-85.82663753	-171.38308451	-86.7013374	-0.8746998700000006	-0.7794791736216524	-0.09522069637834818
cu-27N2-a	group3N	Cu	27N2	a	110	fcc	$C_{x}H_{y}N$	-224.29855984	-52.0603479	-171.38308451	-52.91547532999999	-0.855127429999996	0.4351728063371212	-1.2903002363371172
cu-39N3-a	group3N	Cu	39N3	a	110	fcc	$C_{x}H_{y}N$	-240.92147353	-68.73787826	-171.38308451	-69.53838901999998	-0.8005107599999803	-0.1414844974074895	-0.6590262625924909
cu-4bN5-a	group3N	Cu	4bN5	a	110	fcc	$C_{x}H_{y}N$	-257.535142	-85.41231713	-171.38308451	-86.15205749	-0.739740359999999	-0.6252051009085164	-0.11453525909148254
cu-4bN6-a	group3N	Cu	4bN6	a	110	fcc	$C_{x}H_{y}N$	-257.60236658	-85.33333069	-171.38308451	-86.21928207000002	-0.8859513800000229	-0.6682844460911639	-0.21766693390885905
cu-39N4-a	group3N	Cu	39N4	a	110	fcc	$C_{x}H_{y}N$	-240.69834745	-68.52906405	-171.38308451	-69.31526294	-0.7861988899999943	0.067096326991745	-0.8532952169917394
cu-4bN7-a	group3N	Cu	4bN7	a	110	fcc	$C_{x}H_{y}N$	-257.28562203	-85.16960424	-171.38308451	-85.90253752000001	-0.7329332800000117	-0.3999898484038056	-0.3329434315962061
cu-13N1-a	group3N	Cu	13N1	a	110	fcc	$C_{x}H_{y}N$	-199.39797487	-27.42006704	-171.38308451	-28.01489036000001	-0.5948233200000104	0.9004981689004907	-1.495321488900501
cu-25N1-a	group3N	Cu	25N1	a	110	fcc	$C_{x}H_{y}N$	-216.4945793	-44.30698715	-171.38308451	-45.11149479	-0.8045076399999971	-0.3791161500170261	-0.425391489982971
cu-37N1-a	group3N	Cu	37N1	a	110	fcc	$C_{x}H_{y}N$	-233.13430746	-60.92004791	-171.38308451	-61.75122295	-0.831175039999998	-0.4668375833002329	-0.3643374566997651
cu-49N1-a	group3N	Cu	49N1	a	110	fcc	$C_{x}H_{y}N$	-249.7125445	-77.51620218	-171.38308451	-78.32945999	-0.8132578100000103	-0.8153794891140649	0.0021216791140545865
cu-49N2-a	group3N	Cu	49N2	a	110	fcc	$C_{x}H_{y}N$	-249.80015953	-77.55447366	-171.38308451	-78.41707502	-0.8626013599999993	-0.9689198419708304	0.10631848197083105
cu-37N2-a	group3N	Cu	37N2	a	110	fcc	$C_{x}H_{y}N$	-232.75989036	-60.53754055	-171.38308451	-61.37680585000001	-0.8392653000000081	-0.2538992207868062	-0.5853660792132018
cu-49N3-a	group3N	Cu	49N3	a	110	fcc	$C_{x}H_{y}N$	-249.43349977	-77.18774707	-171.38308451	-78.05041526	-0.8626681899999937	-0.8503744241577351	-0.012293765842258608
cu-49N4-a	group3N	Cu	49N4	a	110	fcc	$C_{x}H_{y}N$	-249.38496007	-77.29644224	-171.38308451	-78.00187556	-0.7054333199999974	-0.9772895876095332	0.27185626760953585
cu-37N3-a	group3N	Cu	37N3	a	110	fcc	$C_{x}H_{y}N$	-232.90428696	-60.80086224	-171.38308451	-61.52120245	-0.7203402100000034	0.0923832527149883	-0.8127234627149916
cu-49N5-a	group3N	Cu	49N5	a	110	fcc	$C_{x}H_{y}N$	-249.53666007	-77.40077133	-171.38308451	-78.15357556000001	-0.7528042300000095	-0.8381486304631807	0.08534440046317116
cu-49N7-a	group3N	Cu	49N7	a	110	fcc	$C_{x}H_{y}N$	-249.53921903	-77.39302319	-171.38308451	-78.15613452	-0.763111330000001	-0.6313725387466889	-0.13173879125331212
cu-37N4-a	group3N	Cu	37N4	a	110	fcc	$C_{x}H_{y}N$	-232.32409833	-60.64633915	-171.38308451	-60.94101382	-0.294674669999992	0.4444137725408055	-0.7390884425407975
cu-49N6-a	group3N	Cu	49N6	a	110	fcc	$C_{x}H_{y}N$	-249.60984746	-77.1132733	-171.38308451	-78.22676295	-1.1134896499999911	-0.9445116003165736	-0.16897804968341756
cu-49N8-a	group3N	Cu	49N8	a	110	fcc	$C_{x}H_{y}N$	-249.30874676	-77.06796387	-171.38308451	-77.92566224999999	-0.857698379999988	-0.7037409701524666	-0.15395740984752138
cu-37N5-a	group3N	Cu	37N5	a	110	fcc	$C_{x}H_{y}N$	-233.40740659	-61.16230378	-171.38308451	-62.02432207999999	-0.8620182999999884	-0.3910669422943584	-0.47095135770562996
cu-49N9-a	group3N	Cu	49N9	a	110	fcc	$C_{x}H_{y}N$	-250.06160344	-77.77524938	-171.38308451	-78.67851893	-0.9032695499999904	-0.9094997288599558	0.006230178859965352
cu-49Na-a	group3N	Cu	49Na	a	110	fcc	$C_{x}H_{y}N$	-249.58939022	-77.48977885	-171.38308451	-78.20630571000001	-0.7165268600000161	-0.6460460747007772	-0.07048078529923885
ni-15N1-a	group3N	Ni	15N1	a	111	fcc	$C_{x}H_{y}N$	-287.7252285	-35.70925393	-250.91869356	-36.806534940000006	-1.0972810100000032	-0.1616985368623744	-0.9355824731376288
ni-27N1-a	group3N	Ni	27N1	a	111	fcc	$C_{x}H_{y}N$	-304.42620103	-52.38689862	-250.91869356	-53.50750747000001	-1.1206088500000106	-0.0659544108772323	-1.0546544391227783
ni-39N1-a	group3N	Ni	39N1	a	111	fcc	$C_{x}H_{y}N$	-321.09850907	-68.9862017	-250.91869356	-70.17981550999997	-1.1936138099999738	-0.4912182674011802	-0.7023955425987936
ni-39N2-a	group3N	Ni	39N2	a	111	fcc	$C_{x}H_{y}N$	-321.13947698	-69.10261853	-250.91869356	-70.22078341999998	-1.1181648899999743	-0.5616186302094235	-0.5565462597905508
ni-4bN1-a	group3N	Ni	4bN1	a	111	fcc	$C_{x}H_{y}N$	-337.78273685	-85.58634468	-250.91869356	-86.86404328999998	-1.2776986099999874	-1.0360124372105588	-0.2416861727894286
ni-4bN2-a	group3N	Ni	4bN2	a	111	fcc	$C_{x}H_{y}N$	-337.83147317	-85.69989968	-250.91869356	-86.91277960999997	-1.2128799299999713	-1.138603466957207	-0.07427646304276436
ni-4bN3-a	group3N	Ni	4bN3	a	111	fcc	$C_{x}H_{y}N$	-337.83101816	-85.71219543	-250.91869356	-86.91232459999998	-1.2001291699999823	-1.0273662548653988	-0.17276291513458353
ni-4bN4-a	group3N	Ni	4bN4	a	111	fcc	$C_{x}H_{y}N$	-337.89268568	-85.82663753	-250.91869356	-86.97399211999999	-1.147354589999992	-1.0063501757866078	-0.14100441421338417
ni-27N2-a	group3N	Ni	27N2	a	111	fcc	$C_{x}H_{y}N$	-304.09740223	-52.0603479	-250.91869356	-53.17870866999999	-1.1183607699999951	0.191316017262217	-1.3096767872622121
ni-39N3-a	group3N	Ni	39N3	a	111	fcc	$C_{x}H_{y}N$	-320.72556783	-68.73787826	-250.91869356	-69.80687426999998	-1.068996009999978	-0.2607076587968464	-0.8082883512031316
ni-4bN5-a	group3N	Ni	4bN5	a	111	fcc	$C_{x}H_{y}N$	-337.33248794	-85.41231713	-250.91869356	-86.41379438000001	-1.0014772500000078	-0.8916441566742748	-0.10983309332573299
ni-4bN6-a	group3N	Ni	4bN6	a	111	fcc	$C_{x}H_{y}N$	-337.41815081	-85.33333069	-250.91869356	-86.49945724999998	-1.1661265599999808	-0.908805622986435	-0.25732093701354586
ni-39N4-a	group3N	Ni	39N4	a	111	fcc	$C_{x}H_{y}N$	-320.47233613	-68.52906405	-250.91869356	-69.55364256999997	-1.024578519999963	-0.2767056796559899	-0.7478728403439732
ni-4bN7-a	group3N	Ni	4bN7	a	111	fcc	$C_{x}H_{y}N$	-337.0626044	-85.16960424	-250.91869356	-86.14391083999999	-0.9743065999999914	-0.8103574120845707	-0.16394918791542068
ni-13N1-a	group3N	Ni	13N1	a	111	fcc	$C_{x}H_{y}N$	-279.64239841	-27.42006704	-250.91869356	-28.72370484999999	-1.3036378099999908	0.6496922834706282	-1.953330093470619
ni-25N1-a	group3N	Ni	25N1	a	111	fcc	$C_{x}H_{y}N$	-296.45301638	-44.30698715	-250.91869356	-45.53432282	-1.2273356700000022	0.1743061174931455	-1.4016417874931477
ni-37N1-a	group3N	Ni	37N1	a	111	fcc	$C_{x}H_{y}N$	-313.01413192	-60.92004791	-250.91869356	-62.09543836	-1.175390450000002	-0.6663921607651702	-0.5089982892348319
ni-49N1-a	group3N	Ni	49N1	a	111	fcc	$C_{x}H_{y}N$	-329.56731751	-77.51620218	-250.91869356	-78.64862395	-1.1324217700000077	-1.0862673673892829	-0.04615440261072479
ni-49N2-a	group3N	Ni	49N2	a	111	fcc	$C_{x}H_{y}N$	-329.67528503	-77.55447366	-250.91869356	-78.75659146999999	-1.20211780999999	-1.234234205092875	0.032116395092884886
ni-25N2-a	group3N	Ni	25N2	a	111	fcc	$C_{x}H_{y}N$	-295.93541962	-43.92537546	-250.91869356	-45.01672606	-1.0913505999999984	-0.181719099328518	-0.9096315006714804
ni-37N2-a	group3N	Ni	37N2	a	111	fcc	$C_{x}H_{y}N$	-312.6362985	-60.53754055	-250.91869356	-61.71760494	-1.1800643899999983	-0.3678818541252582	-0.8121825358747401
ni-49N3-a	group3N	Ni	49N3	a	111	fcc	$C_{x}H_{y}N$	-329.31497181	-77.18774707	-250.91869356	-78.39627824999997	-1.2085311799999658	-1.1171344105961794	-0.09139676940378649
ni-49N4-a	group3N	Ni	49N4	a	111	fcc	$C_{x}H_{y}N$	-329.24783739	-77.29644224	-250.91869356	-78.32914382999996	-1.0327015899999594	-1.367562527899679	0.3348609378997196
ni-37N3-a	group3N	Ni	37N3	a	111	fcc	$C_{x}H_{y}N$	-312.78300689	-60.80086224	-250.91869356	-61.864313330000016	-1.0634510900000151	-0.1065880232052833	-0.9568630667947319
ni-49N5-a	group3N	Ni	49N5	a	111	fcc	$C_{x}H_{y}N$	-329.40893896	-77.40077133	-250.91869356	-78.49024539999999	-1.0894740699999943	-1.0003391844749387	-0.08913488552505555
ni-49N7-a	group3N	Ni	49N7	a	111	fcc	$C_{x}H_{y}N$	-329.3928238	-77.39302319	-250.91869356	-78.47413023999997	-1.0811070499999715	-0.8777324722455404	-0.20337457775443113
ni-37N4-a	group3N	Ni	37N4	a	111	fcc	$C_{x}H_{y}N$	-312.85857524	-60.64633915	-250.91869356	-61.93988167999999	-1.293542529999982	-0.4925637075290723	-0.8009788224709098
ni-49N6-a	group3N	Ni	49N6	a	111	fcc	$C_{x}H_{y}N$	-329.46634898	-77.1132733	-250.91869356	-78.54765542000001	-1.4343821200000093	-1.1526779131850589	-0.28170420681495045
ni-49N8-a	group3N	Ni	49N8	a	111	fcc	$C_{x}H_{y}N$	-329.13958784	-77.06796387	-250.91869356	-78.22089427999998	-1.152930409999982	-0.9401072717733712	-0.2128231382266108
ni-37N5-a	group3N	Ni	37N5	a	111	fcc	$C_{x}H_{y}N$	-313.30483138	-61.16230378	-250.91869356	-62.38613781999999	-1.2238340399999856	-0.6475979094204902	-0.5762361305794954
ni-49N9-a	group3N	Ni	49N9	a	111	fcc	$C_{x}H_{y}N$	-329.94966491	-77.77524938	-250.91869356	-79.03097135000002	-1.2557219700000104	-1.3006918283755198	0.044969858375509375
ni-49Na-a	group3N	Ni	49Na	a	111	fcc	$C_{x}H_{y}N$	-329.44980484	-77.48977885	-250.91869356	-78.53111128	-1.0413324300000113	-0.9098384571191644	-0.13149397288084685
ir-15N1-a	group3N	Ir	15N1	a	111	fcc	$C_{x}H_{y}N$	-445.15017543	-35.70925393	-408.05800262	-37.092172809999965	-1.3829188799999628	0.0253047233097589	-1.4082236033097217
ir-27N1-a	group3N	Ir	27N1	a	111	fcc	$C_{x}H_{y}N$	-461.82677519	-52.38689862	-408.05800262	-53.76877256999995	-1.3818739499999566	-0.1297891866137988	-1.2520847633861578
ir-39N1-a	group3N	Ir	39N1	a	111	fcc	$C_{x}H_{y}N$	-478.50362628	-68.9862017	-408.05800262	-70.44562365999997	-1.4594219599999718	-0.6984998679858734	-0.7609220920140984
ir-39N2-a	group3N	Ir	39N2	a	111	fcc	$C_{x}H_{y}N$	-478.55619795	-69.10261853	-408.05800262	-70.49819532999999	-1.3955767999999864	-0.6996927368682009	-0.6958840631317855
ir-4bN1-a	group3N	Ir	4bN1	a	111	fcc	$C_{x}H_{y}N$	-495.17319001	-85.58634468	-408.05800262	-87.11518738999996	-1.5288427099999635	-1.243853800596483	-0.28498890940348054
ir-4bN2-a	group3N	Ir	4bN2	a	111	fcc	$C_{x}H_{y}N$	-495.2459913	-85.69989968	-408.05800262	-87.18798867999999	-1.488088999999988	-1.305711321884388	-0.1823776781155999
ir-4bN3-a	group3N	Ir	4bN3	a	111	fcc	$C_{x}H_{y}N$	-495.2348106	-85.71219543	-408.05800262	-87.17680797999998	-1.464612549999984	-1.305711321884388	-0.15890122811559593
ir-4bN4-a	group3N	Ir	4bN4	a	111	fcc	$C_{x}H_{y}N$	-495.23183798	-85.82663753	-408.05800262	-87.17383536	-1.347197829999999	-1.348401416626814	0.0012035866268149675
ir-27N2-a	group3N	Ir	27N2	a	111	fcc	$C_{x}H_{y}N$	-461.50105305	-52.0603479	-408.05800262	-53.44305042999997	-1.382702529999975	0.1237311178152538	-1.5064336478152287
ir-39N3-a	group3N	Ir	39N3	a	111	fcc	$C_{x}H_{y}N$	-478.09472504	-68.73787826	-408.05800262	-70.03672241999999	-1.2988441599999874	-0.579378899189976	-0.7194652608100114
ir-4bN5-a	group3N	Ir	4bN5	a	111	fcc	$C_{x}H_{y}N$	-494.68712275	-85.41231713	-408.05800262	-86.62912012999999	-1.2168029999999843	-1.1111859978951202	-0.10561700210486413
ir-4bN6-a	group3N	Ir	4bN6	a	111	fcc	$C_{x}H_{y}N$	-494.79591501	-85.33333069	-408.05800262	-86.73791238999996	-1.4045816999999658	-1.0821713389735097	-0.32241036102645615
ir-39N4-a	group3N	Ir	39N4	a	111	fcc	$C_{x}H_{y}N$	-477.80483751	-68.52906405	-408.05800262	-69.74683489	-1.21777084	-0.4727679113569536	-0.7450029286430464
ir-4bN7-a	group3N	Ir	4bN7	a	111	fcc	$C_{x}H_{y}N$	-494.36474638	-85.16960424	-408.05800262	-86.30674375999996	-1.1371395199999623	-0.9403498356538904	-0.1967896843460719
ir-13N1-a	group3N	Ir	13N1	a	111	fcc	$C_{x}H_{y}N$	-436.57486319	-27.42006704	-408.05800262	-28.51686056999995	-1.0967935299999496	0.4493304993405331	-1.5461240293404828
ir-25N1-a	group3N	Ir	25N1	a	111	fcc	$C_{x}H_{y}N$	-453.95864207	-44.30698715	-408.05800262	-45.90063944999997	-1.5936522999999738	0.0927403526763868	-1.6863926526763606
ir-37N1-a	group3N	Ir	37N1	a	111	fcc	$C_{x}H_{y}N$	-470.43442681	-60.92004791	-408.05800262	-62.376424189999966	-1.456376279999965	-0.7802634156590713	-0.6761128643408938
ir-49N1-a	group3N	Ir	49N1	a	111	fcc	$C_{x}H_{y}N$	-486.9750388	-77.51620218	-408.05800262	-78.91703617999997	-1.4008339999999748	-1.25824200105086	-0.1425919989491149
ir-49N2-a	group3N	Ir	49N2	a	111	fcc	$C_{x}H_{y}N$	-487.08418898	-77.55447366	-408.05800262	-79.02618636	-1.4717126999999977	-1.4093716421103153	-0.06234105788968236
ir-25N2-a	group3N	Ir	25N2	a	111	fcc	$C_{x}H_{y}N$	-453.29933745	-43.92537546	-408.05800262	-45.24133482999997	-1.3159593699999732	0.1618501034054702	-1.4778094734054434
ir-37N2-a	group3N	Ir	37N2	a	111	fcc	$C_{x}H_{y}N$	-469.9948303	-60.53754055	-408.05800262	-61.936827679999965	-1.399287129999962	-0.6858443486946868	-0.7134427813052753
ir-49N3-a	group3N	Ir	49N3	a	111	fcc	$C_{x}H_{y}N$	-486.65500554	-77.18774707	-408.05800262	-78.59700291999997	-1.4092558499999654	-1.2959002587969763	-0.1133555912029891
ir-49N4-a	group3N	Ir	49N4	a	111	fcc	$C_{x}H_{y}N$	-486.5166424	-77.29644224	-408.05800262	-78.45863978	-1.162197539999994	-1.5085125235964654	0.3463149835964714
ir-37N3-a	group3N	Ir	37N3	a	111	fcc	$C_{x}H_{y}N$	-470.05600785	-60.80086224	-408.05800262	-61.99800522999999	-1.197142989999989	-0.5094025208214532	-0.6877404691785358
ir-49N5-a	group3N	Ir	49N5	a	111	fcc	$C_{x}H_{y}N$	-486.64149874	-77.40077133	-408.05800262	-78.58349611999995	-1.182724789999952	-1.2029939866851436	0.02026919668519156
ir-49N7-a	group3N	Ir	49N7	a	111	fcc	$C_{x}H_{y}N$	-486.65271708	-77.39302319	-408.05800262	-78.59471445999998	-1.2016912699999835	-1.0347818202213972	-0.16690944977858635
ir-37N4-a	group3N	Ir	37N4	a	111	fcc	$C_{x}H_{y}N$	-470.4319332	-60.64633915	-408.05800262	-62.37393057999998	-1.7275914299999755	-0.6378700931086527	-1.0897213368913228
ir-49N6-a	group3N	Ir	49N6	a	111	fcc	$C_{x}H_{y}N$	-486.82136312	-77.1132733	-408.05800262	-78.76336049999998	-1.650087199999973	-1.3823907880331774	-0.2676964119667957
ir-49N8-a	group3N	Ir	49N8	a	111	fcc	$C_{x}H_{y}N$	-486.5340387	-77.06796387	-408.05800262	-78.47603607999997	-1.4080722099999718	-1.196356348093957	-0.21171586190601488
ir-37N5-a	group3N	Ir	37N5	a	111	fcc	$C_{x}H_{y}N$	-470.67590205	-61.16230378	-408.05800262	-62.617899429999966	-1.4555956499999638	-0.8230683335401991	-0.6325273164597647
ir-49N9-a	group3N	Ir	49N9	a	111	fcc	$C_{x}H_{y}N$	-487.31447757	-77.77524938	-408.05800262	-79.25647494999998	-1.481225569999978	-1.4669999401415623	-0.014225629858415578
ir-49Na-a	group3N	Ir	49Na	a	111	fcc	$C_{x}H_{y}N$	-486.66785731	-77.48977885	-408.05800262	-78.60985468999996	-1.12007583999997	-0.9822912835319072	-0.13778455646806276
zn-15N1-a	group3N	Zn	15N1	a	1	hcp	$C_{x}H_{y}N$	-90.1409137	-35.70925393	-53.85841374	-36.28249996	-0.5732460299999929	0.2547236509227772	-0.8279696809227701
zn-27N1-a	group3N	Zn	27N1	a	1	hcp	$C_{x}H_{y}N$	-106.83105733	-52.38689862	-53.85841374	-52.97264358999999	-0.5857449699999933	0.2873184953094707	-0.873063465309464
zn-39N1-a	group3N	Zn	39N1	a	1	hcp	$C_{x}H_{y}N$	-123.48059418	-68.9862017	-53.85841374	-69.62218044	-0.6359787399999988	-0.0551710828627562	-0.5808076571372426
zn-39N2-a	group3N	Zn	39N2	a	1	hcp	$C_{x}H_{y}N$	-123.52771026	-69.10261853	-53.85841374	-69.66929652	-0.5666779900000023	-0.0291300561760152	-0.5375479338239871
zn-4bN1-a	group3N	Zn	4bN1	a	1	hcp	$C_{x}H_{y}N$	-140.13357427	-85.58634468	-53.85841374	-86.27516053	-0.6888158499999975	-0.4672256855090921	-0.22159016449090535
zn-4bN2-a	group3N	Zn	4bN2	a	1	hcp	$C_{x}H_{y}N$	-140.21744583	-85.69989968	-53.85841374	-86.35903209	-0.659132409999998	-0.3205747209751592	-0.3385576890248388
zn-4bN3-a	group3N	Zn	4bN3	a	1	hcp	$C_{x}H_{y}N$	-140.21193665	-85.71219543	-53.85841374	-86.35352291000001	-0.6413274800000153	-0.3205758692065501	-0.32075161079346515
zn-4bN4-a	group3N	Zn	4bN4	a	1	hcp	$C_{x}H_{y}N$	-140.28121353	-85.82663753	-53.85841374	-86.42279979	-0.5961622599999998	-0.410142510328896	-0.18601974967110385
zn-27N2-a	group3N	Zn	27N2	a	1	hcp	$C_{x}H_{y}N$	-106.55331586	-52.0603479	-53.85841374	-52.69490212	-0.6345542199999983	0.2541885750963644	-0.8887427950963627
zn-39N3-a	group3N	Zn	39N3	a	1	hcp	$C_{x}H_{y}N$	-123.19771352	-68.73787826	-53.85841374	-69.33929977999999	-0.6014215199999882	0.083928250895795	-0.6853497708957832
zn-4bN5-a	group3N	Zn	4bN5	a	1	hcp	$C_{x}H_{y}N$	-139.8375146	-85.41231713	-53.85841374	-85.97910085999999	-0.5667837299999832	-0.3508099498612864	-0.21597378013869678
zn-4bN6-a	group3N	Zn	4bN6	a	1	hcp	$C_{x}H_{y}N$	-139.86077744	-85.33333069	-53.85841374	-86.00236369999999	-0.6690330099999926	-0.3682550293260789	-0.3007779806739137
zn-39N4-a	group3N	Zn	39N4	a	1	hcp	$C_{x}H_{y}N$	-123.00264565	-68.52906405	-53.85841374	-69.14423191	-0.6151678599999997	0.071788861613129	-0.6869567216131287
zn-4bN7-a	group3N	Zn	4bN7	a	1	hcp	$C_{x}H_{y}N$	-139.60062878	-85.16960424	-53.85841374	-85.74221503999999	-0.5726107999999925	-0.2742412880413525	-0.29836951195864003
zn-13N1-a	group3N	Zn	13N1	a	1	hcp	$C_{x}H_{y}N$	-81.72591226	-27.42006704	-53.85841374	-27.86749852	-0.4474314799999987	0.0615911316061001	-0.5090226116060989
zn-25N1-a	group3N	Zn	25N1	a	1	hcp	$C_{x}H_{y}N$	-98.21911159	-44.30698715	-53.85841374	-44.36069785	-0.0537106999999963	1.1416589106783803	-1.1953696106783767
zn-37N1-a	group3N	Zn	37N1	a	1	hcp	$C_{x}H_{y}N$	-115.28316837	-60.92004791	-53.85841374	-61.42475463	-0.5047067199999944	-0.2596013378553365	-0.24510538214465788
zn-49N1-a	group3N	Zn	49N1	a	1	hcp	$C_{x}H_{y}N$	-131.88615159	-77.51620218	-53.85841374	-78.02773785	-0.5115356700000007	-0.5729189494059312	0.06138327940593058
zn-49N2-a	group3N	Zn	49N2	a	1	hcp	$C_{x}H_{y}N$	-131.96343431	-77.55447366	-53.85841374	-78.10502057	-0.5505469099999942	-0.5742928082606511	0.023745898260656872
zn-25N2-a	group3N	Zn	25N2	a	1	hcp	$C_{x}H_{y}N$	-98.28237289	-43.92537546	-53.85841374	-44.42395915	-0.4985836900000038	0.0835659838931519	-0.5821496738931558
zn-37N2-a	group3N	Zn	37N2	a	1	hcp	$C_{x}H_{y}N$	-114.97278346	-60.53754055	-53.85841374	-61.11436972	-0.5768291699999963	-0.0814865368510453	-0.49534263314895105
zn-49N3-a	group3N	Zn	49N3	a	1	hcp	$C_{x}H_{y}N$	-131.62711975	-77.18774707	-53.85841374	-77.76870600999999	-0.5809589399999879	-0.4074372771807901	-0.17352166281919784
zn-49N4-a	group3N	Zn	49N4	a	1	hcp	$C_{x}H_{y}N$	-131.64321046	-77.29644224	-53.85841374	-77.78479672	-0.4883544799999981	-0.6134466373885346	0.12509215738853646
zn-37N3-a	group3N	Zn	37N3	a	1	hcp	$C_{x}H_{y}N$	-115.1294033	-60.80086224	-53.85841374	-61.27098956	-0.4701273200000031	-0.0176299447181236	-0.4524973752818795
zn-49N5-a	group3N	Zn	49N5	a	1	hcp	$C_{x}H_{y}N$	-131.76591524	-77.40077133	-53.85841374	-77.9075015	-0.5067301699999973	-0.5276599739926411	0.02092980399264377
zn-49N7-a	group3N	Zn	49N7	a	1	hcp	$C_{x}H_{y}N$	-131.77796618	-77.39302319	-53.85841374	-77.91955243999999	-0.5265292499999958	-0.3154705454014817	-0.21105870459851417
zn-37N4-a	group3N	Zn	37N4	a	1	hcp	$C_{x}H_{y}N$	-114.55513389	-60.64633915	-53.85841374	-60.69672014999999	-0.0503809999999873	0.7998775042141659	-0.8502585042141533
zn-49N6-a	group3N	Zn	49N6	a	1	hcp	$C_{x}H_{y}N$	-131.82435596	-77.1132733	-53.85841374	-77.96594221999999	-0.8526689199999851	-0.5276599739926411	-0.325008946007344
zn-49N8-a	group3N	Zn	49N8	a	1	hcp	$C_{x}H_{y}N$	-131.52648777	-77.06796387	-53.85841374	-77.66807402999999	-0.6001101599999856	-0.3154705454014817	-0.28463961459850395
zn-37N5-a	group3N	Zn	37N5	a	1	hcp	$C_{x}H_{y}N$	-115.54653591	-61.16230378	-53.85841374	-61.68812217	-0.5258183899999977	-0.2234917571926118	-0.3023266328073859
zn-49N9-a	group3N	Zn	49N9	a	1	hcp	$C_{x}H_{y}N$	-132.1958173	-77.77524938	-53.85841374	-78.33740355999998	-0.562154179999979	-0.560574600820658	-0.0015795791793209446
zn-49Na-a	group3N	Zn	49Na	a	1	hcp	$C_{x}H_{y}N$	-131.86225506	-77.48977885	-53.85841374	-78.00384131999999	-0.5140624699999989	-0.4842625687157493	-0.02979990128424964
rh-13N1-a	group3N	Rh	13N1	a	111	fcc	$C_{x}H_{y}N$	-362.42471153	-27.42006704	-333.72858462	-28.696126910000032	-1.276059870000033	0.6213171894316716	-1.8973770594317045
rh-15N1-a	group3N	Rh	15N1	a	111	fcc	$C_{x}H_{y}N$	-370.65262036	-35.70925393	-333.72858462	-36.92403574000002	-1.2147818100000194	0.1319271934566472	-1.3467090034566667
rh-25N1-a	group3N	Rh	25N1	a	111	fcc	$C_{x}H_{y}N$	-379.49757524	-44.30698715	-333.72858462	-45.76899062000001	-1.4620034700000133	0.0572622992765872	-1.5192657692766005
rh-25N2-a	group3N	Rh	25N2	a	111	fcc	$C_{x}H_{y}N$	-378.85262943	-43.92537546	-333.72858462	-45.12404480999999	-1.1986693499999888	0.204029235180613	-1.4026985851806018
rh-27N1-a	group3N	Rh	27N1	a	111	fcc	$C_{x}H_{y}N$	-387.34714742	-52.38689862	-333.72858462	-53.61856280000001	-1.23166418000001	0.0157411040862811	-1.2474052840862913
rh-27N2-a	group3N	Rh	27N2	a	111	fcc	$C_{x}H_{y}N$	-387.02935344	-52.0603479	-333.72858462	-53.30076882000003	-1.2404209200000338	0.1945356580717572	-1.434956578071791
rh-37N1-a	group3N	Rh	37N1	a	111	fcc	$C_{x}H_{y}N$	-395.93125741	-60.92004791	-333.72858462	-62.20267279000001	-1.2826248800000073	-0.71787196677613	-0.5647529132238773
rh-37N2-a	group3N	Rh	37N2	a	111	fcc	$C_{x}H_{y}N$	-395.55735086	-60.53754055	-333.72858462	-61.82876623999999	-1.2912256899999903	-0.63448625521076	-0.6567394347892304
rh-37N3-a	group3N	Rh	37N3	a	111	fcc	$C_{x}H_{y}N$	-395.58179055	-60.80086224	-333.72858462	-61.85320593	-1.0523436900000007	-0.2876067013876451	-0.7647369886123556
rh-37N4-a	group3N	Rh	37N4	a	111	fcc	$C_{x}H_{y}N$	-395.95539294	-60.64633915	-333.72858462	-62.22680832000003	-1.580469170000029	-0.7042929823918342	-0.8761761876081948
rh-37N5-a	group3N	Rh	37N5	a	111	fcc	$C_{x}H_{y}N$	-396.21777504	-61.16230378	-333.72858462	-62.48919042	-1.326886639999998	-0.6140638117591166	-0.7128228282408813
rh-39N1-a	group3N	Rh	39N1	a	111	fcc	$C_{x}H_{y}N$	-404.02006146	-68.9862017	-333.72858462	-70.29147684000003	-1.3052751400000346	-0.5594955503745922	-0.7457795896254424
rh-39N2-a	group3N	Rh	39N2	a	111	fcc	$C_{x}H_{y}N$	-404.06748635	-69.10261853	-333.72858462	-70.33890173000003	-1.236283200000031	-0.5621402143170258	-0.6741429856830052
rh-39N3-a	group3N	Rh	39N3	a	111	fcc	$C_{x}H_{y}N$	-403.65049379	-68.73787826	-333.72858462	-69.92190916999999	-1.18403090999999	-0.4807151078451852	-0.7033158021548047
rh-39N4-a	group3N	Rh	39N4	a	111	fcc	$C_{x}H_{y}N$	-403.39235512	-68.52906405	-333.72858462	-69.6637705	-1.134706449999996	-0.3742539642081794	-0.7604524857918165
rh-49N1-a	group3N	Rh	49N1	a	111	fcc	$C_{x}H_{y}N$	-412.44289709	-77.51620218	-333.72858462	-78.71431246999998	-1.1981102899999885	-1.3852094090307645	0.18709911903077603
rh-49N2-a	group3N	Rh	49N2	a	111	fcc	$C_{x}H_{y}N$	-412.57081079	-77.55447366	-333.72858462	-78.84222617	-1.2877525100000042	-1.4539878950046583	0.16623538500465407
rh-49N3-a	group3N	Rh	49N3	a	111	fcc	$C_{x}H_{y}N$	-412.21527238	-77.18774707	-333.72858462	-78.48668776	-1.298940689999995	-1.333186202515833	0.03424551251583807
rh-49N4-a	group3N	Rh	49N4	a	111	fcc	$C_{x}H_{y}N$	-412.15926145	-77.29644224	-333.72858462	-78.43067682999998	-1.134234589999977	-1.2508034710671296	0.11656888106715257
rh-49N5-a	group3N	Rh	49N5	a	111	fcc	$C_{x}H_{y}N$	-412.30880115	-77.40077133	-333.72858462	-78.58021653000003	-1.179445200000032	-1.243437566718626	0.06399236671859398
rh-49N6-a	group3N	Rh	49N6	a	111	fcc	$C_{x}H_{y}N$	-412.37749275	-77.1132733	-333.72858462	-78.64890813	-1.5356348299999922	-1.325552186138438	-0.21008264386155417
rh-49N7-a	group3N	Rh	49N7	a	111	fcc	$C_{x}H_{y}N$	-412.28021999	-77.39302319	-333.72858462	-78.55163536999999	-1.1586121799999916	-0.8979315846923868	-0.2606805953076048
rh-49N8-a	group3N	Rh	49N8	a	111	fcc	$C_{x}H_{y}N$	-412.07461983	-77.06796387	-333.72858462	-78.34603521000003	-1.2780713400000252	-1.1251074422906413	-0.1529638977093839
rh-49N9-a	group3N	Rh	49N9	a	111	fcc	$C_{x}H_{y}N$	-412.84984551	-77.77524938	-333.72858462	-79.12126089000003	-1.3460115100000252	-1.2678127967205055	-0.07819871327951966
rh-49Na-a	group3N	Rh	49Na	a	111	fcc	$C_{x}H_{y}N$	-412.3502766	-77.48977885	-333.72858462	-78.62169197999998	-1.1319131299999867	-1.0058719374138718	-0.1260411925861149
rh-4bN1-a	group3N	Rh	4bN1	a	111	fcc	$C_{x}H_{y}N$	-420.69670391	-85.58634468	-333.72858462	-86.96811929	-1.381774610000008	-1.1503027965607655	-0.2314718134392424
rh-4bN2-a	group3N	Rh	4bN2	a	111	fcc	$C_{x}H_{y}N$	-420.75128934	-85.69989968	-333.72858462	-87.02270472000004	-1.3228050400000342	-1.138859522556544	-0.18394551744349008
rh-4bN3-a	group3N	Rh	4bN3	a	111	fcc	$C_{x}H_{y}N$	-420.74457606	-85.71219543	-333.72858462	-87.01599144	-1.3037960099999992	-1.2131891331715536	-0.09060687682844559
rh-4bN4-a	group3N	Rh	4bN4	a	111	fcc	$C_{x}H_{y}N$	-420.80364107	-85.82663753	-333.72858462	-87.07505645000003	-1.2484189200000344	-1.071139131805893	-0.17727978819414147
rh-4bN5-a	group3N	Rh	4bN5	a	111	fcc	$C_{x}H_{y}N$	-420.23718363	-85.41231713	-333.72858462	-86.50859901000001	-1.0962818800000065	-1.004974594584823	-0.09130728541518351
rh-4bN6-a	group3N	Rh	4bN6	a	111	fcc	$C_{x}H_{y}N$	-420.33589082	-85.33333069	-333.72858462	-86.60730619999998	-1.2739755099999854	-0.9871402646797804	-0.286835245320205
rh-4bN7-a	group3N	Rh	4bN7	a	111	fcc	$C_{x}H_{y}N$	-419.97289828	-85.16960424	-333.72858462	-86.24431365999999	-1.0747094199999907	-0.8259021686036618	-0.24880725139632887
co-13N1-a	group3N	Co	13N1	a	1	hcp	$C_{x}H_{y}N$	-356.53851477	-27.42006704	-327.6932973	-28.845217470000023	-1.4251504300000235	0.7951456426677694	-2.220296072667793
co-15N1-a	group3N	Co	15N1	a	1	hcp	$C_{x}H_{y}N$	-364.36659829	-35.70925393	-327.6932973	-36.67330099000003	-0.964047060000027	1.0888402668700223	-2.0528873268700494
co-25N1-a	group3N	Co	25N1	a	1	hcp	$C_{x}H_{y}N$	-373.36088495	-44.30698715	-327.6932973	-45.66758765000003	-1.3606005000000323	0.3910669422943584	-1.7516674422943908
co-25N2-a	group3N	Co	25N2	a	1	hcp	$C_{x}H_{y}N$	-372.57829537	-43.92537546	-327.6932973	-44.88499807	-0.9596226099999968	0.5828491414997572	-1.542471751499754
co-27N1-a	group3N	Co	27N1	a	1	hcp	$C_{x}H_{y}N$	-381.06842864	-52.38689862	-327.6932973	-53.37513134	-0.9882327199999992	0.3965635259445932	-1.3847962459445924
co-27N2-a	group3N	Co	27N2	a	1	hcp	$C_{x}H_{y}N$	-380.74688405	-52.0603479	-327.6932973	-53.05358675000002	-0.9932388500000258	0.2536443134188602	-1.246883163418886
co-37N1-a	group3N	Co	37N1	a	1	hcp	$C_{x}H_{y}N$	-389.61862712	-60.92004791	-327.6932973	-61.92532982	-1.0052819100000008	-0.5563433681590553	-0.4489385418409455
co-37N2-a	group3N	Co	37N2	a	1	hcp	$C_{x}H_{y}N$	-389.67993601	-60.53754055	-327.6932973	-61.98663871000002	-1.4490981600000197	-0.6229534191583426	-0.8261447408416771
co-37N3-a	group3N	Co	37N3	a	1	hcp	$C_{x}H_{y}N$	-389.47286464	-60.80086224	-327.6932973	-61.77956734000003	-0.9787051000000276	-0.3825080255346336	-0.596197074465394
co-37N4-a	group3N	Co	37N4	a	1	hcp	$C_{x}H_{y}N$	-389.48393817	-60.64633915	-327.6932973	-61.79064087	-1.1443017200000014	-0.4519186128871482	-0.6923831071128532
co-37N5-a	group3N	Co	37N5	a	1	hcp	$C_{x}H_{y}N$	-389.94203022	-61.16230378	-327.6932973	-62.24873292000001	-1.086429140000007	-0.558491709084393	-0.527937430915614
co-39N1-a	group3N	Co	39N1	a	1	hcp	$C_{x}H_{y}N$	-397.73048734	-68.9862017	-327.6932973	-70.03719004000004	-1.0509883400000462	-0.3837880164734315	-0.6672003235266146
co-39N2-a	group3N	Co	39N2	a	1	hcp	$C_{x}H_{y}N$	-397.81081765	-69.10261853	-327.6932973	-70.11752035	-1.0149018200000055	-0.4951564140012294	-0.5197454059987761
co-39N3-a	group3N	Co	39N3	a	1	hcp	$C_{x}H_{y}N$	-397.37203494	-68.73787826	-327.6932973	-69.67873764000001	-0.9408593800000062	-0.3121596201966667	-0.6286997598033395
co-39N4-a	group3N	Co	39N4	a	1	hcp	$C_{x}H_{y}N$	-397.12893909	-68.52906405	-327.6932973	-69.43564179000003	-0.9065777400000314	-0.1300521316014453	-0.7765256083985861
co-49N1-a	group3N	Co	49N1	a	1	hcp	$C_{x}H_{y}N$	-406.5652668	-77.51620218	-327.6932973	-78.87196950000003	-1.3557673200000409	-1.17601600318649	-0.17975131681355094
co-49N2-a	group3N	Co	49N2	a	1	hcp	$C_{x}H_{y}N$	-406.68608081	-77.55447366	-327.6932973	-78.99278351000004	-1.4383098500000386	-1.1749602044260286	-0.2633496455740101
co-49N3-a	group3N	Co	49N3	a	1	hcp	$C_{x}H_{y}N$	-405.93315234	-77.18774707	-327.6932973	-78.23985504000001	-1.0521079700000089	-0.9123771967161218	-0.13973077328388706
co-49N4-a	group3N	Co	49N4	a	1	hcp	$C_{x}H_{y}N$	-405.87829465	-77.29644224	-327.6932973	-78.18499735	-0.8885551099999986	-1.0617064109605536	0.17315130096055498
co-49N5-a	group3N	Co	49N5	a	1	hcp	$C_{x}H_{y}N$	-406.08642345	-77.40077133	-327.6932973	-78.39312615	-0.9923548200000027	-1.2842617854569482	0.2919069654569455
co-49N6-a	group3N	Co	49N6	a	1	hcp	$C_{x}H_{y}N$	-406.11902585	-77.1132733	-327.6932973	-78.42572855000003	-1.3124552500000275	-0.9794930436414404	-0.3329622063585871
co-49N7-a	group3N	Co	49N7	a	1	hcp	$C_{x}H_{y}N$	-406.06647921	-77.39302319	-327.6932973	-78.37318191000003	-0.980158720000034	-1.1076962356517583	0.12753751565172433
co-49N8-a	group3N	Co	49N8	a	1	hcp	$C_{x}H_{y}N$	-405.78522773	-77.06796387	-327.6932973	-78.09193042999999	-1.023966559999991	-0.795295199805949	-0.228671360194042
co-49N9-a	group3N	Co	49N9	a	1	hcp	$C_{x}H_{y}N$	-406.5719075	-77.77524938	-327.6932973	-78.87861020000003	-1.1033608200000202	-1.313504368308898	0.21014354830887783
co-49Na-a	group3N	Co	49Na	a	1	hcp	$C_{x}H_{y}N$	-406.20087784	-77.48977885	-327.6932973	-78.50758053999999	-1.0178016899999989	-0.9240793968981508	-0.0937222931018481
co-4bN1-a	group3N	Co	4bN1	a	1	hcp	$C_{x}H_{y}N$	-414.42517193	-85.58634468	-327.6932973	-86.73187463	-1.145529949999997	-0.91860692610706	-0.22692302389293695
co-4bN2-a	group3N	Co	4bN2	a	1	hcp	$C_{x}H_{y}N$	-414.4608937	-85.69989968	-327.6932973	-86.7675964	-1.0676967200000007	-0.7622798156737076	-0.3054169043262931
co-4bN3-a	group3N	Co	4bN3	a	1	hcp	$C_{x}H_{y}N$	-414.4465016	-85.71219543	-327.6932973	-86.7532043	-1.0410088699999989	-0.8126343549252653	-0.2283745150747336
co-4bN4-a	group3N	Co	4bN4	a	1	hcp	$C_{x}H_{y}N$	-414.50986315	-85.82663753	-327.6932973	-86.81656585000002	-0.9899283200000184	-0.7803782387977805	-0.20955008120223795
co-4bN5-a	group3N	Co	4bN5	a	1	hcp	$C_{x}H_{y}N$	-413.97121653	-85.41231713	-327.6932973	-86.27791923000001	-0.8656021000000038	-0.679019261329529	-0.18658283867047487
co-4bN6-a	group3N	Co	4bN6	a	1	hcp	$C_{x}H_{y}N$	-414.05214553	-85.33333069	-327.6932973	-86.35884823000004	-1.0255175400000385	-0.8857146897910724	-0.1398028502089661
co-4bN7-a	group3N	Co	4bN7	a	1	hcp	$C_{x}H_{y}N$	-413.73100755	-85.16960424	-327.6932973	-86.03771025000003	-0.8681060100000337	-0.5435382917296891	-0.3245677182703446
fe-13N1-a	group3N	Fe	13N1	a	110	bcc	$C_{x}H_{y}N$	-410.56930939	-27.42006704	-381.20808412	-29.361225269999977	-1.941158229999978	0.5215726252937358	-2.4627308552937137
fe-15N1-a	group3N	Fe	15N1	a	110	bcc	$C_{x}H_{y}N$	-417.88437643	-35.70925393	-381.20808412	-36.67629230999995	-0.9670383799999483	1.238404294433117	-2.2054426744330655
fe-25N1-a	group3N	Fe	25N1	a	110	bcc	$C_{x}H_{y}N$	-427.20584877	-44.30698715	-381.20808412	-45.997764649999965	-1.6907774999999674	-0.3208411106569855	-1.369936389342982
fe-25N2-a	group3N	Fe	25N2	a	110	bcc	$C_{x}H_{y}N$	-426.07461932	-43.92537546	-381.20808412	-44.86653519999999	-0.9411597399999893	0.6583132047252604	-1.5994729447252496
fe-27N1-a	group3N	Fe	27N1	a	110	bcc	$C_{x}H_{y}N$	-434.579039	-52.38689862	-381.20808412	-53.37095488	-0.9840562600000028	0.1503551589888374	-1.1344114189888401
fe-27N2-a	group3N	Fe	27N2	a	110	bcc	$C_{x}H_{y}N$	-434.24525824	-52.0603479	-381.20808412	-53.037174119999975	-0.9768262199999782	0.3630753575386976	-1.3399015775386758
fe-37N1-a	group3N	Fe	37N1	a	110	bcc	$C_{x}H_{y}N$	-443.83637071	-60.92004791	-381.20808412	-62.62828658999996	-1.7082386799999585	-0.9892277493416016	-0.7190109306583569
fe-37N2-a	group3N	Fe	37N2	a	110	bcc	$C_{x}H_{y}N$	-443.53346234	-60.53754055	-381.20808412	-62.325378220000005	-1.7878376700000018	-0.904738587413192	-0.8830990825868098
fe-37N3-a	group3N	Fe	37N3	a	110	bcc	$C_{x}H_{y}N$	-443.00393398	-60.80086224	-381.20808412	-61.795849859999976	-0.994987619999975	-0.2291548343939808	-0.7658327856059942
fe-37N4-a	group3N	Fe	37N4	a	110	bcc	$C_{x}H_{y}N$	-443.28528445	-60.64633915	-381.20808412	-62.07720032999998	-1.4308611799999795	-0.606640495841269	-0.8242206841587105
fe-37N5-a	group3N	Fe	37N5	a	110	bcc	$C_{x}H_{y}N$	-443.69594532	-61.16230378	-381.20808412	-62.4878612	-1.3255574199999955	-0.7664444509148609	-0.5591129690851346
fe-39N1-a	group3N	Fe	39N1	a	110	bcc	$C_{x}H_{y}N$	-451.24326064	-68.9862017	-381.20808412	-70.03517652	-1.048974819999998	-0.3800898502333041	-0.6688849697666939
fe-39N2-a	group3N	Fe	39N2	a	110	bcc	$C_{x}H_{y}N$	-451.29367873	-69.10261853	-381.20808412	-70.08559460999999	-0.982976079999986	-0.5222802228860672	-0.4606958571139188
fe-39N3-a	group3N	Fe	39N3	a	110	bcc	$C_{x}H_{y}N$	-450.86551772	-68.73787826	-381.20808412	-69.65743359999999	-0.919555339999988	-0.2695117229577306	-0.6500436170422573
fe-39N4-a	group3N	Fe	39N4	a	110	bcc	$C_{x}H_{y}N$	-450.60089889	-68.52906405	-381.20808412	-69.39281476999997	-0.8637507199999703	-0.1144732151986005	-0.7492775048013698
fe-49N1-a	group3N	Fe	49N1	a	110	bcc	$C_{x}H_{y}N$	-460.46274664	-77.51620218	-381.20808412	-79.25466251999995	-1.7384603399999603	-1.5165544491741372	-0.22190589082582313
fe-49N2-a	group3N	Fe	49N2	a	110	bcc	$C_{x}H_{y}N$	-460.52854543	-77.55447366	-381.20808412	-79.32046130999998	-1.7659876499999854	-1.5909018573756557	-0.17508579262432966
fe-49N3-a	group3N	Fe	49N3	a	110	bcc	$C_{x}H_{y}N$	-459.46166376	-77.18774707	-381.20808412	-78.25357964	-1.0658325699999978	-0.9549926564183692	-0.11083991358162859
fe-49N4-a	group3N	Fe	49N4	a	110	bcc	$C_{x}H_{y}N$	-460.4834775	-77.29644224	-381.20808412	-79.27539337999997	-1.978951139999964	-1.815931957569191	-0.16301918243077296
fe-49N5-a	group3N	Fe	49N5	a	110	bcc	$C_{x}H_{y}N$	-459.6266784	-77.40077133	-381.20808412	-78.41859427999998	-1.0178229499999816	-0.9461478300432448	-0.07167511995673681
fe-49N6-a	group3N	Fe	49N6	a	110	bcc	$C_{x}H_{y}N$	-459.33211605	-77.1132733	-381.20808412	-78.12403193	-1.010758629999998	-0.9017554822693938	-0.10900314773060416
fe-49N7-a	group3N	Fe	49N7	a	110	bcc	$C_{x}H_{y}N$	-460.1313725	-77.39302319	-381.20808412	-78.92328837999997	-1.5302651899999802	-1.2246148966471253	-0.3056502933528549
fe-49N8-a	group3N	Fe	49N8	a	110	bcc	$C_{x}H_{y}N$	-460.30714743	-77.06796387	-381.20808412	-79.09906330999996	-2.031099439999963	-1.2881270193639125	-0.7429724206360504
fe-49N9-a	group3N	Fe	49N9	a	110	bcc	$C_{x}H_{y}N$	-460.24668818	-77.77524938	-381.20808412	-79.03860405999995	-1.263354679999949	-1.322724666347625	0.059369986347675985
fe-49Na-a	group3N	Fe	49Na	a	110	bcc	$C_{x}H_{y}N$	-459.94392392	-77.48977885	-381.20808412	-78.73583979999995	-1.2460609499999578	-1.338266552288232	0.09220560228827424
fe-4bN1-a	group3N	Fe	4bN1	a	110	bcc	$C_{x}H_{y}N$	-467.91123292	-85.58634468	-381.20808412	-86.70314879999995	-1.116804119999955	-0.7534878079423919	-0.3633163120575631
fe-4bN2-a	group3N	Fe	4bN2	a	110	bcc	$C_{x}H_{y}N$	-467.98218573	-85.69989968	-381.20808412	-86.77410161	-1.074201930000001	-0.9173266481103894	-0.15687528188961153
fe-4bN3-a	group3N	Fe	4bN3	a	110	bcc	$C_{x}H_{y}N$	-467.96724513	-85.71219543	-381.20808412	-86.75916100999996	-1.0469655799999629	-0.7924208895860829	-0.25454469041387995
fe-4bN4-a	group3N	Fe	4bN4	a	110	bcc	$C_{x}H_{y}N$	-468.01481913	-85.82663753	-381.20808412	-86.80673500999995	-0.9800974799999552	-0.9169683999176071	-0.06312908008234808
fe-4bN5-a	group3N	Fe	4bN5	a	110	bcc	$C_{x}H_{y}N$	-467.4347482	-85.41231713	-381.20808412	-86.22666407999998	-0.8143469499999725	-0.9053976722294124	0.09105072222943988
fe-4bN6-a	group3N	Fe	4bN6	a	110	bcc	$C_{x}H_{y}N$	-467.54929986	-85.33333069	-381.20808412	-86.34121574	-1.0078850499999987	-0.8193009863589964	-0.18858406364100233
fe-4bN7-a	group3N	Fe	4bN7	a	110	bcc	$C_{x}H_{y}N$	-467.21365642	-85.16960424	-381.20808412	-86.00557229999998	-0.8359680599999848	-0.6225515381728428	-0.213416521827142
cd-4824-a	group4	Cd	4824	a	1	hcp	$C_{x}H_{y}O_{(2,3)}$	-115.86089923	-79.5526567	-36.05766447	-79.80323476000001	-0.2505780600000094	-0.2854399887601033	0.03486192876009392
ag-2431-a	group4	Ag	2431	a	111	fcc	$C_{x}H_{y}O_{(2,3)}$	-178.84797536	-53.26551406	-125.30436866	-53.5436067	-0.278092639999997	0.5135108927246321	-0.7916035327246291
ag-4822-a	group4	Ag	4822	a	111	fcc	$C_{x}H_{y}O_{(2,3)}$	-205.46884759	-79.83383076	-125.30436866	-80.16447893	-0.3306481700000034	-0.2745099741859462	-0.05613819581405721
ag-4821-a	group4	Ag	4821	a	111	fcc	$C_{x}H_{y}O_{(2,3)}$	-205.48464658	-79.81797513	-125.30436866	-80.18027792000001	-0.3623027900000153	-0.2315758802737519	-0.1307269097262634
ag-2422-a	group4	Ag	2422	a	111	fcc	$C_{x}H_{y}O_{(2,3)}$	-171.61825482	-46.08698547	-125.30436866	-46.31388616000001	-0.2269006900000079	0.1386742010874684	-0.3655748910874763
au-3632-a	group4	Au	3632	a	111	fcc	$C_{x}H_{y}O_{(2,3)}$	-220.54616829	-69.47198845	-150.76413218	-69.78203611	-0.3100476600000093	0.0990495970908682	-0.40909725709087746
au-4821-a	group4	Au	4821	a	111	fcc	$C_{x}H_{y}O_{(2,3)}$	-230.93045876	-79.81797513	-150.76413218	-80.16632658	-0.3483514500000098	-0.1855892132188614	-0.16276223678114837
au-2422-a	group4	Au	2422	a	111	fcc	$C_{x}H_{y}O_{(2,3)}$	-197.07147536	-46.08698547	-150.76413218	-46.30734318	-0.2203577100000018	0.4613295173361251	-0.6816872273361269
au-3622-a	group4	Au	3622	a	111	fcc	$C_{x}H_{y}O_{(2,3)}$	-213.85791992	-62.80445186	-150.76413218	-63.09378774000001	-0.2893358800000101	0.1569419883411527	-0.4462778683411628
au-4823-a	group4	Au	4823	a	111	fcc	$C_{x}H_{y}O_{(2,3)}$	-230.54061312	-79.3994218	-150.76413218	-79.77648094	-0.37705914	0.0055080659641078	-0.3825672059641078
cd-4833-a	group4	Cd	4833	a	1	hcp	$C_{x}H_{y}O_{(2,3)}$	-122.51240009	-86.19637059	-36.05766447	-86.45473562000001	-0.2583650300000073	0.0	-0.2583650300000073
cd-4831-a	group4	Cd	4831	a	1	hcp	$C_{x}H_{y}O_{(2,3)}$	-123.00966065	-86.63647311	-36.05766447	-86.95199618000001	-0.3155230700000118	-0.2304753004891893	-0.08504776951082249
cd-4832-a	group4	Cd	4832	a	1	hcp	$C_{x}H_{y}O_{(2,3)}$	-123.07740182	-86.75339357	-36.05766447	-87.01973735000001	-0.2663437800000139	-0.2266999156882718	-0.039643864311742105
cd-1221-a	group4	Cd	1221	a	1	hcp	$C_{x}H_{y}O_{(2,3)}$	-65.97678191	-29.73755935	-36.05766447	-29.91911744	-0.1815580899999993	0.4744216516122819	-0.6559797416122812
cd-2421-a	group4	Cd	2421	a	1	hcp	$C_{x}H_{y}O_{(2,3)}$	-82.87562414	-46.59744285	-36.05766447	-46.81795967	-0.2205168200000002	0.3192932947471121	-0.5398101147471123
cd-3621-a	group4	Cd	3621	a	1	hcp	$C_{x}H_{y}O_{(2,3)}$	-99.53838849	-63.21604241	-36.05766447	-63.48072402	-0.2646816100000038	0.2833858028085245	-0.5480674128085283
cd-4822-a	group4	Cd	4822	a	1	hcp	$C_{x}H_{y}O_{(2,3)}$	-116.1317448	-79.83383076	-36.05766447	-80.07408033000002	-0.2402495700000173	-0.1742596141219792	-0.06598995587803808
cd-4821-a	group4	Cd	4821	a	1	hcp	$C_{x}H_{y}O_{(2,3)}$	-116.14717201	-79.81797513	-36.05766447	-80.08950754	-0.271532410000006	-0.0393183132740802	-0.2322140967259258
cd-2422-a	group4	Cd	2422	a	1	hcp	$C_{x}H_{y}O_{(2,3)}$	-82.30669322	-46.08698547	-36.05766447	-46.24902875	-0.1620432799999989	0.2378193884413235	-0.3998626684413224
cd-3622-a	group4	Cd	3622	a	1	hcp	$C_{x}H_{y}O_{(2,3)}$	-99.07390505	-62.80445186	-36.05766447	-63.01624058	-0.2117887199999941	0.1936767809941741	-0.4054655009941682
cd-4823-a	group4	Cd	4823	a	1	hcp	$C_{x}H_{y}O_{(2,3)}$	-115.72275243	-79.3994218	-36.05766447	-79.66508796	-0.265666159999995	-0.1339584147804942	-0.1317077452195008
cd-3623-a	group4	Cd	3623	a	1	hcp	$C_{x}H_{y}O_{(2,3)}$	-99.25332438	-62.96965736	-36.05766447	-63.19565991	-0.2260025499999969	0.1110069916986802	-0.3370095416986771
cd-4825-a	group4	Cd	4825	a	1	hcp	$C_{x}H_{y}O_{(2,3)}$	-116.01666173	-79.68363659	-36.05766447	-79.95899725999999	-0.2753606699999835	-0.336342234383352	0.06098156438336849
cd-4826-a	group4	Cd	4826	a	1	hcp	$C_{x}H_{y}O_{(2,3)}$	-115.90282312	-79.56987925	-36.05766447	-79.84515865	-0.2752794000000023	-0.2672255942659376	-0.008053805734064667
pt-2431-a	group4	Pt	2431	a	111	fcc	$C_{x}H_{y}O_{(2,3)}$	-336.35849359	-53.26551406	-282.75561201	-53.60288158000003	-0.3373675200000292	0.4034219120199651	-0.7407894320199943
pt-3631-a	group4	Pt	3631	a	111	fcc	$C_{x}H_{y}O_{(2,3)}$	-353.31888666	-70.04245097	-282.75561201	-70.56327464999998	-0.5208236799999781	-0.2294350028524405	-0.29138867714753763
pt-3632-a	group4	Pt	3632	a	111	fcc	$C_{x}H_{y}O_{(2,3)}$	-352.6299844	-69.47198845	-282.75561201	-69.87437239000002	-0.4023839400000213	-0.0029538252434235	-0.3994301147565978
pt-4833-a	group4	Pt	4833	a	111	fcc	$C_{x}H_{y}O_{(2,3)}$	-369.38353856	-86.19637059	-282.75561201	-86.62792654999998	-0.431555959999983	-0.2908160081146889	-0.1407399518852941
pt-4831-a	group4	Pt	4831	a	111	fcc	$C_{x}H_{y}O_{(2,3)}$	-369.99116864	-86.63647311	-282.75561201	-87.23555663000002	-0.599083520000022	-0.6943228892573217	0.0952393692572997
pt-1221-a	group4	Pt	1221	a	111	fcc	$C_{x}H_{y}O_{(2,3)}$	-312.82491663	-29.73755935	-282.75561201	-30.069304620000025	-0.3317452700000238	0.5861721231341406	-0.9179173931341644
pt-2421-a	group4	Pt	2421	a	111	fcc	$C_{x}H_{y}O_{(2,3)}$	-329.69259548	-46.59744285	-282.75561201	-46.93698347000003	-0.3395406200000295	0.524727965145587	-0.8642685851456164
pt-3621-a	group4	Pt	3621	a	111	fcc	$C_{x}H_{y}O_{(2,3)}$	-346.38858187	-63.21604241	-282.75561201	-63.63296986	-0.4169274500000028	0.2207526512185964	-0.6376801012185992
pt-4822-a	group4	Pt	4822	a	111	fcc	$C_{x}H_{y}O_{(2,3)}$	-362.98070365	-79.83383076	-282.75561201	-80.22509164000002	-0.3912608800000186	-0.2014985332033632	-0.18976234679665538
pt-4821-a	group4	Pt	4821	a	111	fcc	$C_{x}H_{y}O_{(2,3)}$	-363.06451873	-79.81797513	-282.75561201	-80.30890671999998	-0.4909315899999882	-0.3210190865219857	-0.16991250347800252
pt-2422-a	group4	Pt	2422	a	111	fcc	$C_{x}H_{y}O_{(2,3)}$	-329.1621992	-46.08698547	-282.75561201	-46.40658718999998	-0.3196017199999801	0.1519913887155013	-0.47159310871548143
pt-3622-a	group4	Pt	3622	a	111	fcc	$C_{x}H_{y}O_{(2,3)}$	-345.94111792	-62.80445186	-282.75561201	-63.18550591000002	-0.3810540500000172	0.0445226720362867	-0.42557672203630387
pt-4823-a	group4	Pt	4823	a	111	fcc	$C_{x}H_{y}O_{(2,3)}$	-362.615948	-79.3994218	-282.75561201	-79.86033599000001	-0.4609141900000111	-0.4794543497821166	0.018540159782105492
pt-4824-a	group4	Pt	4824	a	111	fcc	$C_{x}H_{y}O_{(2,3)}$	-362.72434611	-79.5526567	-282.75561201	-79.9687341	-0.416077400000006	-0.5013769575410407	0.08529955754103474
pt-3623-a	group4	Pt	3623	a	111	fcc	$C_{x}H_{y}O_{(2,3)}$	-346.16368512	-62.96965736	-282.75561201	-63.40807311000003	-0.4384157500000327	0.0510848144137838	-0.4895005644138165
pt-4825-a	group4	Pt	4825	a	111	fcc	$C_{x}H_{y}O_{(2,3)}$	-362.92850759	-79.68363659	-282.75561201	-80.17289557999999	-0.4892589899999819	-0.5556928950782378	0.06643390507825592
pt-4826-a	group4	Pt	4826	a	111	fcc	$C_{x}H_{y}O_{(2,3)}$	-362.83035299	-79.56987925	-282.75561201	-80.07474098	-0.5048617300000018	-0.5489499062572776	0.04408817625727579
pd-1231-a	group4	Pd	1231	a	111	fcc	$C_{x}H_{y}O_{(2,3)}$	-278.92750955	-37.08540447	-241.23300654	-37.694503010000034	-0.6090985400000335	0.4184981901330928	-1.0275967301331264
pd-2431-a	group4	Pd	2431	a	111	fcc	$C_{x}H_{y}O_{(2,3)}$	-294.90504311	-53.26551406	-241.23300654	-53.67203657000002	-0.4065225100000162	0.4456021920264987	-0.8521247020265149
pd-3631-a	group4	Pd	3631	a	111	fcc	$C_{x}H_{y}O_{(2,3)}$	-311.84392631	-70.04245097	-241.23300654	-70.61091976999998	-0.5684687999999767	-0.2476881501559376	-0.3207806498440391
pd-3632-a	group4	Pd	3632	a	111	fcc	$C_{x}H_{y}O_{(2,3)}$	-311.21987684	-69.47198845	-241.23300654	-69.98687029999999	-0.5148818499999948	-0.0713714795039095	-0.44351037049608527
pd-4833-a	group4	Pd	4833	a	111	fcc	$C_{x}H_{y}O_{(2,3)}$	-327.93571242	-86.19637059	-241.23300654	-86.70270588000002	-0.506335290000024	-0.4828910063238112	-0.023444283676212763
pd-4831-a	group4	Pd	4831	a	111	fcc	$C_{x}H_{y}O_{(2,3)}$	-328.5493907	-86.63647311	-241.23300654	-87.31638416000001	-0.6799110500000154	-0.7644028955085247	0.0844918455085093
pd-4832-a	group4	Pd	4832	a	111	fcc	$C_{x}H_{y}O_{(2,3)}$	-328.51226714	-86.75339357	-241.23300654	-87.27926060000001	-0.5258670300000148	-0.5478062677956785	0.021939237795663757
pd-1221-a	group4	Pd	1221	a	111	fcc	$C_{x}H_{y}O_{(2,3)}$	-271.34825764	-29.73755935	-241.23300654	-30.115251099999995	-0.3776917499999932	0.5497548164596608	-0.9274465664596541
pd-2421-a	group4	Pd	2421	a	111	fcc	$C_{x}H_{y}O_{(2,3)}$	-288.25654036	-46.59744285	-241.23300654	-47.02353381999998	-0.4260909699999828	0.7353273803234117	-1.1614183503233946
pd-3621-a	group4	Pd	3621	a	111	fcc	$C_{x}H_{y}O_{(2,3)}$	-304.94913881	-63.21604241	-241.23300654	-63.71613227000003	-0.5000898600000312	0.3219244669707422	-0.8220143269707734
pd-4822-a	group4	Pd	4822	a	111	fcc	$C_{x}H_{y}O_{(2,3)}$	-321.56706868	-79.83383076	-241.23300654	-80.33406213999999	-0.5002313799999882	-0.3084143764696705	-0.19181700353031772
pd-4821-a	group4	Pd	4821	a	111	fcc	$C_{x}H_{y}O_{(2,3)}$	-321.65057943	-79.81797513	-241.23300654	-80.41757289	-0.5995977600000089	-0.3801242971749303	-0.21947346282507857
[truncated: 1,109 more rows]
