# Supplementary material for: Fast evaluation of the adsorption energy of organic molecules on metals via graph neural networks
Source: Nat Comput Sci. 2023 May 1;3(5):433–42. doi: 10.1038/s43588-023-00437-y (PMC10766545; doi:10.1038/s43588-023-00437-y)
Supplement: Supplementary file 5 — Source data (.csv) for Supplementary Fig. 14. [file 43588_2023_437_MOESM5_ESM.csv]

	formula	family	metal	reduced_energy_DFT	reduced_energy_GNN	error	family_dict
0	C1H3N1O1-Ag3	amides	Ag	-35.53062025999999	-36.207363024434095	0.6767427644341026	Amides
1	C2H5N1O1-Ag3	amides	Ag	-51.96924505	-52.28474045121408	0.31549540121407915	Amides
2	C2H5N1O1-Ag4	amides	Ag	-52.49882859	-52.4859748911984	-0.012853698801599478	Amides
3	C3H7N1O1-Ag5	amides	Ag	-68.66954573	-68.64423804275611	-0.025307687243881105	Amides
4	C3H7N1O1-Ag3	amides	Ag	-69.08147194000001	-68.98810406330368	-0.09336787669633395	Amides
5	C3H7N1O1-Ag3	amides	Ag	-68.49467070000001	-68.50695750751478	0.012286807514769293	Amides
6	C3H7N1O1-Ag2	amides	Ag	-68.84248379	-68.86343541456083	0.02095162456082278	Amides
7	C4H9N1O1-Ag4	amides	Ag	-85.36801153	-85.39721214015842	0.029200610158412132	Amides
8	C4H9N1O1-Ag3	amides	Ag	-85.31643545000001	-85.55187201861764	0.2354365686176294	Amides
9	C4H9N1O1-Ag4	amides	Ag	-85.79007399999999	-85.8765447774135	0.08647077741350984	Amides
10	C4H9N1O1-Ag4	amides	Ag	-85.73539570000001	-85.70431236580552	-0.031083334194491385	Amides
11	C4H9N1O1-Ag3	amides	Ag	-85.09247864999999	-85.34946178969288	0.2569831396928919	Amides
12	C4H9N1O1-Ag3	amides	Ag	-85.54723776000002	-85.66285891626704	0.11562115626702507	Amides
13	C4H9N1O1-Ag4	amides	Ag	-85.50876153	-85.51844700293805	0.009685472938045336	Amides
14	C4H9N1O1-Ag3	amides	Ag	-85.24669233000002	-85.56490674132444	0.3182144113244192	Amides
15	C1H3N1O1-Au1	amides	Au	-35.547746820000015	-36.93375716456557	1.3860103445655554	Amides
16	C2H5N1O1-Au1	amides	Au	-52.003829249999995	-52.659993950844765	0.6561647008447693	Amides
17	C2H5N1O1-Au2	amides	Au	-52.53726623	-52.68504376678658	0.14777753678657746	Amides
18	C3H7N1O1-Au2	amides	Au	-68.71702733000001	-68.77231866106585	0.055291331065845384	Amides
19	C3H7N1O1-Au2	amides	Au	-69.11294806000001	-69.11092951361233	-0.0020185463876742915	Amides
20	C3H7N1O1-Au2	amides	Au	-68.54591843	-68.38790686789135	-0.15801156210865486	Amides
21	C3H7N1O1-Au3	amides	Au	-68.92929362000001	-68.73119159629918	-0.19810202370082663	Amides
22	C4H9N1O1-Au2	amides	Au	-85.44241797999999	-85.49609208606184	0.05367410606184819	Amides
23	C4H9N1O1-Au1	amides	Au	-85.37216849	-85.30953433966792	-0.0626341503320873	Amides
24	C4H9N1O1-Au2	amides	Au	-85.86853413	-85.85528182858647	-0.013252301413530176	Amides
25	C4H9N1O1-Au1	amides	Au	-85.76335709	-85.74381611844862	-0.019540971551379016	Amides
26	C4H9N1O1-Au2	amides	Au	-85.21334274	-85.27769388330258	0.06435114330257363	Amides
27	C4H9N1O1-Au2	amides	Au	-85.62900775	-85.57013923175562	-0.05886851824438111	Amides
28	C4H9N1O1-Au2	amides	Au	-85.56754527000001	-85.52064127311885	-0.04690399688115576	Amides
29	C4H9N1O1-Au1	amides	Au	-85.29940083	-85.10651899280215	-0.19288183719784513	Amides
30	C1H3N1O1-Cu3	amides	Cu	-35.838531689999996	-36.54183593811918	0.7033042481191814	Amides
31	C2H5N1O1-Cu3	amides	Cu	-52.175449009999994	-52.174282888234146	-0.0011661217658485157	Amides
32	C2H5N1O1-Cu3	amides	Cu	-52.72054011999998	-52.55223473162461	-0.1683053883753729	Amides
33	C3H7N1O1-Cu3	amides	Cu	-68.88071169999998	-68.71451755421084	-0.1661941457891345	Amides
34	C3H7N1O1-Cu3	amides	Cu	-69.32003322999998	-69.28690946541009	-0.03312376458988808	Amides
35	C3H7N1O1-Cu4	amides	Cu	-68.51653619999999	-68.53607062727782	0.019534427277832833	Amides
36	C3H7N1O1-Cu2	amides	Cu	-68.89590733999998	-68.83517227308211	-0.06073506691787145	Amides
37	C4H9N1O1-Cu3	amides	Cu	-85.6169937	-85.56129096068634	-0.05570273931365932	Amides
38	C4H9N1O1-Cu3	amides	Cu	-85.55309602999998	-85.63687673643888	0.08378070643890112	Amides
39	C4H9N1O1-Cu3	amides	Cu	-86.00653351	-86.05427721736586	0.04774370736586775	Amides
40	C4H9N1O1-Cu3	amides	Cu	-85.33104927	-85.44468576685966	0.11363649685966948	Amides
41	C4H9N1O1-Cu3	amides	Cu	-85.73370821999998	-85.59035614178896	-0.14335207821102358	Amides
42	C1H3N1O1-Ir2	amides	Ir	-35.86596775999999	-36.7918679155941	0.925900155594114	Amides
43	C2H5N1O1-Ir2	amides	Ir	-52.38342191999999	-52.534179941293246	0.15075802129325666	Amides
44	C2H5N1O1-Ir3	amides	Ir	-52.90456352000001	-52.90816808993531	0.0036045699352982297	Amides
45	C3H7N1O1-Ir3	amides	Ir	-69.12615540999997	-68.92728827494174	-0.1988671350582223	Amides
46	C3H7N1O1-Ir5	amides	Ir	-69.60192687	-69.47953216999088	-0.12239470000912434	Amides
47	C3H7N1O1-Ir2	amides	Ir	-68.93778321999997	-68.77402780348561	-0.16375541651436265	Amides
48	C3H7N1O1-Ir4	amides	Ir	-69.44255396	-69.15309917247853	-0.28945478752146414	Amides
49	C4H9N1O1-Ir3	amides	Ir	-85.83255300000002	-85.878945729244	0.046392729243976305	Amides
50	C4H9N1O1-Ir2	amides	Ir	-85.78668139000001	-85.71620115358795	-0.07048023641206669	Amides
51	C4H9N1O1-Ir3	amides	Ir	-86.30677981999997	-86.20111878831005	-0.10566103168991958	Amides
52	C4H9N1O1-Ir2	amides	Ir	-86.25823307999997	-86.4449262034353	0.18669312343533306	Amides
53	C4H9N1O1-Ir2	amides	Ir	-85.59584713999999	-85.44563420598543	-0.15021293401456148	Amides
54	C4H9N1O1-Ir2	amides	Ir	-85.99755700999998	-85.84798366988981	-0.149573340110166	Amides
55	C4H9N1O1-Ir2	amides	Ir	-85.92014375000002	-85.7465856525544	-0.17355809744562123	Amides
56	C4H9N1O1-Ir5	amides	Ir	-85.72712339999998	-85.74926792107476	0.022144521074778822	Amides
57	C1H3N1O1-Pd3	amides	Pd	-35.92070222000004	-36.467285867077834	0.5465836470777958	Amides
58	C2H5N1O1-Pd4	amides	Pd	-52.402658830000036	-52.24506905678845	-0.1575897732115834	Amides
59	C2H5N1O1-Pd4	amides	Pd	-52.916653879999984	-52.888462142869244	-0.02819173713074008	Amides
60	C3H7N1O1-Pd4	amides	Pd	-69.15767990000003	-69.10274176264849	-0.05493813735154163	Amides
61	C3H7N1O1-Pd3	amides	Pd	-69.46227712999999	-69.36669260099832	-0.0955845290016697	Amides
62	C3H7N1O1-Pd4	amides	Pd	-68.89936706	-68.99979994821308	0.10043288821307783	Amides
63	C3H7N1O1-Pd4	amides	Pd	-69.29316424000004	-69.10541427120206	-0.18774996879797357	Amides
64	C4H9N1O1-Pd5	amides	Pd	-85.83435127999999	-85.95826440523614	0.12391312523614317	Amides
65	C4H9N1O1-Pd5	amides	Pd	-85.76869773000001	-85.88098843288172	0.11229070288170817	Amides
66	C4H9N1O1-Pd5	amides	Pd	-86.26729507000002	-86.13863892561031	-0.12865614438970852	Amides
67	C4H9N1O1-Pd4	amides	Pd	-86.20872521000004	-86.4469976128577	0.23827240285766038	Amides
68	C4H9N1O1-Pd5	amides	Pd	-85.53019584	-85.61521764778328	0.08502180778327784	Amides
69	C4H9N1O1-Pd3	amides	Pd	-85.99407392000003	-86.04394083841885	0.04986691841881452	Amides
70	C4H9N1O1-Pd4	amides	Pd	-85.95687544	-85.88195294724692	-0.07492249275308893	Amides
71	C4H9N1O1-Pd4	amides	Pd	-85.67719897999999	-85.8680271969837	0.19082821698371788	Amides
72	C1H3N1O1-Pt2	amides	Pt	-36.08354981000002	-36.74400503845263	0.6604552284526051	Amides
73	C2H5N1O1-Pt2	amides	Pt	-52.60700295999999	-52.52357257973886	-0.08343038026112737	Amides
74	C2H5N1O1-Pt3	amides	Pt	-53.26470726000002	-52.80690556390358	-0.45780169609644616	Amides
75	C3H7N1O1-Pt3	amides	Pt	-69.37045312999999	-68.93571313568702	-0.43473999431296306	Amides
76	C3H7N1O1-Pt3	amides	Pt	-69.77153428000003	-69.26726437460754	-0.5042699053924906	Amides
77	C3H7N1O1-Pt2	amides	Pt	-69.16089398000003	-68.75263567862753	-0.4082583013724985	Amides
78	C3H7N1O1-Pt3	amides	Pt	-69.51022118999998	-68.99945892349109	-0.5107622665088911	Amides
79	C4H9N1O1-Pt2	amides	Pt	-86.07626440000001	-85.6549521949352	-0.42131220506480815	Amides
80	C4H9N1O1-Pt2	amides	Pt	-86.02790554	-85.62504076730025	-0.4028647726997576	Amides
81	C4H9N1O1-Pt2	amides	Pt	-86.56489706000002	-86.14711631794155	-0.4177807420584685	Amides
82	C4H9N1O1-Pt2	amides	Pt	-86.53370405999999	-86.37006610991943	-0.16363795008055604	Amides
83	C4H9N1O1-Pt2	amides	Pt	-85.83214748	-85.36158137198413	-0.4705661080158734	Amides
84	C4H9N1O1-Pt3	amides	Pt	-86.22048509000001	-85.873660420169	-0.34682466983100824	Amides
85	C4H9N1O1-Pt2	amides	Pt	-86.18564697	-85.64831312105477	-0.5373338489452237	Amides
86	C4H9N1O1-Pt1	amides	Pt	-85.90824092000003	-85.23889284826839	-0.6693480717316334	Amides
87	C1H3N1O1-Rh5	amides	Rh	-36.80075001	-36.76737843656922	-0.03337157343078445	Amides
88	C2H5N1O1-Rh3	amides	Rh	-52.15177239999997	-52.40699723992825	0.2552248399282817	Amides
89	C2H5N1O1-Rh3	amides	Rh	-52.73610409999998	-53.09610141753102	0.3599973175310396	Amides
90	C3H7N1O1-Rh3	amides	Rh	-68.88344039999998	-68.92714015309281	0.04369975309282381	Amides
91	C3H7N1O1-Rh4	amides	Rh	-69.38803941999998	-69.7677511657657	0.379711745765718	Amides
92	C3H7N1O1-Rh5	amides	Rh	-68.66387818999999	-68.57972638461683	-0.08415180538315781	Amides
93	C3H7N1O1-Rh4	amides	Rh	-69.22731378999998	-69.15547371498714	-0.07184007501284384	Amides
94	C4H9N1O1-Rh5	amides	Rh	-85.57611702999998	-85.89706596876444	0.3209489387644595	Amides
95	C4H9N1O1-Rh5	amides	Rh	-85.58041943999996	-85.60093939048423	0.02051995048427102	Amides
96	C4H9N1O1-Rh4	amides	Rh	-86.00121762999999	-86.27468252858985	0.27346489858986445	Amides
97	C4H9N1O1-Rh5	amides	Rh	-85.94101964999999	-86.51348709956135	0.5724674495613584	Amides
98	C4H9N1O1-Rh3	amides	Rh	-85.31214685999998	-85.58078792963994	0.2686410696399548	Amides
99	C4H9N1O1-Rh3	amides	Rh	-85.73970842	-85.94124417138458	0.2015357513845828	Amides
100	C4H9N1O1-Rh3	amides	Rh	-85.68187379	-85.81120811502255	0.1293343250225547	Amides
101	C4H9N1O1-Rh5	amides	Rh	-85.55102660999995	-85.69454895432068	0.1435223443207292	Amides
102	C1H3N1O1-Ni2	amides	Ni	-35.89883641999998	-36.93862107272149	1.039784652721508	Amides
103	C2H5N1O1-Ni4	amides	Ni	-52.44274004000002	-52.14173741779709	-0.3010026222029296	Amides
104	C2H5N1O1-Ni3	amides	Ni	-53.00509754999999	-52.914069999265195	-0.0910275507347933	Amides
105	C3H7N1O1-Ni3	amides	Ni	-69.16114224999998	-68.90201914680499	-0.25912310319499454	Amides
106	C3H7N1O1-Ni2	amides	Ni	-69.59746513000002	-69.43464837918333	-0.16281675081668823	Amides
107	C3H7N1O1-Ni4	amides	Ni	-69.00561804999998	-68.87916101752339	-0.12645703247659412	Amides
108	C3H7N1O1-Ni2	amides	Ni	-69.16456933999999	-68.93883058390311	-0.22573875609687377	Amides
109	C4H9N1O1-Ni3	amides	Ni	-85.88281505	-85.85138358302713	-0.03143146697287591	Amides
110	C4H9N1O1-Ni2	amides	Ni	-85.83212993000004	-85.68937846838439	-0.14275146161564578	Amides
111	C4H9N1O1-Ni2	amides	Ni	-86.32153007000002	-86.2288083882109	-0.0927216817891292	Amides
112	C4H9N1O1-Ni4	amides	Ni	-86.22141822	-86.31167624742068	0.09025802742067413	Amides
113	C4H9N1O1-Ni3	amides	Ni	-85.60562356	-85.57331294330967	-0.03231061669032442	Amides
114	C4H9N1O1-Ni3	amides	Ni	-86.06305307	-85.8512974656731	-0.21175560432689622	Amides
115	C4H9N1O1-Ni5	amides	Ni	-86.08105817000003	-86.03027803314329	-0.05078013685674421	Amides
116	C4H9N1O1-Ni5	amides	Ni	-85.60329494999999	-85.83974855438126	0.23645360438126772	Amides
117	C4H9N1O1-Cu4	amides	Cu	-85.97045255999998	-86.00585515153885	0.03540259153886893	Amides
118	C4H9N1O1-Cu3	amides	Cu	-85.80230007	-85.82080732941903	0.018507259419024535	Amides
119	C4H9N1O1-Cu2	amides	Cu	-85.46353699	-85.46892493144215	0.0053879414421516	Amides
120	C1H4N2-Ag3	amidines	Ag	-40.77278359	-41.32260525222016	0.5498216622201539	Amidines
121	C2H6N2-Ag4	amidines	Ag	-57.166165910000004	-57.02417228714669	-0.14199362285331318	Amidines
122	C2H6N2-Ag3	amidines	Ag	-57.553493750000015	-57.48393102394522	-0.06956272605479796	Amidines
123	C2H6N2-Ag4	amidines	Ag	-57.170934349999996	-57.068443496509204	-0.10249085349079223	Amidines
124	C2H6N2-Ag4	amidines	Ag	-56.99826937000002	-57.120194285127525	0.12192491512750792	Amidines
125	C3H8N2-Ag3	amidines	Ag	-73.88659667	-73.86026520408133	-0.026331465918673302	Amidines
126	C3H8N2-Ag4	amidines	Ag	-74.16225327	-74.2349587256174	0.0727054556174096	Amidines
127	C3H8N2-Ag5	amidines	Ag	-73.86377766	-73.83576208980871	-0.028015570191286088	Amidines
128	C3H8N2-Ag5	amidines	Ag	-73.67221784000002	-73.69792853762554	0.025710697625527246	Amidines
129	C3H8N2-Ag3	amidines	Ag	-73.83899377000002	-73.72108563765458	-0.11790813234543407	Amidines
130	C3H8N2-Ag4	amidines	Ag	-73.76192178000001	-73.66388318993906	-0.09803859006095195	Amidines
131	C3H8N2-Ag3	amidines	Ag	-73.45482584	-73.47753162284359	0.022705782843587485	Amidines
132	C3H8N2-Ag3	amidines	Ag	-73.77290363000002	-73.80496810282382	0.03206447282380509	Amidines
133	C3H8N2-Ag5	amidines	Ag	-73.54376556999999	-73.46591410472637	-0.07785146527362485	Amidines
134	C3H8N2-Ag3	amidines	Ag	-73.39093619	-73.5615977332703	0.17066154327029892	Amidines
135	C4H10N2-Ag4	amidines	Ag	-90.6416182	-90.34457260506237	-0.2970455949376287	Amidines
136	C4H10N2-Ag3	amidines	Ag	-90.50542734	-90.63501314151347	0.1295858015134712	Amidines
137	C4H10N2-Ag4	amidines	Ag	-90.79620649000002	-90.73654894661534	-0.05965754338467377	Amidines
138	C4H10N2-Ag3	amidines	Ag	-90.78470786000001	-90.84794576286995	0.06323790286994324	Amidines
139	C4H10N2-Ag2	amidines	Ag	-90.24318871999999	-90.10244390422511	-0.1407448157748803	Amidines
140	C4H10N2-Ag2	amidines	Ag	-90.17125094000001	-90.21520481936766	0.04395387936764905	Amidines
141	C4H10N2-Ag6	amidines	Ag	-90.53149465	-90.3905650132742	-0.14092963672580083	Amidines
142	C4H10N2-Ag4	amidines	Ag	-90.10998381	-90.50479451636089	0.3948107063608859	Amidines
143	C4H10N2-Ag5	amidines	Ag	-90.50214265999999	-90.49042095585669	-0.011721704143297984	Amidines
144	C4H10N2-Ag7	amidines	Ag	-90.39855945000001	-90.27690962588107	-0.12164982411893277	Amidines
145	C4H10N2-Ag5	amidines	Ag	-90.43861210000001	-90.30170453445496	-0.13690756554505867	Amidines
146	C4H10N2-Ag4	amidines	Ag	-90.39667874999999	-90.32590810386444	-0.07077064613555706	Amidines
147	C4H10N2-Ag4	amidines	Ag	-90.17502399000001	-90.03874232332946	-0.13628166667055552	Amidines
148	C4H10N2-Ag5	amidines	Ag	-90.25144308000002	-90.58574712561692	0.3343040456169035	Amidines
149	C4H10N2-Ag3	amidines	Ag	-90.51069975	-90.44921322783506	-0.06148652216494099	Amidines
150	C4H10N2-Ag5	amidines	Ag	-90.20076415000001	-90.17348612837876	-0.0272780216212567	Amidines
151	C4H10N2-Ag5	amidines	Ag	-89.93113373999999	-90.29729991885388	0.3661661788538879	Amidines
152	C4H10N2-Ag5	amidines	Ag	-90.08186174000001	-90.10079848864734	0.01893674864733441	Amidines
153	C4H10N2-Ag4	amidines	Ag	-90.27591585	-90.27848729580701	0.002571445807006967	Amidines
154	C4H10N2-Ag2	amidines	Ag	-90.13979624	-90.42054648302377	0.2807502430237747	Amidines
155	C4H10N2-Ag5	amidines	Ag	-89.7182538	-89.85556382190788	0.13731002190787933	Amidines
156	C4H10N2-Ag4	amidines	Ag	-89.64992289999999	-89.90360811960852	0.25368521960852775	Amidines
157	C4H10N2-Ag5	amidines	Ag	-90.23085164000001	-90.17868761656248	-0.05216402343752691	Amidines
158	C4H10N2-Ag5	amidines	Ag	-90.10054577000001	-89.91599064688742	-0.18455512311258815	Amidines
159	C1H4N2-Au3	amidines	Au	-41.00338568999999	-41.165178136117945	0.16179244611795696	Amidines
160	C2H6N2-Au3	amidines	Au	-57.42779057999999	-57.39665395620883	-0.031136623791162776	Amidines
161	C2H6N2-Au3	amidines	Au	-57.81973633000001	-57.832786683985596	0.01305035398558374	Amidines
162	C2H6N2-Au4	amidines	Au	-57.42617408999999	-57.16548971688736	-0.2606843731126318	Amidines
163	C2H6N2-Au2	amidines	Au	-57.2290103	-57.418766596262344	0.18975629626234536	Amidines
164	C3H8N2-Au3	amidines	Au	-74.15257806	-74.10225102187535	-0.05032703812464945	Amidines
165	C3H8N2-Au3	amidines	Au	-74.46757393000001	-74.52637870344174	0.058804773441721636	Amidines
166	C3H8N2-Au1	amidines	Au	-73.64648272	-73.60242281318216	-0.04405990681783578	Amidines
167	C3H8N2-Au4	amidines	Au	-73.90401186	-73.94372131658362	0.03970945658362268	Amidines
168	C3H8N2-Au2	amidines	Au	-74.15325107999999	-73.91434460595276	-0.23890647404722642	Amidines
169	C3H8N2-Au2	amidines	Au	-73.99077326	-73.94197715310656	-0.048796106893433944	Amidines
170	C3H8N2-Au2	amidines	Au	-73.71970162	-73.77150785079353	0.05180623079353097	Amidines
171	C3H8N2-Au2	amidines	Au	-74.02340616000001	-73.85646340995851	-0.16694275004149972	Amidines
172	C3H8N2-Au4	amidines	Au	-73.83784655	-73.73652970863391	-0.10131684136608499	Amidines
173	C3H8N2-Au2	amidines	Au	-73.62727487999999	-73.74304441470223	0.11576953470223827	Amidines
174	C4H10N2-Au1	amidines	Au	-90.91720765	-90.4646718670001	-0.45253578299988817	Amidines
175	C4H10N2-Au3	amidines	Au	-90.77797258000001	-90.83267084072686	0.0546982607268518	Amidines
176	C4H10N2-Au3	amidines	Au	-91.06367114	-91.09097008418918	0.02729894418918377	Amidines
177	C4H10N2-Au3	amidines	Au	-91.03474731	-91.17121193821657	0.13646462821657224	Amidines
178	C4H10N2-Au2	amidines	Au	-90.37732932	-90.1685361028688	-0.2087932171312019	Amidines
179	C4H10N2-Au1	amidines	Au	-90.29252326	-90.23983323439039	-0.052690025609607005	Amidines
180	C4H10N2-Au3	amidines	Au	-90.22847661	-90.37330365083135	0.1448270408313448	Amidines
181	C4H10N2-Au3	amidines	Au	-90.57678041	-90.67215268573047	0.09537227573046891	Amidines
182	C4H10N2-Au4	amidines	Au	-90.71240445000001	-90.49111563584592	-0.22128881415409296	Amidines
183	C4H10N2-Au4	amidines	Au	-90.5611346	-90.54631456331981	-0.014820036680191606	Amidines
184	C4H10N2-Au3	amidines	Au	-90.66837901	-90.49641472369755	-0.17196428630244043	Amidines
185	C4H10N2-Au3	amidines	Au	-90.64501003000001	-90.62913304857994	-0.015876981420063885	Amidines
186	C4H10N2-Au1	amidines	Au	-90.4303516	-90.15141712111796	-0.2789344788820358	Amidines
187	C4H10N2-Au3	amidines	Au	-90.47524557	-90.50336152358975	0.028115953589747278	Amidines
188	C4H10N2-Au2	amidines	Au	-90.76560900000001	-90.56785193944836	-0.19775706055165188	Amidines
189	C4H10N2-Au4	amidines	Au	-90.45776784	-90.24644245425475	-0.21132538574525483	Amidines
190	C4H10N2-Au3	amidines	Au	-90.05348981	-90.46661237804437	0.413122568044372	Amidines
191	C4H10N2-Au3	amidines	Au	-90.33903609999999	-90.37020801901163	0.031171919011640625	Amidines
192	C4H10N2-Au3	amidines	Au	-90.56206816	-90.38581707648838	-0.176251083511616	Amidines
193	C4H10N2-Au2	amidines	Au	-90.36560173000001	-90.38314399381912	0.017542263819109394	Amidines
194	C4H10N2-Au3	amidines	Au	-89.88015442	-89.92136896270479	0.04121454270479319	Amidines
195	C4H10N2-Au4	amidines	Au	-89.92770329999999	-90.05511725114144	0.12741395114144893	Amidines
196	C4H10N2-Au3	amidines	Au	-90.51987561000001	-90.32335099256528	-0.19652461743473282	Amidines
197	C4H10N2-Au4	amidines	Au	-90.28878023000001	-90.1807406542827	-0.1080395757173136	Amidines
198	C1H4N2-Cu4	amidines	Cu	-41.167917819999985	-41.20194909805966	0.03403127805967188	Amidines
199	C2H6N2-Cu3	amidines	Cu	-57.57145793999999	-57.576561146408444	0.005103206408456629	Amidines
200	C2H6N2-Cu3	amidines	Cu	-57.95508006	-57.99722490093768	0.04214484093768078	Amidines
201	C2H6N2-Cu3	amidines	Cu	-57.079523489999985	-57.33383421701849	0.2543107270185061	Amidines
202	C2H6N2-Cu2	amidines	Cu	-56.981553219999995	-57.549931364077935	0.5683781440779399	Amidines
203	C3H8N2-Cu4	amidines	Cu	-74.28459035999998	-74.29435888820792	0.009768528207942495	Amidines
204	C3H8N2-Cu3	amidines	Cu	-74.62216077	-74.49414282489244	-0.12801794510755826	Amidines
205	C3H8N2-Cu6	amidines	Cu	-74.19937145	-74.16974592868733	-0.029625521312667047	Amidines
206	C3H8N2-Cu3	amidines	Cu	-74.06283447999999	-74.08853640265843	0.025701922658441845	Amidines
207	C3H8N2-Cu4	amidines	Cu	-74.2192277	-74.25937443077567	0.040146730775660444	Amidines
208	C3H8N2-Cu4	amidines	Cu	-74.07404213999999	-74.1334945414483	0.05945240144831132	Amidines
209	C3H8N2-Cu3	amidines	Cu	-73.83123225999998	-73.94920110734982	0.11796884734984303	Amidines
210	C3H8N2-Cu5	amidines	Cu	-74.10860513999998	-74.18791152334757	0.07930638334758555	Amidines
211	C3H8N2-Cu6	amidines	Cu	-73.92304669999999	-73.8252938077811	-0.09775289221889238	Amidines
212	C3H8N2-Cu4	amidines	Cu	-73.73572227	-73.78045099448119	0.04472872448118892	Amidines
213	C4H10N2-Cu4	amidines	Cu	-91.04996762000002	-90.81424402342606	-0.2357235965739619	Amidines
214	C4H10N2-Cu3	amidines	Cu	-90.92339929999997	-91.04064769541645	0.1172483954164818	Amidines
215	C4H10N2-Cu5	amidines	Cu	-91.19633436999999	-91.00552903844083	-0.19080533155916157	Amidines
216	C4H10N2-Cu3	amidines	Cu	-91.19315019999999	-91.30998259074056	0.11683239074056928	Amidines
217	C4H10N2-Cu4	amidines	Cu	-90.33648004999998	-90.48012361677684	0.1436435667768592	Amidines
218	C4H10N2-Cu2	amidines	Cu	-90.22094606999997	-90.00937400914061	-0.21157206085935343	Amidines
219	C4H10N2-Cu6	amidines	Cu	-90.87732656999998	-90.81069024728288	-0.06663632271710185	Amidines
220	C4H10N2-Cu5	amidines	Cu	-90.69659001999997	-90.62443793043792	-0.07215208956205288	Amidines
221	C4H10N2-Cu6	amidines	Cu	-90.65963392999998	-90.85074055806626	0.19110662806627943	Amidines
222	C4H10N2-Cu4	amidines	Cu	-90.50205352	-90.77365748858489	0.2716039685848841	Amidines
223	C4H10N2-Cu5	amidines	Cu	-90.79189842	-90.69192867491115	-0.09996974508884193	Amidines
224	C4H10N2-Cu4	amidines	Cu	-90.70608978999996	-90.75092365535093	0.04483386535096656	Amidines
225	C4H10N2-Cu2	amidines	Cu	-90.53811108999997	-90.4933489458939	-0.044762144106073265	Amidines
226	C4H10N2-Cu5	amidines	Cu	-90.65363638999997	-90.7959297328012	0.1422933428012243	Amidines
227	C4H10N2-Cu5	amidines	Cu	-90.82578825000002	-90.89771011118853	0.07192186118851396	Amidines
228	C4H10N2-Cu6	amidines	Cu	-90.56608304999997	-90.55814593953288	-0.007937110467096886	Amidines
229	C4H10N2-Cu6	amidines	Cu	-90.60504930000002	-90.50844818863476	-0.09660111136525984	Amidines
230	C4H10N2-Cu5	amidines	Cu	-90.38160541999997	-90.41347452591039	0.031869105910416806	Amidines
231	C4H10N2-Cu6	amidines	Cu	-90.64547055999998	-90.5366820502131	-0.10878850978687638	Amidines
232	C4H10N2-Cu3	amidines	Cu	-90.49889698999999	-90.50748826719511	0.00859127719512287	Amidines
233	C4H10N2-Cu5	amidines	Cu	-89.95426959999998	-89.88494706310476	-0.06932253689521417	Amidines
234	C4H10N2-Cu5	amidines	Cu	-89.99929412	-90.26939445145226	0.2701003314522552	Amidines
235	C4H10N2-Cu7	amidines	Cu	-90.57641623	-90.56667959520209	-0.009736634797917532	Amidines
236	C4H10N2-Cu6	amidines	Cu	-90.38922342000001	-90.1389048436923	-0.2503185763077056	Amidines
237	C1H4N2-Ir5	amidines	Ir	-41.55784689000001	-40.84534976554442	-0.712497124455588	Amidines
238	C2H6N2-Ir4	amidines	Ir	-58.36333429000001	-57.982938606018905	-0.38039568398110646	Amidines
239	C2H6N2-Ir5	amidines	Ir	-58.674361929999975	-58.29847259120453	-0.37588933879544584	Amidines
240	C2H6N2-Ir3	amidines	Ir	-57.561334629999976	-57.732619570697196	0.17128494069721967	Amidines
241	C2H6N2-Ir3	amidines	Ir	-57.43890141999998	-57.645340206498034	0.20643878649805458	Amidines
242	C3H8N2-Ir4	amidines	Ir	-75.08323585	-75.04104170283443	-0.042194147165560025	Amidines
243	C3H8N2-Ir5	amidines	Ir	-75.43979499	-75.33189588964275	-0.10789910035724404	Amidines
244	C3H8N2-Ir3	amidines	Ir	-74.26808781	-74.30546300336616	0.037375193366159465	Amidines
245	C3H8N2-Ir6	amidines	Ir	-74.76038769999997	-74.41584463954563	-0.3445430604543418	Amidines
246	C3H8N2-Ir5	amidines	Ir	-75.11306855999999	-74.8638985926415	-0.2491699673584833	Amidines
247	C3H8N2-Ir4	amidines	Ir	-74.63845200999998	-74.504309552652	-0.13414245734797703	Amidines
248	C3H8N2-Ir2	amidines	Ir	-74.44972021000001	-74.0973783584551	-0.3523418515449066	Amidines
249	C3H8N2-Ir4	amidines	Ir	-74.66361147999999	-74.59151169829039	-0.0720997817095963	Amidines
250	C3H8N2-Ir6	amidines	Ir	-74.65786364000002	-74.32275838216385	-0.33510525783616174	Amidines
251	C3H8N2-Ir4	amidines	Ir	-74.35461691	-74.33246911853381	-0.022147791466196054	Amidines
252	C4H10N2-Ir4	amidines	Ir	-91.86540849	-91.31404503338827	-0.5513634566117247	Amidines
253	C4H10N2-Ir5	amidines	Ir	-91.63103330000001	-91.57472341228474	-0.056309887715272566	Amidines
254	C4H10N2-Ir5	amidines	Ir	-92.06404550000002	-91.89026428685868	-0.1737812131413392	Amidines
255	C4H10N2-Ir4	amidines	Ir	-91.99096744999997	-91.97249143295444	-0.018476017045529147	Amidines
256	C4H10N2-Ir3	amidines	Ir	-91.00998792000001	-90.9169613586253	-0.09302656137471388	Amidines
257	C4H10N2-Ir1	amidines	Ir	-90.87534417	-90.75710458490789	-0.11823958509211252	Amidines
258	C4H10N2-Ir6	amidines	Ir	-91.55176892999998	-91.3980863850757	-0.1536825449242798	Amidines
259	C4H10N2-Ir5	amidines	Ir	-91.42286969999998	-91.21034825681579	-0.21252144318418686	Amidines
260	C4H10N2-Ir5	amidines	Ir	-92.0006424	-91.47962688880193	-0.5210155111980725	Amidines
261	C4H10N2-Ir5	amidines	Ir	-91.22389411	-91.26566085919703	0.0417667491970235	Amidines
262	C4H10N2-Ir5	amidines	Ir	-91.74393077000002	-91.59387820828498	-0.150052561715043	Amidines
263	C4H10N2-Ir6	amidines	Ir	-91.20458838999997	-91.23337948197901	0.028791091979044836	Amidines
264	C4H10N2-Ir2	amidines	Ir	-91.20829414999997	-91.02336336834585	-0.18493078165411703	Amidines
265	C4H10N2-Ir3	amidines	Ir	-91.18625495999999	-91.29172915637923	0.10547419637924804	Amidines
266	C4H10N2-Ir5	amidines	Ir	-91.39745770999997	-91.35885476327134	-0.03860294672863063	Amidines
267	C4H10N2-Ir5	amidines	Ir	-91.10503812999997	-91.14145092889333	0.036412798893366016	Amidines
268	C4H10N2-Ir5	amidines	Ir	-90.67256357000002	-90.67967245308483	0.007108883084811168	Amidines
269	C4H10N2-Ir6	amidines	Ir	-91.07169467	-90.79108075165333	-0.28061391834667404	Amidines
270	C4H10N2-Ir4	amidines	Ir	-91.44926191000002	-91.08555387673606	-0.3637080332639613	Amidines
271	C4H10N2-Ir5	amidines	Ir	-91.09246234	-91.16674187342645	0.07427953342644855	Amidines
272	C4H10N2-Ir5	amidines	Ir	-90.90848242999999	-90.51022220612789	-0.3982602238721	Amidines
273	C4H10N2-Ir6	amidines	Ir	-90.56698445	-90.72905214388872	0.16206769388871578	Amidines
274	C4H10N2-Ir6	amidines	Ir	-91.30879533000001	-91.12746661882937	-0.18132871117063587	Amidines
275	C4H10N2-Ir6	amidines	Ir	-91.00304146000002	-91.0935490118847	0.09050755188468429	Amidines
276	C1H4N2-Pd4	amidines	Pd	-41.55772694999999	-41.642385397075415	0.08465844707542658	Amidines
277	C2H6N2-Pd4	amidines	Pd	-57.98673254000002	-57.7906925213331	-0.19604001866692045	Amidines
278	C2H6N2-Pd4	amidines	Pd	-58.4002735	-58.10428369901169	-0.29598980098830907	Amidines
279	C2H6N2-Pd3	amidines	Pd	-57.40663663000001	-57.706641983794576	0.3000053537945675	Amidines
280	C2H6N2-Pd4	amidines	Pd	-57.73986024000001	-57.3903627964387	-0.3494974435613116	Amidines
281	C3H8N2-Pd4	amidines	Pd	-74.72324663999999	-74.71280124558982	-0.010445394410169229	Amidines
282	C3H8N2-Pd5	amidines	Pd	-75.06929949000002	-74.90917393035207	-0.16012555964795183	Amidines
283	C3H8N2-Pd4	amidines	Pd	-74.10978643000001	-74.38937130374161	0.279584873741598	Amidines
284	C3H8N2-Pd5	amidines	Pd	-74.46854978000002	-74.1815158745212	-0.2870339054788218	Amidines
285	C3H8N2-Pd5	amidines	Pd	-74.69264089999999	-74.8744924624771	0.18185156247710665	Amidines
286	C3H8N2-Pd6	amidines	Pd	-74.40610390999998	-74.3505025230556	-0.055601386944388764	Amidines
287	C3H8N2-Pd6	amidines	Pd	-74.26392844	-74.40033935348048	0.13641091348047496	Amidines
288	C3H8N2-Pd7	amidines	Pd	-74.50822801000001	-74.80387092159792	0.2956429115979091	Amidines
289	C3H8N2-Pd6	amidines	Pd	-74.38759327	-74.41912183545344	0.03152856545344207	Amidines
290	C3H8N2-Pd5	amidines	Pd	-74.17069986999999	-74.26967435337615	0.09897448337615344	Amidines
291	C4H10N2-Pd4	amidines	Pd	-91.52751091000002	-91.44437274052262	-0.08313816947739383	Amidines
292	C4H10N2-Pd5	amidines	Pd	-91.29877683000004	-91.27038353489233	-0.02839329510770483	Amidines
293	C4H10N2-Pd5	amidines	Pd	-91.63887535	-91.61348081452621	-0.025394535473793667	Amidines
294	C4H10N2-Pd5	amidines	Pd	-91.62213191000004	-91.82909111147751	0.20695920147747415	Amidines
295	C4H10N2-Pd4	amidines	Pd	-90.86347621000002	-90.8968650128876	0.033388802887586166	Amidines
296	C4H10N2-Pd3	amidines	Pd	-90.77299063000001	-90.84338728426302	0.07039665426300701	Amidines
297	C4H10N2-Pd6	amidines	Pd	-91.38418259	-91.16769949840332	-0.21648309159667178	Amidines
298	C4H10N2-Pd6	amidines	Pd	-91.10145279000002	-91.2571019424373	0.1556491524372774	Amidines
299	C4H10N2-Pd6	amidines	Pd	-91.23049799000003	-91.38919448121369	0.1586964912136608	Amidines
300	C4H10N2-Pd7	amidines	Pd	-91.09664597000003	-90.98980286136259	-0.10684310863743463	Amidines
301	C4H10N2-Pd5	amidines	Pd	-91.31313463000001	-91.30464561125315	-0.008489018746857369	Amidines
302	C4H10N2-Pd6	amidines	Pd	-91.17040542000004	-91.28319664894141	0.11279122894137572	Amidines
303	C4H10N2-Pd5	amidines	Pd	-90.80621839	-90.73664769451463	-0.06957069548536765	Amidines
304	C4H10N2-Pd5	amidines	Pd	-90.99794920000002	-91.37418480052102	0.37623560052099947	Amidines
305	C4H10N2-Pd6	amidines	Pd	-91.25665749999999	-91.49712593514192	0.24046843514193483	Amidines
306	C4H10N2-Pd6	amidines	Pd	-90.97470670999999	-90.85486730167163	-0.11983940832836026	Amidines
307	C4H10N2-Pd6	amidines	Pd	-91.10939742000002	-91.21744662325109	0.10804920325107048	Amidines
308	C4H10N2-Pd6	amidines	Pd	-90.89345547000002	-90.80420962933385	-0.08924584066616603	Amidines
309	C4H10N2-Pd5	amidines	Pd	-91.12958891000002	-91.07956470182074	-0.05002420817928055	Amidines
310	C4H10N2-Pd4	amidines	Pd	-90.92189388	-90.90378769992066	-0.01810618007934295	Amidines
311	C4H10N2-Pd6	amidines	Pd	-90.44633687000001	-90.4312112561475	-0.015125613852504216	Amidines
312	C4H10N2-Pd6	amidines	Pd	-90.48230788000004	-90.76701152531612	0.2847036453160854	Amidines
313	C4H10N2-Pd7	amidines	Pd	-91.06490233000002	-91.13382782071412	0.06892549071409348	Amidines
314	C4H10N2-Pd6	amidines	Pd	-90.81676681000002	-90.56349554956556	-0.2532712604344596	Amidines
315	C1H4N2-Pt3	amidines	Pt	-42.14305565000001	-42.074136473878866	-0.06891917612114185	Amidines
316	C2H6N2-Pt3	amidines	Pt	-58.573724760000005	-58.045119928557995	-0.52860483144201	Amidines
317	C2H6N2-Pt3	amidines	Pt	-58.921317750000014	-58.28966910115934	-0.6316486488406738	Amidines
318	C2H6N2-Pt1	amidines	Pt	-57.78247164999999	-57.981762817078476	0.19929116707848493	Amidines
319	C2H6N2-Pt2	amidines	Pt	-57.67366887000003	-57.843933714291936	0.17026484429190702	Amidines
320	C3H8N2-Pt3	amidines	Pt	-75.30048026999998	-74.75231404055509	-0.5481662294448881	Amidines
321	C3H8N2-Pt3	amidines	Pt	-75.59134387	-74.95650589400591	-0.6348379759940883	Amidines
322	C3H8N2-Pt3	amidines	Pt	-74.50397693000002	-74.4439056923002	-0.06007123769981604	Amidines
323	C3H8N2-Pt6	amidines	Pt	-74.89878028999999	-74.84795941864095	-0.050820871359036346	Amidines
324	C3H8N2-Pt3	amidines	Pt	-75.22790144999999	-74.5392843936464	-0.6886170563535927	Amidines
325	C3H8N2-Pt5	amidines	Pt	-75.00327249000003	-74.58701637240974	-0.4162561175902937	Amidines
326	C3H8N2-Pt2	amidines	Pt	-74.71040841000001	-74.3333403390988	-0.37706807090121686	Amidines
327	C3H8N2-Pt3	amidines	Pt	-74.96230988000002	-74.45967607628685	-0.5026338037131666	Amidines
328	C3H8N2-Pt6	amidines	Pt	-74.95023896999999	-74.32351908545783	-0.6267198845421547	Amidines
329	C3H8N2-Pt4	amidines	Pt	-74.30870085999999	-74.49171689902926	0.183016039029269	Amidines
330	C4H10N2-Pt3	amidines	Pt	-92.08793070000002	-91.4201278347832	-0.6678028652168138	Amidines
331	C4H10N2-Pt5	amidines	Pt	-91.02004133999998	-90.81741658674872	-0.20262475325125706	Amidines
332	C4H10N2-Pt4	amidines	Pt	-92.19064157999998	-91.67389386072911	-0.5167477192708674	Amidines
333	C4H10N2-Pt4	amidines	Pt	-92.10406230000001	-91.72180266712607	-0.3822596328739394	Amidines
334	C4H10N2-Pt2	amidines	Pt	-91.2447252	-90.85070266643048	-0.394022533569526	Amidines
335	C4H10N2-Pt1	amidines	Pt	-91.13364193000001	-90.6871841828195	-0.4464577471805171	Amidines
336	C4H10N2-Pt5	amidines	Pt	-91.88665787000002	-91.30257190536798	-0.5840859646320382	Amidines
337	C4H10N2-Pt3	amidines	Pt	-91.66796134999998	-91.0414824596349	-0.6264788903650782	Amidines
338	C4H10N2-Pt1	amidines	Pt	-91.35746537	-90.80717665923822	-0.5502887107617767	Amidines
339	C4H10N2-Pt6	amidines	Pt	-91.42239582000002	-91.19721823090387	-0.22517758909614827	Amidines
340	C4H10N2-Pt4	amidines	Pt	-91.86887105	-91.34216751652205	-0.5267035334779422	Amidines
341	C4H10N2-Pt5	amidines	Pt	-91.63088112000003	-91.21475631711102	-0.41612480288900144	Amidines
342	C4H10N2-Pt2	amidines	Pt	-91.45284736000002	-90.9290131952647	-0.5238341647353195	Amidines
343	C4H10N2-Pt3	amidines	Pt	-91.48797549	-91.20100624625005	-0.2869692437499509	Amidines
344	C4H10N2-Pt3	amidines	Pt	-91.68603916	-91.2460490671047	-0.4399900928953002	Amidines
345	C4H10N2-Pt4	amidines	Pt	-91.43176834000002	-90.95822649821628	-0.47354184178374226	Amidines
346	C4H10N2-Pt3	amidines	Pt	-90.92568101	-90.52829651639283	-0.3973844936071771	Amidines
347	C4H10N2-Pt5	amidines	Pt	-91.33988421999999	-90.95674527972687	-0.38313894027311335	Amidines
348	C4H10N2-Pt4	amidines	Pt	-91.69693918000002	-90.86226076357342	-0.8346784164265983	Amidines
349	C4H10N2-Pt2	amidines	Pt	-91.43455270999999	-90.91310789409006	-0.5214448159099305	Amidines
350	C4H10N2-Pt5	amidines	Pt	-90.81213989999998	-90.51866285505474	-0.2934770449452344	Amidines
351	C4H10N2-Pt4	amidines	Pt	-90.98668235000002	-90.6735696032622	-0.3131127467378292	Amidines
352	C4H10N2-Pt5	amidines	Pt	-91.62213057000002	-91.0180034242307	-0.6041271457693256	Amidines
353	C4H10N2-Pt5	amidines	Pt	-91.23675565000002	-91.08331941845668	-0.1534362315433384	Amidines
354	C1H4N2-Rh5	amidines	Rh	-41.297697049999954	-40.93892603067064	-0.35877101932931055	Amidines
355	C2H6N2-Rh6	amidines	Rh	-57.86701692999998	-57.9314358353802	0.06441890538022221	Amidines
356	C2H6N2-Rh4	amidines	Rh	-58.869526570000005	-58.332018171179776	-0.5375083988202292	Amidines
357	C2H6N2-Rh3	amidines	Rh	-57.20779197999997	-57.657872003857264	0.4500800238572964	Amidines
358	C2H6N2-Rh4	amidines	Rh	-57.53884624	-57.5241512729739	-0.014694967026095185	Amidines
359	C3H8N2-Rh4	amidines	Rh	-74.57583316	-74.73027833200452	0.15444517200451457	Amidines
360	C3H8N2-Rh4	amidines	Rh	-75.52655540999996	-75.0630165551215	-0.4635388548784647	Amidines
361	C3H8N2-Rh4	amidines	Rh	-73.89483759999996	-74.33109913496003	0.43626153496006737	Amidines
362	C3H8N2-Rh6	amidines	Rh	-74.51106243999999	-74.42716318691542	-0.08389925308456725	Amidines
363	C3H8N2-Rh5	amidines	Rh	-74.61894775999997	-74.82764548305539	0.20869772305542256	Amidines
364	C3H8N2-Rh6	amidines	Rh	-74.18692102	-74.24149043986314	0.05456941986314234	Amidines
365	C3H8N2-Rh6	amidines	Rh	-74.38989849000001	-74.13787561830593	-0.25202287169408066	Amidines
366	C3H8N2-Rh5	amidines	Rh	-74.26469426	-74.48365631469154	0.21896205469154495	Amidines
367	C3H8N2-Rh6	amidines	Rh	-74.1760339	-74.32888477072993	0.1528508707299352	Amidines
368	C3H8N2-Rh6	amidines	Rh	-73.97410699	-74.29897262545036	0.3248656354503652	Amidines
369	C4H10N2-Rh5	amidines	Rh	-91.36014606999998	-91.42114976071775	0.06100369071776868	Amidines
370	C4H10N2-Rh6	amidines	Rh	-91.62070122	-91.21399274323858	-0.4067084767614233	Amidines
371	C4H10N2-Rh5	amidines	Rh	-91.60299748	-91.67763135389424	0.0746338738942427	Amidines
372	C4H10N2-Rh5	amidines	Rh	-91.52350637999996	-91.83686119327427	0.3133548132743158	Amidines
373	C4H10N2-Rh4	amidines	Rh	-90.64682743999998	-90.81120695140709	0.16437951140710538	Amidines
374	C4H10N2-Rh3	amidines	Rh	-90.53145845999995	-90.76942740415467	0.2379689441547157	Amidines
375	C4H10N2-Rh7	amidines	Rh	-90.59277392999996	-91.28075321254957	0.6879792825496054	Amidines
376	C4H10N2-Rh5	amidines	Rh	-90.91866779999998	-91.19884527477944	0.28017747477946386	Amidines
377	C4H10N2-Rh6	amidines	Rh	-91.64790189999997	-91.3681072117889	-0.27979468821106934	Amidines
378	C4H10N2-Rh6	amidines	Rh	-91.03530187999996	-91.20480918860424	0.1695073086042811	Amidines
379	C4H10N2-Rh5	amidines	Rh	-91.24455281999997	-91.54208149041116	0.29752867041119657	Amidines
380	C4H10N2-Rh5	amidines	Rh	-90.87618404	-90.985159413633	0.10897537363300103	Amidines
381	C4H10N2-Rh4	amidines	Rh	-90.77297317999995	-90.88358801335812	0.11061483335817002	Amidines
382	C4H10N2-Rh5	amidines	Rh	-90.78319135999999	-91.34930377459312	0.5661124145931353	Amidines
383	C4H10N2-Rh6	amidines	Rh	-91.00178434999998	-91.36000873581541	0.3582243858154328	Amidines
384	C4H10N2-Rh7	amidines	Rh	-90.9529516	-90.7899485955056	-0.1630030044943993	Amidines
385	C4H10N2-Rh6	amidines	Rh	-91.34271777999999	-91.15555924794711	-0.18715853205287658	Amidines
386	C4H10N2-Rh7	amidines	Rh	-90.75136502999999	-90.94909576222575	0.19773073222576443	Amidines
387	C4H10N2-Rh5	amidines	Rh	-90.93877022999999	-91.21328198800994	0.2745117580099503	Amidines
388	C4H10N2-Rh6	amidines	Rh	-90.72676235	-91.09922471963132	0.3724623696313216	Amidines
389	C4H10N2-Rh7	amidines	Rh	-90.48152762999996	-90.67007553515113	0.18854790515116804	Amidines
390	C4H10N2-Rh6	amidines	Rh	-90.20101885999998	-90.63827182219018	0.4372529621902004	Amidines
391	C4H10N2-Rh7	amidines	Rh	-90.85411189999996	-91.11106298523272	0.2569510852327568	Amidines
392	C4H10N2-Rh6	amidines	Rh	-90.67380713999995	-91.11880550947619	0.44499836947623805	Amidines
393	C1H4N2-Ni4	amidines	Ni	-41.532882390000026	-41.25878425526024	-0.2740981347397877	Amidines
394	C2H6N2-Ni4	amidines	Ni	-58.03891877999999	-57.716602891078	-0.3223158889219917	Amidines
395	C2H6N2-Ni4	amidines	Ni	-58.80177305000004	-58.082807179146656	-0.7189658708533813	Amidines
396	C2H6N2-Ni2	amidines	Ni	-57.42684788	-57.680737883700736	0.25389000370073944	Amidines
397	C2H6N2-Ni2	amidines	Ni	-57.31155049000003	-57.71244170053101	0.400891210530979	Amidines
398	C3H8N2-Ni3	amidines	Ni	-74.74075852000001	-74.57583259869901	-0.16492592130100547	Amidines
399	C3H8N2-Ni4	amidines	Ni	-75.0936485	-74.77468546325748	-0.3189630367425167	Amidines
400	C3H8N2-Ni5	amidines	Ni	-74.62823943000004	-74.45076680542513	-0.17747262457490365	Amidines
401	C3H8N2-Ni3	amidines	Ni	-74.48511404000001	-74.30927355275331	-0.17584048724670254	Amidines
402	C3H8N2-Ni4	amidines	Ni	-74.61968934000001	-74.60687603895276	-0.012813301047245318	Amidines
403	C3H8N2-Ni6	amidines	Ni	-74.38897152000001	-74.08177317625928	-0.30719834374073685	Amidines
404	C3H8N2-Ni3	amidines	Ni	-74.53491552	-73.99770914700194	-0.5372063729980567	Amidines
405	C3H8N2-Ni6	amidines	Ni	-74.70162575999998	-74.30268701045884	-0.39893874954114494	Amidines
406	C3H8N2-Ni5	amidines	Ni	-74.34514508999999	-74.08104476697305	-0.26410032302693764	Amidines
407	C3H8N2-Ni4	amidines	Ni	-74.03748107999999	-74.10836549754077	0.0708844175407819	Amidines
408	C4H10N2-Ni3	amidines	Ni	-91.54304241000003	-91.25794474427546	-0.28509766572456385	Amidines
409	C4H10N2-Ni5	amidines	Ni	-91.68888101000002	-90.88887791535868	-0.8000030946413403	Amidines
410	C4H10N2-Ni4	amidines	Ni	-91.76790028000002	-91.6681802613467	-0.09972001865331492	Amidines
411	C4H10N2-Ni4	amidines	Ni	-91.67447474000002	-91.62794164061583	-0.0465330993841917	Amidines
412	C4H10N2-Ni5	amidines	Ni	-91.60205533000001	-91.08318163069022	-0.5188736993097933	Amidines
413	C4H10N2-Ni3	amidines	Ni	-90.41871271	-90.26897993992151	-0.1497327700784865	Amidines
414	C4H10N2-Ni6	amidines	Ni	-91.52011872	-91.03338628012419	-0.4867324398758086	Amidines
415	C4H10N2-Ni6	amidines	Ni	-91.06056018000001	-90.9677763386631	-0.0927838413369102	Amidines
416	C4H10N2-Ni5	amidines	Ni	-91.62618312999999	-91.33619900977172	-0.2899841202282687	Amidines
417	C4H10N2-Ni6	amidines	Ni	-91.09206029000003	-91.02201304823458	-0.07004724176545096	Amidines
418	C4H10N2-Ni6	amidines	Ni	-91.17270241000003	-91.24800565338839	0.0753032433883618	Amidines
419	C4H10N2-Ni4	amidines	Ni	-91.10758802000001	-91.09205975577558	-0.015528264224428767	Amidines
420	C4H10N2-Ni2	amidines	Ni	-90.95987152000001	-90.68856894987238	-0.2713025701276308	Amidines
421	C4H10N2-Ni6	amidines	Ni	-91.17670181000003	-90.9845703709314	-0.19213143906863195	Amidines
422	C4H10N2-Ni4	amidines	Ni	-91.17291631000003	-91.18505501581991	0.012138705819879192	Amidines
423	C4H10N2-Ni5	amidines	Ni	-91.07058974000003	-90.68876874213375	-0.381820997866285	Amidines
424	C4H10N2-Ni6	amidines	Ni	-91.32937304999999	-91.01433941787434	-0.3150336321256475	Amidines
425	C4H10N2-Ni7	amidines	Ni	-91.05544907999999	-90.89715781189133	-0.15829126810865546	Amidines
426	C4H10N2-Ni5	amidines	Ni	-91.09310592	-91.23221058242692	0.13910466242691655	Amidines
427	C4H10N2-Ni5	amidines	Ni	-90.78517494000002	-90.97897733584465	0.193802395844628	Amidines
428	C4H10N2-Ni6	amidines	Ni	-90.43274441000003	-90.48406893982303	0.05132452982300606	Amidines
429	C4H10N2-Ni6	amidines	Ni	-90.7917199	-90.57863498040498	-0.21308491959501907	Amidines
430	C4H10N2-Ni4	amidines	Ni	-91.03254528	-90.9311213480915	-0.1014239319084993	Amidines
431	C4H10N2-Ni6	amidines	Ni	-90.66390396	-90.62218624868775	-0.04171771131224489	Amidines
432	C1H2O1-Ag2	group2	Ag	-22.20342674999999	-23.505338065599922	1.3019113155999307	$C_{x}H_{y}O_{(0,1)}$
433	C2H2-Ag1	group2	Ag	-23.038023240000015	-25.066367822265626	2.0283445822656105	$C_{x}H_{y}O_{(0,1)}$
434	C2H4-Ag2	group2	Ag	-32.10644950999999	-31.322722402589804	-0.7837271074101864	$C_{x}H_{y}O_{(0,1)}$
435	C2H4O1-Ag2	group2	Ag	-39.28242722	-40.32616775799871	1.0437405379987084	$C_{x}H_{y}O_{(0,1)}$
436	C2H6-Ag3	group2	Ag	-40.61551138	-41.08631760444928	0.47080622444927656	$C_{x}H_{y}O_{(0,1)}$
437	C2H6O1-Ag2	group2	Ag	-46.56150805	-46.856745254662044	0.29523720466204395	$C_{x}H_{y}O_{(0,1)}$
438	C2H6O1-Ag2	group2	Ag	-47.183483839999994	-47.78557029188323	0.6020864518832383	$C_{x}H_{y}O_{(0,1)}$
439	C3H4-Ag2	group2	Ag	-40.056721440000004	-42.240464679694185	2.1837432396941807	$C_{x}H_{y}O_{(0,1)}$
440	C3H6-Ag3	group2	Ag	-48.92666586	-49.01409749992419	0.08743163992419056	$C_{x}H_{y}O_{(0,1)}$
441	C3H6O1-Ag3	group2	Ag	-56.12806425000001	-56.11146612213815	-0.016598127861861656	$C_{x}H_{y}O_{(0,1)}$
442	C3H6O1-Ag4	group2	Ag	-56.28268396	-56.36103995528961	0.07835599528961268	$C_{x}H_{y}O_{(0,1)}$
443	C3H8-Ag3	group2	Ag	-57.27738774000001	-57.29839864818001	0.02101090818000273	$C_{x}H_{y}O_{(0,1)}$
444	C3H8O1-Ag3	group2	Ag	-63.369245780000014	-63.14556662080509	-0.22367915919492276	$C_{x}H_{y}O_{(0,1)}$
445	C3H8O1-Ag5	group2	Ag	-63.80285142999999	-64.00089221870417	0.1980407887041764	$C_{x}H_{y}O_{(0,1)}$
446	C3H8O1-Ag3	group2	Ag	-64.01034738	-64.01665743564958	0.006310055649578317	$C_{x}H_{y}O_{(0,1)}$
447	C4H6-Ag2	group2	Ag	-56.865697190000006	-58.1881126278925	1.322415437892495	$C_{x}H_{y}O_{(0,1)}$
448	C4H6-Ag3	group2	Ag	-56.685378650000004	-57.942509378877766	1.2571307288777618	$C_{x}H_{y}O_{(0,1)}$
449	C4H8-Ag4	group2	Ag	-65.57676521	-65.5074975299666	-0.06926768003340555	$C_{x}H_{y}O_{(0,1)}$
450	C4H8-Ag2	group2	Ag	-65.72755503	-65.86138875875527	0.13383372875526334	$C_{x}H_{y}O_{(0,1)}$
451	C4H8-Ag4	group2	Ag	-65.73012775	-65.86852214624787	0.1383943962478753	$C_{x}H_{y}O_{(0,1)}$
452	C4H8-Ag3	group2	Ag	-65.81158964000001	-65.76084674791898	-0.050742892081032664	$C_{x}H_{y}O_{(0,1)}$
453	C4H8O1-Ag1	group2	Ag	-72.77632994	-72.79680930113243	0.02047936113243054	$C_{x}H_{y}O_{(0,1)}$
454	C4H8O1-Ag4	group2	Ag	-72.79748476000002	-73.14234838451664	0.3448636245166199	$C_{x}H_{y}O_{(0,1)}$
455	C4H10-Ag2	group2	Ag	-73.94759961000001	-73.78534942134317	-0.1622501886568415	$C_{x}H_{y}O_{(0,1)}$
456	C4H10-Ag4	group2	Ag	-73.95565739000001	-73.96450674468252	0.00884935468251058	$C_{x}H_{y}O_{(0,1)}$
457	C4H10O1-Ag3	group2	Ag	-80.42647004000001	-80.52428290434725	0.09781286434723313	$C_{x}H_{y}O_{(0,1)}$
458	C4H10O1-Ag5	group2	Ag	-80.6554981	-80.66579897811789	0.010300878117888601	$C_{x}H_{y}O_{(0,1)}$
459	C4H10O1-Ag3	group2	Ag	-80.64564212	-80.77096204617173	0.12531992617172705	$C_{x}H_{y}O_{(0,1)}$
460	C4H10O1-Ag3	group2	Ag	-80.75439396	-80.96204554657805	0.20765158657805216	$C_{x}H_{y}O_{(0,1)}$
462	C2H2-Au2	group2	Au	-23.632905600000015	-25.799201244016174	2.1662956440161594	$C_{x}H_{y}O_{(0,1)}$
463	C2H4-Au1	group2	Au	-32.37309708000001	-33.37401481108475	1.0009177310847406	$C_{x}H_{y}O_{(0,1)}$
464	C2H4O1-Au1	group2	Au	-39.31943856000001	-40.66909165469313	1.3496530946931244	$C_{x}H_{y}O_{(0,1)}$
465	C2H6-Au1	group2	Au	-40.647053950000014	-41.66056649285937	1.0135125428593525	$C_{x}H_{y}O_{(0,1)}$
466	C2H6O1-Au1	group2	Au	-46.64801707000001	-47.20937629950333	0.5613592295033243	$C_{x}H_{y}O_{(0,1)}$
467	C2H6O1-Au2	group2	Au	-47.22805496999999	-47.71375530800606	0.48570033800606893	$C_{x}H_{y}O_{(0,1)}$
468	C3H4-Au1	group2	Au	-40.19260768999999	-42.31012558148909	2.1175178914891006	$C_{x}H_{y}O_{(0,1)}$
469	C3H6-Au2	group2	Au	-48.95494962000001	-49.43382889056707	0.47887927056706303	$C_{x}H_{y}O_{(0,1)}$
471	C3H6O1-Au2	group2	Au	-56.29884114000001	-56.45660380894697	0.15776266894696533	$C_{x}H_{y}O_{(0,1)}$
472	C3H8-Au1	group2	Au	-57.33164418000001	-57.50721486001361	0.17557068001359966	$C_{x}H_{y}O_{(0,1)}$
473	C3H8O1-Au2	group2	Au	-63.44703881999999	-63.307578624836154	-0.139460195163835	$C_{x}H_{y}O_{(0,1)}$
474	C3H8O1-Au2	group2	Au	-63.84093293999999	-63.88633891436631	0.0454059743663251	$C_{x}H_{y}O_{(0,1)}$
475	C3H8O1-Au1	group2	Au	-64.06029262000001	-64.01132447497201	-0.048968145027998844	$C_{x}H_{y}O_{(0,1)}$
476	C4H6-Au1	group2	Au	-56.896993339999995	-58.3392118408202	1.4422185008202035	$C_{x}H_{y}O_{(0,1)}$
477	C4H6-Au3	group2	Au	-56.83431729	-57.81298887840856	0.9786715884085595	$C_{x}H_{y}O_{(0,1)}$
478	C4H8-Au2	group2	Au	-65.74130187	-65.53443446419317	-0.2068674058068325	$C_{x}H_{y}O_{(0,1)}$
479	C4H8-Au2	group2	Au	-65.90897837	-65.72217201833737	-0.18680635166262505	$C_{x}H_{y}O_{(0,1)}$
480	C4H8-Au3	group2	Au	-65.86675650999999	-65.77802716004902	-0.08872934995096671	$C_{x}H_{y}O_{(0,1)}$
481	C4H8-Au2	group2	Au	-65.99419262	-65.66579500546027	-0.3283976145397389	$C_{x}H_{y}O_{(0,1)}$
482	C4H8O1-Au1	group2	Au	-72.84141387	-72.82235170833931	-0.01906216166068475	$C_{x}H_{y}O_{(0,1)}$
483	C4H8O1-Au2	group2	Au	-72.82846396	-72.96958518500884	0.14112122500884539	$C_{x}H_{y}O_{(0,1)}$
484	C4H10-Au1	group2	Au	-74.00015311000001	-73.74718709001809	-0.25296601998192614	$C_{x}H_{y}O_{(0,1)}$
485	C4H10-Au2	group2	Au	-74.02498892	-73.89967580645315	-0.12531311354685215	$C_{x}H_{y}O_{(0,1)}$
486	C4H10O1-Au1	group2	Au	-80.50041304999999	-80.24787720014113	-0.2525358498588588	$C_{x}H_{y}O_{(0,1)}$
487	C4H10O1-Au2	group2	Au	-80.72130383999999	-80.66364432191992	-0.0576595180800723	$C_{x}H_{y}O_{(0,1)}$
488	C4H10O1-Au3	group2	Au	-80.70933239000001	-80.77893249434555	0.06960010434553965	$C_{x}H_{y}O_{(0,1)}$
489	C4H10O1-Au2	group2	Au	-80.79691983000001	-80.86112921230955	0.0642093823095422	$C_{x}H_{y}O_{(0,1)}$
490	C1H2O1-Cu4	group2	Cu	-22.88291683	-23.4006193630929	0.5177025330929013	$C_{x}H_{y}O_{(0,1)}$
491	C2H2-Cu4	group2	Cu	-24.64904414	-25.117684579419617	0.468640439419616	$C_{x}H_{y}O_{(0,1)}$
492	C2H4-Cu3	group2	Cu	-32.503782169999994	-33.114610969028	0.6108287990280061	$C_{x}H_{y}O_{(0,1)}$
493	C2H4O1-Cu2	group2	Cu	-39.46955090999998	-40.49547677249504	1.0259258624950576	$C_{x}H_{y}O_{(0,1)}$
494	C2H6-Cu2	group2	Cu	-40.690562639999996	-41.45825960475946	0.767696964759466	$C_{x}H_{y}O_{(0,1)}$
495	C2H6O1-Cu2	group2	Cu	-46.65352052999998	-46.987735491306786	0.33421496130680595	$C_{x}H_{y}O_{(0,1)}$
496	C2H6O1-Cu2	group2	Cu	-47.384955899999994	-47.885615692644606	0.5006597926446119	$C_{x}H_{y}O_{(0,1)}$
497	C3H4-Cu2	group2	Cu	-40.06380693999998	-42.17832928641057	2.1145223464105953	$C_{x}H_{y}O_{(0,1)}$
498	C3H6-Cu3	group2	Cu	-49.22269671999999	-49.20910852579022	-0.013588194209766868	$C_{x}H_{y}O_{(0,1)}$
499	C3H6O1-Cu3	group2	Cu	-56.21063726	-56.258848510065675	0.048211250065676836	$C_{x}H_{y}O_{(0,1)}$
500	C3H6O1-Cu2	group2	Cu	-56.39070964999999	-56.51609367711461	0.12538402711462027	$C_{x}H_{y}O_{(0,1)}$
501	C3H8-Cu2	group2	Cu	-57.36225908999998	-57.491219996790775	0.12896090679079464	$C_{x}H_{y}O_{(0,1)}$
502	C3H8O1-Cu3	group2	Cu	-63.551221629999986	-63.21214624367261	-0.339075386327373	$C_{x}H_{y}O_{(0,1)}$
503	C3H8O1-Cu2	group2	Cu	-64.01625927999999	-64.0441524103303	0.027893130330312488	$C_{x}H_{y}O_{(0,1)}$
504	C3H8O1-Cu4	group2	Cu	-64.18520164	-64.1146538175006	-0.07054782249940672	$C_{x}H_{y}O_{(0,1)}$
505	C4H6-Cu5	group2	Cu	-57.16771813999998	-57.97387446744884	0.8061563274488606	$C_{x}H_{y}O_{(0,1)}$
506	C4H6-Cu5	group2	Cu	-58.05152616999999	-57.86903520064617	-0.1824909693538217	$C_{x}H_{y}O_{(0,1)}$
507	C4H8-Cu6	group2	Cu	-65.82247876	-65.7630944108593	-0.05938434914070001	$C_{x}H_{y}O_{(0,1)}$
508	C4H8-Cu3	group2	Cu	-65.93689798999998	-65.62424969741083	-0.31264829258914517	$C_{x}H_{y}O_{(0,1)}$
509	C4H8-Cu7	group2	Cu	-65.89038725999998	-65.36728871763022	-0.523098542369766	$C_{x}H_{y}O_{(0,1)}$
510	C4H8-Cu5	group2	Cu	-65.99215382999998	-66.04534920575148	0.053195375751499796	$C_{x}H_{y}O_{(0,1)}$
511	C4H8O1-Cu2	group2	Cu	-72.8827609	-72.87909558114461	-0.003665318855382793	$C_{x}H_{y}O_{(0,1)}$
512	C4H8O1-Cu3	group2	Cu	-73.11670611	-73.01634931235951	-0.10035679764048666	$C_{x}H_{y}O_{(0,1)}$
513	C4H10-Cu2	group2	Cu	-74.04275902999998	-73.93629355126915	-0.10646547873083989	$C_{x}H_{y}O_{(0,1)}$
514	C4H10-Cu2	group2	Cu	-74.05963226	-73.90204216781312	-0.15759009218687936	$C_{x}H_{y}O_{(0,1)}$
515	C4H10O1-Cu2	group2	Cu	-80.47560902999999	-80.4956919428075	0.020082912807509956	$C_{x}H_{y}O_{(0,1)}$
516	C4H10O1-Cu5	group2	Cu	-80.8334434	-80.87379305627829	0.04034965627829479	$C_{x}H_{y}O_{(0,1)}$
517	C4H10O1-Cu5	group2	Cu	-80.85446356	-80.87379420450968	0.019330644509679473	$C_{x}H_{y}O_{(0,1)}$
518	C4H10O1-Cu3	group2	Cu	-80.91236623	-80.94185619409801	0.02948996409800486	$C_{x}H_{y}O_{(0,1)}$
519	C1H2O1-Ir4	group2	Ir	-24.160102139999992	-24.44054956579638	0.2804474257963889	$C_{x}H_{y}O_{(0,1)}$
520	C2H2-Ir4	group2	Ir	-26.60969406999999	-25.82969826965857	-0.7799958003414176	$C_{x}H_{y}O_{(0,1)}$
521	C2H4-Ir3	group2	Ir	-33.37577894999998	-33.52151661507654	0.1457376650765596	$C_{x}H_{y}O_{(0,1)}$
522	C2H4O1-Ir3	group2	Ir	-40.00460930999998	-40.22437015614057	0.21976084614059488	$C_{x}H_{y}O_{(0,1)}$
523	C2H6-Ir2	group2	Ir	-40.63193376999999	-41.59843339603854	0.9664996260385479	$C_{x}H_{y}O_{(0,1)}$
524	C2H6O1-Ir2	group2	Ir	-46.69383376999997	-47.133880085798985	0.440046315799016	$C_{x}H_{y}O_{(0,1)}$
525	C2H6O1-Ir2	group2	Ir	-47.54890912000002	-47.90639638428903	0.3574872642890128	$C_{x}H_{y}O_{(0,1)}$
526	C3H4-Ir4	group2	Ir	-43.232166819999975	-42.39324834806681	-0.8389184719331624	$C_{x}H_{y}O_{(0,1)}$
527	C3H6-Ir3	group2	Ir	-50.25815878999998	-49.99224826107407	-0.2659105289259145	$C_{x}H_{y}O_{(0,1)}$
528	C3H6O1-Ir2	group2	Ir	-56.162030070000014	-56.42000163701916	0.2579715670191476	$C_{x}H_{y}O_{(0,1)}$
529	C3H6O1-Ir3	group2	Ir	-56.62939647000002	-56.55063247723973	-0.07876399276028678	$C_{x}H_{y}O_{(0,1)}$
530	C3H8-Ir2	group2	Ir	-57.360101680000014	-57.58392475429416	0.22382307429414539	$C_{x}H_{y}O_{(0,1)}$
531	C3H8O1-Ir2	group2	Ir	-63.58622730000002	-63.45507124297685	-0.13115605702316913	$C_{x}H_{y}O_{(0,1)}$
532	C3H8O1-Ir2	group2	Ir	-64.18374412999998	-64.06035338108713	-0.12339074891285406	$C_{x}H_{y}O_{(0,1)}$
533	C3H8O1-Ir3	group2	Ir	-64.3357593	-64.21372264746721	-0.12203665253279894	$C_{x}H_{y}O_{(0,1)}$
534	C4H6-Ir7	group2	Ir	-60.23940505999997	-59.28366775191451	-0.9557373080854603	$C_{x}H_{y}O_{(0,1)}$
535	C4H6-Ir4	group2	Ir	-59.88293821000002	-58.80309272829855	-1.0798454817014687	$C_{x}H_{y}O_{(0,1)}$
536	C4H8-Ir5	group2	Ir	-66.78222942000002	-66.52609474172843	-0.256134678271593	$C_{x}H_{y}O_{(0,1)}$
537	C4H8-Ir6	group2	Ir	-67.39438257	-67.35492662271638	-0.03945594728362778	$C_{x}H_{y}O_{(0,1)}$
538	C4H8-Ir4	group2	Ir	-66.96171212000002	-66.54702527756888	-0.41468684243113785	$C_{x}H_{y}O_{(0,1)}$
539	C4H8-Ir4	group2	Ir	-66.86849511999998	-66.56901850155813	-0.2994766184418438	$C_{x}H_{y}O_{(0,1)}$
540	C4H8O1-Ir1	group2	Ir	-72.88128135	-72.88543396193054	0.004152611930550165	$C_{x}H_{y}O_{(0,1)}$
541	C4H8O1-Ir3	group2	Ir	-73.36914920999999	-73.16842328402932	-0.20072592597067285	$C_{x}H_{y}O_{(0,1)}$
542	C4H10-Ir1	group2	Ir	-73.93471258	-73.81658490329643	-0.1181276767035655	$C_{x}H_{y}O_{(0,1)}$
543	C4H10-Ir2	group2	Ir	-74.02448622999998	-74.03336144451474	0.008875214514759477	$C_{x}H_{y}O_{(0,1)}$
544	C4H10O1-Ir7	group2	Ir	-81.00178370999998	-81.28206624590892	0.28028253590893826	$C_{x}H_{y}O_{(0,1)}$
545	C4H10O1-Ir5	group2	Ir	-81.02228457000001	-81.10439753279853	0.08211296279851865	$C_{x}H_{y}O_{(0,1)}$
546	C4H10O1-Ir6	group2	Ir	-81.12194849999997	-82.05157532639606	0.9296268263960883	$C_{x}H_{y}O_{(0,1)}$
547	C4H10O1-Ir5	group2	Ir	-81.03317477000002	-81.35869518987668	0.3255204198766677	$C_{x}H_{y}O_{(0,1)}$
548	C1H2O1-Pd3	group2	Pd	-23.029346470000036	-24.00764796114302	0.9783014911429859	$C_{x}H_{y}O_{(0,1)}$
549	C2H2-Pd4	group2	Pd	-25.93547078000003	-26.12561127690077	0.19014049690073875	$C_{x}H_{y}O_{(0,1)}$
550	C2H4-Pd3	group2	Pd	-33.20051753999999	-33.65236447102929	0.4518469310292943	$C_{x}H_{y}O_{(0,1)}$
551	C2H4O1-Pd4	group2	Pd	-39.91984274000001	-40.131554020192624	0.21171128019261687	$C_{x}H_{y}O_{(0,1)}$
552	C2H6-Pd3	group2	Pd	-40.82315529000002	-41.33656315296221	0.5134078629621968	$C_{x}H_{y}O_{(0,1)}$
553	C2H6O1-Pd4	group2	Pd	-46.86170043000001	-46.69838577467347	-0.16331465532654477	$C_{x}H_{y}O_{(0,1)}$
554	C2H6O1-Pd2	group2	Pd	-47.52957032000003	-47.90305043802691	0.3734801180268761	$C_{x}H_{y}O_{(0,1)}$
555	C3H4-Pd4	group2	Pd	-42.193332330000004	-42.28468766333843	0.09135533333842716	$C_{x}H_{y}O_{(0,1)}$
556	C3H6-Pd3	group2	Pd	-49.99488976000001	-49.88786024920655	-0.10702951079345979	$C_{x}H_{y}O_{(0,1)}$
557	C3H6O1-Pd3	group2	Pd	-56.382383369999985	-56.32576399061394	-0.05661937938604211	$C_{x}H_{y}O_{(0,1)}$
558	C3H6O1-Pd4	group2	Pd	-56.666519669999985	-56.50132627324463	-0.16519339675535605	$C_{x}H_{y}O_{(0,1)}$
559	C3H8-Pd4	group2	Pd	-57.550275819999996	-57.52421672216297	-0.026059097837027423	$C_{x}H_{y}O_{(0,1)}$
560	C3H8O1-Pd3	group2	Pd	-63.69001628999999	-63.33306706516785	-0.3569492248321353	$C_{x}H_{y}O_{(0,1)}$
561	C3H8O1-Pd4	group2	Pd	-64.18968415000003	-64.13458366968716	-0.0551004803128734	$C_{x}H_{y}O_{(0,1)}$
562	C3H8O1-Pd5	group2	Pd	-64.40115921000003	-64.37634895529038	-0.02481025470964937	$C_{x}H_{y}O_{(0,1)}$
563	C4H6-Pd4	group2	Pd	-59.46725119999999	-58.254870800740726	-1.212380399259267	$C_{x}H_{y}O_{(0,1)}$
564	C4H6-Pd4	group2	Pd	-58.87773455999999	-58.660167774615886	-0.21756678538410767	$C_{x}H_{y}O_{(0,1)}$
565	C4H8-Pd6	group2	Pd	-66.58097307	-66.57594348505395	-0.005029584946043997	$C_{x}H_{y}O_{(0,1)}$
566	C4H8-Pd6	group2	Pd	-66.68812675000001	-66.66725027084351	-0.020876479156498817	$C_{x}H_{y}O_{(0,1)}$
567	C4H8-Pd4	group2	Pd	-66.65472875999998	-66.15162950294501	-0.5030992570549699	$C_{x}H_{y}O_{(0,1)}$
568	C4H8-Pd6	group2	Pd	-66.74212904000004	-66.69868942033905	-0.04343961966098675	$C_{x}H_{y}O_{(0,1)}$
569	C4H8O1-Pd5	group2	Pd	-73.09439685999999	-73.1684180452236	0.07402118522361434	$C_{x}H_{y}O_{(0,1)}$
570	C4H8O1-Pd3	group2	Pd	-73.34247201000002	-73.20813651713611	-0.13433549286391155	$C_{x}H_{y}O_{(0,1)}$
571	C4H10-Pd3	group2	Pd	-74.22276086000002	-74.0359062123265	-0.18685464767352755	$C_{x}H_{y}O_{(0,1)}$
572	C4H10-Pd4	group2	Pd	-74.28728991	-74.24043708109436	-0.04685282890564224	$C_{x}H_{y}O_{(0,1)}$
573	C4H10O1-Pd6	group2	Pd	-80.84781851	-80.95763576393576	0.10981725393575914	$C_{x}H_{y}O_{(0,1)}$
574	C4H10O1-Pd6	group2	Pd	-81.08185606999999	-81.08061938311798	-0.0012366868820095078	$C_{x}H_{y}O_{(0,1)}$
575	C4H10O1-Pd4	group2	Pd	-81.07434654	-81.00896629986639	-0.06538024013360655	$C_{x}H_{y}O_{(0,1)}$
576	C4H10O1-Pd6	group2	Pd	-81.13118681	-81.31256671624548	0.18137990624548195	$C_{x}H_{y}O_{(0,1)}$
577	C1H2O1-Pt2	group2	Pt	-23.78759180999998	-25.020516646514416	1.2329248365144352	$C_{x}H_{y}O_{(0,1)}$
578	C2H2-Pt2	group2	Pt	-25.47762756999998	-26.460279389921666	0.9826518199216849	$C_{x}H_{y}O_{(0,1)}$
579	C2H4-Pt3	group2	Pt	-33.67925272000002	-33.71512679865027	0.03587407865024517	$C_{x}H_{y}O_{(0,1)}$
580	C2H4O1-Pt1	group2	Pt	-39.81510976999999	-40.761531170746096	0.9464214007461038	$C_{x}H_{y}O_{(0,1)}$
581	C2H6-Pt1	group2	Pt	-41.02330465	-41.737801128883845	0.714496478883845	$C_{x}H_{y}O_{(0,1)}$
582	C2H6O1-Pt1	group2	Pt	-47.068260210000005	-47.28300319250942	0.2147429825094136	$C_{x}H_{y}O_{(0,1)}$
583	C2H6O1-Pt2	group2	Pt	-47.77825428	-47.95030245607043	0.1720481760704331	$C_{x}H_{y}O_{(0,1)}$
584	C3H4-Pt4	group2	Pt	-43.14988570999998	-42.40473295840097	-0.745152751599008	$C_{x}H_{y}O_{(0,1)}$
585	C3H6-Pt3	group2	Pt	-50.563789540000016	-50.02281647706247	-0.540973062937546	$C_{x}H_{y}O_{(0,1)}$
587	C3H6O1-Pt2	group2	Pt	-56.944282999999984	-56.617840756791715	-0.32644224320826964	$C_{x}H_{y}O_{(0,1)}$
588	C3H8-Pt1	group2	Pt	-57.74261250000001	-57.587262662936574	-0.15534983706343297	$C_{x}H_{y}O_{(0,1)}$
589	C3H8O1-Pt2	group2	Pt	-63.956771919999994	-63.47246981907046	-0.48430210092953274	$C_{x}H_{y}O_{(0,1)}$
590	C3H8O1-Pt3	group2	Pt	-64.16435217000003	-64.01775744131845	-0.14659472868157764	$C_{x}H_{y}O_{(0,1)}$
591	C3H8O1-Pt3	group2	Pt	-64.38190309999999	-64.15110671934808	-0.23079638065190977	$C_{x}H_{y}O_{(0,1)}$
592	C4H6-Pt4	group2	Pt	-60.28139045	-58.67258704529918	-1.6088034047008222	$C_{x}H_{y}O_{(0,1)}$
593	C4H6-Pt4	group2	Pt	-59.80805182	-58.79461992889286	-1.013431891107146	$C_{x}H_{y}O_{(0,1)}$
594	C4H8-Pt4	group2	Pt	-67.04678396999998	-66.45526666272849	-0.5915173072714879	$C_{x}H_{y}O_{(0,1)}$
595	C4H8-Pt3	group2	Pt	-67.24703676000001	-66.45819235630292	-0.7888444036970981	$C_{x}H_{y}O_{(0,1)}$
596	C4H8-Pt4	group2	Pt	-67.26922260999999	-66.54964554159433	-0.7195770684056555	$C_{x}H_{y}O_{(0,1)}$
597	C4H8-Pt4	group2	Pt	-67.20082862999999	-66.54079382583089	-0.6600348041691007	$C_{x}H_{y}O_{(0,1)}$
598	C4H8O1-Pt1	group2	Pt	-73.28886925	-72.90840540729717	-0.38046384270283795	$C_{x}H_{y}O_{(0,1)}$
599	C4H8O1-Pt2	group2	Pt	-73.19341434	-73.00473082542206	-0.18868351457794574	$C_{x}H_{y}O_{(0,1)}$
600	C4H10-Pt2	group2	Pt	-74.39123003999998	-74.04578774811527	-0.34544229188470865	$C_{x}H_{y}O_{(0,1)}$
601	C4H10-Pt3	group2	Pt	-74.44785560000003	-74.21450312698445	-0.2333524730155716	$C_{x}H_{y}O_{(0,1)}$
602	C4H10O1-Pt2	group2	Pt	-81.13928938999999	-80.6162504973001	-0.523038892699887	$C_{x}H_{y}O_{(0,1)}$
603	C4H10O1-Pt5	group2	Pt	-81.30181033000002	-81.1315497604102	-0.1702605695898285	$C_{x}H_{y}O_{(0,1)}$
604	C4H10O1-Pt3	group2	Pt	-81.28901088999999	-81.05357910806657	-0.23543178193341419	$C_{x}H_{y}O_{(0,1)}$
605	C4H10O1-Pt3	group2	Pt	-81.28019691000003	-81.01177889264918	-0.2684180173508537	$C_{x}H_{y}O_{(0,1)}$
606	C1H2O1-Rh4	group2	Rh	-23.512410769999974	-23.974261985330585	0.46185121533061135	$C_{x}H_{y}O_{(0,1)}$
607	C2H2-Rh4	group2	Rh	-24.824160019999965	-25.99244399354601	1.1682839735460462	$C_{x}H_{y}O_{(0,1)}$
608	C2H4-Rh4	group2	Rh	-33.07021928	-33.33382211960936	0.26360283960935504	$C_{x}H_{y}O_{(0,1)}$
609	C2H4O1-Rh4	group2	Rh	-39.89368258999997	-39.99192678705383	0.09824419705385878	$C_{x}H_{y}O_{(0,1)}$
610	C2H6-Rh2	group2	Rh	-40.471540979999986	-41.554070328165054	1.0825293481650675	$C_{x}H_{y}O_{(0,1)}$
611	C2H6O1-Rh3	group2	Rh	-46.463544739999975	-46.81442603865767	0.350881298657697	$C_{x}H_{y}O_{(0,1)}$
612	C2H6O1-Rh2	group2	Rh	-47.294799969999985	-47.93440174782134	0.6396017778213547	$C_{x}H_{y}O_{(0,1)}$
613	C3H4-Rh4	group2	Rh	-42.64558457999999	-42.49146346799708	-0.1541211120029118	$C_{x}H_{y}O_{(0,1)}$
614	C3H6-Rh4	group2	Rh	-49.788784899999996	-49.83321132456709	0.044426424567092226	$C_{x}H_{y}O_{(0,1)}$
615	C3H6O1-Rh4	group2	Rh	-56.02728752999997	-56.36156354880214	0.3342760188021714	$C_{x}H_{y}O_{(0,1)}$
616	C3H6O1-Rh2	group2	Rh	-56.45999508	-56.654336143200524	0.19434106320052535	$C_{x}H_{y}O_{(0,1)}$
617	C3H8-Rh2	group2	Rh	-57.177365039999984	-57.541290922889715	0.36392588288973116	$C_{x}H_{y}O_{(0,1)}$
618	C3H8O1-Rh4	group2	Rh	-63.45257153999995	-63.566765451160734	0.11419391116078259	$C_{x}H_{y}O_{(0,1)}$
619	C3H8O1-Rh3	group2	Rh	-63.94187684999997	-64.02383732651336	0.08196047651338745	$C_{x}H_{y}O_{(0,1)}$
620	C3H8O1-Rh6	group2	Rh	-64.12245651	-64.50963508059371	0.3871785705937043	$C_{x}H_{y}O_{(0,1)}$
621	C4H6-Rh4	group2	Rh	-59.67713607999997	-58.575517860293274	-1.101618219706694	$C_{x}H_{y}O_{(0,1)}$
622	C4H6-Rh4	group2	Rh	-59.31578870999999	-58.871713332456714	-0.4440753775432782	$C_{x}H_{y}O_{(0,1)}$
623	C4H8-Rh6	group2	Rh	-66.51178247999997	-66.57302238440508	0.061239904405113066	$C_{x}H_{y}O_{(0,1)}$
624	C4H8-Rh6	group2	Rh	-66.50290987	-66.48900859027094	-0.01390127972905475	$C_{x}H_{y}O_{(0,1)}$
625	C4H8-Rh7	group2	Rh	-66.48699131999996	-66.7181031425171	0.23111182251713558	$C_{x}H_{y}O_{(0,1)}$
626	C4H8-Rh6	group2	Rh	-66.57104196	-66.84255133083361	0.2715093708336127	$C_{x}H_{y}O_{(0,1)}$
627	C4H8O1-Rh3	group2	Rh	-72.72193132999996	-72.92698551348815	0.20505418348818694	$C_{x}H_{y}O_{(0,1)}$
628	C4H8O1-Rh3	group2	Rh	-73.10648330999999	-73.20485472830275	0.09837141830276153	$C_{x}H_{y}O_{(0,1)}$
629	C4H10-Rh3	group2	Rh	-73.82013348999999	-74.10776956545085	0.28763607545086245	$C_{x}H_{y}O_{(0,1)}$
630	C4H10-Rh3	group2	Rh	-73.88093597	-74.14259370107568	0.2616577310756867	$C_{x}H_{y}O_{(0,1)}$
631	C4H10O1-Rh4	group2	Rh	-80.64866067999998	-80.9564077304672	0.3077470504672277	$C_{x}H_{y}O_{(0,1)}$
632	C4H10O1-Rh5	group2	Rh	-80.78864765999998	-81.34992097973186	0.5612733197318818	$C_{x}H_{y}O_{(0,1)}$
633	C4H10O1-Rh6	group2	Rh	-80.78784695999997	-81.18883961724008	0.4009926572401099	$C_{x}H_{y}O_{(0,1)}$
634	C4H10O1-Rh6	group2	Rh	-80.89366457	-81.39514694349278	0.5014823734927774	$C_{x}H_{y}O_{(0,1)}$
635	C1H2O1-Ni4	group2	Ni	-23.711108880000012	-24.071645785736564	0.36053690573655217	$C_{x}H_{y}O_{(0,1)}$
636	C2H2-Ni4	group2	Ni	-25.930138500000027	-26.418061218279362	0.48792271827933575	$C_{x}H_{y}O_{(0,1)}$
637	C2H4-Ni3	group2	Ni	-33.34899666999999	-33.7707517199688	0.42175504996880875	$C_{x}H_{y}O_{(0,1)}$
638	C2H4O1-Ni5	group2	Ni	-40.39122649999999	-39.98158581518126	-0.40964068481872573	$C_{x}H_{y}O_{(0,1)}$
639	C2H6-Ni1	group2	Ni	-40.75431978999998	-41.70170532699776	0.9473855369977784	$C_{x}H_{y}O_{(0,1)}$
640	C2H6O1-Ni2	group2	Ni	-46.733793340000005	-47.060085551010374	0.32629221101036876	$C_{x}H_{y}O_{(0,1)}$
641	C2H6O1-Ni2	group2	Ni	-47.61334957	-47.91091123010326	0.2975616601032627	$C_{x}H_{y}O_{(0,1)}$
642	C3H4-Ni4	group2	Ni	-42.66787439000004	-42.61803990318967	-0.04983448681036862	$C_{x}H_{y}O_{(0,1)}$
643	C3H6-Ni3	group2	Ni	-49.969989370000036	-49.22339252424622	-0.7465968457538139	$C_{x}H_{y}O_{(0,1)}$
644	C3H6O1-Ni2	group2	Ni	-56.29345694000003	-56.40840564824045	0.11494870824042636	$C_{x}H_{y}O_{(0,1)}$
645	C3H6O1-Ni2	group2	Ni	-56.790882570000036	-56.666872533485304	-0.12401003651473275	$C_{x}H_{y}O_{(0,1)}$
646	C3H8-Ni2	group2	Ni	-57.43831413000001	-57.53037468709219	0.0920605570921822	$C_{x}H_{y}O_{(0,1)}$
647	C3H8O1-Ni3	group2	Ni	-63.755255970000036	-63.37496775083161	-0.3802882191684276	$C_{x}H_{y}O_{(0,1)}$
648	C3H8O1-Ni2	group2	Ni	-64.24478481000003	-64.06739892887862	-0.17738588112140974	$C_{x}H_{y}O_{(0,1)}$
649	C3H8O1-Ni1	group2	Ni	-64.41946195	-64.11831036035294	-0.3011515896470627	$C_{x}H_{y}O_{(0,1)}$
650	C4H6-Ni4	group2	Ni	-59.40963511999999	-58.578195535888085	-0.8314395841119051	$C_{x}H_{y}O_{(0,1)}$
651	C4H6-Ni5	group2	Ni	-59.350123000000025	-59.06014499247444	-0.28997800752558334	$C_{x}H_{y}O_{(0,1)}$
652	C4H8-Ni5	group2	Ni	-66.67832676000003	-66.37134013417977	-0.30698662582025804	$C_{x}H_{y}O_{(0,1)}$
653	C4H8-Ni4	group2	Ni	-66.52154964000002	-66.21028690335697	-0.3112627366430445	$C_{x}H_{y}O_{(0,1)}$
654	C4H8-Ni6	group2	Ni	-66.48939356000002	-66.33197531753451	-0.15741824246551062	$C_{x}H_{y}O_{(0,1)}$
655	C4H8-Ni5	group2	Ni	-66.64040460999999	-66.30570493162817	-0.3346996783718197	$C_{x}H_{y}O_{(0,1)}$
656	C4H8O1-Ni1	group2	Ni	-73.00056989000004	-72.84690218715664	-0.15366770284339282	$C_{x}H_{y}O_{(0,1)}$
657	C4H8O1-Ni3	group2	Ni	-73.42156410999999	-73.22177485073023	-0.19978925926976387	$C_{x}H_{y}O_{(0,1)}$
658	C4H10-Ni2	group2	Ni	-74.15644852	-73.99321037642713	-0.16323814357286892	$C_{x}H_{y}O_{(0,1)}$
659	C4H10-Ni2	group2	Ni	-74.13694887	-73.95740148885892	-0.17954738114107727	$C_{x}H_{y}O_{(0,1)}$
660	C4H10O1-Ni2	group2	Ni	-80.89518619999998	-80.62738374882979	-0.26780245117019774	$C_{x}H_{y}O_{(0,1)}$
661	C4H10O1-Ni4	group2	Ni	-81.09006202999998	-80.90401909931333	-0.18604293068665356	$C_{x}H_{y}O_{(0,1)}$
662	C4H10O1-Ni4	group2	Ni	-81.10452894	-80.97788023152239	-0.12664870847760312	$C_{x}H_{y}O_{(0,1)}$
663	C4H10O1-Ni3	group2	Ni	-81.11946270000001	-81.0807066487034	-0.03875605129661608	$C_{x}H_{y}O_{(0,1)}$
664	C3H6O1-Ag4	group2b	Ag	-55.94067384	-56.19777523081518	0.2571013908151798	$C_{x}H_{y}O_{(0,1)}$
665	C4H8O1-Ag2	group2b	Ag	-72.57623951000001	-72.87922981657022	0.30299030657020865	$C_{x}H_{y}O_{(0,1)}$
666	C4H8O1-Ag3	group2b	Ag	-72.60549963000001	-72.76755563067115	0.1620560006711429	$C_{x}H_{y}O_{(0,1)}$
667	C4H10O1-Ag5	group2b	Ag	-80.18410092	-80.16466946444076	-0.01943145555924275	$C_{x}H_{y}O_{(0,1)}$
668	C4H10O1-Ag2	group2b	Ag	-80.02939622000001	-80.06560924620956	0.03621302620955191	$C_{x}H_{y}O_{(0,1)}$
669	C3H6O1-Au1	group2b	Au	-55.97806054	-56.230326442409165	0.2522659024091638	$C_{x}H_{y}O_{(0,1)}$
670	C4H8O1-Au1	group2b	Au	-72.60773080000001	-72.49820727951047	-0.10952352048954594	$C_{x}H_{y}O_{(0,1)}$
671	C4H8O1-Au3	group2b	Au	-72.6483121	-72.77870994507035	0.13039784507034824	$C_{x}H_{y}O_{(0,1)}$
672	C4H10O1-Au1	group2b	Au	-80.24577748000002	-79.80671062596316	-0.4390668540368523	$C_{x}H_{y}O_{(0,1)}$
673	C4H10O1-Au3	group2b	Au	-80.10639936999999	-80.09098286340256	-0.015416506597432544	$C_{x}H_{y}O_{(0,1)}$
674	C3H6O1-Cu3	group2b	Cu	-56.11071623999999	-56.27191882794548	0.16120258794548903	$C_{x}H_{y}O_{(0,1)}$
675	C4H8O1-Cu1	group2b	Cu	-72.67941588	-72.8119622954551	0.13254641545510992	$C_{x}H_{y}O_{(0,1)}$
676	C4H8O1-Cu4	group2b	Cu	-72.80250028	-72.88282500080781	0.08032472080780906	$C_{x}H_{y}O_{(0,1)}$
677	C4H10O1-Cu7	group2b	Cu	-80.30601679999998	-80.31227575748879	0.006258957488810779	$C_{x}H_{y}O_{(0,1)}$
678	C4H10O1-Cu4	group2b	Cu	-80.14011393999999	-80.1801659952416	0.0400520552416026	$C_{x}H_{y}O_{(0,1)}$
679	C3H6O1-Ir5	group2b	Ir	-57.95521250999997	-57.35212783947838	-0.6030846705215893	$C_{x}H_{y}O_{(0,1)}$
680	C4H8O1-Ir5	group2b	Ir	-73.26126775	-73.002777755597	-0.258489994403007	$C_{x}H_{y}O_{(0,1)}$
681	C4H8O1-Ir4	group2b	Ir	-73.01709728999998	-73.17166911886737	0.15457182886738963	$C_{x}H_{y}O_{(0,1)}$
682	C4H10O1-Ir5	group2b	Ir	-80.4862951	-80.54397507263667	0.057679972636663024	$C_{x}H_{y}O_{(0,1)}$
683	C4H10O1-Ir3	group2b	Ir	-80.35813130999998	-80.30106327799339	-0.05706803200658328	$C_{x}H_{y}O_{(0,1)}$
684	C3H6O1-Pd5	group2b	Pd	-56.578429690000036	-56.08243079505158	-0.49599889494845684	$C_{x}H_{y}O_{(0,1)}$
685	C4H8O1-Pd5	group2b	Pd	-73.05352402000003	-73.10106293558299	0.04753891558296175	$C_{x}H_{y}O_{(0,1)}$
686	C4H8O1-Pd6	group2b	Pd	-73.29482625	-73.02670792034854	-0.26811832965145754	$C_{x}H_{y}O_{(0,1)}$
687	C4H10O1-Pd7	group2b	Pd	-80.53706929	-80.63746120159901	0.1003919115990044	$C_{x}H_{y}O_{(0,1)}$
688	C4H10O1-Pd3	group2b	Pd	-80.40779176000004	-80.3448258208514	-0.0629659391486399	$C_{x}H_{y}O_{(0,1)}$
689	C3H6O1-Pt3	group2b	Pt	-56.51169706000002	-56.421658534910804	-0.09003852508921284	$C_{x}H_{y}O_{(0,1)}$
690	C4H8O1-Pt3	group2b	Pt	-73.13657857999999	-73.26749347752069	0.13091489752069663	$C_{x}H_{y}O_{(0,1)}$
691	C4H8O1-Pt4	group2b	Pt	-73.2352373	-73.21857609337906	-0.016661206620938174	$C_{x}H_{y}O_{(0,1)}$
692	C4H10O1-Pt2	group2b	Pt	-80.72211963000001	-80.2371940553152	-0.4849255746848087	$C_{x}H_{y}O_{(0,1)}$
693	C4H10O1-Pt4	group2b	Pt	-80.64181402000003	-80.36331521676279	-0.2784988032372411	$C_{x}H_{y}O_{(0,1)}$
694	C3H6O1-Rh5	group2b	Rh	-56.898272599999984	-56.55585463358844	-0.34241796641154565	$C_{x}H_{y}O_{(0,1)}$
695	C4H8O1-Rh5	group2b	Rh	-73.23151701999996	-73.13256423310237	-0.09895278689758413	$C_{x}H_{y}O_{(0,1)}$
696	C4H8O1-Rh6	group2b	Rh	-73.62579054999998	-73.52447857016043	-0.10131197983955076	$C_{x}H_{y}O_{(0,1)}$
697	C4H10O1-Rh7	group2b	Rh	-80.1932534	-80.59603186491967	0.4027784649196633	$C_{x}H_{y}O_{(0,1)}$
698	C4H10O1-Rh3	group2b	Rh	-80.08794515	-80.26643721228284	0.1784920622828423	$C_{x}H_{y}O_{(0,1)}$
699	C3H6O1-Ni5	group2b	Ni	-57.06754505000001	-56.64251854576409	-0.42502650423591604	$C_{x}H_{y}O_{(0,1)}$
700	C4H8O1-Ni5	group2b	Ni	-73.57093668000002	-73.1577657591162	-0.4131709208838146	$C_{x}H_{y}O_{(0,1)}$
701	C4H8O1-Ni3	group2b	Ni	-73.10644402	-72.97839258621718	-0.12805143378281514	$C_{x}H_{y}O_{(0,1)}$
702	C4H10O1-Ni7	group2b	Ni	-80.47200438000002	-80.51249860562105	0.04049422562103189	$C_{x}H_{y}O_{(0,1)}$
703	C4H10O1-Ni6	group2b	Ni	-80.31970921000001	-80.4414471956163	0.12173798561629212	$C_{x}H_{y}O_{(0,1)}$
704	C1H2S1-Ag4	group3S	Ag	-20.316260130000003	-21.233658717583182	0.9173985875831789	$C_{x}H_{y}S$
705	C1H4S1-Ag2	group3S	Ag	-28.040489340000008	-29.162058658007147	1.1215693180071398	$C_{x}H_{y}S$
706	C2H4S1-Ag4	group3S	Ag	-36.93585947000001	-37.21638054173303	0.28052107173301977	$C_{x}H_{y}S$
707	C2H6S1-Ag3	group3S	Ag	-44.67425236000001	-45.044758046023375	0.370505686023364	$C_{x}H_{y}S$
708	C2H6S1-Ag2	group3S	Ag	-44.745140620000015	-45.32692213063598	0.5817815106359632	$C_{x}H_{y}S$
709	C3H6S1-Ag5	group3S	Ag	-53.579703080000016	-53.62992337526274	0.050220295262725756	$C_{x}H_{y}S$
710	C3H6S1-Ag4	group3S	Ag	-53.57142363000001	-54.40748615069926	0.8360625206992509	$C_{x}H_{y}S$
711	C3H8S1-Ag3	group3S	Ag	-61.36105558000001	-61.375209115222816	0.01415353522280327	$C_{x}H_{y}S$
712	C3H8S1-Ag4	group3S	Ag	-61.415382330000014	-61.49957061206961	0.08418828206959716	$C_{x}H_{y}S$
713	C3H8S1-Ag4	group3S	Ag	-61.40313182999999	-61.3742377114693	-0.028894118530693902	$C_{x}H_{y}S$
714	C4H8S1-Ag4	group3S	Ag	-70.01405809	-70.41029298180186	0.39623489180185345	$C_{x}H_{y}S$
715	C4H8S1-Ag5	group3S	Ag	-70.23891945000001	-70.45350250771803	0.21458305771801633	$C_{x}H_{y}S$
716	C4H8S1-Ag5	group3S	Ag	-70.21671128999999	-71.06118889882406	0.8444776088240644	$C_{x}H_{y}S$
717	C4H10S1-Ag4	group3S	Ag	-78.01755591999999	-78.12357909182055	0.10602317182055288	$C_{x}H_{y}S$
718	C4H10S1-Ag4	group3S	Ag	-78.01731724	-78.15988961297602	0.14257237297601932	$C_{x}H_{y}S$
719	C4H10S1-Ag4	group3S	Ag	-78.00423855999999	-78.15988961297602	0.155651052976026	$C_{x}H_{y}S$
720	C4H10S1-Ag4	group3S	Ag	-78.07982600999999	-78.17742080979485	0.0975947997948623	$C_{x}H_{y}S$
721	C4H10S1-Ag6	group3S	Ag	-78.04368377000002	-78.10957985474855	0.06589608474853037	$C_{x}H_{y}S$
722	C4H10S1-Ag5	group3S	Ag	-78.0613488	-78.18572022626108	0.124371426261078	$C_{x}H_{y}S$
723	C1H2S1-Au4	group3S	Au	-20.72123309	-21.571224966625216	0.8499918766252179	$C_{x}H_{y}S$
724	C1H4S1-Au1	group3S	Au	-28.26839154000001	-29.51670599716425	1.2483144571642413	$C_{x}H_{y}S$
725	C2H4S1-Au4	group3S	Au	-36.96376233999999	-37.38583423338414	0.42207189338414963	$C_{x}H_{y}S$
726	C2H6S1-Au3	group3S	Au	-44.91617350999999	-45.09066892980671	0.17449541980671768	$C_{x}H_{y}S$
727	C2H6S1-Au2	group3S	Au	-45.03087221000001	-45.32282753750945	0.2919553275094344	$C_{x}H_{y}S$
728	C3H6S1-Au3	group3S	Au	-53.62331698	-54.33314850246454	0.7098315224645404	$C_{x}H_{y}S$
729	C3H6S1-Au4	group3S	Au	-53.89504894000001	-54.4906973310938	0.5956483910937891	$C_{x}H_{y}S$
730	C3H8S1-Au2	group3S	Au	-61.60496696000001	-61.57117202490879	-0.033794935091222555	$C_{x}H_{y}S$
731	C3H8S1-Au3	group3S	Au	-61.68736577999999	-61.415919659053806	-0.27144612094618736	$C_{x}H_{y}S$
732	C3H8S1-Au2	group3S	Au	-61.68217933	-61.565786819703106	-0.11639251029689035	$C_{x}H_{y}S$
733	C4H8S1-Au3	group3S	Au	-70.30261834999999	-70.87503690869657	0.5724185586965831	$C_{x}H_{y}S$
734	C4H8S1-Au4	group3S	Au	-70.69344293	-70.78955294780012	0.09611001780011463	$C_{x}H_{y}S$
735	C4H8S1-Au4	group3S	Au	-70.54071443999999	-71.21572692122731	0.675012481227327	$C_{x}H_{y}S$
736	C4H10S1-Au3	group3S	Au	-78.26987844000001	-78.26316900743926	-0.0067094325607541805	$C_{x}H_{y}S$
737	C4H10S1-Au2	group3S	Au	-78.29974412000001	-78.15378905961616	-0.14595506038385508	$C_{x}H_{y}S$
738	C4H10S1-Au2	group3S	Au	-78.28111602999999	-78.15378905961616	-0.12732697038383378	$C_{x}H_{y}S$
739	C4H10S1-Au3	group3S	Au	-78.3601093	-78.20685572140414	-0.15325357859586575	$C_{x}H_{y}S$
740	C4H10S1-Au4	group3S	Au	-78.32323310999999	-78.23408200994027	-0.08915110005972338	$C_{x}H_{y}S$
741	C4H10S1-Au1	group3S	Au	-78.34167975	-77.95612447101445	-0.3855552789855494	$C_{x}H_{y}S$
742	C1H2S1-Cu4	group3S	Cu	-21.298766329999978	-21.96544495230866	0.6666786223086802	$C_{x}H_{y}S$
743	C1H4S1-Cu1	group3S	Cu	-28.31576801999998	-29.70058836442614	1.38482034442616	$C_{x}H_{y}S$
744	C2H4S1-Cu5	group3S	Cu	-37.78606246999999	-37.5577198791132	-0.22834259088678976	$C_{x}H_{y}S$
745	C2H6S1-Cu4	group3S	Cu	-44.974741249999994	-44.869616016080386	-0.10512523391960826	$C_{x}H_{y}S$
746	C2H6S1-Cu2	group3S	Cu	-45.05301449999999	-45.69948417589522	0.6464696758952329	$C_{x}H_{y}S$
747	C3H6S1-Cu7	group3S	Cu	-54.39393074999998	-54.404282585129145	0.010351835129164044	$C_{x}H_{y}S$
748	C3H6S1-Cu5	group3S	Cu	-54.07881785999999	-54.47401467727006	0.39519681727007594	$C_{x}H_{y}S$
749	C3H8S1-Cu5	group3S	Cu	-61.65603389999998	-61.749612923627026	0.09357902362704351	$C_{x}H_{y}S$
750	C3H8S1-Cu4	group3S	Cu	-61.69536747999999	-61.60399651557291	-0.09137096442707815	$C_{x}H_{y}S$
751	C3H8S1-Cu6	group3S	Cu	-61.79111397	-61.38543641218806	-0.40567755781194137	$C_{x}H_{y}S$
752	C4H8S1-Cu7	group3S	Cu	-71.04242234	-70.93944192484578	-0.10298041515422085	$C_{x}H_{y}S$
753	C4H8S1-Cu5	group3S	Cu	-71.21584389	-71.32038175336342	0.10453786336341864	$C_{x}H_{y}S$
754	C4H8S1-Cu7	group3S	Cu	-70.66421378999999	-71.35610294475944	0.6918891547594512	$C_{x}H_{y}S$
755	C4H10S1-Cu5	group3S	Cu	-78.32515472	-78.20222720068259	-0.12292751931741464	$C_{x}H_{y}S$
756	C4H10S1-Cu3	group3S	Cu	-78.37957735999998	-78.53680001049835	0.15722265049836892	$C_{x}H_{y}S$
757	C4H10S1-Cu2	group3S	Cu	-78.35437518999998	-78.27034947241873	-0.08402571758125532	$C_{x}H_{y}S$
758	C4H10S1-Cu5	group3S	Cu	-78.38084663999999	-78.47609933233298	0.09525269233299127	$C_{x}H_{y}S$
759	C4H10S1-Cu6	group3S	Cu	-78.34024880999999	-78.62108823193401	0.2808394219340187	$C_{x}H_{y}S$
760	C4H10S1-Cu6	group3S	Cu	-78.38499930999998	-78.57668727242476	0.1916879624247798	$C_{x}H_{y}S$
761	C1H2S1-Ir4	group3S	Ir	-22.707886099999996	-22.993897434066298	0.28601133406630197	$C_{x}H_{y}S$
762	C1H4S1-Ir3	group3S	Ir	-29.076360309999984	-29.620423441901686	0.5440631319017015	$C_{x}H_{y}S$
763	C2H4S1-Ir4	group3S	Ir	-39.353170739999996	-39.0082897763362	-0.3448809636637975	$C_{x}H_{y}S$
764	C2H6S1-Ir4	group3S	Ir	-45.73979866999997	-45.4096613879304	-0.3301372820695718	$C_{x}H_{y}S$
765	C2H6S1-Ir5	group3S	Ir	-45.88395674999998	-45.33101442729974	-0.5529423227002397	$C_{x}H_{y}S$
766	C3H6S1-Ir4	group3S	Ir	-56.20497302000001	-55.51149455419338	-0.6934784658066278	$C_{x}H_{y}S$
767	C3H6S1-Ir9	group3S	Ir	-57.24868700000002	-55.68577081767047	-1.5629161823295448	$C_{x}H_{y}S$
768	C3H8S1-Ir6	group3S	Ir	-62.41799445999999	-62.336387868239406	-0.0816065917605826	$C_{x}H_{y}S$
769	C3H8S1-Ir6	group3S	Ir	-62.90813369	-62.553703288800605	-0.3544304011993944	$C_{x}H_{y}S$
770	C3H8S1-Ir6	group3S	Ir	-63.04051505000001	-62.54407881331361	-0.49643623668639947	$C_{x}H_{y}S$
771	C4H8S1-Ir4	group3S	Ir	-72.57893180000002	-72.08959559485514	-0.4893362051448804	$C_{x}H_{y}S$
772	C4H8S1-Ir4	group3S	Ir	-72.90420386	-72.1783904809564	-0.7258133790436005	$C_{x}H_{y}S$
773	C4H8S1-Ir6	group3S	Ir	-72.56348806	-72.15702002896575	-0.406468031034251	$C_{x}H_{y}S$
774	C4H10S1-Ir5	group3S	Ir	-79.09163309000002	-78.79807546971614	-0.29355762028387744	$C_{x}H_{y}S$
775	C4H10S1-Ir5	group3S	Ir	-79.13396683000002	-79.03498545889884	-0.09898137110117489	$C_{x}H_{y}S$
776	C4H10S1-Ir4	group3S	Ir	-79.12256629000001	-79.00062922756427	-0.12193706243573388	$C_{x}H_{y}S$
777	C4H10S1-Ir5	group3S	Ir	-79.1686798	-79.08961084479488	-0.07906895520513046	$C_{x}H_{y}S$
778	C4H10S1-Ir7	group3S	Ir	-79.16400807000002	-79.07186320635957	-0.09214486364045626	$C_{x}H_{y}S$
779	C4H10S1-Ir6	group3S	Ir	-79.21193975	-79.1074549346667	-0.10448481533329357	$C_{x}H_{y}S$
780	C1H2S1-Pd4	group3S	Pd	-22.078448450000025	-22.9430813057971	0.8646328557970762	$C_{x}H_{y}S$
781	C1H4S1-Pd3	group3S	Pd	-28.858444460000015	-29.42841159641886	0.5699671364188461	$C_{x}H_{y}S$
782	C2H4S1-Pd4	group3S	Pd	-38.724590930000005	-38.88139183635521	0.15680090635520827	$C_{x}H_{y}S$
783	C2H6S1-Pd4	group3S	Pd	-45.53927723000001	-45.52513672207213	-0.01414050792787691	$C_{x}H_{y}S$
784	C2H6S1-Pd4	group3S	Pd	-45.61068307000002	-45.521409562989476	-0.08927350701054593	$C_{x}H_{y}S$
785	C3H6S1-Pd6	group3S	Pd	-55.42750939000004	-55.46950832529128	0.04199893529123955	$C_{x}H_{y}S$
786	C3H6S1-Pd5	group3S	Pd	-55.57501252	-55.46056360278547	-0.11444891721453132	$C_{x}H_{y}S$
787	C3H8S1-Pd5	group3S	Pd	-62.22803625000003	-62.20606934695614	-0.021966903043889374	$C_{x}H_{y}S$
788	C3H8S1-Pd4	group3S	Pd	-62.50851211	-62.326155978348616	-0.18235613165138176	$C_{x}H_{y}S$
789	C3H8S1-Pd6	group3S	Pd	-62.17528677999999	-62.39109994560516	0.2158131656051694	$C_{x}H_{y}S$
790	C4H8S1-Pd7	group3S	Pd	-71.96899571000003	-71.992354462199	0.02335875219897332	$C_{x}H_{y}S$
791	C4H8S1-Pd5	group3S	Pd	-72.10942449000001	-72.2330320138563	0.12360752385629326	$C_{x}H_{y}S$
792	C4H8S1-Pd6	group3S	Pd	-72.00378674999999	-72.18577913463925	0.18199238463925838	$C_{x}H_{y}S$
793	C4H10S1-Pd4	group3S	Pd	-78.93682269000001	-78.6959379913674	-0.24088469863261253	$C_{x}H_{y}S$
794	C4H10S1-Pd5	group3S	Pd	-78.89259876000003	-78.83974536087108	-0.05285339912894926	$C_{x}H_{y}S$
795	C4H10S1-Pd4	group3S	Pd	-78.94568927000003	-78.9572760291958	0.01158675919576524	$C_{x}H_{y}S$
796	C4H10S1-Pd6	group3S	Pd	-79.01679184000002	-79.16969940993208	0.15290756993205434	$C_{x}H_{y}S$
797	C4H10S1-Pd7	group3S	Pd	-78.96343601000004	-79.00331207020034	0.039876060200299435	$C_{x}H_{y}S$
798	C4H10S1-Pd6	group3S	Pd	-79.20027442	-78.95870902196694	-0.24156539803306032	$C_{x}H_{y}S$
799	C1H2S1-Pt4	group3S	Pt	-22.736527930000022	-22.974322385378365	0.2377944553783422	$C_{x}H_{y}S$
800	C1H4S1-Pt1	group3S	Pt	-29.36524972000001	-29.97656807478762	0.6113183547876133	$C_{x}H_{y}S$
801	C2H4S1-Pt4	group3S	Pt	-39.421555409999996	-38.96603486128951	-0.4555205487104885	$C_{x}H_{y}S$
802	C2H6S1-Pt2	group3S	Pt	-46.03712905000003	-45.87997007471395	-0.15715897528608025	$C_{x}H_{y}S$
803	C2H6S1-Pt2	group3S	Pt	-46.18937016000001	-45.98638127028561	-0.20298888971439766	$C_{x}H_{y}S$
804	C3H6S1-Pt5	group3S	Pt	-56.08451781000002	-55.39157097165788	-0.6929468383421451	$C_{x}H_{y}S$
805	C3H6S1-Pt5	group3S	Pt	-55.86363166000001	-55.51058285847199	-0.35304880152801843	$C_{x}H_{y}S$
806	C3H8S1-Pt3	group3S	Pt	-62.715487180000025	-62.07755699364484	-0.6379301863551845	$C_{x}H_{y}S$
807	C3H8S1-Pt5	group3S	Pt	-62.802707999999996	-62.56065697808111	-0.24205102191888273	$C_{x}H_{y}S$
808	C3H8S1-Pt3	group3S	Pt	-63.24380772000001	-62.285687711340316	-0.9581200086596908	$C_{x}H_{y}S$
809	C4H8S1-Pt4	group3S	Pt	-72.57026889000002	-72.07792281810241	-0.4923460718976145	$C_{x}H_{y}S$
810	C4H8S1-Pt5	group3S	Pt	-72.75908476000001	-72.29237713310471	-0.46670762689529965	$C_{x}H_{y}S$
811	C4H8S1-Pt6	group3S	Pt	-72.62637316000001	-72.12667966514323	-0.4996934948567855	$C_{x}H_{y}S$
812	C4H10S1-Pt2	group3S	Pt	-79.41026152	-78.61196208886903	-0.798299431130971	$C_{x}H_{y}S$
813	C4H10S1-Pt2	group3S	Pt	-79.42124848999998	-78.66503793650813	-0.7562105534918544	$C_{x}H_{y}S$
814	C4H10S1-Pt2	group3S	Pt	-79.43456398000001	-78.73160894764024	-0.7029550323597675	$C_{x}H_{y}S$
815	C4H10S1-Pt3	group3S	Pt	-79.49502303000003	-78.90356635783101	-0.5914566721690164	$C_{x}H_{y}S$
816	C4H10S1-Pt5	group3S	Pt	-79.49205318999998	-79.07913265927155	-0.41292053072842805	$C_{x}H_{y}S$
817	C4H10S1-Pt3	group3S	Pt	-79.51411066999998	-79.10314045522952	-0.41097021477045814	$C_{x}H_{y}S$
818	C1H2S1-Rh4	group3S	Rh	-22.459697790000007	-22.994705788962847	0.5350079989628398	$C_{x}H_{y}S$
819	C1H4S1-Rh4	group3S	Rh	-28.675008969999965	-29.07528451561833	0.40027554561836354	$C_{x}H_{y}S$
820	C2H4S1-Rh5	group3S	Rh	-39.05414773999996	-38.910157329065804	-0.14399041093415832	$C_{x}H_{y}S$
821	C2H6S1-Rh5	group3S	Rh	-45.35848346	-45.46906628697539	0.11058282697538857	$C_{x}H_{y}S$
822	C2H6S1-Rh5	group3S	Rh	-45.457607809999956	-45.49050147051049	0.03289366051053122	$C_{x}H_{y}S$
823	C3H6S1-Rh6	group3S	Rh	-55.60695642999997	-55.634460949904806	0.02750451990483782	$C_{x}H_{y}S$
824	C3H6S1-Rh6	group3S	Rh	-55.84538305999996	-55.603545968037494	-0.2418370919624664	$C_{x}H_{y}S$
825	C3H8S1-Rh6	group3S	Rh	-62.410013160000005	-62.452382202968124	0.04236904296811872	$C_{x}H_{y}S$
826	C3H8S1-Rh6	group3S	Rh	-62.53988493999998	-62.544597813900594	0.004712873900615477	$C_{x}H_{y}S$
827	C3H8S1-Rh6	group3S	Rh	-62.62677955999999	-62.25643881321574	-0.370340746784251	$C_{x}H_{y}S$
828	C4H8S1-Rh7	group3S	Rh	-72.25768077999999	-72.04756810138755	-0.21011267861243255	$C_{x}H_{y}S$
829	C4H8S1-Rh5	group3S	Rh	-72.47163704999997	-72.38712925893583	-0.08450779106414075	$C_{x}H_{y}S$
830	C4H8S1-Rh5	group3S	Rh	-72.20545192999998	-72.0547965767919	-0.1506553532080801	$C_{x}H_{y}S$
831	C4H10S1-Rh6	group3S	Rh	-78.71470577999997	-78.83639482168341	0.12168904168343886	$C_{x}H_{y}S$
832	C4H10S1-Rh5	group3S	Rh	-78.75579400999999	-78.87823465108366	0.1224406410836707	$C_{x}H_{y}S$
833	C4H10S1-Rh5	group3S	Rh	-78.74332024	-79.02355481543988	0.2802345754398772	$C_{x}H_{y}S$
834	C4H10S1-Rh6	group3S	Rh	-78.80219853	-79.08659271859378	0.2843941885937795	$C_{x}H_{y}S$
835	C4H10S1-Rh6	group3S	Rh	-78.7272777	-78.88857275237775	0.16129505237775277	$C_{x}H_{y}S$
836	C4H10S1-Rh6	group3S	Rh	-79.28135935999995	-78.89414110048968	-0.3872182595102771	$C_{x}H_{y}S$
837	C1H2S1-Ni4	group3S	Ni	-22.338944450000014	-22.86532766918564	0.5263832191856253	$C_{x}H_{y}S$
838	C1H4S1-Ni2	group3S	Ni	-28.790710410000003	-29.577874579619888	0.787164169619885	$C_{x}H_{y}S$
839	C2H4S1-Ni5	group3S	Ni	-38.948591540000024	-38.81750883490038	-0.1310827050996437	$C_{x}H_{y}S$
840	C2H6S1-Ni4	group3S	Ni	-45.47193210999998	-45.31072977161456	-0.1612023383854222	$C_{x}H_{y}S$
841	C2H6S1-Ni2	group3S	Ni	-45.55281034999999	-45.91775148027635	0.3649411302763639	$C_{x}H_{y}S$
842	C3H6S1-Ni8	group3S	Ni	-56.40493095000002	-55.69572598379696	-0.7092049662030604	$C_{x}H_{y}S$
843	C3H6S1-Ni5	group3S	Ni	-55.712441859999984	-55.51182409660149	-0.20061776339849757	$C_{x}H_{y}S$
844	C3H8S1-Ni5	group3S	Ni	-62.15586259	-62.06018884568299	-0.09567374431701126	$C_{x}H_{y}S$
845	C3H8S1-Ni6	group3S	Ni	-62.48717887000001	-62.5694604681263	0.08228159812629343	$C_{x}H_{y}S$
846	C3H8S1-Ni6	group3S	Ni	-62.56481327000003	-62.58640951163185	0.02159624163181917	$C_{x}H_{y}S$
847	C4H8S1-Ni6	group3S	Ni	-72.20421815	-72.06772996807878	-0.13648818192122292	$C_{x}H_{y}S$
848	C4H8S1-Ni5	group3S	Ni	-72.28793160000001	-72.17539883584166	-0.11253276415834534	$C_{x}H_{y}S$
849	C4H8S1-Ni6	group3S	Ni	-71.35707327000003	-72.25686714451945	0.8997938745194176	$C_{x}H_{y}S$
850	C4H10S1-Ni4	group3S	Ni	-79.02848558000002	-78.73137068962741	-0.29711489037261174	$C_{x}H_{y}S$
851	C4H10S1-Ni3	group3S	Ni	-78.87945068000002	-78.53736838503498	-0.3420822949650386	$C_{x}H_{y}S$
852	C4H10S1-Ni3	group3S	Ni	-78.85068879000002	-78.53736838503498	-0.3133204049650402	$C_{x}H_{y}S$
853	C4H10S1-Ni5	group3S	Ni	-78.88821933	-78.8556259750709	-0.03259335492910509	$C_{x}H_{y}S$
854	C4H10S1-Ni7	group3S	Ni	-78.84872751999998	-78.81374997638197	-0.03497754361801242	$C_{x}H_{y}S$
855	C4H10S1-Ni4	group3S	Ni	-78.85603798000002	-78.75402529489565	-0.1020126851043699	$C_{x}H_{y}S$
856	C1H3N1-Ag2	group3N	Ag	-27.75782063999999	-28.89221968910408	1.1343990491040898	$C_{x}H_{y}N$
857	C1H5N1-Ag1	group3N	Ag	-36.17530538999999	-37.41811331413937	1.2428079241393775	$C_{x}H_{y}N$
858	C2H5N1-Ag3	group3N	Ag	-44.68740647	-45.028563390539176	0.3411569205391771	$C_{x}H_{y}N$
859	C2H5N1-Ag2	group3N	Ag	-44.31382354	-45.11903713445736	0.8052135944573564	$C_{x}H_{y}N$
860	C2H7N1-Ag2	group3N	Ag	-52.888190480000006	-53.23405912223292	0.34586864223291514	$C_{x}H_{y}N$
861	C2H7N1-Ag2	group3N	Ag	-52.57174207000001	-52.90305157087422	0.3313095008742053	$C_{x}H_{y}N$
862	C3H7N1-Ag3	group3N	Ag	-61.33766765	-61.43465420236636	0.09698655236636	$C_{x}H_{y}N$
863	C3H7N1-Ag3	group3N	Ag	-61.03594009999999	-61.214228222977404	0.17828812297741337	$C_{x}H_{y}N$
864	C3H7N1-Ag4	group3N	Ag	-61.216832740000015	-61.166766078590044	-0.0500666614099714	$C_{x}H_{y}N$
865	C3H7N1-Ag5	group3N	Ag	-61.08955332000001	-61.21469670138336	0.1251433813833529	$C_{x}H_{y}N$
866	C3H7N1-Ag4	group3N	Ag	-61.61932573	-61.81376231476367	0.19443658476367176	$C_{x}H_{y}N$
867	C3H9N1-Ag3	group3N	Ag	-69.52525809000001	-69.62829157440943	0.10303348440942273	$C_{x}H_{y}N$
868	C3H9N1-Ag4	group3N	Ag	-69.61011816	-69.83705267113645	0.2269345111364487	$C_{x}H_{y}N$
869	C3H9N1-Ag4	group3N	Ag	-69.2380346	-69.31173508917357	0.07370048917356087	$C_{x}H_{y}N$
870	C3H9N1-Ag4	group3N	Ag	-69.03073719999999	-69.03494845920477	0.004211259204780049	$C_{x}H_{y}N$
871	C4H9N1-Ag4	group3N	Ag	-77.95037088	-78.09284380816531	0.14247292816531854	$C_{x}H_{y}N$
872	C4H9N1-Ag4	group3N	Ag	-78.01104450000001	-78.20762159173937	0.196577091739357	$C_{x}H_{y}N$
873	C4H9N1-Ag2	group3N	Ag	-77.68549449000001	-77.6416106894163	-0.043883800583714105	$C_{x}H_{y}N$
874	C4H9N1-Ag5	group3N	Ag	-77.74841178999999	-77.84909380460942	0.10068201460943271	$C_{x}H_{y}N$
875	C4H9N1-Ag5	group3N	Ag	-77.83094468	-78.05579727069069	0.22485259069068775	$C_{x}H_{y}N$
876	C4H9N1-Ag3	group3N	Ag	-77.86889139	-77.98063002527876	0.11173863527875483	$C_{x}H_{y}N$
877	C4H9N1-Ag2	group3N	Ag	-77.59471775000002	-77.74799490155036	0.15327715155034127	$C_{x}H_{y}N$
878	C4H9N1-Ag4	group3N	Ag	-77.58353289	-78.06174338692898	0.47821049692898043	$C_{x}H_{y}N$
879	C4H9N1-Ag3	group3N	Ag	-78.25164325000001	-78.37303867594899	0.12139542594897534	$C_{x}H_{y}N$
880	C4H9N1-Ag4	group3N	Ag	-77.70226253	-77.75120420827741	0.04894167827741569	$C_{x}H_{y}N$
881	C4H11N1-Ag3	group3N	Ag	-86.19990663	-86.09808454124797	-0.10182208875203003	$C_{x}H_{y}N$
882	C4H11N1-Ag3	group3N	Ag	-86.25614489000002	-86.47888859140409	0.2227437014040703	$C_{x}H_{y}N$
883	C4H11N1-Ag3	group3N	Ag	-86.27710902	-86.51227112252236	0.23516210252236647	$C_{x}H_{y}N$
884	C4H11N1-Ag4	group3N	Ag	-86.37340472999999	-86.45717094294776	0.08376621294776498	$C_{x}H_{y}N$
885	C4H11N1-Ag6	group3N	Ag	-85.8967774	-85.85770000388777	-0.03907739611223349	$C_{x}H_{y}N$
886	C4H11N1-Ag5	group3N	Ag	-85.91433054	-85.91629999273039	0.001969452730392618	$C_{x}H_{y}N$
887	C4H11N1-Ag5	group3N	Ag	-85.66831252000001	-85.68101934388602	0.012706823886006191	$C_{x}H_{y}N$
888	C1H3N1-Au1	group3N	Au	-27.909729529999993	-29.246963479697705	1.337233949697712	$C_{x}H_{y}N$
889	C1H5N1-Au1	group3N	Au	-36.36142903999999	-37.44282325359059	1.081394213590599	$C_{x}H_{y}N$
890	C2H5N1-Au2	group3N	Au	-44.889860999999996	-45.47620369327784	0.5863426932778424	$C_{x}H_{y}N$
891	C2H5N1-Au2	group3N	Au	-44.492367290000004	-45.184286531262885	0.6919192412628803	$C_{x}H_{y}N$
892	C2H7N1-Au2	group3N	Au	-53.10960236	-53.281993189720396	0.1723908297203991	$C_{x}H_{y}N$
893	C2H7N1-Au1	group3N	Au	-52.78464692	-53.265153228196624	0.4805063081966239	$C_{x}H_{y}N$
894	C3H7N1-Au3	group3N	Au	-61.55573068999999	-61.49850160864818	-0.0572290813518066	$C_{x}H_{y}N$
895	C3H7N1-Au3	group3N	Au	-61.23143338	-61.0491848880843	-0.18224849191570058	$C_{x}H_{y}N$
896	C3H7N1-Au3	group3N	Au	-61.414737050000014	-61.25270201206625	-0.16203503793376228	$C_{x}H_{y}N$
897	C3H7N1-Au2	group3N	Au	-61.31120465000001	-61.41271724171508	0.10151259171507121	$C_{x}H_{y}N$
898	C3H7N1-Au2	group3N	Au	-61.83885415	-61.85798989133347	0.019135741333464296	$C_{x}H_{y}N$
899	C3H9N1-Au1	group3N	Au	-69.75469788999999	-69.73407956739572	-0.020618322604263994	$C_{x}H_{y}N$
900	C3H9N1-Au4	group3N	Au	-69.83869222999999	-69.90577231025175	0.06708008025175616	$C_{x}H_{y}N$
901	C3H9N1-Au3	group3N	Au	-69.43321988	-69.38167242767493	-0.05154745232506741	$C_{x}H_{y}N$
902	C3H9N1-Au3	group3N	Au	-69.23291554	-68.99710763266809	-0.23580790733190327	$C_{x}H_{y}N$
903	C4H9N1-Au4	group3N	Au	-78.14318516	-78.14038288405563	-0.002802275944375765	$C_{x}H_{y}N$
904	C4H9N1-Au3	group3N	Au	-78.25206513	-78.20839837027276	-0.04366675972724465	$C_{x}H_{y}N$
905	C4H9N1-Au2	group3N	Au	-77.8837977	-77.69896427308817	-0.1848334269118368	$C_{x}H_{y}N$
906	C4H9N1-Au2	group3N	Au	-77.92392945	-77.75091829866201	-0.17301115133798817	$C_{x}H_{y}N$
907	C4H9N1-Au2	group3N	Au	-78.06264683	-77.95311208597029	-0.10953474402971608	$C_{x}H_{y}N$
908	C4H9N1-Au3	group3N	Au	-78.08134049	-78.04242554207177	-0.0389149479282338	$C_{x}H_{y}N$
909	C4H9N1-Au2	group3N	Au	-77.64538974000001	-77.56678159814787	-0.07860814185214338	$C_{x}H_{y}N$
910	C4H9N1-Au2	group3N	Au	-77.74629329999999	-78.02935005715072	0.28305675715073164	$C_{x}H_{y}N$
911	C4H9N1-Au2	group3N	Au	-78.48145543000001	-78.37598274122561	-0.1054726887743982	$C_{x}H_{y}N$
912	C4H9N1-Au1	group3N	Au	-77.78270352999999	-77.5054427903891	-0.27726073961089526	$C_{x}H_{y}N$
913	C4H11N1-Au1	group3N	Au	-86.42293534000001	-86.04712832874955	-0.37580701125045834	$C_{x}H_{y}N$
914	C4H11N1-Au1	group3N	Au	-86.49817291	-86.30126178873932	-0.19691112126066912	$C_{x}H_{y}N$
915	C4H11N1-Au2	group3N	Au	-86.51564791000001	-86.52676065439665	0.011112744396641006	$C_{x}H_{y}N$
916	C4H11N1-Au1	group3N	Au	-86.61056174999999	-86.42777277474285	-0.18278897525713944	$C_{x}H_{y}N$
917	C4H11N1-Au4	group3N	Au	-86.07587670999999	-86.0739762750436	-0.0019004349563829237	$C_{x}H_{y}N$
918	C4H11N1-Au4	group3N	Au	-86.12731740000001	-86.0415341454314	-0.0857832545686108	$C_{x}H_{y}N$
919	C4H11N1-Au4	group3N	Au	-85.87347347	-85.74732052064216	-0.12615294935783083	$C_{x}H_{y}N$
920	C1H3N1-Cu1	group3N	Cu	-28.150487209999994	-29.602492660560138	1.4520054505601436	$C_{x}H_{y}N$
921	C1H5N1-Cu1	group3N	Cu	-36.50835357	-37.59954994854665	1.0911963785466554	$C_{x}H_{y}N$
922	C2H5N1-Cu3	group3N	Cu	-45.048296480000005	-45.222290693714385	0.17399421371437995	$C_{x}H_{y}N$
923	C2H5N1-Cu3	group3N	Cu	-44.670822810000004	-44.95148491398335	0.2806621039833459	$C_{x}H_{y}N$
924	C2H7N1-Cu2	group3N	Cu	-53.212413269999985	-53.433036139310126	0.22062286931014086	$C_{x}H_{y}N$
925	C2H7N1-Cu3	group3N	Cu	-52.887526579999985	-52.927221841573484	0.0396952615734989	$C_{x}H_{y}N$
926	C3H7N1-Cu3	group3N	Cu	-61.686237379999994	-61.75356398783017	0.06732660783017508	$C_{x}H_{y}N$
927	C3H7N1-Cu4	group3N	Cu	-61.374016969999985	-61.24244141639078	-0.1315755536092027	$C_{x}H_{y}N$
928	C3H7N1-Cu6	group3N	Cu	-61.51565717	-61.52561594462407	0.009958774624074351	$C_{x}H_{y}N$
929	C3H7N1-Cu5	group3N	Cu	-61.45891243	-61.30603047061051	-0.15288195938948945	$C_{x}H_{y}N$
930	C3H7N1-Cu5	group3N	Cu	-61.98147437999998	-61.95743591531075	-0.024038464689233763	$C_{x}H_{y}N$
931	C3H9N1-Cu3	group3N	Cu	-69.86372662	-69.86371029807809	-1.632192190470505e-05	$C_{x}H_{y}N$
932	C3H9N1-Cu4	group3N	Cu	-69.94653133	-70.08441357534704	0.1378822453470434	$C_{x}H_{y}N$
933	C3H9N1-Cu4	group3N	Cu	-69.52417896999998	-69.5766524512935	0.05247348129351792	$C_{x}H_{y}N$
934	C3H9N1-Cu5	group3N	Cu	-69.30318685999998	-69.15799121230343	-0.14519564769655346	$C_{x}H_{y}N$
935	C4H9N1-Cu5	group3N	Cu	-78.33268912	-78.32439672381133	-0.008292396188664952	$C_{x}H_{y}N$
936	C4H9N1-Cu3	group3N	Cu	-78.38148644	-78.4296292598641	0.048142819864096964	$C_{x}H_{y}N$
937	C4H9N1-Cu2	group3N	Cu	-78.05659538	-77.73984360693306	-0.31675177306694025	$C_{x}H_{y}N$
938	C4H9N1-Cu4	group3N	Cu	-78.03175754	-78.04049077218444	0.008733232184439998	$C_{x}H_{y}N$
939	C4H9N1-Cu5	group3N	Cu	-78.15287827	-78.29475398232097	0.1418757123209673	$C_{x}H_{y}N$
940	C4H9N1-Cu4	group3N	Cu	-78.22377627999998	-78.26496426721306	0.04118798721307826	$C_{x}H_{y}N$
941	C4H9N1-Cu5	group3N	Cu	-78.16097413999998	-78.1230388489529	-0.03793529104707716	$C_{x}H_{y}N$
942	C4H9N1-Cu3	group3N	Cu	-78.09284689	-78.1954055580116	0.10255866801159641	$C_{x}H_{y}N$
943	C4H9N1-Cu3	group3N	Cu	-78.65223082999998	-78.65706232129307	0.00483149129308913	$C_{x}H_{y}N$
944	C4H9N1-Cu4	group3N	Cu	-78.21830405	-78.27806329087753	0.0597592408775256	$C_{x}H_{y}N$
945	C4H11N1-Cu3	group3N	Cu	-86.52694743999999	-86.53522541618264	0.008277976182654356	$C_{x}H_{y}N$
946	C4H11N1-Cu2	group3N	Cu	-86.61963277999999	-86.64274695150567	0.02311417150568218	$C_{x}H_{y}N$
947	C4H11N1-Cu4	group3N	Cu	-86.61525418	-86.72298995376444	0.10773577376444621	$C_{x}H_{y}N$
948	C4H11N1-Cu4	group3N	Cu	-86.67712895	-86.64366668484676	-0.033462265153232806	$C_{x}H_{y}N$
949	C4H11N1-Cu7	group3N	Cu	-86.15934754999998	-86.19825050630499	0.03890295630500873	$C_{x}H_{y}N$
950	C4H11N1-Cu5	group3N	Cu	-86.2034797	-86.26786892353857	0.06438922353856924	$C_{x}H_{y}N$
951	C4H11N1-Cu6	group3N	Cu	-85.89885272999999	-85.80457822699321	-0.09427450300677265	$C_{x}H_{y}N$
952	C1H3N1-Ir3	group3N	Ir	-29.012201290000007	-29.407536749800684	0.39533545980067686	$C_{x}H_{y}N$
953	C1H5N1-Ir1	group3N	Ir	-37.12067480000002	-37.91292755518723	0.7922527551872136	$C_{x}H_{y}N$
954	C2H5N1-Ir4	group3N	Ir	-46.20291645999998	-45.29577061310292	-0.9071458468970661	$C_{x}H_{y}N$
955	C2H5N1-Ir3	group3N	Ir	-45.31796095999999	-45.28436178604031	-0.03359917395968637	$C_{x}H_{y}N$
956	C2H7N1-Ir3	group3N	Ir	-53.82014477000001	-53.74581322093523	-0.07433154906478023	$C_{x}H_{y}N$
957	C2H7N1-Ir3	group3N	Ir	-53.505144529999995	-53.29744149480295	-0.20770303519704214	$C_{x}H_{y}N$
958	C3H7N1-Ir3	group3N	Ir	-62.35534991999998	-62.16740035853148	-0.18794956146849984	$C_{x}H_{y}N$
959	C3H7N1-Ir4	group3N	Ir	-62.01948564999998	-61.62534787821675	-0.3941377717832282	$C_{x}H_{y}N$
960	C3H7N1-Ir6	group3N	Ir	-62.12731428000001	-61.99712797790134	-0.13018630209866444	$C_{x}H_{y}N$
961	C3H7N1-Ir5	group3N	Ir	-62.49930395000001	-61.89958227686978	-0.5997216731302331	$C_{x}H_{y}N$
962	C3H7N1-Ir6	group3N	Ir	-62.82755555	-62.324181020362744	-0.5033745296372558	$C_{x}H_{y}N$
963	C3H9N1-Ir3	group3N	Ir	-70.47451216999997	-70.3400543760903	-0.13445779390967516	$C_{x}H_{y}N$
964	C3H9N1-Ir3	group3N	Ir	-70.57661766000001	-70.430485922505	-0.1461317374950113	$C_{x}H_{y}N$
965	C3H9N1-Ir5	group3N	Ir	-70.11216401000001	-70.02962772411466	-0.08253628588535378	$C_{x}H_{y}N$
966	C3H9N1-Ir5	group3N	Ir	-69.82930952999999	-69.62239425800509	-0.20691527199490167	$C_{x}H_{y}N$
967	C4H9N1-Ir5	group3N	Ir	-79.84929516	-79.70630066173638	-0.14299449826361865	$C_{x}H_{y}N$
968	C4H9N1-Ir6	group3N	Ir	-80.70155573	-79.93897138063777	-0.7625843493622284	$C_{x}H_{y}N$
969	C4H9N1-Ir3	group3N	Ir	-78.71003298	-78.18818088612372	-0.5218520938762765	$C_{x}H_{y}N$
970	C4H9N1-Ir4	group3N	Ir	-79.08847182	-78.58278782578464	-0.5056839942153601	$C_{x}H_{y}N$
971	C4H9N1-Ir6	group3N	Ir	-78.77812367000001	-78.8336293063875	0.05550563638747974	$C_{x}H_{y}N$
972	C4H9N1-Ir5	group3N	Ir	-78.88580377	-78.73587922016901	-0.1499245498309847	$C_{x}H_{y}N$
973	C4H9N1-Ir6	group3N	Ir	-78.71817749999997	-78.59990451107271	-0.11827298892725935	$C_{x}H_{y}N$
974	C4H9N1-Ir3	group3N	Ir	-78.56547158000001	-78.61631962698323	0.05084804698321932	$C_{x}H_{y}N$
975	C4H9N1-Ir3	group3N	Ir	-79.38127509999998	-79.0633341436159	-0.3179409563840778	$C_{x}H_{y}N$
976	C4H9N1-Ir6	group3N	Ir	-80.43760636999997	-80.55413462395008	0.1165282539501078	$C_{x}H_{y}N$
977	C4H11N1-Ir2	group3N	Ir	-87.14151427000002	-86.83078247169483	-0.31073179830518427	$C_{x}H_{y}N$
978	C4H11N1-Ir2	group3N	Ir	-87.24673352000002	-87.01232703985251	-0.23440648014751275	$C_{x}H_{y}N$
979	C4H11N1-Ir3	group3N	Ir	-87.22738762	-87.16163386358488	-0.06575375641511982	$C_{x}H_{y}N$
980	C4H11N1-Ir4	group3N	Ir	-87.27437251999999	-87.29817005782951	0.023797537829523208	$C_{x}H_{y}N$
981	C4H11N1-Ir4	group3N	Ir	-86.71541767000002	-86.66067658461583	-0.054741085384193866	$C_{x}H_{y}N$
982	C4H11N1-Ir4	group3N	Ir	-86.77547779999998	-86.64547859397567	-0.12999920602430848	$C_{x}H_{y}N$
983	C4H11N1-Ir6	group3N	Ir	-86.38123130999998	-86.3026924850477	-0.07853882495227538	$C_{x}H_{y}N$
984	C1H3N1-Pd4	group3N	Pd	-28.792601399999995	-28.843277474458695	0.050676074458699816	$C_{x}H_{y}N$
985	C1H5N1-Pd2	group3N	Pd	-36.80517889000001	-37.61069238592744	0.8055134959274355	$C_{x}H_{y}N$
986	C2H5N1-Pd3	group3N	Pd	-45.67313520000002	-45.51266692920781	-0.16046827079220805	$C_{x}H_{y}N$
987	C2H5N1-Pd5	group3N	Pd	-45.02134418	-44.996373871832134	-0.02497030816786605	$C_{x}H_{y}N$
988	C2H7N1-Pd2	group3N	Pd	-53.562487979999986	-53.72407834900809	0.16159036900810264	$C_{x}H_{y}N$
989	C2H7N1-Pd2	group3N	Pd	-53.23115304000001	-53.41781518404222	0.18666214404220938	$C_{x}H_{y}N$
990	C3H7N1-Pd5	group3N	Pd	-62.30598186	-62.15789874380291	-0.14808311619709258	$C_{x}H_{y}N$
991	C3H7N1-Pd5	group3N	Pd	-61.782459990000035	-61.76295996527112	-0.01950002472891299	$C_{x}H_{y}N$
992	C3H7N1-Pd6	group3N	Pd	-61.998084490000025	-61.926438260783556	-0.07164622921646924	$C_{x}H_{y}N$
993	C3H7N1-Pd5	group3N	Pd	-61.98410240000001	-61.83955618464435	-0.14454621535566048	$C_{x}H_{y}N$
994	C3H7N1-Pd6	group3N	Pd	-62.42634216000002	-62.09668997324873	-0.3296521867512894	$C_{x}H_{y}N$
995	C3H9N1-Pd4	group3N	Pd	-70.22501305	-70.38645297115532	0.16143992115532058	$C_{x}H_{y}N$
996	C3H9N1-Pd4	group3N	Pd	-70.30174657	-70.46376640455874	0.16201983455873403	$C_{x}H_{y}N$
997	C3H9N1-Pd4	group3N	Pd	-69.91874236999999	-69.95620320689056	0.037460836890574	$C_{x}H_{y}N$
998	C3H9N1-Pd5	group3N	Pd	-69.67461420999999	-69.56158047904808	-0.11303373095191205	$C_{x}H_{y}N$
999	C4H9N1-Pd5	group3N	Pd	-78.96894305999999	-78.7521381766109	-0.21680488338908788	$C_{x}H_{y}N$
1000	C4H9N1-Pd5	group3N	Pd	-79.03352566999999	-78.8301105513016	-0.2034151186983877	$C_{x}H_{y}N$
1001	C4H9N1-Pd3	group3N	Pd	-78.46383308	-78.1467234177754	-0.31710966222459547	$C_{x}H_{y}N$
1002	C4H9N1-Pd6	group3N	Pd	-78.58825127000003	-78.62932449567396	0.04107322567392657	$C_{x}H_{y}N$
1003	C4H9N1-Pd7	group3N	Pd	-78.64507795	-78.78034562886734	0.13526767886733637	$C_{x}H_{y}N$
1004	C4H9N1-Pd5	group3N	Pd	-78.61054656000002	-78.57366512741382	-0.036881432586199026	$C_{x}H_{y}N$
1005	C4H9N1-Pd6	group3N	Pd	-78.64680580000001	-78.5252436357025	-0.1215621642975151	$C_{x}H_{y}N$
1006	C4H9N1-Pd4	group3N	Pd	-78.45747972000001	-78.58069172938741	0.12321200938740162	$C_{x}H_{y}N$
1007	C4H9N1-Pd5	group3N	Pd	-79.06766780000001	-78.85102730836542	-0.21664049163459254	$C_{x}H_{y}N$
1008	C4H9N1-Pd6	group3N	Pd	-78.69214940000003	-78.70777855343158	0.015629153431547138	$C_{x}H_{y}N$
1009	C4H11N1-Pd4	group3N	Pd	-86.92491851000003	-86.75452842527497	-0.17039008472505657	$C_{x}H_{y}N$
1010	C4H11N1-Pd4	group3N	Pd	-86.96662907999999	-87.10450705561198	0.13787797561198545	$C_{x}H_{y}N$
1011	C4H11N1-Pd4	group3N	Pd	-86.97546126	-87.108789958686	0.13332869868600028	$C_{x}H_{y}N$
1012	C4H11N1-Pd4	group3N	Pd	-87.10099041000004	-87.00406781148482	-0.09692259851522067	$C_{x}H_{y}N$
1013	C4H11N1-Pd7	group3N	Pd	-86.56938493999999	-86.6779896174711	0.10860467747110647	$C_{x}H_{y}N$
1014	C4H11N1-Pd5	group3N	Pd	-86.60688755999999	-86.4848685804683	-0.12201897953168839	$C_{x}H_{y}N$
1015	C4H11N1-Pd6	group3N	Pd	-86.33479962999999	-86.45996344168127	0.12516381168127566	$C_{x}H_{y}N$
1016	C1H3N1-Pt3	group3N	Pt	-29.120248989999993	-29.578503810420038	0.45825482042004495	$C_{x}H_{y}N$
1017	C1H5N1-Pt1	group3N	Pt	-37.32307595000003	-37.946844013900524	0.6237680639004921	$C_{x}H_{y}N$
1018	C2H5N1-Pt3	group3N	Pt	-46.14853356000003	-45.52138889482451	-0.6271446651755213	$C_{x}H_{y}N$
1019	C2H5N1-Pt2	group3N	Pt	-45.54390486	-45.65259499897004	0.1086901389700401	$C_{x}H_{y}N$
1020	C2H7N1-Pt2	group3N	Pt	-54.07415784	-53.833464612103825	-0.2406932278961733	$C_{x}H_{y}N$
1021	C2H7N1-Pt1	group3N	Pt	-53.75571831000002	-53.548455210113886	-0.20726309988613423	$C_{x}H_{y}N$
1022	C3H7N1-Pt3	group3N	Pt	-62.59173018000001	-62.01937151633299	-0.5723586636670248	$C_{x}H_{y}N$
1023	C3H7N1-Pt3	group3N	Pt	-62.29410249	-61.542964572652345	-0.7511379173476556	$C_{x}H_{y}N$
1024	C3H7N1-Pt5	group3N	Pt	-62.47893607999998	-61.9861600716914	-0.4927760083085815	$C_{x}H_{y}N$
1025	C3H7N1-Pt4	group3N	Pt	-62.410077220000005	-61.777331229312544	-0.6327459906874608	$C_{x}H_{y}N$
1026	C3H7N1-Pt4	group3N	Pt	-62.895512310000015	-62.17387293886078	-0.7216393711392328	$C_{x}H_{y}N$
1027	C3H9N1-Pt2	group3N	Pt	-70.72405264000002	-70.33890901528163	-0.38514362471839547	$C_{x}H_{y}N$
1028	C3H9N1-Pt4	group3N	Pt	-70.81250709	-70.61062821308113	-0.20187887691886885	$C_{x}H_{y}N$
1029	C3H9N1-Pt3	group3N	Pt	-70.40853844999998	-69.89647106190023	-0.5120673880997515	$C_{x}H_{y}N$
1030	C3H9N1-Pt4	group3N	Pt	-70.14917155	-69.53613997737679	-0.6130315726232141	$C_{x}H_{y}N$
1031	C4H9N1-Pt4	group3N	Pt	-79.17043254999999	-78.7518247094422	-0.4186078405577831	$C_{x}H_{y}N$
1032	C4H9N1-Pt3	group3N	Pt	-79.54262502	-78.67248019824386	-0.870144821756142	$C_{x}H_{y}N$
1033	C4H9N1-Pt2	group3N	Pt	-78.96889021999999	-78.08028273090572	-0.8886074890942695	$C_{x}H_{y}N$
1034	C4H9N1-Pt4	group3N	Pt	-79.02444658000002	-78.67855261993475	-0.3458939600652684	$C_{x}H_{y}N$
1035	C4H9N1-Pt6	group3N	Pt	-79.12789763	-78.89727232748241	-0.23062530251759483	$C_{x}H_{y}N$
1036	C4H9N1-Pt3	group3N	Pt	-79.15508764999998	-78.55117529334963	-0.6039123566503548	$C_{x}H_{y}N$
1037	C4H9N1-Pt1	group3N	Pt	-78.02342758000003	-77.47571220919761	-0.5477153708024218	$C_{x}H_{y}N$
1038	C4H9N1-Pt2	group3N	Pt	-78.83507427	-78.47957732520462	-0.35549694479539085	$C_{x}H_{y}N$
1039	C4H9N1-Pt3	group3N	Pt	-79.57854544999998	-79.05565764267719	-0.5228878073227889	$C_{x}H_{y}N$
1040	C4H9N1-Pt6	group3N	Pt	-78.92919689000001	-78.51481023120327	-0.41438665879674375	$C_{x}H_{y}N$
1041	C4H11N1-Pt2	group3N	Pt	-87.40751838	-86.84910020701385	-0.5584181729861513	$C_{x}H_{y}N$
1042	C4H11N1-Pt2	group3N	Pt	-87.48394603999998	-87.05579219078125	-0.4281538492187309	$C_{x}H_{y}N$
1043	C4H11N1-Pt2	group3N	Pt	-87.47831380000002	-87.00262333639981	-0.47569046360021616	$C_{x}H_{y}N$
1044	C4H11N1-Pt3	group3N	Pt	-87.58245862000001	-87.14579975275625	-0.43665886724376435	$C_{x}H_{y}N$
1045	C4H11N1-Pt3	group3N	Pt	-86.99299144000003	-86.65772677818228	-0.33526466181774595	$C_{x}H_{y}N$
1046	C4H11N1-Pt3	group3N	Pt	-87.08372097	-86.58802339182604	-0.4956975781739601	$C_{x}H_{y}N$
1047	C4H11N1-Pt4	group3N	Pt	-86.75693838000001	-86.44178693882287	-0.3151514411771359	$C_{x}H_{y}N$
1048	C1H3N1-Rh4	group3N	Rh	-29.344471569999996	-29.415266643498903	0.0707950734989069	$C_{x}H_{y}N$
1049	C1H5N1-Rh1	group3N	Rh	-36.66707640999999	-37.87977581857777	1.2126994085777767	$C_{x}H_{y}N$
1050	C2H5N1-Rh4	group3N	Rh	-45.83895310999998	-45.261748517102006	-0.5772045928979708	$C_{x}H_{y}N$
1051	C2H5N1-Rh3	group3N	Rh	-44.906080659999986	-45.242184950727946	0.33610429072795966	$C_{x}H_{y}N$
1052	C2H7N1-Rh2	group3N	Rh	-53.383365879999985	-53.72062791368974	0.33726203368975405	$C_{x}H_{y}N$
1053	C2H7N1-Rh3	group3N	Rh	-53.05969621999998	-53.23882657895231	0.1791303589523352	$C_{x}H_{y}N$
1054	C3H7N1-Rh5	group3N	Rh	-62.702529690000006	-62.207401295365216	-0.49512839463478997	$C_{x}H_{y}N$
1055	C3H7N1-Rh4	group3N	Rh	-61.82956134	-61.723992436685805	-0.10556890331419311	$C_{x}H_{y}N$
1056	C3H7N1-Rh6	group3N	Rh	-61.77395779	-61.88237602953351	0.10841823953351337	$C_{x}H_{y}N$
1057	C3H7N1-Rh5	group3N	Rh	-62.22919336999996	-61.902813399993185	-0.32637997000677643	$C_{x}H_{y}N$
1058	C3H7N1-Rh6	group3N	Rh	-62.50457917	-62.10297194716776	-0.40160722283224004	$C_{x}H_{y}N$
1059	C3H9N1-Rh4	group3N	Rh	-70.03524178999999	-70.35906880080346	0.32382701080346976	$C_{x}H_{y}N$
1060	C3H9N1-Rh4	group3N	Rh	-70.12947355	-70.38047125974403	0.250997709744027	$C_{x}H_{y}N$
1061	C3H9N1-Rh5	group3N	Rh	-69.69903469999997	-69.92194687168667	0.2229121716867013	$C_{x}H_{y}N$
1062	C3H9N1-Rh5	group3N	Rh	-69.44227397999998	-69.53767860743557	0.09540462743558464	$C_{x}H_{y}N$
1063	C4H9N1-Rh5	group3N	Rh	-79.12518907999998	-78.62149240938228	-0.5036966706176997	$C_{x}H_{y}N$
1064	C4H9N1-Rh6	group3N	Rh	-79.43588524999996	-79.13901292611081	-0.2968723238891471	$C_{x}H_{y}N$
1065	C4H9N1-Rh4	group3N	Rh	-78.30751413999997	-78.36504124433756	0.05752710433759489	$C_{x}H_{y}N$
1066	C4H9N1-Rh7	group3N	Rh	-79.43236960999997	-79.46464101342076	0.032271403420793376	$C_{x}H_{y}N$
1067	C4H9N1-Rh7	group3N	Rh	-78.42180825999998	-78.76647040078515	0.3446621407851751	$C_{x}H_{y}N$
1068	C4H9N1-Rh5	group3N	Rh	-78.46526713999998	-78.69319544069923	0.2279283006992472	$C_{x}H_{y}N$
1069	C4H9N1-Rh7	group3N	Rh	-78.38476586999997	-78.47186867378707	0.08710280378710422	$C_{x}H_{y}N$
1070	C4H9N1-Rh5	group3N	Rh	-78.31967380999998	-78.64287764485205	0.32320383485206605	$C_{x}H_{y}N$
1071	C4H9N1-Rh6	group3N	Rh	-78.90612776999996	-78.98908146450383	0.08295369450387113	$C_{x}H_{y}N$
1072	C4H9N1-Rh5	group3N	Rh	-78.81167476999997	-78.65440875855738	-0.15726601144258723	$C_{x}H_{y}N$
1073	C4H11N1-Rh4	group3N	Rh	-86.71280303999998	-86.79579126840318	0.08298822840319531	$C_{x}H_{y}N$
1074	C4H11N1-Rh3	group3N	Rh	-86.79399107999996	-86.94485696354425	0.15086588354429864	$C_{x}H_{y}N$
1075	C4H11N1-Rh5	group3N	Rh	-86.79863681	-87.04750884955442	0.2488720395544135	$C_{x}H_{y}N$
1076	C4H11N1-Rh4	group3N	Rh	-86.8690408	-87.12184534955776	0.25280454955776577	$C_{x}H_{y}N$
1077	C4H11N1-Rh7	group3N	Rh	-86.31655323999996	-86.52741055336178	0.21085731336181368	$C_{x}H_{y}N$
1078	C4H11N1-Rh5	group3N	Rh	-86.37082325999995	-86.50557578530396	0.13475252530400894	$C_{x}H_{y}N$
1079	C4H11N1-Rh6	group3N	Rh	-86.03969480999996	-86.20292495628203	0.16323014628207488	$C_{x}H_{y}N$
1080	C1H3N1-Ni4	group3N	Ni	-29.237483749999996	-28.996731709961416	-0.2407520400385792	$C_{x}H_{y}N$
1081	C1H5N1-Ni1	group3N	Ni	-36.87995250999998	-37.81833854997755	0.9383860399775656	$C_{x}H_{y}N$
1082	C2H5N1-Ni4	group3N	Ni	-46.018544460000015	-45.30682119197274	-0.7117232680272778	$C_{x}H_{y}N$
1083	C2H5N1-Ni3	group3N	Ni	-45.11349119000002	-45.20554948008991	0.09205829008988786	$C_{x}H_{y}N$
1084	C2H7N1-Ni2	group3N	Ni	-53.588109470000035	-53.67410731903983	0.08599784903979213	$C_{x}H_{y}N$
1085	C2H7N1-Ni1	group3N	Ni	-53.25922406000004	-53.59045636602402	0.3312323060239848	$C_{x}H_{y}N$
1086	C3H7N1-Ni5	group3N	Ni	-62.67906896000002	-61.97532536032236	-0.7037435996776651	$C_{x}H_{y}N$
1087	C3H7N1-Ni3	group3N	Ni	-61.83459045999999	-61.36577754260886	-0.4688129173911264	$C_{x}H_{y}N$
1088	C3H7N1-Ni5	group3N	Ni	-61.87025843000001	-61.849527426010255	-0.02073100398975214	$C_{x}H_{y}N$
1089	C3H7N1-Ni5	group3N	Ni	-62.37963620000002	-61.78450078609384	-0.5951354139061849	$C_{x}H_{y}N$
1090	C3H7N1-Ni6	group3N	Ni	-62.558138960000036	-61.92000816501559	-0.6381307949844484	$C_{x}H_{y}N$
1091	C3H9N1-Ni3	group3N	Ni	-70.24762705000003	-70.13277248844776	-0.1148545615522778	$C_{x}H_{y}N$
1092	C3H9N1-Ni4	group3N	Ni	-70.33738631000003	-70.370273529737	0.03288721973697761	$C_{x}H_{y}N$
1093	C3H9N1-Ni4	group3N	Ni	-69.89129511000002	-69.8474346922811	-0.04386041771891769	$C_{x}H_{y}N$
1094	C3H9N1-Ni5	group3N	Ni	-69.64780293999999	-69.49649126052105	-0.15131167947893687	$C_{x}H_{y}N$
1095	C4H9N1-Ni3	group3N	Ni	-79.25352796000001	-78.60957089700533	-0.6439570629946871	$C_{x}H_{y}N$
1096	C4H9N1-Ni6	group3N	Ni	-79.38465734000002	-78.78712019405145	-0.5975371459485643	$C_{x}H_{y}N$
1097	C4H9N1-Ni3	group3N	Ni	-78.51293641999999	-78.10123049021698	-0.411705929783011	$C_{x}H_{y}N$
1098	C4H9N1-Ni5	group3N	Ni	-78.47504878999999	-78.38742371876705	-0.08762507123293517	$C_{x}H_{y}N$
1099	C4H9N1-Ni6	group3N	Ni	-78.60474622000001	-78.67100873972124	0.06626251972123498	$C_{x}H_{y}N$
1100	C4H9N1-Ni4	group3N	Ni	-78.66489766000004	-78.53179199930335	-0.1331056606966854	$C_{x}H_{y}N$
1101	C4H9N1-Ni5	group3N	Ni	-78.58774209000003	-78.36939935656744	-0.2183427334325927	$C_{x}H_{y}N$
1102	C4H9N1-Ni3	group3N	Ni	-78.31916042999998	-78.48810064679134	0.16894021679135562	$C_{x}H_{y}N$
1103	C4H9N1-Ni3	group3N	Ni	-79.12337399999998	-78.8372801080829	-0.28609389191709056	$C_{x}H_{y}N$
1104	C4H9N1-Ni5	group3N	Ni	-78.62216607000002	-78.62288751051766	0.0007214405176370065	$C_{x}H_{y}N$
1105	C4H11N1-Ni2	group3N	Ni	-86.92151164000003	-86.66826869054759	-0.2532429494524422	$C_{x}H_{y}N$
1106	C4H11N1-Ni2	group3N	Ni	-87.01023325000003	-86.88328994479728	-0.12694330520274377	$C_{x}H_{y}N$
1107	C4H11N1-Ni3	group3N	Ni	-87.00930968999998	-86.99452715688909	-0.014782533110889062	$C_{x}H_{y}N$
1108	C4H11N1-Ni4	group3N	Ni	-87.06140909000001	-86.95267182636512	-0.10873726363489311	$C_{x}H_{y}N$
1109	C4H11N1-Ni5	group3N	Ni	-86.52902853999998	-86.44479071213162	-0.08423782786836398	$C_{x}H_{y}N$
1110	C4H11N1-Ni5	group3N	Ni	-86.58561641000003	-86.52552056449855	-0.06009584550147906	$C_{x}H_{y}N$
1111	C4H11N1-Ni6	group3N	Ni	-86.24334339999999	-86.341126086038	0.09778268603801621	$C_{x}H_{y}N$
1112	C1H2O2-Ag2	group4	Ag	-29.84819007	-31.225710629153255	1.377520559153254	$C_{x}H_{y}O_{(2,3)}$
1113	C1H2O3-Ag4	group4	Ag	-37.23982862999999	-37.40633705303288	0.16650842303288726	$C_{x}H_{y}O_{(2,3)}$
1114	C2H4O2-Ag3	group4	Ag	-46.79597783999999	-47.07168957740879	0.2757117374087983	$C_{x}H_{y}O_{(2,3)}$
1115	C2H4O2-Ag3	group4	Ag	-46.215174250000004	-46.5693704960146	0.3541962460145953	$C_{x}H_{y}O_{(2,3)}$
1116	C2H4O3-Ag1	group4	Ag	-53.44834826	-54.01998905978752	0.5716407997875166	$C_{x}H_{y}O_{(2,3)}$
1117	C3H6O2-Ag3	group4	Ag	-63.445352279999994	-63.41436529207141	-0.030986987928585563	$C_{x}H_{y}O_{(2,3)}$
1118	C3H6O2-Ag3	group4	Ag	-62.94134383000001	-62.85854494330919	-0.08279888669081714	$C_{x}H_{y}O_{(2,3)}$
1119	C3H6O2-Ag3	group4	Ag	-63.11748404000001	-63.14627565368665	0.028791613686642847	$C_{x}H_{y}O_{(2,3)}$
1120	C3H6O3-Ag3	group4	Ag	-70.27015691000001	-70.31775873665946	0.04760182665944512	$C_{x}H_{y}O_{(2,3)}$
1121	C3H6O3-Ag3	group4	Ag	-69.65445494000001	-69.63727504972455	-0.01717989027545741	$C_{x}H_{y}O_{(2,3)}$
1122	C4H8O2-Ag3	group4	Ag	-80.09537171000001	-80.24584827528007	0.1504765652800586	$C_{x}H_{y}O_{(2,3)}$
1123	C4H8O2-Ag4	group4	Ag	-80.03236418000002	-80.27657724366266	0.24421306366264162	$C_{x}H_{y}O_{(2,3)}$
1124	C4H8O2-Ag5	group4	Ag	-79.61245094000002	-79.75468426181192	0.14223332181190074	$C_{x}H_{y}O_{(2,3)}$
1125	C4H8O2-Ag2	group4	Ag	-79.77582252	-79.92183115660626	0.14600863660625407	$C_{x}H_{y}O_{(2,3)}$
1126	C4H8O2-Ag3	group4	Ag	-79.89673796999999	-80.18599728834117	0.28925931834118046	$C_{x}H_{y}O_{(2,3)}$
1127	C4H8O2-Ag4	group4	Ag	-79.81981322	-79.78977765769703	-0.03003556230297022	$C_{x}H_{y}O_{(2,3)}$
1128	C4H8O3-Ag4	group4	Ag	-86.90340869	-87.40042006285418	0.49701137285417474	$C_{x}H_{y}O_{(2,3)}$
1129	C4H8O3-Ag3	group4	Ag	-86.97228600000001	-87.04444536821354	0.07215936821353353	$C_{x}H_{y}O_{(2,3)}$
1130	C4H8O3-Ag4	group4	Ag	-86.43588557	-86.5838667942046	0.14798122420459947	$C_{x}H_{y}O_{(2,3)}$
1132	C1H2O3-Au1	group4	Au	-37.23826367999999	-38.34556277015877	1.107299090158783	$C_{x}H_{y}O_{(2,3)}$
1133	C2H4O2-Au1	group4	Au	-46.803381590000015	-47.69534915887023	0.8919675688702142	$C_{x}H_{y}O_{(2,3)}$
1134	C2H4O2-Au1	group4	Au	-46.23467597000001	-47.21057046014596	0.9758944901459472	$C_{x}H_{y}O_{(2,3)}$
1135	C2H4O3-Au1	group4	Au	-53.472006719999996	-54.09729258969522	0.6252858696952259	$C_{x}H_{y}O_{(2,3)}$
1136	C3H6O2-Au1	group4	Au	-63.467217370000014	-63.55082627716017	0.0836089071601549	$C_{x}H_{y}O_{(2,3)}$
1137	C3H6O2-Au1	group4	Au	-62.98577811999999	-62.950181845622545	-0.035596274377446946	$C_{x}H_{y}O_{(2,3)}$
1138	C3H6O2-Au2	group4	Au	-63.16526680000001	-63.239273784309454	0.07400698430944175	$C_{x}H_{y}O_{(2,3)}$
1139	C3H6O3-Au1	group4	Au	-70.29398659	-70.2920901675289	-0.0018964224711055522	$C_{x}H_{y}O_{(2,3)}$
1140	C3H6O3-Au3	group4	Au	-69.69311386999999	-69.66619899836657	-0.026914871633422877	$C_{x}H_{y}O_{(2,3)}$
1141	C4H8O2-Au1	group4	Au	-80.12794356	-80.07444603496498	-0.05349752503502714	$C_{x}H_{y}O_{(2,3)}$
1142	C4H8O2-Au1	group4	Au	-80.06696901000001	-80.10405318128235	0.03708417128234487	$C_{x}H_{y}O_{(2,3)}$
1143	C4H8O2-Au1	group4	Au	-79.65817265999999	-79.33589040209664	-0.3222822579033533	$C_{x}H_{y}O_{(2,3)}$
1144	C4H8O2-Au1	group4	Au	-79.80211212	-79.84159446962012	0.03948234962011554	$C_{x}H_{y}O_{(2,3)}$
1145	C4H8O2-Au2	group4	Au	-79.93967634	-80.14504561591887	0.20536927591886922	$C_{x}H_{y}O_{(2,3)}$
1146	C4H8O2-Au3	group4	Au	-79.84934525	-79.96221273214483	0.11286748214483566	$C_{x}H_{y}O_{(2,3)}$
1147	C4H8O3-Au2	group4	Au	-86.94026941000001	-86.92636125236024	-0.013908157639775709	$C_{x}H_{y}O_{(2,3)}$
1148	C4H8O3-Au2	group4	Au	-87.00449566	-87.13830869118655	0.13381303118654841	$C_{x}H_{y}O_{(2,3)}$
1149	C4H8O3-Au1	group4	Au	-86.48056414999999	-86.21583566999901	-0.2647284800009828	$C_{x}H_{y}O_{(2,3)}$
1150	C1H2O2-Cu2	group4	Cu	-30.01566165	-31.255546273516657	1.2398846235166587	$C_{x}H_{y}O_{(2,3)}$
1151	C1H2O3-Cu4	group4	Cu	-37.57176092999998	-37.83060395765496	0.2588430276549758	$C_{x}H_{y}O_{(2,3)}$
1152	C2H4O2-Cu2	group4	Cu	-46.91591887999999	-47.4914370432911	0.5755181632911075	$C_{x}H_{y}O_{(2,3)}$
1153	C2H4O2-Cu2	group4	Cu	-46.35668967999999	-46.99714180283023	0.64045212283024	$C_{x}H_{y}O_{(2,3)}$
1154	C2H4O3-Cu1	group4	Cu	-53.54674641	-54.09744989739526	0.5507034873952605	$C_{x}H_{y}O_{(2,3)}$
1155	C3H6O2-Cu3	group4	Cu	-63.58365585999999	-63.52333704363639	-0.06031881636360481	$C_{x}H_{y}O_{(2,3)}$
1156	C3H6O2-Cu2	group4	Cu	-63.05047177999998	-63.12781438944424	0.07734260944425841	$C_{x}H_{y}O_{(2,3)}$
1157	C3H6O2-Cu3	group4	Cu	-63.34764240999999	-63.22875713303465	-0.11888527696534368	$C_{x}H_{y}O_{(2,3)}$
1158	C3H6O3-Cu4	group4	Cu	-70.49400133999998	-70.62427092430741	0.13026958430742752	$C_{x}H_{y}O_{(2,3)}$
1159	C3H6O3-Cu4	group4	Cu	-69.81294997999998	-69.66006371100724	-0.15288626899274504	$C_{x}H_{y}O_{(2,3)}$
1160	C4H8O2-Cu3	group4	Cu	-80.21368039999999	-80.31703919539834	0.10335879539834991	$C_{x}H_{y}O_{(2,3)}$
1161	C4H8O2-Cu2	group4	Cu	-80.18612893	-80.23644885314495	0.05031992314495426	$C_{x}H_{y}O_{(2,3)}$
1162	C4H8O2-Cu3	group4	Cu	-79.70858998	-79.78082030464596	0.07223032464595747	$C_{x}H_{y}O_{(2,3)}$
1163	C4H8O2-Cu3	group4	Cu	-79.91068558999999	-80.01478450620498	0.10409891620498968	$C_{x}H_{y}O_{(2,3)}$
1164	C4H8O2-Cu3	group4	Cu	-80.10070698999999	-80.18144742146964	0.08074043146964982	$C_{x}H_{y}O_{(2,3)}$
1165	C4H8O2-Cu2	group4	Cu	-80.00859974	-79.95110301935858	-0.05749672064141009	$C_{x}H_{y}O_{(2,3)}$
1166	C4H8O3-Cu3	group4	Cu	-87.14105780999998	-87.23694176734173	0.09588395734175492	$C_{x}H_{y}O_{(2,3)}$
1167	C4H8O3-Cu2	group4	Cu	-87.14540588	-87.16041673831452	0.015010858314525422	$C_{x}H_{y}O_{(2,3)}$
1168	C4H8O3-Cu2	group4	Cu	-86.54972483	-86.38303423520577	-0.16669059479423254	$C_{x}H_{y}O_{(2,3)}$
1169	C1H2O2-Ir4	group4	Ir	-30.445790369999997	-30.425554104712013	-0.020236265287984168	$C_{x}H_{y}O_{(2,3)}$
1170	C1H2O3-Ir3	group4	Ir	-37.74681801999998	-38.43157219044376	0.6847541704437816	$C_{x}H_{y}O_{(2,3)}$
1171	C2H4O2-Ir3	group4	Ir	-46.94356134999998	-47.18657012769199	0.2430087776920118	$C_{x}H_{y}O_{(2,3)}$
1172	C2H4O2-Ir3	group4	Ir	-46.47640323999997	-46.46598374191666	-0.010419498083308554	$C_{x}H_{y}O_{(2,3)}$
1173	C2H4O3-Ir2	group4	Ir	-53.592876079999996	-53.86578962211455	0.27291354211455143	$C_{x}H_{y}O_{(2,3)}$
1174	C3H6O2-Ir3	group4	Ir	-63.60399773	-63.599659983939475	-0.004337746060528502	$C_{x}H_{y}O_{(2,3)}$
1175	C3H6O2-Ir3	group4	Ir	-63.241885260000004	-63.12406024692399	-0.11782501307601478	$C_{x}H_{y}O_{(2,3)}$
1176	C3H6O2-Ir5	group4	Ir	-64.03837467	-62.65328135938741	-1.3850933106125893	$C_{x}H_{y}O_{(2,3)}$
1177	C3H6O3-Ir3	group4	Ir	-70.66041860000001	-70.62330066878528	-0.03711793121473761	$C_{x}H_{y}O_{(2,3)}$
1178	C3H6O3-Ir4	group4	Ir	-69.86345481000001	-69.95828581156898	0.09483100156897706	$C_{x}H_{y}O_{(2,3)}$
1179	C4H8O2-Ir3	group4	Ir	-80.39697854999997	-80.41635546922888	0.019376919228903944	$C_{x}H_{y}O_{(2,3)}$
1180	C4H8O2-Ir2	group4	Ir	-80.27360257999999	-80.2784936418478	0.004891061847814626	$C_{x}H_{y}O_{(2,3)}$
1181	C4H8O2-Ir7	group4	Ir	-79.78300709000001	-79.42134465250594	-0.36166243749407556	$C_{x}H_{y}O_{(2,3)}$
1182	C4H8O2-Ir3	group4	Ir	-79.93204973999997	-80.09386262772149	0.16181288772152413	$C_{x}H_{y}O_{(2,3)}$
1183	C4H8O2-Ir3	group4	Ir	-80.23135463	-80.30210070505167	0.07074607505167307	$C_{x}H_{y}O_{(2,3)}$
1184	C4H8O2-Ir6	group4	Ir	-79.81013608	-79.95614432926381	0.14600824926380085	$C_{x}H_{y}O_{(2,3)}$
1185	C4H8O3-Ir3	group4	Ir	-86.97876954999998	-87.19490042333305	0.21613087333307135	$C_{x}H_{y}O_{(2,3)}$
1186	C4H8O3-Ir2	group4	Ir	-87.19362088999998	-87.19919251225818	0.005571622258202069	$C_{x}H_{y}O_{(2,3)}$
1187	C4H8O3-Ir3	group4	Ir	-86.64183849	-86.8854130246321	0.24357453463210277	$C_{x}H_{y}O_{(2,3)}$
1188	C1H2O2-Pd4	group4	Pd	-30.262541140000025	-30.28849202049208	0.025950880492054296	$C_{x}H_{y}O_{(2,3)}$
1189	C1H2O3-Pd3	group4	Pd	-37.71829170000004	-38.36534450049639	0.647052800496354	$C_{x}H_{y}O_{(2,3)}$
1190	C2H4O2-Pd3	group4	Pd	-47.08458472999999	-47.236525082420826	0.15194035242083714	$C_{x}H_{y}O_{(2,3)}$
1191	C2H4O2-Pd4	group4	Pd	-46.53818769	-46.54192317293644	0.0037354829364417697	$C_{x}H_{y}O_{(2,3)}$
1192	C2H4O3-Pd4	group4	Pd	-53.71961867000002	-53.641294310689574	-0.07832435931044301	$C_{x}H_{y}O_{(2,3)}$
1193	C3H6O2-Pd4	group4	Pd	-63.764422480000036	-63.67299522617323	-0.09142725382680794	$C_{x}H_{y}O_{(2,3)}$
1194	C3H6O2-Pd3	group4	Pd	-63.343330880000025	-63.17385330102724	-0.16947757897278137	$C_{x}H_{y}O_{(2,3)}$
1195	C3H6O2-Pd3	group4	Pd	-63.50243381999999	-63.32051574787504	-0.18191807212495092	$C_{x}H_{y}O_{(2,3)}$
1196	C3H6O3-Pd3	group4	Pd	-70.61051619000003	-70.50436269936671	-0.10615349063331792	$C_{x}H_{y}O_{(2,3)}$
1197	C3H6O3-Pd3	group4	Pd	-70.00270538000004	-69.78273529831002	-0.21997008169002186	$C_{x}H_{y}O_{(2,3)}$
1198	C4H8O2-Pd4	group4	Pd	-80.42429192	-80.36609336260396	-0.05819855739603952	$C_{x}H_{y}O_{(2,3)}$
1199	C4H8O2-Pd4	group4	Pd	-80.3635098	-80.34103837962091	-0.022471420379091	$C_{x}H_{y}O_{(2,3)}$
1200	C4H8O2-Pd5	group4	Pd	-79.99054922000002	-79.64051676322013	-0.3500324567798856	$C_{x}H_{y}O_{(2,3)}$
1201	C4H8O2-Pd3	group4	Pd	-80.12223358000003	-80.16806937757809	0.04583579757806433	$C_{x}H_{y}O_{(2,3)}$
1202	C4H8O2-Pd3	group4	Pd	-80.28298061000001	-80.27931807198377	-0.0036625380162433885	$C_{x}H_{y}O_{(2,3)}$
1203	C4H8O2-Pd4	group4	Pd	-80.19141796	-80.14093954047847	-0.0504784195215251	$C_{x}H_{y}O_{(2,3)}$
1204	C4H8O3-Pd5	group4	Pd	-87.31521560000002	-87.36652656876862	0.05131096876860397	$C_{x}H_{y}O_{(2,3)}$
1205	C4H8O3-Pd2	group4	Pd	-87.30643344	-87.16211382430471	-0.14431961569529506	$C_{x}H_{y}O_{(2,3)}$
1206	C4H8O3-Pd4	group4	Pd	-86.82220744000003	-86.85198111956419	0.02977367956415833	$C_{x}H_{y}O_{(2,3)}$
1207	C1H2O2-Pt1	group4	Pt	-30.224304200000006	-31.46582418390608	1.2415199839060733	$C_{x}H_{y}O_{(2,3)}$
1208	C1H2O3-Pt3	group4	Pt	-37.94009341000003	-38.34554669491935	0.405453284919318	$C_{x}H_{y}O_{(2,3)}$
1209	C2H4O2-Pt2	group4	Pt	-47.22058708000003	-47.464194105399855	0.24360702539982526	$C_{x}H_{y}O_{(2,3)}$
1210	C2H4O2-Pt2	group4	Pt	-46.723735309999995	-47.069916708147055	0.34618139814705984	$C_{x}H_{y}O_{(2,3)}$
1211	C2H4O3-Pt1	group4	Pt	-53.864521490000016	-54.12760245362151	0.2630809636214977	$C_{x}H_{y}O_{(2,3)}$
1212	C3H6O2-Pt2	group4	Pt	-63.90868167000002	-63.520628365794124	-0.3880533042058971	$C_{x}H_{y}O_{(2,3)}$
1213	C3H6O2-Pt1	group4	Pt	-63.371046449999994	-63.063059880366566	-0.3079865696334281	$C_{x}H_{y}O_{(2,3)}$
1214	C3H6O2-Pt3	group4	Pt	-63.73457223999998	-63.271584441427834	-0.46298779857214356	$C_{x}H_{y}O_{(2,3)}$
1215	C3H6O3-Pt2	group4	Pt	-70.86127312000002	-70.85086462859238	-0.010408491407645215	$C_{x}H_{y}O_{(2,3)}$
1216	C3H6O3-Pt3	group4	Pt	-70.10436608999998	-69.84305218013424	-0.26131390986574843	$C_{x}H_{y}O_{(2,3)}$
1217	C4H8O2-Pt1	group4	Pt	-80.52176986	-80.12228020632179	-0.3994896536782164	$C_{x}H_{y}O_{(2,3)}$
1218	C4H8O2-Pt2	group4	Pt	-80.46524527000003	-80.3007038815692	-0.16454138843081978	$C_{x}H_{y}O_{(2,3)}$
1219	C4H8O2-Pt2	group4	Pt	-80.05713215999998	-79.71563865349228	-0.34149350650770316	$C_{x}H_{y}O_{(2,3)}$
1220	C4H8O2-Pt2	group4	Pt	-80.25163128999998	-79.97034737740702	-0.28128391259295427	$C_{x}H_{y}O_{(2,3)}$
1221	C4H8O2-Pt3	group4	Pt	-80.50382894	-80.27792986023671	-0.2258990797632947	$C_{x}H_{y}O_{(2,3)}$
1222	C4H8O2-Pt2	group4	Pt	-80.38981332999998	-80.09380291968937	-0.2960104103106147	$C_{x}H_{y}O_{(2,3)}$
1223	C4H8O3-Pt1	group4	Pt	-87.31737045	-87.03289875338447	-0.28447169661552607	$C_{x}H_{y}O_{(2,3)}$
1224	C4H8O3-Pt2	group4	Pt	-87.41391070999998	-87.24404013377703	-0.169870576222948	$C_{x}H_{y}O_{(2,3)}$
1225	C4H8O3-Pt3	group4	Pt	-86.92976627000002	-86.84043450473511	-0.08933176526490172	$C_{x}H_{y}O_{(2,3)}$
1226	C1H2O2-Rh5	group4	Rh	-29.98904508999999	-30.270276477766515	0.2812313877665247	$C_{x}H_{y}O_{(2,3)}$
1227	C1H2O3-Rh4	group4	Rh	-37.51508056	-38.05535417644787	0.5402736164478696	$C_{x}H_{y}O_{(2,3)}$
1228	C2H4O2-Rh4	group4	Rh	-46.80998854999996	-47.28762597207404	0.477637422074082	$C_{x}H_{y}O_{(2,3)}$
1229	C2H4O2-Rh3	group4	Rh	-46.27771994	-46.652024784186366	0.3743048441863692	$C_{x}H_{y}O_{(2,3)}$
1230	C2H4O3-Rh2	group4	Rh	-53.416561599999966	-53.82761207672358	0.4110504767236165	$C_{x}H_{y}O_{(2,3)}$
1231	C3H6O2-Rh4	group4	Rh	-63.45802328999997	-63.685193462314494	0.22717017231452274	$C_{x}H_{y}O_{(2,3)}$
1232	C3H6O2-Rh5	group4	Rh	-62.922842869999954	-63.04713276279557	0.1242898927956162	$C_{x}H_{y}O_{(2,3)}$
1233	C3H6O2-Rh6	group4	Rh	-62.981676669999956	-63.27326660040999	0.29158993041003356	$C_{x}H_{y}O_{(2,3)}$
1234	C3H6O3-Rh3	group4	Rh	-70.46297206999998	-70.76167403324932	0.29870196324934284	$C_{x}H_{y}O_{(2,3)}$
1235	C3H6O3-Rh4	group4	Rh	-69.66429313999998	-69.91946583071692	0.2551726907169325	$C_{x}H_{y}O_{(2,3)}$
1236	C4H8O2-Rh4	group4	Rh	-80.19444186999999	-80.39294188301373	0.1985000130137422	$C_{x}H_{y}O_{(2,3)}$
1237	C4H8O2-Rh3	group4	Rh	-80.10905682999999	-80.45844044603027	0.34938361603028056	$C_{x}H_{y}O_{(2,3)}$
1238	C4H8O2-Rh7	group4	Rh	-79.73164592999996	-79.60790354713124	-0.12374238286871275	$C_{x}H_{y}O_{(2,3)}$
1239	C4H8O2-Rh3	group4	Rh	-79.79499297999996	-80.12621978821106	0.33122680821109896	$C_{x}H_{y}O_{(2,3)}$
1240	C4H8O2-Rh3	group4	Rh	-80.01111090999996	-80.30233207367617	0.2912211636762123	$C_{x}H_{y}O_{(2,3)}$
1241	C4H8O2-Rh5	group4	Rh	-79.96285253999997	-79.96485653491372	0.002003994913749807	$C_{x}H_{y}O_{(2,3)}$
1242	C4H8O3-Rh5	group4	Rh	-87.13566004999996	-87.44325713121415	0.3075970812141975	$C_{x}H_{y}O_{(2,3)}$
1243	C4H8O3-Rh3	group4	Rh	-87.01549804999996	-87.24510339604151	0.22960534604155214	$C_{x}H_{y}O_{(2,3)}$
1244	C4H8O3-Rh5	group4	Rh	-86.02137063999999	-86.30374196853555	0.2823713285355609	$C_{x}H_{y}O_{(2,3)}$
1245	C1H2O2-Ni3	group4	Ni	-30.15422953999999	-31.165212613827713	1.010983073827724	$C_{x}H_{y}O_{(2,3)}$
1246	C1H2O3-Ni3	group4	Ni	-37.825383380000034	-38.251568548807626	0.42618516880759216	$C_{x}H_{y}O_{(2,3)}$
1247	C2H4O2-Ni3	group4	Ni	-47.13503130000001	-47.331428703030596	0.19639740303058772	$C_{x}H_{y}O_{(2,3)}$
1248	C2H4O2-Ni3	group4	Ni	-46.58660498000003	-46.64728029209471	0.06067531209468058	$C_{x}H_{y}O_{(2,3)}$
1249	C2H4O3-Ni2	group4	Ni	-53.72128569000003	-53.8833988986677	0.16211320866766954	$C_{x}H_{y}O_{(2,3)}$
1250	C3H6O2-Ni3	group4	Ni	-63.81436599000003	-63.61985967050201	-0.1945063194980179	$C_{x}H_{y}O_{(2,3)}$
1251	C3H6O2-Ni2	group4	Ni	-63.339103989999984	-63.31439222988743	-0.024711760112552383	$C_{x}H_{y}O_{(2,3)}$
1252	C3H6O2-Ni3	group4	Ni	-63.59672803000004	-63.39316205127651	-0.20356597872352467	$C_{x}H_{y}O_{(2,3)}$
1253	C3H6O3-Ni2	group4	Ni	-70.4471331	-70.51783073589323	0.0706976358932252	$C_{x}H_{y}O_{(2,3)}$
1254	C3H6O3-Ni3	group4	Ni	-70.02767853999998	-69.85520793171418	-0.1724706082858063	$C_{x}H_{y}O_{(2,3)}$
1255	C4H8O2-Ni3	group4	Ni	-80.47094085	-80.45899561590595	-0.0119452340940569	$C_{x}H_{y}O_{(2,3)}$
1256	C4H8O2-Ni2	group4	Ni	-80.43775668000004	-80.34822343752593	-0.08953324247410421	$C_{x}H_{y}O_{(2,3)}$
1257	C4H8O2-Ni4	group4	Ni	-79.99914407000003	-79.49202059084708	-0.507123479152952	$C_{x}H_{y}O_{(2,3)}$
1258	C4H8O2-Ni3	group4	Ni	-80.11775112000001	-80.10881202626635	-0.008939093733658865	$C_{x}H_{y}O_{(2,3)}$
1259	C4H8O2-Ni2	group4	Ni	-80.34221674	-80.1918877153572	-0.15032902464280085	$C_{x}H_{y}O_{(2,3)}$
1260	C4H8O2-Ni5	group4	Ni	-80.16683688999998	-80.0289858320011	-0.13785105799888697	$C_{x}H_{y}O_{(2,3)}$
1261	C4H8O3-Ni3	group4	Ni	-87.39516882000001	-87.43992611196006	0.04475729196005318	$C_{x}H_{y}O_{(2,3)}$
1262	C4H8O3-Ni2	group4	Ni	-87.33621689000003	-87.22215025061263	-0.1140666393874028	$C_{x}H_{y}O_{(2,3)}$
1263	C4H8O3-Ni2	group4	Ni	-86.64750783000002	-86.43366434999025	-0.21384348000977127	$C_{x}H_{y}O_{(2,3)}$
1264	C1H3N1O2-Ag4	carbamate_esters	Ag	-42.66251891	-42.685234403965	0.02271549396499495	Carbamates
1265	C2H5N1O2-Ag4	carbamate_esters	Ag	-59.03893319000001	-59.16011460996425	0.1211814199642447	Carbamates
1266	C2H5N1O2-Ag3	carbamate_esters	Ag	-59.09258102	-59.23218450120938	0.13960348120938448	Carbamates
1267	C3H7N1O2-Ag4	carbamate_esters	Ag	-75.77472822	-76.10278399602583	0.3280557760258347	Carbamates
1268	C3H7N1O2-Ag3	carbamate_esters	Ag	-75.8616717	-75.78836264705436	-0.07330905294564616	Carbamates
1269	C3H7N1O2-Ag3	carbamate_esters	Ag	-75.47711697000001	-75.59969961841212	0.12258264841210575	Carbamates
1270	C3H7N1O2-Ag4	carbamate_esters	Ag	-75.37729188000002	-75.35794495394921	-0.019346926050801017	Carbamates
1271	C4H9N1O2-Ag4	carbamate_esters	Ag	-92.51653487	-92.79840852856613	0.281873658566127	Carbamates
1272	C4H9N1O2-Ag4	carbamate_esters	Ag	-92.46831435	-92.50808281525374	0.03976846525374356	Carbamates
1273	C4H9N1O2-Ag3	carbamate_esters	Ag	-92.64431178	-92.67604610256434	0.03173432256434694	Carbamates
1274	C4H9N1O2-Ag5	carbamate_esters	Ag	-92.50303710000001	-92.6246099293461	0.12157282934607849	Carbamates
1275	C4H9N1O2-Ag4	carbamate_esters	Ag	-92.19249449000002	-92.074340705225	-0.11815378477501781	Carbamates
1276	C4H9N1O2-Ag3	carbamate_esters	Ag	-92.13801273	-92.29151718978835	0.15350445978835126	Carbamates
1277	C4H9N1O2-Ag4	carbamate_esters	Ag	-92.2212464	-92.23819791709519	0.016951517095193935	Carbamates
1278	C4H9N1O2-Ag4	carbamate_esters	Ag	-91.79485046	-91.9309989435488	0.13614848354879427	Carbamates
1279	C1H3N1O2-Au1	carbamate_esters	Au	-42.67096809	-43.949758665992746	1.278790575992744	Carbamates
1280	C2H5N1O2-Au2	carbamate_esters	Au	-59.061631620000014	-59.265908057049636	0.2042764370496215	Carbamates
1281	C2H5N1O2-Au3	carbamate_esters	Au	-59.13680274999999	-59.24020834214271	0.10340559214272105	Carbamates
1282	C3H7N1O2-Au1	carbamate_esters	Au	-75.80190836	-75.67026102067238	-0.13164733932761408	Carbamates
1283	C3H7N1O2-Au3	carbamate_esters	Au	-75.91607055	-76.13500049817047	0.2189299481704694	Carbamates
1284	C3H7N1O2-Au2	carbamate_esters	Au	-75.52184488	-75.61697389845807	0.0951290184580671	Carbamates
1286	C4H9N1O2-Au3	carbamate_esters	Au	-92.55217027	-92.58589156697178	0.03372129697177684	Carbamates
1287	C4H9N1O2-Au3	carbamate_esters	Au	-92.48976606	-92.83390954659367	0.3441434865936799	Carbamates
1288	C4H9N1O2-Au2	carbamate_esters	Au	-92.69450553000001	-92.76658185097743	0.07207632097741623	Carbamates
1289	C4H9N1O2-Au2	carbamate_esters	Au	-92.55922767999999	-92.83864944575978	0.2794217657597926	Carbamates
1290	C4H9N1O2-Au2	carbamate_esters	Au	-92.24341229999999	-92.32601006065798	0.08259776065798974	Carbamates
1291	C4H9N1O2-Au2	carbamate_esters	Au	-92.22036172	-92.22380828135158	0.0034465613515806126	Carbamates
1292	C4H9N1O2-Au1	carbamate_esters	Au	-92.27059471000001	-92.20600839838815	-0.0645863116118619	Carbamates
1293	C4H9N1O2-Au2	carbamate_esters	Au	-91.87574620000001	-91.5302684859003	-0.34547771409971517	Carbamates
1294	C1H3N1O2-Cu3	carbamate_esters	Cu	-42.856943099999995	-42.922950451581485	0.06600735158149007	Carbamates
1295	C2H5N1O2-Cu3	carbamate_esters	Cu	-59.21106379	-59.25870864625228	0.04764485625228332	Carbamates
1296	C2H5N1O2-Cu3	carbamate_esters	Cu	-59.32809440999998	-59.25680487861241	-0.07128953138757055	Carbamates
1297	C3H7N1O2-Cu5	carbamate_esters	Cu	-76.00929732999998	-75.98086536145517	-0.028431968544808228	Carbamates
1298	C3H7N1O2-Cu3	carbamate_esters	Cu	-75.91116441	-75.94798920037863	0.03682479037863118	Carbamates
1299	C3H7N1O2-Cu4	carbamate_esters	Cu	-75.66949395999998	-75.74908021601111	0.07958625601112601	Carbamates
1300	C3H7N1O2-Cu3	carbamate_esters	Cu	-75.61294357	-75.56898729938463	-0.043956270615368	Carbamates
1301	C4H9N1O2-Cu5	carbamate_esters	Cu	-93.05514861	-92.80498100502611	-0.2501676049738961	Carbamates
1302	C4H9N1O2-Cu5	carbamate_esters	Cu	-92.66407342999997	-92.76966140755773	0.10558797755776084	Carbamates
1303	C4H9N1O2-Cu4	carbamate_esters	Cu	-92.87453131000001	-92.98080049148751	0.1062691814875052	Carbamates
1304	C4H9N1O2-Cu5	carbamate_esters	Cu	-92.62745694	-92.59301060157205	-0.03444633842795497	Carbamates
1305	C4H9N1O2-Cu4	carbamate_esters	Cu	-92.37351941999998	-92.35012521625066	-0.02339420374931933	Carbamates
1306	C4H9N1O2-Cu4	carbamate_esters	Cu	-92.30195527000001	-92.44037849974251	0.1384232297425001	Carbamates
1307	C4H9N1O2-Cu4	carbamate_esters	Cu	-92.37118494999999	-91.96774923732556	-0.4034357126744226	Carbamates
1308	C4H9N1O2-Cu3	carbamate_esters	Cu	-91.98709300000002	-91.97287494223774	-0.014218057762278136	Carbamates
1309	C1H3N1O2-Ir3	carbamate_esters	Ir	-43.309302849999995	-44.12519693963361	0.8158940896336162	Carbamates
1310	C2H5N1O2-Ir4	carbamate_esters	Ir	-59.792717419999974	-59.51704692958177	-0.27567049041820724	Carbamates
1311	C2H5N1O2-Ir4	carbamate_esters	Ir	-59.55321580999998	-59.48613424417723	-0.06708156582275393	Carbamates
1312	C3H7N1O2-Ir5	carbamate_esters	Ir	-76.41414067	-76.58950090933159	0.17536023933159584	Carbamates
1313	C3H7N1O2-Ir2	carbamate_esters	Ir	-76.37941846000001	-76.51176937617434	0.1323509161743317	Carbamates
1314	C3H7N1O2-Ir5	carbamate_esters	Ir	-76.21254993999997	-76.07510157257117	-0.13744836742880295	Carbamates
1315	C3H7N1O2-Ir4	carbamate_esters	Ir	-75.82315726000002	-75.38341215200026	-0.4397451079997552	Carbamates
1316	C4H9N1O2-Ir4	carbamate_esters	Ir	-93.28032654999998	-93.19602957561827	-0.08429697438171502	Carbamates
1317	C4H9N1O2-Ir3	carbamate_esters	Ir	-93.21312056	-92.90521012280942	-0.30791043719057143	Carbamates
1318	C4H9N1O2-Ir2	carbamate_esters	Ir	-93.10432672000002	-93.2654654240613	0.16113870406128683	Carbamates
1319	C4H9N1O2-Ir4	carbamate_esters	Ir	-93.04563339999999	-93.3147819621389	0.26914856213890914	Carbamates
1320	C4H9N1O2-Ir5	carbamate_esters	Ir	-92.94963580000001	-92.77321862839509	-0.17641717160492476	Carbamates
1321	C4H9N1O2-Ir5	carbamate_esters	Ir	-92.57878998000001	-92.58981392539025	0.011023945390235212	Carbamates
1322	C4H9N1O2-Ir4	carbamate_esters	Ir	-92.60454676	-92.13759677234245	-0.46694998765755713	Carbamates
1323	C4H9N1O2-Ir5	carbamate_esters	Ir	-92.22036472000002	-92.0401119275744	-0.18025279242561965	Carbamates
1324	C1H3N1O2-Pd2	carbamate_esters	Pd	-43.104184470000035	-44.22964925245881	1.1254647824587778	Carbamates
1325	C2H5N1O2-Pd4	carbamate_esters	Pd	-59.382721720000035	-59.40341450681639	0.02069278681635467	Carbamates
1326	C2H5N1O2-Pd3	carbamate_esters	Pd	-59.49045382	-59.43670747588647	-0.0537463441135273	Carbamates
1327	C3H7N1O2-Pd6	carbamate_esters	Pd	-76.16100954000004	-76.08758830184844	-0.07342123815159596	Carbamates
1328	C3H7N1O2-Pd4	carbamate_esters	Pd	-76.28249630000002	-76.19213563082094	-0.09036066917907704	Carbamates
1329	C3H7N1O2-Pd5	carbamate_esters	Pd	-75.87347926999999	-75.83129473156161	-0.04218453843837722	Carbamates
1330	C3H7N1O2-Pd4	carbamate_esters	Pd	-75.84483037999999	-75.78661417770958	-0.058216202290410024	Carbamates
1331	C4H9N1O2-Pd6	carbamate_esters	Pd	-93.23699378	-93.0326086916752	-0.2043850883248126	Carbamates
1332	C4H9N1O2-Pd5	carbamate_esters	Pd	-93.18881293000001	-92.89758127347326	-0.29123165652674743	Carbamates
1333	C4H9N1O2-Pd5	carbamate_esters	Pd	-93.07348873000004	-93.04690187598229	-0.02658685401775074	Carbamates
1334	C4H9N1O2-Pd4	carbamate_esters	Pd	-92.9843056	-92.9883627434032	0.004057143403201735	Carbamates
1335	C4H9N1O2-Pd6	carbamate_esters	Pd	-92.57457059999999	-92.47638703604318	-0.09818356395680894	Carbamates
1336	C4H9N1O2-Pd4	carbamate_esters	Pd	-92.59398003000004	-92.37283264016271	-0.22114738983732707	Carbamates
1337	C4H9N1O2-Pd4	carbamate_esters	Pd	-92.65609402999999	-92.49165392056656	-0.16444010943342846	Carbamates
1338	C4H9N1O2-Pd6	carbamate_esters	Pd	-92.14935411000002	-92.17251678528811	0.02316267528809135	Carbamates
1339	C1H3N1O2-Pt2	carbamate_esters	Pt	-43.545281569999986	-44.42505067699648	0.8797691069964912	Carbamates
1340	C2H5N1O2-Pt2	carbamate_esters	Pt	-59.99132313000001	-59.633611935309894	-0.35771119469011836	Carbamates
1341	C2H5N1O2-Pt2	carbamate_esters	Pt	-59.760162879999996	-59.531271220005635	-0.22889165999436045	Carbamates
1342	C3H7N1O2-Pt4	carbamate_esters	Pt	-76.69484918	-76.46817648450379	-0.2266726954962195	Carbamates
1343	C3H7N1O2-Pt2	carbamate_esters	Pt	-76.52075109999998	-76.10923820465294	-0.4115128953470446	Carbamates
1344	C3H7N1O2-Pt3	carbamate_esters	Pt	-76.43158129	-75.90204386965368	-0.5295374203463155	Carbamates
1345	C3H7N1O2-Pt3	carbamate_esters	Pt	-76.02900273	-75.6159094879622	-0.41309324203780307	Carbamates
1346	C4H9N1O2-Pt3	carbamate_esters	Pt	-93.49321304	-93.01953033617569	-0.4736827038243092	Carbamates
1347	C4H9N1O2-Pt2	carbamate_esters	Pt	-93.44538187	-92.97014490421486	-0.4752369657851432	Carbamates
1348	C4H9N1O2-Pt3	carbamate_esters	Pt	-93.31922130999999	-93.04316323458576	-0.2760580754142268	Carbamates
1349	C4H9N1O2-Pt4	carbamate_esters	Pt	-93.03762290999998	-93.01196808425999	-0.025654825739991338	Carbamates
1350	C4H9N1O2-Pt1	carbamate_esters	Pt	-92.52514574999998	-92.0084460023799	-0.5166997476200805	Carbamates
1351	C4H9N1O2-Pt4	carbamate_esters	Pt	-92.77473048000002	-92.42759179501535	-0.34713868498467093	Carbamates
1352	C4H9N1O2-Pt3	carbamate_esters	Pt	-93.00078996000002	-92.47451771534492	-0.5262722446551038	Carbamates
1353	C4H9N1O2-Pt2	carbamate_esters	Pt	-92.30785107000003	-91.60574632790244	-0.702104742097589	Carbamates
1354	C1H3N1O2-Rh4	carbamate_esters	Rh	-42.89976051999997	-43.61479201281119	0.7150314928112209	Carbamates
1355	C2H5N1O2-Rh4	carbamate_esters	Rh	-59.10122111999999	-59.39532292023123	0.294101800231239	Carbamates
1356	C2H5N1O2-Rh3	carbamate_esters	Rh	-59.27265681	-59.47737438692475	0.20471757692475023	Carbamates
1357	C3H7N1O2-Rh7	carbamate_esters	Rh	-76.04130978	-76.25695128321998	0.21564150321997033	Carbamates
1358	C3H7N1O2-Rh4	carbamate_esters	Rh	-76.03747419999996	-76.36178997590694	0.3243157759069817	Carbamates
1359	C3H7N1O2-Rh5	carbamate_esters	Rh	-75.92363245999996	-76.02637780894719	0.10274534894722365	Carbamates
1360	C3H7N1O2-Rh6	carbamate_esters	Rh	-75.60495169000001	-75.80503353150637	0.20008184150636055	Carbamates
1361	C4H9N1O2-Rh5	carbamate_esters	Rh	-93.01265082999998	-93.24423232925034	0.23158149925035332	Carbamates
1362	C4H9N1O2-Rh6	carbamate_esters	Rh	-92.94112734999999	-93.18985209075547	0.24872474075547757	Carbamates
1363	C4H9N1O2-Rh4	carbamate_esters	Rh	-92.83594897999996	-93.05817291527845	0.2222239352784925	Carbamates
1364	C4H9N1O2-Rh6	carbamate_esters	Rh	-92.73692419999998	-93.24614987566686	0.5092256756668831	Carbamates
1365	C4H9N1O2-Rh5	carbamate_esters	Rh	-92.30244162999998	-92.64523675798465	0.3427951279846724	Carbamates
1366	C4H9N1O2-Rh5	carbamate_esters	Rh	-92.32284391999997	-92.54026544457246	0.21742152457248665	Carbamates
1367	C4H9N1O2-Rh5	carbamate_esters	Rh	-92.38383584999997	-92.20728293522788	-0.17655291477208834	Carbamates
1368	C4H9N1O2-Rh5	carbamate_esters	Rh	-91.99866909999997	-92.0064733408568	0.00780424085682796	Carbamates
1369	C1H3N1O2-Ni3	carbamate_esters	Ni	-43.10930951999998	-43.86675072255373	0.7574412025537498	Carbamates
1370	C2H5N1O2-Ni3	carbamate_esters	Ni	-59.43097400000002	-59.401510739176516	-0.02946326082350481	Carbamates
1371	C2H5N1O2-Ni3	carbamate_esters	Ni	-59.58248886999999	-59.47561644467104	-0.10687242532895169	Carbamates
1372	C3H7N1O2-Ni3	carbamate_esters	Ni	-76.27038642	-76.17364020669476	-0.09674621330523792	Carbamates
1373	C3H7N1O2-Ni3	carbamate_esters	Ni	-76.28484893999999	-76.24452426197482	-0.040324678025172034	Carbamates
1374	C3H7N1O2-Ni4	carbamate_esters	Ni	-75.92258473000001	-76.09546947503192	0.17288474503190798	Carbamates
1375	C3H7N1O2-Ni4	carbamate_esters	Ni	-75.85757084000002	-75.58144273935662	-0.27612810064340465	Carbamates
1376	C4H9N1O2-Ni3	carbamate_esters	Ni	-93.33636999000001	-93.16843987184811	-0.16793011815190084	Carbamates
1377	C4H9N1O2-Ni2	carbamate_esters	Ni	-93.21845161000002	-93.09927500601245	-0.1191766039875688	Carbamates
1378	C4H9N1O2-Ni3	carbamate_esters	Ni	-93.15111512000001	-93.09183676308656	-0.05927835691345251	Carbamates
1379	C4H9N1O2-Ni3	carbamate_esters	Ni	-93.00522057000003	-92.91123604112911	-0.09398452887091935	Carbamates
1380	C4H9N1O2-Ni3	carbamate_esters	Ni	-92.63307018999998	-92.68869731598784	0.05562712598785424	Carbamates
1381	C4H9N1O2-Ni5	carbamate_esters	Ni	-92.56566606999999	-92.50664982248259	-0.05901624751740542	Carbamates
1382	C4H9N1O2-Ni2	carbamate_esters	Ni	-92.64867820999999	-92.35186823149634	-0.29680997850364577	Carbamates
1383	C4H9N1O2-Ni4	carbamate_esters	Ni	-92.25867094000003	-92.06685653304363	-0.1918144069563965	Carbamates
1384	C1H3N1O1-Ag3	oximes	Ag	-33.500789830000016	-34.269047398582465	0.7682575685824489	Oximes
1385	C2H5N1O1-Ag5	oximes	Ag	-50.38958484000001	-50.167631419608355	-0.22195342039165666	Oximes
1386	C2H5N1O1-Ag3	oximes	Ag	-50.33148285	-50.56543388721967	0.23395103721966848	Oximes
1387	C3H7N1O1-Ag6	oximes	Ag	-67.04491374999999	-66.75717171546448	-0.28774203453551195	Oximes
1388	C3H7N1O1-Ag2	oximes	Ag	-66.73788436	-66.53444410626001	-0.2034402537399842	Oximes
1389	C3H7N1O1-Ag5	oximes	Ag	-67.1766779	-67.17995567925007	0.003277779250069557	Oximes
1390	C4H9N1O1-Ag4	oximes	Ag	-83.64704983	-83.56932192680789	-0.07772790319211254	Oximes
1391	C4H9N1O1-Ag4	oximes	Ag	-83.31607140000001	-83.6096822600658	0.2936108600657832	Oximes
1392	C4H9N1O1-Ag3	oximes	Ag	-83.3958004	-83.64954196443892	0.2537415644389256	Oximes
1393	C4H9N1O1-Ag4	oximes	Ag	-83.44732082	-83.59629043739761	0.1489696173976114	Oximes
1394	C4H9N1O1-Ag5	oximes	Ag	-83.72221892	-83.49186338566292	-0.2303555343370789	Oximes
1395	C4H9N1O1-Ag5	oximes	Ag	-83.68851538	-83.51861373228908	-0.16990164771091543	Oximes
1396	C1H3N1O1-Au3	oximes	Au	-33.61529085999999	-34.357686268744	0.7423954087440094	Oximes
1397	C2H5N1O1-Au3	oximes	Au	-50.52725000000001	-50.594743641607764	0.06749364160775428	Oximes
1398	C2H5N1O1-Au3	oximes	Au	-50.49931149	-50.594743641607764	0.09543215160776697	Oximes
1399	C3H7N1O1-Au4	oximes	Au	-67.18431872	-67.07310356282575	-0.11121515717424302	Oximes
1400	C3H7N1O1-Au2	oximes	Au	-66.70971585999999	-66.87167851643116	0.16196265643117158	Oximes
1401	C3H7N1O1-Au3	oximes	Au	-67.37572417000001	-66.87782155435235	-0.4979026156476607	Oximes
1402	C4H9N1O1-Au3	oximes	Au	-83.79487549000001	-83.83310627160657	0.038230781606557684	Oximes
1403	C4H9N1O1-Au4	oximes	Au	-83.37948320000001	-83.53596121208597	0.15647801208595524	Oximes
1404	C4H9N1O1-Au1	oximes	Au	-83.49937245999999	-83.32414122694362	-0.17523123305636545	Oximes
1405	C4H9N1O1-Au2	oximes	Au	-83.75143564999999	-83.71942677135432	-0.03200887864566937	Oximes
1406	C4H9N1O1-Au4	oximes	Au	-84.04390286	-83.95270031173396	-0.09120254826603968	Oximes
1407	C4H9N1O1-Au3	oximes	Au	-83.95753238	-83.58870981377972	-0.3688225662202882	Oximes
1408	C1H3N1O1-Cu4	oximes	Cu	-33.874247260000004	-34.094470298481944	0.22022303848194014	Oximes
1409	C2H5N1O1-Cu5	oximes	Cu	-50.70421392999998	-50.59725137895728	-0.1069625510426988	Oximes
1410	C2H5N1O1-Cu2	oximes	Cu	-50.75557021999998	-51.028416857753285	0.27284663775330387	Oximes
1411	C3H7N1O1-Cu6	oximes	Cu	-67.37171802999998	-67.32040849075622	-0.05130953924376058	Oximes
1412	C3H7N1O1-Cu3	oximes	Cu	-67.34040979	-67.0817669686417	-0.2586428213582934	Oximes
1413	C3H7N1O1-Cu6	oximes	Cu	-67.55770994	-67.47771733902556	-0.07999260097443539	Oximes
1414	C4H9N1O1-Cu5	oximes	Cu	-83.64698059	-83.48994124632085	-0.15703934367914485	Oximes
1415	C4H9N1O1-Cu5	oximes	Cu	-83.49071146	-83.3634061474582	-0.12730531254179311	Oximes
1416	C4H9N1O1-Cu5	oximes	Cu	-84.05555565999998	-83.85873938909305	-0.1968162709069361	Oximes
1417	C4H9N1O1-Cu5	oximes	Cu	-83.90659394	-83.97723801647712	0.07064407647712301	Oximes
1418	C4H9N1O1-Cu4	oximes	Cu	-84.17972662	-84.01078129998959	-0.1689453200104083	Oximes
1419	C4H9N1O1-Cu5	oximes	Cu	-84.09662008999999	-83.99886380642248	-0.09775628357751032	Oximes
1420	C1H3N1O1-Ir4	oximes	Ir	-34.570750550000014	-33.83015202608824	-0.7405985239117712	Oximes
1421	C2H5N1O1-Ir6	oximes	Ir	-52.60133028000001	-51.47183396545005	-1.1294963145499608	Oximes
1422	C2H5N1O1-Ir3	oximes	Ir	-51.42859815999998	-50.61654625918675	-0.8120519008132305	Oximes
1423	C3H7N1O1-Ir6	oximes	Ir	-69.24532979999998	-67.74913512608595	-1.496194673914033	Oximes
1424	C3H7N1O1-Ir4	oximes	Ir	-66.95452302000001	-67.28227457815797	0.3277515581579564	Oximes
1425	C3H7N1O1-Ir6	oximes	Ir	-68.13726771	-67.89326801918787	-0.24399969081213158	Oximes
1426	C4H9N1O1-Ir5	oximes	Ir	-84.62319672000001	-84.02888431603921	-0.5943124039607994	Oximes
1427	C4H9N1O1-Ir4	oximes	Ir	-84.75404657000001	-83.9811844877547	-0.7728620822453109	Oximes
1428	C4H9N1O1-Ir6	oximes	Ir	-86.80614717999998	-84.78637485859717	-2.0197723214028116	Oximes
1429	C4H9N1O1-Ir5	oximes	Ir	-84.64867600000002	-84.48709523692787	-0.16158076307215197	Oximes
1430	C4H9N1O1-Ir4	oximes	Ir	-84.75676175000001	-84.26515818503344	-0.4916035649665673	Oximes
1431	C4H9N1O1-Ir6	oximes	Ir	-84.72630098000002	-84.48917927689553	-0.2371217031044921	Oximes
1432	C1H3N1O1-Pd3	oximes	Pd	-34.28133129	-34.4063230538404	0.12499176384040567	Oximes
1433	C2H5N1O1-Pd4	oximes	Pd	-50.962850180000004	-50.4330979233892	-0.5297522566108057	Oximes
1434	C2H5N1O1-Pd5	oximes	Pd	-51.07266874000001	-50.79976724516965	-0.2729014948303643	Oximes
1435	C3H7N1O1-Pd7	oximes	Pd	-67.78797496000001	-67.506550577388	-0.2814243826120162	Oximes
1436	C3H7N1O1-Pd7	oximes	Pd	-67.72525015	-67.56628042591555	-0.158969724084443	Oximes
1437	C3H7N1O1-Pd6	oximes	Pd	-67.96229231999999	-67.76199072469635	-0.20030159530364244	Oximes
1438	C4H9N1O1-Pd6	oximes	Pd	-84.40189789000001	-84.16224220580423	-0.23965568419578176	Oximes
1439	C4H9N1O1-Pd6	oximes	Pd	-84.33438487000004	-84.52551391091013	0.19112904091009852	Oximes
1440	C4H9N1O1-Pd5	oximes	Pd	-84.46373281000004	-84.08425203352702	-0.3794807764730166	Oximes
1441	C4H9N1O1-Pd7	oximes	Pd	-84.47571506	-84.30265597744322	-0.17305908255677593	Oximes
1442	C4H9N1O1-Pd5	oximes	Pd	-84.61180300999999	-84.2955334981488	-0.3162695118511891	Oximes
1443	C4H9N1O1-Pd6	oximes	Pd	-84.46445331999999	-84.48508238730622	0.020629067306231264	Oximes
1444	C1H3N1O1-Pt3	oximes	Pt	-34.65610891	-34.60510257511902	-0.05100633488098083	Oximes
1445	C2H5N1O1-Pt5	oximes	Pt	-51.03354285	-50.68865519029904	-0.3448876597009658	Oximes
1446	C2H5N1O1-Pt3	oximes	Pt	-51.57098773000001	-51.03837432034254	-0.532613409657472	Oximes
1447	C3H7N1O1-Pt6	oximes	Pt	-68.22235375000002	-67.7261865735826	-0.4961671764174298	Oximes
1448	C3H7N1O1-Pt3	oximes	Pt	-68.13996589999999	-67.4335850656609	-0.706380834339086	Oximes
1449	C3H7N1O1-Pt7	oximes	Pt	-68.4208883	-67.99196740570567	-0.4289208942943361	Oximes
1450	C4H9N1O1-Pt6	oximes	Pt	-84.94127803999999	-84.16863785463059	-0.7726401853693972	Oximes
1451	C4H9N1O1-Pt4	oximes	Pt	-83.86650288999999	-84.1525407988143	0.2860379088143077	Oximes
1452	C4H9N1O1-Pt5	oximes	Pt	-84.90222	-84.22888325905097	-0.6733367409490256	Oximes
1453	C4H9N1O1-Pt3	oximes	Pt	-84.78044071	-84.08595600890554	-0.6944847010944528	Oximes
1454	C4H9N1O1-Pt4	oximes	Pt	-85.02282695000002	-84.35306907649553	-0.6697578735044942	Oximes
1455	C4H9N1O1-Pt4	oximes	Pt	-84.99280521000003	-84.33753580229033	-0.6552694077096959	Oximes
1456	C1H3N1O1-Rh4	oximes	Rh	-34.279958359999966	-34.04799907778168	-0.2319592822182841	Oximes
1457	C2H5N1O1-Rh7	oximes	Rh	-50.79032461999998	-51.238093094895845	0.4477684748958666	Oximes
1458	C2H5N1O1-Rh4	oximes	Rh	-51.00747565	-50.6540107528863	-0.3534648971137031	Oximes
1459	C3H7N1O1-Rh7	oximes	Rh	-67.42006813999996	-67.77635165465529	0.35628351465533115	Oximes
1460	C3H7N1O1-Rh6	oximes	Rh	-67.93315431999997	-67.45404884544249	-0.4791054745574854	Oximes
1461	C3H7N1O1-Rh6	oximes	Rh	-67.76369647999996	-67.89718865525926	0.1334921752592919	Oximes
1462	C4H9N1O1-Rh6	oximes	Rh	-84.34723730999997	-84.323977486071	-0.023259823928967194	Oximes
1463	C4H9N1O1-Rh6	oximes	Rh	-84.57282543999997	-84.1486126992389	-0.42421274076107807	Oximes
1464	C4H9N1O1-Rh7	oximes	Rh	-84.44197284999996	-84.45742264142145	0.015449791421488612	Oximes
1465	C4H9N1O1-Rh8	oximes	Rh	-84.61951342999998	-84.39432962316097	-0.22518380683901285	Oximes
1466	C4H9N1O1-Rh6	oximes	Rh	-84.42296246999996	-84.45805072399021	0.03508825399025284	Oximes
1467	C4H9N1O1-Rh6	oximes	Rh	-84.41018829000001	-84.34112861830069	-0.06905967169932126	Oximes
1468	C1H3N1O1-Ni3	oximes	Ni	-34.32589792000002	-34.73555084654904	0.40965292654902186	Oximes
1469	C2H5N1O1-Ni4	oximes	Ni	-50.52064828000002	-50.758265569912915	0.23761728991289743	Oximes
1470	C2H5N1O1-Ni5	oximes	Ni	-51.42967231999998	-50.68332739666272	-0.7463449233372614	Oximes
1471	C3H7N1O1-Ni4	oximes	Ni	-67.6586556	-67.33879110114862	-0.3198644988513877	Oximes
1472	C3H7N1O1-Ni6	oximes	Ni	-68.07992240000002	-67.43508752643098	-0.6448348735690388	Oximes
1473	C3H7N1O1-Ni5	oximes	Ni	-67.97199502000004	-67.57067241097135	-0.4013226090286821	Oximes
1474	C4H9N1O1-Ni3	oximes	Ni	-83.87765189000001	-84.1861621620611	0.30851027206108483	Oximes
1475	C4H9N1O1-Ni4	oximes	Ni	-84.4486785	-84.33140883960856	-0.11726966039144315	Oximes
1476	C4H9N1O1-Ni6	oximes	Ni	-84.48425661000002	-84.54791934996737	0.06366273996735572	Oximes
1477	C4H9N1O1-Ni6	oximes	Ni	-84.75444236000001	-84.10152947120929	-0.6529128887907234	Oximes
1478	C4H9N1O1-Ni7	oximes	Ni	-86.90794109000004	-84.71743504611338	-2.190506043886657	Oximes
1479	C4H9N1O1-Ni6	oximes	Ni	-84.55341637000001	-84.43459120851958	-0.1188251614804301	Oximes
1480	C4H4O1-Ag4	aromatics	Ag	-56.777979040000005	-56.88612042747105	0.10814138747104352	Aromatics
1481	C4H4O1-Ag2	aromatics	Ag	-56.81580239	-57.06804506021786	0.2522426702178606	Aromatics
1482	C4H4S1-Ag4	aromatics	Ag	-54.63126283000001	-53.82288710456551	-0.8083757254345016	Aromatics
1483	C4H4S1-Ag4	aromatics	Ag	-54.61884112	-54.1777583488431	-0.44108277115689987	Aromatics
1484	C4H5N1-Ag4	aromatics	Ag	-62.78635482	-63.01270993404055	0.2263551140405511	Aromatics
1485	C4H5N1-Ag4	aromatics	Ag	-62.82558944	-62.523171816216596	-0.30241762378340553	Aromatics
1486	C5H5N1-Ag4	aromatics	Ag	-71.60865256999999	-71.09930989381921	-0.5093426761807791	Aromatics
1487	C5H5N1-Ag4	aromatics	Ag	-71.59808105	-71.68550132159353	0.08742027159352972	Aromatics
1488	C5H6-Ag6	aromatics	Ag	-66.58140729	-67.52465703813178	0.9432497481317768	Aromatics
1489	C5H6-Ag5	aromatics	Ag	-66.58187647000001	-67.58405275132567	1.00217628132566	Aromatics
1490	C6H6-Ag4	aromatics	Ag	-76.45607185000001	-76.6612154229624	0.20514357296238472	Aromatics
1491	C6H6-Ag2	aromatics	Ag	-76.42471139000001	-76.36885647892124	-0.055854911078768055	Aromatics
1492	C6H6O1-Ag4	aromatics	Ag	-83.23306894	-82.46863535671676	-0.7644335832832354	Aromatics
1493	C6H6O1-Ag5	aromatics	Ag	-83.27788966000001	-82.88663406619645	-0.3912555938035638	Aromatics
1494	C6H6S1-Ag4	aromatics	Ag	-80.49766075000001	-80.79744313253761	0.29978238253760026	Aromatics
1495	C6H6S1-Ag5	aromatics	Ag	-80.51735697	-80.55177271198673	0.03441574198673436	Aromatics
1496	C6H7N1-Ag4	aromatics	Ag	-88.82404221	-88.1225427822255	-0.7014994277745075	Aromatics
1497	C6H7N1-Ag5	aromatics	Ag	-88.86964465999999	-88.55174708181227	-0.31789757818772557	Aromatics
1498	C7H8-Ag5	aromatics	Ag	-93.24327638999999	-93.14715166193056	-0.09612472806942662	Aromatics
1499	C7H8-Ag4	aromatics	Ag	-93.24080267000001	-92.93925518343806	-0.30154748656194386	Aromatics
1500	C8H10-Ag5	aromatics	Ag	-109.99476532000001	-109.88589199600005	-0.10887332399995842	Aromatics
1501	C8H10-Ag5	aromatics	Ag	-109.99435726	-109.88589199600005	-0.10846526399994616	Aromatics
1502	C8H10-Ag5	aromatics	Ag	-110.04886784	-109.59630804016376	-0.4525597998362372	Aromatics
1503	C8H10-Ag3	aromatics	Ag	-110.00620203000001	-109.66367707210995	-0.3425249578900633	Aromatics
1504	C8H10-Ag5	aromatics	Ag	-110.06373854000002	-110.14004842061759	0.07630988061757193	Aromatics
1505	C8H10-Ag5	aromatics	Ag	-110.04462941999999	-110.01197698815895	-0.032652431841043494	Aromatics
1506	C5H6-Rh4	aromatics	Rh	-68.36996278999999	-68.01058540353242	-0.3593773864675711	Aromatics
1507	C4H4O1-Au2	aromatics	Au	-56.91984219	-56.99567318411792	0.07583099411792205	Aromatics
1508	C4H4O1-Au2	aromatics	Au	-56.91847981999999	-56.99567318411792	0.07719336411793165	Aromatics
1509	C4H4S1-Au4	aromatics	Au	-54.78026656	-54.47374599112547	-0.3065205688745323	Aromatics
1510	C4H4S1-Au2	aromatics	Au	-54.75259034000001	-54.780631497503165	0.028041157503153613	Aromatics
1511	C4H5N1-Au2	aromatics	Au	-62.97873192	-62.93670275736893	-0.04202916263107426	Aromatics
1512	C4H5N1-Au2	aromatics	Au	-62.986666430000014	-62.947108030199175	-0.039558399800839084	Aromatics
1513	C5H5N1-Au2	aromatics	Au	-71.68287706000001	-71.44306554062469	-0.23981151937532275	Aromatics
1514	C5H5N1-Au2	aromatics	Au	-71.66900222999999	-71.71242332881208	0.043421098812089554	Aromatics
1515	C5H6-Au6	aromatics	Au	-66.77353779	-66.63830507992084	-0.13523271007916549	Aromatics
1516	C5H6-Au6	aromatics	Au	-66.77324051	-66.58165306562651	-0.19158744437348219	Aromatics
1517	C6H6-Au2	aromatics	Au	-76.55522769000001	-76.19869461556212	-0.3565330744378912	Aromatics
1518	C6H6-Au2	aromatics	Au	-76.54474151	-76.1989099089472	-0.34583160105279376	Aromatics
1519	C6H6O1-Au2	aromatics	Au	-83.33934464999999	-83.2939588167013	-0.04538583329868118	Aromatics
1520	C6H6O1-Au4	aromatics	Au	-83.40658214000001	-82.73542232659281	-0.6711598134072005	Aromatics
1521	C6H6S1-Au2	aromatics	Au	-80.70733084	-80.73633253576702	0.02900169576702183	Aromatics
1522	C6H6S1-Au3	aromatics	Au	-80.73917702	-80.74070557500494	0.0015285550049384256	Aromatics
1523	C6H7N1-Au4	aromatics	Au	-89.04235613	-88.98838503139937	-0.05397109860062699	Aromatics
1524	C6H7N1-Au3	aromatics	Au	-89.04074911000001	-88.35170680247057	-0.6890423075294336	Aromatics
1525	C7H8-Au2	aromatics	Au	-93.35892489	-93.29138330293179	-0.0675415870682059	Aromatics
1526	C7H8-Au3	aromatics	Au	-93.35787366	-93.4233679079578	0.06549424795780112	Aromatics
1527	C8H10-Au3	aromatics	Au	-110.10354429	-110.05200663077737	-0.05153765922263176	Aromatics
1528	C8H10-Au2	aromatics	Au	-110.09858632999999	-109.74754848555207	-0.35103784444791586	Aromatics
1529	C8H10-Au4	aromatics	Au	-110.16927035999998	-110.39645308229113	0.2271827222911469	Aromatics
1530	C8H10-Au2	aromatics	Au	-110.14339131000003	-110.18054424517919	0.03715293517916507	Aromatics
1531	C8H10-Au5	aromatics	Au	-110.18014037	-110.309081859581	0.1289414895809955	Aromatics
1532	C8H10-Au2	aromatics	Au	-110.16784136000001	-109.65512274827577	-0.5127186117242388	Aromatics
1533	C4H4O1-Cu3	aromatics	Cu	-56.98082923999999	-56.78966554625726	-0.19116369374273035	Aromatics
1534	C4H4O1-Cu3	aromatics	Cu	-56.97937603999998	-56.78966669448865	-0.189709345511325	Aromatics
1535	C4H4S1-Cu4	aromatics	Cu	-54.91372851999998	-55.165169596130255	0.251441076130277	Aromatics
1536	C4H4S1-Cu5	aromatics	Cu	-54.90613234	-55.07975725616659	0.17362491616658815	Aromatics
1537	C4H5N1-Cu4	aromatics	Cu	-63.05842235	-62.94271719337476	-0.11570515662523917	Aromatics
1538	C4H5N1-Cu4	aromatics	Cu	-62.97083251999999	-63.100967591381554	0.13013507138156655	Aromatics
1539	C5H5N1-Cu4	aromatics	Cu	-71.77847215	-71.70644520562387	-0.07202694437613388	Aromatics
1540	C5H5N1-Cu4	aromatics	Cu	-72.01238033999999	-71.66229190527193	-0.3500884347280646	Aromatics
1541	C5H6-Cu6	aromatics	Cu	-67.03495090999999	-67.1361271130873	0.1011762030873058	Aromatics
1542	C5H6-Cu6	aromatics	Cu	-67.03452973999998	-67.13612596485592	0.101596224855939	Aromatics
1543	C6H6-Cu4	aromatics	Cu	-76.75105083	-76.58799787444583	-0.16305295555416421	Aromatics
1544	C6H6-Cu4	aromatics	Cu	-76.75067646	-76.50973471015632	-0.240941749843671	Aromatics
1545	C6H6O1-Cu6	aromatics	Cu	-83.49653859999998	-82.89771105438817	-0.5988275456118117	Aromatics
1546	C6H6O1-Cu5	aromatics	Cu	-83.54100401	-83.53994327853657	-0.0010607314634256682	Aromatics
1547	C6H6S1-Cu4	aromatics	Cu	-80.82159984	-80.67478388872225	-0.14681595127775893	Aromatics
1548	C6H6S1-Cu6	aromatics	Cu	-80.85428661999998	-80.84050812482792	-0.013778495172061866	Aromatics
1549	C6H7N1-Cu5	aromatics	Cu	-89.14055313	-89.12334814864361	-0.01720498135638593	Aromatics
1550	C6H7N1-Cu5	aromatics	Cu	-89.16260457999999	-89.22521119969082	0.06260661969082548	Aromatics
1551	C7H8-Cu5	aromatics	Cu	-93.47799848	-93.29367746924329	-0.1843210107567046	Aromatics
1552	C7H8-Cu4	aromatics	Cu	-93.45039601999997	-93.27902144381787	-0.17137457618210306	Aromatics
1553	C8H10-Cu5	aromatics	Cu	-110.17036898999999	-110.42454111848332	0.2541721284833329	Aromatics
1554	C8H10-Cu6	aromatics	Cu	-110.19494938999998	-110.06334886041952	-0.13160052958045299	Aromatics
1555	C8H10-Cu7	aromatics	Cu	-110.21147171999996	-109.93498807365131	-0.27648364634865175	Aromatics
1556	C8H10-Cu7	aromatics	Cu	-110.23028949000002	-110.14379854432798	-0.08649094567203974	Aromatics
1557	C8H10-Cu6	aromatics	Cu	-110.25084293999998	-110.1445747487457	-0.1062681912542871	Aromatics
1558	C8H10-Cu6	aromatics	Cu	-110.29000306	-110.13059617983866	-0.15940688016134175	Aromatics
1559	C4H4O1-Ir4	aromatics	Ir	-58.85734974999997	-57.696714375221376	-1.1606353747785931	Aromatics
1560	C4H4O1-Ir4	aromatics	Ir	-58.857614220000016	-57.69671552345277	-1.1608986965472496	Aromatics
1561	C4H4S1-Ir4	aromatics	Ir	-57.77821521999999	-56.34084486165261	-1.4373703583473798	Aromatics
1562	C4H4S1-Ir5	aromatics	Ir	-57.22651545000002	-56.35504848391152	-0.871466966088505	Aromatics
1563	C4H5N1-Ir4	aromatics	Ir	-64.72000304	-63.91273273514677	-0.8072703048532262	Aromatics
1564	C4H5N1-Ir4	aromatics	Ir	-64.78817191999997	-63.93215334671313	-0.8560185732868391	Aromatics
1565	C5H5N1-Ir4	aromatics	Ir	-74.18591242999997	-72.48908551407766	-1.6968269159223155	Aromatics
1566	C5H5N1-Ir4	aromatics	Ir	-74.18764059	-72.48908551407766	-1.698555075922343	Aromatics
1567	C5H6-Ir4	aromatics	Ir	-69.04685288000002	-68.07880183024231	-0.9680510497577046	Aromatics
1568	C5H6-Ir4	aromatics	Ir	-69.04714983999997	-68.07880183024231	-0.968348009757662	Aromatics
1569	C6H6-Ir4	aromatics	Ir	-79.16814111000002	-77.75022935982973	-1.4179117501702905	Aromatics
1570	C6H6-Ir4	aromatics	Ir	-79.16848145	-77.75022935982973	-1.4182520901702702	Aromatics
1571	C6H6O1-Ir5	aromatics	Ir	-85.94282763000001	-84.30279950636661	-1.6400281236333996	Aromatics
1572	C6H6O1-Ir6	aromatics	Ir	-85.93426920000002	-84.34699722892034	-1.587271971079673	Aromatics
1573	C6H6S1-Ir6	aromatics	Ir	-83.79002644999997	-82.54422687362624	-1.2457995763737273	Aromatics
1574	C6H6S1-Ir6	aromatics	Ir	-83.76665668999999	-82.41250636181927	-1.3541503281807223	Aromatics
1575	C6H7N1-Ir6	aromatics	Ir	-91.62171616	-90.41696859402145	-1.2047475659785505	Aromatics
1576	C6H7N1-Ir6	aromatics	Ir	-91.68890887999999	-90.39877027476669	-1.2901386052332953	Aromatics
1577	C7H8-Ir5	aromatics	Ir	-95.93892656999998	-94.61596925235797	-1.3229573176420075	Aromatics
1578	C7H8-Ir5	aromatics	Ir	-95.92681570999997	-94.80878026688625	-1.118035443113726	Aromatics
1579	C8H10-Ir6	aromatics	Ir	-112.70786412000001	-111.2265876317878	-1.4812764882122167	Aromatics
1580	C8H10-Ir5	aromatics	Ir	-112.6480019	-111.16577729752494	-1.482224602475057	Aromatics
1581	C8H10-Ir7	aromatics	Ir	-112.65523947999998	-111.16154262016917	-1.4936968598308056	Aromatics
1582	C8H10-Ir7	aromatics	Ir	-112.68040379000001	-111.29755751736403	-1.3828462726359874	Aromatics
1583	C8H10-Ir5	aromatics	Ir	-112.63675151000001	-111.0827096460538	-1.5540418639462104	Aromatics
1584	C8H10-Ir6	aromatics	Ir	-112.64445555999998	-111.08248229623914	-1.5619732637608479	Aromatics
1585	C4H4O1-Pd4	aromatics	Pd	-58.220308810000034	-57.90931171301282	-0.3109970969872151	Aromatics
1586	C4H4O1-Pd4	aromatics	Pd	-58.22006411000004	-57.90931171301282	-0.310752396987219	Aromatics
1587	C4H4S1-Pd4	aromatics	Pd	-56.902439120000025	-56.28257785991228	-0.6198612600877453	Aromatics
1588	C4H4S1-Pd5	aromatics	Pd	-56.51829047999999	-56.46810104982639	-0.050189430173603	Aromatics
1589	C4H5N1-Pd4	aromatics	Pd	-64.2327329	-63.93668771246094	-0.2960451875390646	Aromatics
1590	C4H5N1-Pd4	aromatics	Pd	-64.23180247000002	-63.976732856203085	-0.25506961379693394	Aromatics
1591	C5H5N1-Pd4	aromatics	Pd	-73.25662503000004	-72.66239740671847	-0.5942276232815686	Aromatics
1592	C5H5N1-Pd4	aromatics	Pd	-73.55783377000003	-72.48958068886336	-1.0682530811366746	Aromatics
1593	C5H6-Pd4	aromatics	Pd	-68.33572833000002	-68.30613155084643	-0.029596779153592934	Aromatics
1594	C5H6-Pd4	aromatics	Pd	-68.33523108	-68.35052332450459	0.0152922445045931	Aromatics
1595	C6H6-Pd4	aromatics	Pd	-78.44220126000002	-77.68884778045178	-0.7533534795482382	Aromatics
1596	C6H6-Pd4	aromatics	Pd	-78.44203687000001	-77.68884778045178	-0.7531890895482292	Aromatics
1597	C6H6O1-Pd6	aromatics	Pd	-85.16172254	-84.13206438848746	-1.0296581515125354	Aromatics
1598	C6H6O1-Pd5	aromatics	Pd	-85.10987795000003	-84.12904109524513	-0.980836854754898	Aromatics
1599	C6H6S1-Pd6	aromatics	Pd	-82.85421439000001	-82.45395751489497	-0.40025687510504326	Aromatics
1600	C6H6S1-Pd5	aromatics	Pd	-82.83432638000002	-82.16282803961158	-0.6714983403884389	Aromatics
1601	C6H7N1-Pd6	aromatics	Pd	-90.77777911000001	-90.28224890183128	-0.4955302081687307	Aromatics
1602	C6H7N1-Pd5	aromatics	Pd	-90.78798722000002	-90.51366804852069	-0.27431917147933405	Aromatics
1603	C7H8-Pd5	aromatics	Pd	-95.18499938	-94.43718962538053	-0.7478097546194675	Aromatics
1604	C7H8-Pd6	aromatics	Pd	-95.15458661	-94.456698076648	-0.6978885333519997	Aromatics
1605	C8H10-Pd6	aromatics	Pd	-111.88985388	-111.0228064145868	-0.8670474654132079	Aromatics
1606	C8H10-Pd6	aromatics	Pd	-111.87879909	-111.01436921035409	-0.8644298796459111	Aromatics
1607	C8H10-Pd7	aromatics	Pd	-111.90679386000002	-111.02054439875413	-0.886249461245896	Aromatics
1608	C8H10-Pd6	aromatics	Pd	-111.9132471	-111.09105499177552	-0.8221921082244847	Aromatics
1609	C8H10-Pd7	aromatics	Pd	-111.89245803000003	-110.76690697472358	-1.1255510552764463	Aromatics
1610	C8H10-Pd7	aromatics	Pd	-111.89143350000003	-110.76690697472358	-1.1245265252764511	Aromatics
1611	C4H4O1-Pt4	aromatics	Pt	-58.99997522000001	-57.863816488991624	-1.1361587310083863	Aromatics
1612	C4H4O1-Pt4	aromatics	Pt	-59.00002884000003	-57.863816488991624	-1.1362123510084032	Aromatics
1613	C4H4S1-Pt4	aromatics	Pt	-57.48761022000002	-56.17873755441642	-1.3088726655835998	Aromatics
1614	C4H4S1-Pt5	aromatics	Pt	-57.09808588999999	-56.43641330823553	-0.6616725817644635	Aromatics
1615	C4H5N1-Pt4	aromatics	Pt	-64.91573655000002	-63.88048867544884	-1.0352478745511817	Aromatics
1616	C4H5N1-Pt4	aromatics	Pt	-64.91597148	-63.88048867544884	-1.0354828045511582	Aromatics
1617	C5H5N1-Pt4	aromatics	Pt	-73.63597587999999	-72.57471587447597	-1.0612600055240193	Aromatics
1618	C5H5N1-Pt4	aromatics	Pt	-73.63598031999999	-72.57471652035612	-1.0612637996438679	Aromatics
1619	C5H6-Pt4	aromatics	Pt	-69.15499039000002	-67.99426817434764	-1.1607222156523846	Aromatics
1620	C5H6-Pt4	aromatics	Pt	-69.15523689999998	-67.99426817434764	-1.1609687256523387	Aromatics
1621	C6H6-Pt4	aromatics	Pt	-78.98743739000003	-77.42482029765686	-1.5626170923431602	Aromatics
1622	C6H6-Pt4	aromatics	Pt	-78.98693780000002	-77.40651662817234	-1.5804211718276804	Aromatics
1623	C6H6O1-Pt5	aromatics	Pt	-85.77019851	-84.1180536691016	-1.6521448408984014	Aromatics
1624	C6H6O1-Pt5	aromatics	Pt	-85.68271286999999	-84.08078322650648	-1.6019296434935058	Aromatics
1625	C6H6S1-Pt6	aromatics	Pt	-83.35038742	-82.3049004314893	-1.045486988510703	Aromatics
1626	C6H6S1-Pt5	aromatics	Pt	-83.42269736000003	-82.10379574165172	-1.3189016183483062	Aromatics
1627	C6H7N1-Pt4	aromatics	Pt	-91.43568182000001	-89.87585307051862	-1.5598287494813974	Aromatics
1628	C6H7N1-Pt4	aromatics	Pt	-91.36250405999999	-90.02933256711185	-1.333171492888141	Aromatics
1629	C7H8-Pt5	aromatics	Pt	-95.74864974000002	-94.30544844540859	-1.4432012945914323	Aromatics
1630	C7H8-Pt4	aromatics	Pt	-95.72964058000002	-94.25588388935137	-1.4737566906486563	Aromatics
1631	C8H10-Pt5	aromatics	Pt	-112.46939155000001	-110.94792565290595	-1.5214658970940604	Aromatics
1632	C8H10-Pt5	aromatics	Pt	-112.46435462	-110.94792335644317	-1.5164312635568251	Aromatics
1633	C8H10-Pt6	aromatics	Pt	-112.49402214000003	-110.98889225233627	-1.505129887663756	Aromatics
1634	C8H10-Pt5	aromatics	Pt	-112.44453926	-110.9686856763854	-1.4758535836145938	Aromatics
1635	C8H10-Pt4	aromatics	Pt	-112.45520814000002	-110.61680787133409	-1.8384002686659358	Aromatics
1636	C8H10-Pt5	aromatics	Pt	-112.39687065999999	-110.72623202606559	-1.6706386339344022	Aromatics
1637	C4H4O1-Rh4	aromatics	Rh	-58.16277545999998	-57.808270795638805	-0.35450466436117267	Aromatics
1638	C4H4O1-Rh4	aromatics	Rh	-58.239397879999956	-57.802332142904525	-0.4370657370954305	Aromatics
1639	C4H4S1-Rh4	aromatics	Rh	-57.21783386999999	-56.448550113997584	-0.7692837560024088	Aromatics
1640	C4H4S1-Rh5	aromatics	Rh	-56.81485631999999	-56.41354972485483	-0.401306595145158	Aromatics
1641	C4H5N1-Rh4	aromatics	Rh	-64.01336463999996	-63.93860755534023	-0.07475708465972986	Aromatics
1642	C4H5N1-Rh4	aromatics	Rh	-64.32109262	-63.99104383809669	-0.3300487819033151	Aromatics
1643	C5H5N1-Rh6	aromatics	Rh	-73.83266627	-72.79071183364441	-1.0419544363555957	Aromatics
1644	C5H5N1-Rh6	aromatics	Rh	-73.83329358999998	-72.79071154658656	-1.042582043413418	Aromatics
1645	C5H6-Rh6	aromatics	Rh	-68.39309061	-68.36541645971147	-0.027674150288532928	Aromatics
1646	C6H6-Rh4	aromatics	Rh	-78.68720557	-77.7915036852718	-0.8957018847281972	Aromatics
1647	C6H6-Rh4	aromatics	Rh	-78.68660155999999	-77.6532336616326	-1.0333678983673877	Aromatics
1648	C6H6O1-Rh6	aromatics	Rh	-85.43754514	-84.46019676845278	-0.9773483715472224	Aromatics
1649	C6H6O1-Rh5	aromatics	Rh	-85.43072637	-84.58904210886634	-0.8416842611336648	Aromatics
1650	C6H6S1-Rh6	aromatics	Rh	-83.38114084	-82.68024291905249	-0.7008979209475115	Aromatics
1651	C6H6S1-Rh7	aromatics	Rh	-83.32990639999997	-82.83239965308775	-0.4975067469122223	Aromatics
1652	C6H7N1-Rh6	aromatics	Rh	-91.05187501	-90.32212238498104	-0.7297526250189605	Aromatics
1653	C6H7N1-Rh5	aromatics	Rh	-91.09223779999996	-90.46538836338569	-0.6268494366142789	Aromatics
1654	C7H8-Rh5	aromatics	Rh	-95.45703620999996	-94.55919150672675	-0.8978447032732078	Aromatics
1655	C7H8-Rh6	aromatics	Rh	-95.46346623	-94.66181124225808	-0.8016549877419124	Aromatics
1656	C8H10-Rh6	aromatics	Rh	-112.18730058	-111.1349266166153	-1.0523739633846958	Aromatics
1657	C8H10-Rh6	aromatics	Rh	-112.18008322999998	-111.11764573423886	-1.0624374957611167	Aromatics
1658	C8H10-Rh7	aromatics	Rh	-112.18577448999997	-111.24010001875163	-0.9456744712483385	Aromatics
1659	C8H10-Rh7	aromatics	Rh	-112.21156457000001	-111.27834990271998	-0.9332146672800263	Aromatics
1660	C8H10-Rh7	aromatics	Rh	-112.12981759999997	-111.15930586542703	-0.9705117345729377	Aromatics
1661	C8H10-Rh7	aromatics	Rh	-112.16527991999999	-110.90147510037065	-1.2638048196293425	Aromatics
1662	C4H4O1-Ni4	aromatics	Ni	-58.08210219000003	-57.57199692664457	-0.5101052633554559	Aromatics
1663	C4H4O1-Ni4	aromatics	Ni	-58.082006440000015	-57.58650253375829	-0.4955039062417228	Aromatics
1664	C4H4S1-Ni8	aromatics	Ni	-57.16782805	-57.06728722750235	-0.10054082249764917	Aromatics
1665	C4H4S1-Ni4	aromatics	Ni	-56.79906975000003	-55.969395452607515	-0.8296742973925149	Aromatics
1666	C4H5N1-Ni4	aromatics	Ni	-63.95126640000004	-63.63384225821889	-0.31742414178114586	Aromatics
1667	C4H5N1-Ni4	aromatics	Ni	-63.95301491000001	-63.63384225821889	-0.3191726517811162	Aromatics
1668	C5H5N1-Ni7	aromatics	Ni	-73.34822266	-72.34004459561697	-1.0081780643830314	Aromatics
1669	C5H5N1-Ni4	aromatics	Ni	-73.67617738999999	-72.16275027770327	-1.5134271122967249	Aromatics
1670	C5H6-Ni5	aromatics	Ni	-68.29133498000002	-68.18446495306526	-0.10687002693475733	Aromatics
1671	C5H6-Ni5	aromatics	Ni	-68.29190760000003	-68.18446495306526	-0.10744264693477135	Aromatics
1672	C6H6-Ni4	aromatics	Ni	-78.46703051	-77.18641990413366	-1.2806106058663431	Aromatics
1673	C6H6-Ni4	aromatics	Ni	-78.47050833	-77.29940558557023	-1.1711027444297741	Aromatics
1674	C6H6O1-Ni7	aromatics	Ni	-85.08086487	-84.41360383522547	-0.6672610347745263	Aromatics
1675	C6H6O1-Ni5	aromatics	Ni	-85.23477586999999	-84.20746300252391	-1.027312867476084	Aromatics
1676	C6H6S1-Ni6	aromatics	Ni	-82.91275390000001	-81.90638146749241	-1.0063724325076038	Aromatics
1677	C6H6S1-Ni6	aromatics	Ni	-82.95122265	-81.86950831295724	-1.0817143370427686	Aromatics
1678	C6H7N1-Ni7	aromatics	Ni	-90.9764706	-90.30259096908583	-0.6738796309141719	Aromatics
1679	C6H7N1-Ni5	aromatics	Ni	-90.78797169000003	-90.03039812583913	-0.7575735641609072	Aromatics
1680	C7H8-Ni5	aromatics	Ni	-95.22236846000001	-93.86493865958406	-1.3574298004159573	Aromatics
1681	C7H8-Ni5	aromatics	Ni	-95.17638233	-94.31266393144537	-0.8637183985546244	Aromatics
1682	C8H10-Ni4	aromatics	Ni	-111.96105180000004	-110.72163680405427	-1.239414995945765	Aromatics
1683	C8H10-Ni4	aromatics	Ni	-111.95793417000002	-110.7301337163191	-1.2278004536809135	Aromatics
1684	C8H10-Ni6	aromatics	Ni	-111.78326992999999	-110.74415591801883	-1.0391140119811553	Aromatics
1685	C8H10-Ni7	aromatics	Ni	-111.91084638999999	-110.64279234762503	-1.2680540423749562	Aromatics
1686	C8H10-Ni5	aromatics	Ni	-111.73899692	-110.69321578075983	-1.0457811392401766	Aromatics
1687	C8H10-Ni6	aromatics	Ni	-111.92798117999999	-110.27581300337005	-1.6521681766299423	Aromatics
1688	C8H6O1-Ag3	aromatics2	Ag	-100.87641398000001	-101.03792176333523	0.16150778333522453	Aromatics
1689	C8H6O1-Ag3	aromatics2	Ag	-100.36444784000001	-100.43478337322475	0.07033553322473551	Aromatics
1690	C8H6S1-Ag5	aromatics2	Ag	-98.63942956000001	-98.53208588500215	-0.10734367499786401	Aromatics
1691	C8H6S1-Ag5	aromatics2	Ag	-98.28074427	-97.83437456492139	-0.4463697050786095	Aromatics
1692	C8H7N1-Ag4	aromatics2	Ag	-106.82070306000001	-106.51476961248446	-0.3059334475155566	Aromatics
1693	C8H7N1-Ag4	aromatics2	Ag	-106.46665535000001	-106.11749992423678	-0.3491554257632288	Aromatics
1694	C9H7N1-Ag4	aromatics2	Ag	-115.54917449	-115.57573447100069	0.02655998100068757	Aromatics
1695	C9H7N1-Ag3	aromatics2	Ag	-115.48645641	-115.68920728960325	0.20275087960324356	Aromatics
1696	C9H8-Ag5	aromatics2	Ag	-110.88117089	-110.97244039302134	0.09126950302133707	Aromatics
1697	C9H8-Ag6	aromatics2	Ag	-110.35986706000001	-110.52292617665887	0.1630591166588573	Aromatics
1698	C10H8-Ag4	aromatics2	Ag	-120.36744112000001	-120.59055238166762	0.22311126166761142	Aromatics
1699	C8H6O1-Au2	aromatics2	Au	-100.99682738000001	-100.95640652069952	-0.04042085930049666	Aromatics
1700	C8H6O1-Au3	aromatics2	Au	-100.51338480000001	-100.71023949007369	0.19685469007367828	Aromatics
1701	C8H6S1-Au3	aromatics2	Au	-98.77976007000001	-97.50565429048586	-1.2741057795141444	Aromatics
1702	C8H6S1-Au4	aromatics2	Au	-98.47488046999999	-98.52801196004057	0.053131490040584595	Aromatics
1703	C8H7N1-Au3	aromatics2	Au	-106.99883986	-106.79948506723929	-0.19935479276071533	Aromatics
1704	C8H7N1-Au5	aromatics2	Au	-106.72881837	-106.61575885944606	-0.11305951055393848	Aromatics
1705	C9H7N1-Au1	aromatics2	Au	-115.65563552999998	-115.374513809793	-0.2811217202069827	Aromatics
1706	C9H7N1-Au2	aromatics2	Au	-115.60560562	-115.19917428405142	-0.4064313359485823	Aromatics
1707	C9H8-Au3	aromatics2	Au	-111.01109122000003	-111.45371698601485	0.44262576601482806	Aromatics
1708	C9H8-Au4	aromatics2	Au	-110.82621548999998	-109.89427178866339	-0.9319437013365928	Aromatics
1709	C10H8-Au3	aromatics2	Au	-120.51117020999999	-120.54343355846501	0.032263348465022545	Aromatics
1710	C8H6O1-Cu4	aromatics2	Cu	-101.05583886	-101.11013633173513	0.05429747173513988	Aromatics
1711	C8H6O1-Cu7	aromatics2	Cu	-100.90046438000002	-101.1918444772439	0.2913800972438878	Aromatics
1712	C8H6S1-Cu7	aromatics2	Cu	-98.94159594000001	-98.87636699119616	-0.06522894880384911	Aromatics
1713	C8H6S1-Cu7	aromatics2	Cu	-99.13406956	-98.97777419438268	-0.15629536561732493	Aromatics
1714	C8H7N1-Cu6	aromatics2	Cu	-106.95929058000002	-107.24136124841453	0.28207066841451933	Aromatics
1715	C8H7N1-Cu7	aromatics2	Cu	-106.80064283000002	-107.1055300682416	0.3048872382415908	Aromatics
1716	C9H7N1-Cu8	aromatics2	Cu	-115.99102184999998	-115.62464912809278	-0.3663727219071973	Aromatics
1717	C9H7N1-Cu6	aromatics2	Cu	-115.81213135999997	-115.66155787780096	-0.15057348219900746	Aromatics
1718	C9H8-Cu7	aromatics2	Cu	-111.20499588999996	-111.16137268192387	-0.04362320807609876	Aromatics
1719	C9H8-Cu6	aromatics2	Cu	-111.17085821	-111.66832602519656	0.4974678151965577	Aromatics
1720	C10H8-Cu6	aromatics2	Cu	-120.61002521	-120.62623482025433	0.01620961025432166	Aromatics
1721	C8H6O1-Ir6	aromatics2	Ir	-103.92267084000002	-102.33932951398063	-1.5833413260193936	Aromatics
1722	C8H6O1-Ir8	aromatics2	Ir	-100.98892006	-102.15680435621834	1.1678842962183467	Aromatics
1723	C8H6S1-Ir8	aromatics2	Ir	-102.60684493999997	-101.12003638275505	-1.4868085572449274	Aromatics
1724	C8H6S1-Ir9	aromatics2	Ir	-102.47157377000002	-100.88872516981603	-1.5828486001839934	Aromatics
1725	C8H7N1-Ir8	aromatics2	Ir	-109.74620173	-108.75834714553238	-0.9878545844676125	Aromatics
1726	C8H7N1-Ir7	aromatics2	Ir	-109.57723047000002	-108.58056418339896	-0.9966662866010552	Aromatics
1727	C9H70N1-Ir1	aromatics2	Ir	-118.75389163	-117.60895371746207	-1.1449379125379266	Aromatics
1728	C9H7N1-Ir9	aromatics2	Ir	-118.72101358999998	-117.54427613988734	-1.1767374501126397	Aromatics
1729	C9H8-Ir8	aromatics2	Ir	-114.27234912	-112.97806763924982	-1.2942814807501861	Aromatics
1730	C9H8-Ir6	aromatics2	Ir	-114.17432718999999	-112.92719639587403	-1.247130794125951	Aromatics
1731	C10H80-Ir1	aromatics2	Ir	-123.90632017999997	-122.79649777923346	-1.1098224007665038	Aromatics
1732	C8H6O1-Pd7	aromatics2	Pd	-102.68995766000003	-102.4375813773153	-0.252376282684736	Aromatics
1733	C8H6O1-Pd7	aromatics2	Pd	-102.80685759000002	-102.37975874112178	-0.427098848878245	Aromatics
1734	C8H6S1-Pd7	aromatics2	Pd	-101.43558026000002	-100.89773189681674	-0.5378483631832864	Aromatics
1735	C8H6S1-Pd7	aromatics2	Pd	-101.34305124	-100.74566931775523	-0.5973819222447645	Aromatics
1736	C8H7N1-Pd7	aromatics2	Pd	-108.91239319000002	-108.40300168169189	-0.5093915083081271	Aromatics
1737	C8H7N1-Pd7	aromatics2	Pd	-108.70896880000001	-108.51085964881135	-0.19810915118866035	Aromatics
1738	C9H7N1-Pd8	aromatics2	Pd	-117.85108325000002	-117.44799004868747	-0.40309320131254367	Aromatics
1739	C9H7N1-Pd8	aromatics2	Pd	-117.87144132	-117.3758076307664	-0.49563368923359974	Aromatics
1740	C9H8-Pd7	aromatics2	Pd	-113.30353521000004	-112.49911277012112	-0.8044224398789197	Aromatics
1741	C9H8-Pd6	aromatics2	Pd	-113.14869433999999	-112.72164001294851	-0.4270543270514793	Aromatics
1742	C10H8-Pd8	aromatics2	Pd	-122.95899140000003	-122.41712672184849	-0.5418646781515406	Aromatics
1743	C8H6O1-Pt7	aromatics2	Pt	-102.39366496000002	-101.87510645354891	-0.5185585064511145	Aromatics
1744	C8H6O1-Pt4	aromatics2	Pt	-102.94494302999999	-101.47357912331773	-1.4713639066822566	Aromatics
1745	C8H6S1-Pt6	aromatics2	Pt	-102.05470223000003	-100.83977836224508	-1.2149238677549477	Aromatics
1746	C8H6S1-Pt7	aromatics2	Pt	-102.00032327000002	-100.59134701932383	-1.40897625067619	Aromatics
1747	C8H7N1-Pt6	aromatics2	Pt	-109.48509948999998	-108.19625113812376	-1.2888483518762257	Aromatics
1748	C8H7N1-Pt6	aromatics2	Pt	-109.03580428999999	-108.0288298160279	-1.0069744739720932	Aromatics
1749	C9H7N1-Pt7	aromatics2	Pt	-118.15567856000001	-117.27699543051483	-0.8786831294851822	Aromatics
1750	C9H7N1-Pt4	aromatics2	Pt	-117.71512517000002	-116.43863035843516	-1.2764948115648593	Aromatics
1751	C9H8-Pt6	aromatics2	Pt	-113.85194052000003	-112.50916209122134	-1.3427784287786864	Aromatics
1752	C9H8-Pt6	aromatics2	Pt	-113.84425758999998	-112.21735056649399	-1.6269070235059928	Aromatics
1753	C10H8-Pt8	aromatics2	Pt	-123.4231251	-122.32350912039233	-1.0996159796076626	Aromatics
1754	C8H6O1-Rh6	aromatics2	Rh	-103.33141152999997	-102.3923089101832	-0.9391026198167651	Aromatics
1755	C8H6O1-Rh8	aromatics2	Rh	-103.4342087	-102.32662318545056	-1.1075855145494415	Aromatics
1756	C8H6S1-Rh8	aromatics2	Rh	-102.26519146999999	-101.30210224796248	-0.9630892220375102	Aromatics
1757	C8H6S1-Rh9	aromatics2	Rh	-102.19859616999997	-100.97058947479344	-1.2280066952065312	Aromatics
1758	C8H7N1-Rh9	aromatics2	Rh	-109.38858489999996	-108.78484602948475	-0.6037388705152011	Aromatics
1759	C8H7N1-Rh7	aromatics2	Rh	-109.21592705999996	-108.60900587485838	-0.606921185141573	Aromatics
1760	C9H7N10-Rh1	aromatics2	Rh	-118.62203421999999	-117.77169944134951	-0.8503347786504776	Aromatics
1761	C9H7N10-Rh1	aromatics2	Rh	-118.58491900999996	-117.69358755654527	-0.891331453454697	Aromatics
1762	C9H8-Rh8	aromatics2	Rh	-113.89005123999999	-112.95389507208778	-0.9361561679122161	Aromatics
1763	C9H8-Rh6	aromatics2	Rh	-113.72687501999997	-112.90417206009914	-0.8227029599008233	Aromatics
1764	C10H80-Rh1	aromatics2	Rh	-123.66835913	-122.78112985034801	-0.88722927965199	Aromatics
1765	C8H6O1-Ni8	aromatics2	Ni	-103.00240806000002	-102.14180386137677	-0.8606041986232498	Aromatics
1766	C8H6O1-Ni8	aromatics2	Ni	-103.14742671000002	-102.05203283506752	-1.0953938749324976	Aromatics
1767	C8H6S1-Ni9	aromatics2	Ni	-101.86954990000001	-101.15333968590761	-0.7162102140923992	Aromatics
1768	C8H6S1-Ni8	aromatics2	Ni	-101.76036521	-100.2420320667286	-1.5183331432714056	Aromatics
1769	C8H7N1-Ni9	aromatics2	Ni	-108.84746099000003	-108.30583604524946	-0.5416249447505663	Aromatics
1770	C8H7N1-Ni8	aromatics2	Ni	-108.96595823999999	-108.24401986029149	-0.7219383797085044	Aromatics
1771	C9H7N1-Ni8	aromatics2	Ni	-118.61416802	-116.9347857337432	-1.6793822862567964	Aromatics
1772	C9H7N1-Ni9	aromatics2	Ni	-118.34734855000002	-117.21920264833737	-1.1281459016626485	Aromatics
1773	C9H8-Ni9	aromatics2	Ni	-113.28109070000002	-112.7989022065263	-0.4821884934737284	Aromatics
1774	C9H8-Ni6	aromatics2	Ni	-112.85275972000002	-112.098113626328	-0.7546460936720223	Aromatics
1775	C10H8-Ni9	aromatics2	Ni	-123.45820587	-122.35807547807075	-1.1001303919292553	Aromatics
