# Supplementary material for: Fast evaluation of the adsorption energy of organic molecules on metals via graph neural networks
Source: Nat Comput Sci. 2023 May 1;3(5):433–42. doi: 10.1038/s43588-023-00437-y (PMC10766545; doi:10.1038/s43588-023-00437-y)
Supplement: Supplementary file 6 — Source data (.csv) for Supplementary Fig. 15. [file 43588_2023_437_MOESM6_ESM.csv]

	formula	family	metal	reduced_energy_DFT	reduced_energy_GNN	error	family_dict
0	C4H9N1O1-Au1	amides	Au	-85.18718043000001	-84.96679186353266	-0.22038856646734928	Amides
1	C4H9N1O1-Ir2	amides	Ir	-86.71756399000003	-86.30041898690118	-0.4171450030988524	Amides
2	C3H7N1O1-Pt3	amides	Pt	-69.23432314000001	-68.77228593647132	-0.4620372035286948	Amides
3	C4H9N1O1-Rh6	amides	Rh	-86.03011283000006	-86.04510744150818	0.014994611508114986	Amides
4	C4H9N1O1-Cu3	amides	Cu	-85.28305646000001	-85.58361028238953	0.3005538223895172	Amides
5	C4H9N1O1-Ag2	amides	Ag	-85.48077222	-85.50450977036095	0.02373755036094849	Amides
6	C3H7N1O1-Au1	amides	Au	-68.88138495999999	-68.88093331266943	-0.0004516473305642421	Amides
7	C3H7N1O1-Rh3	amides	Rh	-69.42141086999999	-68.97832314129019	-0.4430877287097985	Amides
8	C2H5N1O1-Ir2	amides	Ir	-53.41940962000001	-53.237648493549116	-0.18176112645089404	Amides
9	C3H7N1O1-Cu3	amides	Cu	-68.87983863	-68.93440759659985	0.054568966599859436	Amides
10	C4H9N1O1-Ir3	amides	Ir	-86.30994966000003	-85.81217262938775	-0.4977770306122835	Amides
11	C4H9N1O1-Ir1	amides	Ir	-86.29095701999995	-85.65544708266307	-0.6355099373368773	Amides
12	C4H9N1O1-Ag2	amides	Ag	-85.69477274999997	-85.792615952402	0.09784320240203215	Amides
13	C4H9N1O1-Au2	amides	Au	-85.80640427999998	-85.85528182858647	0.04887754858648918	Amides
14	C4H9N1O1-Pd3	amides	Pd	-86.39349952999999	-86.2096593333676	-0.1838401966323886	Amides
15	C3H7N1O1-Cu3	amides	Cu	-68.5029672	-68.61653495113647	0.11356775113647188	Amides
16	C4H9N1O1-Ir4	amides	Ir	-86.14705845000003	-85.90860454597379	-0.2384539040262439	Amides
17	C4H9N1O1-Ni3	amides	Ni	-86.12807842999996	-85.82614660536922	-0.3019318246307421	Amides
18	C4H9N1O1-Rh5	amides	Rh	-86.48731388000004	-86.25909184281528	-0.2282220371847643	Amides
19	C3H7N1O1-Au1	amides	Au	-69.12614638999997	-69.09696041761426	-0.029185972385718628	Amides
20	C4H9N1O1-Rh4	amides	Rh	-85.86296339000006	-85.57770148367132	-0.28526190632874204	Amides
21	C3H7N1O1-Pt3	amides	Pt	-69.41450842	-68.89722929957355	-0.5172791204264513	Amides
22	C4H9N1O1-Ni4	amides	Ni	-85.95419526	-85.7513795185957	-0.20281574140430791	Amides
23	C4H9N1O1-Au1	amides	Au	-85.51035970999999	-85.3780378242246	-0.13232188577538295	Amides
24	C3H7N1O1-Au2	amides	Au	-68.44977513999999	-68.64786300924531	0.1980878692453274	Amides
25	C4H9N1O1-Cu2	amides	Cu	-85.91671525999999	-85.81356773052312	-0.10314752947687111	Amides
26	C3H7N1O1-Ni4	amides	Ni	-69.89874074	-69.56169731159171	-0.33704342840827906	Amides
27	C3H7N1O1-Ir3	amides	Ir	-69.39292820000003	-68.92728827494174	-0.46563992505828367	Amides
28	C3H7N1O1-Pd4	amides	Pd	-69.32243137	-68.89774772604484	-0.4246836439551629	Amides
29	C4H9N1O1-Pt3	amides	Pt	-86.00776403999998	-85.54507678526855	-0.4626872547314349	Amides
30	C3H7N1O1-Pt3	amides	Pt	-69.55076258000003	-68.98829696617672	-0.5624656138233064	Amides
31	C4H9N1O1-Ni4	amides	Ni	-86.51204925999997	-86.25863255026043	-0.25341670973953967	Amides
32	C4H9N1O1-Pd3	amides	Pd	-86.24988180000003	-85.96870412500799	-0.28117767499203694	Amides
33	C4H9N1O1-Pt3	amides	Pt	-85.8980305	-85.55102806854809	-0.34700243145191223	Amides
34	C1H3N1O1-Au1	amides	Au	-35.65937537999997	-36.84787634619594	1.1885009661959671	Amides
35	C4H9N1O1-Pd4	amides	Pd	-85.70308165	-85.6009589104178	-0.10212273958219953	Amides
36	C4H9N1O1-Pt2	amides	Pt	-86.68006337999998	-86.10413801712096	-0.5759253628790191	Amides
37	C4H9N1O1-Ag1	amides	Ag	-85.02825275999999	-85.07670746129787	0.048454701297885094	Amides
38	C4H9N1O1-Pt3	amides	Pt	-86.29641973000003	-85.79324288673938	-0.5031768432606469	Amides
39	C4H9N1O1-Pt2	amides	Pt	-86.45201488999999	-85.91579706738281	-0.536217822617175	Amides
40	C2H5N1O1-Cu2	amides	Cu	-51.97967153999997	-52.06944017673732	0.0897686367373467	Amides
41	C3H7N1O1-Rh4	amides	Rh	-69.10219824999996	-68.85976796351031	-0.24243028648965037	Amides
42	C4H9N1O1-Rh5	amides	Rh	-86.02165959000007	-85.80039407181847	-0.22126551818159612	Amides
43	C1H3N1O1-Ir2	amides	Ir	-36.208794789999956	-36.7918679155941	0.5830731255941473	Amides
44	C1H3N1O1-Rh4	amides	Rh	-36.82357386000007	-37.194727194234375	0.3711533342343074	Amides
45	C4H9N1O1-Ni3	amides	Ni	-85.72237314	-85.56439348189438	-0.1579796581056172	Amides
46	C3H7N1O1-Au2	amides	Au	-68.62118105999997	-68.78200255752714	0.16082149752716646	Amides
47	C2H5N1O1-Ni3	amides	Ni	-53.234833339999966	-52.95430173060775	-0.280531609392213	Amides
48	C1H3N1O1-Pd3	amides	Pd	-36.16659650999998	-36.65721711728716	0.49062060728718393	Amides
49	C1H3N1O1-Ag1	amides	Ag	-35.632757509999976	-36.92162265526629	1.288865145266314	Amides
50	C3H7N1O1-Ir2	amides	Ir	-69.61616925999999	-68.98214101065243	-0.6340282493475655	Amides
51	C4H9N1O1-Ni4	amides	Ni	-86.55678688	-86.21418910618985	-0.3425977738101551	Amides
52	C4H9N1O1-Cu3	amides	Cu	-85.39356507999997	-85.63687673643888	0.2433116564389053	Amides
53	C2H5N1O1-Ni2	amides	Ni	-52.82038012999999	-52.56129427726913	-0.2590858527308626	Amides
54	C4H9N1O1-Au2	amides	Au	-85.24981364000001	-85.31959399485063	0.0697803548506215	Amides
55	C4H9N1O1-Ag2	amides	Ag	-85.40705534	-85.52971919046557	0.12266385046557104	Amides
56	C4H9N1O1-Cu2	amides	Cu	-85.42870928999997	-85.50804747126473	0.07933818126475956	Amides
57	C4H9N1O1-Pd3	amides	Pd	-86.12327196000001	-85.93737118691575	-0.18590077308425634	Amides
58	C3H7N1O1-Ni4	amides	Ni	-69.10873049999998	-68.84250889753024	-0.26622160246974147	Amides
59	C2H5N1O1-Ag1	amides	Ag	-51.91022461999998	-52.70639857412458	0.7961739541245976	Amides
60	C3H7N1O1-Ag2	amides	Ag	-68.42606832999999	-68.6205325187108	0.1944641887108105	Amides
61	C4H9N1O1-Ir3	amides	Ir	-86.48402083999997	-86.29960603907908	-0.1844148009208908	Amides
62	C3H7N1O1-Rh3	amides	Rh	-69.60519303999996	-69.4033105611077	-0.20188247889225863	Amides
63	C4H9N1O1-Rh5	amides	Rh	-86.48819556999996	-86.42913342893661	-0.05906214106335028	Amides
64	C4H9N1O1-Pt3	amides	Pt	-85.92220464000002	-85.86579847986127	-0.05640616013874933	Amides
65	C4H9N1O1-Pd5	amides	Pd	-85.96842785000001	-85.64129627904798	-0.3271315709520337	Amides
66	C4H9N1O1-Rh3	amides	Rh	-86.10728625999997	-85.8442794754349	-0.2630067845650643	Amides
67	C3H7N1O1-Cu3	amides	Cu	-69.17368605000001	-69.28607498824948	0.11238893824946672	Amides
68	C4H9N1O1-Pt1	amides	Pt	-86.14544221	-85.36507199540102	-0.7803702145989746	Amides
69	C3H7N1O1-Ni3	amides	Ni	-69.41088916000001	-69.06640942509667	-0.34447973490334505	Amides
70	C2H5N1O1-Pd4	amides	Pd	-52.58278379000001	-52.36224836630869	-0.22053542369131662	Amides
71	C3H7N1O1-Ir3	amides	Ir	-69.26925644999994	-68.7765496066696	-0.492706843330339	Amides
72	C4H9N1O1-Ag3	amides	Ag	-85.46864999000002	-85.7113659512167	0.24271596121668892	Amides
73	C4H9N1O1-Pt4	amides	Pt	-86.11588566	-85.83164433725084	-0.2842413227491676	Amides
74	C3H7N1O1-Ag2	amides	Ag	-68.83916753	-68.86788595941738	0.02871842941738123	Amides
75	C4H9N1O1-Cu3	amides	Cu	-85.54509251000002	-85.71628956740476	0.1711970574047399	Amides
76	C2H5N1O1-Ir3	amides	Ir	-52.7010047	-52.400385723601104	-0.30061897639889423	Amides
77	C4H9N1O1-Au2	amides	Au	-85.73596958999997	-85.78224627474475	0.046276684744782415	Amides
78	C4H9N1O1-Ir3	amides	Ir	-85.93107635000001	-85.57289498708475	-0.3581813629152606	Amides
79	C2H5N1O1-Rh3	amides	Rh	-52.90323387999996	-52.28737449401618	-0.6158593859837822	Amides
80	C4H9N1O1-Ir2	amides	Ir	-86.18348275999995	-85.74527437231029	-0.43820838768965586	Amides
81	C1H3N1O1-Cu3	amides	Cu	-35.72424381000002	-36.54183593811918	0.8175921281191592	Amides
82	C4H9N1O1-Au1	amides	Au	-85.63237692000001	-85.4669109335891	-0.16546598641090782	Amides
83	C3H7N1O1-Pd3	amides	Pd	-69.38541743000002	-69.08415189649072	-0.3012655335092944	Amides
84	C4H9N1O1-Rh3	amides	Rh	-85.72085575	-85.58078792963994	-0.14006782036005916	Amides
85	C2H5N1O1-Ag2	amides	Ag	-52.49601149	-52.81071080272055	0.3146993127205491	Amides
86	C3H7N1O1-Pd3	amides	Pd	-69.54032827999998	-69.42501529196093	-0.11531298803905088	Amides
87	C4H9N1O1-Cu3	amides	Cu	-85.15000286999998	-85.44468576685966	0.2946828968596833	Amides
88	C1H3N1O1-Ni2	amides	Ni	-36.155758520000006	-36.60909014692665	0.45333162692664075	Amides
89	C4H9N1O1-Ni4	amides	Ni	-85.84767304999997	-85.61197274588324	-0.23570030411673315	Amides
90	C4H9N1O1-Pd5	amides	Pd	-86.07567763999998	-85.92696591408551	-0.1487117259144668	Amides
91	C3H7N1O1-Ag2	amides	Ag	-69.05476338	-69.06102680341161	0.006263423411610347	Amides
92	C4H9N1O1-Au1	amides	Au	-85.04836451	-85.05862052048766	0.01025601048766589	Amides
93	C2H5N1O1-Au1	amides	Au	-52.53590539999999	-52.94746516092873	0.41155976092873914	Amides
94	C3H7N1O1-Cu2	amides	Cu	-68.69793412999996	-68.7262206155664	0.02828648556643998	Amides
95	C4H9N1O1-Ag1	amides	Ag	-85.20780281999998	-85.37220480877794	0.16440198877795353	Amides
96	C2H5N1O1-Pt2	amides	Pt	-53.40018225	-53.063753442892555	-0.3364288071074455	Amides
97	C4H9N1O1-Ag2	amides	Ag	-85.19580244999997	-85.32548442186666	0.12968197186668817	Amides
98	C2H5N1O1-Pt2	amides	Pt	-52.65971065999997	-52.52357257973886	-0.1361380802611123	Amides
99	C4H9N1O1-Pd4	amides	Pd	-85.87238513	-85.74495057105912	-0.12743455894087674	Amides
100	C3H7N1O1-Rh4	amides	Rh	-69.44733057000002	-69.0162205182227	-0.4311100517773241	Amides
101	C2H5N1O1-Cu3	amides	Cu	-52.552705059999994	-52.69346719224263	0.14076213224263512	Amides
102	C4H9N1O1-Ni2	amides	Ni	-86.02901489999999	-85.72862042427123	-0.30039447572876554	Amides
103	C3H7N1O1-Pd4	amides	Pd	-69.15464528000001	-68.61070853802029	-0.5439367419797208	Amides
104	C3H7N1O1-Ni4	amides	Ni	-69.55587173999999	-68.84265328762717	-0.7132184523728142	Amides
105	C3H7N1O1-Ir3	amides	Ir	-69.81989657999998	-69.48278338716355	-0.3371131928364264	Amides
106	C4H9N1O1-Cu3	amides	Cu	-85.91555190999998	-86.05427721736586	0.13872530736588828	Amides
107	C4H9N1O1-Au2	amides	Au	-85.40554523999998	-85.48862628558267	0.0830810455826878	Amides
108	C2H5N1O1-Au1	amides	Au	-51.92642821999999	-52.659993950844765	0.7335657308447736	Amides
109	C4H9N1O1-Ni4	amides	Ni	-85.99800104999997	-85.93973884003604	-0.05826220996392806	Amides
110	C4H9N1O1-Ag2	amides	Ag	-85.75878418999997	-85.84292571062947	0.08414152062950109	Amides
111	C3H7N1O1-Ag2	amides	Ag	-68.58588079999998	-68.60424284707932	0.018362047079335753	Amides
112	C2H5N1O1-Pd4	amides	Pd	-53.12028392000002	-52.87762054211188	-0.2426633778881424	Amides
113	C1H3N1O1-Pt2	amides	Pt	-36.119744509999975	-36.784521531179195	0.6647770211792192	Amides
114	C4H9N1O1-Ir3	amides	Ir	-86.01030930000002	-85.74018081787695	-0.27012848212307006	Amides
115	C2H5N1O1-Rh4	amides	Rh	-53.23156632000001	-52.868825089686396	-0.3627412303136168	Amides
116	C4H9N1O1-Pd4	amides	Pd	-85.88987067	-85.64728200926912	-0.24258866073087404	Amides
117	C4H9N1O1-Rh4	amides	Rh	-85.90537526999998	-85.7678508978442	-0.13752437215578084	Amides
118	C3H7N1O1-Pt2	amides	Pt	-69.76116071000001	-69.198297865744	-0.5628628442560171	Amides
119	C4H9N1O1-Cu5	amides	Cu	-85.37262919	-85.73009360514094	0.35746441514093874	Amides
120	C3H8N2-Ni3	amidines	Ni	-74.55587241999996	-74.18549492686441	-0.3703774931355497	Amidines
121	C4H10N2-Rh5	amidines	Rh	-91.41575598000003	-91.18575658519745	-0.2299993948025758	Amidines
122	C4H10N2-Pd4	amidines	Pd	-91.80022990999998	-91.46212784246195	-0.3381020675380313	Amidines
123	C4H10N2-Rh7	amidines	Rh	-91.25724635	-90.64579273777593	-0.6114536122240679	Amidines
124	C2H6N2-Cu4	amidines	Cu	-57.47471335	-57.38789524718774	-0.08681810281225921	Amidines
125	C3H8N2-Au2	amidines	Au	-74.15526659	-73.94197715310656	-0.21328943689343305	Amidines
126	C4H10N2-Cu5	amidines	Cu	-90.58111049000001	-90.62169825034822	0.04058776034820255	Amidines
127	C4H10N2-Ag3	amidines	Ag	-90.45418751	-90.65679968385304	0.20261217385304064	Amidines
128	C4H10N2-Ir3	amidines	Ir	-91.00262201999999	-90.49536753667248	-0.5072544833275145	Amidines
129	C3H8N2-Pt2	amidines	Pt	-74.77839783000002	-74.06851684489476	-0.7098809851052579	Amidines
130	C4H10N2-Ni5	amidines	Ni	-91.37146651	-90.92971361641085	-0.4417528935891539	Amidines
131	C4H10N2-Cu4	amidines	Cu	-90.65552613	-91.02682298951531	0.37129685951531144	Amidines
132	C3H8N2-Rh3	amidines	Rh	-75.22709952999998	-74.76610200305186	-0.4609975269481197	Amidines
133	C4H10N2-Au2	amidines	Au	-91.13793231	-90.93601970318902	-0.20191260681097845	Amidines
134	C4H10N2-Cu1	amidines	Cu	-90.42077866	-90.39494321955335	-0.025835440446641655	Amidines
135	C4H10N2-Cu5	amidines	Cu	-89.87035113999997	-90.17227704072809	0.3019259007281221	Amidines
136	C1H4N2-Cu3	amidines	Cu	-41.088760769999965	-41.440312748178485	0.35155197817852013	Amidines
137	C4H10N2-Cu4	amidines	Cu	-90.31648612999999	-90.55479769680798	0.2383115668079938	Amidines
138	C4H10N2-Ag3	amidines	Ag	-90.88396460000001	-90.90322391830958	0.019259318309565288	Amidines
139	C3H8N2-Ir3	amidines	Ir	-75.09426048	-74.34384378571265	-0.7504166942873525	Amidines
140	C4H10N2-Ag3	amidines	Ag	-90.81418765000001	-90.96545002187277	0.15126237187276104	Amidines
141	C4H10N2-Ir5	amidines	Ir	-91.81084375	-91.18310187423039	-0.6277418757696154	Amidines
142	C4H10N2-Ni5	amidines	Ni	-91.00501271999997	-90.78727206814219	-0.21774065185778113	Amidines
143	C3H8N2-Pt4	amidines	Pt	-75.11198451000001	-74.26945274471842	-0.842531765281592	Amidines
144	C4H10N2-Pd6	amidines	Pd	-91.34575185	-91.31088739707363	-0.03486445292637086	Amidines
145	C2H6N2-Ag3	amidines	Ag	-57.23842922999998	-57.14775183841885	-0.09067739158113142	Amidines
146	C4H10N2-Au3	amidines	Au	-90.79763715999997	-90.58909536834182	-0.20854179165814912	Amidines
147	C4H10N2-Ni5	amidines	Ni	-91.45136941999999	-91.08860817222583	-0.3627612477741593	Amidines
148	C4H10N2-Pd3	amidines	Pd	-91.72672817	-91.50015611777259	-0.22657205222741084	Amidines
149	C2H6N2-Rh2	amidines	Rh	-58.12064035999998	-57.88212848315371	-0.23851187684627462	Amidines
150	C4H10N2-Ir4	amidines	Ir	-91.62030400999993	-91.32181052225948	-0.29849348774044415	Amidines
151	C3H8N2-Rh4	amidines	Rh	-74.46266070999997	-74.3027149985989	-0.15994571140106473	Amidines
152	C3H8N2-Rh3	amidines	Rh	-74.19399959000003	-74.09506137104478	-0.09893821895525434	Amidines
153	C4H10N2-Pt3	amidines	Pt	-91.69744893000001	-91.33931416152501	-0.35813476847499714	Amidines
154	C4H10N2-Pt4	amidines	Pt	-90.92176934000003	-90.70987897618627	-0.21189036381375104	Amidines
155	C4H10N2-Ag3	amidines	Ag	-90.56804339999997	-90.54791290141071	-0.02013049858925342	Amidines
156	C4H10N2-Rh8	amidines	Rh	-91.68914801	-91.18161491458405	-0.5075330954159512	Amidines
157	C3H8N2-Au2	amidines	Au	-74.49669055999999	-74.56378621615869	0.06709565615869906	Amidines
158	C4H10N2-Pd4	amidines	Pd	-91.42660080000002	-91.16803937489391	-0.2585614251061088	Amidines
159	C4H10N2-Rh4	amidines	Rh	-91.88155590000002	-91.45498354677117	-0.426572353228849	Amidines
160	C4H10N2-Pd6	amidines	Pd	-91.01029673	-91.13046579921259	0.12016906921259363	Amidines
161	C2H6N2-Cu3	amidines	Cu	-57.953951029999985	-57.74422704178978	-0.20972398821020732	Amidines
162	C3H8N2-Pd4	amidines	Pd	-75.17604419000003	-74.92108439100193	-0.25495979899810095	Amidines
163	C2H6N2-Ni2	amidines	Ni	-57.927179120000005	-57.6590110493933	-0.26816807060670556	Amidines
164	C4H10N2-Au2	amidines	Au	-90.45514082	-90.38320599831403	-0.07193482168597143	Amidines
165	C4H10N2-Au2	amidines	Au	-90.47827530999996	-90.24961961050296	-0.22865569949699704	Amidines
166	C4H10N2-Pd4	amidines	Pd	-91.60369064000002	-91.18784406985927	-0.4158465701407579	Amidines
167	C3H8N2-Ni4	amidines	Ni	-74.94822728999998	-75.10987185922075	0.16164456922076909	Amidines
168	C2H6N2-Pt1	amidines	Pt	-59.09081837999997	-58.51894679631174	-0.5718715836882353	Amidines
169	C2H6N2-Rh4	amidines	Rh	-58.56833043	-57.98285363689626	-0.5854767931037443	Amidines
170	C4H10N2-Rh4	amidines	Rh	-91.31796035999997	-91.0024965593474	-0.31546380065256585	Amidines
171	C2H6N2-Ag3	amidines	Ag	-57.6361527	-57.62464218751347	-0.011510512486523794	Amidines
172	C4H10N2-Ni3	amidines	Ni	-91.75987236999998	-91.22801838963247	-0.5318539803675151	Amidines
173	C3H8N2-Ni3	amidines	Ni	-75.32043003000001	-74.76215739765026	-0.5582726323497553	Amidines
174	C1H4N2-Pd3	amidines	Pd	-41.755116009999995	-41.8691473172586	0.11403130725860677	Amidines
175	C2H6N2-Pt1	amidines	Pt	-58.36291886999999	-57.81060055712331	-0.5523183128766789	Amidines
176	C3H8N2-Ir5	amidines	Ir	-75.10469664999994	-74.9418953672492	-0.1628012827507348	Amidines
177	C4H10N2-Pt4	amidines	Pt	-91.78721095999998	-90.92339604731882	-0.8638149126811641	Amidines
178	C4H10N2-Pd5	amidines	Pd	-91.15150209000001	-91.20036897783018	0.048866887830172345	Amidines
179	C4H10N2-Ni5	amidines	Ni	-91.67066882	-91.07387406706607	-0.5967947529339312	Amidines
180	C4H10N2-Rh3	amidines	Rh	-91.75115446000001	-91.40602181219221	-0.3451326478078016	Amidines
181	C2H6N2-Ag1	amidines	Ag	-57.06320740999999	-57.38843376770831	0.325226357708317	Amidines
182	C4H10N2-Ir4	amidines	Ir	-91.57819643999994	-91.14328695088136	-0.4349094891185814	Amidines
183	C4H10N2-Pd7	amidines	Pd	-91.38358142999999	-91.1160463094529	-0.2675351205470946	Amidines
184	C4H10N2-Ni4	amidines	Ni	-91.17320924999996	-91.11722898778166	-0.05598026221829855	Amidines
185	C4H10N2-Ni3	amidines	Ni	-91.30843206999998	-90.82038361665309	-0.4880484533468916	Amidines
186	C3H8N2-Ag4	amidines	Ag	-73.87275210000001	-74.29941986157566	0.42666776157564357	Amidines
187	C4H10N2-Au2	amidines	Au	-90.59410391	-90.69258775972736	0.09848384972735857	Amidines
188	C3H8N2-Ir2	amidines	Ir	-74.98429714999997	-74.21463187242874	-0.7696652775712352	Amidines
189	C4H10N2-Au3	amidines	Au	-90.94999937	-90.74119354257633	-0.20880582742367437	Amidines
190	C3H8N2-Ni4	amidines	Ni	-74.61506467999999	-74.32727308444916	-0.28779159555082856	Amidines
191	C3H8N2-Au2	amidines	Au	-73.68199441999997	-73.59257321257883	-0.08942120742113957	Amidines
192	C4H10N2-Cu6	amidines	Cu	-90.58366153999998	-90.41637840308846	-0.16728313691152152	Amidines
193	C4H10N2-Rh4	amidines	Rh	-90.98601654999999	-90.92843907957113	-0.05757747042885342	Amidines
194	C4H10N2-Ir7	amidines	Ir	-92.09024192999993	-91.36843216127146	-0.7218097687284768	Amidines
195	C4H10N2-Ir5	amidines	Ir	-91.09336869999993	-90.91629768088353	-0.1770710191163971	Amidines
196	C4H10N2-Ag4	amidines	Ag	-90.33318333	-90.30146685055782	-0.03171647944218137	Amidines
197	C4H10N2-Ni5	amidines	Ni	-91.25726723999998	-90.96623196744741	-0.2910352725525627	Amidines
198	C4H10N2-Au1	amidines	Au	-90.01674863	-89.90433150538243	-0.11241712461756492	Amidines
199	C4H10N2-Rh5	amidines	Rh	-91.20010007000002	-91.15024982601298	-0.04985024398703786	Amidines
200	C3H8N2-Cu5	amidines	Cu	-74.11363542999999	-74.21243315285129	0.09879772285130173	Amidines
201	C4H10N2-Cu4	amidines	Cu	-90.96502951999997	-90.66176348813964	-0.30326603186033196	Amidines
202	C4H10N2-Ag2	amidines	Ag	-90.41082867	-90.48877094735337	0.07794227735337245	Amidines
203	C4H10N2-Pt2	amidines	Pt	-91.47575813999998	-90.77053315098048	-0.7052249890194986	Amidines
204	C4H10N2-Ir3	amidines	Ir	-90.84351308999999	-90.65764707861675	-0.18586601138324	Amidines
205	C3H8N2-Pt6	amidines	Pt	-75.39440509000002	-74.68252884271253	-0.711876247287492	Amidines
206	C1H4N2-Ni3	amidines	Ni	-41.76852537999997	-41.67471729647446	-0.09380808352550929	Amidines
207	C4H10N2-Au2	amidines	Au	-90.45182683999997	-90.21482705124129	-0.23699978875868055	Amidines
208	C1H4N2-Ag1	amidines	Ag	-40.824150239999994	-41.78931538183642	0.9651651418364224	Amidines
209	C3H8N2-Pt3	amidines	Pt	-75.63317662999998	-74.95650589400591	-0.6766707359940654	Amidines
210	C3H8N2-Ag3	amidines	Ag	-73.95073491	-73.86577097358266	-0.08496393641733846	Amidines
211	C4H10N2-Ir5	amidines	Ir	-91.84963631999995	-91.54776064285196	-0.30187567714799	Amidines
212	C3H8N2-Au3	amidines	Au	-74.21572371999997	-74.13606629269765	-0.0796574273023225	Amidines
213	C3H8N2-Rh4	amidines	Rh	-74.66906238000007	-74.46296044864084	-0.20610193135922827	Amidines
214	C3H8N2-Ir4	amidines	Ir	-74.39130335999994	-74.56477383868055	0.17347047868061338	Amidines
215	C3H8N2-Au1	amidines	Au	-74.27048630999997	-74.14635128829009	-0.12413502170987556	Amidines
216	C3H8N2-Ag3	amidines	Ag	-74.25060452999998	-74.28287743551007	0.03227290551009787	Amidines
217	C1H4N2-Pt3	amidines	Pt	-42.23004374999999	-42.074136473878866	-0.15590727612112687	Amidines
218	C4H10N2-Rh5	amidines	Rh	-91.23090334	-91.09578691485822	-0.13511642514177424	Amidines
219	C4H10N2-Rh4	amidines	Rh	-91.88274078	-91.48012407299257	-0.40261670700743935	Amidines
220	C4H10N2-Ag5	amidines	Ag	-90.4889809	-90.40049377007878	-0.08848712992121932	Amidines
221	C4H10N2-Pt3	amidines	Pt	-92.27920599999999	-91.40157241556705	-0.8776335844329424	Amidines
222	C4H10N2-Ir4	amidines	Ir	-91.67723682999997	-91.44559331048715	-0.23164351951281503	Amidines
223	C3H8N2-Ir4	amidines	Ir	-74.94074253999997	-74.80299869633046	-0.13774384366951153	Amidines
224	C4H10N2-Au2	amidines	Au	-89.93504681999997	-90.26491290434826	0.32986608434829634	Amidines
225	C4H10N2-Pt4	amidines	Pt	-91.31963991999999	-91.06631640807593	-0.25332351192405156	Amidines
226	C4H10N2-Ag4	amidines	Ag	-90.66973037999998	-90.63828330450404	-0.03144707549593306	Amidines
227	C4H10N2-Ni3	amidines	Ni	-91.15506417	-91.05061893678237	-0.104445233217632	Amidines
228	C4H10N2-Rh6	amidines	Rh	-91.32135822000004	-91.07664130470909	-0.24471691529095096	Amidines
229	C4H10N2-Pt5	amidines	Pt	-91.39167371999997	-90.8678055729419	-0.5238681470580673	Amidines
230	C4H10N2-Cu5	amidines	Cu	-90.48364168	-90.81795970019485	0.3343180201948428	Amidines
231	C4H10N2-Au1	amidines	Au	-89.94222622999996	-89.90433150538243	-0.03789472461753007	Amidines
232	C3H8N2-Cu3	amidines	Cu	-74.57123908	-74.62556034714213	0.054321267142128704	Amidines
233	C4H10N2-Cu5	amidines	Cu	-90.87779202999997	-90.87644486589873	-0.0013471641012330338	Amidines
234	C4H10N2-Ni4	amidines	Ni	-90.91240949999997	-90.82216567176593	-0.09024382823403698	Amidines
235	C3H8N2-Pt4	amidines	Pt	-75.44046212	-74.5944323683525	-0.8460297516475066	Amidines
236	C4H10N2-Cu4	amidines	Cu	-90.60401851	-90.51262200972701	-0.0913965002729924	Amidines
237	C4H10N2-Pd5	amidines	Pd	-91.21088121999998	-90.81865208372129	-0.3922291362786865	Amidines
238	C4H10N2-Ag1	amidines	Ag	-89.66965997	-89.81885716092384	0.14919719092384298	Amidines
239	C3H8N2-Cu4	amidines	Cu	-73.89876262000001	-74.06166132939785	0.16289870939783668	Amidines
240	C4H10N2-Rh7	amidines	Rh	-91.45451798000005	-91.21898525330985	-0.2355327266901952	Amidines
241	C4H10N2-Rh7	amidines	Rh	-91.33216332	-91.41968691393055	0.08752359393054121	Amidines
242	C4H10N2-Cu4	amidines	Cu	-90.71598152000001	-90.83424162126447	0.11826010126445397	Amidines
243	C4H10N2-Ni3	amidines	Ni	-90.94226516999998	-90.64359731936372	-0.29866785063626367	Amidines
244	C1H4N2-Rh5	amidines	Rh	-41.729617280000014	-41.23322692104531	-0.49639035895470585	Amidines
245	C3H8N2-Ag1	amidines	Ag	-73.42611052000001	-73.47033027440577	0.044219754405759204	Amidines
246	C4H10N2-Pd5	amidines	Pd	-91.40628078000003	-90.79103941532338	-0.615241364676649	Amidines
247	C4H10N2-Ni3	amidines	Ni	-91.88753125	-91.40123024261368	-0.48630100738631654	Amidines
248	C4H10N2-Pt2	amidines	Pt	-91.55742795999998	-90.7454454434029	-0.8119825165970838	Amidines
249	C4H10N2-Cu3	amidines	Cu	-89.89866717000001	-90.23458466871978	0.33591749871976617	Amidines
250	C2H6N2-Pd3	amidines	Pd	-57.8636118	-57.59614078802193	-0.2674710119780741	Amidines
251	C3H8N2-Au4	amidines	Au	-74.22359832000001	-74.07361556636934	-0.14998275363066682	Amidines
252	C4H10N2-Cu3	amidines	Cu	-91.18013503999998	-91.24371126800048	0.06357622800049967	Amidines
253	C3H8N2-Au1	amidines	Au	-73.99733047000001	-73.83278888816065	-0.16454158183935874	Amidines
254	C4H10N2-Ni4	amidines	Ni	-90.46340921000001	-90.46358678833926	0.00017757833924747501	Amidines
255	C4H10N2-Rh4	amidines	Rh	-90.92531298	-90.75452910190654	-0.1707838780934594	Amidines
256	C4H10N2-Ag1	amidines	Ag	-90.35934033000001	-90.16668285740997	-0.1926574725900423	Amidines
257	C4H10N2-Pd4	amidines	Pd	-91.44166970999999	-91.42653037299789	-0.015139337002096909	Amidines
258	C4H10N2-Rh7	amidines	Rh	-91.65248262000006	-91.31300243928874	-0.3394801807113197	Amidines
259	C3H8N2-Rh7	amidines	Rh	-75.03064031000002	-74.6478978970186	-0.38274241298142897	Amidines
260	C2H6N2-Ir2	amidines	Ir	-58.296967129999985	-57.708760470703844	-0.5882066592961408	Amidines
261	C2H6N2-Pt4	amidines	Pt	-58.64927167999997	-57.879092559366114	-0.7701791206338555	Amidines
262	C4H10N2-Ir3	amidines	Ir	-91.08863269999995	-90.6207176607436	-0.46791503925635425	Amidines
263	C4H10N2-Pd3	amidines	Pd	-91.04204352	-90.75020026957704	-0.2918432504229571	Amidines
264	C4H10N2-Pd5	amidines	Pd	-91.47114207999999	-91.17809443715109	-0.2930476428489044	Amidines
265	C2H6N2-Pt2	amidines	Pt	-57.80792675999999	-57.87449963381756	0.06657287381757016	Amidines
266	C4H10N2-Ir3	amidines	Ir	-91.40308387999994	-90.98657633116473	-0.416507548835213	Amidines
267	C4H10N2-Au3	amidines	Au	-90.64044602999996	-90.53682787559927	-0.10361815440069222	Amidines
268	C4H10N2-Au4	amidines	Au	-90.71759804999999	-90.54631456331981	-0.17128348668018134	Amidines
269	C4H10N2-Ag4	amidines	Ag	-90.36092257999996	-90.37668404403509	0.015761464035122685	Amidines
270	C4H10N2-Ir3	amidines	Ir	-91.76429473999997	-91.14929334926748	-0.6150013907324876	Amidines
271	C2H6N2-Cu1	amidines	Cu	-57.26939914000002	-57.561465348361736	0.29206620836171737	Amidines
272	C4H10N2-Au1	amidines	Au	-90.64697934999998	-90.43202879689515	-0.2149505531048277	Amidines
273	C2H6N2-Au1	amidines	Au	-57.27755511999999	-57.4332595728308	0.15570445283081114	Amidines
274	C4H10N2-Pt2	amidines	Pt	-91.05537915000002	-90.32950551280034	-0.7258736371996832	Amidines
275	C3H8N2-Ni5	amidines	Ni	-74.56189841999998	-74.1379607309575	-0.4239376890424751	Amidines
276	C3H8N2-Pd4	amidines	Pd	-74.34440937	-74.11844366795461	-0.2259657020453858	Amidines
277	C2H6N2-Ni4	amidines	Ni	-58.10085170999997	-57.93760872731745	-0.1632429826825188	Amidines
278	C3H8N2-Cu4	amidines	Cu	-74.20240175999999	-74.18367210953733	-0.018729650462660175	Amidines
279	C1H4N2-Ir4	amidines	Ir	-41.99495827999999	-41.361854097495325	-0.6331041825046668	Amidines
280	C4H10N2-Rh6	amidines	Rh	-90.47010524000001	-90.78977406433475	0.319668824334741	Amidines
281	C4H10N2-Ir2	amidines	Ir	-91.68061508999995	-90.86826716195954	-0.8123479280404098	Amidines
282	C4H10N2-Ir5	amidines	Ir	-91.81836400999998	-90.97757879001512	-0.8407852199848662	Amidines
283	C4H10N2-Ni4	amidines	Ni	-91.25397289	-90.96477601004852	-0.2891968799514757	Amidines
284	C4H10N2-Ir4	amidines	Ir	-91.38856368999996	-91.0157988199674	-0.37276487003255454	Amidines
285	C3H8N2-Pd4	amidines	Pd	-74.78628476	-74.43271732566393	-0.3535674343360711	Amidines
286	C4H10N2-Cu3	amidines	Cu	-91.16344786000002	-91.18662924105168	0.023181381051657013	Amidines
287	C4H10N2-Cu4	amidines	Cu	-90.26604421999997	-90.34200630791211	0.07596208791214565	Amidines
288	C4H10N2-Au2	amidines	Au	-90.87054025999998	-90.74754670684135	-0.12299355315863636	Amidines
289	C4H10N2-Ag3	amidines	Ag	-90.65440302000002	-90.5221213279928	-0.1322816920072114	Amidines
290	C3H8N2-Ni7	amidines	Ni	-74.88076072999996	-74.51561073302207	-0.3651499969778911	Amidines
291	C4H10N2-Rh5	amidines	Rh	-91.29262033000003	-91.17915655118418	-0.11346377881585568	Amidines
292	C4H10N2-Pd3	amidines	Pd	-91.79091942000002	-91.51526339813316	-0.27565602186686533	Amidines
293	C4H10N2-Au2	amidines	Au	-90.81636578999996	-90.6137272280587	-0.2026385619412565	Amidines
294	C4H10N2-Pt1	amidines	Pt	-91.74123063999997	-90.75381719844651	-0.987413441553457	Amidines
295	C4H10N2-Ir3	amidines	Ir	-92.06070868999996	-91.54684894713057	-0.5138597428693856	Amidines
296	C4H10N2-Rh4	amidines	Rh	-90.92671893000005	-90.71165529014219	-0.2150636398578598	Amidines
297	C2H6N2-Rh3	amidines	Rh	-57.89176144000004	-57.8221540613407	-0.06960737865934163	Amidines
298	C4H10N2-Rh5	amidines	Rh	-91.64195737000006	-91.05708347949195	-0.5848738905081063	Amidines
299	C4H10N2-Au3	amidines	Au	-91.04069462000001	-91.18483685185636	0.14414223185634967	Amidines
300	C4H10N2-Rh4	amidines	Rh	-90.90118672	-90.96397224807751	0.06278552807751225	Amidines
301	C2H6N2-Ni4	amidines	Ni	-58.65645347999998	-58.01286610889328	-0.6435873711067046	Amidines
302	C4H10N2-Au3	amidines	Au	-91.01268705999996	-90.8518440084293	-0.1608430515706658	Amidines
303	C4H10N2-Pd5	amidines	Pd	-91.0161483	-90.64890100014091	-0.36724729985908766	Amidines
304	C3H8N2-Cu6	amidines	Cu	-74.15599628000001	-74.14570612577944	-0.010290154220570003	Amidines
305	C4H10N2-Cu5	amidines	Cu	-90.62276034999996	-90.81110131411947	0.1883409641195044	Amidines
306	C3H8N2-Ir3	amidines	Ir	-74.71305164	-74.14956762793439	-0.563484012065615	Amidines
307	C4H10N2-Pd5	amidines	Pd	-91.61648043000002	-91.1968496486286	-0.4196307813714242	Amidines
308	C2H6N2-Ag2	amidines	Ag	-57.229014629999995	-57.313216574231035	0.08420194423104022	Amidines
309	C4H10N2-Ni4	amidines	Ni	-91.24171387999996	-91.18505501581991	-0.05665886418005073	Amidines
310	C4H10N2-Pd7	amidines	Pd	-91.18605255	-90.70971018617237	-0.4763423638276265	Amidines
311	C4H10N2-Ag4	amidines	Ag	-90.59305775000001	-90.5471102876711	-0.045947462328911115	Amidines
312	C2H6N2-Au2	amidines	Au	-56.87451549999997	-57.25354528550423	0.37902978550425814	Amidines
313	C4H10N2-Pt2	amidines	Pt	-91.71454754000001	-91.0195386095953	-0.6950089304047111	Amidines
314	C3H8N2-Rh5	amidines	Rh	-74.82681567000003	-74.78562552485629	-0.04119014514374442	Amidines
315	C4H10N2-Pd6	amidines	Pd	-91.11507883000002	-90.92144175749792	-0.19363707250209927	Amidines
316	C4H10N2-Pd4	amidines	Pd	-91.31993833000001	-91.22179612374556	-0.09814220625445103	Amidines
317	C3H8N2-Rh4	amidines	Rh	-74.06031953999997	-74.44639462736075	0.3860750873607799	Amidines
318	C3H8N2-Ir6	amidines	Ir	-75.30415424	-74.73709782174166	-0.5670564182583462	Amidines
319	C3H8N2-Pd7	amidines	Pd	-74.96981814999998	-74.57694480432637	-0.3928733456736069	Amidines
320	C4H10N2-Ni6	amidines	Ni	-91.47681437	-91.33661811422802	-0.1401962557719827	Amidines
321	C3H8N2-Pd4	amidines	Pd	-74.81576881000001	-74.58594478546769	-0.22982402453231998	Amidines
322	C4H10N2-Ir4	amidines	Ir	-91.26417243000003	-90.58738450357498	-0.6767879264250496	Amidines
323	C4H10N2-Rh5	amidines	Rh	-91.37255568000006	-90.74250367458905	-0.6300520054110166	Amidines
324	C4H10N2-Pt3	amidines	Pt	-92.12568135999999	-91.56904655630673	-0.5566348036932567	Amidines
325	C4H10N2-Pd7	amidines	Pd	-91.71443742000002	-91.1958943201145	-0.5185430998855196	Amidines
326	C4H10N2-Ni7	amidines	Ni	-91.63764850999996	-91.17351873507333	-0.4641297749266329	Amidines
327	C4H10N2-Ni2	amidines	Ni	-90.85028861999996	-90.73425937322939	-0.11602924677056592	Amidines
328	C4H10N2-Ag4	amidines	Ag	-89.81452587999996	-89.8344042139057	0.019878333905737122	Amidines
329	C4H10N2-Pt5	amidines	Pt	-92.1506435	-91.35414701458407	-0.7964964854159291	Amidines
330	C4H10N2-Ir3	amidines	Ir	-91.14701197	-91.08829585328854	-0.058716116711451605	Amidines
331	C4H10N2-Pt3	amidines	Pt	-91.51113846999999	-90.93204337789535	-0.5790950921046374	Amidines
332	C2H6N2-Pd5	amidines	Pd	-58.15466623000003	-57.88027753415764	-0.27438869584239	Amidines
333	C4H10N2-Ag2	amidines	Ag	-90.62498576000002	-90.5905249164188	-0.03446084358121482	Amidines
334	C4H10N2-Rh7	amidines	Rh	-90.62020335000005	-90.3569356124077	-0.2632677375923578	Amidines
335	C4H10N2-Pt2	amidines	Pt	-92.30137521	-91.7612765657531	-0.5400986442468962	Amidines
336	C4H10N2-Cu4	amidines	Cu	-90.21762343	-90.78952604635514	0.571902616355132	Amidines
337	C4H10N2-Cu3	amidines	Cu	-90.17887572000001	-90.65729686804367	0.4784211480436653	Amidines
338	C4H10N2-Ag4	amidines	Ag	-90.61626933999997	-90.63896420571662	0.022694865716644586	Amidines
339	C4H10N2-Pd5	amidines	Pd	-90.6636636	-90.42633931037189	-0.2373242896281198	Amidines
340	C4H10N2-Pd5	amidines	Pd	-90.58328184999999	-90.59487900983882	0.011597159838828475	Amidines
341	C4H10N2-Pt3	amidines	Pt	-91.80580401999998	-91.39584388917662	-0.40996013082336447	Amidines
342	C3H8N2-Ni5	amidines	Ni	-74.83719313	-74.45076680542513	-0.38642632457487025	Amidines
343	C3H8N2-Ir4	amidines	Ir	-75.15316922	-74.74741855603604	-0.405750663963957	Amidines
344	C4H10N2-Au4	amidines	Au	-90.66820904999997	-90.47796034884347	-0.19024870115650572	Amidines
345	C4H10N2-Ag1	amidines	Ag	-90.18655603999997	-90.11560148769034	-0.07095455230962955	Amidines
346	C2H6N2-Rh6	amidines	Rh	-58.06697158000003	-58.124948419286014	0.05797683928598474	Amidines
347	C2H6N2-Ir6	amidines	Ir	-58.81705972999998	-58.053945234999546	-0.7631144950004369	Amidines
348	C3H8N2-Ni2	amidines	Ni	-74.27691465999999	-73.92841323925921	-0.3485014207407744	Amidines
349	C3H8N2-Pt4	amidines	Pt	-75.02585284999998	-74.67275653243443	-0.3530963175655444	Amidines
350	C3H8N2-Pd4	amidines	Pd	-74.95725880999998	-74.54638175537922	-0.4108770546207694	Amidines
351	C3H8N2-Pd6	amidines	Pd	-74.62066448000002	-74.18712412367383	-0.4335403563261906	Amidines
352	C4H10N2-Pt5	amidines	Pt	-90.90378598000001	-90.46736332137156	-0.43642265862844454	Amidines
353	C2H6N2-Au1	amidines	Au	-57.90479037	-57.98613068927515	0.0813403192751494	Amidines
354	C4H10N2-Ag1	amidines	Ag	-90.55056150000001	-90.4845546416998	-0.06600685830021291	Amidines
355	C3H8N2-Cu6	amidines	Cu	-73.87405231999998	-73.84474398630569	-0.029308333694288535	Amidines
356	C3H8N2-Pt4	amidines	Pt	-75.12044458000003	-74.5824732513976	-0.5379713286024241	Amidines
357	C3H8N2-Pt3	amidines	Pt	-75.22036358999998	-74.42040484049964	-0.799958749500334	Amidines
358	C4H10N2-Ni4	amidines	Ni	-90.92534893999999	-90.65071979865814	-0.27462914134184757	Amidines
359	C2H6N2-Au1	amidines	Au	-57.473099409999975	-57.5004931134733	0.027393703473322262	Amidines
360	C4H10N2-Pt5	amidines	Pt	-91.72246813999999	-91.35547551829899	-0.36699262170100155	Amidines
361	C4H10N2-Rh7	amidines	Rh	-90.90688197000003	-91.10181742610348	0.1949354561034511	Amidines
362	C4H10N2-Ag3	amidines	Ag	-90.19861476	-90.20203116066301	0.003416400663013519	Amidines
363	C4H10N2-Ni5	amidines	Ni	-91.19067554999998	-91.26928008452929	0.07860453452930471	Amidines
364	C4H10N2-Au1	amidines	Au	-90.78208956999998	-90.57800115667928	-0.20408841332070438	Amidines
365	C3H8N2-Pt1	amidines	Pt	-74.77153329999999	-74.06340463170137	-0.7081286682986132	Amidines
366	C4H10N2-Cu4	amidines	Cu	-90.53173204000001	-90.81082344212378	0.27909140212376826	Amidines
367	C4H10N2-Ni5	amidines	Ni	-91.53148787999999	-90.9702151821294	-0.5612726978705922	Amidines
368	C4H10N2-Ni5	amidines	Ni	-90.52345693000001	-90.4078217827915	-0.11563514720850776	Amidines
369	C3H8N2-Ag3	amidines	Ag	-73.62329599999998	-73.59270999564282	-0.0305860043571613	Amidines
370	C4H10N2-Ir4	amidines	Ir	-91.38378255999999	-90.84559648145188	-0.5381860785481081	Amidines
371	C4H10N2-Ag2	amidines	Ag	-90.22291323000002	-90.16660248121286	-0.05631074878715481	Amidines
372	C4H10N2-Ni3	amidines	Ni	-90.97958812999997	-90.78630525731421	-0.1932828726857565	Amidines
373	C4H10N2-Cu4	amidines	Cu	-90.31431664999997	-90.34825153842677	0.03393488842679915	Amidines
374	C4H10N2-Pt3	amidines	Pt	-92.1013168	-91.2627167939204	-0.8386000060796022	Amidines
375	C3H8N2-Au2	amidines	Au	-73.93557935000001	-73.83429508068272	-0.10128426931728995	Amidines
376	C3H8N2-Cu4	amidines	Cu	-73.97141777999997	-74.36076943400369	0.3893516540037183	Amidines
377	C4H10N2-Ir4	amidines	Ir	-91.92863707999993	-91.37943221796024	-0.5492048620396872	Amidines
378	C4H10N2-Pt3	amidines	Pt	-91.89266521000002	-91.17227060755552	-0.7203946024445003	Amidines
379	C4H10N2-Cu3	amidines	Cu	-90.55574478	-90.45258099049354	-0.10316378950645344	Amidines
380	C2H6N2-Ir4	amidines	Ir	-58.83503198999995	-58.19758324037362	-0.6374487496263299	Amidines
381	C2H6N2-Pd3	amidines	Pd	-57.58531764000003	-57.624173709107524	0.03885606910749573	Amidines
382	C4H10N2-Ag1	amidines	Ag	-90.16027706	-90.1074008191234	-0.05287624087659992	Amidines
383	C4H10N2-Pt4	amidines	Pt	-91.73532950999999	-91.22510647483469	-0.5102230351652963	Amidines
384	C3H8N2-Rh3	amidines	Rh	-74.29189690000004	-74.14234180781513	-0.1495550921849116	Amidines
385	C4H10N2-Pd5	amidines	Pd	-91.42913457000003	-91.04038015750325	-0.38875441249678033	Amidines
386	C3H8N2-Ag4	amidines	Ag	-73.83234741999996	-73.88511795481132	0.052770534811358516	Amidines
387	C4H10N2-Au3	amidines	Au	-90.67990289	-90.75617222102154	0.07626933102154965	Amidines
388	C3H8N2-Au1	amidines	Au	-74.01163965999996	-74.03803101450839	0.02639135450843355	Amidines
389	C3H8N2-Cu4	amidines	Cu	-74.06348808999996	-74.10173704480067	0.038248954800707224	Amidines
390	C3H8N2-Ag1	amidines	Ag	-73.51011725000001	-73.57284623852547	0.06272898852546405	Amidines
391	C4H10N2-Cu4	amidines	Cu	-90.83972583999997	-90.75157470254743	-0.08815113745254166	Amidines
392	C3H8N2-Rh5	amidines	Rh	-74.55451642999998	-74.12181501883617	-0.432701411163805	Amidines
393	C4H10N2-Pt4	amidines	Pt	-91.90811704999999	-91.25220358733976	-0.655913462660223	Amidines
394	C3H8N2-Ni4	amidines	Ni	-74.5475591	-74.52632444950869	-0.02123465049130857	Amidines
395	C4H10N2-Rh6	amidines	Rh	-91.48756624000004	-91.48361354817808	-0.003952691821950793	Amidines
396	C3H8N2-Ir2	amidines	Ir	-75.63839173999997	-75.01751070995996	-0.6208810300400103	Amidines
397	C2H6N2-Ni4	amidines	Ni	-58.155457609999985	-57.635543496302965	-0.5199141136970198	Amidines
398	C4H10N2-Ir3	amidines	Ir	-92.25729758	-91.6915892546363	-0.5657083253637012	Amidines
399	C2H6N2-Pd3	amidines	Pd	-58.49657874000002	-58.16369319098223	-0.33288554901778866	Amidines
400	C2H6N2-Ir3	amidines	Ir	-57.96034167999994	-57.58094050091899	-0.3794011790809506	Amidines
401	C3H8N2-Ag4	amidines	Ag	-73.96611812999998	-74.12248443773488	0.15636630773489912	Amidines
402	C4H10N2-Ag4	amidines	Ag	-90.54883282999998	-90.51275864926208	-0.03607418073789859	Amidines
403	C3H8N2-Ir3	amidines	Ir	-74.49037090000002	-73.95999204239722	-0.5303788576027983	Amidines
404	C3H8N2-Pd6	amidines	Pd	-74.59942698000003	-74.10743543011719	-0.4919915498828402	Amidines
405	C4H10N2-Ir6	amidines	Ir	-90.94563979999998	-90.49627004654278	-0.449369753457205	Amidines
406	C4H10N2-Ni3	amidines	Ni	-91.83520068999997	-91.45429690440167	-0.3809037855982922	Amidines
407	C3H8N2-Cu2	amidines	Cu	-73.68214709	-73.82941983374185	0.1472727437418513	Amidines
408	C4H10N2-Au1	amidines	Au	-90.41582074999997	-90.17691245083797	-0.23890829916199152	Amidines
409	C3H8N2-Ag3	amidines	Ag	-73.93325118999996	-73.86813058908322	-0.06512060091674243	Amidines
410	C4H10N2-Cu3	amidines	Cu	-90.38445937	-90.69171165917898	0.30725228917897596	Amidines
411	C4H10N2-Ag3	amidines	Ag	-89.84031643999998	-90.11109927242137	0.27078283242138923	Amidines
412	C4H10N2-Cu3	amidines	Cu	-90.91143105999998	-90.92773865842499	0.0163075984250014	Amidines
413	C4H10N2-Ir6	amidines	Ir	-91.78254356000002	-90.97291467412055	-0.8096288858794765	Amidines
414	C4H10N2-Au2	amidines	Au	-90.92210597999997	-90.50333396603645	-0.41877201396351893	Amidines
415	C2H6N2-Cu4	amidines	Cu	-57.50100730999998	-57.36309230099416	-0.1379150090058161	Amidines
416	C3H8N2-Au2	amidines	Au	-73.69824767	-73.88127338906934	0.1830257190693345	Amidines
417	C4H10N2-Pt3	amidines	Pt	-92.02002859999999	-91.05440924859131	-0.9656193514086766	Amidines
418	C3H8N2-Pd5	amidines	Pd	-74.60095899999999	-74.65669363650191	0.05573463650192423	Amidines
419	C4H10N2-Ag3	amidines	Ag	-90.39630629999999	-90.53966630358828	0.1433600035882847	Amidines
420	C4H10N2-Ir4	amidines	Ir	-92.39058104999992	-91.49943388023007	-0.8911471697698516	Amidines
421	C4H10N2-Au2	amidines	Au	-90.84111544000001	-90.5852832401365	-0.25583219986350514	Amidines
422	C3H8N2-Cu2	amidines	Cu	-73.66899655999998	-73.73036449549406	0.06136793549407571	Amidines
423	C4H10N2-Pd6	amidines	Pd	-91.35823785000002	-90.92525044100906	-0.432987408990968	Amidines
424	C3H8N2-Ag2	amidines	Ag	-73.76547867	-73.77128530919781	0.005806639197814434	Amidines
425	C3H8N2-Pt2	amidines	Pt	-75.04725438999998	-74.3498025324962	-0.6974518575037791	Amidines
426	C4H10N2-Au1	amidines	Au	-90.67919545999996	-90.43390959990728	-0.24528586009267883	Amidines
427	C1H4N2-Au1	amidines	Au	-41.06449135999998	-41.76904450492788	0.7045531449278997	Amidines
428	C3H8N2-Ni1	amidines	Ni	-74.27891614999999	-74.0255117041655	-0.25340444583449084	Amidines
429	C4H10N2-Pt4	amidines	Pt	-91.82802851000002	-90.90673635812283	-0.9212921518771964	Amidines
430	C3H8N2-Rh7	amidines	Rh	-74.93648079999997	-74.58963347879887	-0.3468473212010963	Amidines
431	C3H8N2-Pd3	amidines	Pd	-74.27157805000002	-74.0638208655792	-0.2077571844208137	Amidines
432	C4H8-Rh4	group2	Rh	-66.95215006000006	-66.62638414165957	-0.32576591834049395	$C_{x}H_{y}O_{(0,1)}$
433	C3H4-Ir2	group2	Ir	-42.68537246999995	-42.72985697213197	0.04448450213202193	$C_{x}H_{y}O_{(0,1)}$
434	C4H6-Cu4	group2	Cu	-57.08549553	-57.776312071440586	0.6908165414405829	$C_{x}H_{y}O_{(0,1)}$
435	C4H10O1-Ag3	group2	Ag	-80.60911571999998	-80.67454046366818	0.06542474366820272	$C_{x}H_{y}O_{(0,1)}$
436	C2H6O1-Ni2	group2	Ni	-47.75429632999999	-47.86997218822623	0.11567585822623982	$C_{x}H_{y}O_{(0,1)}$
437	C3H8-Ag1	group2	Ag	-57.185609819999996	-57.48634460632098	0.30073478632098727	$C_{x}H_{y}O_{(0,1)}$
438	C2H2-Ni4	group2	Ni	-24.97847472999996	-25.37910012286663	0.4006253928666723	$C_{x}H_{y}O_{(0,1)}$
439	C4H10O1-Ag3	group2	Ag	-80.45820090000001	-80.60014138505424	0.14194048505423495	$C_{x}H_{y}O_{(0,1)}$
440	C4H10-Pd3	group2	Pd	-74.33249387000001	-74.10267787689351	-0.2298159931064987	$C_{x}H_{y}O_{(0,1)}$
441	C3H6O1-Ag2	group2	Ag	-56.05015494999998	-56.27472969838119	0.22457474838121527	$C_{x}H_{y}O_{(0,1)}$
442	C4H10-Cu3	group2	Cu	-73.73640029	-74.03830156652899	0.30190127652898013	$C_{x}H_{y}O_{(0,1)}$
443	C4H10O1-Pt2	group2	Pt	-81.10751589	-80.69371018667646	-0.41380570332354694	$C_{x}H_{y}O_{(0,1)}$
444	C3H8O1-Cu2	group2	Cu	-63.82514354	-63.99804460486406	0.17290106486406387	$C_{x}H_{y}O_{(0,1)}$
445	C2H6O1-Au1	group2	Au	-46.500566590000005	-47.20937629950333	0.7088097095033277	$C_{x}H_{y}O_{(0,1)}$
446	C2H6O1-Rh4	group2	Rh	-47.714540760000034	-47.6170122207141	-0.09752853928593197	$C_{x}H_{y}O_{(0,1)}$
447	C4H6-Ir3	group2	Ir	-59.34336407000001	-58.568156548870334	-0.7752075211296727	$C_{x}H_{y}O_{(0,1)}$
448	C2H4-Cu3	group2	Cu	-32.42295462999999	-33.114610969028	0.6916563390280075	$C_{x}H_{y}O_{(0,1)}$
449	C2H2-Ag1	group2	Ag	-23.019041259999995	-25.066367822265626	2.0473265622656314	$C_{x}H_{y}O_{(0,1)}$
450	C3H6O1-Pt2	group2	Pt	-57.086157860000014	-56.61783846032894	-0.46831939967107417	$C_{x}H_{y}O_{(0,1)}$
451	C4H8O1-Ni1	group2	Ni	-73.10962251999996	-72.78427276731873	-0.3253497526812339	$C_{x}H_{y}O_{(0,1)}$
452	C4H10O1-Pd2	group2	Pd	-81.13918708	-80.86107409720296	-0.27811298279704033	$C_{x}H_{y}O_{(0,1)}$
453	C2H6-Pt2	group2	Pt	-40.927477339999996	-41.62055981486869	0.6930824748686959	$C_{x}H_{y}O_{(0,1)}$
454	C2H6-Rh1	group2	Rh	-40.81743995000005	-41.71598932545376	0.8985493754537117	$C_{x}H_{y}O_{(0,1)}$
455	C2H6O1-Pt1	group2	Pt	-46.971647140000016	-47.283000896046644	0.3113537560466284	$C_{x}H_{y}O_{(0,1)}$
456	C4H8O1-Pt2	group2	Pt	-73.18973146999997	-72.9730843842789	-0.21664708572106406	$C_{x}H_{y}O_{(0,1)}$
457	C4H8-Cu3	group2	Cu	-65.81297819999998	-65.86771321723563	0.054735017235657324	$C_{x}H_{y}O_{(0,1)}$
458	C4H8O1-Cu3	group2	Cu	-72.80409137999999	-73.00086168035195	0.19677030035195742	$C_{x}H_{y}O_{(0,1)}$
459	C2H6O1-Ni2	group2	Ni	-46.79276429999999	-46.96442639414788	0.1716620941478908	$C_{x}H_{y}O_{(0,1)}$
460	C3H6-Ir2	group2	Ir	-50.567654489999995	-49.80217233370996	-0.7654821562900338	$C_{x}H_{y}O_{(0,1)}$
461	C2H4-Ir3	group2	Ir	-33.72323798000002	-33.666496902942185	-0.056741077057836264	$C_{x}H_{y}O_{(0,1)}$
462	C1H2O1-Au1	group2	Au	-22.059948239999983	-24.00605880890322	1.9461105689032365	$C_{x}H_{y}O_{(0,1)}$
463	C4H8-Pt3	group2	Pt	-67.3336602	-66.18103226407547	-1.152627935924528	$C_{x}H_{y}O_{(0,1)}$
464	C3H4-Cu2	group2	Cu	-40.342853909999974	-42.26177355777669	1.9189196477767183	$C_{x}H_{y}O_{(0,1)}$
465	C3H8O1-Pt1	group2	Pt	-64.67294455000001	-64.14790487612504	-0.5250396738749714	$C_{x}H_{y}O_{(0,1)}$
466	C3H8O1-Ni1	group2	Ni	-64.53418539	-64.11831036035294	-0.4158750296470686	$C_{x}H_{y}O_{(0,1)}$
467	C3H6O1-Rh2	group2	Rh	-56.53738339	-56.31970707004679	-0.21767631995321324	$C_{x}H_{y}O_{(0,1)}$
468	C4H8-Pd4	group2	Pd	-66.88007126000002	-66.49381853155167	-0.3862527284483548	$C_{x}H_{y}O_{(0,1)}$
469	C3H6O1-Rh3	group2	Rh	-56.887217290000024	-56.63064353675831	-0.2565737532417103	$C_{x}H_{y}O_{(0,1)}$
470	C3H8O1-Ag1	group2	Ag	-63.96469650999998	-64.07691202592105	0.11221551592106493	$C_{x}H_{y}O_{(0,1)}$
471	C3H8O1-Ag2	group2	Ag	-63.778523259999986	-63.94323952075595	0.16471626075596646	$C_{x}H_{y}O_{(0,1)}$
472	C4H10O1-Ir3	group2	Ir	-81.39063655999996	-80.96806859431929	-0.42256796568067045	$C_{x}H_{y}O_{(0,1)}$
473	C2H6O1-Pd4	group2	Pd	-47.677266850000024	-47.606567908016686	-0.0706989419833377	$C_{x}H_{y}O_{(0,1)}$
474	C4H6-Pt2	group2	Pt	-59.302993560000004	-58.29896747893238	-1.0040260810676216	$C_{x}H_{y}O_{(0,1)}$
475	C4H10O1-Ir3	group2	Ir	-81.34325758	-80.96806974255068	-0.3751878374493174	$C_{x}H_{y}O_{(0,1)}$
476	C4H10-Rh2	group2	Rh	-74.19051023000003	-74.01641067866211	-0.17409955133791755	$C_{x}H_{y}O_{(0,1)}$
477	C4H10O1-Rh3	group2	Rh	-81.19534404999996	-80.98426841684473	-0.21107563315523237	$C_{x}H_{y}O_{(0,1)}$
478	C4H8O1-Cu2	group2	Cu	-72.58002334999998	-72.87909558114461	0.29907223114463477	$C_{x}H_{y}O_{(0,1)}$
479	C4H6-Pt3	group2	Pt	-58.238955980000014	-57.88689134694756	-0.35206463305245705	$C_{x}H_{y}O_{(0,1)}$
480	C4H8-Ag2	group2	Ag	-65.80893082999998	-65.79322802126765	-0.01570280873232832	$C_{x}H_{y}O_{(0,1)}$
481	C2H6O1-Au1	group2	Au	-47.135453119999966	-47.93195142204118	0.7964983020412149	$C_{x}H_{y}O_{(0,1)}$
482	C4H10O1-Ag2	group2	Ag	-80.63395843	-80.53416228720218	-0.09979614279782822	$C_{x}H_{y}O_{(0,1)}$
483	C3H8O1-Cu1	group2	Cu	-63.99626172000001	-64.15508591522021	0.1588241952202054	$C_{x}H_{y}O_{(0,1)}$
484	C4H10O1-Ni3	group2	Ni	-81.20166703999996	-80.93771107879043	-0.2639559612095326	$C_{x}H_{y}O_{(0,1)}$
485	C3H6O1-Ag2	group2	Ag	-56.222849869999976	-56.517987110672	0.29513724067202673	$C_{x}H_{y}O_{(0,1)}$
486	C3H8O1-Pd3	group2	Pd	-63.70055368999999	-63.316253512965986	-0.38430017703400665	$C_{x}H_{y}O_{(0,1)}$
487	C4H10-Au2	group2	Au	-73.90349082	-73.89967623703993	-0.003814582960075086	$C_{x}H_{y}O_{(0,1)}$
488	C3H8O1-Pt2	group2	Pt	-63.835228649999976	-63.47246981907046	-0.3627588309295149	$C_{x}H_{y}O_{(0,1)}$
489	C2H2-Cu1	group2	Cu	-23.157905099999994	-25.446822810080057	2.2889177100800637	$C_{x}H_{y}O_{(0,1)}$
490	C4H6-Ag3	group2	Ag	-56.997049239999996	-57.65510706267703	0.658057822677037	$C_{x}H_{y}O_{(0,1)}$
491	C3H8-Pt1	group2	Pt	-57.61193159999999	-57.587262662936574	-0.024668937063417218	$C_{x}H_{y}O_{(0,1)}$
492	C2H4O1-Pt2	group2	Pt	-39.994213460000026	-40.73816466201782	0.7439512020177972	$C_{x}H_{y}O_{(0,1)}$
493	C3H8O1-Pt2	group2	Pt	-64.42805377000002	-64.08852408993918	-0.33952968006083495	$C_{x}H_{y}O_{(0,1)}$
494	C2H4-Au1	group2	Au	-32.39146470999998	-33.55319861551047	1.1617339055104878	$C_{x}H_{y}O_{(0,1)}$
495	C4H10O1-Ni4	group2	Ni	-81.03694615	-80.80367171369714	-0.23327443630286382	$C_{x}H_{y}O_{(0,1)}$
496	C2H6O1-Pt2	group2	Pt	-47.83146328999999	-47.95030245607043	0.11883916607044398	$C_{x}H_{y}O_{(0,1)}$
497	C3H8-Cu1	group2	Cu	-57.066468929999985	-57.49124755434406	0.42477862434407854	$C_{x}H_{y}O_{(0,1)}$
498	C3H6O1-Au2	group2	Au	-56.239959	-56.516288876450425	0.2763298764504256	$C_{x}H_{y}O_{(0,1)}$
499	C4H6-Au3	group2	Au	-57.22035797999996	-57.5497109036516	0.3293529236516406	$C_{x}H_{y}O_{(0,1)}$
500	C4H10-Au2	group2	Au	-73.89098014999996	-73.92099688449416	0.03001673449419684	$C_{x}H_{y}O_{(0,1)}$
501	C2H2-Pt1	group2	Pt	-24.569002839999996	-25.712780756894595	1.1437779168945994	$C_{x}H_{y}O_{(0,1)}$
502	C4H8O1-Ag2	group2	Ag	-72.79270689999998	-73.03375691283418	0.2410500128341937	$C_{x}H_{y}O_{(0,1)}$
503	C3H6-Pt2	group2	Pt	-50.56534167000001	-49.80390616310454	-0.7614355068954666	$C_{x}H_{y}O_{(0,1)}$
504	C2H6O1-Ir3	group2	Ir	-47.92793385999994	-47.78712499718142	-0.1408088628185169	$C_{x}H_{y}O_{(0,1)}$
505	C4H6-Ni3	group2	Ni	-58.250345519999996	-58.46275350045658	0.21240798045658238	$C_{x}H_{y}O_{(0,1)}$
506	C3H8O1-Ir2	group2	Ir	-63.75229892999994	-63.45507124297685	-0.29722768702308855	$C_{x}H_{y}O_{(0,1)}$
507	C4H8O1-Ir2	group2	Ir	-73.69997943999999	-73.13589467824076	-0.5640847617592328	$C_{x}H_{y}O_{(0,1)}$
508	C4H8-Ag1	group2	Ag	-65.74668187	-65.8230607950526	0.07637892505259458	$C_{x}H_{y}O_{(0,1)}$
509	C4H10O1-Ir2	group2	Ir	-81.41747480999993	-80.88122211335308	-0.536252696646855	$C_{x}H_{y}O_{(0,1)}$
510	C2H4O1-Rh5	group2	Rh	-40.32089868999998	-39.67465437954808	-0.6462443104518982	$C_{x}H_{y}O_{(0,1)}$
511	C3H4-Rh3	group2	Rh	-41.912309210000046	-42.44350643588186	0.5311972258818116	$C_{x}H_{y}O_{(0,1)}$
512	C3H8-Au1	group2	Au	-57.213819160000014	-57.50721486001361	0.2933957000135976	$C_{x}H_{y}O_{(0,1)}$
513	C2H2-Ir1	group2	Ir	-24.775329469999974	-25.698643732056148	0.9233142620561736	$C_{x}H_{y}O_{(0,1)}$
514	C3H8O1-Pd2	group2	Pd	-64.31855182999999	-64.02677565063304	-0.29177617936694844	$C_{x}H_{y}O_{(0,1)}$
515	C3H8-Rh3	group2	Rh	-57.57517601000001	-57.472376371496445	-0.10279963850356211	$C_{x}H_{y}O_{(0,1)}$
516	C3H8O1-Pd1	group2	Pd	-64.52029842000002	-64.11199738418645	-0.40830103581356525	$C_{x}H_{y}O_{(0,1)}$
517	C4H10O1-Ir3	group2	Ir	-81.23720068	-80.80580627584584	-0.43139440415416175	$C_{x}H_{y}O_{(0,1)}$
518	C1H2O1-Pd2	group2	Pd	-23.225334309999994	-24.23262782621336	1.007293516213366	$C_{x}H_{y}O_{(0,1)}$
519	C4H8-Ni3	group2	Ni	-66.80434512	-66.28953725958158	-0.514807860418415	$C_{x}H_{y}O_{(0,1)}$
520	C2H4-Ni2	group2	Ni	-33.38867970999996	-33.814232946136954	0.4255532361369916	$C_{x}H_{y}O_{(0,1)}$
521	C3H6-Pd3	group2	Pd	-50.09939297	-49.56740724075843	-0.5319857292415691	$C_{x}H_{y}O_{(0,1)}$
522	C3H8-Ni2	group2	Ni	-57.54903639999998	-57.487502023559216	-0.06153437644076121	$C_{x}H_{y}O_{(0,1)}$
523	C4H10O1-Cu4	group2	Cu	-80.62801066999998	-80.878069069964	0.25005839996401846	$C_{x}H_{y}O_{(0,1)}$
524	C4H8-Ag2	group2	Ag	-65.55316628999998	-65.75700763627607	0.20384134627609285	$C_{x}H_{y}O_{(0,1)}$
525	C2H6-Ni2	group2	Ni	-40.821916629999976	-41.52131587961555	0.6993992496155741	$C_{x}H_{y}O_{(0,1)}$
526	C4H10O1-Pd4	group2	Pd	-81.20976747999998	-80.9530962311467	-0.2566712488532801	$C_{x}H_{y}O_{(0,1)}$
527	C4H8-Ir4	group2	Ir	-67.29126285999996	-66.2801074093147	-1.0111554506852656	$C_{x}H_{y}O_{(0,1)}$
528	C3H8O1-Cu3	group2	Cu	-63.38263605999998	-63.21214624367261	-0.17048981632736826	$C_{x}H_{y}O_{(0,1)}$
529	C4H8O1-Pt2	group2	Pt	-73.69484520999998	-73.12195751742813	-0.5728876925718538	$C_{x}H_{y}O_{(0,1)}$
530	C4H8O1-Au1	group2	Au	-72.72917603999997	-72.82235170833931	0.09317566833934166	$C_{x}H_{y}O_{(0,1)}$
531	C3H6O1-Pd3	group2	Pd	-56.855098880000014	-56.61365430515421	-0.24144457484580073	$C_{x}H_{y}O_{(0,1)}$
532	C3H8O1-Au2	group2	Au	-63.79410587000001	-63.84768198237121	0.05357611237120352	$C_{x}H_{y}O_{(0,1)}$
533	C3H4-Ni3	group2	Ni	-41.57500822999998	-42.3459779583211	0.7709697283211199	$C_{x}H_{y}O_{(0,1)}$
534	C3H8-Pd3	group2	Pd	-57.53939158000003	-57.51920813685227	-0.020183443147757885	$C_{x}H_{y}O_{(0,1)}$
535	C3H8O1-Au2	group2	Au	-63.45352660999998	-63.481816996677466	0.02829038667748307	$C_{x}H_{y}O_{(0,1)}$
536	C4H10-Ir3	group2	Ir	-74.28021420999994	-74.21497792066303	-0.06523628933690873	$C_{x}H_{y}O_{(0,1)}$
537	C4H8-Pd5	group2	Pd	-66.86193722000002	-66.2791348573298	-0.5828023626702219	$C_{x}H_{y}O_{(0,1)}$
538	C4H6-Rh8	group2	Rh	-58.97590194000003	-58.73856671726692	-0.23733522273310825	$C_{x}H_{y}O_{(0,1)}$
539	C2H6-Au2	group2	Au	-40.51713487000001	-41.443835522074224	0.9267006520742171	$C_{x}H_{y}O_{(0,1)}$
540	C4H6-Rh3	group2	Rh	-58.62025940999996	-58.56818180996085	-0.052077600039112326	$C_{x}H_{y}O_{(0,1)}$
541	C4H8-Cu4	group2	Cu	-65.63176235999998	-65.80768425443173	0.17592189443175243	$C_{x}H_{y}O_{(0,1)}$
542	C4H10O1-Rh4	group2	Rh	-81.00416369999999	-80.79368324886042	-0.21048045113957414	$C_{x}H_{y}O_{(0,1)}$
543	C2H4O1-Ni3	group2	Ni	-40.15284034999996	-40.22798478854728	0.07514443854731923	$C_{x}H_{y}O_{(0,1)}$
544	C1H2O1-Ni2	group2	Ni	-23.363954279999973	-24.30128747023869	0.9373331902387179	$C_{x}H_{y}O_{(0,1)}$
545	C4H10-Pt3	group2	Pt	-74.35205787000001	-74.21450312698445	-0.13755474301555637	$C_{x}H_{y}O_{(0,1)}$
546	C3H8O1-Rh2	group2	Rh	-64.39747838	-64.03732617473376	-0.3601522052662318	$C_{x}H_{y}O_{(0,1)}$
547	C2H4O1-Ir2	group2	Ir	-40.30002381999998	-40.56401011106777	0.2639862910677948	$C_{x}H_{y}O_{(0,1)}$
548	C3H6O1-Pd2	group2	Pd	-56.47060585000003	-56.37135681430304	-0.09924903569698529	$C_{x}H_{y}O_{(0,1)}$
549	C4H8O1-Ir2	group2	Ir	-73.16592931000002	-72.94542323898713	-0.22050607101289188	$C_{x}H_{y}O_{(0,1)}$
550	C4H10-Rh3	group2	Rh	-74.24347947000007	-74.14259370107568	-0.10088576892438539	$C_{x}H_{y}O_{(0,1)}$
551	C4H6-Au2	group2	Au	-56.86105957000001	-57.52341296019197	0.66235339019196	$C_{x}H_{y}O_{(0,1)}$
552	C4H6-Ir2	group2	Ir	-59.52300836999996	-58.256022476822025	-1.2669858931779316	$C_{x}H_{y}O_{(0,1)}$
553	C4H10-Ir2	group2	Ir	-74.28078560999995	-74.05992333766449	-0.22086227233546651	$C_{x}H_{y}O_{(0,1)}$
554	C4H10O1-Au2	group2	Au	-80.47444558999996	-80.41095935582501	-0.06348623417494537	$C_{x}H_{y}O_{(0,1)}$
555	C2H2-Pd2	group2	Pd	-24.179004899999995	-25.169309062585356	0.9903041625853604	$C_{x}H_{y}O_{(0,1)}$
556	C4H8O1-Ni3	group2	Ni	-73.38458263999996	-73.19511751084643	-0.18946512915353253	$C_{x}H_{y}O_{(0,1)}$
557	C3H8O1-Au1	group2	Au	-63.989572839999994	-63.978385735284874	-0.011187104715119744	$C_{x}H_{y}O_{(0,1)}$
558	C4H8-Pt3	group2	Pt	-67.15921560999999	-66.10464789339316	-1.054567716606826	$C_{x}H_{y}O_{(0,1)}$
559	C2H4-Pt1	group2	Pt	-33.76941993999998	-34.01103980589247	0.2416198658924955	$C_{x}H_{y}O_{(0,1)}$
560	C2H4O1-Cu2	group2	Cu	-39.29315859000002	-40.533852961915976	1.240694371915957	$C_{x}H_{y}O_{(0,1)}$
561	C4H8-Cu4	group2	Cu	-65.89038428999999	-65.9235574507491	0.03317316074911503	$C_{x}H_{y}O_{(0,1)}$
562	C3H6O1-Cu1	group2	Cu	-56.30943177	-56.72538870143664	0.41595693143663937	$C_{x}H_{y}O_{(0,1)}$
563	C4H8O1-Pd3	group2	Pd	-73.15999381	-72.98877693970685	-0.1712168702931507	$C_{x}H_{y}O_{(0,1)}$
564	C4H8-Au1	group2	Au	-66.03943084999997	-65.77511696759832	-0.26431388240165177	$C_{x}H_{y}O_{(0,1)}$
565	C3H6O1-Ir2	group2	Ir	-57.11145190000002	-56.65619168512214	-0.4552602148778817	$C_{x}H_{y}O_{(0,1)}$
566	C4H10O1-Pd5	group2	Pd	-81.05322984999998	-80.89454733860082	-0.15868251139916367	$C_{x}H_{y}O_{(0,1)}$
567	C3H6O1-Ir2	group2	Ir	-56.4394145	-56.42000163701916	-0.01941286298083611	$C_{x}H_{y}O_{(0,1)}$
568	C4H10O1-Ni3	group2	Ni	-81.25286008	-81.02258547234923	-0.23027460765077024	$C_{x}H_{y}O_{(0,1)}$
569	C2H6O1-Cu3	group2	Cu	-46.35923983999999	-46.68466440959716	0.3254245695971747	$C_{x}H_{y}O_{(0,1)}$
570	C4H10-Ag2	group2	Ag	-73.87237791999996	-73.7703695229021	-0.1020083970978618	$C_{x}H_{y}O_{(0,1)}$
571	C2H4-Ag3	group2	Ag	-32.19586484999999	-32.950827243966586	0.7549623939665935	$C_{x}H_{y}O_{(0,1)}$
572	C1H2O1-Cu2	group2	Cu	-22.416822739999986	-23.874724102842336	1.4579013628423496	$C_{x}H_{y}O_{(0,1)}$
573	C4H8-Ni3	group2	Ni	-66.65884391999998	-65.93599050020904	-0.7228534197909369	$C_{x}H_{y}O_{(0,1)}$
574	C4H8-Au2	group2	Au	-65.82521273999998	-65.52321739177222	-0.30199534822776286	$C_{x}H_{y}O_{(0,1)}$
575	C3H8O1-Ag3	group2	Ag	-63.396204719999986	-63.34291774223811	-0.05328697776187852	$C_{x}H_{y}O_{(0,1)}$
576	C4H8O1-Ag1	group2	Ag	-72.70328732999997	-72.79680930113243	0.09352197113246064	$C_{x}H_{y}O_{(0,1)}$
577	C3H8O1-Rh2	group2	Rh	-63.61499352000004	-63.41520407509971	-0.19978944490033257	$C_{x}H_{y}O_{(0,1)}$
578	C4H10O1-Cu5	group2	Cu	-80.47937057999997	-80.58219395435756	0.10282337435759814	$C_{x}H_{y}O_{(0,1)}$
579	C4H8-Rh3	group2	Rh	-66.95827259000004	-66.26820312040854	-0.6900694695914922	$C_{x}H_{y}O_{(0,1)}$
580	C4H10-Pt3	group2	Pt	-74.3200377	-74.24105425546495	-0.07898344453505501	$C_{x}H_{y}O_{(0,1)}$
581	C4H8O1-Au1	group2	Au	-72.83587154999998	-72.95011828536467	0.11424673536468788	$C_{x}H_{y}O_{(0,1)}$
582	C1H2O1-Pt4	group2	Pt	-23.526410580000004	-24.131767181167127	0.6053566011671236	$C_{x}H_{y}O_{(0,1)}$
583	C3H6O1-Ni3	group2	Ni	-56.387333179999985	-56.32638288733161	-0.06095029266837315	$C_{x}H_{y}O_{(0,1)}$
584	C4H6-Ni8	group2	Ni	-58.64174508999997	-59.00675797412944	0.3650128841294702	$C_{x}H_{y}O_{(0,1)}$
585	C4H10O1-Cu2	group2	Cu	-80.67548954	-80.83817491864926	0.16268537864925747	$C_{x}H_{y}O_{(0,1)}$
586	C4H10O1-Au2	group2	Au	-80.70545371999998	-80.66856391929812	-0.03688980070185721	$C_{x}H_{y}O_{(0,1)}$
587	C4H8-Rh4	group2	Rh	-66.86711315999997	-66.19607581759405	-0.6710373424059242	$C_{x}H_{y}O_{(0,1)}$
588	C3H8O1-Rh1	group2	Rh	-64.49255063000004	-64.13995222553773	-0.35259840446231294	$C_{x}H_{y}O_{(0,1)}$
589	C3H6-Rh3	group2	Rh	-50.13620142999997	-49.560279020307064	-0.5759224096929074	$C_{x}H_{y}O_{(0,1)}$
590	C2H6O1-Ir1	group2	Ir	-46.92568438000001	-47.291732047514444	0.3660476675144366	$C_{x}H_{y}O_{(0,1)}$
591	C4H8-Pd4	group2	Pd	-66.73383031000003	-66.09462325926775	-0.6392070507322813	$C_{x}H_{y}O_{(0,1)}$
592	C4H8-Pd5	group2	Pd	-66.85297863	-66.25595378797055	-0.5970248420294411	$C_{x}H_{y}O_{(0,1)}$
593	C2H2-Rh2	group2	Rh	-25.04352607000004	-26.50867045350123	1.4651443835011904	$C_{x}H_{y}O_{(0,1)}$
594	C3H6-Ag2	group2	Ag	-48.993525129999995	-49.465131974643235	0.4716068446432402	$C_{x}H_{y}O_{(0,1)}$
595	C2H2-Au1	group2	Au	-23.175895889999993	-25.068760736476428	1.892864846476435	$C_{x}H_{y}O_{(0,1)}$
596	C3H6-Ni3	group2	Ni	-50.125978610000004	-49.67608045216275	-0.4498981578372536	$C_{x}H_{y}O_{(0,1)}$
597	C4H6-Pd8	group2	Pd	-58.596907569999985	-58.38491374649108	-0.21199382350890517	$C_{x}H_{y}O_{(0,1)}$
598	C2H6O1-Pd2	group2	Pd	-46.90787344	-47.014714335978994	0.1068408959789906	$C_{x}H_{y}O_{(0,1)}$
599	C4H10-Cu4	group2	Cu	-73.74772248	-74.07054304270629	0.32282056270629766	$C_{x}H_{y}O_{(0,1)}$
600	C4H8O1-Pd3	group2	Pd	-73.46851077000002	-73.20813594302042	-0.2603748269796	$C_{x}H_{y}O_{(0,1)}$
601	C4H6-Ag3	group2	Ag	-56.67024531999999	-57.942509378877766	1.2722640588777736	$C_{x}H_{y}O_{(0,1)}$
602	C4H8-Ir4	group2	Ir	-67.19586261999996	-66.63364153814197	-0.5622210818579845	$C_{x}H_{y}O_{(0,1)}$
603	C2H6-Ir1	group2	Ir	-40.86342395999998	-41.74066481796336	0.8772408579633861	$C_{x}H_{y}O_{(0,1)}$
604	C4H10O1-Au2	group2	Au	-80.66542353	-80.61062071880896	-0.05480281119103836	$C_{x}H_{y}O_{(0,1)}$
605	C4H8-Ir3	group2	Ir	-67.32071296999993	-66.03931754627484	-1.2813954237250869	$C_{x}H_{y}O_{(0,1)}$
606	C1H2O1-Rh4	group2	Rh	-23.841134860000068	-24.456422716492177	0.6152878564921096	$C_{x}H_{y}O_{(0,1)}$
607	C2H4-Pd3	group2	Pd	-33.31997385	-33.65236447102929	0.3323906210292904	$C_{x}H_{y}O_{(0,1)}$
608	C2H6-Ag2	group2	Ag	-40.52344489999999	-41.40086870356751	0.8774238035675239	$C_{x}H_{y}O_{(0,1)}$
609	C3H6O1-Au2	group2	Au	-56.05700992999999	-56.33167164110077	0.27466171110077653	$C_{x}H_{y}O_{(0,1)}$
610	C3H8O1-Ir3	group2	Ir	-64.53749423	-64.00708348234362	-0.5304107476563757	$C_{x}H_{y}O_{(0,1)}$
611	C4H8-Ni4	group2	Ni	-66.89304109	-66.33673875544406	-0.5563023345559373	$C_{x}H_{y}O_{(0,1)}$
612	C4H10O1-Au3	group2	Au	-80.66632167	-80.71883923058397	0.05251756058396495	$C_{x}H_{y}O_{(0,1)}$
613	C2H6-Cu2	group2	Cu	-40.39478102999999	-41.45825960475946	1.063478574759472	$C_{x}H_{y}O_{(0,1)}$
614	C4H8-Au2	group2	Au	-66.01096987	-65.62636646197302	-0.384603408026976	$C_{x}H_{y}O_{(0,1)}$
615	C4H8-Rh4	group2	Rh	-66.82400044000002	-66.19266442214287	-0.6313360178571514	$C_{x}H_{y}O_{(0,1)}$
616	C2H6O1-Rh2	group2	Rh	-46.91925256999997	-46.91363782343197	-0.005614746567999873	$C_{x}H_{y}O_{(0,1)}$
617	C3H4-Ag1	group2	Ag	-40.056519519999995	-42.47648364132047	2.4199641213204757	$C_{x}H_{y}O_{(0,1)}$
618	C3H8O1-Ni2	group2	Ni	-64.38961114	-64.03096095403916	-0.3586501859608404	$C_{x}H_{y}O_{(0,1)}$
619	C4H10-Ni4	group2	Ni	-74.21287093999996	-74.21280374453148	-6.719546847477886e-05	$C_{x}H_{y}O_{(0,1)}$
620	C3H6-Cu2	group2	Cu	-49.072546439999996	-49.53393629582334	0.4613898558233416	$C_{x}H_{y}O_{(0,1)}$
621	C3H4-Pd2	group2	Pd	-41.623190550000004	-42.76512375095654	1.1419332009565366	$C_{x}H_{y}O_{(0,1)}$
622	C4H10O1-Ag2	group2	Ag	-80.644161	-80.7445039244336	0.10034292443360471	$C_{x}H_{y}O_{(0,1)}$
623	C4H10-Ni4	group2	Ni	-74.19071711999999	-74.21712482629914	0.026407706299153233	$C_{x}H_{y}O_{(0,1)}$
624	C4H8-Ag2	group2	Ag	-65.73924210999999	-65.94734650862783	0.2081043986278388	$C_{x}H_{y}O_{(0,1)}$
625	C2H6O1-Cu3	group2	Cu	-47.23125935999997	-47.595308351034404	0.3640489910344371	$C_{x}H_{y}O_{(0,1)}$
626	C4H8O1-Rh3	group2	Rh	-73.23722579999998	-72.85852526701964	-0.3787005329803321	$C_{x}H_{y}O_{(0,1)}$
627	C4H8-Ni5	group2	Ni	-66.80868857999997	-66.40509354403609	-0.4035950359638747	$C_{x}H_{y}O_{(0,1)}$
628	C4H10O1-Rh2	group2	Rh	-81.21469202999998	-80.80507600068361	-0.40961602931636776	$C_{x}H_{y}O_{(0,1)}$
629	C4H10-Ag2	group2	Ag	-73.85435938	-73.88072640034228	0.02636702034227767	$C_{x}H_{y}O_{(0,1)}$
630	C4H8-Pt3	group2	Pt	-67.32667169000001	-66.18103168995977	-1.1456400000402454	$C_{x}H_{y}O_{(0,1)}$
631	C4H6-Cu4	group2	Cu	-56.799493429999984	-57.33199704679907	0.5325036167990831	$C_{x}H_{y}O_{(0,1)}$
632	C4H10O1-Pt2	group2	Pt	-81.36802244	-80.84271272909123	-0.5253097109087719	$C_{x}H_{y}O_{(0,1)}$
633	C4H10O1-Ni4	group2	Ni	-81.31088424000001	-81.04023723346371	-0.2706470065362936	$C_{x}H_{y}O_{(0,1)}$
634	C4H10O1-Pd2	group2	Pd	-81.21634803	-80.66346979074908	-0.5528782392509299	$C_{x}H_{y}O_{(0,1)}$
635	C2H4O1-Ag1	group2	Ag	-39.24799224999998	-40.65368238947774	1.4056901394777555	$C_{x}H_{y}O_{(0,1)}$
636	C3H6-Au1	group2	Au	-49.25498763999997	-49.4712956807294	0.21630804072943022	$C_{x}H_{y}O_{(0,1)}$
637	C4H10O1-Pt3	group2	Pt	-81.36709825999998	-80.97260640476127	-0.3944918552387122	$C_{x}H_{y}O_{(0,1)}$
638	C1H2O1-Ir3	group2	Ir	-24.381280790000005	-24.840180017776014	0.45889922777600844	$C_{x}H_{y}O_{(0,1)}$
639	C3H8O1-Ni3	group2	Ni	-63.93673663999999	-63.37496775083161	-0.5617688891683841	$C_{x}H_{y}O_{(0,1)}$
640	C4H6-Pd3	group2	Pd	-58.34028526000003	-58.46725686395693	0.12697160395690332	$C_{x}H_{y}O_{(0,1)}$
641	C4H10-Pd3	group2	Pd	-74.27487957	-74.06384454785157	-0.2110350221484225	$C_{x}H_{y}O_{(0,1)}$
642	C4H8-Cu5	group2	Cu	-65.75788286	-65.80811426708621	0.05023140708621554	$C_{x}H_{y}O_{(0,1)}$
643	C3H4-Au1	group2	Au	-40.24421911999997	-41.88771421878863	1.6434950987886623	$C_{x}H_{y}O_{(0,1)}$
644	C2H6-Pd2	group2	Pd	-40.866882420000024	-41.56571109796786	0.698828677967839	$C_{x}H_{y}O_{(0,1)}$
645	C4H8-Pt3	group2	Pt	-67.19489267	-66.41103506734885	-0.7838576026511532	$C_{x}H_{y}O_{(0,1)}$
646	C4H8-Ir3	group2	Ir	-67.20290213999999	-66.04516893342371	-1.1577332065762818	$C_{x}H_{y}O_{(0,1)}$
647	C4H10O1-Rh2	group2	Rh	-81.22309987	-80.81618628758557	-0.40691358241443254	$C_{x}H_{y}O_{(0,1)}$
648	C3H6O1-Cu2	group2	Cu	-55.90335983	-56.29941208027912	0.3960522502791193	$C_{x}H_{y}O_{(0,1)}$
649	C2H6O1-Ag2	group2	Ag	-46.47063258	-46.94070852661515	0.47007594661514673	$C_{x}H_{y}O_{(0,1)}$
650	C4H10O1-Pt2	group2	Pt	-81.43633445	-80.89914370884354	-0.5371907411564649	$C_{x}H_{y}O_{(0,1)}$
651	C4H10O1-Cu3	group2	Cu	-80.66892889999997	-80.90442212853021	0.23549322853024535	$C_{x}H_{y}O_{(0,1)}$
652	C1H2O1-Ag1	group2	Ag	-22.08703430999998	-24.0832842590766	1.9962499490766206	$C_{x}H_{y}O_{(0,1)}$
653	C2H6O1-Ag1	group2	Ag	-47.13754727	-48.0285911685083	0.8910438985083005	$C_{x}H_{y}O_{(0,1)}$
654	C2H4O1-Pd2	group2	Pd	-40.087250400000016	-40.7712612835207	0.6840108835206848	$C_{x}H_{y}O_{(0,1)}$
655	C3H6O1-Ni2	group2	Ni	-56.942296940000006	-56.70504204125655	-0.2372548987434584	$C_{x}H_{y}O_{(0,1)}$
656	C3H8O1-Ir1	group2	Ir	-64.66197332000002	-64.10477500876135	-0.5571983112386647	$C_{x}H_{y}O_{(0,1)}$
657	C3H4-Pt2	group2	Pt	-42.44379054000001	-42.7467359735229	0.3029454335228934	$C_{x}H_{y}O_{(0,1)}$
658	C3H8-Ir1	group2	Ir	-57.58487284	-57.57546343720234	-0.009409402797665223	$C_{x}H_{y}O_{(0,1)}$
659	C4H8O1-Rh1	group2	Rh	-73.36000111000004	-73.15504337426175	-0.20495773573829013	$C_{x}H_{y}O_{(0,1)}$
660	C2H4O1-Au1	group2	Au	-39.19997433999998	-40.66909165469313	1.4691173146931504	$C_{x}H_{y}O_{(0,1)}$
661	C4H8-Au2	group2	Au	-66.02346475999997	-65.62181946567995	-0.4016452943200193	$C_{x}H_{y}O_{(0,1)}$
662	C3H6O1-Pt2	group2	Pt	-56.46940974	-56.43313625585664	-0.036273484143364954	$C_{x}H_{y}O_{(0,1)}$
663	C2H4-Rh3	group2	Rh	-33.462718840000036	-33.71484203726626	0.2521231972662221	$C_{x}H_{y}O_{(0,1)}$
664	C4H10O1-Ag2	group2b	Ag	-80.02897380999997	-80.06560924620956	0.03663543620959331	$C_{x}H_{y}O_{(0,1)}$
665	C4H8O1-Cu2	group2b	Cu	-72.59772809999998	-73.00887475661601	0.411146656616026	$C_{x}H_{y}O_{(0,1)}$
666	C4H10O1-Ag3	group2b	Ag	-80.16137098999997	-80.21054130835695	0.049170318356985376	$C_{x}H_{y}O_{(0,1)}$
667	C3H6O1-Ag3	group2b	Ag	-55.85401005999998	-56.22702412893975	0.3730140689397743	$C_{x}H_{y}O_{(0,1)}$
668	C4H10O1-Pt4	group2b	Pt	-80.81935983	-80.55893767584247	-0.26042215415752423	$C_{x}H_{y}O_{(0,1)}$
669	C4H8O1-Ni2	group2b	Ni	-73.51598296999998	-73.18587087525026	-0.3301120947497225	$C_{x}H_{y}O_{(0,1)}$
670	C4H8O1-Pt2	group2b	Pt	-73.22142156000001	-73.19043078914643	-0.030990770853577487	$C_{x}H_{y}O_{(0,1)}$
671	C3H6O1-Rh4	group2b	Rh	-56.90615472999997	-56.55434126462019	-0.3518134653797773	$C_{x}H_{y}O_{(0,1)}$
672	C4H8O1-Au1	group2b	Au	-72.50766752999999	-72.80734683586557	0.2996793058655811	$C_{x}H_{y}O_{(0,1)}$
673	C4H8O1-Pt4	group2b	Pt	-73.74734412999999	-73.44309996705978	-0.30424416294020773	$C_{x}H_{y}O_{(0,1)}$
674	C4H10O1-Ir2	group2b	Ir	-80.67669745	-80.1265539235447	-0.550143526455301	$C_{x}H_{y}O_{(0,1)}$
675	C4H10O1-Rh3	group2b	Rh	-80.56140552000005	-80.38098592369515	-0.18041959630490112	$C_{x}H_{y}O_{(0,1)}$
676	C4H8O1-Cu3	group2b	Cu	-72.46580632999996	-73.02010573340142	0.5542994034014583	$C_{x}H_{y}O_{(0,1)}$
677	C4H10O1-Ni2	group2b	Ni	-80.54490213999998	-80.1940125175391	-0.3508896224608833	$C_{x}H_{y}O_{(0,1)}$
678	C4H10O1-Ni5	group2b	Ni	-80.66355438	-80.46142756998391	-0.20212681001608246	$C_{x}H_{y}O_{(0,1)}$
679	C4H8O1-Ir3	group2b	Ir	-74.63074406999999	-74.2262257082736	-0.4045183617263888	$C_{x}H_{y}O_{(0,1)}$
680	C4H8O1-Pd5	group2b	Pd	-73.52542232000002	-73.35900199321206	-0.16642032678795715	$C_{x}H_{y}O_{(0,1)}$
681	C4H10O1-Ir3	group2b	Ir	-80.84984581000003	-80.38345806587166	-0.4663877441283688	$C_{x}H_{y}O_{(0,1)}$
682	C4H10O1-Cu3	group2b	Cu	-79.98221113	-80.19699677091427	0.21478564091427188	$C_{x}H_{y}O_{(0,1)}$
683	C4H10O1-Pd3	group2b	Pd	-80.54607872999998	-80.4124428707772	-0.1336358592227782	$C_{x}H_{y}O_{(0,1)}$
684	C4H8O1-Au1	group2b	Au	-72.47277324999999	-72.49820727951047	0.02543402951047824	$C_{x}H_{y}O_{(0,1)}$
685	C4H10O1-Rh4	group2b	Rh	-80.63848067999999	-80.46772447091098	-0.17075620908900646	$C_{x}H_{y}O_{(0,1)}$
686	C3H6O1-Pd4	group2b	Pd	-56.753048869999986	-56.46444278462697	-0.2886060853730186	$C_{x}H_{y}O_{(0,1)}$
687	C4H8O1-Ir4	group2b	Ir	-73.56776109999998	-73.17798941500895	-0.38977168499103243	$C_{x}H_{y}O_{(0,1)}$
688	C4H10O1-Au2	group2b	Au	-80.21003977999999	-80.0790791486121	-0.13096063138789305	$C_{x}H_{y}O_{(0,1)}$
689	C4H8O1-Pd4	group2b	Pd	-73.20917101999999	-72.85426439563537	-0.3549066243646166	$C_{x}H_{y}O_{(0,1)}$
690	C4H10O1-Pd5	group2b	Pd	-80.73175451000003	-80.54716543354583	-0.18458907645420197	$C_{x}H_{y}O_{(0,1)}$
691	C3H6O1-Ir3	group2b	Ir	-57.154781360000015	-56.537706836514715	-0.6170745234853001	$C_{x}H_{y}O_{(0,1)}$
692	C4H8O1-Ag1	group2b	Ag	-72.51999121	-72.79664208993667	0.2766508799366676	$C_{x}H_{y}O_{(0,1)}$
693	C4H10O1-Cu6	group2b	Cu	-80.09543009999999	-80.31604769759554	0.2206175975955489	$C_{x}H_{y}O_{(0,1)}$
694	C4H8O1-Ag2	group2b	Ag	-72.51691390999997	-72.84328174182853	0.32636783182856277	$C_{x}H_{y}O_{(0,1)}$
695	C3H6O1-Ni4	group2b	Ni	-56.88700332999997	-56.491578936999204	-0.39542439300076637	$C_{x}H_{y}O_{(0,1)}$
696	C3H6O1-Au1	group2b	Au	-55.84319608999999	-56.54993664901913	0.7067405590191385	$C_{x}H_{y}O_{(0,1)}$
697	C4H10O1-Au2	group2b	Au	-80.01886642	-80.03634771753974	0.01748129753974581	$C_{x}H_{y}O_{(0,1)}$
698	C4H8O1-Rh4	group2b	Rh	-73.47638866000005	-73.24107654858356	-0.23531211141649067	$C_{x}H_{y}O_{(0,1)}$
699	C4H8O1-Ni4	group2b	Ni	-73.53986441999996	-73.24734101197394	-0.29252340802601395	$C_{x}H_{y}O_{(0,1)}$
700	C4H10O1-Pt2	group2b	Pt	-80.66896696999999	-80.16091589603622	-0.5080510739637702	$C_{x}H_{y}O_{(0,1)}$
701	C4H8O1-Rh4	group2b	Rh	-73.59160788000003	-73.38903778865914	-0.20257009134088833	$C_{x}H_{y}O_{(0,1)}$
702	C3H6O1-Cu3	group2b	Cu	-55.91843949999998	-56.29831207461024	0.37987257461026047	$C_{x}H_{y}O_{(0,1)}$
703	C3H6O1-Pt3	group2b	Pt	-56.90008852	-56.454600145176414	-0.44548837482358294	$C_{x}H_{y}O_{(0,1)}$
704	C3H8S1-Ir4	group3S	Ir	-62.76681302999998	-62.16575149825955	-0.6010615317404273	$C_{x}H_{y}S$
705	C3H6S1-Ir5	group3S	Ir	-55.94498409999994	-55.610437652823094	-0.334546447176848	$C_{x}H_{y}S$
706	C2H4S1-Ni3	group3S	Ni	-38.57586348999996	-39.052237184447534	0.4763736944475738	$C_{x}H_{y}S$
707	C4H8S1-Pd5	group3S	Pd	-71.91320474000003	-72.14727534800541	0.23407060800538204	$C_{x}H_{y}S$
708	C3H6S1-Pt5	group3S	Pt	-55.74222752999998	-55.58328657344282	-0.15894095655716	$C_{x}H_{y}S$
709	C4H8S1-Au3	group3S	Au	-70.32249502999997	-70.60586204812203	0.283367018122064	$C_{x}H_{y}S$
710	C3H8S1-Ni4	group3S	Ni	-62.27088355000001	-61.989995164524444	-0.2808883854755635	$C_{x}H_{y}S$
711	C4H10S1-Pd4	group3S	Pd	-79.07840664999998	-78.82579836832721	-0.2526082816727637	$C_{x}H_{y}S$
712	C4H8S1-Pd6	group3S	Pd	-72.12999881000002	-71.95509901837637	-0.17489979162364477	$C_{x}H_{y}S$
713	C4H8S1-Pd4	group3S	Pd	-71.80314314000003	-71.95420712964642	0.15106398964638856	$C_{x}H_{y}S$
714	C3H8S1-Au1	group3S	Au	-61.728874469999994	-61.558425508280166	-0.1704489617198277	$C_{x}H_{y}S$
715	C2H6S1-Au1	group3S	Au	-44.93270351999996	-45.519609136174445	0.5869056161744837	$C_{x}H_{y}S$
716	C4H10S1-Ni2	group3S	Ni	-78.95429418999998	-78.43809459576578	-0.5161995942342088	$C_{x}H_{y}S$
717	C4H8S1-Ir3	group3S	Ir	-72.31685701999993	-71.90314829396776	-0.41370872603216924	$C_{x}H_{y}S$
718	C4H8S1-Ni6	group3S	Ni	-71.94314442999996	-72.01522766201758	0.07208323201761857	$C_{x}H_{y}S$
719	C2H6S1-Ni3	group3S	Ni	-45.58066994000001	-45.748362089582926	0.16769214958291911	$C_{x}H_{y}S$
720	C4H10S1-Ni4	group3S	Ni	-79.14383785000001	-78.69651784821791	-0.44732000178210285	$C_{x}H_{y}S$
721	C4H10S1-Ir3	group3S	Ir	-79.39477959999999	-78.7850269682327	-0.609752631767293	$C_{x}H_{y}S$
722	C4H10S1-Pt3	group3S	Pt	-79.46369470000002	-78.95663014904052	-0.5070645509594982	$C_{x}H_{y}S$
723	C4H10S1-Au2	group3S	Au	-78.34893972999998	-78.18340539178462	-0.165534338215366	$C_{x}H_{y}S$
724	C3H6S1-Pd5	group3S	Pd	-55.32140099000003	-55.49004559188164	0.1686446018816099	$C_{x}H_{y}S$
725	C4H10S1-Ir3	group3S	Ir	-79.28386777000003	-78.62576325602674	-0.6581045139732851	$C_{x}H_{y}S$
726	C3H6S1-Au4	group3S	Au	-53.649887009999986	-53.83508017366553	0.18519316366554506	$C_{x}H_{y}S$
727	C1H2S1-Pt3	group3S	Pt	-22.239040639999985	-23.10690177426291	0.8678611342629239	$C_{x}H_{y}S$
728	C2H4S1-Pd3	group3S	Pd	-38.53103140000002	-39.19160721375561	0.6605758137555924	$C_{x}H_{y}S$
729	C4H10S1-Ni3	group3S	Ni	-78.85975539999998	-78.67142841829325	-0.18832698170673723	$C_{x}H_{y}S$
730	C3H8S1-Ag2	group3S	Ag	-61.43458562999999	-61.59438811532534	0.15980248532535057	$C_{x}H_{y}S$
731	C2H4S1-Cu7	group3S	Cu	-37.571774860000005	-37.3880962492168	-0.18367861078320402	$C_{x}H_{y}S$
732	C4H10S1-Pt3	group3S	Pt	-79.56391349	-79.04289160611499	-0.5210218838850125	$C_{x}H_{y}S$
733	C1H2S1-Rh4	group3S	Rh	-22.140520019999997	-22.702990715672023	0.562470695672026	$C_{x}H_{y}S$
734	C3H8S1-Ir5	group3S	Ir	-62.75197088999994	-62.417732024398454	-0.33423886560148475	$C_{x}H_{y}S$
735	C3H8S1-Ni3	group3S	Ni	-62.24798272999999	-61.70650716912246	-0.5414755608775295	$C_{x}H_{y}S$
736	C4H8S1-Cu4	group3S	Cu	-70.69612116999997	-71.21396912250253	0.5178479525025637	$C_{x}H_{y}S$
737	C4H10S1-Au2	group3S	Au	-78.32351060999997	-78.15378905961616	-0.16972155038381231	$C_{x}H_{y}S$
738	C1H4S1-Ir3	group3S	Ir	-29.228326130000028	-29.515406199234015	0.287080069233987	$C_{x}H_{y}S$
739	C3H8S1-Pd4	group3S	Pd	-62.41561715	-62.262004290749196	-0.15361285925080637	$C_{x}H_{y}S$
740	C3H8S1-Ni3	group3S	Ni	-62.397855849999985	-61.82669828957117	-0.5711575604288157	$C_{x}H_{y}S$
741	C4H10S1-Cu2	group3S	Cu	-78.20784246	-78.25851924443704	0.050676784437044375	$C_{x}H_{y}S$
742	C4H10S1-Cu3	group3S	Cu	-78.18856792999998	-78.38998829357023	0.20142036357025006	$C_{x}H_{y}S$
743	C3H8S1-Pd7	group3S	Pd	-62.673328819999995	-62.52062733546269	-0.15270148453730314	$C_{x}H_{y}S$
744	C4H8S1-Rh6	group3S	Rh	-72.17767593000002	-72.21017087046731	0.03249494046728785	$C_{x}H_{y}S$
745	C2H6S1-Ir3	group3S	Ir	-46.07411364999996	-45.887040883595944	-0.1870727664040146	$C_{x}H_{y}S$
746	C1H2S1-Pd4	group3S	Pd	-21.755788730000006	-22.61590884727145	0.8601201172714426	$C_{x}H_{y}S$
747	C2H6S1-Ir2	group3S	Ir	-45.90993347999995	-45.639229585623745	-0.27070389437620435	$C_{x}H_{y}S$
748	C2H6S1-Rh4	group3S	Rh	-45.890914630000054	-45.3234383966074	-0.5674762333926537	$C_{x}H_{y}S$
749	C4H10S1-Ir5	group3S	Ir	-79.41914563	-78.96664272673637	-0.4525029032636354	$C_{x}H_{y}S$
750	C4H8S1-Ag4	group3S	Ag	-70.01936594999998	-70.4400024642416	0.42063651424162174	$C_{x}H_{y}S$
751	C4H8S1-Pt4	group3S	Pt	-72.33953301000003	-72.07734518595022	-0.26218782404980345	$C_{x}H_{y}S$
752	C4H8S1-Pt3	group3S	Pt	-72.15716258999998	-71.96471832682214	-0.19244426317784757	$C_{x}H_{y}S$
753	C1H2S1-Au2	group3S	Au	-20.33368901999998	-22.197970994055275	1.8642819740552952	$C_{x}H_{y}S$
754	C4H8S1-Au2	group3S	Au	-70.34656732999997	-70.82101333957633	0.4744460095763543	$C_{x}H_{y}S$
755	C4H10S1-Au1	group3S	Au	-78.36080865999998	-77.95612447101445	-0.40468418898552727	$C_{x}H_{y}S$
756	C4H10S1-Rh4	group3S	Rh	-78.99180345999997	-78.83775145706731	-0.15405200293265864	$C_{x}H_{y}S$
757	C3H6S1-Ir6	group3S	Ir	-55.92257227999994	-55.77395843289686	-0.14861384710307846	$C_{x}H_{y}S$
758	C4H8S1-Rh5	group3S	Rh	-72.24027354000003	-72.04615993912016	-0.19411360087987362	$C_{x}H_{y}S$
759	C3H6S1-Ni5	group3S	Ni	-55.30757098999999	-54.957280007026085	-0.3502909829739025	$C_{x}H_{y}S$
760	C3H8S1-Au4	group3S	Au	-61.61753164999999	-61.57724502071536	-0.04028662928462978	$C_{x}H_{y}S$
761	C4H10S1-Pt4	group3S	Pt	-79.45333718	-79.06237249982918	-0.39096468017082486	$C_{x}H_{y}S$
762	C4H8S1-Ir5	group3S	Ir	-72.49409999	-72.35891649610922	-0.13518349389077855	$C_{x}H_{y}S$
763	C1H4S1-Ni3	group3S	Ni	-28.814153750000003	-29.160791010555748	0.3466372605557453	$C_{x}H_{y}S$
764	C3H6S1-Ag4	group3S	Ag	-53.72330126999998	-54.40748615069926	0.6841848806992843	$C_{x}H_{y}S$
765	C1H4S1-Rh3	group3S	Rh	-28.913413909999974	-29.49632259357977	0.5829086835797952	$C_{x}H_{y}S$
766	C4H10S1-Cu3	group3S	Cu	-78.12093116	-78.25005677911383	0.1291256191138359	$C_{x}H_{y}S$
767	C1H4S1-Au2	group3S	Au	-28.22416020999998	-29.11510058719874	0.8909403771987598	$C_{x}H_{y}S$
768	C4H10S1-Pt1	group3S	Pt	-79.52980759999997	-78.38705915530164	-1.1427484446983271	$C_{x}H_{y}S$
769	C3H6S1-Rh6	group3S	Rh	-55.61877952000003	-55.565046917858126	-0.05373260214190623	$C_{x}H_{y}S$
770	C3H8S1-Cu5	group3S	Cu	-61.54518502999997	-61.88844558064592	0.34326055064595096	$C_{x}H_{y}S$
771	C4H8S1-Pt4	group3S	Pt	-72.28970412000001	-72.16675660054192	-0.12294751945809423	$C_{x}H_{y}S$
772	C3H8S1-Cu4	group3S	Cu	-61.45255910999998	-61.62058386619151	0.168024756191528	$C_{x}H_{y}S$
773	C4H10S1-Au2	group3S	Au	-78.26426346	-78.08896795311803	-0.17529550688196593	$C_{x}H_{y}S$
774	C2H6S1-Rh4	group3S	Rh	-45.724564250000014	-45.64236655377341	-0.08219769622660777	$C_{x}H_{y}S$
775	C3H8S1-Pt3	group3S	Pt	-62.90783829999998	-62.345007641262654	-0.562830658737326	$C_{x}H_{y}S$
776	C3H8S1-Rh6	group3S	Rh	-62.47067110000006	-62.70379779926456	0.23312669926449558	$C_{x}H_{y}S$
777	C4H10S1-Pt2	group3S	Pt	-79.45598290999999	-78.66403782696993	-0.7919450830300576	$C_{x}H_{y}S$
778	C4H8S1-Ir5	group3S	Ir	-72.69703400000003	-72.0904605001475	-0.6065734998525301	$C_{x}H_{y}S$
779	C3H8S1-Au2	group3S	Au	-61.70294342	-61.530791023485904	-0.1721523965140932	$C_{x}H_{y}S$
780	C1H4S1-Pd2	group3S	Pd	-28.908681360000003	-29.739389399460322	0.830708039460319	$C_{x}H_{y}S$
781	C4H10S1-Ni6	group3S	Ni	-78.93376308999996	-78.86138607782448	-0.07237701217547965	$C_{x}H_{y}S$
782	C2H4S1-Ag5	group3S	Ag	-36.70419863999999	-36.42573137317729	-0.2784672668226946	$C_{x}H_{y}S$
783	C2H4S1-Rh4	group3S	Rh	-38.89544818999997	-38.977301307660106	0.08185311766013825	$C_{x}H_{y}S$
784	C4H10S1-Ag3	group3S	Ag	-78.04764442999999	-78.27118997779412	0.2235455477941315	$C_{x}H_{y}S$
785	C1H4S1-Ag2	group3S	Ag	-28.001405149999982	-29.162058658007147	1.1606535080071652	$C_{x}H_{y}S$
786	C2H6S1-Cu2	group3S	Cu	-44.869571510000014	-45.734073498201376	0.8645019882013614	$C_{x}H_{y}S$
787	C2H6S1-Au1	group3S	Au	-45.02684727999997	-45.601514777481796	0.5746674974818262	$C_{x}H_{y}S$
788	C4H10S1-Ni4	group3S	Ni	-78.93005790000001	-78.77261516105342	-0.15744273894658534	$C_{x}H_{y}S$
789	C3H8S1-Pd6	group3S	Pd	-62.46773532999998	-62.35061675158883	-0.11711857841115147	$C_{x}H_{y}S$
790	C3H8S1-Ir4	group3S	Ir	-62.66582375999997	-62.02919004292441	-0.6366337170755543	$C_{x}H_{y}S$
791	C4H8S1-Ag4	group3S	Ag	-70.37854321	-71.05537540331098	0.6768321933109718	$C_{x}H_{y}S$
792	C2H6S1-Cu4	group3S	Cu	-44.781243829999994	-45.37833533922649	0.5970915092264946	$C_{x}H_{y}S$
793	C2H6S1-Ni3	group3S	Ni	-45.506454359999964	-45.39460807444502	-0.11184628555494669	$C_{x}H_{y}S$
794	C4H10S1-Rh4	group3S	Rh	-79.01965285	-78.98271911438769	-0.03693373561230828	$C_{x}H_{y}S$
795	C2H4S1-Ir4	group3S	Ir	-39.34712121999996	-39.00458558188129	-0.34253563811867593	$C_{x}H_{y}S$
796	C2H6S1-Pt2	group3S	Pt	-46.188454939999986	-46.292936086023815	0.1044811460238293	$C_{x}H_{y}S$
797	C4H10S1-Rh7	group3S	Rh	-79.44660040000002	-79.09268523433394	-0.3539151656660806	$C_{x}H_{y}S$
798	C4H10S1-Rh5	group3S	Rh	-79.39118145000003	-79.00066826743145	-0.3905131825685828	$C_{x}H_{y}S$
799	C4H8S1-Ni4	group3S	Ni	-71.86202692999996	-71.78028466496549	-0.08174226503446391	$C_{x}H_{y}S$
800	C4H8S1-Ag3	group3S	Ag	-69.70798682999998	-70.34716034955852	0.6391735195585397	$C_{x}H_{y}S$
801	C4H10S1-Ir2	group3S	Ir	-79.33299132000002	-78.4719542170254	-0.8610371029746204	$C_{x}H_{y}S$
802	C4H10S1-Cu7	group3S	Cu	-78.18885608	-78.61747934068424	0.4286232606842475	$C_{x}H_{y}S$
803	C4H8S1-Ni6	group3S	Ni	-72.00596923	-72.34178574498665	0.33581651498664655	$C_{x}H_{y}S$
804	C4H10S1-Au1	group3S	Au	-78.37969842000001	-77.97991812181873	-0.3997802981812839	$C_{x}H_{y}S$
805	C4H10S1-Pd6	group3S	Pd	-79.28652065	-79.10081528667057	-0.18570536332943277	$C_{x}H_{y}S$
806	C4H10S1-Pd6	group3S	Pd	-79.26536227000003	-79.07713358842653	-0.18822868157349149	$C_{x}H_{y}S$
807	C1H2S1-Ni7	group3S	Ni	-22.03441289	-22.472200799782755	0.43778790978275595	$C_{x}H_{y}S$
808	C4H10S1-Pd4	group3S	Pd	-79.13912212000002	-78.76899536160548	-0.370126758394548	$C_{x}H_{y}S$
809	C3H8S1-Ag4	group3S	Ag	-61.34419274999999	-61.47637633804942	0.1321835880494291	$C_{x}H_{y}S$
810	C3H8S1-Rh7	group3S	Rh	-62.72562713999997	-62.33864988407207	-0.3869772559279028	$C_{x}H_{y}S$
811	C2H6S1-Pd3	group3S	Pd	-45.63657932000001	-45.47619221096397	-0.16038710903603715	$C_{x}H_{y}S$
812	C3H8S1-Cu3	group3S	Cu	-61.541135940000004	-61.69008171912945	0.1489457791294484	$C_{x}H_{y}S$
813	C2H6S1-Ag2	group3S	Ag	-44.68116107999998	-45.28873884408809	0.6075777640881057	$C_{x}H_{y}S$
814	C4H10S1-Ag2	group3S	Ag	-78.04766919999997	-78.24010046475595	0.1924312647559816	$C_{x}H_{y}S$
815	C1H2S1-Ir4	group3S	Ir	-22.574111270000003	-22.723263889043338	0.14915261904333477	$C_{x}H_{y}S$
816	C3H6S1-Cu5	group3S	Cu	-54.12184045999999	-54.4237313283645	0.3018908683645094	$C_{x}H_{y}S$
817	C3H8S1-Ag2	group3S	Ag	-61.396900389999985	-61.46490895118607	0.06800856118608323	$C_{x}H_{y}S$
818	C2H6S1-Ag1	group3S	Ag	-44.72939011999998	-45.598049415155415	0.8686592951554388	$C_{x}H_{y}S$
819	C3H6S1-Pt3	group3S	Pt	-55.46437116999999	-55.18232187659133	-0.2820492934086616	$C_{x}H_{y}S$
820	C4H10S1-Ni3	group3S	Ni	-79.07493305999998	-78.57166088952756	-0.5032721704724139	$C_{x}H_{y}S$
821	C4H10S1-Pd3	group3S	Pd	-79.14651899	-78.74039636244602	-0.40612262755398376	$C_{x}H_{y}S$
822	C3H8S1-Pt5	group3S	Pt	-62.784743530000014	-62.37026643531693	-0.414477094683086	$C_{x}H_{y}S$
823	C1H4S1-Pt2	group3S	Pt	-29.324713280000026	-29.899480412380697	0.5747671323806713	$C_{x}H_{y}S$
824	C4H8S1-Au1	group3S	Au	-70.35885457	-71.14529498205594	0.7864404120559385	$C_{x}H_{y}S$
825	C4H10S1-Au2	group3S	Au	-78.39586342999996	-78.01429215073979	-0.38157127926017154	$C_{x}H_{y}S$
826	C4H8S1-Rh6	group3S	Rh	-72.30690391000002	-72.26231901891005	-0.04458489108996844	$C_{x}H_{y}S$
827	C4H10S1-Rh3	group3S	Rh	-79.00550828000002	-78.52530506608171	-0.48020321391830123	$C_{x}H_{y}S$
828	C2H6S1-Pt2	group3S	Pt	-46.03281542999997	-45.836849393201355	-0.19596603679861602	$C_{x}H_{y}S$
829	C3H6S1-Pd6	group3S	Pd	-55.114353419999986	-55.38567595171631	0.27132253171632215	$C_{x}H_{y}S$
830	C4H10S1-Ag2	group3S	Ag	-77.98112995999998	-78.03889243409354	0.05776247409356472	$C_{x}H_{y}S$
831	C1H2S1-Ag3	group3S	Ag	-20.029120829999982	-21.621522094307423	1.5924012643074406	$C_{x}H_{y}S$
832	C2H6S1-Pd4	group3S	Pd	-45.71216521000002	-45.5485468635931	-0.16361834640692052	$C_{x}H_{y}S$
833	C3H6S1-Cu8	group3S	Cu	-54.234039010000004	-54.21882254794133	-0.015216462058674551	$C_{x}H_{y}S$
834	C3H8S1-Rh4	group3S	Rh	-62.53311118000005	-62.000362545718914	-0.5327486342811341	$C_{x}H_{y}S$
835	C2H4S1-Pt3	group3S	Pt	-39.043186890000015	-39.22217772620678	0.17899083620676493	$C_{x}H_{y}S$
836	C1H4S1-Cu3	group3S	Cu	-28.120199630000002	-29.205397503483297	1.0851978734832954	$C_{x}H_{y}S$
837	C3H6S1-Ni7	group3S	Ni	-55.38105637999996	-55.89715332665432	0.5160969466543577	$C_{x}H_{y}S$
838	C1H2S1-Cu7	group3S	Cu	-20.82283763999999	-20.442031255885603	-0.3808063841143863	$C_{x}H_{y}S$
839	C4H10S1-Ir3	group3S	Ir	-79.32589804999998	-78.7312920357774	-0.5946060142225775	$C_{x}H_{y}S$
840	C3H8S1-Pt3	group3S	Pt	-62.81380207000001	-62.15809738783288	-0.6557046821671264	$C_{x}H_{y}S$
841	C4H10S1-Pt5	group3S	Pt	-79.5749664	-79.25955885005814	-0.3154075499418525	$C_{x}H_{y}S$
842	C4H10S1-Pd6	group3S	Pd	-79.23351789999998	-78.96067134940756	-0.27284655059241913	$C_{x}H_{y}S$
843	C4H8S1-Cu6	group3S	Cu	-70.89138494999997	-71.02248072700331	0.1310957770033383	$C_{x}H_{y}S$
844	C3H6S1-Au4	group3S	Au	-53.97688077999999	-54.4906973310938	0.5138165510938109	$C_{x}H_{y}S$
845	C4H10S1-Cu2	group3S	Cu	-78.17330336999999	-78.39165667377574	0.218353303775757	$C_{x}H_{y}S$
846	C4H10S1-Cu3	group3S	Cu	-78.19360833000002	-78.53680001049835	0.3431916804983359	$C_{x}H_{y}S$
847	C4H10S1-Ag1	group3S	Ag	-78.09078352	-77.95251270918621	-0.13827081081379333	$C_{x}H_{y}S$
848	C3H6S1-Rh7	group3S	Rh	-55.474626099999966	-55.44692491036905	-0.02770118963091761	$C_{x}H_{y}S$
849	C4H10S1-Ir2	group3S	Ir	-79.39248935	-78.57763571155054	-0.8148536384494633	$C_{x}H_{y}S$
850	C3H6S1-Ag4	group3S	Ag	-53.35959882	-53.51053142385948	0.1509326038594807	$C_{x}H_{y}S$
851	C4H8S1-Cu5	group3S	Cu	-70.73001678999998	-71.58833920160974	0.8583224116097625	$C_{x}H_{y}S$
852	C4H10S1-Ag2	group3S	Ag	-78.03682708999997	-78.01670114019001	-0.02012594980996596	$C_{x}H_{y}S$
853	C4H10S1-Rh2	group3S	Rh	-79.07338306000003	-78.61584368507326	-0.45753937492676755	$C_{x}H_{y}S$
854	C2H4S1-Au2	group3S	Au	-36.72787454999997	-38.73079210408092	2.002917554080952	$C_{x}H_{y}S$
855	C4H10S1-Ag2	group3S	Ag	-78.06551688999997	-77.95701377622379	-0.10850311377618027	$C_{x}H_{y}S$
856	C1H3N1-Ag1	group3N	Ag	-27.748409170000002	-29.36844636045695	1.620037190456948	$C_{x}H_{y}N$
857	C1H5N1-Ag1	group3N	Ag	-36.16932614999999	-37.41811331413937	1.2487871641393795	$C_{x}H_{y}N$
858	C2H5N1-Ag2	group3N	Ag	-44.71930631999999	-45.559308088153365	0.8400017681533782	$C_{x}H_{y}N$
859	C2H5N1-Ag2	group3N	Ag	-44.323889829999985	-45.08377035563279	0.7598805256328021	$C_{x}H_{y}N$
860	C2H7N1-Ag1	group3N	Ag	-52.903784909999985	-53.440722400215634	0.5369374902156494	$C_{x}H_{y}N$
861	C2H7N1-Ag1	group3N	Ag	-52.56931506999999	-53.26739227940155	0.6980772094015606	$C_{x}H_{y}N$
862	C3H7N1-Ag2	group3N	Ag	-61.37320251999998	-61.49659439631415	0.12339187631417303	$C_{x}H_{y}N$
863	C3H7N1-Ag2	group3N	Ag	-61.06036107	-61.08828101858497	0.027919948584973042	$C_{x}H_{y}N$
864	C3H7N1-Ag2	group3N	Ag	-61.30018190999999	-61.302475546235925	0.0022936362359331497	$C_{x}H_{y}N$
865	C3H7N1-Ag1	group3N	Ag	-60.709724669999986	-61.26097846390474	0.5512537939047562	$C_{x}H_{y}N$
866	C3H7N1-Ag2	group3N	Ag	-61.66030891999998	-61.767216459023246	0.10690753902326833	$C_{x}H_{y}N$
867	C3H9N1-Ag2	group3N	Ag	-69.55321479	-69.71754733188371	0.16433254188370938	$C_{x}H_{y}N$
868	C3H9N1-Ag4	group3N	Ag	-69.63185321999998	-69.83705267113645	0.20519945113646543	$C_{x}H_{y}N$
869	C3H9N1-Ag3	group3N	Ag	-69.27242073	-69.30232160120396	0.029900871203963675	$C_{x}H_{y}N$
870	C3H9N1-Ag3	group3N	Ag	-69.02797625	-69.03855189635546	0.010575646355462709	$C_{x}H_{y}N$
871	C4H9N1-Ag2	group3N	Ag	-77.97039784999998	-78.04958993181181	0.07919208181182569	$C_{x}H_{y}N$
872	C4H9N1-Ag1	group3N	Ag	-78.05410541999998	-77.90739582740707	-0.14670959259291294	$C_{x}H_{y}N$
873	C4H9N1-Ag2	group3N	Ag	-77.70985026	-77.6416106894163	-0.06823957058369956	$C_{x}H_{y}N$
874	C4H9N1-Ag2	group3N	Ag	-77.78787567	-77.68180510323877	-0.1060705667612325	$C_{x}H_{y}N$
875	C4H9N1-Ag2	group3N	Ag	-77.94914702	-77.9426218440174	-0.0065251759826026046	$C_{x}H_{y}N$
876	C4H9N1-Ag1	group3N	Ag	-77.65141296999997	-77.79712600025893	0.14571303025896043	$C_{x}H_{y}N$
877	C4H9N1-Ag3	group3N	Ag	-77.93492470999996	-77.92437529904437	-0.010549410955590588	$C_{x}H_{y}N$
878	C4H9N1-Ag2	group3N	Ag	-77.58349076000002	-77.85816885137767	0.27467809137765187	$C_{x}H_{y}N$
879	C4H9N1-Ag3	group3N	Ag	-78.32494615999997	-78.36603389037174	0.04108773037177116	$C_{x}H_{y}N$
880	C4H9N1-Ag2	group3N	Ag	-78.02041344999998	-78.06713662975437	0.04672317975439455	$C_{x}H_{y}N$
881	C4H11N1-Ag2	group3N	Ag	-86.20048438999999	-86.19216717641592	-0.00831721358406412	$C_{x}H_{y}N$
882	C4H11N1-Ag1	group3N	Ag	-86.26819108000001	-86.23864413827313	-0.029546941726877662	$C_{x}H_{y}N$
883	C4H11N1-Ag2	group3N	Ag	-86.24749111	-86.46117597402609	0.2136848640260922	$C_{x}H_{y}N$
884	C4H11N1-Ag2	group3N	Ag	-86.37869022000001	-86.42563361966862	0.04694339966860639	$C_{x}H_{y}N$
885	C4H11N1-Ag4	group3N	Ag	-85.97271149	-86.03623965050531	0.06352816050531374	$C_{x}H_{y}N$
886	C4H11N1-Ag2	group3N	Ag	-85.94133597000001	-85.93734592582524	-0.003990044174770446	$C_{x}H_{y}N$
887	C4H11N1-Ag4	group3N	Ag	-85.71483254999998	-85.63602704521239	-0.07880550478759574	$C_{x}H_{y}N$
888	C1H3N1-Au1	group3N	Au	-27.896223059999983	-29.246963479697705	1.350740419697722	$C_{x}H_{y}N$
889	C1H5N1-Au1	group3N	Au	-36.342062769999984	-37.39341485700202	1.0513520870020372	$C_{x}H_{y}N$
890	C2H5N1-Au1	group3N	Au	-44.89995977999996	-45.53074468416691	0.6307849041669513	$C_{x}H_{y}N$
891	C2H5N1-Au1	group3N	Au	-44.51698474	-45.346490289935595	0.8295055499355968	$C_{x}H_{y}N$
892	C2H7N1-Au1	group3N	Au	-53.09421166999999	-53.466719507051835	0.37250783705184176	$C_{x}H_{y}N$
893	C2H7N1-Au1	group3N	Au	-52.77767398999998	-53.265153228196624	0.4874792381966415	$C_{x}H_{y}N$
894	C3H7N1-Au1	group3N	Au	-61.56237530999999	-61.512098964734676	-0.05027634526531699	$C_{x}H_{y}N$
895	C3H7N1-Au2	group3N	Au	-61.27083705000001	-61.14202054396582	-0.12881650603419104	$C_{x}H_{y}N$
896	C3H7N1-Au2	group3N	Au	-61.51677245999997	-61.30806743309129	-0.20870502690868165	$C_{x}H_{y}N$
897	C3H7N1-Au1	group3N	Au	-61.36574820999999	-61.38447074959147	0.018722539591479403	$C_{x}H_{y}N$
898	C3H7N1-Au2	group3N	Au	-61.85542764999997	-61.85172169619108	-0.003705953808889717	$C_{x}H_{y}N$
899	C3H9N1-Au2	group3N	Au	-69.75471677999997	-69.77758691582794	0.02287013582797215	$C_{x}H_{y}N$
900	C3H9N1-Au3	group3N	Au	-69.83825946999997	-69.87771814688548	0.0394586768855163	$C_{x}H_{y}N$
901	C3H9N1-Au1	group3N	Au	-69.50874485999998	-69.56826806570461	0.059523205704635984	$C_{x}H_{y}N$
902	C3H9N1-Au2	group3N	Au	-69.23637578	-69.21531149726508	-0.02106428273492611	$C_{x}H_{y}N$
903	C4H9N1-Au1	group3N	Au	-78.12365829999999	-77.8931187183394	-0.23053958166059374	$C_{x}H_{y}N$
904	C4H9N1-Au1	group3N	Au	-78.25951822999997	-78.06501182757248	-0.19450640242749273	$C_{x}H_{y}N$
905	C4H9N1-Au2	group3N	Au	-77.92179600999998	-77.69896427308817	-0.22283173691181446	$C_{x}H_{y}N$
906	C4H9N1-Au2	group3N	Au	-77.99425359999998	-77.75091829866201	-0.24333530133796444	$C_{x}H_{y}N$
907	C4H9N1-Au2	group3N	Au	-78.18196825999996	-77.95311208597029	-0.22885617402967284	$C_{x}H_{y}N$
908	C4H9N1-Au1	group3N	Au	-77.87762276999996	-77.82827292486644	-0.04934984513351992	$C_{x}H_{y}N$
909	C4H9N1-Au3	group3N	Au	-78.15677615999999	-77.96946749384868	-0.18730866615130992	$C_{x}H_{y}N$
910	C4H9N1-Au1	group3N	Au	-77.81031113	-77.78107487369812	-0.029236256301885533	$C_{x}H_{y}N$
911	C4H9N1-Au1	group3N	Au	-78.53577195999998	-78.30831115030891	-0.22746080969106686	$C_{x}H_{y}N$
912	C4H9N1-Au2	group3N	Au	-78.25616501999997	-78.15959796220369	-0.09656705779627828	$C_{x}H_{y}N$
913	C4H11N1-Au2	group3N	Au	-86.41915735999999	-86.2503055762409	-0.16885178375908083	$C_{x}H_{y}N$
914	C4H11N1-Au1	group3N	Au	-86.47706261999997	-86.30126178873932	-0.17580083126064494	$C_{x}H_{y}N$
915	C4H11N1-Au2	group3N	Au	-86.50061693999999	-86.52676065439665	0.026143714396667406	$C_{x}H_{y}N$
916	C4H11N1-Au2	group3N	Au	-86.58478413	-86.54931191884006	-0.03547221115994148	$C_{x}H_{y}N$
917	C4H11N1-Au3	group3N	Au	-86.19145040999996	-86.21421436728038	0.022763957280417912	$C_{x}H_{y}N$
918	C4H11N1-Au1	group3N	Au	-86.17005505999998	-85.95055173500873	-0.21950332499125125	$C_{x}H_{y}N$
919	C4H11N1-Au3	group3N	Au	-85.94084999	-85.86373510805858	-0.07711488194142646	$C_{x}H_{y}N$
920	C1H3N1-Cu1	group3N	Cu	-28.02513571999998	-29.602492660560138	1.5773569405601577	$C_{x}H_{y}N$
921	C1H5N1-Cu1	group3N	Cu	-36.34949280000001	-37.59954994854665	1.2500571485466452	$C_{x}H_{y}N$
922	C2H5N1-Cu2	group3N	Cu	-44.90229320999998	-45.82058814029671	0.9182949302967245	$C_{x}H_{y}N$
923	C2H5N1-Cu1	group3N	Cu	-44.56138066	-45.49538834329415	0.9340076832941548	$C_{x}H_{y}N$
924	C2H7N1-Cu2	group3N	Cu	-53.082591269999966	-53.433036139310126	0.3504448693101594	$C_{x}H_{y}N$
925	C2H7N1-Cu1	group3N	Cu	-52.74060811999999	-53.33980204713727	0.5991939271372786	$C_{x}H_{y}N$
926	C3H7N1-Cu2	group3N	Cu	-61.58281390000002	-61.73552527273822	0.152711372738203	$C_{x}H_{y}N$
927	C3H7N1-Cu3	group3N	Cu	-61.24162003999999	-61.124565130418546	-0.11705490958144082	$C_{x}H_{y}N$
928	C3H7N1-Cu5	group3N	Cu	-61.43663206999997	-61.44983726599849	0.013205195998516217	$C_{x}H_{y}N$
929	C3H7N1-Cu3	group3N	Cu	-61.34974187	-61.43420868858815	0.08446681858814742	$C_{x}H_{y}N$
930	C3H7N1-Cu2	group3N	Cu	-61.84347623999997	-62.07416396989585	0.23068772989587671	$C_{x}H_{y}N$
931	C3H9N1-Cu2	group3N	Cu	-69.72074219000001	-69.91131310081039	0.19057091081037925	$C_{x}H_{y}N$
932	C3H9N1-Cu2	group3N	Cu	-69.82081426999997	-70.05917200476358	0.23835773476361055	$C_{x}H_{y}N$
933	C3H9N1-Cu3	group3N	Cu	-69.37945901	-69.4876547588235	0.10819574882349059	$C_{x}H_{y}N$
934	C3H9N1-Cu3	group3N	Cu	-69.16397856999998	-69.15632742502348	-0.00765114497650643	$C_{x}H_{y}N$
935	C4H9N1-Cu3	group3N	Cu	-78.29795145999998	-78.37028234650415	0.07233088650417585	$C_{x}H_{y}N$
936	C4H9N1-Cu1	group3N	Cu	-78.25264214999999	-78.21341728966594	-0.03922486033404482	$C_{x}H_{y}N$
937	C4H9N1-Cu2	group3N	Cu	-77.93294333	-77.73984360693306	-0.19309972306693624	$C_{x}H_{y}N$
938	C4H9N1-Cu4	group3N	Cu	-77.92636870000001	-78.04049077218444	0.11412207218442916	$C_{x}H_{y}N$
939	C4H9N1-Cu4	group3N	Cu	-78.07982317	-78.22146639168979	0.14164322168979027	$C_{x}H_{y}N$
940	C4H9N1-Cu2	group3N	Cu	-77.86866133000001	-78.04025079182452	0.17158946182451018	$C_{x}H_{y}N$
941	C4H9N1-Cu4	group3N	Cu	-78.05399890000001	-78.12891779365505	0.07491889365503823	$C_{x}H_{y}N$
942	C4H9N1-Cu1	group3N	Cu	-77.82891852	-77.83451930361248	0.0056007836124791766	$C_{x}H_{y}N$
943	C4H9N1-Cu1	group3N	Cu	-78.54459825999999	-78.5133611631927	-0.031237096807288367	$C_{x}H_{y}N$
944	C4H9N1-Cu4	group3N	Cu	-78.18538151000001	-78.19262339336056	0.00724188336054965	$C_{x}H_{y}N$
945	C4H11N1-Cu3	group3N	Cu	-86.37155468999998	-86.520088281806	0.14853359180601444	$C_{x}H_{y}N$
946	C4H11N1-Cu1	group3N	Cu	-86.44358989	-86.39095473531425	-0.05263515468574553	$C_{x}H_{y}N$
947	C4H11N1-Cu3	group3N	Cu	-86.438153	-86.69631424217845	0.2581612421784456	$C_{x}H_{y}N$
948	C4H11N1-Cu3	group3N	Cu	-86.51116602999997	-86.56427796674002	0.0531119367400521	$C_{x}H_{y}N$
949	C4H11N1-Cu5	group3N	Cu	-86.04290421000002	-86.1813496885177	0.1384454785176814	$C_{x}H_{y}N$
950	C4H11N1-Cu5	group3N	Cu	-86.06147841	-86.16928522133304	0.1078068113330346	$C_{x}H_{y}N$
951	C4H11N1-Cu5	group3N	Cu	-85.80267379999998	-86.06575608654309	0.26308228654310994	$C_{x}H_{y}N$
952	C1H3N1-Ir2	group3N	Ir	-29.47488629999998	-29.64680061332703	0.17191431332705065	$C_{x}H_{y}N$
953	C1H5N1-Ir1	group3N	Ir	-37.33146938999994	-37.93614938676072	0.6046799967607797	$C_{x}H_{y}N$
954	C2H5N1-Ir2	group3N	Ir	-45.68641778999995	-45.92193333898831	0.23551554898836002	$C_{x}H_{y}N$
955	C2H5N1-Ir3	group3N	Ir	-45.59757007999997	-45.28436178604031	-0.31320829395966143	$C_{x}H_{y}N$
956	C2H7N1-Ir1	group3N	Ir	-54.07598153999993	-53.946855906277904	-0.12912563372202612	$C_{x}H_{y}N$
957	C2H7N1-Ir2	group3N	Ir	-53.72764730999995	-53.43823992395664	-0.2894073860433153	$C_{x}H_{y}N$
958	C3H7N1-Ir3	group3N	Ir	-63.2592075	-63.00870719942499	-0.2505003005750126	$C_{x}H_{y}N$
959	C3H7N1-Ir2	group3N	Ir	-62.77237066999999	-61.67213141785432	-1.1002392521456699	$C_{x}H_{y}N$
960	C3H7N1-Ir5	group3N	Ir	-62.54823010999996	-61.914596550488	-0.6336335595119635	$C_{x}H_{y}N$
961	C3H7N1-Ir2	group3N	Ir	-62.72782940000002	-61.73153631689931	-0.99629308310071	$C_{x}H_{y}N$
962	C3H7N1-Ir3	group3N	Ir	-62.50563920000002	-62.00626101035464	-0.49937818964537684	$C_{x}H_{y}N$
963	C3H9N1-Ir2	group3N	Ir	-70.70000725	-70.32705209092019	-0.37295515907980814	$C_{x}H_{y}N$
964	C3H9N1-Ir1	group3N	Ir	-70.80352530999994	-70.31367619996249	-0.48984911003745424	$C_{x}H_{y}N$
965	C3H9N1-Ir3	group3N	Ir	-70.36842449999995	-69.80025185517866	-0.5681726448212885	$C_{x}H_{y}N$
966	C3H9N1-Ir3	group3N	Ir	-70.13968095999996	-69.53192769053308	-0.6077532694668832	$C_{x}H_{y}N$
967	C4H9N1-Ir2	group3N	Ir	-79.69313209999996	-78.63133045590729	-1.061801644092668	$C_{x}H_{y}N$
968	C4H9N1-Ir4	group3N	Ir	-79.61241014999996	-78.85173002597433	-0.760680124025626	$C_{x}H_{y}N$
969	C4H9N1-Ir3	group3N	Ir	-79.0650852	-78.15470879295725	-0.9103764070427474	$C_{x}H_{y}N$
970	C4H9N1-Ir3	group3N	Ir	-79.05059626000002	-78.21532392788428	-0.8352723321157356	$C_{x}H_{y}N$
971	C4H9N1-Ir4	group3N	Ir	-79.20258109999997	-78.61572426900901	-0.5868568309909676	$C_{x}H_{y}N$
972	C4H9N1-Ir2	group3N	Ir	-78.89401814999997	-78.39496817309625	-0.49904997690372	$C_{x}H_{y}N$
973	C4H9N1-Ir4	group3N	Ir	-79.15033513000003	-78.5119953419577	-0.6383397880423303	$C_{x}H_{y}N$
974	C4H9N1-Ir1	group3N	Ir	-78.86494989999994	-78.03613897522719	-0.8288109247727533	$C_{x}H_{y}N$
975	C4H9N1-Ir4	group3N	Ir	-80.12324632000002	-79.96150025456912	-0.1617460654309042	$C_{x}H_{y}N$
976	C4H9N1-Ir5	group3N	Ir	-79.38658023999994	-78.62771984231044	-0.758860397689503	$C_{x}H_{y}N$
977	C4H11N1-Ir3	group3N	Ir	-87.38636732999998	-86.98662273202002	-0.39974459797996076	$C_{x}H_{y}N$
978	C4H11N1-Ir1	group3N	Ir	-87.42285776999995	-86.70041342823053	-0.7224443417694175	$C_{x}H_{y}N$
979	C4H11N1-Ir3	group3N	Ir	-87.40413095999997	-87.11838572838832	-0.28574523161165644	$C_{x}H_{y}N$
980	C4H11N1-Ir3	group3N	Ir	-87.46784271000001	-87.08470695357217	-0.3831357564278477	$C_{x}H_{y}N$
981	C4H11N1-Ir4	group3N	Ir	-87.03491368999994	-86.66067658461583	-0.37423710538411115	$C_{x}H_{y}N$
982	C4H11N1-Ir3	group3N	Ir	-87.04419333999999	-86.58672818682135	-0.4574651531786458	$C_{x}H_{y}N$
983	C4H11N1-Ir5	group3N	Ir	-86.78020842000001	-86.49903316286004	-0.2811752571399637	$C_{x}H_{y}N$
984	C1H3N1-Ni2	group3N	Ni	-29.25393810999998	-29.209292304348473	-0.044645805651505555	$C_{x}H_{y}N$
985	C1H5N1-Ni1	group3N	Ni	-36.93799472999996	-37.81833854997755	0.8803438199775897	$C_{x}H_{y}N$
986	C2H5N1-Ni2	group3N	Ni	-45.43290042999996	-45.81140458566237	0.37850415566241224	$C_{x}H_{y}N$
987	C2H5N1-Ni1	group3N	Ni	-45.237729220000006	-45.70497272192574	0.4672435019257364	$C_{x}H_{y}N$
988	C2H7N1-Ni1	group3N	Ni	-53.683325319999994	-53.82023469006121	0.13690937006121828	$C_{x}H_{y}N$
989	C2H7N1-Ni1	group3N	Ni	-53.35134163999999	-53.59045636602402	0.2391147260240345	$C_{x}H_{y}N$
990	C3H7N1-Ni3	group3N	Ni	-62.10191420000001	-61.794097704027536	-0.3078164959724745	$C_{x}H_{y}N$
991	C3H7N1-Ni3	group3N	Ni	-61.769980110000006	-61.619455154737956	-0.1505249552620498	$C_{x}H_{y}N$
992	C3H7N1-Ni6	group3N	Ni	-62.12889661999998	-61.82459472966993	-0.30430189033004496	$C_{x}H_{y}N$
993	C3H7N1-Ni3	group3N	Ni	-61.825581580000005	-61.744708827372556	-0.08087275262744953	$C_{x}H_{y}N$
994	C3H7N1-Ni4	group3N	Ni	-62.114428610000004	-61.787940887329704	-0.3264877226703007	$C_{x}H_{y}N$
995	C3H9N1-Ni2	group3N	Ni	-70.34093695999996	-70.16020201393941	-0.18073494606055363	$C_{x}H_{y}N$
996	C3H9N1-Ni2	group3N	Ni	-70.43291125999997	-70.32273373620208	-0.11017752379788703	$C_{x}H_{y}N$
997	C3H9N1-Ni3	group3N	Ni	-70.01694118	-69.7273908325078	-0.2895503474922094	$C_{x}H_{y}N$
998	C3H9N1-Ni3	group3N	Ni	-69.78599335999996	-69.50545492884476	-0.2805384311552075	$C_{x}H_{y}N$
999	C4H9N1-Ni4	group3N	Ni	-78.86750445999996	-78.65005581336874	-0.21744864663122598	$C_{x}H_{y}N$
1000	C4H9N1-Ni5	group3N	Ni	-79.10722573999999	-78.83623234694213	-0.2709933930578643	$C_{x}H_{y}N$
1001	C4H9N1-Ni2	group3N	Ni	-78.68887130999997	-77.95803225746418	-0.7308390525357851	$C_{x}H_{y}N$
1002	C4H9N1-Ni3	group3N	Ni	-78.68532624	-78.13984378941936	-0.5454824505806357	$C_{x}H_{y}N$
1003	C4H9N1-Ni4	group3N	Ni	-78.77264781999997	-78.50757235465444	-0.2650754653455323	$C_{x}H_{y}N$
1004	C4H9N1-Ni4	group3N	Ni	-78.83798536999996	-78.4997557694865	-0.33822960051345774	$C_{x}H_{y}N$
1005	C4H9N1-Ni4	group3N	Ni	-78.76396413999998	-78.39295991640014	-0.3710042235998401	$C_{x}H_{y}N$
1006	C4H9N1-Ni3	group3N	Ni	-78.51065411999997	-78.42676958959443	-0.08388453040554111	$C_{x}H_{y}N$
1007	C4H9N1-Ni4	group3N	Ni	-78.78195612999997	-78.47078818805177	-0.31116794194819875	$C_{x}H_{y}N$
1008	C4H9N1-Ni6	group3N	Ni	-79.04035979999998	-78.37501880097611	-0.6653409990238686	$C_{x}H_{y}N$
1009	C4H11N1-Ni2	group3N	Ni	-87.01662340999997	-86.64453934070099	-0.3720840692989782	$C_{x}H_{y}N$
1010	C4H11N1-Ni1	group3N	Ni	-87.05056030999998	-86.60938968147791	-0.4411706285220731	$C_{x}H_{y}N$
1011	C4H11N1-Ni3	group3N	Ni	-87.06383543999999	-86.99452715688909	-0.06930828311089954	$C_{x}H_{y}N$
1012	C4H11N1-Ni3	group3N	Ni	-87.12085483999999	-86.84192490907563	-0.27892993092436313	$C_{x}H_{y}N$
1013	C4H11N1-Ni5	group3N	Ni	-86.68590159999997	-86.43797021769203	-0.24793138230793943	$C_{x}H_{y}N$
1014	C4H11N1-Ni4	group3N	Ni	-86.68786311999997	-86.4721117297572	-0.21575139024277235	$C_{x}H_{y}N$
1015	C4H11N1-Ni5	group3N	Ni	-86.42453957999999	-86.3299928345083	-0.09454674549168374	$C_{x}H_{y}N$
1016	C1H3N1-Pd2	group3N	Pd	-28.870912239999996	-29.715965479162698	0.8450532391627021	$C_{x}H_{y}N$
1017	C1H5N1-Pd1	group3N	Pd	-36.92150197000001	-37.870268462692266	0.9487664926922577	$C_{x}H_{y}N$
1018	C2H5N1-Pd3	group3N	Pd	-45.26183550000002	-45.52016947309137	0.25833397309135364	$C_{x}H_{y}N$
1019	C2H5N1-Pd2	group3N	Pd	-45.201262120000024	-45.41410504339862	0.2128429233985969	$C_{x}H_{y}N$
1020	C2H7N1-Pd2	group3N	Pd	-53.70604315000003	-53.72407834900809	0.018035199008060943	$C_{x}H_{y}N$
1021	C2H7N1-Pd2	group3N	Pd	-53.36458965999998	-53.41781518404222	0.053225524042240124	$C_{x}H_{y}N$
1022	C3H7N1-Pd3	group3N	Pd	-62.38500264999999	-61.95480761366559	-0.43019503633440337	$C_{x}H_{y}N$
1023	C3H7N1-Pd3	group3N	Pd	-62.03550567000002	-61.646795692297104	-0.3887099777029164	$C_{x}H_{y}N$
1024	C3H7N1-Pd5	group3N	Pd	-62.21112578000003	-61.841479472217806	-0.36964630778222585	$C_{x}H_{y}N$
1025	C3H7N1-Pd4	group3N	Pd	-61.66695950000002	-61.709380044053084	0.04242054405306561	$C_{x}H_{y}N$
1026	C3H7N1-Pd2	group3N	Pd	-62.51059418	-62.23443525514401	-0.27615892485599147	$C_{x}H_{y}N$
1027	C3H9N1-Pd4	group3N	Pd	-70.41617501000002	-70.3464600719413	-0.06971493805872342	$C_{x}H_{y}N$
1028	C3H9N1-Pd4	group3N	Pd	-70.45247884000003	-70.46376640455874	0.011287564558713825	$C_{x}H_{y}N$
1029	C3H9N1-Pd3	group3N	Pd	-70.06633252	-69.81579919521836	-0.25053332478164236	$C_{x}H_{y}N$
1030	C3H9N1-Pd4	group3N	Pd	-69.83468541000002	-69.58012068419836	-0.25456472580165723	$C_{x}H_{y}N$
1031	C4H9N1-Pd3	group3N	Pd	-79.06734138000002	-78.69186923344708	-0.37547214655293715	$C_{x}H_{y}N$
1032	C4H9N1-Pd4	group3N	Pd	-79.07034924999999	-78.76767948843582	-0.30266976156417513	$C_{x}H_{y}N$
1033	C4H9N1-Pd4	group3N	Pd	-78.69143100000002	-78.53223004957754	-0.1592009504224876	$C_{x}H_{y}N$
1034	C4H9N1-Pd3	group3N	Pd	-78.74522618000003	-78.15959336927814	-0.58563281072189	$C_{x}H_{y}N$
1035	C4H9N1-Pd4	group3N	Pd	-78.86648708000001	-78.54765940884221	-0.3188276711578055	$C_{x}H_{y}N$
1036	C4H9N1-Pd3	group3N	Pd	-78.51085132000003	-78.47374258741087	-0.03710873258916081	$C_{x}H_{y}N$
1037	C4H9N1-Pd6	group3N	Pd	-78.87059447000001	-78.6150548501103	-0.2555396198897171	$C_{x}H_{y}N$
1038	C4H9N1-Pd1	group3N	Pd	-78.46454504000002	-78.0456819262857	-0.4188631137143233	$C_{x}H_{y}N$
1039	C4H9N1-Pd3	group3N	Pd	-79.22542098000002	-78.90687728303583	-0.3185436969641984	$C_{x}H_{y}N$
1040	C4H9N1-Pd4	group3N	Pd	-78.94544771	-78.76471188441575	-0.18073582558425016	$C_{x}H_{y}N$
1041	C4H11N1-Pd4	group3N	Pd	-87.10929713000002	-86.99298852683032	-0.11630860316969915	$C_{x}H_{y}N$
1042	C4H11N1-Pd3	group3N	Pd	-87.09886931	-86.96388775055469	-0.13498155944530765	$C_{x}H_{y}N$
1043	C4H11N1-Pd4	group3N	Pd	-87.0733267	-87.03955045781017	-0.03377624218983044	$C_{x}H_{y}N$
1044	C4H11N1-Pd2	group3N	Pd	-87.21675597000001	-86.81305952023435	-0.4036964497656612	$C_{x}H_{y}N$
1045	C4H11N1-Pd6	group3N	Pd	-86.83629278000001	-86.59649619123174	-0.2397965887682716	$C_{x}H_{y}N$
1046	C4H11N1-Pd4	group3N	Pd	-86.79729732999999	-86.580027108446	-0.21727022155398856	$C_{x}H_{y}N$
1047	C4H11N1-Pd5	group3N	Pd	-86.56237551999999	-86.42775784773481	-0.13461767226517907	$C_{x}H_{y}N$
1048	C1H3N1-Pt2	group3N	Pt	-29.26858808999998	-29.819751817783363	0.5511637277833827	$C_{x}H_{y}N$
1049	C1H5N1-Pt1	group3N	Pt	-37.371269859999984	-37.946844013900524	0.5755741539005399	$C_{x}H_{y}N$
1050	C2H5N1-Pt2	group3N	Pt	-45.595956520000016	-45.9652859632411	0.3693294432410852	$C_{x}H_{y}N$
1051	C2H5N1-Pt2	group3N	Pt	-45.675055120000025	-45.472040206268076	-0.20301491373194835	$C_{x}H_{y}N$
1052	C2H7N1-Pt2	group3N	Pt	-54.132464019999986	-53.833464612103825	-0.29899940789616153	$C_{x}H_{y}N$
1053	C2H7N1-Pt2	group3N	Pt	-53.8294487	-53.40642472868181	-0.42302397131818736	$C_{x}H_{y}N$
1054	C3H7N1-Pt3	group3N	Pt	-62.75367504999997	-61.88207059998453	-0.8716044500154396	$C_{x}H_{y}N$
1055	C3H7N1-Pt3	group3N	Pt	-62.47368861000001	-61.79708769855965	-0.6766009114403602	$C_{x}H_{y}N$
1056	C3H7N1-Pt5	group3N	Pt	-62.64286744999998	-61.9861600716914	-0.6567073783085817	$C_{x}H_{y}N$
1057	C3H7N1-Pt3	group3N	Pt	-62.59096684999997	-61.76083918189907	-0.8301276681009	$C_{x}H_{y}N$
1058	C3H7N1-Pt2	group3N	Pt	-63.027012809999974	-62.4389306722678	-0.5880821377321723	$C_{x}H_{y}N$
1059	C3H9N1-Pt2	group3N	Pt	-70.80978097999997	-70.33890901528163	-0.4708719647183415	$C_{x}H_{y}N$
1060	C3H9N1-Pt1	group3N	Pt	-70.82374567	-70.33132810460589	-0.4924175653941063	$C_{x}H_{y}N$
1061	C3H9N1-Pt3	group3N	Pt	-70.45517348999999	-69.89647106190023	-0.5587024280997639	$C_{x}H_{y}N$
1062	C3H9N1-Pt3	group3N	Pt	-70.25836723999998	-69.4016901195626	-0.8566771204373822	$C_{x}H_{y}N$
1063	C4H9N1-Pt2	group3N	Pt	-79.18959479	-78.5857818391266	-0.6038129508734045	$C_{x}H_{y}N$
1064	C4H9N1-Pt4	group3N	Pt	-79.45631056000002	-78.85861022844607	-0.597700331553952	$C_{x}H_{y}N$
1065	C4H9N1-Pt2	group3N	Pt	-79.12824626000003	-78.08028273090572	-1.0479635290943037	$C_{x}H_{y}N$
1066	C4H9N1-Pt2	group3N	Pt	-79.1246888	-78.11296197029937	-1.0117268297006348	$C_{x}H_{y}N$
1067	C4H9N1-Pt5	group3N	Pt	-79.30869568999998	-78.84443875666601	-0.4642569333339708	$C_{x}H_{y}N$
1068	C4H9N1-Pt2	group3N	Pt	-78.99238149000001	-78.34707659017009	-0.6453048998299238	$C_{x}H_{y}N$
1069	C4H9N1-Pt4	group3N	Pt	-79.24457698999998	-78.56691524920453	-0.6776617407954575	$C_{x}H_{y}N$
1070	C4H9N1-Pt1	group3N	Pt	-78.96322263000002	-78.15762817125905	-0.8055944587409698	$C_{x}H_{y}N$
1071	C4H9N1-Pt2	group3N	Pt	-79.67382901999997	-78.99397981960136	-0.679849200398607	$C_{x}H_{y}N$
1072	C4H9N1-Pt3	group3N	Pt	-79.35257317999998	-78.63983597990752	-0.7127372000924623	$C_{x}H_{y}N$
1073	C4H11N1-Pt3	group3N	Pt	-87.50333321	-87.00360048131026	-0.49973272868973595	$C_{x}H_{y}N$
1074	C4H11N1-Pt1	group3N	Pt	-87.52181041	-86.71743366208209	-0.8043767479179138	$C_{x}H_{y}N$
1075	C4H11N1-Pt2	group3N	Pt	-87.46206045999998	-87.05579219078125	-0.40626826921872805	$C_{x}H_{y}N$
1076	C4H11N1-Pt2	group3N	Pt	-87.59829638000002	-86.94818453810419	-0.6501118418958356	$C_{x}H_{y}N$
1077	C4H11N1-Pt4	group3N	Pt	-87.18686014999997	-86.638699435866	-0.5481607141339708	$C_{x}H_{y}N$
1078	C4H11N1-Pt2	group3N	Pt	-87.19177958	-86.5164633153168	-0.6753162646832038	$C_{x}H_{y}N$
1079	C4H11N1-Pt5	group3N	Pt	-86.93278457000002	-86.46344487924708	-0.4693396907529461	$C_{x}H_{y}N$
1080	C1H3N1-Rh3	group3N	Rh	-28.751380520000055	-29.38663434562922	0.6352538256291638	$C_{x}H_{y}N$
1081	C1H5N1-Rh1	group3N	Rh	-36.93723497000002	-37.87977581857777	0.9425408485777496	$C_{x}H_{y}N$
1082	C2H5N1-Rh3	group3N	Rh	-45.452363450000064	-45.54704956986428	0.09468611986421394	$C_{x}H_{y}N$
1083	C2H5N1-Rh3	group3N	Rh	-45.23760020000003	-45.242184950727946	0.004584750727914866	$C_{x}H_{y}N$
1084	C2H7N1-Rh2	group3N	Rh	-53.694118919999994	-53.72062791368974	0.026508993689745353	$C_{x}H_{y}N$
1085	C2H7N1-Rh2	group3N	Rh	-53.36174283999998	-53.38494131942845	0.02319847942847275	$C_{x}H_{y}N$
1086	C3H7N1-Rh3	group3N	Rh	-62.44919497999996	-61.9202297736733	-0.5289652063266601	$C_{x}H_{y}N$
1087	C3H7N1-Rh3	group3N	Rh	-62.20217787000007	-61.71077055226291	-0.4914073177371634	$C_{x}H_{y}N$
1088	C3H7N1-Rh6	group3N	Rh	-62.18866847999999	-61.911564071394565	-0.2771044086054246	$C_{x}H_{y}N$
1089	C3H7N1-Rh6	group3N	Rh	-62.200928720000036	-61.82097205964351	-0.37995666035652675	$C_{x}H_{y}N$
1090	C3H7N1-Rh4	group3N	Rh	-62.19291072000004	-62.04000638259125	-0.15290433740879195	$C_{x}H_{y}N$
1091	C3H9N1-Rh3	group3N	Rh	-70.37639108000002	-70.19249343818205	-0.18389764181796409	$C_{x}H_{y}N$
1092	C3H9N1-Rh1	group3N	Rh	-70.35405799000006	-70.0744047294032	-0.27965326059685935	$C_{x}H_{y}N$
1093	C3H9N1-Rh3	group3N	Rh	-70.09930995999997	-69.75548403574122	-0.343825924258752	$C_{x}H_{y}N$
1094	C3H9N1-Rh3	group3N	Rh	-69.81075369000001	-69.46420270685688	-0.34655098314313193	$C_{x}H_{y}N$
1095	C4H9N1-Rh3	group3N	Rh	-79.33886824000007	-78.6185896804356	-0.7202785595644627	$C_{x}H_{y}N$
1096	C4H9N1-Rh4	group3N	Rh	-78.83221252000004	-78.76528542599362	-0.06692709400641661	$C_{x}H_{y}N$
1097	C4H9N1-Rh4	group3N	Rh	-78.71025572000002	-78.2639521012453	-0.446303618754726	$C_{x}H_{y}N$
1098	C4H9N1-Rh3	group3N	Rh	-78.75920540999999	-78.12405273726773	-0.6351526727322607	$C_{x}H_{y}N$
1099	C4H9N1-Rh3	group3N	Rh	-78.8991471	-78.22162599585259	-0.6775211041474023	$C_{x}H_{y}N$
1100	C4H9N1-Rh3	group3N	Rh	-78.51787387999997	-78.53266063634771	0.014786756347746177	$C_{x}H_{y}N$
1101	C4H9N1-Rh5	group3N	Rh	-78.82894629000003	-78.55074872538931	-0.2781975646107213	$C_{x}H_{y}N$
1102	C4H9N1-Rh2	group3N	Rh	-78.49094121000002	-78.20714163101954	-0.2837995789804779	$C_{x}H_{y}N$
1103	C4H9N1-Rh4	group3N	Rh	-78.94999305000005	-78.71015711475003	-0.23983593525001368	$C_{x}H_{y}N$
1104	C4H9N1-Rh6	group3N	Rh	-79.11193424000004	-78.60606993950594	-0.5058643004940961	$C_{x}H_{y}N$
1105	C4H11N1-Rh4	group3N	Rh	-87.04914525999999	-86.9158113023752	-0.13333395762478517	$C_{x}H_{y}N$
1106	C4H11N1-Rh2	group3N	Rh	-87.05875667000004	-86.7092008430363	-0.3495558269637371	$C_{x}H_{y}N$
1107	C4H11N1-Rh3	group3N	Rh	-87.03687919999999	-86.97335491834164	-0.06352428165834567	$C_{x}H_{y}N$
1108	C4H11N1-Rh3	group3N	Rh	-87.15729619000007	-86.95018705364335	-0.20710913635672057	$C_{x}H_{y}N$
1109	C4H11N1-Rh5	group3N	Rh	-86.74833358000006	-86.58500469150925	-0.16332888849080973	$C_{x}H_{y}N$
1110	C4H11N1-Rh4	group3N	Rh	-86.71958952000006	-86.55052904411042	-0.16906047588963702	$C_{x}H_{y}N$
1111	C4H11N1-Rh5	group3N	Rh	-86.47702921000001	-86.39365422730542	-0.08337498269459331	$C_{x}H_{y}N$
1112	C3H6O2-Cu2	group4	Cu	-62.72966754999999	-62.88587973971141	0.15621218971142525	$C_{x}H_{y}O_{(2,3)}$
1113	C3H6O2-Ir2	group4	Ir	-63.89843891999999	-63.503402598524275	-0.39503632147571466	$C_{x}H_{y}O_{(2,3)}$
1114	C3H6O3-Ni3	group4	Ni	-70.15153369000001	-69.85520793171418	-0.29632575828583185	$C_{x}H_{y}O_{(2,3)}$
1115	C4H8O2-Cu3	group4	Cu	-79.87939769000002	-80.18144742146964	0.3020497314696229	$C_{x}H_{y}O_{(2,3)}$
1116	C3H6O3-Ag1	group4	Ag	-70.22316479999998	-70.20670079219298	-0.01646400780700219	$C_{x}H_{y}O_{(2,3)}$
1117	C2H4O2-Ag2	group4	Ag	-46.782531629999994	-47.42548492887664	0.6429532988766482	$C_{x}H_{y}O_{(2,3)}$
1118	C4H8O3-Ir1	group4	Ir	-87.18637550999995	-86.88601584611035	-0.30035966388959423	$C_{x}H_{y}O_{(2,3)}$
1119	C4H8O2-Ag3	group4	Ag	-79.63522933999997	-79.92216069901437	0.28693135901440314	$C_{x}H_{y}O_{(2,3)}$
1120	C2H4O2-Pt3	group4	Pt	-47.43458928000001	-47.30955719156838	-0.12503208843163094	$C_{x}H_{y}O_{(2,3)}$
1121	C3H6O2-Pd2	group4	Pd	-63.60986138999999	-63.40886124491716	-0.20100014508282982	$C_{x}H_{y}O_{(2,3)}$
1122	C4H8O3-Ag2	group4	Ag	-86.87199633	-87.0873823327042	0.21538600270419295	$C_{x}H_{y}O_{(2,3)}$
1123	C1H2O3-Ir4	group4	Ir	-38.09384180999996	-38.094499680898195	0.0006578708982374337	$C_{x}H_{y}O_{(2,3)}$
1124	C4H8O2-Ni1	group4	Ni	-80.40397252999998	-80.22502509907432	-0.17894743092566046	$C_{x}H_{y}O_{(2,3)}$
1125	C2H4O2-Pt2	group4	Pt	-46.75334257999998	-47.069916708147055	0.3165741281470744	$C_{x}H_{y}O_{(2,3)}$
1126	C4H8O2-Pt3	group4	Pt	-80.16609014	-79.9680727310291	-0.19801740897089815	$C_{x}H_{y}O_{(2,3)}$
1127	C4H8O2-Au2	group4	Au	-79.73855463000001	-79.95282651467068	0.2142718846706657	$C_{x}H_{y}O_{(2,3)}$
1128	C3H6O2-Pd3	group4	Pd	-63.811946809999995	-63.53538084265608	-0.27656596734391314	$C_{x}H_{y}O_{(2,3)}$
1129	C4H8O2-Pt2	group4	Pt	-80.22076212000002	-79.75365487237335	-0.46710724762667155	$C_{x}H_{y}O_{(2,3)}$
1130	C4H8O3-Pt1	group4	Pt	-87.22044879999999	-86.9199265636667	-0.3005222363332791	$C_{x}H_{y}O_{(2,3)}$
1131	C4H8O3-Rh3	group4	Rh	-87.32551752	-87.32957188980497	0.004054369804961766	$C_{x}H_{y}O_{(2,3)}$
1132	C4H8O2-Au3	group4	Au	-80.10173727	-80.25402942391342	0.15229215391342166	$C_{x}H_{y}O_{(2,3)}$
1133	C3H6O2-Pt2	group4	Pt	-63.481344579999984	-63.00327606496382	-0.47806851503616343	$C_{x}H_{y}O_{(2,3)}$
1134	C3H6O3-Cu3	group4	Cu	-69.61519312999997	-69.70500749690477	0.08981436690480393	$C_{x}H_{y}O_{(2,3)}$
1135	C1H2O2-Pd4	group4	Pd	-30.349025659999995	-30.777730449923993	0.42870478992399796	$C_{x}H_{y}O_{(2,3)}$
1136	C2H4O2-Ni2	group4	Ni	-47.33216986999997	-47.59960043995953	0.26743056995955783	$C_{x}H_{y}O_{(2,3)}$
1137	C4H8O2-Rh5	group4	Rh	-80.60354853999996	-80.46798511943585	-0.13556342056411097	$C_{x}H_{y}O_{(2,3)}$
1138	C4H8O3-Pd3	group4	Pd	-86.90756603	-86.80804060084117	-0.099525429158831	$C_{x}H_{y}O_{(2,3)}$
1139	C4H8O2-Rh1	group4	Rh	-80.34320554000004	-80.1034147646311	-0.23979077536894522	$C_{x}H_{y}O_{(2,3)}$
1140	C4H8O2-Cu3	group4	Cu	-79.92489684999998	-80.29511314294524	0.3702162929452584	$C_{x}H_{y}O_{(2,3)}$
1141	C1H2O2-Ir3	group4	Ir	-30.839291499999945	-31.150290198720462	0.31099869872051755	$C_{x}H_{y}O_{(2,3)}$
1142	C4H8O2-Rh2	group4	Rh	-80.34198766000003	-80.14381930479742	-0.19816835520261122	$C_{x}H_{y}O_{(2,3)}$
1143	C4H8O2-Au1	group4	Au	-79.83851336999999	-79.66238368175681	-0.17612968824317932	$C_{x}H_{y}O_{(2,3)}$
1144	C1H2O3-Au1	group4	Au	-37.29739445000001	-38.24367330978966	0.9462788597896505	$C_{x}H_{y}O_{(2,3)}$
1145	C4H8O2-Ir1	group4	Ir	-80.49656593999998	-79.95929909499998	-0.5372668450000049	$C_{x}H_{y}O_{(2,3)}$
1146	C4H8O2-Pd3	group4	Pd	-80.11370469000002	-79.50993874164338	-0.6037659483566387	$C_{x}H_{y}O_{(2,3)}$
1147	C3H6O3-Rh3	group4	Rh	-70.10212453000003	-69.86703442794386	-0.2350901020561622	$C_{x}H_{y}O_{(2,3)}$
1148	C1H2O3-Cu2	group4	Cu	-37.066078790000006	-38.53202636157894	1.465947571578937	$C_{x}H_{y}O_{(2,3)}$
1149	C4H8O2-Ir4	group4	Ir	-80.16550676999998	-79.99481791061402	-0.17068885938596168	$C_{x}H_{y}O_{(2,3)}$
1150	C4H8O2-Ag3	group4	Ag	-79.73872841999997	-79.8662091058662	0.12748068586623162	$C_{x}H_{y}O_{(2,3)}$
1151	C1H2O2-Cu2	group4	Cu	-29.84830089999997	-31.255546273516657	1.4072453735166874	$C_{x}H_{y}O_{(2,3)}$
1152	C3H6O2-Rh5	group4	Rh	-63.72647257	-63.234972509533236	-0.49150006046676253	$C_{x}H_{y}O_{(2,3)}$
1153	C4H8O2-Pt3	group4	Pt	-80.5176439	-80.62580837536663	0.10816447536663532	$C_{x}H_{y}O_{(2,3)}$
1154	C3H6O3-Pd3	group4	Pd	-70.1273319	-69.84666882194588	-0.2806630780541184	$C_{x}H_{y}O_{(2,3)}$
1155	C4H8O2-Au1	group4	Au	-79.60049291000001	-79.55526000860942	-0.045232901390590996	$C_{x}H_{y}O_{(2,3)}$
1156	C4H8O2-Ag1	group4	Ag	-79.80673100999996	-79.64218629165704	-0.16454471834292406	$C_{x}H_{y}O_{(2,3)}$
1157	C2H4O3-Cu1	group4	Cu	-53.34135249000002	-54.09744989739526	0.756097407395238	$C_{x}H_{y}O_{(2,3)}$
1158	C4H8O3-Rh4	group4	Rh	-86.89850844000006	-86.84075371306075	-0.05775472693930794	$C_{x}H_{y}O_{(2,3)}$
1159	C2H4O3-Ir1	group4	Ir	-53.91255517000002	-54.11756691129792	0.205011741297902	$C_{x}H_{y}O_{(2,3)}$
1160	C1H2O3-Ni4	group4	Ni	-38.02121373	-37.94052185188294	-0.08069187811705802	$C_{x}H_{y}O_{(2,3)}$
1161	C4H8O2-Cu2	group4	Cu	-79.58298038999999	-79.8057874479279	0.2228070579279091	$C_{x}H_{y}O_{(2,3)}$
1162	C3H6O3-Ir3	group4	Ir	-70.22026606999998	-69.85326426303361	-0.3670018069663712	$C_{x}H_{y}O_{(2,3)}$
1163	C4H8O3-Ni4	group4	Ni	-86.92904304999996	-86.85930224288857	-0.06974080711138697	$C_{x}H_{y}O_{(2,3)}$
1164	C3H6O2-Pt2	group4	Pt	-63.91258479999999	-63.44566148675925	-0.4669233132407413	$C_{x}H_{y}O_{(2,3)}$
1165	C2H4O2-Pd4	group4	Pd	-46.761833190000004	-46.208417070079335	-0.5534161199206693	$C_{x}H_{y}O_{(2,3)}$
1166	C4H8O2-Ni2	group4	Ni	-80.35838280999997	-80.08547537155414	-0.2729074384458272	$C_{x}H_{y}O_{(2,3)}$
1167	C4H8O3-Pd4	group4	Pd	-87.42242938999999	-87.42617144817353	0.003742058173543228	$C_{x}H_{y}O_{(2,3)}$
1168	C1H2O3-Pt2	group4	Pt	-37.97984176	-38.29938090376807	0.31953914376806836	$C_{x}H_{y}O_{(2,3)}$
1169	C4H8O2-Ni2	group4	Ni	-80.48433538999996	-80.35023800949467	-0.1340973805052812	$C_{x}H_{y}O_{(2,3)}$
1170	C3H6O3-Au2	group4	Au	-69.63645237999998	-69.77401419386686	0.13756181386688127	$C_{x}H_{y}O_{(2,3)}$
1171	C2H4O2-Cu2	group4	Cu	-46.75823629000001	-47.4806344824009	0.7223981924008882	$C_{x}H_{y}O_{(2,3)}$
1172	C3H6O2-Ag3	group4	Ag	-63.36601399999998	-63.25418471710283	-0.11182928289714766	$C_{x}H_{y}O_{(2,3)}$
1173	C3H6O2-Rh5	group4	Rh	-64.10893532000006	-63.89960787627608	-0.2093274437239785	$C_{x}H_{y}O_{(2,3)}$
1174	C4H8O3-Pt3	group4	Pt	-87.00657927999998	-86.78963215524257	-0.21694712475741085	$C_{x}H_{y}O_{(2,3)}$
1175	C3H6O3-Pt2	group4	Pt	-70.92032963999998	-70.56492157095578	-0.3554080690442021	$C_{x}H_{y}O_{(2,3)}$
1176	C3H6O2-Au1	group4	Au	-63.35229399999997	-63.55082627716017	0.19853227716019717	$C_{x}H_{y}O_{(2,3)}$
1177	C2H4O3-Rh2	group4	Rh	-53.774460669999996	-53.82761207672358	0.05315140672358609	$C_{x}H_{y}O_{(2,3)}$
1178	C4H8O3-Ag1	group4	Ag	-86.40976711999997	-86.51531623216106	0.10554911216108565	$C_{x}H_{y}O_{(2,3)}$
1179	C4H8O3-Cu3	group4	Cu	-86.91391621999998	-87.23694291557312	0.323026695573148	$C_{x}H_{y}O_{(2,3)}$
1180	C4H8O3-Pt2	group4	Pt	-87.56146983000002	-87.21395532320261	-0.3475145067974097	$C_{x}H_{y}O_{(2,3)}$
1181	C4H8O2-Ir1	group4	Ir	-80.44869583000002	-80.09806917340828	-0.35062665659174286	$C_{x}H_{y}O_{(2,3)}$
1182	C4H8O3-Au2	group4	Au	-86.89563859999998	-86.73097016190506	-0.16466843809492104	$C_{x}H_{y}O_{(2,3)}$
1183	C1H2O2-Ag1	group4	Ag	-29.84064219999999	-31.441105058603767	1.6004628586037768	$C_{x}H_{y}O_{(2,3)}$
1184	C4H8O2-Au2	group4	Au	-79.97647065000001	-80.22427358163142	0.2478029316314121	$C_{x}H_{y}O_{(2,3)}$
1185	C4H8O2-Cu3	group4	Cu	-79.69163586999997	-80.01124852764828	0.3196126576483067	$C_{x}H_{y}O_{(2,3)}$
1186	C4H8O2-Ir2	group4	Ir	-80.72820752999996	-80.27731670467598	-0.45089082532398095	$C_{x}H_{y}O_{(2,3)}$
1187	C3H6O2-Cu2	group4	Cu	-63.36761667999997	-63.54218526185626	0.17456858185629187	$C_{x}H_{y}O_{(2,3)}$
1188	C4H8O2-Ir6	group4	Ir	-80.26581410999995	-79.45722688335401	-0.8085872266459404	$C_{x}H_{y}O_{(2,3)}$
1189	C4H8O3-Pd3	group4	Pd	-87.45225776000001	-87.1728268231467	-0.2794309368533021	$C_{x}H_{y}O_{(2,3)}$
1190	C4H8O2-Pt3	group4	Pt	-80.32030051999999	-80.19885460929865	-0.1214459107013397	$C_{x}H_{y}O_{(2,3)}$
1191	C3H6O3-Au2	group4	Au	-70.23970043999998	-70.37911117966595	0.13941073966597628	$C_{x}H_{y}O_{(2,3)}$
1192	C4H8O2-Au1	group4	Au	-79.66462657	-79.84159446962012	0.1769678996201236	$C_{x}H_{y}O_{(2,3)}$
1193	C4H8O2-Ir2	group4	Ir	-80.34100134999994	-80.00253804434544	-0.3384633056544999	$C_{x}H_{y}O_{(2,3)}$
1194	C3H6O2-Ni2	group4	Ni	-63.42389863	-63.31439337811882	-0.1095052518811741	$C_{x}H_{y}O_{(2,3)}$
1195	C2H4O3-Ni1	group4	Ni	-53.82838147000001	-54.17277617285431	0.3443947028543022	$C_{x}H_{y}O_{(2,3)}$
1196	C3H6O2-Ir2	group4	Ir	-63.90446154999995	-63.13390920164717	-0.7705523483527799	$C_{x}H_{y}O_{(2,3)}$
1197	C4H8O3-Ni3	group4	Ni	-87.58879797999998	-87.3690274167298	-0.21977056327017408	$C_{x}H_{y}O_{(2,3)}$
1198	C4H8O2-Ag3	group4	Ag	-79.96572744999997	-80.28435421484775	0.3186267648477781	$C_{x}H_{y}O_{(2,3)}$
1199	C1H2O3-Rh5	group4	Rh	-37.96943250999999	-37.90819224894667	-0.06124026105332092	$C_{x}H_{y}O_{(2,3)}$
1200	C3H6O3-Rh4	group4	Rh	-70.92181417	-70.68910868016064	-0.23270548983936123	$C_{x}H_{y}O_{(2,3)}$
1201	C3H6O3-Ag2	group4	Ag	-69.64032558	-69.73152561373288	0.0912000337328891	$C_{x}H_{y}O_{(2,3)}$
1202	C4H8O2-Ni4	group4	Ni	-80.27527923999997	-80.04825946994991	-0.22701977005006313	$C_{x}H_{y}O_{(2,3)}$
1203	C3H6O2-Pd3	group4	Pd	-63.32547617	-62.99654053964687	-0.3289356303531292	$C_{x}H_{y}O_{(2,3)}$
1204	C1H2O2-Ni2	group4	Ni	-30.50023847	-31.49170991229773	0.9914714422977298	$C_{x}H_{y}O_{(2,3)}$
1205	C3H6O2-Ni3	group4	Ni	-63.642485480000005	-63.05314949526418	-0.5893359847358255	$C_{x}H_{y}O_{(2,3)}$
1206	C3H6O3-Ni3	group4	Ni	-70.82628939	-70.54153712111209	-0.28475226888791383	$C_{x}H_{y}O_{(2,3)}$
1207	C4H8O3-Cu4	group4	Cu	-86.40844071999999	-86.70086238670291	0.29242166670292136	$C_{x}H_{y}O_{(2,3)}$
1208	C4H8O3-Rh2	group4	Rh	-87.39662225000001	-87.03289186399616	-0.36373038600385144	$C_{x}H_{y}O_{(2,3)}$
1209	C2H4O3-Au1	group4	Au	-53.354411089999985	-54.09729258969522	0.7428814996952369	$C_{x}H_{y}O_{(2,3)}$
1210	C2H4O2-Rh4	group4	Rh	-47.492823240000064	-47.29735378838588	-0.19546945161418705	$C_{x}H_{y}O_{(2,3)}$
1211	C2H4O2-Ni3	group4	Ni	-46.80406689	-46.543560550894505	-0.2605063391054969	$C_{x}H_{y}O_{(2,3)}$
1212	C4H8O2-Pd2	group4	Pd	-80.35312936999998	-80.23481319753397	-0.11831617246600956	$C_{x}H_{y}O_{(2,3)}$
1213	C4H8O3-Au1	group4	Au	-86.42443505	-86.54342838121237	0.11899333121236566	$C_{x}H_{y}O_{(2,3)}$
1214	C3H6O2-Au1	group4	Au	-62.87618653999999	-62.950181845622545	0.07399530562255308	$C_{x}H_{y}O_{(2,3)}$
1215	C4H8O2-Rh5	group4	Rh	-80.11482840000002	-79.91732549664313	-0.19750290335689158	$C_{x}H_{y}O_{(2,3)}$
1216	C4H8O3-Ni3	group4	Ni	-87.47067382	-87.46199741568364	-0.008676404316361186	$C_{x}H_{y}O_{(2,3)}$
1217	C4H8O2-Rh5	group4	Rh	-80.17150129999999	-79.58490562067826	-0.5865956793217322	$C_{x}H_{y}O_{(2,3)}$
1218	C2H4O2-Au1	group4	Au	-46.12398252999998	-47.21057046014596	1.0865879301459813	$C_{x}H_{y}O_{(2,3)}$
1219	C4H8O2-Ag2	group4	Ag	-79.94626239999997	-80.0371629618246	0.09090056182463968	$C_{x}H_{y}O_{(2,3)}$
1220	C2H4O2-Cu1	group4	Cu	-46.14395564	-47.276708588045125	1.1327529480451233	$C_{x}H_{y}O_{(2,3)}$
1221	C3H6O3-Ir3	group4	Ir	-71.02534865999996	-70.54187240467712	-0.48347625532284155	$C_{x}H_{y}O_{(2,3)}$
1222	C1H2O2-Pt1	group4	Pt	-30.444247829999995	-31.432383092987067	0.9881352629870719	$C_{x}H_{y}O_{(2,3)}$
1223	C4H8O2-Cu1	group4	Cu	-79.88602356000001	-80.08141292890645	0.195389368906433	$C_{x}H_{y}O_{(2,3)}$
1224	C3H6O3-Pt3	group4	Pt	-70.21298547999999	-69.79507562808544	-0.4179098519145441	$C_{x}H_{y}O_{(2,3)}$
1225	C4H8O3-Ir2	group4	Ir	-87.01200513000003	-86.82536281954754	-0.18664231045249835	$C_{x}H_{y}O_{(2,3)}$
1226	C1H2O3-Pd5	group4	Pd	-37.89294595000001	-37.79179603323245	-0.10114991676756091	$C_{x}H_{y}O_{(2,3)}$
1227	C4H8O3-Ag2	group4	Ag	-86.92998797000001	-87.10325089047444	0.17326292047442848	$C_{x}H_{y}O_{(2,3)}$
1228	C3H6O2-Rh3	group4	Rh	-63.300131590000035	-63.0003767807113	-0.29975480928873566	$C_{x}H_{y}O_{(2,3)}$
1229	C2H4O3-Pd4	group4	Pd	-53.77540099999999	-53.51915119688273	-0.25624980311725665	$C_{x}H_{y}O_{(2,3)}$
1230	C4H8O2-Cu2	group4	Cu	-79.80022286999997	-80.00400089113266	0.20377802113269183	$C_{x}H_{y}O_{(2,3)}$
1231	C2H4O2-Ir2	group4	Ir	-46.78438467000001	-47.00614852983094	0.22176385983092928	$C_{x}H_{y}O_{(2,3)}$
1232	C4H8O2-Ni3	group4	Ni	-80.45684745	-80.33265284580064	-0.12419460419936001	$C_{x}H_{y}O_{(2,3)}$
1233	C3H6O2-Pt2	group4	Pt	-63.23850801999998	-63.001274697656044	-0.2372333223439398	$C_{x}H_{y}O_{(2,3)}$
1234	C3H6O3-Cu3	group4	Cu	-70.28914473999998	-70.56697374750243	0.2778290075024472	$C_{x}H_{y}O_{(2,3)}$
1235	C4H8O2-Rh4	group4	Rh	-80.19823983999999	-80.14473788990713	-0.0535019500928513	$C_{x}H_{y}O_{(2,3)}$
1236	C4H8O2-Pd5	group4	Pd	-80.14953928	-79.93407474788732	-0.21546453211267647	$C_{x}H_{y}O_{(2,3)}$
1237	C4H8O2-Ni1	group4	Ni	-80.1487818	-79.7461965353982	-0.40258526460179667	$C_{x}H_{y}O_{(2,3)}$
1238	C2H4O2-Au1	group4	Au	-46.69677795000001	-47.69534915887023	0.9985712088702172	$C_{x}H_{y}O_{(2,3)}$
1239	C4H8O2-Ag2	group4	Ag	-79.59699319999999	-79.67679743035954	0.07980423035955653	$C_{x}H_{y}O_{(2,3)}$
1240	C1H2O2-Rh3	group4	Rh	-30.61935206000004	-31.17010407953692	0.5507520195368798	$C_{x}H_{y}O_{(2,3)}$
1241	C2H4O2-Ag1	group4	Ag	-46.14879743999998	-47.24275308946467	1.0939556494646894	$C_{x}H_{y}O_{(2,3)}$
1242	C4H8O2-Pd3	group4	Pd	-80.40414153	-80.41094959585823	0.0068080658582232445	$C_{x}H_{y}O_{(2,3)}$
1243	C4H8O2-Pd3	group4	Pd	-80.26803511999998	-80.07140437002046	-0.19663074997951924	$C_{x}H_{y}O_{(2,3)}$
1244	C1H2O2-Au1	group4	Au	-29.836606889999985	-31.38085965418339	1.5442527641834047	$C_{x}H_{y}O_{(2,3)}$
1245	C3H6O2-Ag1	group4	Ag	-63.14423239999999	-63.34705367169458	0.20282127169458875	$C_{x}H_{y}O_{(2,3)}$
1246	C4H8O3-Ir2	group4	Ir	-87.5967134	-87.14592835467161	-0.4507850453283879	$C_{x}H_{y}O_{(2,3)}$
1247	C2H4O3-Ag1	group4	Ag	-53.37511436999998	-54.01998905978752	0.6448746897875424	$C_{x}H_{y}O_{(2,3)}$
1248	C4H8O2-Pt1	group4	Pt	-80.22945222999999	-79.75384203408946	-0.47561019591053366	$C_{x}H_{y}O_{(2,3)}$
1249	C4H8O2-Pd3	group4	Pd	-80.59245340000001	-80.33601486730218	-0.25643853269782824	$C_{x}H_{y}O_{(2,3)}$
1250	C3H6O2-Cu2	group4	Cu	-63.175905529999966	-63.255761238797376	0.07985570879741033	$C_{x}H_{y}O_{(2,3)}$
1251	C2H4O3-Pt1	group4	Pt	-53.89447080999997	-54.02906468067145	0.13459387067148043	$C_{x}H_{y}O_{(2,3)}$
1252	C3H6O2-Ir3	group4	Ir	-63.43980977000001	-62.9652558272729	-0.4745539427271126	$C_{x}H_{y}O_{(2,3)}$
1253	C2H4O2-Rh3	group4	Rh	-46.86787456999997	-46.51944998822737	-0.3484245817725977	$C_{x}H_{y}O_{(2,3)}$
1254	C4H8O3-Au2	group4	Au	-86.87193926999998	-87.13830869118655	0.2663694211865675	$C_{x}H_{y}O_{(2,3)}$
1255	C3H6O3-Pd3	group4	Pd	-70.72899619000003	-70.4438121524552	-0.28518403754483757	$C_{x}H_{y}O_{(2,3)}$
1256	C1H2O3-Ag2	group4	Ag	-37.33638768	-38.208509871789936	0.8721221917899342	$C_{x}H_{y}O_{(2,3)}$
1257	C3H6O2-Au1	group4	Au	-63.13362060999998	-63.36646681975693	0.23284620975694992	$C_{x}H_{y}O_{(2,3)}$
1258	C3H6O2-Ni2	group4	Ni	-63.89689602999999	-63.63951279892427	-0.25738323107572114	$C_{x}H_{y}O_{(2,3)}$
1259	C3H6O2-Ag2	group4	Ag	-62.86593174999999	-62.921764267022255	0.055832517022267325	$C_{x}H_{y}O_{(2,3)}$
1260	C4H8O3-Cu1	group4	Cu	-86.73232444000001	-87.21392891388071	0.4816044738806937	$C_{x}H_{y}O_{(2,3)}$
1261	C2H4O2-Ir2	group4	Ir	-47.45228710999993	-47.546297242505794	0.09401013250586487	$C_{x}H_{y}O_{(2,3)}$
1262	C4H8O2-Pt1	group4	Pt	-80.41374781000002	-79.98476858951379	-0.4289792204862266	$C_{x}H_{y}O_{(2,3)}$
1263	C2H4O2-Pd3	group4	Pd	-47.24719994000003	-47.25502309006763	0.007823150067601148	$C_{x}H_{y}O_{(2,3)}$
1264	C3H7N1O2-Cu2	carbamate_esters	Cu	-75.47947266	-75.41275692744566	-0.06671573255434282	Carbamates
1265	C3H7N1O2-Pt3	carbamate_esters	Pt	-76.45326609	-75.90204386965368	-0.5512222203463182	Carbamates
1266	C4H9N1O2-Pt2	carbamate_esters	Pt	-93.34563435000001	-92.8960334575634	-0.4496008924366066	Carbamates
1267	C4H9N1O2-Au1	carbamate_esters	Au	-92.61168347	-92.53853620810342	-0.07314726189657961	Carbamates
1268	C2H5N1O2-Rh4	carbamate_esters	Rh	-60.02011078000004	-59.49405244782294	-0.5260583321771009	Carbamates
1269	C2H5N1O2-Pt3	carbamate_esters	Pt	-60.09443921999997	-59.54157774493659	-0.5528614750633807	Carbamates
1270	C4H9N1O2-Ir4	carbamate_esters	Ir	-93.05031625999993	-92.69593806311512	-0.3543781968848094	Carbamates
1271	C3H7N1O2-Rh6	carbamate_esters	Rh	-76.49377437000004	-76.1675654885411	-0.326208881458939	Carbamates
1272	C3H7N1O2-Ni4	carbamate_esters	Ni	-76.52808528999998	-76.23315906770492	-0.2949262222950608	Carbamates
1273	C4H9N1O2-Ni2	carbamate_esters	Ni	-92.93426138000001	-92.86763539889671	-0.06662598110330009	Carbamates
1274	C4H9N1O2-Rh7	carbamate_esters	Rh	-92.45115274000005	-92.38426213539029	-0.06689060460976748	Carbamates
1275	C3H7N1O2-Au3	carbamate_esters	Au	-75.75913933999999	-75.77815343473345	0.01901409473346405	Carbamates
1276	C3H7N1O2-Au2	carbamate_esters	Au	-75.46402117999997	-75.56935071461866	0.10532953461868999	Carbamates
1277	C3H7N1O2-Pd4	carbamate_esters	Pd	-75.98580449000002	-75.85339818576402	-0.13240630423599953	Carbamates
1278	C4H9N1O2-Pd3	carbamate_esters	Pd	-93.11977730000001	-93.07937156314779	-0.04040573685222171	Carbamates
1279	C4H9N1O2-Pd4	carbamate_esters	Pd	-92.71541589000003	-92.73308564495183	0.01766975495179679	Carbamates
1280	C4H9N1O2-Au2	carbamate_esters	Au	-92.16470021999999	-92.37925125361681	0.2145510336168286	Carbamates
1281	C3H7N1O2-Ir3	carbamate_esters	Ir	-76.49467529999993	-75.91734950698638	-0.5773257930135429	Carbamates
1282	C1H3N1O2-Pd4	carbamate_esters	Pd	-43.23012861000001	-43.188419251825096	-0.041709358174912836	Carbamates
1283	C4H9N1O2-Ir2	carbamate_esters	Ir	-93.36394107000001	-93.01138937564087	-0.3525516943591356	Carbamates
1284	C4H9N1O2-Ir4	carbamate_esters	Ir	-92.22549605999995	-92.0196320725534	-0.20586398744654844	Carbamates
1285	C3H7N1O2-Cu2	carbamate_esters	Cu	-75.46189916999998	-75.63782491927496	0.17592574927498106	Carbamates
1286	C4H9N1O2-Ni3	carbamate_esters	Ni	-92.9191826	-93.13060105471635	0.2114184547163518	Carbamates
1287	C4H9N1O2-Ir4	carbamate_esters	Ir	-93.29018445999998	-93.16721126426387	-0.12297319573610821	Carbamates
1288	C4H9N1O2-Au2	carbamate_esters	Au	-92.14757149999997	-92.34853147108532	0.20095997108535357	Carbamates
1289	C3H7N1O2-Ag4	carbamate_esters	Ag	-75.75161887000002	-75.99254430995161	0.24092543995159588	Carbamates
1290	C3H7N1O2-Pd3	carbamate_esters	Pd	-76.36344032	-76.21216911089019	-0.15127120910980807	Carbamates
1291	C3H7N1O2-Pt2	carbamate_esters	Pt	-76.54579086000001	-76.10923849171078	-0.4365523682892274	Carbamates
1292	C3H7N1O2-Cu4	carbamate_esters	Cu	-75.78454087	-76.19977739776019	0.41523652776018594	Carbamates
1293	C3H7N1O2-Pd3	carbamate_esters	Pd	-76.07253942	-75.82843132953992	-0.24410809046007387	Carbamates
1294	C2H5N1O2-Ir2	carbamate_esters	Ir	-60.06236477999994	-59.68639842863942	-0.3759663513605176	Carbamates
1295	C4H9N1O2-Pd6	carbamate_esters	Pd	-93.16452313000002	-92.95409722234822	-0.21042590765179625	Carbamates
1296	C3H7N1O2-Ir5	carbamate_esters	Ir	-76.67776784	-76.61476228690648	-0.06300555309351807	Carbamates
1297	C4H9N1O2-Rh6	carbamate_esters	Rh	-93.12675378	-92.92768101105571	-0.1990727689442906	Carbamates
1298	C4H9N1O2-Pt4	carbamate_esters	Pt	-93.37592950999999	-93.27281410493899	-0.10311540506100414	Carbamates
1299	C1H3N1O2-Ag2	carbamate_esters	Ag	-42.66730537999999	-43.58251522851873	0.9152098485187423	Carbamates
1300	C4H9N1O2-Ag4	carbamate_esters	Ag	-92.44821963999999	-92.20585912830782	-0.2423605116921692	Carbamates
1301	C4H9N1O2-Rh5	carbamate_esters	Rh	-93.17775876000002	-92.66642392354012	-0.5113348364598949	Carbamates
1302	C3H7N1O2-Ir3	carbamate_esters	Ir	-76.58716833999995	-76.2917840305802	-0.29538430941974525	Carbamates
1303	C4H9N1O2-Ni4	carbamate_esters	Ni	-92.83097348999996	-92.55255611334039	-0.27841737665957567	Carbamates
1304	C3H7N1O2-Au2	carbamate_esters	Au	-75.44129564999997	-75.4065257627655	-0.03476988723447505	Carbamates
1305	C4H9N1O2-Ag2	carbamate_esters	Ag	-92.16763624999999	-92.14565276375461	-0.02198348624537516	Carbamates
1306	C4H9N1O2-Ag3	carbamate_esters	Ag	-92.43487082999997	-92.47352564342643	0.03865481342646149	Carbamates
1307	C4H9N1O2-Pt2	carbamate_esters	Pt	-93.21018396	-92.7506489922495	-0.45953496775049985	Carbamates
1308	C2H5N1O2-Au1	carbamate_esters	Au	-59.04552856999999	-59.323994786462194	0.27846621646220626	Carbamates
1309	C4H9N1O2-Ag1	carbamate_esters	Ag	-92.59210987	-92.61615894633675	0.024049076336751796	Carbamates
1310	C4H9N1O2-Cu5	carbamate_esters	Cu	-92.13549990000001	-92.32789316013289	0.1923932601328744	Carbamates
1311	C3H7N1O2-Ni4	carbamate_esters	Ni	-76.38666799999999	-76.13649836601499	-0.2501696339849957	Carbamates
1312	C4H9N1O2-Pd4	carbamate_esters	Pd	-92.90676740999999	-92.7359447411058	-0.17082266889418918	Carbamates
1313	C1H3N1O2-Ni3	carbamate_esters	Ni	-43.35876911999998	-43.31667669776846	-0.04209242223151932	Carbamates
1314	C4H9N1O2-Pt2	carbamate_esters	Pt	-93.09579191	-92.50427068704845	-0.5915212229515561	Carbamates
1315	C4H9N1O2-Ag4	carbamate_esters	Ag	-91.64527909999998	-91.65052046261252	0.005241362612537159	Carbamates
1316	C3H7N1O2-Pd6	carbamate_esters	Pd	-76.45990412999998	-76.2064997184162	-0.25340441158378724	Carbamates
1317	C4H9N1O2-Ni4	carbamate_esters	Ni	-93.31384106999997	-92.98439675219203	-0.3294443178079405	Carbamates
1318	C2H5N1O2-Pd3	carbamate_esters	Pd	-59.730481080000004	-59.465154908502825	-0.2653261714971791	Carbamates
1319	C3H7N1O2-Ag2	carbamate_esters	Ag	-75.81627785	-75.89456830920771	0.07829045920770739	Carbamates
1320	C4H9N1O2-Ni4	carbamate_esters	Ni	-93.2243317	-93.03944296489144	-0.18488873510855797	Carbamates
1321	C4H9N1O2-Rh5	carbamate_esters	Rh	-93.29234808000007	-92.87049449505068	-0.42185358494938896	Carbamates
1322	C4H9N1O2-Pt3	carbamate_esters	Pt	-93.16599580000002	-92.55840520402647	-0.6075905959735479	Carbamates
1323	C4H9N1O2-Ag2	carbamate_esters	Ag	-92.14107588999997	-92.03696577357364	-0.10411011642632673	Carbamates
1324	C4H9N1O2-Rh4	carbamate_esters	Rh	-92.95155836999999	-92.77097957719016	-0.18057879280982547	Carbamates
1325	C4H9N1O2-Cu2	carbamate_esters	Cu	-92.18892629999999	-92.25366689034271	0.06474059034272273	Carbamates
1326	C4H9N1O2-Pd6	carbamate_esters	Pd	-92.79113096999998	-92.66806359796095	-0.1230673720390314	Carbamates
1327	C4H9N1O2-Ni5	carbamate_esters	Ni	-92.92081895999996	-92.9777921252532	0.0569731652532397	Carbamates
1328	C2H5N1O2-Pd3	carbamate_esters	Pd	-59.71083563000002	-59.64173452414251	-0.06910110585751283	Carbamates
1329	C4H9N1O2-Au3	carbamate_esters	Au	-91.71066671	-91.48541167853034	-0.22525503146965775	Carbamates
1330	C4H9N1O2-Au3	carbamate_esters	Au	-92.42266925000001	-92.39161540919352	-0.03105384080649287	Carbamates
1331	C4H9N1O2-Ir5	carbamate_esters	Ir	-93.44871916	-92.87461894219328	-0.5741002178067163	Carbamates
1332	C1H3N1O2-Rh4	carbamate_esters	Rh	-43.343896760000064	-43.55433074089003	0.21043398088996668	Carbamates
1333	C1H3N1O2-Cu4	carbamate_esters	Cu	-42.78311824999997	-42.99223473348141	0.20911648348143785	Carbamates
1334	C3H7N1O2-Cu4	carbamate_esters	Cu	-75.88905686999999	-76.13702827480016	0.24797140480016822	Carbamates
1335	C4H9N1O2-Cu3	carbamate_esters	Cu	-92.55819632999999	-92.85880320306683	0.3006068730668403	Carbamates
1336	C2H5N1O2-Au1	carbamate_esters	Au	-58.993382499999996	-59.35152937512577	0.3581468751257759	Carbamates
1337	C4H9N1O2-Au3	carbamate_esters	Au	-92.50980263999998	-92.7087523253956	0.1989496853956183	Carbamates
1338	C3H7N1O2-Ir2	carbamate_esters	Ir	-76.36497985999995	-75.86754985055265	-0.4974300094472994	Carbamates
1339	C4H9N1O2-Ag4	carbamate_esters	Ag	-92.61231850000001	-92.59650122498894	-0.01581727501107366	Carbamates
1340	C4H9N1O2-Pd6	carbamate_esters	Pd	-92.52128868	-92.37768965893031	-0.14359902106969002	Carbamates
1341	C4H9N1O2-Pt4	carbamate_esters	Pt	-93.38576948000002	-93.04117220136047	-0.34459727863955436	Carbamates
1342	C2H5N1O2-Ni2	carbamate_esters	Ni	-59.94432460999997	-59.52200384448004	-0.4223207655199275	Carbamates
1343	C4H9N1O2-Cu3	carbamate_esters	Cu	-92.34656767999996	-92.85079543737294	0.5042277573729734	Carbamates
1344	C4H9N1O2-Au1	carbamate_esters	Au	-92.24485025999996	-92.0636001488297	-0.18125011117025736	Carbamates
1345	C4H9N1O2-Rh6	carbamate_esters	Rh	-92.81754771000004	-92.62471786309648	-0.19282984690356386	Carbamates
1346	C2H5N1O2-Ag2	carbamate_esters	Ag	-59.004401839999986	-58.97928424172939	-0.02511759827059734	Carbamates
1347	C1H3N1O2-Pt2	carbamate_esters	Pt	-43.435763269999995	-43.72578924454308	0.29002597454308443	Carbamates
1348	C2H5N1O2-Ag2	carbamate_esters	Ag	-59.05878010999999	-59.340795708118804	0.28201559811881793	Carbamates
1349	C4H9N1O2-Rh3	carbamate_esters	Rh	-93.16998845000006	-93.08505530851413	-0.08493314148593356	Carbamates
1350	C4H9N1O2-Ir4	carbamate_esters	Ir	-93.50757864000002	-92.69064241995764	-0.8169362200423791	Carbamates
1351	C3H7N1O2-Pt3	carbamate_esters	Pt	-76.68564187999999	-76.40681959210066	-0.27882228789933095	Carbamates
1352	C3H7N1O2-Ni2	carbamate_esters	Ni	-76.14571182999998	-75.82695154633976	-0.31876028366022524	Carbamates
1353	C2H5N1O2-Rh3	carbamate_esters	Rh	-59.82730203	-59.24544772196222	-0.5818543080377765	Carbamates
1354	C4H9N1O2-Au4	carbamate_esters	Au	-92.62746404	-92.48979837864495	-0.13766566135505798	Carbamates
1355	C2H5N1O2-Ni2	carbamate_esters	Ni	-59.74421486	-59.57587771293319	-0.1683371470668078	Carbamates
1356	C4H9N1O2-Ir4	carbamate_esters	Ir	-92.99325141999998	-92.57380987631632	-0.4194415436836607	Carbamates
1357	C2H5N1O2-Cu3	carbamate_esters	Cu	-59.02225028999999	-58.96473155712879	-0.0575187328711948	Carbamates
1358	C4H9N1O2-Cu4	carbamate_esters	Cu	-91.85384899000002	-92.2030138109305	0.34916482093048273	Carbamates
1359	C4H9N1O2-Cu4	carbamate_esters	Cu	-92.38605471	-92.56849126853109	0.1824365585310943	Carbamates
1360	C4H9N1O2-Pt4	carbamate_esters	Pt	-92.97673486999997	-92.66201930793906	-0.3147155620609112	Carbamates
1361	C3H7N1O2-Rh4	carbamate_esters	Rh	-76.27337501000005	-76.035856459048	-0.23751855095204633	Carbamates
1362	C3H7N1O2-Pt3	carbamate_esters	Pt	-76.29220350999998	-75.7838053166788	-0.5083981933211845	Carbamates
1363	C4H9N1O2-Rh4	carbamate_esters	Rh	-93.18190400999998	-92.96904030562044	-0.2128637043795436	Carbamates
1364	C4H9N1O2-Pd5	carbamate_esters	Pd	-93.01592948000001	-92.69484494683456	-0.32108453316544683	Carbamates
1365	C2H5N1O2-Pt2	carbamate_esters	Pt	-59.83435069000001	-59.5979363861115	-0.23641430388850893	Carbamates
1366	C4H9N1O2-Ir3	carbamate_esters	Ir	-93.36882790999994	-92.937994425375	-0.43083348462494087	Carbamates
1367	C1H3N1O2-Au1	carbamate_esters	Au	-42.67675843000001	-43.69426340357781	1.0175049735778003	Carbamates
1368	C3H7N1O2-Ni5	carbamate_esters	Ni	-76.45547017999996	-76.16680134055296	-0.2886688394469985	Carbamates
1369	C3H7N1O2-Rh3	carbamate_esters	Rh	-76.41518007999997	-76.21872149330089	-0.19645858669908023	Carbamates
1370	C3H7N1O2-Ag3	carbamate_esters	Ag	-75.44252524000001	-75.62420144092441	0.18167620092440018	Carbamates
1371	C3H7N1O2-Ag2	carbamate_esters	Ag	-75.39783968	-75.3579515562797	-0.039888123720302815	Carbamates
1372	C2H5N1O2-Cu2	carbamate_esters	Cu	-59.16066992999998	-59.380639337252504	0.21996940725252045	Carbamates
1373	C1H3N1O2-Ir3	carbamate_esters	Ir	-43.468840969999974	-43.50483507871604	0.035994108716067785	Carbamates
1374	C4H9N1O2-Ag2	carbamate_esters	Ag	-92.09279248999997	-92.16517958672429	0.0723870967243272	Carbamates
1375	C4H9N1O2-Cu3	carbamate_esters	Cu	-92.19086964000002	-92.47059765338922	0.27972801338920306	Carbamates
1376	C4H9N1O2-Ni4	carbamate_esters	Ni	-92.45314351999997	-92.3014746523776	-0.1516688676223623	Carbamates
1377	C4H9N1O2-Cu4	carbamate_esters	Cu	-92.72618073000001	-92.8752872128606	0.14910648286058859	Carbamates
1378	C4H9N1O2-Ni5	carbamate_esters	Ni	-92.76178608999999	-92.32892197545577	-0.43286411454421625	Carbamates
1379	C4H9N1O2-Pd5	carbamate_esters	Pd	-93.27541035000002	-92.81774244866277	-0.45766790133724555	Carbamates
1380	C3H7N1O2-Rh3	carbamate_esters	Rh	-76.15045100000003	-75.84345823370342	-0.30699276629661654	Carbamates
1381	C4H9N1O2-Pt4	carbamate_esters	Pt	-92.23479552999999	-91.98119732333171	-0.25359820666827204	Carbamates
1382	C2H5N1O2-Ir2	carbamate_esters	Ir	-60.155967069999974	-59.58061072271097	-0.5753563472890022	Carbamates
1383	C3H7N1O2-Au2	carbamate_esters	Au	-75.82730672999998	-75.8419586435118	0.01465191351182682	Carbamates
1384	C4H9N1O1-Au3	oximes	Au	-83.47053625000001	-83.35669129030622	-0.11384495969379316	Oximes
1385	C4H9N1O1-Rh4	oximes	Rh	-84.67679333999996	-84.11140540937006	-0.5653879306298961	Oximes
1386	C3H7N1O1-Rh6	oximes	Rh	-68.20967502000002	-67.54809244074328	-0.6615825792567449	Oximes
1387	C3H7N1O1-Pt4	oximes	Pt	-68.19633586999998	-67.28780101582426	-0.908534854175727	Oximes
1388	C4H9N1O1-Ir5	oximes	Ir	-85.03711057999999	-84.12478919441855	-0.9123213855814356	Oximes
1389	C4H9N1O1-Pd4	oximes	Pd	-84.42478505999998	-83.91266492795862	-0.5121201320413604	Oximes
1390	C1H3N1O1-Ni3	oximes	Ni	-34.724006729999985	-34.357220086800815	-0.36678664319916976	Oximes
1391	C3H7N1O1-Ir5	oximes	Ir	-68.50628754000002	-67.18984080326194	-1.3164467367380723	Oximes
1392	C4H9N1O1-Rh4	oximes	Rh	-84.71849076000007	-84.1623616218685	-0.556129138131567	Oximes
1393	C4H9N1O1-Ni4	oximes	Ni	-84.56240851000001	-84.06336225990081	-0.4990462500991981	Oximes
1394	C4H9N1O1-Pd5	oximes	Pd	-84.27381299000001	-84.21203296344471	-0.06178002655529724	Oximes
1395	C4H9N1O1-Ir5	oximes	Ir	-84.75717452999993	-84.23001311873591	-0.5271614112640179	Oximes
1396	C3H7N1O1-Au2	oximes	Au	-67.16650526999996	-66.84071645707698	-0.3257888129229798	Oximes
1397	C1H3N1O1-Au2	oximes	Au	-33.587143499999996	-34.285687567844874	0.6985440678448782	Oximes
1398	C4H9N1O1-Rh6	oximes	Rh	-84.67408369000003	-84.26831696957946	-0.4057667204205728	Oximes
1399	C3H7N1O1-Ag3	oximes	Ag	-67.03892549999998	-66.8934581693824	-0.14546733061757777	Oximes
1400	C4H9N1O1-Ni4	oximes	Ni	-84.57081898999996	-84.05631556387794	-0.5145034261220189	Oximes
1401	C3H7N1O1-Pd6	oximes	Pd	-68.12850849	-67.72419037331605	-0.4043181166839531	Oximes
1402	C2H5N1O1-Pd7	oximes	Pd	-51.246260570000004	-50.84606852762461	-0.4001920423753944	Oximes
1403	C4H9N1O1-Pd5	oximes	Pd	-84.48871794000002	-83.9647487036792	-0.5239692363208093	Oximes
1404	C4H9N1O1-Pd8	oximes	Pd	-84.72576112000002	-84.37342262606396	-0.35233849393605965	Oximes
1405	C4H9N1O1-Cu7	oximes	Cu	-84.16535800999998	-83.90364557041264	-0.2617124395873418	Oximes
1406	C3H7N1O1-Rh6	oximes	Rh	-68.19993182000002	-67.94229950882361	-0.2576323111764083	Oximes
1407	C3H7N1O1-Ir5	oximes	Ir	-68.49885721999999	-67.98459949195225	-0.5142577280477383	Oximes
1408	C1H3N1O1-Pd3	oximes	Pd	-34.47318561999998	-34.74353335115242	0.27034773115244093	Oximes
1409	C4H9N1O1-Pt5	oximes	Pt	-84.47754844999997	-84.3215041956631	-0.15604425433687652	Oximes
1410	C3H7N1O1-Pd5	oximes	Pd	-67.91652726000001	-67.43850294069202	-0.47802431930799116	Oximes
1411	C1H3N1O1-Pt3	oximes	Pt	-34.860617779999984	-34.83237431003809	-0.028243469961893197	Oximes
1412	C4H9N1O1-Pt4	oximes	Pt	-84.73165597000002	-84.0962625338365	-0.6353934361635254	Oximes
1413	C4H9N1O1-Ag3	oximes	Ag	-83.26563254999996	-83.54644571288193	0.28081316288196945	Oximes
1414	C4H9N1O1-Rh6	oximes	Rh	-84.44271284000007	-84.43646856683756	-0.006244273162508307	Oximes
1415	C4H9N1O1-Ag2	oximes	Ag	-83.56891364	-83.3419525922209	-0.2269610477790991	Oximes
1416	C3H7N1O1-Ni5	oximes	Ni	-68.18100874999999	-67.38185437109185	-0.7991543789081419	Oximes
1417	C4H9N1O1-Au2	oximes	Au	-83.51713705999998	-83.80433388950766	0.28719682950767833	Oximes
1418	C3H7N1O1-Ni4	oximes	Ni	-67.30980456999998	-67.39904856199855	0.08924399199857191	Oximes
1419	C2H5N1O1-Rh5	oximes	Rh	-51.54778201000005	-50.723382300371654	-0.8243997096283948	Oximes
1420	C2H5N1O1-Ag3	oximes	Ag	-50.34563459	-50.64424848963285	0.2986138996328478	Oximes
1421	C1H3N1O1-Cu3	oximes	Cu	-33.72848553	-34.52113011731482	0.7926445873148182	Oximes
1422	C2H5N1O1-Au1	oximes	Au	-50.09891597999996	-50.85829489543487	0.7593789154349082	Oximes
1423	C3H7N1O1-Cu6	oximes	Cu	-67.47153500999997	-67.40175436926235	-0.06978064073761914	Oximes
1424	C4H9N1O1-Au3	oximes	Au	-83.78051015	-83.8919715018996	0.1114613518996066	Oximes
1425	C3H7N1O1-Pt5	oximes	Pt	-68.30483600000002	-67.71206619809927	-0.5927698019007579	Oximes
1426	C4H9N1O1-Au1	oximes	Au	-83.8909473	-83.37780611728431	-0.5131411827156853	Oximes
1427	C4H9N1O1-Pt4	oximes	Pt	-84.73422678999998	-84.03804031312025	-0.6961864768797312	Oximes
1428	C4H9N1O1-Pt4	oximes	Pt	-84.62556144000001	-84.22576006967796	-0.3998013703220522	Oximes
1429	C2H5N1O1-Ag1	oximes	Ag	-50.07478753999999	-50.60660946476246	0.5318219247624683	Oximes
1430	C4H9N1O1-Cu2	oximes	Cu	-83.85152031999996	-83.76588650974071	-0.0856338102592531	Oximes
1431	C2H5N1O1-Ni3	oximes	Ni	-51.54201029999996	-50.65221491899682	-0.8897953810031396	Oximes
1432	C4H9N1O1-Ni4	oximes	Ni	-84.46610608999998	-84.20036578432	-0.26574030567998363	Oximes
1433	C4H9N1O1-Pd6	oximes	Pd	-84.26484777000002	-84.4497754203831	0.1849276503830879	Oximes
1434	C4H9N1O1-Ag3	oximes	Ag	-83.73140910000001	-83.4849992584306	-0.2464098415694025	Oximes
1435	C4H9N1O1-Ni4	oximes	Ni	-84.49375978	-84.13843018329776	-0.35532959670224784	Oximes
1436	C3H7N1O1-Pt3	oximes	Pt	-68.53375967	-67.66877730068845	-0.8649823693115479	Oximes
1437	C4H9N1O1-Cu3	oximes	Cu	-83.32684597999997	-83.91433675285829	0.5874907728583167	Oximes
1438	C4H9N1O1-Rh5	oximes	Rh	-84.49681867999999	-84.23897391648114	-0.2578447635188468	Oximes
1439	C4H9N1O1-Cu5	oximes	Cu	-84.03967872999999	-83.83748103319157	-0.20219769680842603	Oximes
1440	C4H9N1O1-Ni4	oximes	Ni	-84.15666908999998	-84.2674121632464	0.11074307324642518	Oximes
1441	C4H9N1O1-Ir4	oximes	Ir	-86.76753482999993	-85.17622237915839	-1.5913124508415422	Oximes
1442	C3H7N1O1-Rh6	oximes	Rh	-68.03144627	-67.64762171149611	-0.3838245585038891	Oximes
1443	C3H7N1O1-Pd6	oximes	Pd	-68.00309941	-67.60051838941723	-0.40258102058277245	Oximes
1444	C3H7N1O1-Ir5	oximes	Ir	-68.31137607999995	-67.79160246393926	-0.5197736160606894	Oximes
1445	C4H9N1O1-Ag3	oximes	Ag	-83.62428208	-83.75291723622298	0.12863515622298394	Oximes
1446	C2H5N1O1-Pt3	oximes	Pt	-51.591334640000014	-50.79693570656896	-0.7943989334310544	Oximes
1447	C1H3N1O1-Rh3	oximes	Rh	-34.66046323000006	-34.783863830394274	0.12340060039421274	Oximes
1448	C3H7N1O1-Cu4	oximes	Cu	-67.12872419000001	-67.0102218191405	-0.11850237085951676	Oximes
1449	C4H9N1O1-Ir3	oximes	Ir	-84.93494449000002	-84.0901550910883	-0.8447893989117148	Oximes
1450	C2H5N1O1-Cu3	oximes	Cu	-50.53048763999999	-50.511386635827066	-0.019101004172924263	Oximes
1451	C1H3N1O1-Ir2	oximes	Ir	-35.13508547999993	-34.801381248436456	-0.3337042315634733	Oximes
1452	C2H5N1O1-Cu2	oximes	Cu	-50.10520765000001	-50.897164824352274	0.7919571743522624	Oximes
1453	C4H9N1O1-Rh5	oximes	Rh	-84.66010265000006	-84.21327994273115	-0.4468227072689075	Oximes
1454	C4H9N1O1-Au2	oximes	Au	-83.60039681999996	-83.5408056003083	-0.059591219691654373	Oximes
1455	C2H5N1O1-Ir3	oximes	Ir	-51.87030698000001	-50.470192686582095	-1.4001142934179143	Oximes
1456	C3H7N1O1-Ag2	oximes	Ag	-67.26633501999999	-67.10951857303745	-0.15681644696253727	Oximes
1457	C4H9N1O1-Ir5	oximes	Ir	-84.97238404999996	-84.41751471133006	-0.5548693386699028	Oximes
1458	C2H5N1O1-Ni4	oximes	Ni	-51.14931889999997	-50.46699141747475	-0.682327482525217	Oximes
1459	C4H9N1O1-Cu3	oximes	Cu	-83.35365350000001	-83.26600856827558	-0.08764493172442656	Oximes
1460	C4H9N1O1-Au1	oximes	Au	-83.68715477	-83.44480886341799	-0.24234590658201682	Oximes
1461	C3H7N1O1-Au1	oximes	Au	-67.41916134999997	-67.23422109460623	-0.18494025539374093	Oximes
1462	C1H3N1O1-Ag2	oximes	Ag	-33.19648042	-34.57913876699305	1.382658346993047	Oximes
1463	C4H9N1O1-Pt6	oximes	Pt	-84.38621283999998	-84.26609284538257	-0.12011999461741141	Oximes
1464	C4H9N1O1-Pd4	oximes	Pd	-84.39730794000002	-84.21516419043745	-0.18214374956257018	Oximes
1465	C4H9N1O1-Cu7	oximes	Cu	-83.91935267999997	-83.92692825824965	0.007575578249671366	Oximes
1466	C2H5N1O1-Au2	oximes	Au	-50.45421797	-50.29791893864417	-0.1562990313558288	Oximes
1467	C4H9N1O1-Ag3	oximes	Ag	-83.40620990999997	-83.63225763736833	0.22604772736835343	Oximes
1468	C2H5N1O1-Ir5	oximes	Ir	-53.17105925999999	-50.98417320594407	-2.1868860540559254	Oximes
1469	C2H5N1O1-Pd5	oximes	Pd	-51.26629591	-50.69721410705877	-0.569081802941227	Oximes
1470	C2H5N1O1-Pt3	oximes	Pt	-51.17289529999999	-50.716490615586046	-0.4564046844139469	Oximes
1471	C4H9N1O1-Ir4	oximes	Ir	-84.97488300999999	-84.12840841975081	-0.8464745902491728	Oximes
1472	C3H7N1O1-Ni5	oximes	Ni	-68.19117151	-68.07066374028597	-0.1205077697140382	Oximes
1473	C4H9N1O1-Ni4	oximes	Ni	-84.58686510999996	-84.06867053360355	-0.5181945763964109	Oximes
1474	C4H9N1O1-Pt3	oximes	Pt	-84.92472253	-84.24461862198032	-0.6801039080196745	Oximes
1475	C2H5N1O1-Rh4	oximes	Rh	-51.32212206000003	-50.71566618545008	-0.606455874549944	Oximes
1476	C3H7N1O1-Ag1	oximes	Ag	-66.94912277999998	-67.09384923341287	0.14472645341288626	Oximes
1477	C3H7N1O1-Cu6	oximes	Cu	-67.27904207	-67.24202791980738	-0.037014150192618445	Oximes
1478	C4H9N1O1-Ag2	oximes	Ag	-83.60551713000001	-83.2874230836457	-0.3180940463543038	Oximes
1479	C3H7N1O1-Au1	oximes	Au	-67.06981564	-67.03163920508909	-0.03817643491090905	Oximes
1480	C8H10-Cu7	aromatics	Cu	-110.04167673	-109.92309239648057	-0.11858433351943631	Aromatics
1481	C6H7N1-Au3	aromatics	Au	-89.03375767	-88.77841714348448	-0.25534052651552486	Aromatics
1482	C8H10-Ni6	aromatics	Ni	-111.80255102000001	-110.44094475207997	-1.3616062679200382	Aromatics
1483	C8H10-Rh5	aromatics	Rh	-112.11206525000006	-111.29097126212741	-0.8210939878726435	Aromatics
1484	C4H4S1-Ag2	aromatics	Ag	-54.58176379	-55.046468880022054	0.46470509002205773	Aromatics
1485	C8H10-Ir4	aromatics	Ir	-112.03242101000001	-110.68383013740134	-1.3485908725986633	Aromatics
1486	C6H6S1-Rh8	aromatics	Rh	-82.95860820000001	-82.711318653314	-0.24728954668601943	Aromatics
1487	C6H6S1-Ni5	aromatics	Ni	-82.90578484999997	-81.77399153678674	-1.1317933132132367	Aromatics
1488	C6H6O1-Cu6	aromatics	Cu	-83.35491504999999	-83.3372746975497	-0.017640352450285945	Aromatics
1489	C6H6S1-Pd4	aromatics	Pd	-82.67272645000003	-81.85800303445811	-0.8147234155419198	Aromatics
1490	C5H6-Cu6	aromatics	Cu	-66.84583846999999	-67.3333272420929	0.48748877209291663	Aromatics
1491	C6H6O1-Rh6	aromatics	Rh	-85.24902166999999	-84.66613780889297	-0.5828838611070211	Aromatics
1492	C6H6S1-Cu4	aromatics	Cu	-80.80722865999996	-81.10583454437953	0.2986058843795689	Aromatics
1493	C4H5N1-Pt4	aromatics	Pt	-64.62140334999998	-63.7497476050151	-0.8716557449848779	Aromatics
1494	C8H10-Rh6	aromatics	Rh	-111.72074721999996	-110.78322793566036	-0.9375192843396007	Aromatics
1495	C4H4O1-Au2	aromatics	Au	-56.83554764999997	-56.60669257825399	-0.22885507174597564	Aromatics
1496	C4H4O1-Pt4	aromatics	Pt	-58.955691720000004	-57.74290542746318	-1.2127862925368262	Aromatics
1497	C4H4O1-Pt4	aromatics	Pt	-58.95684454999997	-57.74290542746318	-1.213939122536793	Aromatics
1498	C5H6-Pt4	aromatics	Pt	-69.08180859999999	-68.52664996286205	-0.5551586371379358	Aromatics
1499	C6H6-Pd4	aromatics	Pd	-78.45325697999999	-77.53312492678592	-0.9201320532140755	Aromatics
1500	C5H6-Rh7	aromatics	Rh	-68.42003217000007	-68.4031642795058	-0.016867890494268067	Aromatics
1501	C4H4S1-Ag2	aromatics	Ag	-54.56589507999999	-54.48593102260578	-0.07996405739420709	Aromatics
1502	C6H7N1-Pt4	aromatics	Pt	-90.01090873999999	-89.86132909170271	-0.14957964829727644	Aromatics
1503	C6H6-Cu4	aromatics	Cu	-76.51536577000002	-76.66838325739661	0.15301748739659615	Aromatics
1504	C5H5N1-Ir4	aromatics	Ir	-73.42390563000004	-72.48937300251121	-0.9345326274888208	Aromatics
1505	C6H7N1-Ir4	aromatics	Ir	-91.59663605000003	-90.47588434649552	-1.12075170350451	Aromatics
1506	C4H5N1-Ni5	aromatics	Ni	-63.99845406999998	-63.84178696242965	-0.1566671075703283	Aromatics
1507	C8H10-Ni5	aromatics	Ni	-111.57663943	-110.71832530473375	-0.8583141252662472	Aromatics
1508	C5H6-Pt4	aromatics	Pt	-69.08306428999998	-68.52664938874636	-0.5564149012536177	Aromatics
1509	C6H6O1-Pt3	aromatics	Pt	-85.06035902000002	-83.85414072238756	-1.206218297612466	Aromatics
1510	C8H10-Ni6	aromatics	Ni	-111.25842859	-110.43224575109102	-0.8261828389089771	Aromatics
1511	C8H10-Pd5	aromatics	Pd	-111.48761459000002	-110.64438609279037	-0.8432284972096511	Aromatics
1512	C4H5N1-Au2	aromatics	Au	-62.912605600000006	-62.753394505800614	-0.15921109419939228	Aromatics
1513	C6H6-Pt2	aromatics	Pt	-78.36815485	-77.04948986652325	-1.3186649834767508	Aromatics
1514	C4H4S1-Pd5	aromatics	Pd	-56.862851250000006	-56.12180939047349	-0.7410418595265185	Aromatics
1515	C6H6S1-Cu6	aromatics	Cu	-80.79286508000001	-81.17988513476747	0.3870200547674614	Aromatics
1516	C5H5N1-Ni4	aromatics	Ni	-73.12040472999996	-72.35783256567976	-0.7625721643202041	Aromatics
1517	C7H8-Ni4	aromatics	Ni	-95.04465711	-93.98976519014263	-1.0548919198573685	Aromatics
1518	C7H8-Pd6	aromatics	Pd	-95.21142751000002	-94.28248841059137	-0.9289390994086517	Aromatics
1519	C4H4S1-Ir2	aromatics	Ir	-56.541367140000034	-55.203755911895044	-1.33761122810499	Aromatics
1520	C6H6S1-Ag4	aromatics	Ag	-80.53140004	-80.44886075156737	-0.0825392884326277	Aromatics
1521	C4H4O1-Pd5	aromatics	Pd	-58.24060229000003	-57.71421342156137	-0.5263888684386586	Aromatics
1522	C6H6S1-Ir8	aromatics	Ir	-83.33684849999997	-82.72716424645651	-0.6096842535434632	Aromatics
1523	C4H4S1-Cu3	aromatics	Cu	-54.755755179999994	-55.17955004602278	0.4237948660227886	Aromatics
1524	C6H6O1-Ni6	aromatics	Ni	-84.98912117999998	-84.00881552785481	-0.9803056521451765	Aromatics
1525	C6H6-Rh5	aromatics	Rh	-78.61445521000002	-77.8022626133693	-0.8121925966307231	Aromatics
1526	C8H10-Ni6	aromatics	Ni	-111.22281784999996	-110.41896760333015	-0.8038502466698105	Aromatics
1527	C8H10-Rh6	aromatics	Rh	-111.60455699000005	-110.91297808240701	-0.6915789075930405	Aromatics
1528	C8H10-Ag2	aromatics	Ag	-109.98594858999996	-109.39946673346662	-0.5864818565333394	Aromatics
1529	C6H6S1-Au3	aromatics	Au	-80.75914982	-80.64972431281365	-0.10942550718635857	Aromatics
1530	C4H4S1-Cu3	aromatics	Cu	-54.76988546000001	-55.28232134809721	0.5124358880972011	Aromatics
1531	C8H10-Pt6	aromatics	Pt	-111.89360482999996	-110.63223091532612	-1.2613739146738396	Aromatics
1532	C4H5N1-Ir2	aromatics	Ir	-64.55485800999998	-63.603174720215506	-0.9516832897844694	Aromatics
1533	C8H10-Pt6	aromatics	Pt	-112.69011523999995	-111.05674583792782	-1.6333694020721339	Aromatics
1534	C5H5N1-Au1	aromatics	Au	-71.94623833999998	-71.44878373293264	-0.4974546070673398	Aromatics
1535	C5H6-Ag3	aromatics	Ag	-66.53682329	-67.37749970355613	0.8406764135561247	Aromatics
1536	C6H6-Cu6	aromatics	Cu	-76.43481613	-76.56723325804082	0.13241712804081374	Aromatics
1537	C8H10-Pd6	aromatics	Pd	-111.54242106999999	-110.70566490545917	-0.8367561645408159	Aromatics
1538	C5H6-Pd5	aromatics	Pd	-68.51052800000002	-68.35718852064907	-0.15333947935094727	Aromatics
1539	C8H10-Cu4	aromatics	Cu	-109.95340216	-109.92012077365065	-0.03328138634934419	Aromatics
1540	C5H5N1-Pd5	aromatics	Pd	-73.25455233000002	-72.64978308022829	-0.604769249771735	Aromatics
1541	C4H4S1-Ni4	aromatics	Ni	-56.49147905000001	-55.74935757542742	-0.7421214745725919	Aromatics
1542	C6H6S1-Ni6	aromatics	Ni	-82.25945381999998	-81.6841217625782	-0.5753320574217753	Aromatics
1543	C5H5N1-Ag2	aromatics	Ag	-71.76495363999999	-71.30984716097319	-0.4551064790267958	Aromatics
1544	C6H6O1-Ag3	aromatics	Ag	-83.22064984999997	-82.85560885411597	-0.3650409958840015	Aromatics
1545	C6H6S1-Au4	aromatics	Au	-80.76917737999997	-80.58161696808554	-0.18756041191443273	Aromatics
1546	C6H6-Pd4	aromatics	Pd	-78.46015557999999	-77.5891072351237	-0.8710483448762858	Aromatics
1547	C7H8-Ag3	aromatics	Ag	-93.21099045	-92.93690590201999	-0.27408454798001003	Aromatics
1548	C5H6-Ir5	aromatics	Ir	-69.06150343000002	-68.69210235518682	-0.3694010748131973	Aromatics
1549	C8H10-Ag4	aromatics	Ag	-109.97492390999997	-109.62258187076426	-0.35234203923570817	Aromatics
1550	C6H6O1-Au2	aromatics	Au	-83.35820325999998	-82.36993338667834	-0.9882698733216415	Aromatics
1551	C4H5N1-Ag3	aromatics	Ag	-62.75878456999999	-62.94952276080633	0.1907381908063428	Aromatics
1552	C6H6O1-Ir7	aromatics	Ir	-86.09067199999993	-84.39864238025106	-1.6920296197488653	Aromatics
1553	C6H6-Ag2	aromatics	Ag	-76.39264893000001	-76.36885647892124	-0.023792451078762156	Aromatics
1554	C6H6-Ni4	aromatics	Ni	-78.34248399	-77.01409821753532	-1.328385772464685	Aromatics
1555	C5H5N1-Cu3	aromatics	Cu	-71.91040702999999	-71.78218742790291	-0.12821960209707584	Aromatics
1556	C8H10-Ni6	aromatics	Ni	-111.80247301999998	-110.39637500255681	-1.4060980174431705	Aromatics
1557	C6H7N1-Pd4	aromatics	Pd	-90.86130281999999	-90.10841930036378	-0.7528835196362138	Aromatics
1558	C5H6-Rh7	aromatics	Rh	-68.41771749000003	-68.40316514067933	-0.014552349320695157	Aromatics
1559	C4H4S1-Au2	aromatics	Au	-54.77451094999998	-54.79134564457655	0.016834694576573384	Aromatics
1560	C4H5N1-Pd4	aromatics	Pd	-64.25228537999999	-63.94523055398125	-0.30705482601874223	Aromatics
1561	C4H5N1-Rh3	aromatics	Rh	-64.02765428000004	-63.7796016210807	-0.2480526589193346	Aromatics
1562	C6H7N1-Pd6	aromatics	Pd	-90.64396290000002	-90.44673075157607	-0.1972321484239501	Aromatics
1563	C6H6S1-Pt5	aromatics	Pt	-83.57792759	-82.10379574165172	-1.4741318483482786	Aromatics
1564	C4H4S1-Au2	aromatics	Au	-54.777553409999996	-54.79134564457655	0.013792234576555984	Aromatics
1565	C6H6O1-Rh7	aromatics	Rh	-85.46506554000001	-84.66018652561343	-0.8048790143865858	Aromatics
1566	C6H6-Ir5	aromatics	Ir	-79.25284537999994	-77.65688618567509	-1.5959591943248483	Aromatics
1567	C5H5N1-Cu3	aromatics	Cu	-71.92251665999999	-71.78218728437398	-0.14032937562600978	Aromatics
1568	C6H7N1-Ag3	aromatics	Ag	-88.80639811999998	-88.58370350954772	-0.22269461045226535	Aromatics
1569	C5H5N1-Rh5	aromatics	Rh	-73.53352516000001	-72.74398778674559	-0.7895373732544186	Aromatics
1570	C4H5N1-Cu2	aromatics	Cu	-62.88814107999997	-63.218122213926975	0.32998113392700645	Aromatics
1571	C5H5N1-Pd5	aromatics	Pd	-73.25710881999998	-72.64978293669937	-0.6073258833006179	Aromatics
1572	C6H6O1-Pt6	aromatics	Pt	-86.00499703999998	-84.21393787931598	-1.791059160684	Aromatics
1573	C6H6O1-Au3	aromatics	Au	-83.37472403999999	-82.57153296424377	-0.8031910757562173	Aromatics
1574	C8H10-Pt4	aromatics	Pt	-111.96983151999996	-110.50751920790626	-1.462312312093701	Aromatics
1575	C6H6O1-Ni5	aromatics	Ni	-84.99778147999996	-84.20884432488263	-0.7889371551173241	Aromatics
1576	C7H8-Rh6	aromatics	Rh	-94.77281428999999	-94.053439213485	-0.7193750765149787	Aromatics
1577	C8H10-Rh6	aromatics	Rh	-111.70851656999997	-111.02698827329874	-0.6815282967012308	Aromatics
1578	C8H10-Au2	aromatics	Au	-110.17197132999996	-109.01212695025492	-1.1598443797450386	Aromatics
1579	C7H8-Pd5	aromatics	Pd	-94.61295847000002	-93.7417173565047	-0.87124111349533	Aromatics
1580	C6H7N1-Ni4	aromatics	Ni	-90.47246573000001	-89.75664024321175	-0.7158254867882619	Aromatics
1581	C8H10-Ir6	aromatics	Ir	-111.96722025999998	-110.92775811682225	-1.0394621431777296	Aromatics
1582	C7H8-Cu3	aromatics	Cu	-93.26041466999999	-93.69126406935382	0.43084939935383204	Aromatics
1583	C7H8-Cu5	aromatics	Cu	-93.17045251000002	-93.46088981322671	0.29043730322669603	Aromatics
1584	C5H5N1-Pt3	aromatics	Pt	-73.14135830999999	-72.24878704024816	-0.8925712697518264	Aromatics
1585	C7H8-Au3	aromatics	Au	-93.35235011999998	-92.66379677012635	-0.6885533498736294	Aromatics
1586	C5H5N1-Ni4	aromatics	Ni	-73.64320965999997	-72.21967973340651	-1.42352992659346	Aromatics
1587	C6H7N1-Ir8	aromatics	Ir	-91.75985465999997	-90.45643789972294	-1.303416760277031	Aromatics
1588	C4H4O1-Pd5	aromatics	Pd	-58.43670068	-57.70806119778908	-0.728639482210923	Aromatics
1589	C4H4O1-Ag2	aromatics	Ag	-56.67586498	-57.06127853265345	0.38541355265345345	Aromatics
1590	C4H5N1-Pd5	aromatics	Pd	-64.39986439	-64.05847430042208	-0.3413900895779278	Aromatics
1591	C7H8-Rh7	aromatics	Rh	-94.52024355999998	-94.30627287554455	-0.21397068445543255	Aromatics
1592	C4H4O1-Cu4	aromatics	Cu	-56.77936129	-57.03668915749789	0.25732786749789227	Aromatics
1593	C6H6-Pt4	aromatics	Pt	-78.88997840000002	-77.40651662817234	-1.4834617718276775	Aromatics
1594	C8H10-Ir5	aromatics	Ir	-112.07155593999994	-110.88485100634767	-1.1867049336522655	Aromatics
1595	C4H4O1-Ir2	aromatics	Ir	-58.418886980000025	-57.62824074468077	-0.790646235319258	Aromatics
1596	C8H10-Ir7	aromatics	Ir	-112.71910721999996	-111.22719389796019	-1.491913322039764	Aromatics
1597	C6H6O1-Pd5	aromatics	Pd	-85.16309953000001	-84.17199069028104	-0.9911088397189758	Aromatics
1598	C7H8-Ag2	aromatics	Ag	-93.19379422999998	-92.82563309475518	-0.3681611352448044	Aromatics
1599	C6H6S1-Pd6	aromatics	Pd	-83.03153485000001	-82.61182440361846	-0.41971044638155774	Aromatics
1600	C5H5N1-Au1	aromatics	Au	-71.95320025999996	-71.44878373293264	-0.5044165270673204	Aromatics
1601	C6H7N1-Rh8	aromatics	Rh	-91.06137641000004	-90.53537076996899	-0.5260056400310447	Aromatics
1602	C8H10-Cu4	aromatics	Cu	-109.97190646000001	-109.99007102975511	0.0181645697551005	Aromatics
1603	C8H10-Ni6	aromatics	Ni	-111.76876311000001	-110.1935766714232	-1.5751864385768073	Aromatics
1604	C8H10-Cu4	aromatics	Cu	-109.98647070999999	-109.99817295042277	0.011702240422778232	Aromatics
1605	C5H6-Ag2	aromatics	Ag	-66.53676729999998	-67.46999548294706	0.9332281829470759	Aromatics
1606	C7H8-Ir4	aromatics	Ir	-95.09882844000003	-93.88982083374334	-1.2090076062566908	Aromatics
1607	C5H6-Au1	aromatics	Au	-66.74381461999997	-67.46254748005438	0.7187328600544163	Aromatics
1608	C4H4S1-Rh5	aromatics	Rh	-56.31409679999996	-56.22304435895193	-0.09105244104802779	Aromatics
1609	C5H5N1-Ag2	aromatics	Ag	-71.76660035999998	-71.30984629979966	-0.45675406020032483	Aromatics
1610	C5H6-Ni5	aromatics	Ni	-68.31273131	-68.19155155012882	-0.12117975987118257	Aromatics
1611	C8H10-Ir5	aromatics	Ir	-112.03196809999997	-110.88288293775011	-1.149085162249861	Aromatics
1612	C8H10-Pt4	aromatics	Pt	-111.93082127000002	-110.88445831121327	-1.0463629587867587	Aromatics
1613	C6H6O1-Ir6	aromatics	Ir	-85.89556242000003	-84.26337383345783	-1.632188586542199	Aromatics
1614	C8H10-Rh7	aromatics	Rh	-111.57831807999997	-110.82726720228268	-0.7510508777172902	Aromatics
1615	C5H6-Cu6	aromatics	Cu	-66.84699964999999	-67.32626389671493	0.4792642467149477	Aromatics
1616	C6H6-Ni4	aromatics	Ni	-78.34274957999997	-77.0977196035929	-1.2450299764070678	Aromatics
1617	C5H6-Pd4	aromatics	Pd	-68.35383293000001	-68.2696476467515	-0.08418528324851593	Aromatics
1618	C5H6-Au1	aromatics	Au	-66.74807876	-67.59494487426407	0.8468661142640741	Aromatics
1619	C8H10-Rh7	aromatics	Rh	-112.07771269000006	-111.16528585449124	-0.9124268355088105	Aromatics
1620	C6H6-Au2	aromatics	Au	-76.47844161	-76.16537983009569	-0.3130617799043165	Aromatics
1621	C4H5N1-Rh7	aromatics	Rh	-64.06121788000002	-64.0294573450377	-0.031760534962316456	Aromatics
1622	C4H4O1-Cu4	aromatics	Cu	-56.78143115	-56.893881323416714	0.11245017341671115	Aromatics
1623	C6H6S1-Ir9	aromatics	Ir	-83.22728163	-82.11099400421769	-1.1162876257823058	Aromatics
1624	C4H4O1-Rh7	aromatics	Rh	-58.197307050000006	-57.990306806830176	-0.2070002431698299	Aromatics
1625	C5H5N1-Pt3	aromatics	Pt	-73.14064752000002	-72.24878660966138	-0.8918609103386359	Aromatics
1626	C4H5N1-Cu4	aromatics	Cu	-62.857916020000005	-62.88284726061798	0.024931240617974026	Aromatics
1627	C8H10-Pd6	aromatics	Pd	-111.93879242000003	-110.92010630285836	-1.0186861171416695	Aromatics
1628	C4H4S1-Pd5	aromatics	Pd	-56.86520704999998	-56.12180939047349	-0.7433976595264937	Aromatics
1629	C8H10-Pd7	aromatics	Pd	-111.41141071999999	-110.38468371057297	-1.0267270094270202	Aromatics
1630	C6H6O1-Pd7	aromatics	Pd	-85.30748928000003	-84.05934345004583	-1.248145829954197	Aromatics
1631	C8H10-Au3	aromatics	Au	-110.09975914	-109.32453315314199	-0.7752259868580182	Aromatics
1632	C7H8-Pt3	aromatics	Pt	-94.86794594999998	-93.57151731445194	-1.2964286355480397	Aromatics
1633	C6H7N1-Au2	aromatics	Au	-89.04975427	-88.1539767646798	-0.8957775053201971	Aromatics
1634	C8H10-Ir4	aromatics	Ir	-112.05947401000003	-110.84231132991695	-1.217162680083078	Aromatics
1635	C5H5N1-Rh5	aromatics	Rh	-73.53387349999997	-72.74398778674559	-0.7898857132543782	Aromatics
1636	C4H5N1-Ni6	aromatics	Ni	-63.913751469999966	-63.853820427366855	-0.05993104263311011	Aromatics
1637	C6H7N1-Cu5	aromatics	Cu	-89.01711488000001	-89.41967681564796	0.4025619356479524	Aromatics
1638	C7H8-Ni5	aromatics	Ni	-95.07457849999997	-93.91565144702841	-1.1589270529715634	Aromatics
1639	C6H7N1-Rh5	aromatics	Rh	-91.26510474000003	-90.36002665130187	-0.9050780886981613	Aromatics
1640	C6H6-Au2	aromatics	Au	-76.51272575999997	-76.04343995324436	-0.4692858067556074	Aromatics
1641	C4H5N1-Ag2	aromatics	Ag	-62.74531686	-62.86601763317669	0.12070077317668648	Aromatics
1642	C7H8-Pt3	aromatics	Pt	-95.12722018	-93.90851633718873	-1.2187038428112658	Aromatics
1643	C6H7N1-Pt4	aromatics	Pt	-91.38391431000002	-90.30713222422196	-1.0767820857780634	Aromatics
1644	C6H6-Ir4	aromatics	Ir	-79.04369578000001	-77.6527336068635	-1.3909621731365007	Aromatics
1645	C8H10-Au2	aromatics	Au	-110.11233178999998	-109.60471079745484	-0.5076209925451423	Aromatics
1646	C4H5N1-Pt4	aromatics	Pt	-64.62029446999998	-63.7497476050151	-0.870546864984874	Aromatics
1647	C6H6S1-Ag3	aromatics	Ag	-80.51352931999998	-80.73136643501765	0.217837115017673	Aromatics
1648	C4H4O1-Au2	aromatics	Au	-56.83250516999999	-56.606693726485375	-0.22581144351461546	Aromatics
1649	C6H6O1-Ag2	aromatics	Ag	-83.17619629000001	-82.62314366863288	-0.5530526213671294	Aromatics
1650	C5H6-Ni6	aromatics	Ni	-68.23021573	-68.15837541360239	-0.07184031639761201	Aromatics
1651	C4H4S1-Ni4	aromatics	Ni	-56.49222127999997	-55.74935757542742	-0.7428637045725495	Aromatics
1652	C4H4O1-Ni5	aromatics	Ni	-58.12125328999997	-57.7128447297479	-0.4084085602520702	Aromatics
1653	C4H4O1-Ni5	aromatics	Ni	-58.119907979999994	-57.77327040649605	-0.34663757350394064	Aromatics
1654	C4H4O1-Ir2	aromatics	Ir	-57.85465746	-57.677194441640026	-0.17746301835997258	Aromatics
1655	C8H10-Ag3	aromatics	Ag	-109.97973866000001	-109.78625995853807	-0.19347870146194168	Aromatics
1656	C6H7N1-Ni5	aromatics	Ni	-90.64645206	-89.96476062682474	-0.6816914331752599	Aromatics
1657	C4H5N1-Au2	aromatics	Au	-62.941667819999964	-62.514513003326186	-0.4271548166737773	Aromatics
1658	C6H6S1-Pt3	aromatics	Pt	-83.31359020000002	-81.73786358442182	-1.5757266155782048	Aromatics
1659	C4H4S1-Pt2	aromatics	Pt	-56.35028728999998	-55.427639215990666	-0.9226480740093166	Aromatics
1660	C6H6-Rh4	aromatics	Rh	-78.55844776999999	-77.77909360043961	-0.7793541695603778	Aromatics
1661	C5H6-Ir7	aromatics	Ir	-68.6162008	-68.41211158553223	-0.20408921446777128	Aromatics
1662	C8H10-Cu4	aromatics	Cu	-110.13448537	-110.3036989508381	0.1692135808381039	Aromatics
1663	C8H10-Ag3	aromatics	Ag	-109.96978833999998	-109.55342159785414	-0.4163667421458399	Aromatics
1664	C8H10-Au2	aromatics	Au	-110.17907173999998	-109.08400623508979	-1.0950655049101954	Aromatics
1665	C8H10-Ag3	aromatics	Ag	-109.97491122999998	-109.65977308539368	-0.3151381446062942	Aromatics
1666	C8H10-Ag3	aromatics	Ag	-110.00912127999999	-109.43262306300164	-0.5764982169983455	Aromatics
1667	C8H10-Cu5	aromatics	Cu	-109.97994576999997	-110.08800598122693	0.10806021122695597	Aromatics
1668	C4H4S1-Rh4	aromatics	Rh	-56.01188436000001	-56.224824117602	0.2129397576019869	Aromatics
1669	C6H6O1-Cu6	aromatics	Cu	-83.42255205999999	-83.37791979219163	-0.044632267808353276	Aromatics
1670	C7H8-Au2	aromatics	Au	-93.34129909999996	-92.33705145367671	-1.0042476463232504	Aromatics
1671	C8H10-Pt4	aromatics	Pt	-111.94514960000004	-110.63308979240371	-1.3120598075963272	Aromatics
1672	C6H7N1-Ag3	aromatics	Ag	-88.84293253999999	-88.8603514905765	0.01741895057651277	Aromatics
1673	C6H6S1-Rh9	aromatics	Rh	-82.77539284000005	-82.26865880421704	-0.5067340357830119	Aromatics
1674	C6H7N1-Cu6	aromatics	Cu	-89.03867452999998	-89.48769115363372	0.44901662363373873	Aromatics
1675	C4H4O1-Rh5	aromatics	Rh	-58.562467939999976	-58.071363905142434	-0.4911040348575426	Aromatics
1676	C4H4S1-Pt2	aromatics	Pt	-56.57406099000002	-55.62567123863626	-0.9483897513637629	Aromatics
1677	C8H10-Pd6	aromatics	Pd	-111.54102551	-110.70566490545917	-0.8353606045408242	Aromatics
1678	C7H8-Ir7	aromatics	Ir	-94.73215694999999	-94.47558648296643	-0.2565704670335549	Aromatics
1679	C5H5N1-Ir4	aromatics	Ir	-73.42541728000003	-72.48937199780875	-0.9360452821912872	Aromatics
1680	C4H4S1-Ir6	aromatics	Ir	-56.82635663999997	-56.467344365342264	-0.359012274657708	Aromatics
1681	C8H10-Pd6	aromatics	Pd	-111.48771817	-110.53665213466073	-0.9510660353392666	Aromatics
1682	C8H10-Au4	aromatics	Au	-110.13002506999999	-109.18938402241302	-0.9406410475869649	Aromatics
1683	C8H10-Pt4	aromatics	Pt	-111.91260753999995	-110.57906320917607	-1.3335443308238837	Aromatics
1684	C4H4O1-Ag2	aromatics	Ag	-56.66078981999999	-56.98154993805612	0.32076011805612836	Aromatics
1685	C4H5N1-Ir5	aromatics	Ir	-65.05940505000001	-63.974077571120326	-1.0853274788796838	Aromatics
1686	C8H10-Au3	aromatics	Au	-110.1254983	-109.18413201204825	-0.9413662879517517	Aromatics
1687	C6H6-Ag3	aromatics	Ag	-76.37430317999997	-76.45828590639282	0.08398272639284698	Aromatics
1688	C8H6O1-Cu3	aromatics2	Cu	-100.88591943	-101.02009202635575	0.13417259635575363	Aromatics
1689	C8H7N1-Au2	aromatics2	Au	-106.71425471999999	-105.62937757571316	-1.0848771442868212	Aromatics
1690	C8H6S1-Au2	aromatics2	Au	-98.69983936	-98.42449201110173	-0.27534734889826495	Aromatics
1691	C8H6S1-Rh8	aromatics2	Rh	-101.61969573000005	-100.06306872272921	-1.5566270072708335	Aromatics
1692	C8H6O1-Ir5	aromatics2	Ir	-102.27180051999994	-101.10525634833981	-1.166544171660135	Aromatics
1693	C9H8-Ir8	aromatics2	Ir	-114.49216974000001	-113.13443378955031	-1.357735950449694	Aromatics
1694	C10H8-Pd7	aromatics2	Pd	-122.69188559999998	-121.75257173130274	-0.9393138686972407	Aromatics
1695	C10H8-Ni6	aromatics2	Ni	-123.55309805999997	-121.38488966943885	-2.1682083905611194	Aromatics
1696	C8H6S1-Ni6	aromatics2	Ni	-100.93371679	-99.60465341665363	-1.3290633733463721	Aromatics
1697	C9H8-Pt6	aromatics2	Pt	-113.59139943000002	-112.73786681891156	-0.8535326110884682	Aromatics
1698	C8H6S1-Ni7	aromatics2	Ni	-101.60495376	-100.29378055888415	-1.3111732011158495	Aromatics
1699	C9H8-Ag5	aromatics2	Ag	-110.33810033999998	-110.63701215082217	0.2989118108221902	Aromatics
1700	C9H7N1-Pd8	aromatics2	Pd	-118.06646397999998	-116.76228463599062	-1.3041793440093556	Aromatics
1701	C8H6S1-Ir6	aromatics2	Ir	-101.06291309999995	-99.8498972692442	-1.2130158307557508	Aromatics
1702	C10H8-Ir8	aromatics2	Ir	-123.46783587999994	-122.35564122753001	-1.112194652469924	Aromatics
1703	C9H8-Ir9	aromatics2	Ir	-114.15821996	-112.96517529723502	-1.1930446627649758	Aromatics
1704	C8H6S1-Au2	aromatics2	Au	-98.42494399999998	-96.44540498515559	-1.9795390148443914	Aromatics
1705	C8H6O1-Ag3	aromatics2	Ag	-100.28093717999997	-100.16291433122922	-0.11802284877074953	Aromatics
1706	C8H6O1-Ni5	aromatics2	Ni	-102.31501642	-101.50050744580889	-0.8145089741911136	Aromatics
1707	C9H7N1-Ag2	aromatics2	Ag	-115.48015241999997	-115.21942908572055	-0.26072333427941885	Aromatics
1708	C9H7N1-Rh7	aromatics2	Rh	-118.70364138999997	-117.35817998251105	-1.3454614074889264	Aromatics
1709	C9H8-Rh8	aromatics2	Rh	-113.80111822999999	-113.04102746266938	-0.7600907673306097	Aromatics
1710	C9H7N1-Au3	aromatics2	Au	-115.75585715	-115.39999995366193	-0.35585719633806434	Aromatics
1711	C9H8-Ni6	aromatics2	Ni	-113.42685709	-112.19006399581005	-1.2367930941899488	Aromatics
1712	C8H6O1-Pd6	aromatics2	Pd	-102.70435243000003	-102.0443833175664	-0.6599691124336289	Aromatics
1713	C10H8-Cu6	aromatics2	Cu	-120.6640931	-120.96757645409727	0.303483354097267	Aromatics
1714	C8H6S1-Pd7	aromatics2	Pd	-101.86122703000001	-100.89440661871959	-0.9668204112804233	Aromatics
1715	C10H8-Ag2	aromatics2	Ag	-120.28793251999997	-119.83295849828482	-0.4549740217151452	Aromatics
1716	C8H6O1-Cu4	aromatics2	Cu	-101.05626074999998	-101.55105259147072	0.49479184147074307	Aromatics
1717	C8H6S1-Pt5	aromatics2	Pt	-100.89361051000003	-99.55963126396395	-1.3339792460360798	Aromatics
1718	C9H7N1-Ir8	aromatics2	Ir	-118.85409453	-116.9330633866625	-1.9210311433375011	Aromatics
1719	C8H6O1-Pd6	aromatics2	Pd	-102.50394662000002	-101.77186208014298	-0.7320845398570412	Aromatics
1720	C8H7N1-Au2	aromatics2	Au	-106.85746194000001	-106.41101542434264	-0.4464465156573709	Aromatics
1721	C8H7N1-Ag2	aromatics2	Ag	-106.69394216	-106.56183102411771	-0.1321111358822975	Aromatics
1722	C8H7N1-Cu6	aromatics2	Cu	-106.78222383999997	-107.45577968118596	0.673555841185987	Aromatics
1723	C8H6S1-Pd7	aromatics2	Pd	-101.77713372	-100.44958637226773	-1.3275473477322635	Aromatics
1724	C9H7N1-Ag5	aromatics2	Ag	-115.59275936	-115.5180611048875	-0.0746982551125086	Aromatics
1725	C8H6O1-Rh7	aromatics2	Rh	-102.81449339	-101.753701652524	-1.060791737475995	Aromatics
1726	C9H8-Cu6	aromatics2	Cu	-111.26056987999999	-112.1392065312109	0.8786366512109112	Aromatics
1727	C8H6S1-Ir7	aromatics2	Ir	-102.19550167	-100.34071107213927	-1.8547905978607275	Aromatics
1728	C8H7N1-Cu5	aromatics2	Cu	-107.13484335999999	-106.89818244435216	-0.23666091564783187	Aromatics
1729	C8H6O1-Pt4	aromatics2	Pt	-102.19093788999999	-101.16600467810775	-1.0249332118922325	Aromatics
1730	C8H6S1-Cu6	aromatics2	Cu	-99.08210181999999	-99.38049568525649	0.29839386525650013	Aromatics
1731	C8H7N1-Rh7	aromatics2	Rh	-109.32202798999998	-108.43968308158541	-0.8823449084145665	Aromatics
1732	C8H7N1-Ni6	aromatics2	Ni	-109.03300021999996	-108.06884567986967	-0.9641545401302949	Aromatics
1733	C9H8-Au4	aromatics2	Au	-110.90315828000001	-109.89427178866339	-1.0088864913366251	Aromatics
1734	C8H7N1-Rh7	aromatics2	Rh	-109.09134422000005	-108.39846387124993	-0.6928803487501227	Aromatics
1735	C9H7N1-Rh8	aromatics2	Rh	-118.76190055000001	-117.52277206246902	-1.2391284875309907	Aromatics
1736	C8H6O1-Au2	aromatics2	Au	-100.89904321	-100.60690325815679	-0.29213995184321107	Aromatics
1737	C8H7N1-Ag2	aromatics2	Ag	-106.49017275	-106.21083735723448	-0.27933539276551755	Aromatics
1738	C9H8-Pd6	aromatics2	Pd	-112.86541491000003	-112.40986304086161	-0.45555186913841794	Aromatics
1739	C8H6O1-Ni7	aromatics2	Ni	-102.55337120999997	-102.06437861894203	-0.48899259105793647	Aromatics
1740	C9H8-Pd8	aromatics2	Pd	-113.33326985000002	-112.7856975455742	-0.5475723044258274	Aromatics
1741	C8H7N1-Ir5	aromatics2	Ir	-108.40736327000002	-108.05006980022716	-0.3572934697728556	Aromatics
1742	C9H7N1-Ni7	aromatics2	Ni	-118.00544464999996	-116.31603139676763	-1.6894132532323312	Aromatics
1743	C8H6S1-Pt6	aromatics2	Pt	-101.93360888999996	-100.2392556432345	-1.6943532467654592	Aromatics
1744	C9H7N1-Cu6	aromatics2	Cu	-115.98151557	-116.07771367590428	0.09619810590427846	Aromatics
1745	C8H6S1-Ag3	aromatics2	Ag	-98.54894519999999	-98.23869209742332	-0.3102531025766666	Aromatics
1746	C8H6S1-Cu6	aromatics2	Cu	-98.70345205000001	-99.22610908586742	0.522657035867411	Aromatics
1747	C9H8-Ag2	aromatics2	Ag	-110.73779918999998	-111.1384264258833	0.40062723588332005	Aromatics
1748	C8H7N1-Ni6	aromatics2	Ni	-108.98268168999999	-107.96421194648528	-1.0184697435147143	Aromatics
1749	C9H7N1-Pt8	aromatics2	Pt	-118.54507177999994	-116.86680584269905	-1.6782659373008926	Aromatics
1750	C8H7N1-Pt5	aromatics2	Pt	-109.05991109000001	-107.8073888000927	-1.2525222899073185	Aromatics
1751	C10H8-Pt6	aromatics2	Pt	-122.69172778999996	-121.78297230550862	-0.908755484491337	Aromatics
1752	C8H6O1-Ir7	aromatics2	Ir	-103.31106867999995	-102.21225474636603	-1.0988139336339202	Aromatics
1753	C8H7N1-Ir7	aromatics2	Ir	-109.77727402999994	-108.3614517807169	-1.415822249283039	Aromatics
1754	C9H8-Ni6	aromatics2	Ni	-113.37985648	-112.4572252891183	-0.9226311908817024	Aromatics
1755	C9H7N1-Pd7	aromatics2	Pd	-117.99716927000003	-116.75496351266624	-1.2422057573337923	Aromatics
1756	C10H8-Rh7	aromatics2	Rh	-123.25680003999997	-122.36863920683243	-0.8881608331675466	Aromatics
1757	C10H8-Au2	aromatics2	Au	-120.46355340999997	-119.62291482709838	-0.8406385829015903	Aromatics
1758	C8H6O1-Pt4	aromatics2	Pt	-102.82995460999996	-101.5589202729354	-1.2710343370645631	Aromatics
1759	C8H6S1-Rh8	aromatics2	Rh	-102.17405685	-101.1494311062658	-1.0246257437342052	Aromatics
1760	C8H7N1-Pd6	aromatics2	Pd	-109.01338722999998	-108.35215569940664	-0.6612315305933407	Aromatics
1761	C9H7N1-Cu6	aromatics2	Cu	-116.05711025	-115.7875831619277	-0.2695270880722944	Aromatics
1762	C8H6O1-Au2	aromatics2	Au	-100.52908128000001	-100.4514097637105	-0.07767151628951297	Aromatics
1763	C9H7N1-Ni7	aromatics2	Ni	-117.93725138999997	-116.4788552003894	-1.4583961896105677	Aromatics
1764	C8H6O1-Ag2	aromatics2	Ag	-100.76320541000001	-100.7527516089511	-0.010453801048910805	Aromatics
1765	C9H8-Rh9	aromatics2	Rh	-113.79641471999997	-112.97976702170277	-0.8166476982972029	Aromatics
1766	C9H7N1-Pt5	aromatics2	Pt	-117.82573159000003	-116.86604800998356	-0.959683580016474	Aromatics
1767	C9H8-Pt6	aromatics2	Pt	-113.84462679	-112.52425903749943	-1.320367752500573	Aromatics
1768	C8H6S1-Ag2	aromatics2	Ag	-98.22902705999996	-96.74865289449883	-1.4803741655011322	Aromatics
1769	C8H6O1-Rh7	aromatics2	Rh	-102.86765328000007	-102.23855154159428	-0.6291017384057938	Aromatics
1770	C9H7N1-Ir7	aromatics2	Ir	-118.13810402000001	-117.31319686968851	-0.8249071503115033	Aromatics
1771	C9H8-Au2	aromatics2	Au	-110.86676753	-110.87498999519492	0.008222465194918982	Aromatics
1772	C8H7N1-Pt5	aromatics2	Pt	-108.35312569999996	-107.85399321563388	-0.49913248436608626	Aromatics
1773	C9H8-Cu8	aromatics2	Cu	-111.37240655	-111.81467500487567	0.44226845487567346	Aromatics
1774	C8H7N1-Pd6	aromatics2	Pd	-109.24252816	-108.34260241426564	-0.8999257457343646	Aromatics
1775	C9H7N1-Au2	aromatics2	Au	-115.60468542999996	-114.95590538944674	-0.6487800405532198	Aromatics
