# Supplementary material for: Fast evaluation of the adsorption energy of organic molecules on metals via graph neural networks
Source: Nat Comput Sci. 2023 May 1;3(5):433–42. doi: 10.1038/s43588-023-00437-y (PMC10766545; doi:10.1038/s43588-023-00437-y)
Supplement: Supplementary file 7 — Source data (.csv) for Supplementary Fig. 19. [file 43588_2023_437_MOESM7_ESM.csv]

	Structure	Fragment	Metal	Eads_DFT	Graph	E_GNN	Eads_GNN	E_fragment	error	error_abs
0	C_Ag_211_four-fold-s.traj	C	Ag	5.1	Data(x=[6, 19], edge_index=[2, 10])	-8.721794655235769	1.8022329447642296	-10.524027599999998	3.29776705523577	3.29776705523577
1	C_Ag_211_fcc-s.traj	C	Ag	5.653	Data(x=[4, 19], edge_index=[2, 6])	-10.0611238956728	0.4629037043271982	-10.524027599999998	5.190096295672801	5.190096295672801
2	C_Ag_211_hcp-s.traj	C	Ag	5.642	Data(x=[5, 19], edge_index=[2, 8])	-9.419336037071233	1.1046915629287657	-10.524027599999998	4.537308437071235	4.537308437071235
3	C_Ag_211_hcp-t.traj	C	Ag	5.676	Data(x=[4, 19], edge_index=[2, 6])	-10.0611238956728	0.4629037043271982	-10.524027599999998	5.213096295672802	5.213096295672802
4	C_Au_211_four-fold-s.traj	C	Au	4.712	Data(x=[6, 19], edge_index=[2, 10])	-9.75758663202	0.7664409679799977	-10.524027599999998	3.945559032020002	3.945559032020002
5	C_Au_211_bridge2-s.traj	C	Au	5.139	Data(x=[4, 19], edge_index=[2, 6])	-10.490847195846563	0.033180404153435816	-10.524027599999998	5.105819595846564	5.105819595846564
6	C_Au_211_fcc-s.traj	C	Au	4.725	Data(x=[4, 19], edge_index=[2, 6])	-10.490847195846563	0.033180404153435816	-10.524027599999998	4.691819595846564	4.691819595846564
7	C_Au_211_hcp-s.traj	C	Au	4.627	Data(x=[5, 19], edge_index=[2, 8])	-10.175873547577858	0.3481540524221405	-10.524027599999998	4.278845947577859	4.278845947577859
8	C_Au_211_fcc-t.traj	C	Au	4.991	Data(x=[4, 19], edge_index=[2, 6])	-10.490847195846563	0.033180404153435816	-10.524027599999998	4.957819595846564	4.957819595846564
9	C_Au_211_hcp-t.traj	C	Au	4.92	Data(x=[4, 19], edge_index=[2, 6])	-10.490847195846563	0.033180404153435816	-10.524027599999998	4.886819595846564	4.886819595846564
10	C_Cu_211_four-fold-s.traj	C	Cu	3.321	Data(x=[7, 19], edge_index=[2, 12])	-6.898141415703776	3.6258861842962222	-10.524027599999998	-0.30488618429622205	0.30488618429622205
11	C_Cu_211_fcc-s.traj	C	Cu	4.19	Data(x=[6, 19], edge_index=[2, 10])	-7.745260603878975	2.778766996121023	-10.524027599999998	1.4112330038789773	1.4112330038789773
12	C_Cu_211_hcp-s.traj	C	Cu	4.112	Data(x=[7, 19], edge_index=[2, 12])	-6.898141415703776	3.6258861842962222	-10.524027599999998	0.4861138157037779	0.4861138157037779
13	C_Cu_211_hcp-t.traj	C	Cu	4.29	Data(x=[8, 19], edge_index=[2, 14])	-6.237798137886045	4.286229462113953	-10.524027599999998	0.0037705378860470873	0.0037705378860470873
14	C_Ir_211_four-fold-s.traj	C	Ir	1.608	Data(x=[7, 19], edge_index=[2, 12])	-9.47123150284434	1.0527960971556585	-10.524027599999998	0.5552039028443416	0.5552039028443416
15	C_Ir_211_bridge2-s.traj	C	Ir	1.776	Data(x=[4, 19], edge_index=[2, 6])	-10.928874505412104	-0.40484690541210533	-10.524027599999998	2.180846905412105	2.180846905412105
16	C_Ir_211_fcc-s.traj	C	Ir	2.282	Data(x=[5, 19], edge_index=[2, 8])	-10.455128013855457	0.06889958614454095	-10.524027599999998	2.213100413855459	2.213100413855459
17	C_Ir_211_hcp-s.traj	C	Ir	1.46	Data(x=[5, 19], edge_index=[2, 8])	-10.455128013855457	0.06889958614454095	-10.524027599999998	1.391100413855459	1.391100413855459
18	C_Ir_211_fcc-t.traj	C	Ir	2.189	Data(x=[6, 19], edge_index=[2, 10])	-9.922812535703663	0.6012150642963352	-10.524027599999998	1.5877849357036649	1.5877849357036649
19	C_Ir_211_hcp-t.traj	C	Ir	2.021	Data(x=[5, 19], edge_index=[2, 8])	-10.455128013855457	0.06889958614454095	-10.524027599999998	1.952100413855459	1.952100413855459
20	C_Ni_211_four-fold-s.traj	C	Ni	1.157	Data(x=[7, 19], edge_index=[2, 12])	-10.70997567376805	-0.185948073768051	-10.524027599999998	1.342948073768051	1.342948073768051
21	C_Ni_211_fcc-s.traj	C	Ni	2.21	Data(x=[7, 19], edge_index=[2, 12])	-10.70997567376805	-0.185948073768051	-10.524027599999998	2.395948073768051	2.395948073768051
22	C_Ni_211_hcp-s.traj	C	Ni	1.969	Data(x=[7, 19], edge_index=[2, 12])	-10.70997567376805	-0.185948073768051	-10.524027599999998	2.1549480737680513	2.1549480737680513
23	C_Ni_211_hcp-t.traj	C	Ni	2.239	Data(x=[8, 19], edge_index=[2, 14])	-10.651797085844521	-0.12776948584452263	-10.524027599999998	2.3667694858445225	2.3667694858445225
24	C_Pd_211_four-fold-s.traj	C	Pd	1.393	Data(x=[6, 19], edge_index=[2, 10])	-9.648982314498902	0.8750452855010966	-10.524027599999998	0.5179547144989034	0.5179547144989034
25	C_Pd_211_fcc-s.traj	C	Pd	2.078	Data(x=[6, 19], edge_index=[2, 10])	-9.648982314498902	0.8750452855010966	-10.524027599999998	1.2029547144989032	1.2029547144989032
26	C_Pd_211_hcp-s.traj	C	Pd	2.056	Data(x=[5, 19], edge_index=[2, 8])	-10.245277245542056	0.2787503544579426	-10.524027599999998	1.7772496455420574	1.7772496455420574
27	C_Pd_211_fcc-t.traj	C	Pd	2.295	Data(x=[6, 19], edge_index=[2, 10])	-9.648982314498902	0.8750452855010966	-10.524027599999998	1.4199547144989033	1.4199547144989033
28	C_Pd_211_hcp-t.traj	C	Pd	2.188	Data(x=[6, 19], edge_index=[2, 10])	-9.648982314498902	0.8750452855010966	-10.524027599999998	1.3129547144989036	1.3129547144989036
29	C_Pt_211_four-fold-s.traj	C	Pt	1.969	Data(x=[6, 19], edge_index=[2, 10])	-10.244211686814786	0.27981591318521204	-10.524027599999998	1.689184086814788	1.689184086814788
30	C_Pt_211_bridge2-s.traj	C	Pt	2.397	Data(x=[4, 19], edge_index=[2, 6])	-11.018496261641026	-0.49446866164102765	-10.524027599999998	2.8914686616410274	2.8914686616410274
31	C_Pt_211_fcc-s.traj	C	Pt	1.995	Data(x=[6, 19], edge_index=[2, 10])	-10.244211686814786	0.27981591318521204	-10.524027599999998	1.715184086814788	1.715184086814788
32	C_Pt_211_hcp-s.traj	C	Pt	1.915	Data(x=[5, 19], edge_index=[2, 8])	-10.672428507408618	-0.1484009074086199	-10.524027599999998	2.06340090740862	2.06340090740862
33	C_Pt_211_fcc-t.traj	C	Pt	2.375	Data(x=[4, 19], edge_index=[2, 6])	-11.018496261641026	-0.49446866164102765	-10.524027599999998	2.8694686616410277	2.8694686616410277
34	C_Pt_211_hcp-t.traj	C	Pt	2.279	Data(x=[5, 19], edge_index=[2, 8])	-10.672428507408618	-0.1484009074086199	-10.524027599999998	2.42740090740862	2.42740090740862
35	C_Rh_211_four-fold-s.traj	C	Rh	1.222	Data(x=[7, 19], edge_index=[2, 12])	-9.472765539977551	1.051262060022447	-10.524027599999998	0.17073793997755304	0.17073793997755304
36	C_Rh_211_fcc-s.traj	C	Rh	1.946	Data(x=[9, 19], edge_index=[2, 16])	-9.029846764702796	1.4941808352972021	-10.524027599999998	0.4518191647027978	0.4518191647027978
37	C_Rh_211_hcp-s.traj	C	Rh	1.496	Data(x=[7, 19], edge_index=[2, 12])	-9.472765539977551	1.051262060022447	-10.524027599999998	0.44473793997755307	0.44473793997755307
38	C_Rh_211_fcc-t.traj	C	Rh	2.009	Data(x=[7, 19], edge_index=[2, 12])	-9.472765539977551	1.051262060022447	-10.524027599999998	0.957737939977553	0.957737939977553
39	C_Rh_211_hcp-t.traj	C	Rh	1.859	Data(x=[8, 19], edge_index=[2, 14])	-9.17573645182705	1.3482911481729491	-10.524027599999998	0.5107088518270508	0.5107088518270508
40	C_Ru_211_fcc-s.traj	C	Ru	2.275	Data(x=[7, 19], edge_index=[2, 12])	-9.737474211042887	0.7865533889571115	-10.524027599999998	1.4884466110428884	1.4884466110428884
41	C_Ru_211_four-fold-s.traj	C	Ru	1.049	Data(x=[7, 19], edge_index=[2, 12])	-9.737474211042887	0.7865533889571115	-10.524027599999998	0.26244661104288847	0.26244661104288847
42	C_Ru_211_hcp-s.traj	C	Ru	1.375	Data(x=[7, 19], edge_index=[2, 12])	-9.737474211042887	0.7865533889571115	-10.524027599999998	0.5884466110428885	0.5884466110428885
43	C_Ru_211_hcp-t.traj	C	Ru	1.639	Data(x=[8, 19], edge_index=[2, 14])	-9.51907141535807	1.0049561846419284	-10.524027599999998	0.6340438153580716	0.6340438153580716
44	CH_Ag_211_four-fold-s.traj	CH	Ag	3.798	Data(x=[8, 19], edge_index=[2, 22])	-11.76118150869322	2.1460435263067783	-13.907225034999998	1.6519564736932217	1.6519564736932217
45	CH_Ag_211_bridge2-s.traj	CH	Ag	4.719	Data(x=[5, 19], edge_index=[2, 12])	-13.360727539009098	0.5464974959909004	-13.907225034999998	4.1725025040091	4.1725025040091
46	CH_Ag_211_fcc-s.traj	CH	Ag	4.133	Data(x=[5, 19], edge_index=[2, 14])	-13.233884714134696	0.6733403208653019	-13.907225034999998	3.459659679134698	3.459659679134698
47	CH_Ag_211_hcp-s.traj	CH	Ag	4.143	Data(x=[5, 19], edge_index=[2, 14])	-13.233884714134696	0.6733403208653019	-13.907225034999998	3.469659679134698	3.469659679134698
48	CH_Ag_211_hcp-t.traj	CH	Ag	4.162	Data(x=[5, 19], edge_index=[2, 14])	-13.233884714134696	0.6733403208653019	-13.907225034999998	3.488659679134698	3.488659679134698
49	CH_Au_211_four-fold-s.traj	CH	Au	3.568	Data(x=[7, 19], edge_index=[2, 20])	-12.654142686768537	1.2530823482314606	-13.907225034999998	2.3149176517685395	2.3149176517685395
50	CH_Au_211_bridge2-s.traj	CH	Au	3.793	Data(x=[4, 19], edge_index=[2, 10])	-13.456168531908041	0.4510565030919569	-13.907225034999998	3.3419434969080433	3.3419434969080433
51	CH_Au_211_fcc-s.traj	CH	Au	3.319	Data(x=[5, 19], edge_index=[2, 14])	-13.317613746884824	0.589611288115174	-13.907225034999998	2.729388711884826	2.729388711884826
52	CH_Au_211_hcp-s.traj	CH	Au	3.307	Data(x=[5, 19], edge_index=[2, 14])	-13.317613746884824	0.589611288115174	-13.907225034999998	2.717388711884826	2.717388711884826
53	CH_Au_211_fcc-t.traj	CH	Au	3.594	Data(x=[5, 19], edge_index=[2, 14])	-13.317613746884824	0.589611288115174	-13.907225034999998	3.004388711884826	3.004388711884826
54	CH_Au_211_hcp-t.traj	CH	Au	3.508	Data(x=[5, 19], edge_index=[2, 14])	-13.317613746884824	0.589611288115174	-13.907225034999998	2.918388711884826	2.918388711884826
55	CH_Cu_211_four-fold-s.traj	CH	Cu	2.401	Data(x=[8, 19], edge_index=[2, 22])	-11.00056088737393	2.906664147626069	-13.907225034999998	-0.505664147626069	0.505664147626069
56	CH_Cu_211_bridge2-s.traj	CH	Cu	3.456	Data(x=[5, 19], edge_index=[2, 12])	-13.015688600099566	0.8915364349004324	-13.907225034999998	2.5644635650995675	2.5644635650995675
57	CH_Cu_211_fcc-s.traj	CH	Cu	2.817	Data(x=[8, 19], edge_index=[2, 20])	-10.993157091389662	2.914067943610336	-13.907225034999998	-0.09706794361033566	0.09706794361033566
58	CH_Cu_211_hcp-s.traj	CH	Cu	2.789	Data(x=[5, 19], edge_index=[2, 14])	-13.073049647275454	0.8341753877245441	-13.907225034999998	1.954824612275456	1.954824612275456
59	CH_Cu_211_hcp-t.traj	CH	Cu	2.933	Data(x=[6, 19], edge_index=[2, 16])	-12.37693666528559	1.5302883697144072	-13.907225034999998	1.4027116302855926	1.4027116302855926
60	CH_Ir_211_four-fold-s.traj	CH	Ir	0.859	Data(x=[8, 19], edge_index=[2, 22])	-12.538152944965368	1.3690720900346296	-13.907225034999998	-0.5100720900346296	0.5100720900346296
61	CH_Ir_211_bridge2-s.traj	CH	Ir	0.846	Data(x=[5, 19], edge_index=[2, 12])	-13.704356449775219	0.20286858522477935	-13.907225034999998	0.6431314147752206	0.6431314147752206
62	CH_Ir_211_fcc-s.traj	CH	Ir	1.067	Data(x=[5, 19], edge_index=[2, 14])	-13.595540857678891	0.31168417732110676	-13.907225034999998	0.7553158226788932	0.7553158226788932
63	CH_Ir_211_hcp-s.traj	CH	Ir	0.677	Data(x=[5, 19], edge_index=[2, 14])	-13.595540857678891	0.31168417732110676	-13.907225034999998	0.3653158226788933	0.3653158226788933
64	CH_Ir_211_fcc-t.traj	CH	Ir	1.025	Data(x=[7, 19], edge_index=[2, 18])	-12.925795861263275	0.9814291737367231	-13.907225034999998	0.043570826263276796	0.043570826263276796
65	CH_Ir_211_hcp-t.traj	CH	Ir	0.949	Data(x=[6, 19], edge_index=[2, 16])	-13.299196115435123	0.6080289195648749	-13.907225034999998	0.34097108043512503	0.34097108043512503
66	CH_Ni_211_four-fold-s.traj	CH	Ni	0.953	Data(x=[8, 19], edge_index=[2, 18])	-13.402757400703912	0.5044676342960859	-13.907225034999998	0.4485323657039141	0.4485323657039141
67	CH_Ni_211_fcc-s.traj	CH	Ni	1.318	Data(x=[5, 19], edge_index=[2, 12])	-13.694467881069187	0.21275715393081107	-13.907225034999998	1.105242846069189	1.105242846069189
68	CH_Ni_211_hcp-s.traj	CH	Ni	1.202	Data(x=[5, 19], edge_index=[2, 14])	-13.526127973863602	0.38109706113639596	-13.907225034999998	0.820902938863604	0.820902938863604
69	CH_Ni_211_hcp-t.traj	CH	Ni	1.338	Data(x=[6, 19], edge_index=[2, 14])	-13.656006722525596	0.25121831247440163	-13.907225034999998	1.0867816875255984	1.0867816875255984
70	CH_Pd_211_four-fold-s.traj	CH	Pd	1.443	Data(x=[8, 19], edge_index=[2, 22])	-12.631788918123725	1.2754361168762731	-13.907225034999998	0.16756388312372694	0.16756388312372694
71	CH_Pd_211_bridge2-s.traj	CH	Pd	2.29	Data(x=[5, 19], edge_index=[2, 12])	-13.761290354875094	0.1459346801249044	-13.907225034999998	2.1440653198750956	2.1440653198750956
72	CH_Pd_211_fcc-s.traj	CH	Pd	1.464	Data(x=[5, 19], edge_index=[2, 14])	-13.703892564294819	0.20333247070517935	-13.907225034999998	1.2606675292948206	1.2606675292948206
73	CH_Pd_211_hcp-s.traj	CH	Pd	1.439	Data(x=[5, 19], edge_index=[2, 14])	-13.703892564294819	0.20333247070517935	-13.907225034999998	1.2356675292948207	1.2356675292948207
74	CH_Pd_211_fcc-t.traj	CH	Pd	1.529	Data(x=[7, 19], edge_index=[2, 18])	-12.979184027839665	0.9280410071603331	-13.907225034999998	0.6009589928396668	0.6009589928396668
75	CH_Pd_211_hcp-t.traj	CH	Pd	1.418	Data(x=[5, 19], edge_index=[2, 14])	-13.703892564294819	0.20333247070517935	-13.907225034999998	1.2146675292948206	1.2146675292948206
76	CH_Pt_211_four-fold-s.traj	CH	Pt	1.496	Data(x=[8, 19], edge_index=[2, 22])	-12.929539095585348	0.9776859394146502	-13.907225034999998	0.5183140605853498	0.5183140605853498
77	CH_Pt_211_bridge2-s.traj	CH	Pt	1.472	Data(x=[5, 19], edge_index=[2, 12])	-13.930061997082234	-0.022836962082235956	-13.907225034999998	1.494836962082236	1.494836962082236
78	CH_Pt_211_fcc-s.traj	CH	Pt	1.153	Data(x=[5, 19], edge_index=[2, 14])	-13.780971040850645	0.12625399414935323	-13.907225034999998	1.0267460058506468	1.0267460058506468
79	CH_Pt_211_hcp-s.traj	CH	Pt	1.063	Data(x=[5, 19], edge_index=[2, 14])	-13.780971040850645	0.12625399414935323	-13.907225034999998	0.9367460058506467	0.9367460058506467
80	CH_Pt_211_fcc-t.traj	CH	Pt	1.29	Data(x=[7, 19], edge_index=[2, 18])	-13.280052801748752	0.6271722332512457	-13.907225034999998	0.6628277667487543	0.6628277667487543
81	CH_Pt_211_hcp-t.traj	CH	Pt	1.198	Data(x=[5, 19], edge_index=[2, 14])	-13.780971040850645	0.12625399414935323	-13.907225034999998	1.0717460058506467	1.0717460058506467
82	CH_Rh_211_four-fold-s.traj	CH	Rh	0.967	Data(x=[8, 19], edge_index=[2, 22])	-12.664903911328793	1.2423211236712053	-13.907225034999998	-0.2753211236712053	0.2753211236712053
83	CH_Rh_211_bridge2-s.traj	CH	Rh	1.419	Data(x=[5, 19], edge_index=[2, 12])	-13.753004717185497	0.15422031781450052	-13.907225034999998	1.2647796821854995	1.2647796821854995
84	CH_Rh_211_fcc-s.traj	CH	Rh	1.198	Data(x=[6, 19], edge_index=[2, 16])	-13.377882115932941	0.5293429190670569	-13.907225034999998	0.6686570809329431	0.6686570809329431
85	CH_Rh_211_hcp-s.traj	CH	Rh	0.9	Data(x=[6, 19], edge_index=[2, 16])	-13.377882115932941	0.5293429190670569	-13.907225034999998	0.37065708093294314	0.37065708093294314
86	CH_Rh_211_fcc-t.traj	CH	Rh	1.132	Data(x=[7, 19], edge_index=[2, 18])	-13.048031981812478	0.8591930531875196	-13.907225034999998	0.2728069468124803	0.2728069468124803
87	CH_Rh_211_hcp-t.traj	CH	Rh	1.01	Data(x=[6, 19], edge_index=[2, 16])	-13.377877523007399	0.529347511992599	-13.907225034999998	0.480652488007401	0.480652488007401
88	CH_Ru_211_four-fold-s.traj	CH	Ru	0.703	Data(x=[8, 19], edge_index=[2, 24])	-12.533518683086875	1.373706351913123	-13.907225034999998	-0.670706351913123	0.670706351913123
89	CH_Ru_211_bridge2-s.traj	CH	Ru	1.402	Data(x=[5, 19], edge_index=[2, 12])	-13.768547177241807	0.13867785775819108	-13.907225034999998	1.2633221422418088	1.2633221422418088
90	CH_Ru_211_fcc-s.traj	CH	Ru	1.313	Data(x=[6, 19], edge_index=[2, 16])	-13.384560229680538	0.5226648053194598	-13.907225034999998	0.7903351946805401	0.7903351946805401
91	CH_Ru_211_hcp-s.traj	CH	Ru	0.751	Data(x=[8, 19], edge_index=[2, 20])	-12.884335522336485	1.0228895126635127	-13.907225034999998	-0.2718895126635127	0.2718895126635127
92	CH_Ru_211_fcc-t.traj	CH	Ru	1.038	Data(x=[8, 19], edge_index=[2, 20])	-12.884330929410936	1.022894105589062	-13.907225034999998	0.015105894410938125	0.015105894410938125
93	CH_Ru_211_hcp-t.traj	CH	Ru	0.812	Data(x=[9, 19], edge_index=[2, 22])	-12.800027780967241	1.1071972540327568	-13.907225034999998	-0.29519725403275676	0.29519725403275676
94	CO_Ag_211_four-fold-s.traj	CO	Ag	2.417	Data(x=[2, 19], edge_index=[2, 2])	-18.93459175452042	-0.958186244520423	-17.976405509999996	3.375186244520423	3.375186244520423
95	CO_Ag_211_bridge2-s.traj	CO	Ag	2.462	Data(x=[4, 19], edge_index=[2, 10])	-17.223759138163096	0.7526463718368994	-17.976405509999996	1.7093536281631008	1.7093536281631008
96	CO_Ag_211_top-s.traj	CO	Ag	2.335	Data(x=[3, 19], edge_index=[2, 4])	-18.032839716945176	-0.05643420694518042	-17.976405509999996	2.3914342069451804	2.3914342069451804
97	CO_Ag_211_bridge2-t.traj	CO	Ag	2.567	Data(x=[6, 19], edge_index=[2, 10])	-15.519407139754776	2.45699837024522	-17.976405509999996	0.11000162975478034	0.11000162975478034
98	CO_Ag_211_top-t.traj	CO	Ag	2.428	Data(x=[3, 19], edge_index=[2, 4])	-18.032839716945176	-0.05643420694518042	-17.976405509999996	2.4844342069451804	2.4844342069451804
99	CO_Au_211_bridge2-s.traj	CO	Au	2.253	Data(x=[4, 19], edge_index=[2, 10])	-16.73105304994202	1.2453524600579762	-17.976405509999996	1.007647539942024	1.007647539942024
100	CO_Au_211_fcc-s.traj	CO	Au	2.633	Data(x=[5, 19], edge_index=[2, 14])	-16.191035235645295	1.785370274354701	-17.976405509999996	0.8476297256452989	0.8476297256452989
101	CO_Au_211_bridge1-s.traj	CO	Au	2.535	Data(x=[6, 19], edge_index=[2, 14])	-15.894598634890556	2.0818068751094394	-17.976405509999996	0.45319312489056074	0.45319312489056074
102	CO_Au_211_top-s.traj	CO	Au	2.2	Data(x=[3, 19], edge_index=[2, 6])	-17.487397657575613	0.4890078524243826	-17.976405509999996	1.7109921475756176	1.7109921475756176
103	CO_Au_211_bridge2-t.traj	CO	Au	2.576	Data(x=[6, 19], edge_index=[2, 14])	-15.894598634890556	2.0818068751094394	-17.976405509999996	0.49419312489056066	0.49419312489056066
104	CO_Au_211_bridge1-t.traj	CO	Au	2.735	Data(x=[6, 19], edge_index=[2, 14])	-15.894598634890556	2.0818068751094394	-17.976405509999996	0.6531931248905605	0.6531931248905605
105	CO_Au_211_top-t.traj	CO	Au	2.451	Data(x=[3, 19], edge_index=[2, 4])	-17.92077233356047	0.05563317643952459	-17.976405509999996	2.3953668235604755	2.3953668235604755
106	CO_Cu_211_bridge3-s.traj	CO	Cu	2.149	Data(x=[6, 19], edge_index=[2, 14])	-15.644454130739689	2.331951379260307	-17.976405509999996	-0.1829513792603068	0.1829513792603068
107	CO_Cu_211_bridge2-s.traj	CO	Cu	1.856	Data(x=[4, 19], edge_index=[2, 10])	-17.26915102135945	0.7072544886405474	-17.976405509999996	1.1487455113594527	1.1487455113594527
108	CO_Cu_211_fcc-s.traj	CO	Cu	2.036	Data(x=[5, 19], edge_index=[2, 14])	-16.52668164180804	1.4497238681919562	-17.976405509999996	0.5862761318080438	0.5862761318080438
109	CO_Cu_211_bridge1-s.traj	CO	Cu	2.058	Data(x=[6, 19], edge_index=[2, 14])	-15.644454130739689	2.331951379260307	-17.976405509999996	-0.273951379260307	0.273951379260307
110	CO_Cu_211_top-s.traj	CO	Cu	1.783	Data(x=[3, 19], edge_index=[2, 6])	-17.796451024812228	0.1799544851877677	-17.976405509999996	1.6030455148122322	1.6030455148122322
111	CO_Cu_211_bridge2-t.traj	CO	Cu	2.086	Data(x=[6, 19], edge_index=[2, 14])	-15.644454130739689	2.331951379260307	-17.976405509999996	-0.24595137926030697	0.24595137926030697
112	CO_Cu_211_fcc-t.traj	CO	Cu	2.27	Data(x=[7, 19], edge_index=[2, 18])	-14.607927285867696	3.3684782241323	-17.976405509999996	-1.0984782241323	1.0984782241323
113	CO_Cu_211_top-t.traj	CO	Cu	2.039	Data(x=[3, 19], edge_index=[2, 6])	-17.796451024812228	0.1799544851877677	-17.976405509999996	1.8590455148122325	1.8590455148122325
114	CO_Ir_211_bridge3-s.traj	CO	Ir	0.875	Data(x=[4, 19], edge_index=[2, 10])	-17.263588988520148	0.7128165214798479	-17.976405509999996	0.16218347852015214	0.16218347852015214
115	CO_Ir_211_bridge2-s.traj	CO	Ir	0.634	Data(x=[4, 19], edge_index=[2, 10])	-17.263588988520148	0.7128165214798479	-17.976405509999996	-0.07881652147984786	0.07881652147984786
116	CO_Ir_211_top-s.traj	CO	Ir	0.347	Data(x=[3, 19], edge_index=[2, 6])	-17.725444395831587	0.2509611141684083	-17.976405509999996	0.0960388858315917	0.0960388858315917
117	CO_Ir_211_bridge2-t.traj	CO	Ir	1.234	Data(x=[6, 19], edge_index=[2, 14])	-16.248832610748295	1.727572899251701	-17.976405509999996	-0.493572899251701	0.493572899251701
118	CO_Ir_211_bridge1-t.traj	CO	Ir	1.234	Data(x=[7, 19], edge_index=[2, 16])	-15.689000915635113	2.287404594364883	-17.976405509999996	-1.053404594364883	1.053404594364883
119	CO_Ir_211_fcc-t.traj	CO	Ir	1.413	Data(x=[7, 19], edge_index=[2, 22])	-15.761807971430784	2.214597538569212	-17.976405509999996	-0.8015975385692118	0.8015975385692118
120	CO_Ir_211_hcp-t.traj	CO	Ir	1.221	Data(x=[5, 19], edge_index=[2, 14])	-16.88936200774956	1.0870435022504346	-17.976405509999996	0.13395649774956553	0.13395649774956553
121	CO_Ir_211_top-t.traj	CO	Ir	0.791	Data(x=[3, 19], edge_index=[2, 6])	-17.725444395831587	0.2509611141684083	-17.976405509999996	0.5400388858315918	0.5400388858315918
122	CO_Ni_211_four-fold-s.traj	CO	Ni	1.092	Data(x=[8, 19], edge_index=[2, 24])	-16.14235481775618	1.8340506922438173	-17.976405509999996	-0.7420506922438173	0.7420506922438173
123	CO_Ni_211_bridge3-s.traj	CO	Ni	1.041	Data(x=[6, 19], edge_index=[2, 14])	-16.73131025377274	1.2450952562272555	-17.976405509999996	-0.20409525622725555	0.20409525622725555
124	CO_Ni_211_bridge2-s.traj	CO	Ni	0.773	Data(x=[4, 19], edge_index=[2, 10])	-17.487990144971377	0.4884153650286187	-17.976405509999996	0.2845846349713813	0.2845846349713813
125	CO_Ni_211_fcc-s.traj	CO	Ni	0.879	Data(x=[5, 19], edge_index=[2, 14])	-17.155522043288236	0.8208834667117593	-17.976405509999996	0.058116533288240735	0.058116533288240735
126	CO_Ni_211_hcp-s.traj	CO	Ni	0.772	Data(x=[5, 19], edge_index=[2, 14])	-17.155522043288236	0.8208834667117593	-17.976405509999996	-0.04888346671175925	0.04888346671175925
127	CO_Ni_211_bridge1-s.traj	CO	Ni	0.936	Data(x=[6, 19], edge_index=[2, 14])	-16.73131025377274	1.2450952562272555	-17.976405509999996	-0.3090952562272554	0.3090952562272554
128	CO_Ni_211_top-s.traj	CO	Ni	0.911	Data(x=[5, 19], edge_index=[2, 10])	-17.393160011170387	0.5832454988296085	-17.976405509999996	0.3277545011703915	0.3277545011703915
129	CO_Ni_211_bridge2-t.traj	CO	Ni	0.972	Data(x=[6, 19], edge_index=[2, 14])	-16.73131025377274	1.2450952562272555	-17.976405509999996	-0.2730952562272555	0.2730952562272555
130	CO_Ni_211_fcc-t.traj	CO	Ni	1.072	Data(x=[7, 19], edge_index=[2, 22])	-16.375234514770035	1.6011709952299604	-17.976405509999996	-0.5291709952299604	0.5291709952299604
131	CO_Ni_211_hcp-t.traj	CO	Ni	0.908	Data(x=[6, 19], edge_index=[2, 16])	-16.67692082942677	1.2994846805732259	-17.976405509999996	-0.39148468057322583	0.39148468057322583
132	CO_Ni_211_top-t.traj	CO	Ni	1.151	Data(x=[5, 19], edge_index=[2, 10])	-17.393160011170387	0.5832454988296085	-17.976405509999996	0.5677545011703915	0.5677545011703915
133	CO_Pd_211_bridge3-s.traj	CO	Pd	1.044	Data(x=[6, 19], edge_index=[2, 14])	-16.33185433296395	1.6445511770360461	-17.976405509999996	-0.6005511770360461	0.6005511770360461
134	CO_Pd_211_bridge2-s.traj	CO	Pd	0.854	Data(x=[4, 19], edge_index=[2, 10])	-17.36946970119095	0.6069358088090446	-17.976405509999996	0.24706419119095535	0.24706419119095535
135	CO_Pd_211_fcc-s.traj	CO	Pd	0.859	Data(x=[5, 19], edge_index=[2, 14])	-16.863237447229388	1.1131680627706082	-17.976405509999996	-0.2541680627706082	0.2541680627706082
136	CO_Pd_211_hcp-s.traj	CO	Pd	0.832	Data(x=[5, 19], edge_index=[2, 14])	-16.863237447229388	1.1131680627706082	-17.976405509999996	-0.28116806277060824	0.28116806277060824
137	CO_Pd_211_bridge1-s.traj	CO	Pd	1.016	Data(x=[6, 19], edge_index=[2, 14])	-16.33185433296395	1.6445511770360461	-17.976405509999996	-0.6285511770360461	0.6285511770360461
138	CO_Pd_211_top-s.traj	CO	Pd	1.234	Data(x=[3, 19], edge_index=[2, 6])	-17.820922132134918	0.15548337786507815	-17.976405509999996	1.0785166221349218	1.0785166221349218
139	CO_Pd_211_bridge2-t.traj	CO	Pd	0.97	Data(x=[6, 19], edge_index=[2, 14])	-16.33185433296395	1.6445511770360461	-17.976405509999996	-0.6745511770360462	0.6745511770360462
140	CO_Pd_211_fcc-t.traj	CO	Pd	0.99	Data(x=[7, 19], edge_index=[2, 22])	-15.63159393920374	2.3448115707962565	-17.976405509999996	-1.3548115707962565	1.3548115707962565
141	CO_Pd_211_hcp-t.traj	CO	Pd	0.847	Data(x=[5, 19], edge_index=[2, 14])	-16.863237447229388	1.1131680627706082	-17.976405509999996	-0.2661680627706082	0.2661680627706082
142	CO_Pd_211_top-t.traj	CO	Pd	1.346	Data(x=[3, 19], edge_index=[2, 6])	-17.820922132134918	0.15548337786507815	-17.976405509999996	1.190516622134922	1.190516622134922
143	CO_Pt_211_bridge3-s.traj	CO	Pt	1.058	Data(x=[4, 19], edge_index=[2, 10])	-17.26635852262593	0.7100469873740671	-17.976405509999996	0.3479530126259329	0.3479530126259329
144	CO_Pt_211_bridge2-s.traj	CO	Pt	0.784	Data(x=[4, 19], edge_index=[2, 10])	-17.26635852262593	0.7100469873740671	-17.976405509999996	0.0739530126259329	0.0739530126259329
145	CO_Pt_211_fcc-s.traj	CO	Pt	1.115	Data(x=[5, 19], edge_index=[2, 14])	-16.747367121490484	1.2290383885095117	-17.976405509999996	-0.11403838850951176	0.11403838850951176
146	CO_Pt_211_hcp-s.traj	CO	Pt	1.039	Data(x=[5, 19], edge_index=[2, 14])	-16.747367121490484	1.2290383885095117	-17.976405509999996	-0.19003838850951182	0.19003838850951182
147	CO_Pt_211_bridge1-s.traj	CO	Pt	1.089	Data(x=[6, 19], edge_index=[2, 14])	-16.40971819978857	1.5666873102114245	-17.976405509999996	-0.4776873102114245	0.4776873102114245
148	CO_Pt_211_top-s.traj	CO	Pt	0.844	Data(x=[3, 19], edge_index=[2, 6])	-17.732669067719463	0.24373644228053237	-17.976405509999996	0.6002635577194676	0.6002635577194676
149	CO_Pt_211_bridge2-t.traj	CO	Pt	1.098	Data(x=[6, 19], edge_index=[2, 14])	-16.40971819978857	1.5666873102114245	-17.976405509999996	-0.4686873102114244	0.4686873102114244
150	CO_Pt_211_bridge1-t.traj	CO	Pt	1.225	Data(x=[6, 19], edge_index=[2, 14])	-16.40971819978857	1.5666873102114245	-17.976405509999996	-0.3416873102114244	0.3416873102114244
151	CO_Pt_211_fcc-t.traj	CO	Pt	1.324	Data(x=[6, 19], edge_index=[2, 16])	-16.150746092733385	1.8256594172666105	-17.976405509999996	-0.5016594172666105	0.5016594172666105
152	CO_Pt_211_hcp-t.traj	CO	Pt	1.152	Data(x=[5, 19], edge_index=[2, 14])	-16.747367121490484	1.2290383885095117	-17.976405509999996	-0.07703838850951183	0.07703838850951183
153	CO_Pt_211_top-t.traj	CO	Pt	1.145	Data(x=[3, 19], edge_index=[2, 6])	-17.732669067719463	0.24373644228053237	-17.976405509999996	0.9012635577194676	0.9012635577194676
154	CO_Rh_211_bridge3-s.traj	CO	Rh	0.879	Data(x=[6, 19], edge_index=[2, 14])	-16.40718749781132	1.5692180121886743	-17.976405509999996	-0.6902180121886743	0.6902180121886743
155	CO_Rh_211_bridge2-s.traj	CO	Rh	0.714	Data(x=[4, 19], edge_index=[2, 10])	-17.457901889702804	0.5185036202971922	-17.976405509999996	0.19549637970280775	0.19549637970280775
156	CO_Rh_211_fcc-s.traj	CO	Rh	0.959	Data(x=[5, 19], edge_index=[2, 14])	-17.046384946403506	0.9300205635964893	-17.976405509999996	0.02897943640351064	0.02897943640351064
157	CO_Rh_211_hcp-s.traj	CO	Rh	0.763	Data(x=[5, 19], edge_index=[2, 14])	-17.046384946403506	0.9300205635964893	-17.976405509999996	-0.1670205635964893	0.1670205635964893
158	CO_Rh_211_bridge1-s.traj	CO	Rh	0.941	Data(x=[6, 19], edge_index=[2, 14])	-16.40718749781132	1.5692180121886743	-17.976405509999996	-0.6282180121886743	0.6282180121886743
159	CO_Rh_211_top-s.traj	CO	Rh	0.753	Data(x=[5, 19], edge_index=[2, 10])	-17.100521759844305	0.8758837501556904	-17.976405509999996	-0.12288375015569042	0.12288375015569042
160	CO_Rh_211_bridge2-t.traj	CO	Rh	0.941	Data(x=[6, 19], edge_index=[2, 14])	-16.40718749781132	1.5692180121886743	-17.976405509999996	-0.6282180121886743	0.6282180121886743
161	CO_Rh_211_bridge1-t.traj	CO	Rh	0.976	Data(x=[7, 19], edge_index=[2, 18])	-15.781920392407898	2.194485117592098	-17.976405509999996	-1.218485117592098	1.218485117592098
162	CO_Rh_211_fcc-t.traj	CO	Rh	1.017	Data(x=[7, 19], edge_index=[2, 22])	-15.927281893094069	2.049123616905927	-17.976405509999996	-1.0321236169059271	1.0321236169059271
163	CO_Rh_211_hcp-t.traj	CO	Rh	0.847	Data(x=[6, 19], edge_index=[2, 16])	-16.400610428425793	1.5757950815742028	-17.976405509999996	-0.7287950815742028	0.7287950815742028
164	CO_Rh_211_top-t.traj	CO	Rh	0.881	Data(x=[5, 19], edge_index=[2, 10])	-17.100517166918756	0.8758883430812396	-17.976405509999996	0.0051116569187603655	0.0051116569187603655
165	CO_Ru_211_four-fold-s.traj	CO	Ru	0.986	Data(x=[8, 19], edge_index=[2, 24])	-15.929642656826026	2.04676285317397	-17.976405509999996	-1.06076285317397	1.06076285317397
166	CO_Ru_211_bridge3-s.traj	CO	Ru	0.788	Data(x=[8, 19], edge_index=[2, 18])	-15.904331044127943	2.0720744658720527	-17.976405509999996	-1.2840744658720527	1.2840744658720527
167	CO_Ru_211_bridge2-s.traj	CO	Ru	0.665	Data(x=[4, 19], edge_index=[2, 10])	-17.54533741337061	0.43106809662938517	-17.976405509999996	0.23393190337061487	0.23393190337061487
168	CO_Ru_211_fcc-s.traj	CO	Ru	0.988	Data(x=[5, 19], edge_index=[2, 14])	-17.1838971373272	0.7925083726727955	-17.976405509999996	0.1954916273272045	0.1954916273272045
169	CO_Ru_211_hcp-s.traj	CO	Ru	0.743	Data(x=[5, 19], edge_index=[2, 14])	-17.1838971373272	0.7925083726727955	-17.976405509999996	-0.04950837267279551	0.04950837267279551
170	CO_Ru_211_top-s.traj	CO	Ru	0.742	Data(x=[5, 19], edge_index=[2, 10])	-17.246241508723266	0.7301640012767301	-17.976405509999996	0.011835998723269903	0.011835998723269903
171	CO_Ru_211_fcc-t.traj	CO	Ru	0.853	Data(x=[8, 19], edge_index=[2, 24])	-15.929642656826026	2.04676285317397	-17.976405509999996	-1.19376285317397	1.19376285317397
172	CO_Ru_211_hcp-t.traj	CO	Ru	0.747	Data(x=[6, 19], edge_index=[2, 18])	-16.648922355282785	1.3274831547172106	-17.976405509999996	-0.5804831547172106	0.5804831547172106
173	CO_Ru_211_top-t.traj	CO	Ru	0.867	Data(x=[9, 19], edge_index=[2, 18])	-15.94696257906962	2.029442930930376	-17.976405509999996	-1.1624429309303759	1.1624429309303759
174	H_Ag_211_bridge2-s.traj	H	Ag	0.431	Data(x=[3, 19], edge_index=[2, 4])	-6.950441058925151	-3.5672436239251506	-3.383197435	3.9982436239251506	3.9982436239251506
175	H_Ag_211_fcc-s.traj	H	Ag	0.467	Data(x=[4, 19], edge_index=[2, 6])	-6.548964250875002	-3.1657668158750023	-3.383197435	3.6327668158750024	3.6327668158750024
176	H_Ag_211_hcp-s.traj	H	Ag	0.439	Data(x=[4, 19], edge_index=[2, 6])	-6.548964250875002	-3.1657668158750023	-3.383197435	3.6047668158750024	3.6047668158750024
177	H_Ag_211_fcc-t.traj	H	Ag	0.469	Data(x=[4, 19], edge_index=[2, 6])	-6.548964250875002	-3.1657668158750023	-3.383197435	3.634766815875002	3.634766815875002
178	H_Ag_211_hcp-t.traj	H	Ag	0.43	Data(x=[4, 19], edge_index=[2, 6])	-6.548964250875002	-3.1657668158750023	-3.383197435	3.5957668158750025	3.5957668158750025
179	H_Au_211_bridge2-s.traj	H	Au	0.309	Data(x=[3, 19], edge_index=[2, 4])	-7.052831148179052	-3.6696337131790524	-3.383197435	3.9786337131790526	3.9786337131790526
180	H_Au_211_fcc-s.traj	H	Au	0.471	Data(x=[4, 19], edge_index=[2, 6])	-6.681144055236814	-3.297946620236814	-3.383197435	3.768946620236814	3.768946620236814
181	H_Au_211_fcc-t.traj	H	Au	0.528	Data(x=[4, 19], edge_index=[2, 6])	-6.681144055236814	-3.297946620236814	-3.383197435	3.825946620236814	3.825946620236814
182	H_Au_211_hcp-t.traj	H	Au	0.499	Data(x=[4, 19], edge_index=[2, 6])	-6.681144055236814	-3.297946620236814	-3.383197435	3.796946620236814	3.796946620236814
183	H_Cu_211_four-fold-s.traj	H	Cu	0.237	Data(x=[6, 19], edge_index=[2, 10])	-5.776218306107523	-2.3930208711075234	-3.383197435	2.6300208711075235	2.6300208711075235
184	H_Cu_211_bridge2-s.traj	H	Cu	0.026	Data(x=[3, 19], edge_index=[2, 4])	-7.099940785530563	-3.7167433505305634	-3.383197435	3.742743350530563	3.742743350530563
185	H_Cu_211_fcc-s.traj	H	Cu	0.058	Data(x=[4, 19], edge_index=[2, 6])	-6.767431347517487	-3.384233912517487	-3.383197435	3.442233912517487	3.442233912517487
186	H_Cu_211_hcp-s.traj	H	Cu	-0.009	Data(x=[4, 19], edge_index=[2, 6])	-6.767431347517487	-3.384233912517487	-3.383197435	3.375233912517487	3.375233912517487
187	H_Cu_211_fcc-t.traj	H	Cu	0.126	Data(x=[4, 19], edge_index=[2, 6])	-6.767431347517487	-3.384233912517487	-3.383197435	3.510233912517487	3.510233912517487
188	H_Cu_211_hcp-t.traj	H	Cu	0.073	Data(x=[4, 19], edge_index=[2, 6])	-6.767431347517487	-3.384233912517487	-3.383197435	3.457233912517487	3.457233912517487
189	H_Ir_211_bridge2-s.traj	H	Ir	-0.542	Data(x=[3, 19], edge_index=[2, 4])	-7.372875386253355	-3.989677951253355	-3.383197435	3.447677951253355	3.447677951253355
190	H_Ir_211_fcc-s.traj	H	Ir	-0.083	Data(x=[4, 19], edge_index=[2, 6])	-7.171291883927353	-3.7880944489273527	-3.383197435	3.7050944489273525	3.7050944489273525
191	H_Ir_211_fcc-t.traj	H	Ir	-0.042	Data(x=[4, 19], edge_index=[2, 6])	-7.171291883927353	-3.7880944489273527	-3.383197435	3.746094448927353	3.746094448927353
192	H_Ir_211_hcp-t.traj	H	Ir	-0.047	Data(x=[4, 19], edge_index=[2, 6])	-7.171291883927353	-3.7880944489273527	-3.383197435	3.7410944489273525	3.7410944489273525
193	H_Ni_211_four-fold-s.traj	H	Ni	-0.158	Data(x=[6, 19], edge_index=[2, 10])	-6.376761693283086	-2.993564258283086	-3.383197435	2.8355642582830862	2.8355642582830862
194	H_Ni_211_bridge2-s.traj	H	Ni	-0.313	Data(x=[3, 19], edge_index=[2, 4])	-7.304900088134772	-3.9217026531347723	-3.383197435	3.608702653134772	3.608702653134772
195	H_Ni_211_fcc-s.traj	H	Ni	-0.292	Data(x=[4, 19], edge_index=[2, 6])	-7.0940342832751355	-3.7108368482751355	-3.383197435	3.4188368482751357	3.4188368482751357
196	H_Ni_211_hcp-s.traj	H	Ni	-0.348	Data(x=[4, 19], edge_index=[2, 6])	-7.0940342832751355	-3.7108368482751355	-3.383197435	3.3628368482751356	3.3628368482751356
197	H_Ni_211_fcc-t.traj	H	Ni	-0.231	Data(x=[4, 19], edge_index=[2, 6])	-7.0940342832751355	-3.7108368482751355	-3.383197435	3.4798368482751356	3.4798368482751356
198	H_Ni_211_hcp-t.traj	H	Ni	-0.269	Data(x=[4, 19], edge_index=[2, 6])	-7.0940342832751355	-3.7108368482751355	-3.383197435	3.4418368482751354	3.4418368482751354
199	H_Pd_211_bridge2-s.traj	H	Pd	-0.255	Data(x=[3, 19], edge_index=[2, 4])	-7.169532793442258	-3.786335358442258	-3.383197435	3.531335358442258	3.531335358442258
200	H_Pd_211_fcc-s.traj	H	Pd	-0.292	Data(x=[4, 19], edge_index=[2, 6])	-6.873495777210238	-3.4902983422102376	-3.383197435	3.198298342210238	3.198298342210238
201	H_Pd_211_hcp-s.traj	H	Pd	-0.279	Data(x=[4, 19], edge_index=[2, 6])	-6.873495777210238	-3.4902983422102376	-3.383197435	3.2112983422102377	3.2112983422102377
202	H_Pd_211_fcc-t.traj	H	Pd	-0.281	Data(x=[4, 19], edge_index=[2, 6])	-6.873495777210238	-3.4902983422102376	-3.383197435	3.2092983422102375	3.2092983422102375
203	H_Pd_211_hcp-t.traj	H	Pd	-0.29	Data(x=[4, 19], edge_index=[2, 6])	-6.873495777210238	-3.4902983422102376	-3.383197435	3.2002983422102376	3.2002983422102376
204	H_Pt_211_bridge2-s.traj	H	Pt	-0.386	Data(x=[3, 19], edge_index=[2, 4])	-7.146260439687737	-3.7630630046877367	-3.383197435	3.3770630046877366	3.3770630046877366
205	H_Pt_211_fcc-s.traj	H	Pt	-0.152	Data(x=[4, 19], edge_index=[2, 6])	-6.836573248725415	-3.453375813725415	-3.383197435	3.3013758137254148	3.3013758137254148
206	H_Pt_211_fcc-t.traj	H	Pt	-0.12	Data(x=[4, 19], edge_index=[2, 6])	-6.836573248725415	-3.453375813725415	-3.383197435	3.333375813725415	3.333375813725415
207	H_Pt_211_hcp-t.traj	H	Pt	-0.128	Data(x=[4, 19], edge_index=[2, 6])	-6.836573248725415	-3.453375813725415	-3.383197435	3.325375813725415	3.325375813725415
208	H_Rh_211_bridge2-s.traj	H	Rh	-0.351	Data(x=[3, 19], edge_index=[2, 4])	-7.249605857455734	-3.866408422455734	-3.383197435	3.515408422455734	3.515408422455734
209	H_Rh_211_fcc-s.traj	H	Rh	-0.252	Data(x=[4, 19], edge_index=[2, 6])	-6.98260072361613	-3.5994032886161302	-3.383197435	3.34740328861613	3.34740328861613
210	H_Rh_211_hcp-s.traj	H	Rh	-0.297	Data(x=[4, 19], edge_index=[2, 6])	-6.98260072361613	-3.5994032886161302	-3.383197435	3.30240328861613	3.30240328861613
211	H_Rh_211_fcc-t.traj	H	Rh	-0.234	Data(x=[4, 19], edge_index=[2, 6])	-6.98260072361613	-3.5994032886161302	-3.383197435	3.3654032886161303	3.3654032886161303
212	H_Rh_211_hcp-t.traj	H	Rh	-0.251	Data(x=[4, 19], edge_index=[2, 6])	-6.98260072361613	-3.5994032886161302	-3.383197435	3.3484032886161303	3.3484032886161303
213	H_Ru_211_four-fold-s.traj	H	Ru	-0.283	Data(x=[6, 19], edge_index=[2, 10])	-6.197352835505484	-2.814155400505484	-3.383197435	2.531155400505484	2.531155400505484
214	H_Ru_211_bridge2-s.traj	H	Ru	-0.493	Data(x=[3, 19], edge_index=[2, 4])	-7.2454584456853866	-3.8622610106853865	-3.383197435	3.3692610106853866	3.3692610106853866
215	H_Ru_211_fcc-s.traj	H	Ru	-0.351	Data(x=[4, 19], edge_index=[2, 6])	-6.997872201065064	-3.614674766065064	-3.383197435	3.2636747660650642	3.2636747660650642
216	H_Ru_211_hcp-s.traj	H	Ru	-0.396	Data(x=[4, 19], edge_index=[2, 6])	-6.997872201065064	-3.614674766065064	-3.383197435	3.2186747660650643	3.2186747660650643
217	H_Ru_211_fcc-t.traj	H	Ru	-0.363	Data(x=[4, 19], edge_index=[2, 6])	-6.997872201065064	-3.614674766065064	-3.383197435	3.2516747660650642	3.2516747660650642
218	H_Ru_211_hcp-t.traj	H	Ru	-0.364	Data(x=[4, 19], edge_index=[2, 6])	-6.997872201065064	-3.614674766065064	-3.383197435	3.2506747660650643	3.2506747660650643
219	O_Ag_211_bridge2-s.traj	O	Ag	2.338	Data(x=[3, 19], edge_index=[2, 4])	-7.546731397042748	-0.09435348704274826	-7.45237791	2.4323534870427483	2.4323534870427483
220	O_Ag_211_fcc-s.traj	O	Ag	1.969	Data(x=[4, 19], edge_index=[2, 6])	-7.1332992037897185	0.31907870621028156	-7.45237791	1.6499212937897185	1.6499212937897185
221	O_Ag_211_hcp-s.traj	O	Ag	1.94	Data(x=[4, 19], edge_index=[2, 6])	-7.1332992037897185	0.31907870621028156	-7.45237791	1.6209212937897184	1.6209212937897184
222	O_Ag_211_fcc-t.traj	O	Ag	1.89	Data(x=[6, 19], edge_index=[2, 10])	-5.95175073472214	1.5006271752778604	-7.45237791	0.3893728247221395	0.3893728247221395
223	O_Ag_211_hcp-t.traj	O	Ag	2.058	Data(x=[4, 19], edge_index=[2, 6])	-7.1332992037897185	0.31907870621028156	-7.45237791	1.7389212937897183	1.7389212937897183
224	O_Au_211_bridge2-s.traj	O	Au	2.492	Data(x=[3, 19], edge_index=[2, 4])	-8.059751994965083	-0.607374084965083	-7.45237791	3.099374084965083	3.099374084965083
225	O_Au_211_fcc-s.traj	O	Au	2.479	Data(x=[4, 19], edge_index=[2, 6])	-7.7595675669627155	-0.3071896569627155	-7.45237791	2.7861896569627156	2.7861896569627156
226	O_Au_211_hcp-s.traj	O	Au	2.464	Data(x=[4, 19], edge_index=[2, 6])	-7.7595675669627155	-0.3071896569627155	-7.45237791	2.7711896569627155	2.7711896569627155
227	O_Au_211_fcc-t.traj	O	Au	2.664	Data(x=[4, 19], edge_index=[2, 6])	-7.7595675669627155	-0.3071896569627155	-7.45237791	2.9711896569627156	2.9711896569627156
228	O_Au_211_hcp-t.traj	O	Au	2.779	Data(x=[4, 19], edge_index=[2, 6])	-7.7595675669627155	-0.3071896569627155	-7.45237791	3.0861896569627154	3.0861896569627154
229	O_Cu_211_bridge2-s.traj	O	Cu	1.112	Data(x=[4, 19], edge_index=[2, 6])	-7.29236599431276	0.16001191568723971	-7.45237791	0.9519880843127604	0.9519880843127604
230	O_Cu_211_fcc-s.traj	O	Cu	0.873	Data(x=[4, 19], edge_index=[2, 6])	-7.29236599431276	0.16001191568723971	-7.45237791	0.7129880843127603	0.7129880843127603
231	O_Cu_211_hcp-s.traj	O	Cu	0.739	Data(x=[4, 19], edge_index=[2, 6])	-7.29236599431276	0.16001191568723971	-7.45237791	0.5789880843127603	0.5789880843127603
232	O_Cu_211_fcc-t.traj	O	Cu	1.009	Data(x=[6, 19], edge_index=[2, 10])	-5.96583723737956	1.48654067262044	-7.45237791	-0.4775406726204401	0.4775406726204401
233	O_Cu_211_hcp-t.traj	O	Cu	1.108	Data(x=[4, 19], edge_index=[2, 6])	-7.29236599431276	0.16001191568723971	-7.45237791	0.9479880843127604	0.9479880843127604
234	O_Ir_211_bridge2-s.traj	O	Ir	-0.048	Data(x=[3, 19], edge_index=[2, 4])	-8.718859775810245	-1.2664818658102446	-7.45237791	1.2184818658102445	1.2184818658102445
235	O_Ir_211_fcc-s.traj	O	Ir	0.799	Data(x=[4, 19], edge_index=[2, 6])	-8.582238612442978	-1.1298607024429783	-7.45237791	1.9288607024429782	1.9288607024429782
236	O_Ir_211_hcp-s.traj	O	Ir	0.509	Data(x=[4, 19], edge_index=[2, 6])	-8.582238612442978	-1.1298607024429783	-7.45237791	1.6388607024429782	1.6388607024429782
237	O_Ir_211_fcc-t.traj	O	Ir	1.179	Data(x=[6, 19], edge_index=[2, 10])	-7.995147904199129	-0.5427699941991291	-7.45237791	1.7217699941991291	1.7217699941991291
238	O_Ir_211_hcp-t.traj	O	Ir	1.157	Data(x=[4, 19], edge_index=[2, 6])	-8.582238612442978	-1.1298607024429783	-7.45237791	2.2868607024429783	2.2868607024429783
239	O_Ni_211_bridge2-s.traj	O	Ni	0.152	Data(x=[3, 19], edge_index=[2, 4])	-8.823335053263193	-1.370957143263193	-7.45237791	1.522957143263193	1.522957143263193
240	O_Ni_211_fcc-s.traj	O	Ni	0.155	Data(x=[4, 19], edge_index=[2, 6])	-8.697971150415427	-1.2455932404154266	-7.45237791	1.4005932404154267	1.4005932404154267
241	O_Ni_211_hcp-s.traj	O	Ni	-0.068	Data(x=[4, 19], edge_index=[2, 6])	-8.697971150415427	-1.2455932404154266	-7.45237791	1.1775932404154266	1.1775932404154266
242	O_Ni_211_fcc-t.traj	O	Ni	0.453	Data(x=[6, 19], edge_index=[2, 10])	-8.131479713256837	-0.6791018032568372	-7.45237791	1.1321018032568373	1.1321018032568373
243	O_Ni_211_hcp-t.traj	O	Ni	0.403	Data(x=[4, 19], edge_index=[2, 6])	-8.697971150415427	-1.2455932404154266	-7.45237791	1.6485932404154267	1.6485932404154267
244	O_Pd_211_bridge2-s.traj	O	Pd	1.438	Data(x=[3, 19], edge_index=[2, 4])	-7.692033189696787	-0.23965527969678657	-7.45237791	1.6776552796967865	1.6776552796967865
245	O_Pd_211_fcc-s.traj	O	Pd	1.231	Data(x=[4, 19], edge_index=[2, 6])	-7.36895762076044	0.08342028923955969	-7.45237791	1.1475797107604404	1.1475797107604404
246	O_Pd_211_hcp-s.traj	O	Pd	1.319	Data(x=[4, 19], edge_index=[2, 6])	-7.36895762076044	0.08342028923955969	-7.45237791	1.2355797107604403	1.2355797107604403
247	O_Pd_211_fcc-t.traj	O	Pd	1.5	Data(x=[6, 19], edge_index=[2, 10])	-6.384427286023623	1.067950623976377	-7.45237791	0.43204937602362303	0.43204937602362303
248	O_Pd_211_hcp-t.traj	O	Pd	1.495	Data(x=[4, 19], edge_index=[2, 6])	-7.36895762076044	0.08342028923955969	-7.45237791	1.4115797107604404	1.4115797107604404
249	O_Pt_211_bridge2-s.traj	O	Pt	1.13	Data(x=[3, 19], edge_index=[2, 4])	-7.7830971245479645	-0.3307192145479645	-7.45237791	1.4607192145479644	1.4607192145479644
250	O_Pt_211_fcc-s.traj	O	Pt	1.42	Data(x=[4, 19], edge_index=[2, 6])	-7.406872221163752	0.04550568883624795	-7.45237791	1.374494311163752	1.374494311163752
251	O_Pt_211_fcc-t.traj	O	Pt	1.937	Data(x=[4, 19], edge_index=[2, 6])	-7.406872221163752	0.04550568883624795	-7.45237791	1.891494311163752	1.891494311163752
252	O_Pt_211_hcp-t.traj	O	Pt	1.97	Data(x=[4, 19], edge_index=[2, 6])	-7.406872221163752	0.04550568883624795	-7.45237791	1.924494311163752	1.924494311163752
253	O_Rh_211_bridge2-s.traj	O	Rh	0.265	Data(x=[3, 19], edge_index=[2, 4])	-8.324869436404228	-0.8724915264042279	-7.45237791	1.137491526404228	1.137491526404228
254	O_Rh_211_fcc-s.traj	O	Rh	0.571	Data(x=[4, 19], edge_index=[2, 6])	-8.0909792957697	-0.6386013857696993	-7.45237791	1.2096013857696992	1.2096013857696992
255	O_Rh_211_hcp-s.traj	O	Rh	0.337	Data(x=[4, 19], edge_index=[2, 6])	-8.0909792957697	-0.6386013857696993	-7.45237791	0.9756013857696992	0.9756013857696992
256	O_Rh_211_fcc-t.traj	O	Rh	0.772	Data(x=[6, 19], edge_index=[2, 10])	-7.299338055295465	0.1530398547045353	-7.45237791	0.6189601452954647	0.6189601452954647
257	O_Rh_211_hcp-t.traj	O	Rh	0.693	Data(x=[4, 19], edge_index=[2, 6])	-8.0909792957697	-0.6386013857696993	-7.45237791	1.3316013857696993	1.3316013857696993
258	O_Ru_211_bridge2-s.traj	O	Ru	-0.208	Data(x=[4, 19], edge_index=[2, 6])	-8.290188255587097	-0.8378103455870969	-7.45237791	0.6298103455870969	0.6298103455870969
259	O_Ru_211_fcc-s.traj	O	Ru	0.25	Data(x=[4, 19], edge_index=[2, 6])	-8.290188255587097	-0.8378103455870969	-7.45237791	1.0878103455870969	1.0878103455870969
260	O_Ru_211_hcp-s.traj	O	Ru	-0.298	Data(x=[5, 19], edge_index=[2, 8])	-7.950146419674397	-0.4977685096743967	-7.45237791	0.1997685096743967	0.1997685096743967
261	O_Ru_211_fcc-t.traj	O	Ru	0.276	Data(x=[6, 19], edge_index=[2, 10])	-7.475991157743934	-0.02361324774393392	-7.45237791	0.29961324774393394	0.29961324774393394
262	O_Ru_211_hcp-t.traj	O	Ru	-0.041	Data(x=[5, 19], edge_index=[2, 8])	-7.950146419674397	-0.4977685096743967	-7.45237791	0.4567685096743967	0.4567685096743967
263	OH_Ag_211_bridge2-s.traj	OH	Ag	0.332	Data(x=[4, 19], edge_index=[2, 10])	-11.772980734427456	-0.9374053894274557	-10.835575345	1.2694053894274557	1.2694053894274557
264	OH_Ag_211_fcc-s.traj	OH	Ag	0.446	Data(x=[5, 19], edge_index=[2, 8])	-10.79540408897114	0.04017125602886118	-10.835575345	0.40582874397113883	0.40582874397113883
265	OH_Ag_211_hcp-s.traj	OH	Ag	0.38	Data(x=[5, 19], edge_index=[2, 12])	-11.21956994923115	-0.38399460423114995	-10.835575345	0.76399460423115	0.76399460423115
266	OH_Ag_211_top-s.traj	OH	Ag	0.896	Data(x=[3, 19], edge_index=[2, 6])	-12.060768856374267	-1.2251935113742665	-10.835575345	2.1211935113742664	2.1211935113742664
267	OH_Ag_211_bridge2-t.traj	OH	Ag	0.612	Data(x=[6, 19], edge_index=[2, 14])	-10.630903867524147	0.2046714774758538	-10.835575345	0.4073285225241462	0.4073285225241462
268	OH_Ag_211_bridge1-t.traj	OH	Ag	0.604	Data(x=[6, 19], edge_index=[2, 14])	-10.630903867524147	0.2046714774758538	-10.835575345	0.3993285225241462	0.3993285225241462
269	OH_Ag_211_fcc-t.traj	OH	Ag	0.585	Data(x=[7, 19], edge_index=[2, 14])	-9.596884760001664	1.238690584998336	-10.835575345	-0.6536905849983361	0.6536905849983361
270	OH_Ag_211_hcp-t.traj	OH	Ag	0.558	Data(x=[5, 19], edge_index=[2, 8])	-10.79540408897114	0.04017125602886118	-10.835575345	0.5178287439711389	0.5178287439711389
271	OH_Au_211_bridge3-s.traj	OH	Au	1.011	Data(x=[4, 19], edge_index=[2, 10])	-11.685829972143651	-0.8502546271436504	-10.835575345	1.8612546271436503	1.8612546271436503
272	OH_Au_211_bridge2-s.traj	OH	Au	0.742	Data(x=[4, 19], edge_index=[2, 10])	-11.685829972143651	-0.8502546271436504	-10.835575345	1.5922546271436504	1.5922546271436504
273	OH_Au_211_fcc-s.traj	OH	Au	1.168	Data(x=[5, 19], edge_index=[2, 8])	-11.346316322669033	-0.5107409776690321	-10.835575345	1.678740977669032	1.678740977669032
274	OH_Au_211_bridge1-s.traj	OH	Au	1.161	Data(x=[5, 19], edge_index=[2, 12])	-11.294140688437466	-0.45856534343746524	-10.835575345	1.6195653434374653	1.6195653434374653
275	OH_Au_211_top-s.traj	OH	Au	1.185	Data(x=[3, 19], edge_index=[2, 6])	-11.947048019792085	-1.1114726747920844	-10.835575345	2.2964726747920845	2.2964726747920845
276	OH_Au_211_bridge2-t.traj	OH	Au	1.217	Data(x=[5, 19], edge_index=[2, 12])	-11.294140688437466	-0.45856534343746524	-10.835575345	1.6755653434374653	1.6755653434374653
277	OH_Au_211_bridge1-t.traj	OH	Au	1.341	Data(x=[4, 19], edge_index=[2, 8])	-11.347404846024041	-0.5118295010240406	-10.835575345	1.8528295010240405	1.8528295010240405
278	OH_Au_211_fcc-t.traj	OH	Au	1.444	Data(x=[5, 19], edge_index=[2, 10])	-10.952665859753608	-0.11709051475360788	-10.835575345	1.5610905147536078	1.5610905147536078
279	OH_Au_211_top-t.traj	OH	Au	1.397	Data(x=[3, 19], edge_index=[2, 6])	-11.947048019792085	-1.1114726747920844	-10.835575345	2.5084726747920847	2.5084726747920847
280	OH_Cu_211_bridge3-s.traj	OH	Cu	0.181	Data(x=[5, 19], edge_index=[2, 12])	-11.166296605793477	-0.3307212607934762	-10.835575345	0.5117212607934762	0.5117212607934762
281	OH_Cu_211_bridge2-s.traj	OH	Cu	-0.286	Data(x=[4, 19], edge_index=[2, 10])	-11.723101562970164	-0.887526217970164	-10.835575345	0.6015262179701639	0.6015262179701639
282	OH_Cu_211_fcc-s.traj	OH	Cu	0.08	Data(x=[5, 19], edge_index=[2, 12])	-11.166296605793477	-0.3307212607934762	-10.835575345	0.4107212607934762	0.4107212607934762
283	OH_Cu_211_bridge1-s.traj	OH	Cu	0.17	Data(x=[6, 19], edge_index=[2, 16])	-10.945849958239556	-0.11027461323955556	-10.835575345	0.2802746132395556	0.2802746132395556
284	OH_Cu_211_top-s.traj	OH	Cu	0.305	Data(x=[3, 19], edge_index=[2, 6])	-12.038672291560175	-1.2030969465601746	-10.835575345	1.5080969465601746	1.5080969465601746
285	OH_Cu_211_bridge2-t.traj	OH	Cu	0.28	Data(x=[6, 19], edge_index=[2, 16])	-10.945849958239556	-0.11027461323955556	-10.835575345	0.3902746132395556	0.3902746132395556
286	OH_Cu_211_bridge1-t.traj	OH	Cu	0.379	Data(x=[7, 19], edge_index=[2, 18])	-10.23481456114245	0.6007607838575506	-10.835575345	-0.2217607838575506	0.2217607838575506
287	OH_Cu_211_fcc-t.traj	OH	Cu	0.426	Data(x=[7, 19], edge_index=[2, 14])	-9.398539270187378	1.4370360748126227	-10.835575345	-1.0110360748126228	1.0110360748126228
288	OH_Cu_211_hcp-t.traj	OH	Cu	0.305	Data(x=[6, 19], edge_index=[2, 10])	-10.032243579823493	0.8033317651765071	-10.835575345	-0.49833176517650707	0.49833176517650707
289	OH_Cu_211_top-t.traj	OH	Cu	0.64	Data(x=[3, 19], edge_index=[2, 6])	-12.038672291560175	-1.2030969465601746	-10.835575345	1.8430969465601748	1.8430969465601748
290	OH_Ir_211_bridge3-s.traj	OH	Ir	0.189	Data(x=[4, 19], edge_index=[2, 10])	-11.967500317259791	-1.1319249722597906	-10.835575345	1.3209249722597907	1.3209249722597907
291	OH_Ir_211_bridge2-s.traj	OH	Ir	-0.496	Data(x=[4, 19], edge_index=[2, 10])	-11.967500317259791	-1.1319249722597906	-10.835575345	0.6359249722597906	0.6359249722597906
292	OH_Ir_211_fcc-s.traj	OH	Ir	0.657	Data(x=[5, 19], edge_index=[2, 8])	-11.845815347776416	-1.0102400027764151	-10.835575345	1.6672400027764152	1.6672400027764152
293	OH_Ir_211_bridge1-s.traj	OH	Ir	0.356	Data(x=[6, 19], edge_index=[2, 16])	-11.521458352612022	-0.6858830076120217	-10.835575345	1.0418830076120216	1.0418830076120216
294	OH_Ir_211_top-s.traj	OH	Ir	-0.126	Data(x=[3, 19], edge_index=[2, 6])	-12.074960996319298	-1.2393856513192976	-10.835575345	1.1133856513192977	1.1133856513192977
295	OH_Ir_211_bridge2-t.traj	OH	Ir	0.562	Data(x=[6, 19], edge_index=[2, 16])	-11.521458352612022	-0.6858830076120217	-10.835575345	1.2478830076120218	1.2478830076120218
296	OH_Ir_211_bridge1-t.traj	OH	Ir	0.724	Data(x=[7, 19], edge_index=[2, 18])	-11.071025551139833	-0.23545020613983247	-10.835575345	0.9594502061398325	0.9594502061398325
297	OH_Ir_211_hcp-t.traj	OH	Ir	1.147	Data(x=[5, 19], edge_index=[2, 8])	-11.845815347776416	-1.0102400027764151	-10.835575345	2.1572400027764154	2.1572400027764154
298	OH_Ir_211_top-t.traj	OH	Ir	0.506	Data(x=[5, 19], edge_index=[2, 10])	-11.308534917106634	-0.47295957210663353	-10.835575345	0.9789595721066335	0.9789595721066335
299	OH_Ni_211_bridge3-s.traj	OH	Ni	0.036	Data(x=[4, 19], edge_index=[2, 10])	-11.923849152846337	-1.0882738078463365	-10.835575345	1.1242738078463366	1.1242738078463366
300	OH_Ni_211_bridge2-s.traj	OH	Ni	-0.646	Data(x=[4, 19], edge_index=[2, 10])	-11.923849152846337	-1.0882738078463365	-10.835575345	0.4422738078463365	0.4422738078463365
301	OH_Ni_211_fcc-s.traj	OH	Ni	-0.045	Data(x=[5, 19], edge_index=[2, 8])	-11.722945403501512	-0.8873700585015118	-10.835575345	0.8423700585015118	0.8423700585015118
302	OH_Ni_211_bridge1-s.traj	OH	Ni	0.028	Data(x=[6, 19], edge_index=[2, 16])	-11.812998894732004	-0.9774235497320038	-10.835575345	1.0054235497320039	1.0054235497320039
303	OH_Ni_211_top-s.traj	OH	Ni	0.038	Data(x=[3, 19], edge_index=[2, 6])	-12.086273371945381	-1.250698026945381	-10.835575345	1.288698026945381	1.288698026945381
304	OH_Ni_211_bridge2-t.traj	OH	Ni	0.167	Data(x=[6, 19], edge_index=[2, 16])	-11.812998894732004	-0.9774235497320038	-10.835575345	1.1444235497320039	1.1444235497320039
305	OH_Ni_211_bridge1-t.traj	OH	Ni	0.3	Data(x=[7, 19], edge_index=[2, 18])	-11.47167563259125	-0.6361002875912494	-10.835575345	0.9361002875912494	0.9361002875912494
306	OH_Ni_211_hcp-t.traj	OH	Ni	0.275	Data(x=[5, 19], edge_index=[2, 8])	-11.722945403501512	-0.8873700585015118	-10.835575345	1.1623700585015118	1.1623700585015118
307	OH_Ni_211_top-t.traj	OH	Ni	0.526	Data(x=[3, 19], edge_index=[2, 6])	-12.086273371945381	-1.250698026945381	-10.835575345	1.776698026945381	1.776698026945381
308	OH_Pd_211_bridge3-s.traj	OH	Pd	0.579	Data(x=[4, 19], edge_index=[2, 10])	-11.893205153586393	-1.0576298085863929	-10.835575345	1.6366298085863928	1.6366298085863928
309	OH_Pd_211_bridge2-s.traj	OH	Pd	0.209	Data(x=[4, 19], edge_index=[2, 10])	-11.893205153586393	-1.0576298085863929	-10.835575345	1.266629808586393	1.266629808586393
310	OH_Pd_211_fcc-s.traj	OH	Pd	0.599	Data(x=[5, 19], edge_index=[2, 8])	-10.725513540898802	0.11006180410119804	-10.835575345	0.48893819589880194	0.48893819589880194
311	OH_Pd_211_bridge1-s.traj	OH	Pd	0.586	Data(x=[6, 19], edge_index=[2, 16])	-11.280756903388983	-0.4451815583889829	-10.835575345	1.0311815583889827	1.0311815583889827
312	OH_Pd_211_top-s.traj	OH	Pd	0.693	Data(x=[3, 19], edge_index=[2, 6])	-12.037220927086835	-1.2016455820868348	-10.835575345	1.8946455820868349	1.8946455820868349
313	OH_Pd_211_bridge2-t.traj	OH	Pd	0.621	Data(x=[5, 19], edge_index=[2, 12])	-11.394886510344982	-0.5593111653449814	-10.835575345	1.1803111653449814	1.1803111653449814
314	OH_Pd_211_bridge1-t.traj	OH	Pd	0.8	Data(x=[7, 19], edge_index=[2, 18])	-10.65540712532568	0.18016821967431973	-10.835575345	0.6198317803256803	0.6198317803256803
315	OH_Pd_211_fcc-t.traj	OH	Pd	0.971	Data(x=[7, 19], edge_index=[2, 14])	-9.754761982807636	1.0808133621923641	-10.835575345	-0.10981336219236415	0.10981336219236415
316	OH_Pd_211_hcp-t.traj	OH	Pd	0.954	Data(x=[5, 19], edge_index=[2, 8])	-10.725513540898802	0.11006180410119804	-10.835575345	0.8439381958988019	0.8439381958988019
317	OH_Pd_211_top-t.traj	OH	Pd	0.821	Data(x=[4, 19], edge_index=[2, 8])	-11.340818590787414	-0.5052432457874136	-10.835575345	1.3262432457874136	1.3262432457874136
318	OH_Pt_211_bridge3-s.traj	OH	Pt	0.67	Data(x=[4, 19], edge_index=[2, 10])	-11.799151224203115	-0.9635758792031144	-10.835575345	1.6335758792031143	1.6335758792031143
319	OH_Pt_211_bridge2-s.traj	OH	Pt	0.164	Data(x=[4, 19], edge_index=[2, 10])	-11.799151224203115	-0.9635758792031144	-10.835575345	1.1275758792031143	1.1275758792031143
320	OH_Pt_211_fcc-s.traj	OH	Pt	0.995	Data(x=[5, 19], edge_index=[2, 8])	-10.837966730029585	-0.0023913850295844696	-10.835575345	0.9973913850295845	0.9973913850295845
321	OH_Pt_211_bridge1-s.traj	OH	Pt	0.774	Data(x=[6, 19], edge_index=[2, 16])	-10.97718748925734	-0.1416121442573388	-10.835575345	0.9156121442573388	0.9156121442573388
322	OH_Pt_211_top-s.traj	OH	Pt	0.538	Data(x=[3, 19], edge_index=[2, 6])	-12.119131161319736	-1.2835558163197351	-10.835575345	1.8215558163197352	1.8215558163197352
323	OH_Pt_211_bridge2-t.traj	OH	Pt	0.875	Data(x=[6, 19], edge_index=[2, 14])	-10.630132256031992	0.20544308896800878	-10.835575345	0.6695569110319912	0.6695569110319912
324	OH_Pt_211_top-t.traj	OH	Pt	0.828	Data(x=[3, 19], edge_index=[2, 6])	-12.119131161319736	-1.2835558163197351	-10.835575345	2.111555816319735	2.111555816319735
325	C_Pt_110_longbridge.traj	C	Pt	1.732	Data(x=[5, 19], edge_index=[2, 8])	-10.672428507408618	-0.1484009074086199	-10.524027599999998	1.8804009074086199	1.8804009074086199
326	C_Rh_110_longbridge.traj	C	Rh	1.413	Data(x=[7, 19], edge_index=[2, 12])	-9.472765539977551	1.051262060022447	-10.524027599999998	0.3617379399775531	0.3617379399775531
327	C_Ru_110_longbridge.traj	C	Ru	1.37	Data(x=[9, 19], edge_index=[2, 16])	-9.449612602287296	1.0744149977127027	-10.524027599999998	0.29558500228729745	0.29558500228729745
328	CH_Ag_110_longbridge.traj	CH	Ag	4.052	Data(x=[6, 19], edge_index=[2, 14])	-12.943529146806242	0.9636958881937563	-13.907225034999998	3.0883041118062433	3.0883041118062433
329	CH_Au_110_threefold.traj	CH	Au	3.391	Data(x=[5, 19], edge_index=[2, 14])	-13.317613746884824	0.589611288115174	-13.907225034999998	2.801388711884826	2.801388711884826
330	CH_Cu_110_longbridge.traj	CH	Cu	2.669	Data(x=[6, 19], edge_index=[2, 14])	-12.363759561886788	1.5434654731132103	-13.907225034999998	1.1255345268867898	1.1255345268867898
331	CH_Ir_110_threefold.traj	CH	Ir	1.063	Data(x=[7, 19], edge_index=[2, 18])	-12.925795861263275	0.9814291737367231	-13.907225034999998	0.08157082626327683	0.08157082626327683
332	CH_Ni_110_longbridge.traj	CH	Ni	1.26	Data(x=[6, 19], edge_index=[2, 14])	-13.656006722525596	0.25121831247440163	-13.907225034999998	1.0087816875255984	1.0087816875255984
333	CH_Pd_110_longbridge.traj	CH	Pd	1.418	Data(x=[6, 19], edge_index=[2, 14])	-13.480161974973683	0.427063060026315	-13.907225034999998	0.9909369399736849	0.9909369399736849
334	CH_Pt_110_threefold.traj	CH	Pt	1.198	Data(x=[5, 19], edge_index=[2, 14])	-13.780971040850645	0.12625399414935323	-13.907225034999998	1.0717460058506467	1.0717460058506467
335	CH_Rh_110_longbridge.traj	CH	Rh	1.29	Data(x=[6, 19], edge_index=[2, 14])	-13.53772970379925	0.3694953312007474	-13.907225034999998	0.9205046687992526	0.9205046687992526
336	CH_Ru_110_threefold.traj	CH	Ru	1.031	Data(x=[7, 19], edge_index=[2, 18])	-13.081776205817704	0.8254488291822941	-13.907225034999998	0.2055511708177058	0.2055511708177058
337	CO_Ag_110_top.traj	CO	Ag	2.335	Data(x=[3, 19], edge_index=[2, 4])	-18.032839716945176	-0.05643420694518042	-17.976405509999996	2.3914342069451804	2.3914342069451804
338	CO_Au_110_top.traj	CO	Au	2.145	Data(x=[3, 19], edge_index=[2, 6])	-17.487397657575613	0.4890078524243826	-17.976405509999996	1.6559921475756174	1.6559921475756174
339	CO_Cu_110_top.traj	CO	Cu	1.785	Data(x=[3, 19], edge_index=[2, 6])	-17.796451024812228	0.1799544851877677	-17.976405509999996	1.6050455148122322	1.6050455148122322
340	CO_Ir_110_top.traj	CO	Ir	0.336	Data(x=[3, 19], edge_index=[2, 6])	-17.725444395831587	0.2509611141684083	-17.976405509999996	0.08503888583159175	0.08503888583159175
341	CO_Ni_110_top.traj	CO	Ni	1.002	Data(x=[5, 19], edge_index=[2, 10])	-17.393160011170387	0.5832454988296085	-17.976405509999996	0.4187545011703915	0.4187545011703915
342	CO_Pd_110_top.traj	CO	Pd	1.216	Data(x=[3, 19], edge_index=[2, 6])	-17.820922132134918	0.15548337786507815	-17.976405509999996	1.0605166221349218	1.0605166221349218
343	CO_Pt_110_top.traj	CO	Pt	0.638	Data(x=[3, 19], edge_index=[2, 6])	-17.732669067719463	0.24373644228053237	-17.976405509999996	0.39426355771946764	0.39426355771946764
344	CO_Rh_110_top.traj	CO	Rh	0.826	Data(x=[5, 19], edge_index=[2, 10])	-17.100521759844305	0.8758837501556904	-17.976405509999996	-0.049883750155690465	0.049883750155690465
345	CO_Ru_110_top.traj	CO	Ru	0.87	Data(x=[5, 19], edge_index=[2, 10])	-17.246241508723266	0.7301640012767301	-17.976405509999996	0.1398359987232699	0.1398359987232699
346	H_Ag_110_shortbridge.traj	H	Ag	0.402	Data(x=[3, 19], edge_index=[2, 4])	-6.950441058925151	-3.5672436239251506	-3.383197435	3.9692436239251507	3.9692436239251507
347	H_Au_110_shortbridge.traj	H	Au	0.246	Data(x=[3, 19], edge_index=[2, 4])	-7.052831148179052	-3.6696337131790524	-3.383197435	3.9156337131790524	3.9156337131790524
348	H_Cu_110_shortbridge.traj	H	Cu	0.018	Data(x=[3, 19], edge_index=[2, 4])	-7.099940785530563	-3.7167433505305634	-3.383197435	3.734743350530563	3.734743350530563
349	H_Ir_110_shortbridge.traj	H	Ir	-0.366	Data(x=[3, 19], edge_index=[2, 4])	-7.372875386253355	-3.989677951253355	-3.383197435	3.623677951253355	3.623677951253355
350	H_Ni_110_shortbridge.traj	H	Ni	-0.232	Data(x=[3, 19], edge_index=[2, 4])	-7.304900088134772	-3.9217026531347723	-3.383197435	3.689702653134772	3.689702653134772
351	H_Pd_110_shortbridge.traj	H	Pd	-0.175	Data(x=[3, 19], edge_index=[2, 4])	-7.169532793442258	-3.786335358442258	-3.383197435	3.611335358442258	3.611335358442258
352	H_Pt_110_shortbridge.traj	H	Pt	-0.355	Data(x=[3, 19], edge_index=[2, 4])	-7.146260439687737	-3.7630630046877367	-3.383197435	3.4080630046877367	3.4080630046877367
353	H_Rh_110_shortbridge.traj	H	Rh	-0.221	Data(x=[3, 19], edge_index=[2, 4])	-7.249605857455734	-3.866408422455734	-3.383197435	3.6454084224557337	3.6454084224557337
354	H_Ru_110_shortbridge.traj	H	Ru	-0.4	Data(x=[3, 19], edge_index=[2, 4])	-7.2454584456853866	-3.8622610106853865	-3.383197435	3.4622610106853866	3.4622610106853866
355	O_Ag_110_shortbridge.traj	O	Ag	2.316	Data(x=[3, 19], edge_index=[2, 4])	-7.546731397042748	-0.09435348704274826	-7.45237791	2.410353487042748	2.410353487042748
356	O_Au_110_shortbridge.traj	O	Au	2.492	Data(x=[3, 19], edge_index=[2, 4])	-8.059751994965083	-0.607374084965083	-7.45237791	3.099374084965083	3.099374084965083
357	O_Cu_110_shortbridge.traj	O	Cu	1.154	Data(x=[5, 19], edge_index=[2, 8])	-6.688708603615282	0.7636693063847177	-7.45237791	0.39033069361528216	0.39033069361528216
358	O_Ir_110_shortbridge.traj	O	Ir	0.054	Data(x=[3, 19], edge_index=[2, 4])	-8.718859775810245	-1.2664818658102446	-7.45237791	1.3204818658102446	1.3204818658102446
359	O_Ni_110_shortbridge.traj	O	Ni	0.318	Data(x=[3, 19], edge_index=[2, 4])	-8.823335053263193	-1.370957143263193	-7.45237791	1.6889571432631931	1.6889571432631931
360	O_Pd_110_shortbridge.traj	O	Pd	1.559	Data(x=[3, 19], edge_index=[2, 4])	-7.692033189696787	-0.23965527969678657	-7.45237791	1.7986552796967865	1.7986552796967865
361	O_Pt_110_shortbridge.traj	O	Pt	1.268	Data(x=[3, 19], edge_index=[2, 4])	-7.7830971245479645	-0.3307192145479645	-7.45237791	1.5987192145479645	1.5987192145479645
362	O_Rh_110_shortbridge.traj	O	Rh	0.374	Data(x=[5, 19], edge_index=[2, 8])	-7.7667279378929095	-0.31435002789290944	-7.45237791	0.6883500278929094	0.6883500278929094
363	O_Ru_110_shortbridge.traj	O	Ru	-0.248	Data(x=[5, 19], edge_index=[2, 8])	-7.950146419674397	-0.4977685096743967	-7.45237791	0.24976850967439668	0.24976850967439668
364	OH_Ag_110_shortbridge.traj	OH	Ag	0.363	Data(x=[4, 19], edge_index=[2, 10])	-11.772980734427456	-0.9374053894274557	-10.835575345	1.3004053894274556	1.3004053894274556
365	OH_Au_110_shortbridge.traj	OH	Au	0.767	Data(x=[4, 19], edge_index=[2, 10])	-11.685829972143651	-0.8502546271436504	-10.835575345	1.6172546271436503	1.6172546271436503
366	OH_Cu_110_shortbridge.traj	OH	Cu	-0.208	Data(x=[4, 19], edge_index=[2, 10])	-11.723101562970164	-0.887526217970164	-10.835575345	0.679526217970164	0.679526217970164
367	OH_Ir_110_shortbridge.traj	OH	Ir	-0.193	Data(x=[4, 19], edge_index=[2, 10])	-11.967500317259791	-1.1319249722597906	-10.835575345	0.9389249722597905	0.9389249722597905
368	OH_Ni_110_shortbridge.traj	OH	Ni	-0.502	Data(x=[4, 19], edge_index=[2, 10])	-11.923849152846337	-1.0882738078463365	-10.835575345	0.5862738078463365	0.5862738078463365
369	OH_Pd_110_shortbridge.traj	OH	Pd	0.384	Data(x=[4, 19], edge_index=[2, 10])	-11.893205153586393	-1.0576298085863929	-10.835575345	1.4416298085863928	1.4416298085863928
370	OH_Pt_110_shortbridge.traj	OH	Pt	0.324	Data(x=[4, 19], edge_index=[2, 10])	-11.799151224203115	-0.9635758792031144	-10.835575345	1.2875758792031144	1.2875758792031144
371	OH_Rh_110_shortbridge.traj	OH	Rh	-0.12	Data(x=[4, 19], edge_index=[2, 10])	-11.935175307249075	-1.0995999622490746	-10.835575345	0.9795999622490746	0.9795999622490746
372	OH_Ru_110_shortbridge.traj	OH	Ru	-0.628	Data(x=[4, 19], edge_index=[2, 10])	-11.877005905176645	-1.0414305601766447	-10.835575345	0.4134305601766447	0.4134305601766447
373	C_Ag_100_hollow.traj	C	Ag	4.967	Data(x=[6, 19], edge_index=[2, 10])	-8.721794655235769	1.8022329447642296	-10.524027599999998	3.16476705523577	3.16476705523577
374	C_Au_100_hollow.traj	C	Au	4.589	Data(x=[6, 19], edge_index=[2, 10])	-9.75758663202	0.7664409679799977	-10.524027599999998	3.8225590320200027	3.8225590320200027
375	C_Cu_100_hollow.traj	C	Cu	3.054	Data(x=[6, 19], edge_index=[2, 10])	-7.745260603878975	2.778766996121023	-10.524027599999998	0.27523300387897676	0.27523300387897676
376	C_Ir_100_hollow.traj	C	Ir	1.106	Data(x=[6, 19], edge_index=[2, 10])	-9.922812535703663	0.6012150642963352	-10.524027599999998	0.5047849357036649	0.5047849357036649
377	C_Ni_100_hollow.traj	C	Ni	0.881	Data(x=[6, 19], edge_index=[2, 10])	-10.943939301211358	-0.41991170121136	-10.524027599999998	1.30091170121136	1.30091170121136
378	C_Pd_100_hollow.traj	C	Pd	1.223	Data(x=[6, 19], edge_index=[2, 10])	-9.648982314498902	0.8750452855010966	-10.524027599999998	0.3479547144989035	0.3479547144989035
379	C_Pt_100_hollow.traj	C	Pt	1.436	Data(x=[6, 19], edge_index=[2, 10])	-10.244211686814786	0.27981591318521204	-10.524027599999998	1.156184086814788	1.156184086814788
380	C_Rh_100_hollow.traj	C	Rh	0.927	Data(x=[6, 19], edge_index=[2, 10])	-9.943310762426854	0.580716837573144	-10.524027599999998	0.3462831624268561	0.3462831624268561
381	C_Ru_100_hollow.traj	C	Ru	0.575	Data(x=[6, 19], edge_index=[2, 10])	-10.123100833024985	0.4009267669750134	-10.524027599999998	0.17407323302498656	0.17407323302498656
382	CH_Ag_100_hollow.traj	CH	Ag	3.659	Data(x=[7, 19], edge_index=[2, 20])	-12.140800584057814	1.7664244509421838	-13.907225034999998	1.892575549057816	1.892575549057816
383	CH_Au_100_hollow.traj	CH	Au	3.368	Data(x=[7, 19], edge_index=[2, 20])	-12.654142686768537	1.2530823482314606	-13.907225034999998	2.1149176517685393	2.1149176517685393
384	CH_Cu_100_hollow.traj	CH	Cu	2.215	Data(x=[7, 19], edge_index=[2, 20])	-11.644084871832852	2.2631401631671455	-13.907225034999998	-0.048140163167145644	0.048140163167145644
385	CH_Ir_100_hollow.traj	CH	Ir	0.482	Data(x=[7, 19], edge_index=[2, 20])	-12.803706714331632	1.1035183206683659	-13.907225034999998	-0.6215183206683659	0.6215183206683659
386	CH_Ni_100_hollow.traj	CH	Ni	0.66	Data(x=[7, 19], edge_index=[2, 20])	-12.930829707664493	0.9763953273355046	-13.907225034999998	-0.3163953273355046	0.3163953273355046
387	CH_Pd_100_hollow.traj	CH	Pd	1.229	Data(x=[7, 19], edge_index=[2, 20])	-12.934233065495974	0.9729919695040241	-13.907225034999998	0.256008030495976	0.256008030495976
388	CH_Pt_100_hollow.traj	CH	Pt	0.966	Data(x=[7, 19], edge_index=[2, 20])	-13.111299531243802	0.7959255037561963	-13.907225034999998	0.17007449624380366	0.17007449624380366
389	CH_Rh_100_hollow.traj	CH	Rh	0.688	Data(x=[7, 19], edge_index=[2, 20])	-12.900865461385727	1.0063595736142705	-13.907225034999998	-0.3183595736142706	0.3183595736142706
390	CH_Ru_100_hollow.traj	CH	Ru	0.344	Data(x=[7, 19], edge_index=[2, 20])	-12.905394085976603	1.001830949023395	-13.907225034999998	-0.657830949023395	0.657830949023395
391	CO_Ag_100_bridge.traj	CO	Ag	2.491	Data(x=[4, 19], edge_index=[2, 6])	-17.196435824074747	0.7799696859252485	-17.976405509999996	1.7110303140747516	1.7110303140747516
392	CO_Au_100_bridge.traj	CO	Au	2.284	Data(x=[4, 19], edge_index=[2, 10])	-16.73105304994202	1.2453524600579762	-17.976405509999996	1.0386475399420236	1.0386475399420236
393	CO_Cu_100_bridge.traj	CO	Cu	1.97	Data(x=[4, 19], edge_index=[2, 10])	-17.26915102135945	0.7072544886405474	-17.976405509999996	1.2627455113594526	1.2627455113594526
394	CO_Ir_100_bridge.traj	CO	Ir	0.776	Data(x=[4, 19], edge_index=[2, 10])	-17.263588988520148	0.7128165214798479	-17.976405509999996	0.06318347852015216	0.06318347852015216
395	CO_Ni_100_bridge.traj	CO	Ni	0.886	Data(x=[4, 19], edge_index=[2, 10])	-17.487990144971377	0.4884153650286187	-17.976405509999996	0.3975846349713813	0.3975846349713813
396	CO_Pd_100_bridge.traj	CO	Pd	0.871	Data(x=[4, 19], edge_index=[2, 10])	-17.36946970119095	0.6069358088090446	-17.976405509999996	0.26406419119095537	0.26406419119095537
397	CO_Pt_100_bridge.traj	CO	Pt	0.693	Data(x=[4, 19], edge_index=[2, 10])	-17.26635852262593	0.7100469873740671	-17.976405509999996	-0.01704698737406718	0.01704698737406718
398	CO_Rh_100_bridge.traj	CO	Rh	0.762	Data(x=[4, 19], edge_index=[2, 10])	-17.457901889702804	0.5185036202971922	-17.976405509999996	0.2434963797028078	0.2434963797028078
399	CO_Ru_100_bridge.traj	CO	Ru	0.642	Data(x=[4, 19], edge_index=[2, 10])	-17.54533741337061	0.43106809662938517	-17.976405509999996	0.21093190337061485	0.21093190337061485
400	H_Ag_100_hollow.traj	H	Ag	0.575	Data(x=[6, 19], edge_index=[2, 10])	-5.412743364046094	-2.0295459290460935	-3.383197435	2.6045459290460933	2.6045459290460933
401	H_Au_100_hollow.traj	H	Au	0.761	Data(x=[6, 19], edge_index=[2, 10])	-5.60856274480868	-2.2253653098086796	-3.383197435	2.9863653098086798	2.9863653098086798
402	H_Cu_100_hollow.traj	H	Cu	0.125	Data(x=[6, 19], edge_index=[2, 10])	-5.776218306107523	-2.3930208711075234	-3.383197435	2.5180208711075234	2.5180208711075234
403	H_Ir_100_hollow.traj	H	Ir	-0.065	Data(x=[6, 19], edge_index=[2, 10])	-6.479468694399841	-3.0962712593998414	-3.383197435	3.0312712593998414	3.0312712593998414
404	H_Ni_100_hollow.traj	H	Ni	-0.292	Data(x=[6, 19], edge_index=[2, 10])	-6.376761693283086	-2.993564258283086	-3.383197435	2.7015642582830863	2.7015642582830863
405	H_Pd_100_hollow.traj	H	Pd	-0.205	Data(x=[6, 19], edge_index=[2, 10])	-5.965286086313725	-2.582088651313725	-3.383197435	2.377088651313725	2.377088651313725
406	H_Pt_100_hollow.traj	H	Pt	-0.001	Data(x=[6, 19], edge_index=[2, 10])	-5.903286184333808	-2.520088749333808	-3.383197435	2.5190887493338083	2.5190887493338083
407	H_Rh_100_hollow.traj	H	Rh	-0.242	Data(x=[6, 19], edge_index=[2, 10])	-6.140354629447941	-2.757157194447941	-3.383197435	2.515157194447941	2.515157194447941
408	H_Ru_100_hollow.traj	H	Ru	-0.388	Data(x=[6, 19], edge_index=[2, 10])	-6.197352835505484	-2.814155400505484	-3.383197435	2.426155400505484	2.426155400505484
409	O_Ag_100_hollow.traj	O	Ag	1.596	Data(x=[6, 19], edge_index=[2, 10])	-5.95175073472214	1.5006271752778604	-7.45237791	0.0953728247221397	0.0953728247221397
410	O_Au_100_hollow.traj	O	Au	2.553	Data(x=[6, 19], edge_index=[2, 10])	-6.830009958116534	0.6223679518834659	-7.45237791	1.930632048116534	1.930632048116534
411	O_Cu_100_hollow.traj	O	Cu	0.536	Data(x=[6, 19], edge_index=[2, 10])	-5.96583723737956	1.48654067262044	-7.45237791	-0.95054067262044	0.95054067262044
412	O_Ir_100_hollow.traj	O	Ir	0.903	Data(x=[6, 19], edge_index=[2, 10])	-7.995147904199129	-0.5427699941991291	-7.45237791	1.445769994199129	1.445769994199129
413	O_Ni_100_hollow.traj	O	Ni	-0.17	Data(x=[6, 19], edge_index=[2, 10])	-8.131479713256837	-0.6791018032568372	-7.45237791	0.5091018032568372	0.5091018032568372
414	O_Pd_100_hollow.traj	O	Pd	1.344	Data(x=[6, 19], edge_index=[2, 10])	-6.384427286023623	1.067950623976377	-7.45237791	0.2760493760236231	0.2760493760236231
415	O_Pt_100_hollow.traj	O	Pt	1.782	Data(x=[6, 19], edge_index=[2, 10])	-6.304037310147294	1.1483405998527063	-7.45237791	0.6336594001472937	0.6336594001472937
416	O_Rh_100_hollow.traj	O	Rh	0.471	Data(x=[6, 19], edge_index=[2, 10])	-7.299338055295465	0.1530398547045353	-7.45237791	0.3179601452954647	0.3179601452954647
417	O_Ru_100_hollow.traj	O	Ru	-0.312	Data(x=[6, 19], edge_index=[2, 10])	-7.475991157743934	-0.02361324774393392	-7.45237791	-0.2883867522560661	0.2883867522560661
418	OH_Ag_100_bridge.traj	OH	Ag	0.274	Data(x=[7, 19], edge_index=[2, 12])	-9.724756400198942	1.1108189448010588	-10.835575345	-0.8368189448010588	0.8368189448010588
419	OH_Au_100_bridge.traj	OH	Au	0.845	Data(x=[4, 19], edge_index=[2, 10])	-11.685829972143651	-0.8502546271436504	-10.835575345	1.6952546271436504	1.6952546271436504
420	OH_Cu_100_bridge.traj	OH	Cu	-0.012	Data(x=[4, 19], edge_index=[2, 10])	-11.723101562970164	-0.887526217970164	-10.835575345	0.875526217970164	0.875526217970164
421	OH_Ir_100_bridge.traj	OH	Ir	-0.159	Data(x=[4, 19], edge_index=[2, 10])	-11.967500317259791	-1.1319249722597906	-10.835575345	0.9729249722597906	0.9729249722597906
422	OH_Ni_100_bridge.traj	OH	Ni	-0.338	Data(x=[4, 19], edge_index=[2, 10])	-11.923849152846337	-1.0882738078463365	-10.835575345	0.7502738078463365	0.7502738078463365
423	OH_Pd_100_bridge.traj	OH	Pd	0.354	Data(x=[4, 19], edge_index=[2, 10])	-11.893205153586393	-1.0576298085863929	-10.835575345	1.411629808586393	1.411629808586393
424	OH_Pt_100_bridge.traj	OH	Pt	0.274	Data(x=[4, 19], edge_index=[2, 10])	-11.799151224203115	-0.9635758792031144	-10.835575345	1.2375758792031144	1.2375758792031144
425	OH_Rh_100_bridge.traj	OH	Rh	-0.116	Data(x=[4, 19], edge_index=[2, 10])	-11.935175307249075	-1.0995999622490746	-10.835575345	0.9835999622490746	0.9835999622490746
426	OH_Ru_100_bridge.traj	OH	Ru	-0.536	Data(x=[4, 19], edge_index=[2, 10])	-11.877005905176645	-1.0414305601766447	-10.835575345	0.5054305601766447	0.5054305601766447
427	OH_Rh_211_bridge3-s.traj	OH	Rh	0.171	Data(x=[5, 19], edge_index=[2, 12])	-11.525224551561834	-0.6896492065618336	-10.835575345	0.8606492065618336	0.8606492065618336
428	OH_Rh_211_bridge2-s.traj	OH	Rh	-0.39	Data(x=[4, 19], edge_index=[2, 10])	-11.935175307249075	-1.0995999622490746	-10.835575345	0.7095999622490746	0.7095999622490746
429	OH_Rh_211_fcc-s.traj	OH	Rh	0.27	Data(x=[5, 19], edge_index=[2, 12])	-11.525224551561834	-0.6896492065618336	-10.835575345	0.9596492065618336	0.9596492065618336
430	OH_Rh_211_bridge1-s.traj	OH	Rh	0.181	Data(x=[6, 19], edge_index=[2, 16])	-11.403075696598059	-0.5675003515980581	-10.835575345	0.7485003515980582	0.7485003515980582
431	OH_Rh_211_top-s.traj	OH	Rh	0.1	Data(x=[3, 19], edge_index=[2, 6])	-12.11244845464659	-1.2768731096465888	-10.835575345	1.376873109646589	1.376873109646589
432	OH_Rh_211_bridge2-t.traj	OH	Rh	0.249	Data(x=[6, 19], edge_index=[2, 14])	-11.111351437456136	-0.27577609245613566	-10.835575345	0.5247760924561357	0.5247760924561357
433	OH_Rh_211_bridge1-t.traj	OH	Rh	0.444	Data(x=[8, 19], edge_index=[2, 20])	-10.617740542901998	0.2178348020980021	-10.835575345	0.2261651979019979	0.2261651979019979
434	OH_Rh_211_fcc-t.traj	OH	Rh	0.708	Data(x=[7, 19], edge_index=[2, 14])	-10.296120931364541	0.5394544136354593	-10.835575345	0.16854558636454064	0.16854558636454064
435	OH_Rh_211_hcp-t.traj	OH	Rh	0.601	Data(x=[5, 19], edge_index=[2, 10])	-11.128896413051606	-0.29332106805160585	-10.835575345	0.8943210680516058	0.8943210680516058
436	OH_Rh_211_top-t.traj	OH	Rh	0.46	Data(x=[5, 19], edge_index=[2, 10])	-11.128896413051606	-0.29332106805160585	-10.835575345	0.7533210680516058	0.7533210680516058
437	OH_Ru_211_bridge3-s.traj	OH	Ru	-0.247	Data(x=[5, 19], edge_index=[2, 12])	-11.493294533148294	-0.6577191881482936	-10.835575345	0.41071918814829356	0.41071918814829356
438	OH_Ru_211_bridge2-s.traj	OH	Ru	-0.833	Data(x=[4, 19], edge_index=[2, 10])	-11.877005905176645	-1.0414305601766447	-10.835575345	0.20843056017664474	0.20843056017664474
439	OH_Ru_211_fcc-s.traj	OH	Ru	-0.118	Data(x=[5, 19], edge_index=[2, 12])	-11.493294533148294	-0.6577191881482936	-10.835575345	0.5397191881482936	0.5397191881482936
440	OH_Ru_211_bridge1-s.traj	OH	Ru	-0.104	Data(x=[6, 19], edge_index=[2, 16])	-11.456050499875069	-0.6204751548750682	-10.835575345	0.5164751548750682	0.5164751548750682
441	OH_Ru_211_top-s.traj	OH	Ru	-0.384	Data(x=[4, 19], edge_index=[2, 8])	-11.44560618717766	-0.6100308421776592	-10.835575345	0.22603084217765923	0.22603084217765923
442	OH_Ru_211_bridge2-t.traj	OH	Ru	-0.08	Data(x=[6, 19], edge_index=[2, 14])	-11.138187901436332	-0.30261255643633156	-10.835575345	0.22261255643633154	0.22261255643633154
443	OH_Ru_211_bridge1-t.traj	OH	Ru	0.071	Data(x=[7, 19], edge_index=[2, 18])	-11.011299147306445	-0.1757238023064449	-10.835575345	0.24672380230644492	0.24672380230644492
444	OH_Ru_211_hcp-t.traj	OH	Ru	0.065	Data(x=[5, 19], edge_index=[2, 14])	-11.843270867022518	-1.0076955220225177	-10.835575345	1.0726955220225176	1.0726955220225176
445	OH_Ru_211_top-t.traj	OH	Ru	0.347	Data(x=[3, 19], edge_index=[2, 6])	-12.067773067835809	-1.2321977228358083	-10.835575345	1.5791977228358083	1.5791977228358083
446	C_Ag_111_hcp.traj	C	Ag	5.889	Data(x=[4, 19], edge_index=[2, 6])	-10.0611238956728	0.4629037043271982	-10.524027599999998	5.426096295672802	5.426096295672802
447	C_Au_111_hcp.traj	C	Au	4.872	Data(x=[4, 19], edge_index=[2, 6])	-10.490847195846563	0.033180404153435816	-10.524027599999998	4.838819595846564	4.838819595846564
448	C_Cu_111_hcp.traj	C	Cu	4.387	Data(x=[8, 19], edge_index=[2, 14])	-6.237798137886045	4.286229462113953	-10.524027599999998	0.10077053788604662	0.10077053788604662
449	C_Ir_111_hcp.traj	C	Ir	1.786	Data(x=[5, 19], edge_index=[2, 8])	-10.455128013855457	0.06889958614454095	-10.524027599999998	1.717100413855459	1.717100413855459
450	C_Ni_111_hcp.traj	C	Ni	2.198	Data(x=[8, 19], edge_index=[2, 14])	-10.651797085844521	-0.12776948584452263	-10.524027599999998	2.3257694858445226	2.3257694858445226
451	C_Pd_111_hcp.traj	C	Pd	2.094	Data(x=[5, 19], edge_index=[2, 8])	-10.245277245542056	0.2787503544579426	-10.524027599999998	1.8152496455420573	1.8152496455420573
452	C_Pt_111_hcp.traj	C	Pt	2.129	Data(x=[4, 19], edge_index=[2, 6])	-11.018496261641026	-0.49446866164102765	-10.524027599999998	2.6234686616410277	2.6234686616410277
453	C_Rh_111_hcp.traj	C	Rh	1.714	Data(x=[8, 19], edge_index=[2, 14])	-9.17573645182705	1.3482911481729491	-10.524027599999998	0.3657088518270508	0.3657088518270508
454	C_Ru_111_hcp.traj	C	Ru	1.374	Data(x=[8, 19], edge_index=[2, 14])	-9.51907141535807	1.0049561846419284	-10.524027599999998	0.36904381535807174	0.36904381535807174
455	CH_Ag_111_hcp.traj	CH	Ag	4.341	Data(x=[5, 19], edge_index=[2, 14])	-13.233884714134696	0.6733403208653019	-13.907225034999998	3.6676596791346983	3.6676596791346983
456	CH_Au_111_hcp.traj	CH	Au	3.511	Data(x=[5, 19], edge_index=[2, 14])	-13.317613746884824	0.589611288115174	-13.907225034999998	2.921388711884826	2.921388711884826
457	CH_Cu_111_hcp.traj	CH	Cu	3.028	Data(x=[5, 19], edge_index=[2, 14])	-13.073049647275454	0.8341753877245441	-13.907225034999998	2.193824612275456	2.193824612275456
458	CH_Ir_111_hcp.traj	CH	Ir	0.818	Data(x=[5, 19], edge_index=[2, 14])	-13.595540857678891	0.31168417732110676	-13.907225034999998	0.5063158226788932	0.5063158226788932
459	CH_Ni_111_hcp.traj	CH	Ni	1.268	Data(x=[5, 19], edge_index=[2, 14])	-13.526127973863602	0.38109706113639596	-13.907225034999998	0.886902938863604	0.886902938863604
460	CH_Pd_111_hcp.traj	CH	Pd	1.306	Data(x=[5, 19], edge_index=[2, 14])	-13.703892564294819	0.20333247070517935	-13.907225034999998	1.1026675292948207	1.1026675292948207
461	CH_Pt_111_hcp.traj	CH	Pt	1.082	Data(x=[5, 19], edge_index=[2, 14])	-13.780971040850645	0.12625399414935323	-13.907225034999998	0.9557460058506468	0.9557460058506468
462	CH_Rh_111_hcp.traj	CH	Rh	0.954	Data(x=[5, 19], edge_index=[2, 14])	-13.679908307080275	0.2273167279197228	-13.907225034999998	0.7266832720802772	0.7266832720802772
463	CH_Ru_111_hcp.traj	CH	Ru	0.606	Data(x=[9, 19], edge_index=[2, 22])	-12.800027780967241	1.1071972540327568	-13.907225034999998	-0.5011972540327568	0.5011972540327568
464	CO_Ag_111_hcp.traj	CO	Ag	2.423	Data(x=[2, 19], edge_index=[2, 2])	-18.93459175452042	-0.958186244520423	-17.976405509999996	3.381186244520423	3.381186244520423
465	CO_Au_111_hcp.traj	CO	Au	2.723	Data(x=[5, 19], edge_index=[2, 14])	-16.191035235645295	1.785370274354701	-17.976405509999996	0.9376297256452988	0.9376297256452988
466	CO_Cu_111_hcp.traj	CO	Cu	2.12	Data(x=[5, 19], edge_index=[2, 14])	-16.52668164180804	1.4497238681919562	-17.976405509999996	0.6702761318080439	0.6702761318080439
467	CO_Ir_111_hcp.traj	CO	Ir	1.082	Data(x=[5, 19], edge_index=[2, 14])	-16.88936200774956	1.0870435022504346	-17.976405509999996	-0.005043502250434484	0.005043502250434484
468	CO_Ni_111_hcp.traj	CO	Ni	0.87	Data(x=[5, 19], edge_index=[2, 14])	-17.155522043288236	0.8208834667117593	-17.976405509999996	0.04911653328824073	0.04911653328824073
469	CO_Pd_111_hcp.traj	CO	Pd	0.789	Data(x=[5, 19], edge_index=[2, 14])	-16.863237447229388	1.1131680627706082	-17.976405509999996	-0.32416806277060817	0.32416806277060817
470	CO_Pt_111_hcp.traj	CO	Pt	1.064	Data(x=[5, 19], edge_index=[2, 14])	-16.747367121490484	1.2290383885095117	-17.976405509999996	-0.1650383885095117	0.1650383885095117
471	CO_Rh_111_hcp.traj	CO	Rh	0.817	Data(x=[5, 19], edge_index=[2, 14])	-17.046384946403506	0.9300205635964893	-17.976405509999996	-0.11302056359648938	0.11302056359648938
472	CO_Ru_111_hcp.traj	CO	Ru	0.673	Data(x=[5, 19], edge_index=[2, 14])	-17.1838971373272	0.7925083726727955	-17.976405509999996	-0.11950837267279546	0.11950837267279546
473	H_Ag_111_fcc.traj	H	Ag	0.494	Data(x=[4, 19], edge_index=[2, 6])	-6.548964250875002	-3.1657668158750023	-3.383197435	3.6597668158750025	3.6597668158750025
474	H_Au_111_fcc.traj	H	Au	0.509	Data(x=[4, 19], edge_index=[2, 6])	-6.681144055236814	-3.297946620236814	-3.383197435	3.806946620236814	3.806946620236814
475	H_Cu_111_fcc.traj	H	Cu	0.083	Data(x=[4, 19], edge_index=[2, 6])	-6.767431347517487	-3.384233912517487	-3.383197435	3.467233912517487	3.467233912517487
476	H_Ir_111_fcc.traj	H	Ir	-0.192	Data(x=[4, 19], edge_index=[2, 6])	-7.171291883927353	-3.7880944489273527	-3.383197435	3.5960944489273525	3.5960944489273525
477	H_Ni_111_fcc.traj	H	Ni	-0.367	Data(x=[4, 19], edge_index=[2, 6])	-7.0940342832751355	-3.7108368482751355	-3.383197435	3.3438368482751355	3.3438368482751355
478	H_Pd_111_fcc.traj	H	Pd	-0.374	Data(x=[4, 19], edge_index=[2, 6])	-6.873495777210238	-3.4902983422102376	-3.383197435	3.1162983422102375	3.1162983422102375
479	H_Pt_111_fcc.traj	H	Pt	-0.245	Data(x=[4, 19], edge_index=[2, 6])	-6.836573248725415	-3.453375813725415	-3.383197435	3.208375813725415	3.208375813725415
480	H_Rh_111_fcc.traj	H	Rh	-0.312	Data(x=[4, 19], edge_index=[2, 6])	-6.98260072361613	-3.5994032886161302	-3.383197435	3.2874032886161304	3.2874032886161304
481	H_Ru_111_fcc.traj	H	Ru	-0.462	Data(x=[4, 19], edge_index=[2, 6])	-6.997872201065064	-3.614674766065064	-3.383197435	3.152674766065064	3.152674766065064
482	O_Ag_111_fcc.traj	O	Ag	2.023	Data(x=[4, 19], edge_index=[2, 6])	-7.1332992037897185	0.31907870621028156	-7.45237791	1.7039212937897186	1.7039212937897186
483	O_Au_111_fcc.traj	O	Au	2.415	Data(x=[4, 19], edge_index=[2, 6])	-7.7595675669627155	-0.3071896569627155	-7.45237791	2.7221896569627155	2.7221896569627155
484	O_Cu_111_fcc.traj	O	Cu	0.974	Data(x=[4, 19], edge_index=[2, 6])	-7.29236599431276	0.16001191568723971	-7.45237791	0.8139880843127603	0.8139880843127603
485	O_Ir_111_fcc.traj	O	Ir	0.749	Data(x=[4, 19], edge_index=[2, 6])	-8.582238612442978	-1.1298607024429783	-7.45237791	1.8788607024429784	1.8788607024429784
486	O_Ni_111_fcc.traj	O	Ni	0.109	Data(x=[4, 19], edge_index=[2, 6])	-8.697971150415427	-1.2455932404154266	-7.45237791	1.3545932404154266	1.3545932404154266
487	O_Pd_111_fcc.traj	O	Pd	1.131	Data(x=[4, 19], edge_index=[2, 6])	-7.36895762076044	0.08342028923955969	-7.45237791	1.0475797107604403	1.0475797107604403
488	O_Pt_111_fcc.traj	O	Pt	1.418	Data(x=[4, 19], edge_index=[2, 6])	-7.406872221163752	0.04550568883624795	-7.45237791	1.372494311163752	1.372494311163752
489	O_Rh_111_fcc.traj	O	Rh	0.468	Data(x=[4, 19], edge_index=[2, 6])	-8.0909792957697	-0.6386013857696993	-7.45237791	1.1066013857696992	1.1066013857696992
490	O_Ru_111_fcc.traj	O	Ru	-0.071	Data(x=[4, 19], edge_index=[2, 6])	-8.290188255587097	-0.8378103455870969	-7.45237791	0.7668103455870969	0.7668103455870969
491	OH_Ag_111_bridge.traj	OH	Ag	0.632	Data(x=[6, 19], edge_index=[2, 14])	-10.630903867524147	0.2046714774758538	-10.835575345	0.4273285225241462	0.4273285225241462
492	OH_Au_111_bridge.traj	OH	Au	1.139	Data(x=[5, 19], edge_index=[2, 12])	-11.294140688437466	-0.45856534343746524	-10.835575345	1.5975653434374653	1.5975653434374653
493	OH_Cu_111_bridge.traj	OH	Cu	0.279	Data(x=[6, 19], edge_index=[2, 14])	-10.53797979782582	0.2975955471741809	-10.835575345	-0.018595547174180882	0.018595547174180882
494	OH_Ir_111_bridge.traj	OH	Ir	0.491	Data(x=[6, 19], edge_index=[2, 16])	-11.521458352612022	-0.6858830076120217	-10.835575345	1.1768830076120218	1.1768830076120218
495	OH_Ni_111_bridge.traj	OH	Ni	0.016	Data(x=[6, 19], edge_index=[2, 16])	-11.812998894732004	-0.9774235497320038	-10.835575345	0.9934235497320039	0.9934235497320039
496	OH_Pd_111_bridge.traj	OH	Pd	0.596	Data(x=[6, 19], edge_index=[2, 16])	-11.280756903388983	-0.4451815583889829	-10.835575345	1.041181558388983	1.041181558388983
497	OH_Pt_111_bridge.traj	OH	Pt	0.913	Data(x=[6, 19], edge_index=[2, 16])	-10.97718748925734	-0.1416121442573388	-10.835575345	1.0546121442573388	1.0546121442573388
498	OH_Rh_111_bridge.traj	OH	Rh	0.197	Data(x=[6, 19], edge_index=[2, 16])	-11.403075696598059	-0.5675003515980581	-10.835575345	0.7645003515980582	0.7645003515980582
499	OH_Ru_111_bridge.traj	OH	Ru	-0.202	Data(x=[6, 19], edge_index=[2, 16])	-11.456050499875069	-0.6204751548750682	-10.835575345	0.4184751548750682	0.4184751548750682
500	C_Ag_110_longbridge.traj	C	Ag	5.34	Data(x=[5, 19], edge_index=[2, 8])	-9.419336037071233	1.1046915629287657	-10.524027599999998	4.235308437071234	4.235308437071234
501	C_Au_110_longbridge.traj	C	Au	4.837	Data(x=[5, 19], edge_index=[2, 8])	-10.175873547577858	0.3481540524221405	-10.524027599999998	4.488845947577859	4.488845947577859
502	C_Cu_110_longbridge.traj	C	Cu	3.672	Data(x=[5, 19], edge_index=[2, 8])	-8.719158315970901	1.8048692840290972	-10.524027599999998	1.867130715970903	1.867130715970903
503	C_Ir_110_longbridge.traj	C	Ir	1.582	Data(x=[5, 19], edge_index=[2, 8])	-10.455128013855457	0.06889958614454095	-10.524027599999998	1.5131004138554591	1.5131004138554591
504	C_Ni_110_longbridge.traj	C	Ni	1.629	Data(x=[7, 19], edge_index=[2, 12])	-10.70997567376805	-0.185948073768051	-10.524027599999998	1.814948073768051	1.814948073768051
505	C_Pd_110_longbridge.traj	C	Pd	1.536	Data(x=[5, 19], edge_index=[2, 8])	-10.245277245542056	0.2787503544579426	-10.524027599999998	1.2572496455420574	1.2572496455420574
