# Supplementary material for: Fast evaluation of the adsorption energy of organic molecules on metals via graph neural networks
Source: Nat Comput Sci. 2023 May 1;3(5):433–42. doi: 10.1038/s43588-023-00437-y (PMC10766545; doi:10.1038/s43588-023-00437-y)
Supplement: Supplementary file 8 — Source data (.csv) for Supplementary Fig. 20. [file 43588_2023_437_MOESM8_ESM.csv]

	system	metal	fragment	DFT_energy	DFT_reduced_energy	GNN_reduced_energy	fragment_energy	DFT_eads	GNN_eads	error	abs_error
0	ag-0011	ag	0011	-130.92252505	-5.618156389999996	-7.1332992037897185	-7.45237791	1.8342215200000043	0.31907870621028156	1.5151428137897227	1.5151428137897227
1	ag-0021	ag	0021	-135.32307615	-10.018707489999997	-11.64733207019568	-14.90475582	4.886048330000003	3.2574237498043193	1.6286245801956838	1.6286245801956838
2	ag-0101	ag	0101	-128.61518009	-3.310811430000001	-6.548964250875002	-3.383197435	0.07238600499999892	-3.1657668158750023	3.2381528208750012	3.2381528208750012
3	ag-0111	ag	0111	-135.76761007	-10.463241409999995	-11.575801847702508	-10.835575345	0.37233393500000567	-0.740226502702507	1.1125604377025127	1.1125604377025127
4	ag-0211	ag	0211	-139.77485437	-14.47048571000002	-16.46366670328188	-14.21877278	-0.2517129300000196	-2.2448939232818805	1.993180993281861	1.993180993281861
5	ag-1001	ag	1001	-130.59111031	-5.28674165000001	-10.0611238956728	-10.524027599999998	5.237285949999988	0.4629037043271982	4.77438224567279	4.77438224567279
6	ag-1011	ag	1011	-140.47870921	-15.17434055000001	-17.742438220361237	-17.976405509999996	2.802064959999985	0.233967289638759	2.568097670361226	2.568097670361226
7	ag-1021	ag	1021	-148.36596265	-23.061593990000006	-25.022147135084154	-25.42878342	2.3671894299999927	0.40663628491584447	1.9605531450841482	1.9605531450841482
8	ag-1101	ag	1101	-135.44740881	-10.143040150000019	-13.233884714134696	-13.907225034999998	3.7641848849999793	0.6733403208653019	3.0908445641346773	3.0908445641346773
9	ag-1111	ag	1111	-143.52103613	-18.216667470000004	-20.689250066462044	-21.359602944999995	3.142935474999991	0.6703528785379511	2.47258259646204	2.47258259646204
10	ag-1112	ag	1112	-142.52978587	-17.225417210000018	-20.376876014053828	-21.359602944999995	4.134185734999978	0.9827269309461677	3.15145880405381	3.15145880405381
11	ag-1121	ag	1121	-152.04304649	-26.73867783	-27.812767362055304	-28.811980854999998	2.0733030249999977	0.9992134929446941	1.0740895320553037	1.0740895320553037
12	ag-1122	ag	1122	-151.15369387	-25.849325210000018	-27.39329547170592	-28.811980854999998	2.9626556449999804	1.4186853832940791	1.5439702617059012	1.5439702617059012
13	ag-1201	ag	1201	-139.8824491	-14.578080440000008	-17.226133680671694	-17.29042247	2.7123420299999914	0.06428878932830528	2.648053240671686	2.648053240671686
14	ag-1211	ag	1211	-147.65521738	-22.350848720000016	-23.536239268690586	-24.74280038	2.3919516599999824	1.2065611113094121	1.1853905486905703	1.1853905486905703
15	ag-1212	ag	1212	-146.76161951	-21.45725085000001	-23.165654477880004	-24.74280038	3.28554952999999	1.5771459021199945	1.7084036278799957	1.7084036278799957
16	ag-1221	ag	1221	-155.37838144	-30.074012780000004	-31.42661437849808	-32.19517829	2.1211655099999973	0.7685639115019214	1.352601598498076	1.352601598498076
17	ag-1301	ag	1301	-144.71857999	-19.41421133	-21.795015263978485	-20.673619905	1.2594085749999984	-1.1213953589784857	2.380803933978484	2.380803933978484
18	ag-1311	ag	1311	-151.81288467	-26.508516009999994	-27.271031793603427	-28.125997814999998	1.6174818050000042	0.8549660213965709	0.7625157836034333	0.7625157836034333
19	ag-1312	ag	1312	-151.17466363	-25.870294970000003	-27.050736712592602	-28.125997814999998	2.2557028449999947	1.0752611024073957	1.180441742592599	1.180441742592599
20	ag-1401	ag	1401	-149.44876307	-24.144394410000018	-27.923994240064623	-24.05681734	-0.08757707000001957	-3.8671769000646243	3.7795998300646048	3.7795998300646048
21	ag-1411	ag	1411	-155.86235411	-30.557985450000018	-31.731433068378927	-31.509195249999998	0.9512097999999796	-0.22223781837892886	1.1734476183789084	1.1734476183789084
22	ag-2001	ag	2001	-140.21300216	-14.908633500000008	-17.89077134387732	-21.048055199999997	6.139421699999989	3.157283856122678	2.982137843877311	2.982137843877311
23	ag-2011	ag	2011	-148.69136053	-23.386991870000003	-24.58377535610247	-28.500433109999996	5.113441239999993	3.9166577538975247	1.1967834861024684	1.1967834861024684
24	ag-2021	ag	2021	-154.98076846	-29.676399800000013	-31.140824179164888	-35.95281101999999	6.276411219999979	4.811986840835104	1.4644243791648748	1.4644243791648748
25	ag-2101	ag	2101	-144.8001077	-19.495739040000018	-21.435572910548693	-24.431252634999996	4.935513594999978	2.9956797244513034	1.939833870548675	1.939833870548675
26	ag-2111	ag	2111	-152.73640925	-27.432040590000014	-27.819059670056824	-31.883630545	4.451589954999985	4.0645708749431755	0.38701908005680963	0.38701908005680963
27	ag-2112	ag	2112	-151.19200869	-25.88764003	-28.710110191103936	-31.883630545	5.995990514999999	3.1735203538960626	2.8224701611039364	2.8224701611039364
28	ag-2113	ag	2113	-151.35678345	-26.05241479	-28.541145646023757	-31.883630545	5.831215754999999	3.3424848989762417	2.488730856023757	2.488730856023757
29	ag-2121	ag	2121	-159.01869018	-33.71432152	-34.584037122090585	-39.33600845499999	5.6216869349999925	4.751971332909406	0.8697156020905865	0.8697156020905865
30	ag-2122	ag	2122	-158.61391324	-33.309544579999994	-34.85091595047761	-39.33600845499999	6.0264638749999975	4.485092504522385	1.5413713704776129	1.5413713704776129
31	ag-2201	ag	2201	-148.57282464	-23.26845598	-24.601435154836658	-27.814450069999996	4.545994089999997	3.2130149151633383	1.3329791748366588	1.3329791748366588
32	ag-2202	ag	2202	-148.50099114	-23.196622480000002	-24.998433860476972	-27.814450069999996	4.617827589999994	2.816016209523024	1.8018113804769698	1.8018113804769698
33	ag-2211	ag	2211	-156.56015732	-31.255788660000007	-33.55783747031451	-35.26682798	4.011039319999995	1.708990509685492	2.3020488103145027	2.3020488103145027
34	ag-2212	ag	2212	-156.25417044	-30.94980178	-31.750962187811382	-35.26682798	4.317026200000001	3.5158657921886203	0.8011604078113805	0.8011604078113805
35	ag-2213	ag	2213	-153.75846824	-28.45409958000002	-31.170209716824537	-35.26682798	6.812728399999983	4.096618263175465	2.7161101368245184	2.7161101368245184
36	ag-2214	ag	2214	-155.47360085	-30.169232190000002	-31.921056592576505	-35.26682798	5.09759579	3.345771387423497	1.7518244025765028	1.7518244025765028
37	ag-2215	ag	2215	-155.62177051	-30.31740185000001	-31.7996334198494	-35.26682798	4.949426129999992	3.4671945601506025	1.4822315698493895	1.4822315698493895
38	ag-2221	ag	2221	-163.41116346	-38.10679480000002	-38.171704462906604	-42.71920588999999	4.6124110899999735	4.547501427093387	0.06490966290658662	0.06490966290658662
39	ag-2222	ag	2222	-163.11847061	-37.81410195000001	-38.071594761187555	-42.71920588999999	4.905103939999982	4.647611128812436	0.2574928111875465	0.2574928111875465
40	ag-2223	ag	2223	-162.69571819	-37.391349530000014	-38.37408483781529	-42.71920588999999	5.327856359999977	4.345121052184702	0.9827353078152754	0.9827353078152754
41	ag-2224	ag	2224	-162.81614736	-37.51177870000001	-38.36630212547327	-42.71920588999999	5.207427189999983	4.352903764526722	0.8545234254732605	0.8545234254732605
42	ag-2225	ag	2225	-162.14136984	-36.837001180000016	-37.99940775034094	-42.71920588999999	5.882204709999975	4.719798139659048	1.1624065703409272	1.1624065703409272
43	ag-2301	ag	2301	-152.19143753	-26.887068870000007	-29.573837398062707	-31.197647504999996	4.310578634999988	1.6238101069372881	2.6867685280627	2.6867685280627
44	ag-2302	ag	2302	-152.92514537	-27.62077671	-28.312179121577266	-31.197647504999996	3.5768707949999943	2.8854683834227295	0.6914024115772648	0.6914024115772648
45	ag-2311	ag	2311	-160.59076852	-35.28639986000002	-36.43847444511176	-38.650025415	3.3636255549999845	2.2115509698882434	1.152074585111741	1.152074585111741
46	ag-2312	ag	2312	-160.74017252	-35.43580385999999	-35.11431104483605	-38.650025415	3.214221555000009	3.5357143701639515	-0.3214928151639427	0.3214928151639427
47	ag-2313	ag	2313	-158.67354179	-33.36917313000001	-35.15791168706846	-38.650025415	5.280852284999995	3.492113727931539	1.7887385570684557	1.7887385570684557
48	ag-2314	ag	2314	-159.85209394	-34.54772528000001	-35.16788752135992	-38.650025415	4.102300134999993	3.482137893640079	0.6201622413599139	0.6201622413599139
49	ag-2315	ag	2315	-159.8668945	-34.562525840000006	-35.461915132664444	-38.650025415	4.087499574999995	3.1881102823355576	0.8993892926644378	0.8993892926644378
50	ag-2316	ag	2316	-158.70799565	-33.40362698999999	-36.065420956818826	-38.650025415	5.2463984250000095	2.5846044581811753	2.661793966818834	2.661793966818834
51	ag-2321	ag	2321	-167.11682035	-41.81245169000002	-42.47048757701684	-46.102403325	4.28995163499998	3.6319157479831574	0.6580358870168226	0.6580358870168226
52	ag-2322	ag	2322	-166.1190848	-40.81471614	-41.56169688103843	-46.102403325	5.287687184999996	4.540706443961568	0.7469807410384277	0.7469807410384277
53	ag-2323	ag	2323	-167.33248561	-42.02811695	-42.41495451420927	-46.102403325	4.074286375	3.687448810790727	0.38683756420927295	0.38683756420927295
54	ag-2324	ag	2324	-167.03381957	-41.72945091	-42.417420915228846	-46.102403325	4.372952415	3.684982409771152	0.6879700052288484	0.6879700052288484
55	ag-2325	ag	2325	-166.62996115	-41.32559249000002	-41.94122409789205	-46.102403325	4.776810834999978	4.161179227107951	0.615631607892027	0.615631607892027
56	ag-2401	ag	2401	-156.46227397	-31.157905310000018	-32.430687611444	-34.58084494	3.4229396299999806	2.1501573285559985	1.272782301443982	1.272782301443982
57	ag-2402	ag	2402	-157.62007366	-32.31570500000001	-32.373455166183476	-34.58084494	2.2651399399999903	2.207389773816523	0.0577501661834674	0.0577501661834674
58	ag-2411	ag	2411	-164.65251758	-39.34814892	-40.40176501606513	-42.03322285	2.6850739300000015	1.6314578339348742	1.0536160960651273	1.0536160960651273
59	ag-2412	ag	2412	-163.66840799	-38.36403933	-38.36451088450933	-42.03322285	3.6691835200000043	3.6687119654906724	0.00047155450933189513	0.00047155450933189513
60	ag-2413	ag	2413	-163.60310835	-38.29873969000002	-39.46658336988473	-42.03322285	3.734483159999982	2.5666394801152705	1.1678436798847116	1.1678436798847116
61	ag-2414	ag	2414	-164.4706224	-39.16625374	-39.6718940312934	-42.03322285	2.8669691099999994	2.3613288187066033	0.5056402912933962	0.5056402912933962
62	ag-2415	ag	2415	-163.22166753	-37.917298869999996	-38.9661336091888	-42.03322285	4.115923980000005	3.0670892408111996	1.0488347391888055	1.0488347391888055
63	ag-2421	ag	2421	-170.81418946	-45.5098208	-45.14073641121149	-49.48560076	3.975779959999997	4.344864348788505	-0.369084388788508	0.369084388788508
64	ag-2422	ag	2422	-170.25791992	-44.95355126000001	-46.13671920580364	-49.48560076	4.532049499999985	3.3488815541963604	1.1831679458036248	1.1831679458036248
65	ag-2423	ag	2423	-171.17721082	-45.872842160000005	-46.378268049790385	-49.48560076	3.6127585999999923	3.1073327102096115	0.5054258897903807	0.5054258897903807
66	ag-2424	ag	2424	-170.02216037	-44.71779171	-45.903159755808595	-49.48560076	4.767809049999997	3.582441004191402	1.1853680458085947	1.1853680458085947
67	ag-2425	ag	2425	-171.08270962	-45.77834096000001	-46.08897344826365	-49.48560076	3.7072597999999886	3.3966273117363457	0.31063248826364287	0.31063248826364287
68	ag-2501	ag	2501	-161.26976462	-35.965395959999995	-37.665247155593164	-37.964042375	1.9986464150000032	0.2987952194068342	1.699851195593169	1.699851195593169
69	ag-2511	ag	2511	-168.4724401	-43.168071440000006	-43.37705988995529	-45.416420285	2.2483488449999953	2.03936039504471	0.2089884499552852	0.2089884499552852
70	ag-2512	ag	2512	-167.93245565	-42.628086990000014	-43.20840536734963	-45.416420285	2.788333294999987	2.208014917650374	0.580318377349613	0.580318377349613
71	ag-2513	ag	2513	-167.94249662	-42.63812795999999	-43.32611056684519	-45.416420285	2.7782923250000096	2.0903097181548134	0.6879826068451962	0.6879826068451962
72	ag-2521	ag	2521	-174.78626367	-49.48189501000002	-50.10800376367426	-52.868798195	3.38690318499998	2.760794431325735	0.6261087536742451	0.6261087536742451
73	ag-2522	ag	2522	-174.56597383	-49.261605169999996	-50.10908539764095	-52.868798195	3.607193025000001	2.759712797359043	0.8474802276409577	0.8474802276409577
74	ag-2601	ag	2601	-166.03502448	-40.73065582000001	-41.40087100003028	-41.34723981	0.6165839899999881	-0.05363119003028061	0.6702151800302687	0.6702151800302687
75	ag-2611	ag	2611	-172.6481472	-47.34377854000002	-47.281781474313505	-48.79961772	1.455839179999984	1.517836245686496	-0.06199706568651209	0.06199706568651209
76	ag-2621	ag	2621	-179.18344159	-53.87907293000001	-53.955045092530966	-56.251995629999996	2.3729226999999895	2.29695053746903	0.07597216253095951	0.07597216253095951
77	au-0011	au	0011	-155.90544333	-5.141311150000007	-7.7595675669627155	-7.45237791	2.311066759999993	-0.3071896569627155	2.6182564169627085	2.6182564169627085
78	au-0021	au	0021	-160.28405149	-9.519919310000006	-12.007628707777506	-14.90475582	5.384836509999994	2.8971271122224937	2.4877093977775004	2.4877093977775004
79	au-0101	au	0101	-154.10345454	-3.3393223600000113	-6.681144055236814	-3.383197435	0.04387507499998877	-3.297946620236814	3.3418216952368027	3.3418216952368027
80	au-0111	au	0111	-160.56806311	-9.803930930000007	-11.346316322669033	-10.835575345	1.0316444149999935	-0.5107409776690321	1.5423853926690256	1.5423853926690256
81	au-0211	au	0211	-165.19440921	-14.430277030000013	-16.007602975087167	-14.21877278	-0.21150425000001327	-1.7888301950871668	1.5773259450871535	1.5773259450871535
82	au-1001	au	1001	-157.04694958	-6.282817399999999	-10.490847195846563	-10.524027599999998	4.241210199999999	0.033180404153435816	4.208029795846564	4.208029795846564
83	au-1011	au	1011	-166.03363898	-15.269506800000016	-16.191035235645295	-17.976405509999996	2.7068987099999795	1.785370274354701	0.9215284356452784	0.9215284356452784
84	au-1021	au	1021	-173.81633515	-23.052202969999996	-25.428028558735377	-25.42878342	2.3765804500000023	0.0007548612646210984	2.375825588735381	2.375825588735381
85	au-1101	au	1101	-161.7338875	-10.969755320000019	-13.317613746884824	-13.907225034999998	2.9374697149999793	0.589611288115174	2.3478584268848053	2.3478584268848053
86	au-1111	au	1111	-169.35913831	-18.59500613	-20.440024147420885	-21.359602944999995	2.7645968149999938	0.9195787975791099	1.845018017420884	1.845018017420884
87	au-1112	au	1112	-168.72843779	-17.964305609999997	-20.094264119200233	-21.359602944999995	3.3952973349999986	1.2653388257997626	2.129958509200236	2.129958509200236
88	au-1121	au	1121	-176.86447793	-26.100345750000002	-27.47994560510493	-28.811980854999998	2.7116351049999956	1.3320352498950676	1.379599855104928	1.379599855104928
89	au-1122	au	1122	-176.8375199	-26.07338772	-27.427779156724455	-28.811980854999998	2.7385931349999986	1.3842016982755432	1.3543914367244554	1.3543914367244554
90	au-1201	au	1201	-165.75801077	-14.993878590000008	-17.0243251249938	-17.29042247	2.296543879999991	0.2660973450061981	2.030446534993793	2.030446534993793
91	au-1211	au	1211	-173.10134102	-22.337208840000017	-23.60167008605528	-24.74280038	2.405591539999982	1.1411302939447197	1.2644612460552622	1.2644612460552622
92	au-1212	au	1212	-172.71624949	-21.952117310000006	-22.950227897950654	-24.74280038	2.790683069999993	1.7925724820493443	0.9981105879506487	0.9981105879506487
93	au-1221	au	1221	-180.80367832	-30.03954614	-31.45231179694224	-32.19517829	2.1556321500000024	0.7428664930577611	1.4127656569422413	1.4127656569422413
94	au-1301	au	1301	-170.44890267	-19.684770490000005	-21.773520372411255	-20.673619905	0.9888494149999936	-1.0999004674112562	2.08874988241125	2.08874988241125
95	au-1311	au	1311	-176.64564818	-25.881516000000005	-27.59757042840338	-28.125997814999998	2.244481814999993	0.5284273865966185	1.7160544284033747	1.7160544284033747
96	au-1312	au	1312	-177.04284618	-26.278714000000008	-27.67126851175547	-28.125997814999998	1.8472838149999902	0.45472930324452676	1.3925545117554634	1.3925545117554634
97	au-1401	au	1401	-174.91052035	-24.146388170000023	-27.923994240064623	-24.05681734	-0.08957083000002442	-3.8671769000646243	3.7776060700646	3.7776060700646
98	au-1411	au	1411	-181.29366948	-30.529537300000015	-31.945307239472868	-31.509195249999998	0.9796579499999822	-0.4361119894728702	1.4157699394728525	1.4157699394728525
99	au-2001	au	2001	-165.50628671	-14.742154530000022	-18.075746827419763	-21.048055199999997	6.305900669999975	2.9723083725802333	3.3335922974197416	3.3335922974197416
100	au-2011	au	2011	-174.24909504	-23.484962859999996	-24.505553241085053	-28.500433109999996	5.01547025	3.9948798689149427	1.0205903810850572	1.0205903810850572
101	au-2021	au	2021	-180.47516498	-29.711032799999998	-30.400531846323496	-35.95281101999999	6.241778219999993	5.552279173676496	0.6894990463234976	0.6894990463234976
102	au-2101	au	2101	-170.13064895	-19.366516770000004	-21.53314502090216	-24.431252634999996	5.064735864999992	2.8981076140978352	2.166628250902157	2.166628250902157
103	au-2111	au	2111	-178.05938096	-27.29524878000001	-27.80859239273167	-31.883630545	4.5883817649999905	4.0750381522683305	0.51334361273166	0.51334361273166
104	au-2112	au	2112	-177.21569725	-26.451565070000015	-28.1538012698865	-31.883630545	5.432065474999984	3.7298292751134987	1.7022361998864852	1.7022361998864852
105	au-2113	au	2113	-176.74429003	-25.980157850000012	-28.453811166718012	-31.883630545	5.903472694999987	3.4298193782819872	2.473653316718	2.473653316718
106	au-2121	au	2121	-184.61773592	-33.85360374000001	-35.66186814642072	-39.33600845499999	5.48240471499998	3.6741403085792683	1.8082644064207116	1.8082644064207116
107	au-2122	au	2122	-184.25507037	-33.49093819000001	-34.90881896286822	-39.33600845499999	5.845070264999983	4.427189492131774	1.4178807728682088	1.4178807728682088
108	au-2201	au	2201	-174.54279241	-23.778660230000014	-25.824310767990113	-27.814450069999996	4.035789839999982	1.990139302009883	2.045650537990099	2.045650537990099
109	au-2202	au	2202	-174.27774643	-23.513614250000018	-25.777421591064936	-27.814450069999996	4.300835819999978	2.03702847893506	2.2638073410649184	2.2638073410649184
110	au-2211	au	2211	-181.88776274	-31.12363056000001	-32.31397678032971	-35.26682798	4.143197419999993	2.9528511996702917	1.190346220329701	1.190346220329701
111	au-2212	au	2212	-181.66904144	-30.90490926000001	-31.638472255276206	-35.26682798	4.361918719999991	3.6283557247237965	0.7335629952761948	0.7335629952761948
112	au-2213	au	2213	-179.66376994	-28.89963776000002	-31.185334220655925	-35.26682798	6.3671902199999835	4.081493759344077	2.285696460655906	2.285696460655906
113	au-2214	au	2214	-181.43311912	-30.668986939999996	-32.04247517237807	-35.26682798	4.597841040000006	3.2243528076219334	1.3734882323780724	1.3734882323780724
114	au-2215	au	2215	-181.5524013	-30.788269120000024	-31.65894292444611	-35.26682798	4.478558859999978	3.6078850555538935	0.8706738044460849	0.8706738044460849
115	au-2221	au	2221	-188.23491555	-37.47078337000002	-38.29259485627008	-42.71920588999999	5.24842251999997	4.4266110337299125	0.8218114862700574	0.8218114862700574
116	au-2222	au	2222	-188.28489089	-37.520758710000024	-38.37745374870515	-42.71920588999999	5.198447179999967	4.34175214129484	0.8566950387051264	0.8566950387051264
117	au-2223	au	2223	-188.2482072	-37.484075020000006	-37.95440856227899	-42.71920588999999	5.235130869999985	4.7647973277209985	0.47033354227898627	0.47033354227898627
118	au-2224	au	2224	-188.46139029	-37.69725811000001	-38.18472770329953	-42.71920588999999	5.021947779999984	4.534478186700461	0.48746959329952233	0.48746959329952233
119	au-2225	au	2225	-187.95649882	-37.19236664000002	-38.45917108006502	-42.71920588999999	5.5268392499999734	4.260034809934972	1.2668044400650018	1.2668044400650018
120	au-2301	au	2301	-178.49815811	-27.73402593	-30.12034042323399	-31.197647504999996	3.463621574999994	1.0773070817660049	2.3863144932339893	2.3863144932339893
121	au-2302	au	2302	-178.55221821	-27.788086030000017	-29.59519909478903	-31.197647504999996	3.409561474999979	1.6024484102109646	1.8071130647890143	1.8071130647890143
122	au-2311	au	2311	-186.42655845	-35.66242627	-37.165633307347065	-38.650025415	2.9875991450000043	1.484392107652937	1.5032070373470674	1.5032070373470674
123	au-2312	au	2312	-185.89197237	-35.12784019	-35.351181994151595	-38.650025415	3.522185225000001	3.2988434208484065	0.22334180415159466	0.22334180415159466
124	au-2313	au	2313	-184.4043774	-33.64024522	-35.20645891011667	-38.650025415	5.009780195000005	3.4435665048833286	1.566213690116676	1.566213690116676
125	au-2314	au	2314	-185.19473337	-34.430601190000004	-35.429994300102	-38.650025415	4.219424224999997	3.220031114897999	0.9993931101019982	0.9993931101019982
126	au-2315	au	2315	-185.41538252	-34.65125034000002	-35.322512952877524	-38.650025415	3.9987750749999833	3.3275124621224776	0.6712626128775057	0.6712626128775057
127	au-2316	au	2316	-184.96280353	-34.19867135000001	-36.24666928127861	-38.650025415	4.45135406499999	2.4033561337213882	2.0479979312786014	2.0479979312786014
128	au-2321	au	2321	-191.97627603	-41.21214385000002	-42.33685411171889	-46.102403325	4.890259474999979	3.765549213281105	1.1247102617188744	1.1247102617188744
129	au-2322	au	2322	-191.5547558	-40.79062362000002	-41.638242578230624	-46.102403325	5.311779704999978	4.464160746769373	0.8476189582306048	0.8476189582306048
130	au-2323	au	2323	-192.64462389	-41.88049171	-42.42013533422804	-46.102403325	4.221911614999996	3.6822679907719547	0.5396436242280416	0.5396436242280416
131	au-2324	au	2324	-192.78970215	-42.02556997000002	-42.77584823211241	-46.102403325	4.076833354999977	3.326555092887588	0.7502782621123885	0.7502782621123885
132	au-2325	au	2325	-192.22479788	-41.46066570000002	-41.5868844847467	-46.102403325	4.641737624999976	4.5155188402533	0.12621878474667625	0.12621878474667625
133	au-2401	au	2401	-182.40696382	-31.642831639999997	-32.94597711458731	-34.58084494	2.9380133000000015	1.634867825412691	1.3031454745873106	1.3031454745873106
134	au-2402	au	2402	-182.92252547	-32.15839329000002	-33.54722781229735	-34.58084494	2.422451649999978	1.033617127702648	1.38883452229733	1.38883452229733
135	au-2411	au	2411	-190.15730039	-39.39316821	-40.650786549919374	-42.03322285	2.6400546400000025	1.3824363000806272	1.2576183399193752	1.2576183399193752
136	au-2412	au	2412	-188.9362966	-38.17216442	-38.50343080711365	-42.03322285	3.86105843	3.529792042886349	0.33126638711365075	0.33126638711365075
137	au-2413	au	2413	-189.54618041	-38.782048230000015	-39.80418636233116	-42.03322285	3.2511746199999862	2.229036487668843	1.0221381323311434	1.0221381323311434
138	au-2414	au	2414	-189.96942164	-39.20528946000002	-39.78787458724547	-42.03322285	2.827933389999984	2.2453482627545327	0.5825851272454514	0.5825851272454514
139	au-2415	au	2415	-189.03881815	-38.27468597000001	-38.843755107947594	-42.03322285	3.758536879999994	3.1894677420524076	0.5690691379475865	0.5690691379475865
140	au-2421	au	2421	-195.19356789	-44.42943571000001	-45.973681831143864	-49.48560076	5.05616504999999	3.511918928856133	1.544246121143857	1.544246121143857
141	au-2422	au	2422	-195.72741081	-44.96327863000002	-45.9262460960784	-49.48560076	4.522322129999978	3.559354663921596	0.962967466078382	0.962967466078382
142	au-2423	au	2423	-196.63573671	-45.87160453000001	-46.76139152734852	-49.48560076	3.6139962299999837	2.724209232651475	0.8897869973485086	0.8897869973485086
143	au-2424	au	2424	-195.95051844	-45.186386260000006	-45.95067357060839	-49.48560076	4.299214499999991	3.5349271893916097	0.7642873106083812	0.7642873106083812
144	au-2425	au	2425	-196.67546786	-45.91133568000001	-46.44609407782865	-49.48560076	3.5742650799999893	3.03950668217135	0.5347583978286394	0.5347583978286394
145	au-2501	au	2501	-187.07048347	-36.30635129000001	-37.550699592412236	-37.964042375	1.657691084999989	0.4133427825877618	1.2443483024122273	1.2443483024122273
146	au-2511	au	2511	-193.35007706	-42.58594488	-43.555412374856715	-45.416420285	2.8304754050000014	1.861007910143286	0.9694674948567155	0.9694674948567155
147	au-2512	au	2512	-193.84648667	-43.08235449	-43.759978982326516	-45.416420285	2.3340657950000008	1.6564413026734854	0.6776244923265153	0.6776244923265153
148	au-2513	au	2513	-193.59899314	-42.834860960000015	-43.132486604494815	-45.416420285	2.5815593249999864	2.2839336805051857	0.29762564449480067	0.29762564449480067
149	au-2521	au	2521	-199.77672703	-49.01259485	-50.15690234552694	-52.868798195	3.8562033449999973	2.711895849473059	1.1443074955269381	1.1443074955269381
150	au-2522	au	2522	-200.43608071	-49.67194853000001	-50.0979842965901	-52.868798195	3.196849664999988	2.770813898409898	0.4260357665900898	0.4260357665900898
151	au-2601	au	2601	-191.51083959	-40.74670741	-41.66056649285937	-41.34723981	0.6005323999999987	-0.31332668285936904	0.9138590828593678	0.9138590828593678
152	au-2611	au	2611	-198.09340419	-47.32927201000001	-47.93194682911563	-48.79961772	1.4703457099999895	0.8676708908843693	0.6026748191156202	0.6026748191156202
153	au-2621	au	2621	-204.61840405	-53.85427187000002	-53.93223432779408	-56.251995629999996	2.397723759999977	2.3197613022059187	0.07796245779405808	0.07796245779405808
154	cd-0011	cd	0011	-42.58220885	-6.524544380000002	-7.444612290396222	-7.45237791	0.9278335299999982	0.0077656196037780845	0.9200679103962202	0.9200679103962202
155	cd-0021	cd	0021	-46.72943545	-10.671770979999998	-11.341764733450418	-14.90475582	4.232984840000002	3.562991086549582	0.6699937534504201	0.6699937534504201
156	cd-0101	cd	0101	-38.82411068	-2.766446209999998	-7.101548309472562	-3.383197435	0.616751225000002	-3.7183508744725624	4.335102099472564	4.335102099472564
157	cd-0111	cd	0111	-46.75591274	-10.69824827	-10.864114255177498	-10.835575345	0.13732707499999997	-0.0285389101774971	0.16586598517749707	0.16586598517749707
158	cd-0211	cd	0211	-50.43937334	-14.381708870000004	-15.963400659607892	-14.21877278	-0.16293609000000409	-1.7446278796078918	1.5816917896078877	1.5816917896078877
159	cd-1001	cd	1001	-41.68583302	-5.628168549999998	-10.263547903374196	-10.524027599999998	4.89585905	0.2604796966258025	4.635379353374198	4.635379353374198
160	cd-1011	cd	1011	-50.9028631	-14.845198629999999	-18.93459175452042	-17.976405509999996	3.131206879999997	-0.958186244520423	4.08939312452042	4.08939312452042
161	cd-1021	cd	1021	-59.07747298	-23.019808510000004	-25.428028558735377	-25.42878342	2.408974909999994	0.0007548612646210984	2.408220048735373	2.408220048735373
162	cd-1101	cd	1101	-46.4253936	-10.36772913	-12.834888085880756	-13.907225034999998	3.5394959049999972	1.0723369491192418	2.4671589558807554	2.4671589558807554
163	cd-1111	cd	1111	-54.16486362	-18.10719915	-19.970158677952767	-21.359602944999995	3.2524037949999958	1.389444267047228	1.8629595279527678	1.8629595279527678
164	cd-1112	cd	1112	-52.95294784	-16.89528337	-19.871392406956673	-21.359602944999995	4.464319574999994	1.4882105380433224	2.9761090369566716	2.9761090369566716
165	cd-1121	cd	1121	-63.0187849	-26.96112043	-27.50072859321213	-28.811980854999998	1.850860424999997	1.3112522617878675	0.5396081632121295	0.5396081632121295
166	cd-1122	cd	1122	-61.75648135	-25.698816880000003	-27.42342506330443	-28.811980854999998	3.1131639749999955	1.3885557916955698	1.7246081833044258	1.7246081833044258
167	cd-1201	cd	1201	-50.86473208	-14.807067610000004	-16.740909468169214	-17.29042247	2.483354859999995	0.5495130018307854	1.9338418581692096	1.9338418581692096
168	cd-1211	cd	1211	-58.35947716	-22.30181269	-23.67215771444893	-24.74280038	2.44098769	1.0706426655510697	1.3703450244489304	1.3703450244489304
169	cd-1212	cd	1212	-57.36521485	-21.307550380000002	-22.949777791246895	-24.74280038	3.4352499999999964	1.7930225887531037	1.6422274112468926	1.6422274112468926
170	cd-1221	cd	1221	-66.04398178	-29.986317309999997	-31.405050593047626	-32.19517829	2.2088609800000043	0.790127696952375	1.4187332830476294	1.4187332830476294
171	cd-1301	cd	1301	-55.49363819	-19.43597372	-21.680476886648655	-20.673619905	1.2376461849999991	-1.0068569816486566	2.2445031666486557	2.2445031666486557
172	cd-1311	cd	1311	-62.85010432	-26.79243985	-27.31605624275589	-28.125997814999998	1.3335579649999971	0.8099415722441066	0.5236163927558906	0.5236163927558906
173	cd-1312	cd	1312	-61.8631638	-25.805499330000004	-27.29494256400919	-28.125997814999998	2.3204984849999946	0.8310552509908078	1.4894432340091868	1.4894432340091868
174	cd-1401	cd	1401	-60.17184629	-24.11418182	-27.923994240064623	-24.05681734	-0.057364480000000384	-3.8671769000646243	3.809812420064624	3.809812420064624
175	cd-1411	cd	1411	-66.53400625	-30.476341780000006	-31.78201495744515	-31.509195249999998	1.032853469999992	-0.2728197074451515	1.3056731774451436	1.3056731774451436
176	cd-2001	cd	2001	-50.85105767	-14.793393200000004	-17.990240332482344	-21.048055199999997	6.254661999999993	3.057814867517653	3.1968471324823398	3.1968471324823398
177	cd-2011	cd	2011	-59.46982086	-23.41215639	-24.92122678200579	-28.500433109999996	5.088276719999996	3.579206327994207	1.509070392005789	1.509070392005789
178	cd-2021	cd	2021	-65.211737	-29.15407253	-30.488941070207602	-35.95281101999999	6.798738489999991	5.4638699497923895	1.3348685402076015	1.3348685402076015
179	cd-2101	cd	2101	-55.11705454	-19.05939007	-21.59752865124178	-24.431252634999996	5.371862564999997	2.8337239837582153	2.538138581241782	2.538138581241782
180	cd-2111	cd	2111	-63.41363579	-27.355971320000002	-28.713334424839026	-31.883630545	4.527659224999997	3.170296120160973	1.357363104839024	1.357363104839024
181	cd-2112	cd	2112	-62.243589	-26.18592453	-28.598001471389296	-31.883630545	5.697706014999998	3.2856290736107034	2.4120769413892944	2.4120769413892944
182	cd-2113	cd	2113	-61.6126958	-25.55503133	-28.634134016679766	-31.883630545	6.3285992150000006	3.2494965283202326	3.079102686679768	3.079102686679768
183	cd-2121	cd	2121	-69.8027943	-33.74512983	-34.258015191414835	-39.33600845499999	5.590878624999988	5.077993263585157	0.5128853614148312	0.5128853614148312
184	cd-2122	cd	2122	-69.38019823	-33.322533760000006	-34.56677231495357	-39.33600845499999	6.013474694999985	4.769236140046424	1.2442385549535615	1.2442385549535615
185	cd-2201	cd	2201	-59.0699567	-23.01229223	-25.244986696848876	-27.814450069999996	4.802157839999996	2.5694633731511196	2.2326944668488764	2.2326944668488764
186	cd-2202	cd	2202	-59.00294512	-22.94528065	-25.32265306787491	-27.814450069999996	4.869169419999995	2.491797002125086	2.377372417874909	2.377372417874909
187	cd-2211	cd	2211	-66.91329168	-30.85562721	-31.958250103668696	-35.26682798	4.411200770000001	3.308577876331306	1.1026228936686948	1.1026228936686948
188	cd-2212	cd	2212	-67.22270657	-31.1650421	-31.896511998445035	-35.26682798	4.101785880000001	3.370315981554967	0.7314698984450345	0.7314698984450345
189	cd-2213	cd	2213	-65.37247452	-29.31481005	-30.646161504660135	-35.26682798	5.952017930000004	4.620666475339867	1.3313514546601368	1.3313514546601368
190	cd-2214	cd	2214	-66.01360486	-29.955940390000002	-32.126484373586656	-35.26682798	5.31088759	3.140343606413346	2.1705439835866542	2.1705439835866542
191	cd-2215	cd	2215	-66.18279309	-30.125128620000005	-32.20455492206097	-35.26682798	5.141699359999997	3.0622730579390307	2.0794263020609662	2.0794263020609662
192	cd-2221	cd	2221	-74.58442401	-38.52675954000001	-37.093997447566274	-42.71920588999999	4.192446349999983	5.625208442433717	-1.4327620924337339	1.4327620924337339
193	cd-2222	cd	2222	-73.91197737	-37.854312900000004	-38.033005000728615	-42.71920588999999	4.864892989999987	4.686200889271376	0.17869210072861108	0.17869210072861108
194	cd-2223	cd	2223	-73.55495851	-37.49729404000001	-37.95422714171982	-42.71920588999999	5.221911849999984	4.764978748280171	0.4569331017198124	0.4569331017198124
195	cd-2224	cd	2224	-73.6408906	-37.58322613000001	-38.55683045600391	-42.71920588999999	5.135979759999984	4.162375433996083	0.9736043260039011	0.9736043260039011
196	cd-2225	cd	2225	-72.75220559	-36.694541120000004	-38.68248371316123	-42.71920588999999	6.024664769999987	4.036722176838758	1.987942593161229	1.987942593161229
197	cd-2301	cd	2301	-62.90448947	-26.846825000000003	-29.701190037673	-31.197647504999996	4.350822504999993	1.4964574673269944	2.8543650376729985	2.8543650376729985
198	cd-2302	cd	2302	-63.55139499	-27.49373052	-29.50467253222704	-31.197647504999996	3.7039169849999958	1.692974972772955	2.0109420122270407	2.0109420122270407
199	cd-2311	cd	2311	-71.15486317	-35.0971987	-36.75959113130165	-38.650025415	3.552826715000002	1.8904342836983545	1.6623924313016474	1.6623924313016474
200	cd-2312	cd	2312	-71.54405606	-35.486391590000004	-36.12358346950293	-38.650025415	3.163633824999998	2.5264419454970692	0.6371918795029288	0.6371918795029288
201	cd-2313	cd	2313	-69.74829943	-33.690634960000004	-35.332716136983635	-38.650025415	4.959390454999998	3.317309278016367	1.6420811769836305	1.6420811769836305
202	cd-2314	cd	2314	-70.51110838	-34.45344391	-35.62230238928271	-38.650025415	4.196581505000005	3.027723025717293	1.1688584792827115	1.1688584792827115
203	cd-2315	cd	2315	-70.44089012	-34.38322565000001	-35.568085199644806	-38.650025415	4.266799764999995	3.0819402153551962	1.1848595496447984	1.1848595496447984
204	cd-2316	cd	2316	-69.47349165	-33.41582718	-35.65219085228992	-38.650025415	5.234198235000001	2.997834562710082	2.2363636722899187	2.2363636722899187
205	cd-2321	cd	2321	-78.20921012	-42.151545649999996	-42.55707800238372	-46.102403325	3.9508576750000017	3.5453253226162786	0.4055323523837231	0.4055323523837231
206	cd-2322	cd	2322	-76.71468101	-40.65701654000001	-42.091977693172225	-46.102403325	5.4453867849999895	4.010425631827772	1.4349611531722175	1.4349611531722175
207	cd-2323	cd	2323	-78.17004218	-42.11237771	-42.63964502497006	-46.102403325	3.9900256150000004	3.4627583000299396	0.5272673149700609	0.5272673149700609
208	cd-2324	cd	2324	-77.58359541	-41.52593094	-42.76239325671793	-46.102403325	4.576472384999995	3.3400100682820693	1.236462316717926	1.236462316717926
209	cd-2325	cd	2325	-77.27604434	-41.21837987	-42.08093170722795	-46.102403325	4.884023454999998	4.02147161777205	0.8625518372279473	0.8625518372279473
210	cd-2401	cd	2401	-67.35219385	-31.294529380000007	-32.80909415446377	-34.58084494	3.2863155599999914	1.7717507855362271	1.5145647744637643	1.5145647744637643
211	cd-2402	cd	2402	-68.18060703	-32.122942560000006	-33.367557157763486	-34.58084494	2.457902379999993	1.2132877822365131	1.24461459776348	1.24461459776348
212	cd-2411	cd	2411	-75.35181427	-39.29414980000001	-40.58768893873334	-42.03322285	2.7390730499999947	1.4455339112666579	1.2935391387333368	1.2935391387333368
213	cd-2412	cd	2412	-74.77557706	-38.717912590000005	-38.663308248996024	-42.03322285	3.315310259999997	3.369914601003977	-0.05460434100398004	0.05460434100398004
214	cd-2413	cd	2413	-74.13104446	-38.07337999	-39.32990709141088	-42.03322285	3.959842860000002	2.7033157585891203	1.2565271014108816	1.2565271014108816
215	cd-2414	cd	2414	-75.02372952	-38.966065050000005	-40.01966805736709	-42.03322285	3.067157799999997	2.0135547926329096	1.0536030073670872	1.0536030073670872
216	cd-2415	cd	2415	-73.96730287	-37.9096384	-38.89916416176534	-42.03322285	4.123584450000003	3.13405868823466	0.9895257617653428	0.9895257617653428
217	cd-2421	cd	2421	-82.1519004	-46.09423593	-44.998470542345046	-49.48560076	3.3913648299999934	4.487130217654951	-1.0957653876549571	1.0957653876549571
218	cd-2422	cd	2422	-81.19104819	-45.133383720000005	-45.8961876948259	-49.48560076	4.352217039999992	3.5894130651740994	0.7628039748258928	0.7628039748258928
219	cd-2423	cd	2423	-81.86075744	-45.80309297	-46.73051558534837	-49.48560076	3.6825077899999954	2.755085174651626	0.9274226153483696	0.9274226153483696
220	cd-2424	cd	2424	-80.52425512	-44.46659065000001	-45.87677569499493	-49.48560076	5.019010109999989	3.608825065005064	1.4101850449949254	1.4101850449949254
221	cd-2425	cd	2425	-81.71239528	-45.65473081	-46.34660442105866	-49.48560076	3.8308699500000003	3.1389963389413396	0.6918736110586607	0.6918736110586607
222	cd-2501	cd	2501	-72.02973822	-35.97207375	-37.44991243417478	-37.964042375	1.9919686249999984	0.5141299408252209	1.4778386841747775	1.4778386841747775
223	cd-2511	cd	2511	-79.49588398	-43.43821951	-43.4574246047411	-45.416420285	1.9782007749999977	1.9589956802589015	0.019205094741096218	0.019205094741096218
224	cd-2512	cd	2512	-78.59575032	-42.538085849999995	-44.164640984244585	-45.416420285	2.8783344350000064	1.251779300755416	1.6265551342445903	1.6265551342445903
225	cd-2513	cd	2513	-78.64998916	-42.592324690000005	-43.39919319817376	-45.416420285	2.8240955949999957	2.0172270868262387	0.806868508173757	0.806868508173757
226	cd-2521	cd	2521	-85.83318626	-49.775521790000006	-49.90017158613945	-52.868798195	3.0932764049999903	2.9686266088605464	0.12464979613944394	0.12464979613944394
227	cd-2522	cd	2522	-85.1961262	-49.138461729999996	-49.83011798921014	-52.868798195	3.7303364650000006	3.038680205789859	0.6916562592101414	0.6916562592101414
228	cd-2601	cd	2601	-76.740088	-40.68242353	-42.09423511607933	-41.34723981	0.6648162799999966	-0.7469953060793344	1.411811586079331	1.411811586079331
229	cd-2611	cd	2611	-83.30102483	-47.243360360000004	-47.76883826410986	-48.79961772	1.5562573599999965	1.0307794558901406	0.5254779041098558	0.5254779041098558
230	cd-2621	cd	2621	-89.8163849	-53.758720430000004	-53.595483323036916	-56.251995629999996	2.4932751999999923	2.65651230696308	-0.1632371069630878	0.1632371069630878
231	co-0021	co	0021	-335.10016334	-7.256085159999998	-11.39398629693747	-14.90475582	7.648670660000002	3.51076952306253	4.137901136937472	4.137901136937472
232	co-1021	co	1021	-350.77215748	-22.92807929999998	-23.360674689597133	-25.42878342	2.5007041200000195	2.068108730402866	0.4325953895971537	0.4325953895971537
233	co-1121	co	1121	-355.18142034	-27.33734215999999	-26.180244126300813	-28.811980854999998	1.4746386950000065	2.6317367286991846	-1.157098033699178	1.157098033699178
234	co-1122	co	1122	-350.4918296	-22.64775142000002	-26.661679175225736	-28.811980854999998	6.164229434999978	2.1503016797742625	4.0139277552257155	4.0139277552257155
235	co-1221	co	1221	-357.9104553	-30.066377120000027	-30.37443943628216	-32.19517829	2.1288011699999743	1.8207388537178417	0.30806231628213254	0.30806231628213254
236	co-2021	co	2021	-358.76383428	-30.91975610000003	-31.451622858109957	-35.95281101999999	5.033054919999962	4.501188161890035	0.5318667581099277	0.5318667581099277
237	cu-0011	cu	0011	-178.10531817	-6.7222336600000006	-7.29236599431276	-7.45237791	0.7301442499999995	0.16001191568723971	0.5701323343127598	0.5701323343127598
238	cu-0021	cu	0021	-182.29713563	-10.91405112000001	-10.219230764756205	-14.90475582	3.9907046999999896	4.6855250552437955	-0.6948203552438059	0.6948203552438059
239	cu-0101	cu	0101	-175.07133185	-3.6882473400000038	-6.767431347517487	-3.383197435	-0.30504990500000373	-3.384233912517487	3.0791840075174832	3.0791840075174832
240	cu-0111	cu	0111	-182.36442791	-10.981343399999986	-11.585777681993967	-10.835575345	-0.14576805499998535	-0.7502023369939668	0.6044342819939814	0.6044342819939814
241	cu-0211	cu	0211	-185.93578522	-14.55270071000001	-16.483149893458844	-14.21877278	-0.3339279300000104	-2.2643771134588437	1.9304491834588333	1.9304491834588333
242	cu-1001	cu	1001	-178.01045348	-6.627368969999992	-6.898141415703776	-10.524027599999998	3.8966586300000063	3.6258861842962222	0.2707724457037841	0.2707724457037841
243	cu-1011	cu	1011	-187.21895727	-15.83587276	-16.52668164180804	-17.976405509999996	2.140532749999995	1.4497238681919562	0.6908088818080387	0.6908088818080387
244	cu-1021	cu	1021	-194.42144745	-23.038362939999985	-24.3761889000845	-25.42878342	2.3904204800000137	1.0525945199154982	1.3378259600845155	1.3378259600845155
245	cu-1101	cu	1101	-182.74693324	-11.36384873	-10.993157091389662	-13.907225034999998	2.543376304999997	2.914067943610336	-0.3706916386103387	0.3706916386103387
246	cu-1111	cu	1111	-190.0597848	-18.676700289999985	-19.000674767313008	-21.359602944999995	2.68290265500001	2.3589281776869875	0.32397447731302265	0.32397447731302265
247	cu-1112	cu	1112	-189.73696818	-18.353883669999988	-19.370556840514666	-21.359602944999995	3.0057192750000077	1.989046104485329	1.0166731705146788	1.0166731705146788
248	cu-1121	cu	1121	-198.53698215	-27.153897639999997	-27.739468863225937	-28.811980854999998	1.6580832150000013	1.0725119917740606	0.5855712232259407	0.5855712232259407
249	cu-1122	cu	1122	-197.77328473	-26.390200219999997	-26.48981649412442	-28.811980854999998	2.421780635000001	2.322164360875579	0.09961627412442198	0.09961627412442198
250	cu-1201	cu	1201	-186.84297223	-15.459887719999983	-17.096829047703267	-17.29042247	1.830534750000016	0.1935934222967326	1.6369413277032834	1.6369413277032834
251	cu-1211	cu	1211	-193.92201844	-22.538933929999985	-23.7933971701541	-24.74280038	2.203866450000014	0.9494032098458973	1.2544632401541165	1.2544632401541165
252	cu-1212	cu	1212	-193.48482048	-22.101735969999993	-23.084910846736435	-24.74280038	2.6410644100000056	1.657889533263564	0.9831748767364417	0.9831748767364417
253	cu-1221	cu	1221	-201.43831344	-30.05522893	-31.092203469307904	-32.19517829	2.139949360000003	1.102974820692097	1.0369745393079057	1.0369745393079057
254	cu-1301	cu	1301	-191.27652988	-19.893445369999995	-21.298207693242553	-20.673619905	0.780174535000004	-0.6245877882425539	1.404762323242558	1.404762323242558
255	cu-1311	cu	1311	-198.49153158	-27.108447069999983	-27.132072831131936	-28.125997814999998	1.0175507450000154	0.9939249838680624	0.023625761131953027	0.023625761131953027
256	cu-1312	cu	1312	-197.55793641	-26.174851899999993	-27.324553155020716	-28.125997814999998	1.951145915000005	0.8014446599792819	1.149701255020723	1.149701255020723
257	cu-1401	cu	1401	-195.53250817	-24.149423659999997	-27.923994240064623	-24.05681734	-0.09260631999999802	-3.8671769000646243	3.7745705800646263	3.7745705800646263
258	cu-1411	cu	1411	-202.03893312	-30.655848609999993	-32.11700457525444	-31.509195249999998	0.8533466400000052	-0.6078093252544434	1.4611559652544486	1.4611559652544486
259	cu-2001	cu	2001	-187.4336574	-16.050572889999984	-17.78932280436087	-21.048055199999997	4.997482310000013	3.258732395639125	1.7387499143608878	1.7387499143608878
260	cu-2011	cu	2011	-195.64091016	-24.25782565	-24.537910401574614	-28.500433109999996	4.242607459999995	3.9625227084253822	0.28008475157461277	0.28008475157461277
261	cu-2021	cu	2021	-201.45800936	-30.074924850000002	-30.3204863398633	-35.95281101999999	5.877886169999989	5.632324680136691	0.24556148986329873	0.24556148986329873
262	cu-2101	cu	2101	-191.69658447	-20.31349996	-21.478232003043658	-24.431252634999996	4.117752674999995	2.9530206319563383	1.1647320430436565	1.1647320430436565
263	cu-2111	cu	2111	-199.29927822	-27.916193709999988	-27.517240160559183	-31.883630545	3.9674368350000115	4.366390384440816	-0.3989535494408045	0.3989535494408045
264	cu-2112	cu	2112	-198.52416879	-27.14108428	-27.77683231256342	-31.883630545	4.742546264999998	4.106798232436578	0.6357480325634199	0.6357480325634199
265	cu-2113	cu	2113	-198.31687023	-26.933785720000003	-27.750505663319117	-31.883630545	4.949844824999996	4.133124881680882	0.8167199433191143	0.8167199433191143
266	cu-2121	cu	2121	-205.77265167	-34.389567159999984	-34.417341482231386	-39.33600845499999	4.946441295000007	4.918666972768605	0.027774322231401527	0.027774322231401527
267	cu-2122	cu	2122	-205.45095038	-34.06786586999999	-34.66337991094184	-39.33600845499999	5.268142585	4.672628544058149	0.5955140409418505	0.5955140409418505
268	cu-2201	cu	2201	-195.60920396	-24.22611945	-24.718518012920384	-27.814450069999996	3.588330619999997	3.0959320570796116	0.49239856292038553	0.49239856292038553
269	cu-2202	cu	2202	-195.97428712	-24.59120261000001	-25.079871023378374	-27.814450069999996	3.2232474599999854	2.734579046621622	0.4886684133783632	0.4886684133783632
270	cu-2211	cu	2211	-202.79233886	-31.409254349999998	-31.336758383066183	-35.26682798	3.8575736300000045	3.9300695969338193	-0.07249596693381477	0.07249596693381477
271	cu-2212	cu	2212	-203.10543394	-31.72234943000001	-31.570850612424856	-35.26682798	3.544478549999994	3.6959773675751464	-0.1514988175751526	0.1514988175751526
272	cu-2213	cu	2213	-201.49615101	-30.113066500000002	-30.370503299087055	-35.26682798	5.15376148	4.896324680912947	0.25743679908705275	0.25743679908705275
273	cu-2214	cu	2214	-202.78928733	-31.406202820000004	-31.763413608973508	-35.26682798	3.860625159999998	3.5034143710264942	0.35721078897350367	0.35721078897350367
274	cu-2215	cu	2215	-202.70651807	-31.323433559999984	-30.642951049701693	-35.26682798	3.9433944200000184	4.623876930298309	-0.6804825102982903	0.6804825102982903
275	cu-2221	cu	2221	-210.12683527	-38.74375075999998	-37.22036260818363	-42.71920588999999	3.9754551300000074	5.498843281816363	-1.5233881518163557	1.5233881518163557
276	cu-2222	cu	2222	-209.82897812	-38.445893609999985	-37.998973718876606	-42.71920588999999	4.273312280000006	4.720232171123385	-0.44691989112337893	0.44691989112337893
277	cu-2223	cu	2223	-209.49582025	-38.112735740000005	-38.428051713010795	-42.71920588999999	4.606470149999986	4.291154176989195	0.3153159730107902	0.3153159730107902
278	cu-2224	cu	2224	-209.56170976	-38.17862525000001	-37.92730570861698	-42.71920588999999	4.54058063999998	4.7919001813830135	-0.25131954138303314	0.25131954138303314
279	cu-2225	cu	2225	-209.46394911	-38.080864599999984	-38.26239637078834	-42.71920588999999	4.638341290000007	4.456809519211653	0.1815317707883537	0.1815317707883537
280	cu-2301	cu	2301	-199.49267878	-28.109594270000002	-27.375585150790698	-31.197647504999996	3.088053234999993	3.8220623542092973	-0.7340091192093041	0.7340091192093041
281	cu-2302	cu	2302	-199.64680255	-28.263718039999986	-28.38892231456805	-31.197647504999996	2.933929465000009	2.8087251904319466	0.1252042745680626	0.1252042745680626
282	cu-2311	cu	2311	-207.03364472	-35.65056021000001	-35.435303722036124	-38.650025415	2.999465204999993	3.2147216929638773	-0.21525648796388452	0.21525648796388452
283	cu-2312	cu	2312	-207.21986423	-35.83677972000001	-34.38606136278296	-38.650025415	2.813245694999992	4.263964052217041	-1.450718357217049	1.450718357217049
284	cu-2313	cu	2313	-206.07008851	-34.687004	-34.32025622198606	-38.650025415	3.963021415	4.329769193013945	-0.366747778013945	0.366747778013945
285	cu-2314	cu	2314	-206.5235781	-35.140493590000005	-34.79160979933191	-38.650025415	3.5095318249999963	3.8584156156680933	-0.34888379066809705	0.34888379066809705
286	cu-2315	cu	2315	-206.69465151	-35.311567	-35.38574835183001	-38.650025415	3.338458415000005	3.2642770631699918	0.0741813518300134	0.0741813518300134
287	cu-2316	cu	2316	-205.99162294	-34.60853843000001	-34.68531113043618	-38.650025415	4.041486984999992	3.9647142845638186	0.07677270043617312	0.07677270043617312
288	cu-2321	cu	2321	-213.9165242	-42.533439689999994	-41.675261558151966	-46.102403325	3.568963635000003	4.427141766848031	-0.8581781318480282	0.8581781318480282
289	cu-2322	cu	2322	-213.19531523	-41.81223072	-41.07017117468334	-46.102403325	4.290172604999995	5.032232150316659	-0.7420595453166641	0.7420595453166641
290	cu-2323	cu	2323	-213.82908903	-42.44600452	-41.913742327872285	-46.102403325	3.656398804999995	4.1886609971277124	-0.5322621921277175	0.5322621921277175
291	cu-2324	cu	2324	-213.63614453	-42.25306001999999	-41.90997383245969	-46.102403325	3.849343305000005	4.192429492540306	-0.34308618754030107	0.34308618754030107
292	cu-2325	cu	2325	-213.23230487	-41.849220360000004	-42.0083014790659	-46.102403325	4.2531829649999935	4.094101845934098	0.1590811190658954	0.1590811190658954
293	cu-2401	cu	2401	-203.34263066	-31.959546149999994	-32.84919039450264	-34.58084494	2.6212987900000044	1.7316545454973564	0.889644244502648	0.889644244502648
294	cu-2402	cu	2402	-203.91505938	-32.53197487	-32.0091810550766	-34.58084494	2.0488700699999995	2.571663884923396	-0.5227938149233964	0.5227938149233964
295	cu-2411	cu	2411	-210.76545401	-39.38236950000001	-39.690357591998584	-42.03322285	2.6508533499999913	2.3428652580014173	0.307988091998574	0.307988091998574
296	cu-2412	cu	2412	-210.49770822	-39.11462370999999	-38.64878082548595	-42.03322285	2.918599140000012	3.384442024514051	-0.4658428845140392	0.4658428845140392
297	cu-2413	cu	2413	-210.26135253	-38.87826802000001	-39.26455894670606	-42.03322285	3.154954829999994	2.768663903293941	0.38629092670605303	0.38629092670605303
298	cu-2414	cu	2414	-210.69857192	-39.31548741	-39.76209449614144	-42.03322285	2.7177354399999984	2.2711283538585647	0.44660708614143374	0.44660708614143374
299	cu-2415	cu	2415	-210.10644276	-38.72335824999999	-39.176073939550406	-42.03322285	3.3098646000000116	2.8571489104495953	0.4527156895504163	0.4527156895504163
300	cu-2421	cu	2421	-217.90473448	-46.52164997	-45.51589116294289	-49.48560076	2.9639507899999984	3.969709597057104	-1.0057588070571057	1.0057588070571057
301	cu-2422	cu	2422	-217.13207136	-45.748986849999994	-45.46227564655185	-49.48560076	3.7366139100000026	4.023325113448145	-0.28671120344814227	0.28671120344814227
302	cu-2423	cu	2423	-217.40783581	-46.02475129999999	-45.83501451944471	-49.48560076	3.4608494600000057	3.6505862405552847	-0.18973678055527898	0.18973678055527898
303	cu-2424	cu	2424	-216.89960499	-45.51652048	-45.5637150002172	-49.48560076	3.96908028	3.9218857597827963	0.04719452021720372	0.04719452021720372
304	cu-2425	cu	2425	-217.34989331	-45.966808799999995	-46.02100733599616	-49.48560076	3.5187919600000015	3.464593424003837	0.05419853599616431	0.05419853599616431
305	cu-2501	cu	2501	-207.66350052	-36.28041601000001	-36.89276530404473	-37.964042375	1.6836263649999879	1.0712770709552686	0.6123492940447193	0.6123492940447193
306	cu-2511	cu	2511	-215.30445641	-43.9213719	-43.41253794335509	-45.416420285	1.495048385000004	2.0038823416449105	-0.5088339566449065	0.5088339566449065
307	cu-2512	cu	2512	-214.34419072	-42.96110621	-43.64716984146571	-45.416420285	2.455314075000004	1.7692504435342897	0.6860636314657143	0.6860636314657143
308	cu-2513	cu	2513	-214.47043765	-43.087353140000005	-43.343281219008446	-45.416420285	2.3290671449999962	2.0731390659915547	0.2559280790084415	0.2559280790084415
309	cu-2521	cu	2521	-221.85452117	-50.471436659999995	-49.7399611571548	-52.868798195	2.3973615350000017	3.1288370378451944	-0.7314755028451927	0.7314755028451927
310	cu-2522	cu	2522	-221.06009188	-49.677007369999984	-49.98677119735742	-52.868798195	3.1917908250000124	2.8820269976425763	0.30976382735743613	0.30976382735743613
311	cu-2601	cu	2601	-212.12074275	-40.73765824	-41.67024378699017	-41.34723981	0.609581569999996	-0.32300397699017225	0.9325855469901683	0.9325855469901683
312	cu-2611	cu	2611	-218.81962052	-47.43653601	-47.53727214380289	-48.79961772	1.363081710000003	1.262345576197113	0.10073613380289004	0.10073613380289004
313	cu-2621	cu	2621	-225.38808934	-54.00500482999999	-54.11801127684474	-56.251995629999996	2.246990800000006	2.133984353155256	0.11300644684475003	0.11300644684475003
314	ir-0011	ir	0011	-414.79947267	-6.741470049999975	-8.582238612442978	-7.45237791	0.7109078600000247	-1.1298607024429783	1.840768562443003	1.840768562443003
315	ir-0021	ir	0021	-419.40821921	-11.350216590000002	-12.403630748573782	-14.90475582	3.554539229999998	2.501125071426218	1.05341415857378	1.05341415857378
316	ir-0101	ir	0101	-411.95088406	-3.8928814399999965	-7.711723061523443	-3.383197435	-0.5096840049999964	-4.328525626523444	3.8188416215234473	3.8188416215234473
317	ir-0111	ir	0111	-418.52867634	-10.47067371999998	-11.521458352612022	-10.835575345	0.3649016250000212	-0.6858830076120217	1.050784632612043	1.050784632612043
318	ir-0211	ir	0211	-422.74255573	-14.684553109999968	-16.426160873252392	-14.21877278	-0.46578032999996744	-2.2073880932523924	1.741607763252425	1.741607763252425
319	ir-1001	ir	1001	-416.81346131	-8.755458689999955	-10.455128013855457	-10.524027599999998	1.7685689100000435	0.06889958614454095	1.6996693238555025	1.6996693238555025
320	ir-1011	ir	1011	-425.00090351	-16.942900889999976	-17.725444395831587	-17.976405509999996	1.03350462000002	0.2509611141684083	0.7825435058316117	0.7825435058316117
321	ir-1021	ir	1021	-431.08939501	-23.03139238999995	-23.44818370007372	-25.42878342	2.3973910300000476	1.9805997199262784	0.41679131007376924	0.41679131007376924
322	ir-1101	ir	1101	-421.27356429	-13.21556167	-13.595540857678891	-13.907225034999998	0.6916633649999984	0.31168417732110676	0.3799791876788916	0.3799791876788916
323	ir-1111	ir	1111	-427.84441405	-19.786411429999987	-19.84454216419983	-21.359602944999995	1.5731915150000084	1.515060780800166	0.05813073419984249	0.05813073419984249
324	ir-1112	ir	1112	-428.21672591	-20.158723289999955	-20.845620809688093	-21.359602944999995	1.2008796550000405	0.5139821353119025	0.686897519688138	0.686897519688138
325	ir-1121	ir	1121	-435.25549827	-27.19749564999995	-27.837440558102138	-28.811980854999998	1.6144852050000473	0.9745402968978603	0.6399449081021871	0.6399449081021871
326	ir-1122	ir	1122	-435.31904737	-27.261044749999996	-26.90114053455067	-28.811980854999998	1.5509361050000017	1.9108403204493278	-0.35990421544932616	0.35990421544932616
327	ir-1201	ir	1201	-424.50044065	-16.44243802999995	-17.180953072050578	-17.29042247	0.8479844400000509	0.10946939794942168	0.7385150420506292	0.7385150420506292
328	ir-1211	ir	1211	-431.14728458	-23.089281959999994	-23.614199586951734	-24.74280038	1.6535184200000046	1.128600793048264	0.5249176269517406	0.5249176269517406
329	ir-1212	ir	1212	-431.53165309	-23.473650469999995	-23.99892599552632	-24.74280038	1.269149910000003	0.7438743844736777	0.5252755255263253	0.5252755255263253
330	ir-1221	ir	1221	-438.12124135	-30.063238729999966	-30.188260606245997	-32.19517829	2.131939560000035	2.006917683754004	0.12502187624603067	0.12502187624603067
331	ir-1301	ir	1301	-428.41043966	-20.352437039999984	-21.94636134665442	-20.673619905	0.321182865000015	-1.2727414416544214	1.5939243066544364	1.5939243066544364
332	ir-1311	ir	1311	-434.80035765	-26.74235503	-27.94827244451428	-28.125997814999998	1.3836427849999993	0.17772537048571735	1.205917414514282	1.205917414514282
333	ir-1312	ir	1312	-435.1630504	-27.10504777999995	-27.272510715630055	-28.125997814999998	1.0209500350000482	0.8534870993699428	0.1674629356301054	0.1674629356301054
334	ir-1401	ir	1401	-432.21149298	-24.153490359999978	-27.923994240064623	-24.05681734	-0.09667301999997946	-3.8671769000646243	3.770503880064645	3.770503880064645
335	ir-1411	ir	1411	-438.89145972	-30.833457099999976	-31.67601942163563	-31.509195249999998	0.6757381500000221	-0.166824171635632	0.8425623216356541	0.8425623216356541
336	ir-2001	ir	2001	-424.79249107	-16.734488449999958	-18.932791327705388	-21.048055199999997	4.313566750000039	2.1152638722946087	2.19830287770543	2.19830287770543
337	ir-2011	ir	2011	-433.10884608	-25.050843459999953	-25.030120453836446	-28.500433109999996	3.4495896500000427	3.47031265616355	-0.020723006163507307	0.020723006163507307
338	ir-2021	ir	2021	-439.55701601	-31.49901338999996	-31.085828488646513	-35.95281101999999	4.453797630000032	4.866982531353479	-0.4131849013534463	0.4131849013534463
339	ir-2101	ir	2101	-429.41247406	-21.354471439999998	-21.12912373209811	-24.431252634999996	3.076781194999999	3.302128902901888	-0.2253477079018893	0.2253477079018893
340	ir-2111	ir	2111	-436.98289148	-28.924888859999953	-28.919033188456538	-31.883630545	2.958741685000046	2.964597356543461	-0.005855671543415042	0.005855671543415042
341	ir-2112	ir	2112	-436.67596856	-28.617965939999976	-28.591249870832925	-31.883630545	3.2656646050000226	3.292380674167074	-0.02671606916705116	0.02671606916705116
342	ir-2113	ir	2113	-436.44814897	-28.390146349999952	-28.754193090518953	-31.883630545	3.493484195000047	3.129437454481046	0.3640467405190009	0.3640467405190009
343	ir-2121	ir	2121	-443.67417403	-35.61617140999999	-34.997756373190406	-39.33600845499999	3.7198370449999985	4.3382520818095855	-0.6184150368095871	0.6184150368095871
344	ir-2122	ir	2122	-443.83062415	-35.77262152999998	-35.25929822209001	-39.33600845499999	3.5633869250000103	4.076710232909981	-0.513323307909971	0.513323307909971
345	ir-2201	ir	2201	-433.98626007	-25.92825744999999	-26.433328102802754	-27.814450069999996	1.8861926200000063	1.3811219671972417	0.5050706528027646	0.5050706528027646
346	ir-2202	ir	2202	-433.92120721	-25.863204589999953	-25.76254051228762	-27.814450069999996	1.9512454800000434	2.0519095577123743	-0.10066407771233088	0.10066407771233088
347	ir-2211	ir	2211	-440.71947386	-32.66147123999997	-32.52759834051848	-35.26682798	2.6053567400000333	2.739229639481522	-0.13387289948148862	0.13387289948148862
348	ir-2212	ir	2212	-440.74619531	-32.688192689999994	-32.23755049920178	-35.26682798	2.5786352900000082	3.0292774807982212	-0.450642190798213	0.450642190798213
349	ir-2213	ir	2213	-439.8460806	-31.78807797999997	-31.870488482286937	-35.26682798	3.4787500000000335	3.3963394977130648	0.08241050228696878	0.08241050228696878
350	ir-2214	ir	2214	-440.92657313	-32.868570509999984	-32.01973100506163	-35.26682798	2.3982574700000185	3.2470969749383727	-0.8488395049383541	0.8488395049383541
351	ir-2215	ir	2215	-440.84230679	-32.784304169999984	-32.54336126100112	-35.26682798	2.4825238100000178	2.7234667189988855	-0.24094290899886772	0.24094290899886772
352	ir-2221	ir	2221	-446.99236064	-38.93435801999999	-38.2861647605021	-42.71920588999999	3.78484787	4.433041129497887	-0.6481932594978872	0.6481932594978872
353	ir-2222	ir	2222	-447.1348465	-39.076843879999956	-38.14538240658784	-42.71920588999999	3.642362010000035	4.5738234834121485	-0.9314614734121136	0.9314614734121136
354	ir-2223	ir	2223	-447.38929203	-39.331289409999954	-38.7960369079609	-42.71920588999999	3.3879164800000368	3.923168982039094	-0.5352525020390573	0.5352525020390573
355	ir-2224	ir	2224	-447.25252443	-39.19452180999997	-38.64096825912786	-42.71920588999999	3.5246840800000214	4.078237630872131	-0.5535535508721097	0.5535535508721097
356	ir-2225	ir	2225	-447.74551916	-39.68751653999999	-38.55701646948862	-42.71920588999999	3.0316893500000006	4.162189420511368	-1.130500070511367	1.130500070511367
357	ir-2301	ir	2301	-438.16728964	-30.109287019999954	-30.26329063800717	-31.197647504999996	1.0883604850000417	0.9343568669928253	0.1540036180072164	0.1540036180072164
358	ir-2302	ir	2302	-437.50883907	-29.450836449999997	-29.7783420010376	-31.197647504999996	1.7468110549999984	1.419305503962395	0.3275055510376035	0.3275055510376035
359	ir-2311	ir	2311	-444.58600998	-36.52800735999995	-35.92813841217256	-38.650025415	2.122018055000055	2.721887002827444	-0.5998689478273889	0.5998689478273889
360	ir-2312	ir	2312	-444.22459409	-36.16659146999996	-36.08202667913962	-38.650025415	2.483433945000044	2.5679987358603853	-0.08456479086034108	0.08456479086034108
361	ir-2313	ir	2313	-444.005217	-35.94721437999999	-35.56695304349709	-38.650025415	2.7028110350000105	3.083072371502915	-0.3802613365029046	0.3802613365029046
362	ir-2314	ir	2314	-444.50566735	-36.447664729999985	-36.30228731320882	-38.650025415	2.2023606850000164	2.3477381017911796	-0.14537741679116323	0.14537741679116323
363	ir-2315	ir	2315	-444.22038868	-36.16238605999996	-36.00716658562374	-38.650025415	2.4876393550000415	2.6428588293762587	-0.1552194743762172	0.1552194743762172
364	ir-2316	ir	2316	-444.48426008	-36.42625745999999	-36.710559354608066	-38.650025415	2.223767955000014	1.9394660603919363	0.28430189460807753	0.28430189460807753
365	ir-2321	ir	2321	-450.6032419	-42.545239279999976	-41.9955078849504	-46.102403325	3.5571640450000217	4.106895440049598	-0.5497313950495766	0.5497313950495766
366	ir-2322	ir	2322	-451.01996579	-42.96196316999999	-41.899139121090656	-46.102403325	3.1404401550000074	4.203264203909342	-1.0628240489093344	1.0628240489093344
367	ir-2323	ir	2323	-450.91428177	-42.85627914999998	-42.28942985896731	-46.102403325	3.24612417500002	3.8129734660326875	-0.5668492910326677	0.5668492910326677
368	ir-2324	ir	2324	-451.31941878	-43.26141615999995	-42.476722473449	-46.102403325	2.840987165000044	3.625680851550996	-0.784693686550952	0.784693686550952
369	ir-2325	ir	2325	-451.20552347	-43.14752084999998	-42.3808130021441	-46.102403325	2.9548824750000193	3.7215903228558957	-0.7667078478558764	0.7667078478558764
370	ir-2401	ir	2401	-441.19064008	-33.132637459999955	-33.07337568345309	-34.58084494	1.4482074800000433	1.507469256546912	-0.059261776546868816	0.059261776546868816
371	ir-2402	ir	2402	-441.37122753	-33.313224909999974	-33.927935411016946	-34.58084494	1.2676200300000247	0.6529095289830522	0.6147105010169724	0.6147105010169724
372	ir-2411	ir	2411	-447.96169513	-39.903692509999985	-39.81875052924562	-42.03322285	2.1295303400000165	2.214472320754382	-0.08494198075436543	0.08494198075436543
373	ir-2412	ir	2412	-447.73090454	-39.67290191999996	-39.09932845009685	-42.03322285	2.360320930000043	2.933894399903153	-0.5735734699031099	0.5735734699031099
374	ir-2413	ir	2413	-448.10031231	-40.04230968999997	-39.791512184279924	-42.03322285	1.9909131600000336	2.2417106657200776	-0.250797505720044	0.250797505720044
375	ir-2414	ir	2414	-448.07494084	-40.016938219999986	-40.06635744203091	-42.03322285	2.0162846300000155	1.9668654079690882	0.0494192220309273	0.0494192220309273
376	ir-2415	ir	2415	-448.06616065	-40.00815802999995	-39.52329681455827	-42.03322285	2.025064820000054	2.5099260354417297	-0.4848612154416756	0.4848612154416756
377	ir-2421	ir	2421	-453.95941324	-45.90141061999998	-45.788681086510906	-49.48560076	3.5841901400000182	3.6969196734890915	-0.11272953348907322	0.11272953348907322
378	ir-2422	ir	2422	-454.60075575	-46.542753129999994	-46.26479293472505	-49.48560076	2.942847630000003	3.220807825274946	-0.2779601952749431	0.2779601952749431
379	ir-2423	ir	2423	-454.83572288	-46.77772025999997	-46.09760355536938	-49.48560076	2.70788050000003	3.387997204630615	-0.6801167046305849	0.6801167046305849
380	ir-2424	ir	2424	-454.67270545	-46.61470283	-46.35264641461778	-49.48560076	2.870897929999998	3.132954345382217	-0.2620564153822187	0.2620564153822187
381	ir-2425	ir	2425	-454.73808057	-46.68007795	-45.98476915341807	-49.48560076	2.8055228099999994	3.500831606581926	-0.6953087965819265	0.6953087965819265
382	ir-2501	ir	2501	-445.03868996	-36.980687339999974	-37.456519357576376	-37.964042375	0.9833550350000237	0.5075230174236225	0.47583201757640126	0.47583201757640126
383	ir-2511	ir	2511	-451.50308255	-43.44507992999996	-43.85411328790689	-45.416420285	1.971340355000038	1.5623069970931098	0.4090333579069281	0.4090333579069281
384	ir-2512	ir	2512	-451.91859367	-43.86059104999998	-43.72601659435773	-45.416420285	1.5558292350000187	1.6904036906422704	-0.13457445564225168	0.13457445564225168
385	ir-2513	ir	2513	-451.94865843	-43.89065581	-43.442639977400304	-45.416420285	1.5257644750000026	1.9737803075996965	-0.4480158325996939	0.4480158325996939
386	ir-2521	ir	2521	-458.27298703	-50.21498441	-50.34782337119198	-52.868798195	2.653813784999997	2.520974823808018	0.1328389611919789	0.1328389611919789
387	ir-2522	ir	2522	-458.600897	-50.54289437999995	-50.12864207462669	-52.868798195	2.3259038150000464	2.7401561203733067	-0.4142523053732603	0.4142523053732603
388	ir-2601	ir	2601	-448.80503781	-40.74703518999996	-41.740667114426145	-41.34723981	0.600204620000035	-0.3934273044261474	0.9936319244261824	0.9936319244261824
389	ir-2611	ir	2611	-455.66219528	-47.60419265999997	-47.78712499718142	-48.79961772	1.1954250600000336	1.0124927228185783	0.1829323371814553	0.1829323371814553
390	ir-2621	ir	2621	-462.28753319	-54.22953056999995	-54.18198039565361	-56.251995629999996	2.0224650600000444	2.0700152343463856	-0.04755017434634112	0.04755017434634112
391	ni-0011	ni	0011	-258.37130222	-7.45260866000001	-8.697971150415427	-7.45237791	-0.00023075000000982726	-1.2455932404154266	1.2453624904154168	1.2453624904154168
392	ni-0021	ni	0021	-262.23103128	-11.312337720000016	-12.742740220600133	-14.90475582	3.5924180999999837	2.162015599399867	1.4304025006001169	1.4304025006001169
393	ni-0101	ni	0101	-254.92185259	-4.003159029999978	-7.0940342832751355	-3.383197435	-0.6199615949999777	-3.7108368482751355	3.0908752532751578	3.0908752532751578
394	ni-0111	ni	0111	-262.07641149	-11.15771792999999	-11.722936217650414	-10.835575345	-0.32214258499998927	-0.8873608726504134	0.5652182876504241	0.5652182876504241
395	ni-0211	ni	0211	-265.56428637	-14.645592809999982	-16.495164986693865	-14.21877278	-0.42682002999998225	-2.276392206693865	1.8495721766938829	1.8495721766938829
396	ni-1001	ni	1001	-259.30389382	-8.385200259999976	-10.651797085844521	-10.524027599999998	2.138827340000022	-0.12776948584452263	2.2665968258445446	2.2665968258445446
397	ni-1011	ni	1011	-267.84357211	-16.924878550000017	-17.155522043288236	-17.976405509999996	1.051526959999979	0.8208834667117593	0.23064349328821976	0.23064349328821976
398	ni-1021	ni	1021	-273.93044893	-23.011755370000003	-23.88537509718943	-25.42878342	2.4170280499999954	1.543408322810567	0.8736197271894284	0.8736197271894284
399	ni-1101	ni	1101	-263.71380547	-12.795111910000003	-13.526127973863602	-13.907225034999998	1.1121131249999952	0.38109706113639596	0.7310160638635992	0.7310160638635992
400	ni-1111	ni	1111	-270.53743551	-19.618741950000015	-20.003269078232293	-21.359602944999995	1.7408609949999807	1.3563338667677023	0.3845271282322784	0.3845271282322784
401	ni-1112	ni	1112	-270.83131845	-19.912624890000018	-20.99893725742436	-21.359602944999995	1.4469780549999776	0.36066568757563644	1.0863123674243411	1.0863123674243411
402	ni-1121	ni	1121	-278.18929757	-27.27060401	-27.931356699718954	-28.811980854999998	1.5413768449999985	0.8806241552810441	0.6607526897189544	0.6607526897189544
403	ni-1122	ni	1122	-277.90305355	-26.984359989999973	-27.351072707138066	-28.811980854999998	1.827620865000025	1.4609081478619323	0.3667127171380926	0.3667127171380926
404	ni-1201	ni	1201	-267.3343953	-16.415701739999975	-17.43763330925703	-17.29042247	0.8747207300000248	-0.14721083925703127	1.021931569257056	1.021931569257056
405	ni-1211	ni	1211	-274.11869575	-23.200002189999964	-23.79361303765488	-24.74280038	1.5427981900000347	0.9491873423451196	0.5936108476549151	0.5936108476549151
406	ni-1212	ni	1212	-273.97962328	-23.06092971999999	-23.648118342127802	-24.74280038	1.6818706600000084	1.0946820378721966	0.5871886221278118	0.5871886221278118
407	ni-1221	ni	1221	-281.03940848	-30.12071492000001	-31.130742707585817	-32.19517829	2.0744633699999895	1.064435582414184	1.0100277875858055	1.0100277875858055
408	ni-1301	ni	1301	-270.94694771	-20.02825415000001	-21.89449803136015	-20.673619905	0.6453657549999896	-1.2208781263601516	1.8662438813601412	1.8662438813601412
409	ni-1311	ni	1311	-278.23736482	-27.318671259999974	-27.82725804216099	-28.125997814999998	0.8073265550000244	0.29873977283900643	0.5085867821610179	0.5085867821610179
410	ni-1312	ni	1312	-277.67304031	-26.754346749999968	-27.665022133009437	-28.125997814999998	1.3716510650000302	0.46097568199056127	0.9106753830094689	0.9106753830094689
411	ni-1401	ni	1401	-275.06730262	-24.148609060000013	-27.078216186149604	-24.05681734	-0.09179172000001401	-3.021398846149605	2.929607126149591	2.929607126149591
412	ni-1411	ni	1411	-281.68793779	-30.76924422999997	-32.13984060108185	-31.509195249999998	0.7399510200000279	-0.6306453510818528	1.3705963710818807	1.3705963710818807
413	ni-2001	ni	2001	-268.05670855	-17.138014989999988	-19.555991616611962	-21.048055199999997	3.910040210000009	1.4920635833880347	2.417976626611974	2.417976626611974
414	ni-2011	ni	2011	-275.92140122	-25.00270766	-25.302040018013003	-28.500433109999996	3.4977254499999972	3.1983930919869934	0.29933235801300384	0.29933235801300384
415	ni-2021	ni	2021	-282.33540991	-31.41671635	-31.34263732776833	-35.95281101999999	4.53609466999999	4.610173692231662	-0.07407902223167184	0.07407902223167184
416	ni-2101	ni	2101	-272.52373888	-21.605045319999988	-22.89785017499495	-24.431252634999996	2.8262073150000084	1.5334024600050462	1.2928048549949622	1.2928048549949622
417	ni-2111	ni	2111	-279.48897464	-28.570281079999972	-29.152712054515845	-31.883630545	3.3133494650000266	2.7309184904841537	0.5824309745158729	0.5824309745158729
418	ni-2112	ni	2112	-279.1792071	-28.260513539999977	-28.964443443355087	-31.883630545	3.6231170050000223	2.919187101644912	0.7039299033551103	0.7039299033551103
419	ni-2113	ni	2113	-279.14346732	-28.224773760000005	-29.1125147701149	-31.883630545	3.658856784999994	2.7711157748851	0.8877410101148939	0.8877410101148939
420	ni-2121	ni	2121	-286.41287153	-35.49417797000001	-34.845149532451394	-39.33600845499999	3.8418304849999814	4.490858922548597	-0.6490284375486155	0.6490284375486155
421	ni-2122	ni	2122	-286.1783505	-35.25965694000001	-35.42997822486258	-39.33600845499999	4.076351514999978	3.906030230137411	0.1703212848625668	0.1703212848625668
422	ni-2201	ni	2201	-276.42327485	-25.504581289999976	-26.434191572805886	-27.814450069999996	2.30986878000002	1.3802584971941094	0.9296102828059105	0.9296102828059105
423	ni-2202	ni	2202	-276.42014342	-25.50144985999998	-26.199520634828097	-27.814450069999996	2.313000210000016	1.6149294351718986	0.6980707748281176	0.6980707748281176
424	ni-2211	ni	2211	-283.13882589	-32.22013233000001	-32.67729556292248	-35.26682798	3.0466956499999895	2.589532417077521	0.4571632329224684	0.4571632329224684
425	ni-2212	ni	2212	-283.33255775	-32.41386418999997	-32.55205107613898	-35.26682798	2.8529637900000324	2.714776903861022	0.1381868861390103	0.1381868861390103
426	ni-2213	ni	2213	-282.64790602	-31.729212459999985	-32.4659245362525	-35.26682798	3.537615520000017	2.800903443747501	0.7367120762525161	0.7367120762525161
427	ni-2214	ni	2214	-283.58997016	-32.6712766	-32.60316574456883	-35.26682798	2.5955513800000034	2.6636622354311754	-0.06811085543117201	0.06811085543117201
428	ni-2215	ni	2215	-283.31964552	-32.400951959999986	-32.99420283284712	-35.26682798	2.865876020000016	2.2726251471528798	0.5932508728471362	0.5932508728471362
429	ni-2221	ni	2221	-290.29723671	-39.378543149999985	-37.76263325246192	-42.71920588999999	3.340662740000006	4.956572637538073	-1.6159098975380672	1.6159098975380672
430	ni-2222	ni	2222	-290.1838238	-39.26513024000002	-38.440581213907244	-42.71920588999999	3.4540756499999716	4.278624676092747	-0.8245490260927753	0.8245490260927753
431	ni-2223	ni	2223	-289.85924356	-38.94054999999997	-38.61701844885493	-42.71920588999999	3.7786558900000173	4.1021874411450625	-0.32353155114504517	0.32353155114504517
432	ni-2224	ni	2224	-290.04258758	-39.123894019999966	-38.80659604379702	-42.71920588999999	3.5953118700000246	3.912609846202969	-0.3172979762029442	0.3172979762029442
433	ni-2225	ni	2225	-290.0825477	-39.16385414000001	-38.740340796296366	-42.71920588999999	3.5553517499999785	3.978865093703625	-0.4235133437036467	0.4235133437036467
434	ni-2301	ni	2301	-280.60968076	-29.690987199999995	-30.66366514392567	-31.197647504999996	1.5066603050000005	0.533982361074326	0.9726779439256745	0.9726779439256745
435	ni-2302	ni	2302	-280.10106721	-29.182373649999988	-29.538099844369412	-31.197647504999996	2.0152738550000073	1.659547660630583	0.3557261943694243	0.3557261943694243
436	ni-2311	ni	2311	-287.45443432	-36.53574076000001	-35.99269657368303	-38.650025415	2.1142846549999916	2.657328841316975	-0.5430441863169833	0.5430441863169833
437	ni-2312	ni	2312	-287.36011444	-36.44142088000001	-36.277850652827745	-38.650025415	2.208604534999992	2.372174762172257	-0.163570227172265	0.163570227172265
438	ni-2313	ni	2313	-286.44185429	-35.52316072999997	-35.98976858364583	-38.650025415	3.1268646850000295	2.6602568313541752	0.4666078536458542	0.4666078536458542
439	ni-2314	ni	2314	-286.80381512	-35.885121560000016	-36.37091480675531	-38.650025415	2.764903854999986	2.279110608244693	0.4857932467552928	0.4857932467552928
440	ni-2315	ni	2315	-286.86602878	-35.947335220000014	-36.296268284277446	-38.650025415	2.702690194999988	2.353757130722556	0.348933064277432	0.348933064277432
441	ni-2316	ni	2316	-287.03557308	-36.11687952	-36.78212402404285	-38.650025415	2.533145895000004	1.867901390957151	0.6652445040428532	0.6652445040428532
442	ni-2321	ni	2321	-293.67413794	-42.75544437999997	-42.28429496820402	-46.102403325	3.3469589450000257	3.8181083567959746	-0.47114941179594894	0.47114941179594894
443	ni-2322	ni	2322	-293.65434081	-42.73564725	-42.17468250352502	-46.102403325	3.366756074999998	3.9277208214749777	-0.5609647464749798	0.5609647464749798
444	ni-2323	ni	2323	-293.85252506	-42.9338315	-42.82670569671154	-46.102403325	3.168571825000001	3.275697628288455	-0.10712580328845434	0.10712580328845434
445	ni-2324	ni	2324	-294.10081862	-43.182125059999976	-42.550381516933925	-46.102403325	2.9202782650000216	3.5520218080660726	-0.631743543066051	0.631743543066051
446	ni-2325	ni	2325	-293.50162897	-42.582935410000005	-42.57359186619354	-46.102403325	3.519467914999993	3.5288114588064587	-0.00934354380646596	0.00934354380646596
447	ni-2401	ni	2401	-283.95686965	-33.03817608999998	-33.749775828988554	-34.58084494	1.5426688500000196	0.8310691110114448	0.7115997389885749	0.7115997389885749
448	ni-2402	ni	2402	-283.87747071	-32.95877715	-34.02072628587437	-34.58084494	1.6220677899999956	0.5601186541256311	1.0619491358743645	1.0619491358743645
449	ni-2411	ni	2411	-290.95242577	-40.03373220999998	-39.9084113253417	-42.03322285	1.999490640000019	2.1248115246582984	-0.1253208846582794	0.1253208846582794
450	ni-2412	ni	2412	-290.56646811	-39.64777455000001	-39.19369240195466	-42.03322285	2.385448299999993	2.8395304480453447	-0.45408214804535163	0.45408214804535163
451	ni-2413	ni	2413	-290.76364192	-39.84494835999999	-39.899018792594916	-42.03322285	2.188274490000012	2.1342040574050856	0.05407043259492639	0.05407043259492639
452	ni-2414	ni	2414	-290.59919527	-39.68050170999999	-40.00307611382294	-42.03322285	2.352721140000014	2.030146736177059	0.322574403822955	0.322574403822955
453	ni-2415	ni	2415	-290.6465889	-39.727895339999975	-39.94007036114788	-42.03322285	2.3053275100000263	2.0931524888521196	0.21217502114790676	0.21217502114790676
454	ni-2421	ni	2421	-297.86818649	-46.94949293000002	-46.25437158665538	-49.48560076	2.5361078299999775	3.231229173344616	-0.6951213433446384	0.6951213433446384
455	ni-2422	ni	2422	-296.9620834	-46.043389839999975	-46.16689013373208	-49.48560076	3.442210920000022	3.318710626267915	0.12350029373210702	0.12350029373210702
456	ni-2423	ni	2423	-297.68502495	-46.766331390000005	-46.10934536953426	-49.48560076	2.719269369999992	3.3762553904657366	-0.6569860204657445	0.6569860204657445
457	ni-2424	ni	2424	-297.24330615	-46.324612590000015	-46.48101868369985	-49.48560076	3.160988169999982	3.004582076300146	0.15640609369983594	0.15640609369983594
458	ni-2425	ni	2425	-297.25523726	-46.33654369999999	-46.19228212262726	-49.48560076	3.149057060000004	3.2933186373727352	-0.14426157737273115	0.14426157737273115
459	ni-2501	ni	2501	-287.54721987	-36.628526309999984	-37.827306237111095	-37.964042375	1.3355160650000144	0.13673613788890293	1.1987799271111115	1.1987799271111115
460	ni-2511	ni	2511	-294.7846365	-43.86594293999997	-43.8885280790422	-45.416420285	1.5504773450000329	1.527892205957798	0.022585139042234914	0.022585139042234914
461	ni-2512	ni	2512	-294.42531663	-43.50662306999999	-43.77744817465043	-45.416420285	1.9097972150000118	1.6389721103495702	0.2708251046504415	0.2708251046504415
462	ni-2513	ni	2513	-294.38754848	-43.46885492000001	-43.51792262006664	-45.416420285	1.9475653649999884	1.898497664933359	0.04906770006662953	0.04906770006662953
463	ni-2521	ni	2521	-301.06853979	-50.14984622999998	-50.21815589710522	-52.868798195	2.7189519650000165	2.650642297894777	0.06830966710523967	0.06830966710523967
464	ni-2522	ni	2522	-301.14484714	-50.226153580000016	-50.240041187344076	-52.868798195	2.6426446149999805	2.6287570076559206	0.013887607344059916	0.013887607344059916
465	ni-2601	ni	2601	-291.68481244	-40.766118879999965	-41.701707623460536	-41.34723981	0.5811209300000328	-0.3544678134605377	0.9355887434605705	0.9355887434605705
466	ni-2611	ni	2611	-298.47567774	-47.55698417999997	-47.86996759530068	-48.79961772	1.2426335400000283	0.9296501246993216	0.3129834153007067	0.3129834153007067
467	ni-2621	ni	2621	-305.1092441	-54.190550540000004	-54.17499914881981	-56.251995629999996	2.0614450899999923	2.0769964811801884	-0.015551391180196106	0.015551391180196106
468	os-0011	os	0011	-526.35897338	-7.739573640000003	-8.694999527585509	-7.45237791	-0.2871957300000032	-1.2426216175855087	0.9554258875855055	0.9554258875855055
469	os-0021	os	0021	-530.35107227	-11.731672530000083	-12.804505883377075	-14.90475582	3.1730832899999175	2.100249936622925	1.0728333533769927	1.0728333533769927
470	os-0101	os	0101	-522.62675437	-4.007354630000009	-6.753340251934532	-3.383197435	-0.6241571950000089	-3.3701428169345315	2.7459856219345227	2.7459856219345227
471	os-0111	os	0111	-529.56520449	-10.945804750000093	-11.555266877574923	-10.835575345	-0.11022940500009248	-0.719691532574922	0.6094621275748295	0.6094621275748295
472	os-0211	os	0211	-533.45774613	-14.838346390000083	-16.57928901104117	-14.21877278	-0.6195736100000833	-2.360516231041169	1.7409426210410857	1.7409426210410857
473	os-1001	os	1001	-527.7869023	-9.167502560000003	-9.431741528977874	-10.524027599999998	1.3565250399999957	1.0922860710221247	0.264238968977871	0.264238968977871
474	os-1011	os	1011	-535.64392557	-17.024525830000016	-17.83392929728842	-17.976405509999996	0.9518796799999798	0.14247621271157485	0.809403467288405	0.809403467288405
475	os-1021	os	1021	-541.75024388	-23.130844140000022	-23.61952738058806	-25.42878342	2.2979392799999765	1.8092560394119381	0.48868324058803836	0.48868324058803836
476	os-1101	os	1101	-532.05126552	-13.431865780000066	-13.520111241395	-13.907225034999998	0.4753592549999315	0.387113793604998	0.0882454613949335	0.0882454613949335
477	os-1111	os	1111	-538.45514573	-19.835745990000078	-20.15936883885098	-21.359602944999995	1.5238569549999177	1.200234106149015	0.32362284885090276	0.32362284885090276
478	os-1112	os	1112	-538.90965252	-20.29025278000006	-21.106673512016776	-21.359602944999995	1.0693501649999355	0.252929432983219	0.8164207320167165	0.8164207320167165
479	os-1121	os	1121	-546.25378266	-27.634382920000007	-27.631581042090417	-28.811980854999998	1.1775979349999908	1.180399812909581	-0.002801877909590189	0.002801877909590189
480	os-1122	os	1122	-546.01021146	-27.3908117200001	-27.349809652612215	-28.811980854999998	1.4211691349998965	1.4621712023877826	-0.04100206738788614	0.04100206738788614
481	os-1201	os	1201	-535.32411502	-16.704715280000073	-17.65152585205317	-17.29042247	0.5857071899999262	-0.3611033820531695	0.9468105720530957	0.9468105720530957
482	os-1211	os	1211	-541.9322602	-23.312860460000024	-23.98205617998648	-24.74280038	1.429939919999974	0.7607442000135194	0.6691957199864547	0.6691957199864547
483	os-1212	os	1212	-542.11269234	-23.493292600000018	-23.86058248507834	-24.74280038	1.2495077799999805	0.8822178949216593	0.3672898850783213	0.3672898850783213
484	os-1221	os	1221	-548.93984552	-30.32044578	-30.53796595751286	-32.19517829	1.8747325100000012	1.6572123324871413	0.2175201775128599	0.2175201775128599
485	os-1301	os	1301	-539.13324392	-20.513844180000092	-21.893735605719094	-20.673619905	0.159775724999907	-1.220115700719095	1.379891425719002	1.379891425719002
486	os-1311	os	1311	-545.83911661	-27.21971687000007	-28.02126781025744	-28.125997814999998	0.9062809449999278	0.10473000474255656	0.8015509402573713	0.8015509402573713
487	os-1312	os	1312	-545.75861971	-27.13921997	-27.739308110831743	-28.125997814999998	0.9867778449999989	0.3866897041682549	0.600088140831744	0.600088140831744
488	os-1401	os	1401	-542.74792581	-24.12852607000002	-27.923994240064623	-24.05681734	-0.07170873000002231	-3.8671769000646243	3.795468170064602	3.795468170064602
489	os-1411	os	1411	-549.59594607	-30.97654633000002	-31.752317100848202	-31.509195249999998	0.5326489199999784	-0.2431218508482047	0.7757707708481831	0.7757707708481831
490	os-2001	os	2001	-536.24059537	-17.621195630000102	-19.038538845535278	-21.048055199999997	3.4268595699998947	2.0095163544647185	1.4173432155351762	1.4173432155351762
491	os-2011	os	2011	-544.21383418	-25.5944344400001	-25.08284264620829	-28.500433109999996	2.905998669999896	3.4175904637917043	-0.5115917937918084	0.5115917937918084
492	os-2021	os	2021	-549.84988267	-31.230482930000107	-31.486620950789934	-35.95281101999999	4.722328089999884	4.466190069210057	0.2561380207898267	0.2561380207898267
493	os-2101	os	2101	-540.8214579	-22.202058160000092	-22.771232403472425	-24.431252634999996	2.229194474999904	1.6600202315275716	0.5691742434723324	0.5691742434723324
494	os-2111	os	2111	-547.36972039	-28.75032065000005	-29.205925689921386	-31.883630545	3.1333098949999503	2.6777048550786127	0.4556050399213376	0.4556050399213376
495	os-2112	os	2112	-547.5138003	-28.89440056000001	-28.235518601246362	-31.883630545	2.989229984999991	3.648111943753637	-0.6588819587536463	0.6588819587536463
496	os-2113	os	2113	-547.61998321	-29.000583470000038	-29.009040750431538	-31.883630545	2.8830470749999613	2.874589794568461	0.00845728043150018	0.00845728043150018
497	os-2121	os	2121	-554.72759948	-36.10819974000003	-35.203831756702904	-39.33600845499999	3.2278087149999592	4.132176698297087	-0.9043679832971279	0.9043679832971279
498	os-2122	os	2122	-554.2097953	-35.59039556000005	-35.6838498880961	-39.33600845499999	3.745612894999944	3.6521585669038927	0.09345432809605114	0.09345432809605114
499	os-2201	os	2201	-544.65378626	-26.034386519999998	-26.535001695671085	-27.814450069999996	1.7800635499999977	1.2794483743289113	0.5006151756710864	0.5006151756710864
500	os-2202	os	2202	-544.71610594	-26.096706200000085	-26.114620406063082	-27.814450069999996	1.7177438699999108	1.6998296639369137	0.017914206062997096	0.017914206062997096
501	os-2211	os	2211	-551.67589461	-33.05649487000005	-32.61538292652798	-35.26682798	2.210333109999951	2.651445053472024	-0.44111194347207316	0.44111194347207316
502	os-2212	os	2212	-551.63449767	-33.015097930000024	-32.43273605623865	-35.26682798	2.2517300499999777	2.834091923761349	-0.5823618737613714	0.5823618737613714
503	os-2213	os	2213	-551.37581842	-32.756418680000024	-32.55251955454493	-35.26682798	2.510409299999978	2.714308425455073	-0.20389912545509503	0.20389912545509503
504	os-2214	os	2214	-551.61071004	-32.99131030000001	-32.33268835901451	-35.26682798	2.275517679999993	2.9341396209854906	-0.6586219409854976	0.6586219409854976
505	os-2215	os	2215	-551.51184216	-32.892442420000066	-32.44388767947054	-35.26682798	2.3743855599999364	2.82294030052946	-0.4485547405295236	0.4485547405295236
506	os-2221	os	2221	-558.28950591	-39.670106170000054	-38.88489164562321	-42.71920588999999	3.049099719999937	3.8343142443767775	-0.7852145243768405	0.7852145243768405
507	os-2222	os	2222	-558.16194187	-39.542542130000015	-39.073277376385455	-42.71920588999999	3.1766637599999754	3.6459285136145354	-0.46926475361456	0.46926475361456
508	os-2223	os	2223	-558.45798458	-39.83858484000007	-39.10943977569199	-42.71920588999999	2.880621049999924	3.6097661143080018	-0.7291450643080779	0.7291450643080779
509	os-2224	os	2224	-558.33281273	-39.71341299000005	-39.13204845170475	-42.71920588999999	3.005792899999939	3.587157438295243	-0.5813645382953041	0.5813645382953041
510	os-2225	os	2225	-558.56010954	-39.940709800000036	-38.79193083252049	-42.71920588999999	2.7784960899999547	3.9272750574794983	-1.1487789674795437	1.1487789674795437
511	os-2301	os	2301	-548.8751271	-30.255727360000037	-30.33379663810301	-31.197647504999996	0.9419201449999584	0.8638508668969855	0.07806927810297282	0.07806927810297282
512	os-2302	os	2302	-547.80360281	-29.18420307000008	-29.98447709258223	-31.197647504999996	2.013444434999915	1.2131704124177638	0.8002740225821512	0.8002740225821512
513	os-2311	os	2311	-555.44919801	-36.82979827000008	-36.29120917678571	-38.650025415	1.8202271449999188	2.3588162382142883	-0.5385890932143695	0.5385890932143695
514	os-2312	os	2312	-555.25499117	-36.63559143000009	-36.56654128464485	-38.650025415	2.0144339849999113	2.083484130355153	-0.06905014535524145	0.06905014535524145
515	os-2313	os	2313	-554.89328131	-36.27388157000007	-35.8657756690743	-38.650025415	2.3761438449999304	2.784249745925699	-0.4081059009257686	0.4081059009257686
516	os-2314	os	2314	-555.17825353	-36.55885379000006	-36.24079722596479	-38.650025415	2.0911716249999444	2.409228189035211	-0.31805656403526683	0.31805656403526683
517	os-2315	os	2315	-555.18984261	-36.57044287000008	-36.53937642648793	-38.650025415	2.079582544999923	2.110648988512075	-0.031066443512152375	0.031066443512152375
518	os-2316	os	2316	-554.95131895	-36.331919210000024	-36.81874571590424	-38.650025415	2.318106204999978	1.8312796990957594	0.4868265059042187	0.4868265059042187
519	os-2321	os	2321	-561.88876896	-43.269369220000044	-42.62906062804342	-46.102403325	2.8330341049999532	3.4733426969565784	-0.6403085919566252	0.6403085919566252
520	os-2322	os	2322	-562.12175791	-43.50235817000009	-42.378810486604934	-46.102403325	2.600045154999904	3.7235928383950636	-1.1235476833951594	1.1235476833951594
521	os-2323	os	2323	-561.87356763	-43.254167890000076	-43.0157596981411	-46.102403325	2.8482354349999213	3.086643626858894	-0.23840819185897288	0.23840819185897288
522	os-2324	os	2324	-562.15594506	-43.53654532000007	-42.88810162898183	-46.102403325	2.5658580049999244	3.2143016960181683	-0.6484436910182438	0.6484436910182438
523	os-2325	os	2325	-561.81265883	-43.19325909000008	-42.81331042934919	-46.102403325	2.909144234999914	3.2890928956508105	-0.3799486606508964	0.3799486606508964
524	os-2401	os	2401	-551.7356308	-33.11623106000002	-33.27941891648675	-34.58084494	1.4646138799999804	1.301426023513251	0.1631878564867293	0.1631878564867293
525	os-2402	os	2402	-551.61431287	-32.9949131300001	-34.2037658512981	-34.58084494	1.5859318099998987	0.37707908870189755	1.2088527212980011	1.2088527212980011
526	os-2411	os	2411	-558.7447488	-40.125349060000076	-40.12187442959905	-42.03322285	1.9078737899999254	1.911348420400948	-0.0034746304010226936	0.0034746304010226936
527	os-2412	os	2412	-558.7123801	-40.09298036000007	-39.45515387465716	-42.03322285	1.9402424899999318	2.5780689753428447	-0.637826485342913	0.637826485342913
528	os-2413	os	2413	-558.59182519	-39.97242545000006	-40.199602805119994	-42.03322285	2.0607973999999416	1.833620044880007	0.22717735511993453	0.22717735511993453
529	os-2414	os	2414	-558.72356458	-40.10416484000007	-40.291847121837144	-42.03322285	1.9290580099999346	1.7413757281628577	0.18768228183707691	0.18768228183707691
530	os-2415	os	2415	-558.86838031	-40.24898057000007	-39.81115153392554	-42.03322285	1.7842422799999298	2.2220713160744623	-0.4378290360745325	0.4378290360745325
531	os-2421	os	2421	-565.53194638	-46.91254664000007	-46.38931403573466	-49.48560076	2.5730541199999237	3.0962867242653402	-0.5232326042654165	0.5232326042654165
532	os-2422	os	2422	-565.2869823	-46.66758256000003	-46.37171624149538	-49.48560076	2.818018199999969	3.1138845185046193	-0.2958663185046504	0.2958663185046504
533	os-2423	os	2423	-565.72322758	-47.10382784000001	-46.23830782954931	-49.48560076	2.381772919999989	3.2472929304506835	-0.8655200104506946	0.8655200104506946
534	os-2424	os	2424	-565.1501365	-46.53073676000008	-46.72855899906469	-49.48560076	2.9548639999999153	2.7570417609353086	0.19782223906460672	0.19782223906460672
535	os-2425	os	2425	-565.32748513	-46.708085390000065	-46.755923649482966	-49.48560076	2.777515369999932	2.7296771105170308	0.047838259482901435	0.047838259482901435
536	os-2501	os	2501	-555.42687093	-36.80747119	-37.82216445695949	-37.964042375	1.1565711849999971	0.14187791804050676	1.0146932669594904	1.0146932669594904
537	os-2511	os	2511	-562.53004354	-43.9106438	-44.01849409328962	-45.416420285	1.5057764849999984	1.3979261917103827	0.1078502932896157	0.1078502932896157
538	os-2512	os	2512	-562.5058786	-43.88647886000001	-44.06195924421836	-45.416420285	1.5299414249999899	1.3544610407816435	0.17548038421834633	0.17548038421834633
539	os-2513	os	2513	-562.62787377	-44.00847403	-43.836724471780066	-45.416420285	1.4079462549999988	1.579695813219935	-0.1717495582199362	0.1717495582199362
540	os-2521	os	2521	-569.27569035	-50.65629061000004	-50.54129347053647	-52.868798195	2.2125075849999547	2.327504724463523	-0.11499713946356849	0.11499713946356849
541	os-2522	os	2522	-569.24097856	-50.62157882000008	-50.583268217124704	-52.868798195	2.247219374999915	2.285529977875292	-0.03831060287537724	0.03831060287537724
542	os-2601	os	2601	-559.3456125	-40.72621276000007	-41.72983010659433	-41.34723981	0.6210270499999311	-0.38259029659432997	1.003617346594261	1.003617346594261
543	os-2611	os	2611	-566.34081153	-47.72141179000005	-47.875938398513796	-48.79961772	1.0782059299999531	0.9236793214862047	0.15452660851374844	0.15452660851374844
544	os-2621	os	2621	-573.01292763	-54.39352789000009	-54.28420513958777	-56.251995629999996	1.8584677399999094	1.9677904904122272	-0.10932275041231776	0.10932275041231776
545	pd-0011	pd	0011	-247.83103011	-6.598023570000009	-7.36895762076044	-7.45237791	0.8543543399999907	0.08342028923955969	0.770934050760431	0.770934050760431
546	pd-0021	pd	0021	-252.25897632	-11.025969779999997	-11.238028917010787	-14.90475582	3.878786040000003	3.666726902989213	0.21205913701079027	0.21205913701079027
547	pd-0101	pd	0101	-245.33680945	-4.103802910000013	-6.873495777210238	-3.383197435	-0.720605475000013	-3.4902983422102376	2.7696928672102246	2.7696928672102246
548	pd-0111	pd	0111	-251.68669522	-10.453688679999999	-11.849788228375914	-10.835575345	0.38188666500000146	-1.0142128833759134	1.3960995483759149	1.3960995483759149
549	pd-0211	pd	0211	-255.84651515	-14.613508609999997	-16.424241030373096	-14.21877278	-0.39473582999999657	-2.2054682503730962	1.8107324203730997	1.8107324203730997
550	pd-1001	pd	1001	-249.97836366	-8.745357120000023	-10.788762718627936	-10.524027599999998	1.7786704799999757	-0.26473511862793764	2.0434055986279134	2.0434055986279134
551	pd-1011	pd	1011	-258.37077884	-17.137772300000023	-16.863237447229388	-17.976405509999996	0.8386332099999727	1.1131680627706082	-0.2745348527706355	0.2745348527706355
552	pd-1021	pd	1021	-264.20052872	-22.96752218000003	-23.45725932095766	-25.42878342	2.461261239999967	1.9715240990423375	0.48973714095762944	0.48973714095762944
553	pd-1101	pd	1101	-254.25032409	-13.017317550000001	-13.703892564294819	-13.907225034999998	0.8899074849999966	0.20333247070517935	0.6865750142948173	0.6865750142948173
554	pd-1111	pd	1111	-261.02338598	-19.79037944000001	-19.842764702012545	-21.359602944999995	1.5692235049999859	1.5168382429874505	0.05238526201253535	0.05238526201253535
555	pd-1112	pd	1112	-261.44686688	-20.213860340000025	-20.676210750829703	-21.359602944999995	1.1457426049999704	0.6833921941702918	0.46235041082967854	0.46235041082967854
556	pd-1121	pd	1121	-267.99954451	-26.76653797000003	-27.83364220867348	-28.811980854999998	2.045442884999968	0.9783386463265167	1.0671042386734513	1.0671042386734513
557	pd-1122	pd	1122	-268.11434648	-26.881339940000004	-27.544742598743916	-28.811980854999998	1.9306409149999944	1.267238256256082	0.6634026587439124	0.6634026587439124
558	pd-1201	pd	1201	-257.53208374	-16.299077200000028	-17.153491970195773	-17.29042247	0.9913452699999716	0.136930499804226	0.8544147701957456	0.8544147701957456
559	pd-1211	pd	1211	-264.2509825	-23.01797596000003	-23.402819374430663	-24.74280038	1.724824419999969	1.339981005569335	0.38484341443063386	0.38484341443063386
560	pd-1212	pd	1212	-264.64363734	-23.410630800000007	-23.64443940876341	-24.74280038	1.3321695799999915	1.0983609712365876	0.23380860876340392	0.23380860876340392
561	pd-1221	pd	1221	-271.42008742	-30.187080880000025	-30.705515881524093	-32.19517829	2.0080974099999764	1.4896624084759083	0.5184350015240682	0.5184350015240682
562	pd-1301	pd	1301	-261.43542825	-20.20242170999998	-21.922317381407744	-20.673619905	0.47119819500001725	-1.2486974764077452	1.7198956714077624	1.7198956714077624
563	pd-1311	pd	1311	-267.8631097	-26.630103160000004	-27.19973581031323	-28.125997814999998	1.4958946549999936	0.9262620046867696	0.5696326503132241	0.5696326503132241
564	pd-1312	pd	1312	-268.20084841	-26.96784187	-27.17625218198347	-28.125997814999998	1.1581559449999972	0.9497456330165264	0.20841031198347082	0.20841031198347082
565	pd-1401	pd	1401	-265.42984187	-24.196835330000027	-27.066104641478063	-24.05681734	-0.1400179900000289	-3.0092873014780643	2.8692693114780354	2.8692693114780354
566	pd-1411	pd	1411	-271.97340722	-30.740400680000022	-31.658446888486864	-31.509195249999998	0.7687945699999759	-0.1492516384868665	0.9180462084868424	0.9180462084868424
567	pd-2001	pd	2001	-257.83154611	-16.598539569999986	-18.757438023187163	-21.048055199999997	4.449515630000011	2.290617176812834	2.1588984531871773	2.1588984531871773
568	pd-2011	pd	2011	-266.10803802	-24.87503147999999	-24.95852133746004	-28.500433109999996	3.625401630000006	3.5419117725399545	0.08348985746005155	0.08348985746005155
569	pd-2021	pd	2021	-272.98655998	-31.75355343999999	-31.685127192998415	-35.95281101999999	4.199257580000001	4.2676838270015764	-0.06842624700157529	0.06842624700157529
570	pd-2101	pd	2101	-262.4819622	-21.248955660000007	-21.935365882891183	-24.431252634999996	3.182296974999989	2.495886752108813	0.6864102228911761	0.6864102228911761
571	pd-2111	pd	2111	-270.00767249	-28.774665950000013	-29.02215814579821	-31.883630545	3.1089645949999856	2.8614723992017908	0.24749219579819481	0.24749219579819481
572	pd-2112	pd	2112	-269.65199687	-28.418990330000014	-28.46282248664427	-31.883630545	3.464640214999985	3.4208080583557283	0.04383215664425677	0.04383215664425677
573	pd-2113	pd	2113	-269.21229283	-27.979286290000033	-29.10223580273724	-31.883630545	3.904344254999966	2.7813947422627585	1.1229495127372076	1.1229495127372076
574	pd-2121	pd	2121	-276.56933826	-35.336331720000004	-35.18680807815719	-39.33600845499999	3.999676734999987	4.149200376842799	-0.14952364184281208	0.14952364184281208
575	pd-2122	pd	2122	-276.89980601	-35.66679947000003	-35.41287876304531	-39.33600845499999	3.669208984999962	3.923129691954678	-0.253920706954716	0.253920706954716
576	pd-2201	pd	2201	-266.86794517	-25.634938629999994	-26.34787213004637	-27.814450069999996	2.1795114400000024	1.466577939953627	0.7129335000463755	0.7129335000463755
577	pd-2202	pd	2202	-266.7155259	-25.482519359999998	-25.601071621702673	-27.814450069999996	2.331930709999998	2.2133784482973233	0.11855226170267485	0.11855226170267485
578	pd-2211	pd	2211	-273.75691205	-32.52390550999999	-32.81726496901465	-35.26682798	2.7429224700000105	2.449563010985351	0.29335945901465976	0.29335945901465976
579	pd-2212	pd	2212	-273.34297433	-32.10996779000001	-32.30967320909071	-35.26682798	3.156860189999989	2.957154770909291	0.19970541909069794	0.19970541909069794
580	pd-2213	pd	2213	-272.74381806	-31.510811520000033	-31.83434215821982	-35.26682798	3.7560164599999695	3.4324858217801832	0.3235306382197862	0.3235306382197862
581	pd-2214	pd	2214	-273.65865584	-32.4256493	-32.16686996793509	-35.26682798	2.8411786799999987	3.09995801206491	-0.2587793320649112	0.2587793320649112
582	pd-2215	pd	2215	-273.77282857	-32.53982203000001	-32.55750287876511	-35.26682798	2.7270059499999917	2.7093251012348887	0.017680848765103008	0.017680848765103008
583	pd-2221	pd	2221	-280.06412413	-38.83111758999999	-38.11733341026283	-42.71920588999999	3.8880882999999997	4.60187247973716	-0.7137841797371607	0.7137841797371607
584	pd-2222	pd	2222	-279.99921666	-38.76621012000001	-37.579145876797206	-42.71920588999999	3.95299576999998	5.140060013202785	-1.187064243202805	1.187064243202805
585	pd-2223	pd	2223	-280.19730292	-38.964296380000036	-38.46141242773271	-42.71920588999999	3.7549095099999548	4.25779346226728	-0.5028839522673252	0.5028839522673252
586	pd-2224	pd	2224	-280.42237063	-39.18936409	-38.68241481927801	-42.71920588999999	3.5298417999999927	4.036791070721982	-0.5069492707219894	0.5069492707219894
587	pd-2225	pd	2225	-280.50101371	-39.268007170000004	-38.86071218907285	-42.71920588999999	3.4511987199999865	3.8584937009271414	-0.4072949809271549	0.4072949809271549
588	pd-2301	pd	2301	-271.20617676	-29.973170220000014	-29.140779633940703	-31.197647504999996	1.2244772849999812	2.0568678710592927	-0.8323905860593115	0.8323905860593115
589	pd-2302	pd	2302	-270.47780098	-29.244794439999993	-29.807511671196465	-31.197647504999996	1.9528530650000029	1.3901358338035301	0.5627172311964728	0.5627172311964728
590	pd-2311	pd	2311	-277.92419066	-36.69118412000003	-35.95488072117901	-38.650025415	1.9588412949999707	2.6951446938209926	-0.7363033988210219	0.7363033988210219
591	pd-2312	pd	2312	-277.3083718	-36.075365259999984	-36.00675551878715	-38.650025415	2.574660155000018	2.64326989621285	-0.06860974121283192	0.06860974121283192
592	pd-2313	pd	2313	-276.45999471	-35.22698817	-35.67175901158953	-38.650025415	3.4230372450000033	2.9782664034104727	0.4447708415895306	0.4447708415895306
593	pd-2314	pd	2314	-277.61641364	-36.38340710000003	-36.40220411205483	-38.650025415	2.266618314999974	2.2478213029451695	0.01879701205480444	0.01879701205480444
594	pd-2315	pd	2315	-277.22977414	-35.99676760000003	-36.142974801168926	-38.650025415	2.653257814999975	2.507050613831076	0.14620720116889885	0.14620720116889885
595	pd-2316	pd	2316	-277.59766552	-36.36465898000003	-36.6901392076192	-38.650025415	2.285366434999972	1.959886207380805	0.32548022761916684	0.32548022761916684
596	pd-2321	pd	2321	-283.39813132	-42.16512478000001	-41.66248863220144	-46.102403325	3.937278544999984	4.43991469279856	-0.5026361477985759	0.5026361477985759
597	pd-2322	pd	2322	-283.48265818	-42.249651639999996	-41.71559203739381	-46.102403325	3.852751685000001	4.386811287606186	-0.5340596026061846	0.5340596026061846
598	pd-2323	pd	2323	-284.07871246	-42.84570592000003	-42.41746225155879	-46.102403325	3.2566974049999686	3.684941073441209	-0.4282436684412403	0.4282436684412403
599	pd-2324	pd	2324	-284.39178102	-43.158774480000005	-42.48891439431763	-46.102403325	2.943628844999992	3.613488930682365	-0.6698600856823731	0.6698600856823731
600	pd-2325	pd	2325	-284.36548165	-43.13247511	-42.600331878737215	-46.102403325	2.969928214999996	3.502071446262782	-0.5321432312627863	0.5321432312627863
601	pd-2401	pd	2401	-274.26562844	-33.03262190000001	-33.12725070013762	-34.58084494	1.5482230399999892	1.453594239862376	0.09462880013761321	0.09462880013761321
602	pd-2402	pd	2402	-274.54241465	-33.30940811000002	-34.055880538023	-34.58084494	1.2714368299999776	0.5249644019770017	0.746472428022976	0.746472428022976
603	pd-2411	pd	2411	-281.12709067	-39.89408412999998	-39.91719070252777	-42.03322285	2.1391387200000196	2.1160321474722323	0.02310657252778725	0.02310657252778725
604	pd-2412	pd	2412	-280.48291008	-39.24990354000002	-38.653676884120706	-42.03322285	2.783319309999982	3.379545965879295	-0.5962266558793132	0.5962266558793132
605	pd-2413	pd	2413	-281.47184726	-40.23884072000001	-39.789672717597725	-42.03322285	1.7943821299999883	2.2435501324022766	-0.4491680024022884	0.4491680024022884
606	pd-2414	pd	2414	-281.3073953	-40.074388760000005	-40.076429727758885	-42.03322285	1.9588340899999963	1.9567931222411161	0.0020409677588801856	0.0020409677588801856
607	pd-2415	pd	2415	-280.89001576	-39.65700921999999	-39.650029409219506	-42.03322285	2.3762136300000094	2.383193440780495	-0.006979810780485707	0.006979810780485707
608	pd-2421	pd	2421	-286.96547075	-45.73246421000002	-44.95729955772782	-49.48560076	3.7531365499999794	4.528301202272175	-0.7751646522721956	0.7751646522721956
609	pd-2422	pd	2422	-287.2821334	-46.04912686000003	-46.46494344427991	-49.48560076	3.4364738999999673	3.0206573157200864	0.4158165842798809	0.4158165842798809
610	pd-2423	pd	2423	-287.67579247	-46.442785929999985	-46.06980716994954	-49.48560076	3.0428148300000117	3.4157935900504555	-0.3729787600504437	0.3729787600504437
611	pd-2424	pd	2424	-287.88741766	-46.65441111999999	-46.455270743074664	-49.48560076	2.831189640000005	3.0303300169253333	-0.19914037692532816	0.19914037692532816
612	pd-2425	pd	2425	-288.01949292	-46.786486380000014	-46.15642055994415	-49.48560076	2.6991143799999833	3.329180200055845	-0.6300658200558615	0.6300658200558615
613	pd-2501	pd	2501	-278.12682747	-36.89382093000003	-37.478861643907315	-37.964042375	1.0702214449999659	0.485180731092683	0.5850407139072828	0.5850407139072828
614	pd-2511	pd	2511	-284.59062324	-43.35761670000002	-43.389945342581754	-45.416420285	2.0588035849999784	2.026474942418247	0.032328642581731515	0.032328642581731515
615	pd-2512	pd	2512	-285.05158827	-43.818581730000034	-43.87619837040711	-45.416420285	1.5978385549999672	1.540221914592891	0.05761664040707615	0.05761664040707615
616	pd-2513	pd	2513	-284.76207203	-43.52906549000002	-43.46806182031155	-45.416420285	1.887354794999979	1.9483584646884538	-0.061003669688474815	0.061003669688474815
617	pd-2521	pd	2521	-291.03345046	-49.80044391999999	-50.43028705295349	-52.868798195	3.0683542750000043	2.438511142046508	0.6298431329534964	0.6298431329534964
618	pd-2522	pd	2522	-291.65892767	-50.425921130000035	-50.58318095153928	-52.868798195	2.442877064999962	2.285617243460713	0.1572598215392489	0.1572598215392489
619	pd-2601	pd	2601	-282.05243562	-40.81942907999999	-41.2239606937511	-41.34723981	0.5278107300000059	0.1232791162488951	0.4045316137511108	0.4045316137511108
620	pd-2611	pd	2611	-288.79853042	-47.56552388000003	-47.67623340273715	-48.79961772	1.2340938399999715	1.123384317262854	0.11070952273711754	0.11070952273711754
621	pd-2621	pd	2621	-295.39932383	-54.16631729000002	-54.173497262165434	-56.251995629999996	2.0856783399999728	2.0784983678345625	0.00717997216541022	0.00717997216541022
622	pt-0011	pt	0011	-288.99191224	-6.2363002299999835	-7.406872221163752	-7.45237791	1.2160776800000166	0.04550568883624795	1.1705719911637686	1.1705719911637686
623	pt-0021	pt	0021	-293.38756611	-10.63195410000003	-11.958116970364095	-14.90475582	4.27280171999997	2.946638849635905	1.3261628703640653	1.3261628703640653
624	pt-0101	pt	0101	-286.6778346	-3.92222258999999	-6.836573248725415	-3.383197435	-0.5390251549999898	-3.453375813725415	2.914350658725425	2.914350658725425
625	pt-0111	pt	0111	-292.86462079	-10.10900878000001	-10.977192082182889	-10.835575345	0.72656656499999	-0.14161673718288803	0.868183302182878	0.868183302182878
626	pt-0211	pt	0211	-297.34642094	-14.59080892999998	-16.564596242211344	-14.21877278	-0.37203614999998	-2.345823462211344	1.973787312211364	1.973787312211364
627	pt-1001	pt	1001	-291.56901094	-8.813398930000005	-11.018496261641026	-10.524027599999998	1.710628669999993	-0.49446866164102765	2.2050973316410207	2.2050973316410207
628	pt-1011	pt	1011	-299.55949751	-16.803885500000035	-16.747367121490484	-17.976405509999996	1.1725200099999604	1.2290383885095117	-0.056518378509551326	0.056518378509551326
629	pt-1021	pt	1021	-305.58413568	-22.82852366999998	-23.856499374265674	-25.42878342	2.600259750000017	1.5722840457343246	1.0279757042656925	1.0279757042656925
630	pt-1101	pt	1101	-295.9426976	-13.187085589999981	-13.780971040850645	-13.907225034999998	0.7201394450000169	0.12625399414935323	0.5938854508506637	0.5938854508506637
631	pt-1111	pt	1111	-302.42584836	-19.670236349999982	-20.79833204824019	-21.359602944999995	1.6893665950000134	0.5612708967598046	1.1280956982402088	1.1280956982402088
632	pt-1112	pt	1112	-302.99004817	-20.23443616000003	-20.57213046497393	-21.359602944999995	1.1251667849999656	0.7874724800260644	0.3376943049739012	0.3376943049739012
633	pt-1121	pt	1121	-309.39188698	-26.636274969999988	-27.730678003726013	-28.811980854999998	2.17570588500001	1.0813028512739855	1.0944030337260244	1.0944030337260244
634	pt-1122	pt	1122	-309.77991057	-27.024298560000034	-27.834354112133504	-28.811980854999998	1.7876822949999642	0.9776267428664944	0.8100555521334698	0.8100555521334698
635	pt-1201	pt	1201	-299.19997927	-16.44436725999998	-17.452858857450487	-17.29042247	0.8460552100000207	-0.16243638745048727	1.008491597450508	1.008491597450508
636	pt-1211	pt	1211	-305.60590504	-22.85029302999999	-24.233261649939067	-24.74280038	1.8925073500000096	0.5095387300609318	1.3829686199390778	1.3829686199390778
637	pt-1212	pt	1212	-306.28871922	-23.533107210000026	-23.620404629367833	-24.74280038	1.209693169999973	1.1223957506321653	0.08729741936780755	0.08729741936780755
638	pt-1221	pt	1221	-312.74555721	-29.989945200000022	-31.294425388285163	-32.19517829	2.205233089999979	0.9007529017148386	1.3044801882851402	1.3044801882851402
639	pt-1301	pt	1301	-303.18743461	-20.431822600000032	-22.022277813046458	-20.673619905	0.24179730499996666	-1.3486579080464587	1.5904552130464253	1.5904552130464253
640	pt-1311	pt	1311	-309.06297193	-26.30735992000001	-27.968766078311923	-28.125997814999998	1.8186378949999877	0.15723173668807533	1.6614061583119124	1.6614061583119124
641	pt-1312	pt	1312	-309.91771054	-27.16209852999998	-27.99478040861893	-28.125997814999998	0.9638992850000179	0.1312174063810687	0.8326818786189492	0.8326818786189492
642	pt-1401	pt	1401	-306.92606254	-24.170450529999982	-27.923994240064623	-24.05681734	-0.11363318999998384	-3.8671769000646243	3.7535437100646405	3.7535437100646405
643	pt-1411	pt	1411	-313.48910158	-30.733489570000017	-31.89339340199757	-31.509195249999998	0.7757056799999802	-0.38419815199757323	1.1599038319975534	1.1599038319975534
644	pt-2001	pt	2001	-299.17358408	-16.41797207000002	-19.131058737785345	-21.048055199999997	4.630083129999978	1.9169964622146516	2.7130866677853263	2.7130866677853263
645	pt-2011	pt	2011	-307.69616226	-24.94055025	-25.236912333734516	-28.500433109999996	3.5598828599999948	3.26352077626548	0.29636208373451467	0.29636208373451467
646	pt-2021	pt	2021	-314.61743605	-31.861824039999988	-31.517535932657246	-35.95281101999999	4.090986980000004	4.435275087342745	-0.3442881073427415	0.3442881073427415
647	pt-2101	pt	2101	-303.82412534	-21.06851333000003	-22.643572037850383	-24.431252634999996	3.362739304999966	1.7876805971496132	1.5750587078503528	1.5750587078503528
648	pt-2111	pt	2111	-311.71749059	-28.96187858000002	-28.934364373937612	-31.883630545	2.921751964999981	2.949266171062387	-0.027514206062406288	0.027514206062406288
649	pt-2112	pt	2112	-311.27940835	-28.52379633999999	-28.755056560522085	-31.883630545	3.359834205000009	3.1285739844779137	0.2312602205220955	0.2312602205220955
650	pt-2113	pt	2113	-310.91505127	-28.15943926	-28.869250468435766	-31.883630545	3.724191285	3.0143800765642332	0.7098112084357666	0.7098112084357666
651	pt-2121	pt	2121	-317.97347948	-35.21786746999999	-35.20270189701796	-39.33600845499999	4.118140985000004	4.133306557982031	-0.015165572982027697	0.015165572982027697
652	pt-2122	pt	2122	-318.58992163	-35.83430962	-35.036545925910715	-39.33600845499999	3.501698834999992	4.299462529089276	-0.7977636940892836	0.7977636940892836
653	pt-2201	pt	2201	-308.65032746	-25.894715450000035	-26.517222480872633	-27.814450069999996	1.9197346199999608	1.2972275891273632	0.6225070308725975	0.6225070308725975
654	pt-2202	pt	2202	-308.40268835	-25.647076340000012	-25.819226399407867	-27.814450069999996	2.1673737299999836	1.9952236705921287	0.17215005940785488	0.17215005940785488
655	pt-2211	pt	2211	-315.54223776	-32.786625749999985	-33.49537827577973	-35.26682798	2.4802022300000175	1.7714497042202737	0.7087525257797438	0.7087525257797438
656	pt-2212	pt	2212	-315.0335822	-32.27797019000002	-32.206676853664405	-35.26682798	2.988857789999983	3.0601511263355974	-0.0712933363356143	0.0712933363356143
657	pt-2213	pt	2213	-314.31620058	-31.560588569999993	-33.24584003780127	-35.26682798	3.706239410000009	2.0209879421987296	1.6852514678012795	1.6852514678012795
658	pt-2214	pt	2214	-315.48224206	-32.72663004999998	-32.05505519545555	-35.26682798	2.5401979300000193	3.2117727845444506	-0.6715748545444313	0.6715748545444313
659	pt-2215	pt	2215	-315.54704207	-32.79143005999998	-32.7545439777236	-35.26682798	2.4753979200000202	2.5122840022764024	-0.036886082276382126	0.036886082276382126
660	pt-2221	pt	2221	-321.21539693	-38.459784920000004	-38.59208345605183	-42.71920588999999	4.2594209699999865	4.127122433948159	0.1322985360518274	0.1322985360518274
661	pt-2222	pt	2222	-321.62037843	-38.864766420000024	-39.26257480286909	-42.71920588999999	3.854439469999967	3.4566310871309014	0.3978083828690657	0.3978083828690657
662	pt-2223	pt	2223	-321.86102222	-39.10541021	-38.513480128213885	-42.71920588999999	3.6137956799999884	4.2057257617861055	-0.5919300817861171	0.5919300817861171
663	pt-2224	pt	2224	-322.15401458	-39.39840257000003	-39.26883725685454	-42.71920588999999	3.3208033199999605	3.4503686331454517	-0.12956531314549125	0.12956531314549125
664	pt-2225	pt	2225	-322.26440874	-39.50879673000003	-38.63929413776541	-42.71920588999999	3.210409159999962	4.07991175223458	-0.8695025922346176	0.8695025922346176
665	pt-2301	pt	2301	-312.88324877	-30.12763676000003	-30.446148782871724	-31.197647504999996	1.0700107449999656	0.7514987221282716	0.318512022871694	0.318512022871694
666	pt-2302	pt	2302	-312.29616183	-29.540549820000024	-30.011690176457407	-31.197647504999996	1.6570976849999717	1.1859573285425888	0.47114035645738284	0.47114035645738284
667	pt-2311	pt	2311	-319.41776155	-36.66214954000003	-37.31883263548184	-38.650025415	1.9878758749999719	1.3311927795181617	0.6566830954818101	0.6566830954818101
668	pt-2312	pt	2312	-318.74266237	-35.98705036000001	-36.048943836413386	-38.650025415	2.6629750549999898	2.6010815785866157	0.06189347641337406	0.06189347641337406
669	pt-2313	pt	2313	-318.22971735	-35.474105339999994	-35.62358611197353	-38.650025415	3.1759200750000076	3.0264393030264714	0.14948077197353626	0.14948077197353626
670	pt-2314	pt	2314	-319.40526078	-36.64964877	-36.26330945054102	-38.650025415	2.000376645000003	2.386715964458979	-0.38633931945897615	0.38633931945897615
671	pt-2315	pt	2315	-319.01791445	-36.262302439999985	-36.15774564973307	-38.650025415	2.387722975000017	2.492279765266929	-0.104556790266912	0.104556790266912
672	pt-2316	pt	2316	-319.26356674	-36.507954729999994	-36.70922510973621	-38.650025415	2.1420706850000073	1.9408003052637923	0.20127037973621498	0.20127037973621498
673	pt-2321	pt	2321	-324.64135872	-41.885746710000035	-42.262701328737506	-46.102403325	4.2166566149999625	3.839701996262491	0.3769546187374715	0.3769546187374715
674	pt-2322	pt	2322	-325.30191959	-42.54630758000002	-41.73126539582825	-46.102403325	3.556095744999979	4.371137929171745	-0.8150421841717659	0.8150421841717659
675	pt-2323	pt	2323	-325.5396226	-42.78401058999998	-42.8858901353302	-46.102403325	3.3183927350000175	3.216513189669797	0.10187954533022037	0.10187954533022037
676	pt-2324	pt	2324	-325.78076854	-43.025156530000004	-43.179155320993665	-46.102403325	3.0772467949999935	2.9232480040063322	0.15399879099366132	0.15399879099366132
677	pt-2325	pt	2325	-326.03662361	-43.2810116	-42.42120318941808	-46.102403325	2.821391724999998	3.6812001355819177	-0.8598084105819197	0.8598084105819197
678	pt-2401	pt	2401	-315.94732093	-33.191708919999996	-33.22555767857886	-34.58084494	1.3891360200000022	1.3552872614211395	0.033848758578862714	0.033848758578862714
679	pt-2402	pt	2402	-316.23187385	-33.47626184000001	-34.26172168233252	-34.58084494	1.1045830999999922	0.31912325766747784	0.7854598423325143	0.7854598423325143
680	pt-2411	pt	2411	-322.46972158	-39.714109570000005	-40.155184622139934	-42.03322285	2.3191132799999963	1.878038227860067	0.44107505213992937	0.44107505213992937
681	pt-2412	pt	2412	-322.13899433	-39.38338232000001	-39.89293086978031	-42.03322285	2.6498405299999916	2.1402919802196934	0.5095485497802983	0.5095485497802983
682	pt-2413	pt	2413	-323.23288484	-40.477272830000004	-40.77424668512727	-42.03322285	1.5559500199999974	1.2589761648727347	0.2969738551272627	0.2969738551272627
683	pt-2414	pt	2414	-322.98621732	-40.23060530999999	-40.6645239902351	-42.03322285	1.8026175400000142	1.3686988597649048	0.4339186802351094	0.4339186802351094
684	pt-2415	pt	2415	-322.59254885	-39.83693684000002	-39.73560250157738	-42.03322285	2.19628600999998	2.297620348422619	-0.10133433842263884	0.10133433842263884
685	pt-2421	pt	2421	-328.13250877	-45.37689676000002	-47.03636997994042	-49.48560076	4.108703999999975	2.4492307800595796	1.659473219940395	1.659473219940395
686	pt-2422	pt	2422	-328.96216872	-46.20655671000003	-46.41376447489238	-49.48560076	3.2790440499999676	3.071836285107615	0.2072077648923525	0.2072077648923525
687	pt-2423	pt	2423	-329.0976362	-46.34202419000002	-46.07277649631668	-49.48560076	3.143576569999979	3.4128242636833193	-0.2692476936833401	0.2692476936833401
688	pt-2424	pt	2424	-329.57232509	-46.81671308	-46.770246687806136	-49.48560076	2.6688876799999974	2.715354072193861	-0.046466392193863726	0.046466392193863726
689	pt-2425	pt	2425	-329.71111365	-46.95550164000002	-46.95184866753316	-49.48560076	2.5300991199999743	2.533752092466834	-0.003652972466859694	0.003652972466859694
690	pt-2501	pt	2501	-319.86144082	-37.10582880999999	-37.87284050099945	-37.964042375	0.8582135650000069	0.09120187400054647	0.7670116909994604	0.7670116909994604
691	pt-2511	pt	2511	-325.82318149	-43.06756948000003	-44.077876027706864	-45.416420285	2.3488508049999695	1.3385442572931368	1.0103065477068327	1.0103065477068327
692	pt-2512	pt	2512	-326.7412136	-43.98560158999999	-43.89501788284231	-45.416420285	1.4308186950000135	1.5214024021576904	-0.09058370715767694	0.09058370715767694
693	pt-2513	pt	2513	-326.50164506	-43.746033049999994	-43.569579253711225	-45.416420285	1.6703872350000069	1.8468410312887755	-0.17645379628876867	0.17645379628876867
694	pt-2521	pt	2521	-332.45804601	-49.70243399999998	-50.35957666767073	-52.868798195	3.166364195000014	2.5092215273292666	0.6571426676707475	0.6571426676707475
695	pt-2522	pt	2522	-333.34725548	-50.59164347000001	-50.125537256955866	-52.868798195	2.2771547249999884	2.7432609380441306	-0.46610621304414224	0.46610621304414224
696	pt-2601	pt	2601	-323.5483564	-40.792744389999996	-41.73779423949552	-41.34723981	0.5544954200000021	-0.39055442949552344	0.9450498494955255	0.9450498494955255
697	pt-2611	pt	2611	-330.29348392	-47.537871910000035	-47.91238326274157	-48.79961772	1.2617458099999652	0.8872344572584296	0.3745113527415356	0.3745113527415356
698	pt-2621	pt	2621	-336.8872422	-54.13163019000001	-54.27951576260269	-56.251995629999996	2.1203654399999863	1.972479867397304	0.1478855726026822	0.1478855726026822
699	rh-0011	rh	0011	-340.79286007	-7.064275450000025	-8.0909792957697	-7.45237791	0.38810245999997495	-0.6386013857696993	1.0267038457696742	1.0267038457696742
700	rh-0021	rh	0021	-345.13551091	-11.406926290000001	-11.985109593812943	-14.90475582	3.497829529999999	2.919646226187057	0.578183303812942	0.578183303812942
701	rh-0101	rh	0101	-337.69180487	-3.963220250000006	-6.98260072361613	-3.383197435	-0.5800228150000062	-3.5994032886161302	3.019380473616124	3.019380473616124
702	rh-0111	rh	0111	-344.42512381	-10.69653919000001	-11.852387824236395	-10.835575345	0.13903615499999056	-1.0168124792363944	1.155848634236385	1.155848634236385
703	rh-0211	rh	0211	-348.39926454	-14.670679919999998	-16.53458147375155	-14.21877278	-0.45190713999999765	-2.315808693751551	1.8639015537515533	1.8639015537515533
704	rh-1001	rh	1001	-342.56180998	-8.833225360000029	-9.17573645182705	-10.524027599999998	1.6908022399999698	1.3482911481729491	0.34251109182702066	0.34251109182702066
705	rh-1011	rh	1011	-350.6553153	-16.92673067999999	-17.046384946403506	-17.976405509999996	1.0496748300000043	0.9300205635964893	0.11965426640351495	0.11965426640351495
706	rh-1021	rh	1021	-356.79887444	-23.070289820000028	-23.593490085653308	-25.42878342	2.3584935999999708	1.8352933343466908	0.5232002656532799	0.5232002656532799
707	rh-1101	rh	1101	-346.83106367	-13.10247905	-13.679908307080275	-13.907225034999998	0.8047459849999985	0.2273167279197228	0.5774292570802757	0.5774292570802757
708	rh-1111	rh	1111	-353.49621968	-19.767635060000032	-20.044283903380872	-21.359602944999995	1.5919678849999634	1.315319041619123	0.2766488433808405	0.2766488433808405
709	rh-1112	rh	1112	-353.89228118	-20.163696560000005	-20.959332460419184	-21.359602944999995	1.19590638499999	0.4002704845808118	0.7956359004191782	0.7956359004191782
710	rh-1121	rh	1121	-360.9112253	-27.18264068000002	-27.53767867925024	-28.811980854999998	1.629340174999978	1.2743021757497566	0.3550379992502215	0.3550379992502215
711	rh-1122	rh	1122	-360.89850513	-27.169920509999997	-27.070862912346364	-28.811980854999998	1.6420603450000009	1.7411179426536343	-0.09905759765363342	0.09905759765363342
712	rh-1201	rh	1201	-350.20579576	-16.47721114000001	-17.18713974276448	-17.29042247	0.8132113299999908	0.1032827272355199	0.7099286027644709	0.7099286027644709
713	rh-1211	rh	1211	-356.91999348	-23.191408860000024	-23.726955909168723	-24.74280038	1.5513915199999744	1.0158444708312757	0.5355470491686987	0.5355470491686987
714	rh-1212	rh	1212	-356.9812727	-23.252688079999984	-23.76527468702031	-24.74280038	1.490112300000014	0.9775256929796896	0.5125866070203244	0.5125866070203244
715	rh-1221	rh	1221	-363.84529418	-30.116709560000004	-30.488376140365126	-32.19517829	2.0784687299999973	1.7068021496348749	0.37166658036512246	0.37166658036512246
716	rh-1301	rh	1301	-353.8871961	-20.15861147999999	-21.927245590521338	-20.673619905	0.5150084250000084	-1.2536256855213388	1.7686341105213472	1.7686341105213472
717	rh-1311	rh	1311	-360.62287176	-26.894287140000017	-27.78556346403122	-28.125997814999998	1.2317106749999809	0.3404343509687777	0.8912763240312032	0.8912763240312032
718	rh-1312	rh	1312	-360.69881354	-26.97022892000001	-27.580323992968566	-28.125997814999998	1.1557688949999871	0.5456738220314321	0.610095072968555	0.610095072968555
719	rh-1401	rh	1401	-357.88939507	-24.160810449999985	-27.923994240064623	-24.05681734	-0.1039931099999869	-3.8671769000646243	3.7631837900646374	3.7631837900646374
720	rh-1411	rh	1411	-364.52475231	-30.796167690000004	-31.67942737239266	-31.509195249999998	0.7130275599999933	-0.17023212239266172	0.8832596823926551	0.8832596823926551
721	rh-2001	rh	2001	-350.77216252	-17.043577900000003	-19.139978199200634	-21.048055199999997	4.004477299999994	1.9080770007993628	2.0964002992006314	2.0964002992006314
722	rh-2011	rh	2011	-358.78942857	-25.06084394999999	-25.197463696197993	-28.500433109999996	3.439589160000004	3.3029694138020034	0.13661974619800077	0.13661974619800077
723	rh-2021	rh	2021	-365.35974155	-31.63115693000003	-31.24560718262959	-35.95281101999999	4.32165408999996	4.7072038373704	-0.38554974737044034	0.38554974737044034
724	rh-2101	rh	2101	-355.18581294	-21.457228320000013	-22.016954612335688	-24.431252634999996	2.9740243149999834	2.4142980226643083	0.5597262923356752	0.5597262923356752
725	rh-2111	rh	2111	-362.55308677	-28.82450215	-29.086436138850218	-31.883630545	3.0591283949999983	2.7971944061497815	0.2619339888502168	0.2619339888502168
726	rh-2112	rh	2112	-362.27073741	-28.54215278999999	-28.628388266818526	-31.883630545	3.3414777550000103	3.2552422781814734	0.08623547681853694	0.08623547681853694
727	rh-2113	rh	2113	-362.02007774	-28.291493119999984	-28.998830676937104	-31.883630545	3.592137425000015	2.8847998680628955	0.7073375569371194	0.7073375569371194
728	rh-2121	rh	2121	-369.43654637	-35.70796174999998	-35.053408852062226	-39.33600845499999	3.62804670500001	4.282599602937765	-0.6545528979377551	0.6545528979377551
729	rh-2122	rh	2122	-369.38653187	-35.65794725000001	-35.39676448375822	-39.33600845499999	3.6780612049999846	3.9392439712417726	-0.26118276624178804	0.26118276624178804
730	rh-2201	rh	2201	-359.49630696	-25.767722340000034	-26.016308834696297	-27.814450069999996	2.0467277299999616	1.7981412353036994	0.24858649469626215	0.24858649469626215
731	rh-2202	rh	2202	-359.46420977	-25.735625150000033	-25.857113442257884	-27.814450069999996	2.0788249199999633	1.9573366277421123	0.12148829225785107	0.12148829225785107
732	rh-2211	rh	2211	-366.35530719	-32.62672257000003	-32.57860277873517	-35.26682798	2.6401054099999754	2.688225201264835	-0.04811979126485966	0.04811979126485966
733	rh-2212	rh	2212	-366.257868	-32.52928337999998	-32.36773238094998	-35.26682798	2.737544600000021	2.899095599050021	-0.16155099905000014	0.16155099905000014
734	rh-2213	rh	2213	-365.58951767	-31.86093305000003	-32.11377574859381	-35.26682798	3.405894929999974	3.1530522314061926	0.2528426985937813	0.2528426985937813
735	rh-2214	rh	2214	-366.418331	-32.68974638000003	-32.16798145591784	-35.26682798	2.577081599999971	3.0988465240821625	-0.5217649240821913	0.5217649240821913
736	rh-2215	rh	2215	-366.38030652	-32.651721899999984	-32.4216349551878	-35.26682798	2.615106080000018	2.845193024812204	-0.23008694481218583	0.23008694481218583
737	rh-2221	rh	2221	-373.04547437	-39.31688975000003	-38.54512538524342	-42.71920588999999	3.402316139999961	4.174080504756567	-0.7717643647566064	0.7717643647566064
738	rh-2222	rh	2222	-372.84215605	-39.113571430000036	-38.31944280256415	-42.71920588999999	3.605634459999955	4.3997630874358435	-0.7941286274358887	0.7941286274358887
739	rh-2223	rh	2223	-372.93016163	-39.201577009999994	-38.44965224186564	-42.71920588999999	3.5176288799999966	4.269553648134348	-0.7519247681343515	0.7519247681343515
740	rh-2224	rh	2224	-373.16399764	-39.43541302	-38.97825204324866	-42.71920588999999	3.283792869999992	3.7409538467513315	-0.4571609767513394	0.4571609767513394
741	rh-2225	rh	2225	-373.26323554	-39.53465091999999	-38.930878312678104	-42.71920588999999	3.1845549700000007	3.788327577321887	-0.6037726073218863	0.6037726073218863
742	rh-2301	rh	2301	-363.72691302	-29.99832839999999	-30.381108364178658	-31.197647504999996	1.1993191050000043	0.8165391408213374	0.3827799641786669	0.3827799641786669
743	rh-2302	rh	2302	-362.95326597	-29.224681350000026	-29.954760864283088	-31.197647504999996	1.9729661549999697	1.2428866407169075	0.7300795142830623	0.7300795142830623
744	rh-2311	rh	2311	-370.33592608	-36.60734145999999	-36.11979660238815	-38.650025415	2.0426839550000153	2.5302288126118526	-0.4875448576118373	0.4875448576118373
745	rh-2312	rh	2312	-369.8533176	-36.12473298000003	-36.25148496371627	-38.650025415	2.525292434999969	2.398540451283729	0.12675198371623964	0.12675198371623964
746	rh-2313	rh	2313	-369.42729423	-35.69870960999998	-35.73135681350756	-38.650025415	2.9513158050000214	2.918668601492442	0.03264720350757955	0.03264720350757955
747	rh-2314	rh	2314	-369.97983344	-36.25124882	-36.430466679417854	-38.650025415	2.398776595000001	2.2195587355821473	0.17921785941785373	0.17921785941785373
748	rh-2315	rh	2315	-369.70811209	-35.979527469999994	-36.23816318316269	-38.650025415	2.670497945000008	2.4118622318373113	0.25863571316269685	0.25863571316269685
749	rh-2316	rh	2316	-370.07740358	-36.34881896000002	-36.81897076925612	-38.650025415	2.301206454999985	1.8310546457438832	0.47015180925610167	0.47015180925610167
750	rh-2321	rh	2321	-376.40554936	-42.67696474000002	-41.98765857518792	-46.102403325	3.4254385849999807	4.1147447498120755	-0.6893061648120948	0.6893061648120948
751	rh-2322	rh	2322	-376.58978908	-42.86120446000001	-42.0632420544777	-46.102403325	3.241198864999987	4.0391612705223	-0.7979624055223127	0.7979624055223127
752	rh-2323	rh	2323	-376.77264637	-43.044061750000026	-42.87243515993572	-46.102403325	3.0583415749999716	3.229968165064278	-0.17162659006430658	0.17162659006430658
753	rh-2324	rh	2324	-377.0456469	-43.317062280000016	-42.61812027938676	-46.102403325	2.7853410449999814	3.484283045613239	-0.6989420006132576	0.6989420006132576
754	rh-2325	rh	2325	-376.6999688	-42.97138418000003	-42.74582198133874	-46.102403325	3.131019144999968	3.3565813436612544	-0.22556219866128657	0.22556219866128657
755	rh-2401	rh	2401	-366.76126417	-33.03267955000001	-33.27786191472578	-34.58084494	1.548165389999987	1.3029830252742158	0.24518236472577115	0.24518236472577115
756	rh-2402	rh	2402	-366.86454293	-33.135958310000035	-34.01530204080153	-34.58084494	1.4448866299999636	0.5655428991984692	0.8793437308014944	0.8793437308014944
757	rh-2411	rh	2411	-373.74583809	-40.017253470000014	-39.87741367081452	-42.03322285	2.015969379999987	2.155809179185482	-0.13983979918549494	0.13983979918549494
758	rh-2412	rh	2412	-373.37358517	-39.64500055000002	-39.217495238610034	-42.03322285	2.388222299999981	2.815727611389967	-0.4275053113899858	0.4275053113899858
759	rh-2413	rh	2413	-373.75835588	-40.02977126000002	-39.96211181085539	-42.03322285	2.003451589999983	2.0711110391446113	-0.06765944914462807	0.06765944914462807
760	rh-2414	rh	2414	-373.59104205	-39.862457430000006	-40.18702507850528	-42.03322285	2.170765419999995	1.8461977714947224	0.32456764850527264	0.32456764850527264
761	rh-2415	rh	2415	-373.5518039	-39.82321927999999	-39.91783371210456	-42.03322285	2.210003570000012	2.1153891378954413	0.09461443210457077	0.09461443210457077
762	rh-2421	rh	2421	-380.13052197	-46.401937350000026	-45.95690617057777	-49.48560076	3.0836634099999713	3.52869458942223	-0.44503117942225856	0.44503117942225856
763	rh-2422	rh	2422	-380.03743302	-46.30884839999999	-46.5111184212823	-49.48560076	3.176752360000009	2.9744823387176993	0.20227002128230964	0.20227002128230964
764	rh-2423	rh	2423	-380.39509364	-46.666509020000035	-46.30897458203936	-49.48560076	2.819091739999962	3.1766261779606353	-0.3575344379606733	0.3575344379606733
765	rh-2424	rh	2424	-380.26329852	-46.534713899999986	-46.43782910830403	-49.48560076	2.9508868600000113	3.0477716516959674	-0.0968847916959561	0.0968847916959561
766	rh-2425	rh	2425	-380.26360399	-46.535019369999986	-46.19631471125889	-49.48560076	2.9505813900000106	3.289286048741104	-0.33870465874109357	0.33870465874109357
767	rh-2501	rh	2501	-370.53306236	-36.80447773999998	-37.265398539649965	-37.964042375	1.1595646350000166	0.6986438353500333	0.46092079964998334	0.46092079964998334
768	rh-2511	rh	2511	-377.38451181	-43.65592719	-43.90556323990178	-45.416420285	1.760493095000001	1.51085704509822	0.24963604990178112	0.24963604990178112
769	rh-2512	rh	2512	-377.46609507	-43.73751045	-43.78147617035651	-45.416420285	1.678909834999999	1.6349441146434884	0.043965720356510474	0.043965720356510474
770	rh-2513	rh	2513	-377.37320147	-43.644616850000034	-43.70753236548758	-45.416420285	1.771803434999967	1.7088879195124207	0.06291551548754626	0.06291551548754626
771	rh-2521	rh	2521	-383.90202954	-50.17344492000001	-50.510718365159754	-52.868798195	2.695353274999988	2.358079829840243	0.3372734451597452	0.3372734451597452
772	rh-2522	rh	2522	-384.1475047	-50.41892008000002	-50.318325306856394	-52.868798195	2.4498781149999758	2.5504728881436023	-0.10059477314362653	0.10059477314362653
773	rh-2601	rh	2601	-374.4928303	-40.76424567999999	-41.20807606074143	-41.34723981	0.5829941300000101	0.13916374925856445	0.44383038074144565	0.44383038074144565
774	rh-2611	rh	2611	-381.31070554	-47.58212092000002	-47.66585339099741	-48.79961772	1.217496799999978	1.133764329002588	0.0837324709973899	0.0837324709973899
775	rh-2621	rh	2621	-387.92597449	-54.197389869999995	-54.19689706960392	-56.251995629999996	2.054605760000001	2.0550985603960754	-0.0004928003960742444	0.0004928003960742444
776	ru-0011	ru	0011	-430.96477432	-7.896262900000011	-7.950146419674397	-7.45237791	-0.4438849900000106	-0.4977685096743967	0.05388351967438609	0.05388351967438609
777	ru-0021	ru	0021	-434.91648258	-11.847971159999986	-12.327388184467793	-14.90475582	3.056784660000014	2.577367635532207	0.4794170244678071	0.4794170244678071
778	ru-0101	ru	0101	-427.08489448	-4.01638306000001	-6.997872201065064	-3.383197435	-0.6331856250000096	-3.614674766065064	2.9814891410650546	2.9814891410650546
779	ru-0111	ru	0111	-434.2238243	-11.155312879999997	-11.843270867022518	-10.835575345	-0.31973753499999624	-1.0076955220225177	0.6879579870225214	0.6879579870225214
780	ru-0211	ru	0211	-437.81768309	-14.74917167000001	-16.479466367168904	-14.21877278	-0.5303988900000096	-2.2606935871689036	1.730294697168894	1.730294697168894
781	ru-1001	ru	1001	-432.23377009	-9.165258670000014	-9.51907141535807	-10.524027599999998	1.358768929999984	1.0049561846419284	0.35381274535805574	0.35381274535805574
782	ru-1011	ru	1011	-439.88694951	-16.81843809000003	-15.94696257906962	-17.976405509999996	1.1579674199999666	2.029442930930376	-0.8714755109304093	0.8714755109304093
783	ru-1021	ru	1021	-446.26854283	-23.20003141000001	-23.756878819117553	-25.42878342	2.2287520099999902	1.6719046008824456	0.5568474091175446	0.5568474091175446
784	ru-1101	ru	1101	-436.2999569	-13.23144547999999	-12.800027780967241	-13.907225034999998	0.6757795550000072	1.1071972540327568	-0.4314176990327496	0.4314176990327496
785	ru-1111	ru	1111	-442.81427944	-19.745768020000014	-20.16610206770516	-21.359602944999995	1.6138349249999813	1.1935008772948343	0.42033404770514693	0.42033404770514693
786	ru-1112	ru	1112	-443.23601086	-20.16749944000003	-19.64664678108931	-21.359602944999995	1.1921035049999666	1.712956163910686	-0.5208526589107194	0.5208526589107194
787	ru-1121	ru	1121	-450.59210231	-27.52359088999998	-27.507976229727745	-28.811980854999998	1.2883899650000181	1.3040046252722526	-0.01561466027223446	0.01561466027223446
788	ru-1122	ru	1122	-450.30007763	-27.231566209999983	-27.23065997803164	-28.811980854999998	1.5804146450000154	1.581320876968359	-0.0009062319683437181	0.0009062319683437181
789	ru-1201	ru	1201	-439.78552864	-16.717017220000002	-17.155990521694186	-17.29042247	0.5734052499999969	0.13443194830581362	0.43897330169418325	0.43897330169418325
790	ru-1211	ru	1211	-446.47231113	-23.403799709999987	-23.91804916954184	-24.74280038	1.3390006700000114	0.8247512104581602	0.5142494595418512	0.5142494595418512
791	ru-1212	ru	1212	-446.30191836	-23.23340694000001	-23.668589011297705	-24.74280038	1.5093934399999895	1.0742113687022936	0.4351820712976959	0.4351820712976959
792	ru-1221	ru	1221	-453.3801303	-30.311618880000026	-30.52733333486796	-32.19517829	1.8835594099999753	1.6678449551320398	0.2157144548679355	0.2157144548679355
793	ru-1301	ru	1301	-443.54791628	-20.47940485999999	-21.689561693383695	-20.673619905	0.19421504500001063	-1.0159417883836959	1.2101568333837065	1.2101568333837065
794	ru-1311	ru	1311	-450.48520914	-27.416697720000002	-27.800274604563242	-28.125997814999998	0.7093000949999961	0.325723210436756	0.38357688456324013	0.38357688456324013
795	ru-1312	ru	1312	-450.07473891	-27.006227490000015	-27.26219041192246	-28.125997814999998	1.1197703249999833	0.8638074030775371	0.2559629219224462	0.2559629219224462
796	ru-1401	ru	1401	-447.20950525	-24.140993830000014	-27.03023848586941	-24.05681734	-0.08417649000001504	-2.9734211458694126	2.8892446558693976	2.8892446558693976
797	ru-1411	ru	1411	-453.93667473	-30.86816331	-31.584473229601862	-31.509195249999998	0.6410319399999977	-0.07527797960186433	0.7163099196018621	0.7163099196018621
798	ru-2001	ru	2001	-440.66828333	-17.599771910000015	-18.915820467803485	-21.048055199999997	3.4482832899999813	2.132234732196512	1.3160485578034695	1.3160485578034695
799	ru-2011	ru	2011	-448.46189269	-25.39338127000002	-24.497070107596876	-28.500433109999996	3.1070518399999756	4.00336300240312	-0.8963111624031441	0.8963111624031441
800	ru-2021	ru	2021	-454.97774185	-31.90923042999998	-31.016117064670567	-35.95281101999999	4.043580590000012	4.9366939553294245	-0.8931133653294125	0.8931133653294125
801	ru-2101	ru	2101	-445.19207477	-22.123563349999984	-22.22185420690775	-24.431252634999996	2.307689285000013	2.2093984280922463	0.09829085690776651	0.09829085690776651
802	ru-2111	ru	2111	-452.27117177	-29.20266035000003	-29.200717312349326	-31.883630545	2.6809701949999685	2.682913232650673	-0.0019430376507045821	0.0019430376507045821
803	ru-2112	ru	2112	-451.82349444	-28.754983019999997	-28.57933582195998	-31.883630545	3.1286475250000017	3.3042947230400195	-0.17564719804001783	0.17564719804001783
804	ru-2113	ru	2113	-451.82006594	-28.751554520000013	-28.923212750705723	-31.883630545	3.1320760249999857	2.960417794294276	0.1716582307057095	0.1716582307057095
805	ru-2121	ru	2121	-458.95443199	-35.885920569999996	-34.911508120776894	-39.33600845499999	3.450087884999995	4.424500334223097	-0.9744124492231023	0.9744124492231023
806	ru-2122	ru	2122	-458.8878213	-35.81930987999999	-35.50820493280554	-39.33600845499999	3.5166985749999995	3.8278035221944506	-0.31110494719445114	0.31110494719445114
807	ru-2201	ru	2201	-449.14143524	-26.072923820000028	-25.799196651090625	-27.814450069999996	1.7415262499999677	2.0152534189093707	-0.27372716890940296	0.27372716890940296
808	ru-2202	ru	2202	-449.1813608	-26.11284938	-26.33374888398457	-27.814450069999996	1.7016006899999958	1.4807011860154269	0.22089950398456892	0.22089950398456892
809	ru-2211	ru	2211	-456.03156234	-32.96305092	-31.352452409665588	-35.26682798	2.3037770600000016	3.914375570334414	-1.6105985103344125	1.6105985103344125
810	ru-2212	ru	2212	-455.85358234	-32.78507092000001	-32.550218498845105	-35.26682798	2.4817570599999925	2.7166094811548973	-0.2348524211549048	0.2348524211549048
811	ru-2213	ru	2213	-455.54908555	-32.48057412999998	-32.6456457129674	-35.26682798	2.7862538500000227	2.6211822670326015	0.1650715829674212	0.1650715829674212
812	ru-2214	ru	2214	-455.95718094	-32.88866952000001	-32.62407733459139	-35.26682798	2.3781584599999945	2.6427506454086114	-0.26459218540861684	0.26459218540861684
813	ru-2215	ru	2215	-455.96365445	-32.895143029999986	-32.27336153970385	-35.26682798	2.3716849500000166	2.993466440296153	-0.6217814902961365	0.6217814902961365
814	ru-2221	ru	2221	-462.8515235	-39.78301207999999	-38.85075702294636	-42.71920588999999	2.936193809999999	3.8684488670536297	-0.9322550570536308	0.9322550570536308
815	ru-2222	ru	2222	-462.59261048	-39.524099060000026	-38.20094761987424	-42.71920588999999	3.1951068299999648	4.518258270125749	-1.323151440125784	1.323151440125784
816	ru-2223	ru	2223	-462.61327333	-39.544761910000034	-38.57679590336347	-42.71920588999999	3.174443979999957	4.1424099866365225	-0.9679660066365656	0.9679660066365656
817	ru-2224	ru	2224	-462.71695879	-39.648447369999985	-38.806026521029	-42.71920588999999	3.0707585200000054	3.9131793689709937	-0.8424208489709883	0.8424208489709883
818	ru-2225	ru	2225	-462.63211205	-39.563600629999996	-39.2188639304235	-42.71920588999999	3.1556052599999944	3.500341959576488	-0.3447366995764938	0.3447366995764938
819	ru-2301	ru	2301	-453.08804655	-30.01953513000001	-29.77249979973984	-31.197647504999996	1.178112374999987	1.425147705260155	-0.247035330260168	0.247035330260168
820	ru-2302	ru	2302	-452.68015061	-29.611639190000005	-29.559525842053418	-31.197647504999996	1.5860083149999902	1.6381216629465776	-0.052113347946587396	0.052113347946587396
821	ru-2311	ru	2311	-459.74380562	-36.675294199999996	-36.259008175764805	-38.650025415	1.9747312150000056	2.3910172392351967	-0.4162860242351911	0.4162860242351911
822	ru-2312	ru	2312	-459.6682641	-36.599752679999995	-36.54302320937348	-38.650025415	2.050272735000007	2.1070022056265216	-0.056729470626514455	0.056729470626514455
823	ru-2313	ru	2313	-459.08808508	-36.01957365999999	-35.35952504341054	-38.650025415	2.63045175500001	3.2905003715894594	-0.6600486165894495	0.6600486165894495
824	ru-2314	ru	2314	-459.4420077	-36.37349627999998	-36.16525967593051	-38.650025415	2.2765291350000183	2.484765739069495	-0.20823660406947653	0.20823660406947653
825	ru-2315	ru	2315	-459.50834475	-36.43983333	-36.267991938137776	-38.650025415	2.2101920850000027	2.382033476862226	-0.17184139186222325	0.17184139186222325
826	ru-2316	ru	2316	-459.53581893	-36.46730751000001	-36.416623601814514	-38.650025415	2.18271790499999	2.2334018131854876	-0.05068390818549773	0.05068390818549773
827	ru-2321	ru	2321	-466.22076152	-43.1522501	-42.272171941218616	-46.102403325	2.950153224999994	3.8302313837813813	-0.8800781587813873	0.8800781587813873
828	ru-2322	ru	2322	-466.2675843	-43.19907288000002	-42.18579508688975	-46.102403325	2.9033304449999804	3.91660823811025	-1.0132777931102694	1.0132777931102694
829	ru-2323	ru	2323	-466.33229757	-43.26378614999999	-42.8025423154006	-46.102403325	2.83861717500001	3.2998610095993968	-0.46124383459938656	0.46124383459938656
830	ru-2324	ru	2324	-466.49580054	-43.42728912000001	-42.50281947641588	-46.102403325	2.6751142049999856	3.5995838485841176	-0.924469643584132	0.924469643584132
831	ru-2325	ru	2325	-466.15128403	-43.082772610000006	-42.54224285286189	-46.102403325	3.019630714999991	3.560160472138108	-0.5405297571381169	0.5405297571381169
832	ru-2401	ru	2401	-456.43384014	-33.36532871999998	-33.386351409108165	-34.58084494	1.2155162200000191	1.1944935308918332	0.021022689108185943	0.021022689108185943
833	ru-2402	ru	2402	-456.35257086	-33.28405944000002	-33.755241410391335	-34.58084494	1.2967854999999773	0.8256035296086637	0.4711819703913136	0.4711819703913136
834	ru-2411	ru	2411	-463.22412786	-40.15561644000002	-39.91919321806694	-42.03322285	1.8776064099999843	2.1140296319330645	-0.23642322193308019	0.23642322193308019
835	ru-2412	ru	2412	-463.1094723	-40.04096088	-39.669723873971705	-42.03322285	1.9922619700000013	2.3634989760282963	-0.371237006028295	0.371237006028295
836	ru-2413	ru	2413	-463.01245095	-39.94393953000002	-40.005951285216334	-42.03322285	2.0892833199999785	2.0272715647836677	0.06201175521631086	0.06201175521631086
837	ru-2414	ru	2414	-463.15538014	-40.086868719999984	-40.13970416657853	-42.03322285	1.9463541300000173	1.893518683421469	0.05283544657854833	0.05283544657854833
838	ru-2415	ru	2415	-463.089629	-40.02111758000001	-39.33585952292181	-42.03322285	2.012105269999992	2.697363327078193	-0.685258057078201	0.685258057078201
839	ru-2421	ru	2421	-470.11441297	-47.045901549999996	-46.5999203403008	-49.48560076	2.4396992100000006	2.8856804196991988	-0.4459812096991982	0.4459812096991982
840	ru-2422	ru	2422	-470.00340316	-46.93489174000001	-46.0332612613597	-49.48560076	2.550709019999985	3.452339498640299	-0.901630478640314	0.901630478640314
841	ru-2423	ru	2423	-470.10700908	-47.03849766000002	-46.446746273256544	-49.48560076	2.4471030999999783	3.0388544867434533	-0.5917513867434749	0.5917513867434749
842	ru-2424	ru	2424	-469.89549139	-46.826979970000025	-46.25382273205233	-49.48560076	2.658620789999972	3.2317780279476693	-0.5731572379476972	0.5731572379476972
843	ru-2425	ru	2425	-469.73215578	-46.663644360000035	-46.435227215980774	-49.48560076	2.821956399999962	3.050373544019223	-0.22841714401926083	0.22841714401926083
844	ru-2501	ru	2501	-459.98133418	-36.91282275999998	-37.70028199167753	-37.964042375	1.051219615000015	0.2637603833224702	0.7874592316775448	0.7874592316775448
845	ru-2511	ru	2511	-467.30990782	-44.241396399999985	-43.952167655442956	-45.416420285	1.1750238850000159	1.4642526295570448	-0.28922874455702896	0.28922874455702896
846	ru-2512	ru	2512	-466.72257931	-43.65406789000002	-43.84570823415304	-45.416420285	1.7623523949999793	1.5707120508469643	0.191640344153015	0.191640344153015
847	ru-2513	ru	2513	-466.79583731	-43.72732589000003	-43.40603665724111	-45.416420285	1.6890943949999695	2.010383627758891	-0.32128923275892163	0.32128923275892163
848	ru-2521	ru	2521	-473.92379135	-50.855279929999995	-50.332136233980904	-52.868798195	2.013518265000002	2.5366619610190924	-0.5231436960190905	0.5231436960190905
849	ru-2522	ru	2522	-473.37409544	-50.305584020000026	-50.02164528104758	-52.868798195	2.5632141749999704	2.8471529139524137	-0.28393873895244326	0.28393873895244326
850	ru-2601	ru	2601	-463.81057223	-40.74206081	-41.51482377935267	-41.34723981	0.6051789999999997	-0.16758396935266973	0.7727629693526694	0.7727629693526694
851	ru-2611	ru	2611	-470.70939439	-47.64088297000001	-47.57806191559959	-48.79961772	1.1587347499999936	1.2215558044004098	-0.06282105440041619	0.06282105440041619
852	ru-2621	ru	2621	-477.33443965	-54.265928229999986	-54.37477074201692	-56.251995629999996	1.9860674000000103	1.8772248879830755	0.10884251201693473	0.10884251201693473
853	zn-0011	zn	0011	-61.06921578	-7.210802039999997	-7.780933856614595	-7.45237791	0.2415758700000028	-0.3285559466145953	0.5701318166145981	0.5701318166145981
854	zn-0021	zn	0021	-65.01857516	-11.160161419999994	-11.537198308466913	-14.90475582	3.7445944000000058	3.3675575115330876	0.3770368884669182	0.3770368884669182
855	zn-0101	zn	0101	-56.78228462	-2.9238708799999955	-6.528980431813238	-3.383197435	0.4593265550000045	-3.1457829968132383	3.6051095518132428	3.6051095518132428
856	zn-0111	zn	0111	-64.69913529	-10.840721549999998	-11.175900413115507	-10.835575345	-0.005146204999997295	-0.3403250681155061	0.3351788631155088	0.3351788631155088
857	zn-0211	zn	0211	-68.27673781	-14.418324069999997	-15.807305491914754	-14.21877278	-0.19955128999999694	-1.5885327119147536	1.3889814219147567	1.3889814219147567
858	zn-1001	zn	1001	-60.13042737	-6.2720136299999965	-8.616598288471707	-10.524027599999998	4.252013970000002	1.9074293115282916	2.3445846584717103	2.3445846584717103
859	zn-1011	zn	1011	-68.81477215	-14.956358409999993	-17.929122272207742	-17.976405509999996	3.020047100000003	0.04728323779225363	2.9727638622077492	2.9727638622077492
860	zn-1021	zn	1021	-76.87290603	-23.014492289999993	-25.428028558735377	-25.42878342	2.414291130000006	0.0007548612646210984	2.4135362687353847	2.4135362687353847
861	zn-1101	zn	1101	-64.87985214	-11.021438399999994	-12.611442257943636	-13.907225034999998	2.885786635000004	1.2957827770563615	1.5900038579436426	1.5900038579436426
862	zn-1111	zn	1111	-72.12514951	-18.266735769999997	-19.987685281846048	-21.359602944999995	3.0928671749999985	1.3719176631539476	1.720949511846051	1.720949511846051
863	zn-1112	zn	1112	-71.27544648	-17.417032739999996	-19.922406031024458	-21.359602944999995	3.942570204999999	1.4371969139755372	2.505373291024462	2.505373291024462
864	zn-1121	zn	1121	-80.95109711	-27.092683370000003	-27.627378515213493	-28.811980854999998	1.719297484999995	1.1846023397865046	0.5346951452134903	0.5346951452134903
865	zn-1122	zn	1122	-79.80230683	-25.943893090000003	-27.622882041101462	-28.811980854999998	2.868087764999995	1.1890988138985357	1.6789889511014593	1.6789889511014593
866	zn-1201	zn	1201	-68.95272603	-15.09431228999999	-16.513155476067546	-17.29042247	2.1961101800000087	0.7772669939324537	1.418843186067555	1.418843186067555
867	zn-1211	zn	1211	-76.21573386	-22.357320119999997	-23.689776176853186	-24.74280038	2.3854802600000014	1.053024203146812	1.3324560568531894	1.3324560568531894
868	zn-1212	zn	1212	-75.4310927	-21.57267895999999	-23.356954419902806	-24.74280038	3.170121420000008	1.3858459600971926	1.7842754599028154	1.7842754599028154
869	zn-1221	zn	1221	-83.87482614	-30.016412399999993	-31.879472244659908	-32.19517829	2.178765890000008	0.31570604534009306	1.8630598446599151	1.8630598446599151
870	zn-1301	zn	1301	-73.41002875	-19.551615009999992	-21.749003335833073	-20.673619905	1.122004895000007	-1.0753834308330745	2.1973883258330815	2.1973883258330815
871	zn-1311	zn	1311	-80.84536937	-26.986955629999997	-27.722580675983906	-28.125997814999998	1.139042185000001	0.4034171390160921	0.7356250459839089	0.7356250459839089
872	zn-1312	zn	1312	-79.79094882	-25.932535079999994	-27.685800528191095	-28.125997814999998	2.193462735000004	0.44019728680890324	1.753265448191101	1.753265448191101
873	zn-1401	zn	1401	-77.99145871	-24.13304497	-27.923994240064623	-24.05681734	-0.07622763000000177	-3.8671769000646243	3.7909492700646226	3.7909492700646226
874	zn-1411	zn	1411	-84.38711664	-30.5287029	-31.93969468445254	-31.509195249999998	0.9804923499999987	-0.4304994344525426	1.4109917844525413	1.4109917844525413
875	zn-2001	zn	2001	-69.13247849	-15.274064749999994	-17.40174418902064	-21.048055199999997	5.773990450000003	3.646311010979357	2.127679439020646	2.127679439020646
876	zn-2011	zn	2011	-77.76622041	-23.90780667	-24.25219828197575	-28.500433109999996	4.5926264399999965	4.248234828024245	0.34439161197575174	0.34439161197575174
877	zn-2021	zn	2021	-83.35515586	-29.496742119999993	-29.91850890292836	-35.95281101999999	6.456068899999998	6.034302117071633	0.42176678292836556	0.42176678292836556
878	zn-2101	zn	2101	-73.12123711	-19.262823369999992	-21.486641649723055	-24.431252634999996	5.168429265000004	2.9446109852769418	2.223818279723062	2.223818279723062
879	zn-2111	zn	2111	-81.35238559	-27.493971849999994	-28.08559173256493	-31.883630545	4.389658695000005	3.7980388124350704	0.5916198825649346	0.5916198825649346
880	zn-2112	zn	2112	-80.55685312	-26.698439379999996	-28.218386988950257	-31.883630545	5.185191165000003	3.6652435560497416	1.519947608950261	1.519947608950261
881	zn-2113	zn	2113	-79.74770754	-25.88929379999999	-27.54982696732617	-31.883630545	5.994336745000009	4.33380357767383	1.6605331673261787	1.6605331673261787
882	zn-2121	zn	2121	-88.02742564	-34.1690119	-34.35448729609943	-39.33600845499999	5.16699655499999	4.981521158900563	0.18547539609942731	0.18547539609942731
883	zn-2122	zn	2122	-87.12313728	-33.26472353999999	-34.663198490382676	-39.33600845499999	6.071284915	4.672809964617315	1.3984749503826848	1.3984749503826848
884	zn-2201	zn	2201	-77.30399222	-23.445578479999995	-24.102634254412656	-27.814450069999996	4.368871590000001	3.7118158155873395	0.6570557744126617	0.6570557744126617
885	zn-2202	zn	2202	-77.19154252	-23.333128779999996	-23.427001127443795	-27.814450069999996	4.48132129	4.387448942556201	0.09387234744379924	0.09387234744379924
886	zn-2211	zn	2211	-84.88505851	-31.02664476999999	-31.91111290876389	-35.26682798	4.240183210000012	3.355715071236112	0.8844681387639	0.8844681387639
887	zn-2212	zn	2212	-85.39625259	-31.53783885	-30.856793070316797	-35.26682798	3.728989130000002	4.410034909683205	-0.6810457796832026	0.6810457796832026
888	zn-2213	zn	2213	-84.11296832	-30.25455457999999	-30.07350636141539	-35.26682798	5.012273400000012	5.193321618584612	-0.18104821858459985	0.18104821858459985
889	zn-2214	zn	2214	-84.28924326	-30.430829520000003	-30.78603445931578	-35.26682798	4.835998459999999	4.480793520684223	0.3552049393157759	0.3552049393157759
890	zn-2215	zn	2215	-84.4634539	-30.60504016	-31.16605311920309	-35.26682798	4.661787820000001	4.100774860796911	0.5610129592030901	0.5610129592030901
891	zn-2221	zn	2221	-92.5221685	-38.66375476	-37.16189236948777	-42.71920588999999	4.055451129999987	5.557313520512224	-1.5018623905122368	1.5018623905122368
892	zn-2222	zn	2222	-92.01435238	-38.15593864	-38.13686712262083	-42.71920588999999	4.5632672499999885	4.582338767379163	-0.019071517379174452	0.019071517379174452
893	zn-2223	zn	2223	-91.8010825	-37.942668760000004	-38.03687454050327	-42.71920588999999	4.776537129999987	4.682331349496721	0.09420578050326611	0.09420578050326611
894	zn-2224	zn	2224	-91.76558838	-37.907174639999994	-38.24510400609804	-42.71920588999999	4.812031249999997	4.474101883901952	0.33792936609804514	0.33792936609804514
895	zn-2225	zn	2225	-91.00901062	-37.150596879999995	-38.18700120144606	-42.71920588999999	5.568609009999996	4.532204688553932	1.0364043214460636	1.0364043214460636
896	zn-2301	zn	2301	-81.35015339	-27.49173965	-28.145492667569165	-31.197647504999996	3.705907854999996	3.0521548374308303	0.6537530175691657	0.6537530175691657
897	zn-2302	zn	2302	-81.51499596	-27.65658221999999	-28.831597664788724	-31.197647504999996	3.5410652850000055	2.3660498402112715	1.175015444788734	1.175015444788734
898	zn-2311	zn	2311	-89.15238676	-35.293973019999996	-36.95988172508574	-38.650025415	3.356052395000006	1.6901436899142652	1.6659087050857408	1.6659087050857408
899	zn-2312	zn	2312	-89.41963307	-35.56121933	-35.742956246980434	-38.650025415	3.0888060850000016	2.907069168019568	0.1817369169804337	0.1817369169804337
900	zn-2313	zn	2313	-88.0634371	-34.20502336	-35.13525478533745	-38.650025415	4.445002055000003	3.51477062966255	0.9302314253374533	0.9302314253374533
901	zn-2314	zn	2314	-88.53017439	-34.671760649999996	-36.08489496114469	-38.650025415	3.978264765000006	2.5651304538553106	1.4131343111446952	1.4131343111446952
902	zn-2315	zn	2315	-88.50722468	-34.64881093999999	-34.880551802579646	-38.650025415	4.001214475000012	3.769473612420356	0.23174086257965598	0.23174086257965598
903	zn-2316	zn	2316	-87.84534598	-33.98693224	-34.85630804507161	-38.650025415	4.663093175	3.7937173699283946	0.8693758050716056	0.8693758050716056
904	zn-2321	zn	2321	-96.13057247	-42.27215873	-42.96892793278528	-46.102403325	3.8302445949999964	3.13347539221472	0.6967692027852763	0.6967692027852763
905	zn-2322	zn	2322	-95.02131588	-41.16290214	-41.77526332612062	-46.102403325	4.9395011849999975	4.327139998879375	0.6123611861206228	0.6123611861206228
906	zn-2323	zn	2323	-96.0587419	-42.20032816	-42.39027442877412	-46.102403325	3.9020751649999994	3.7121288962258774	0.18994626877412202	0.18994626877412202
907	zn-2324	zn	2324	-95.5094676	-41.65105385999999	-42.16476637726569	-46.102403325	4.451349465000007	3.9376369477343047	0.5137125172657022	0.5137125172657022
908	zn-2325	zn	2325	-95.32990611	-41.47149236999999	-41.95734756303025	-46.102403325	4.6309109550000045	4.145055761969751	0.48585519303025393	0.48585519303025393
909	zn-2401	zn	2401	-85.44519667	-31.58678293	-32.88502439963246	-34.58084494	2.9940620100000004	1.6958205403675422	1.2982414696324582	1.2982414696324582
910	zn-2402	zn	2402	-85.99106592	-32.132652179999994	-33.854935452348236	-34.58084494	2.448192760000005	0.7259094876517622	1.7222832723482426	1.7222832723482426
911	zn-2411	zn	2411	-92.96610604	-39.1076923	-39.71682202900934	-42.03322285	2.925530550000005	2.3164008209906584	0.6091297290093465	0.6091297290093465
912	zn-2412	zn	2412	-92.92158967	-39.06317593	-38.68938917672349	-42.03322285	2.9700469200000015	3.3438336732765137	-0.37378675327651223	0.37378675327651223
913	zn-2413	zn	2413	-92.15644811	-38.298034369999996	-39.54985311008001	-42.03322285	3.735188480000005	2.4833697399199934	1.2518187400800116	1.2518187400800116
914	zn-2414	zn	2414	-92.86039671	-39.00198297	-39.68506424530387	-42.03322285	3.031239880000001	2.348158604696131	0.68308127530387	0.68308127530387
915	zn-2415	zn	2415	-92.07576197	-38.21734823	-38.91240556612182	-42.03322285	3.8158746200000024	3.120817283878182	0.6950573361218204	0.6950573361218204
916	zn-2421	zn	2421	-100.33945416	-46.48104042	-46.16504148119879	-49.48560076	3.0045603399999976	3.3205592788012055	-0.3159989388012079	0.3159989388012079
917	zn-2422	zn	2422	-99.15084519	-45.292431449999995	-45.67914440510345	-49.48560076	4.193169310000002	3.8064563548965467	0.38671295510345516	0.38671295510345516
918	zn-2423	zn	2423	-99.38848814	-45.530074400000004	-45.83487902814103	-49.48560076	3.9555263599999932	3.6507217318589653	0.30480462814102793	0.30480462814102793
919	zn-2424	zn	2424	-98.56812778	-44.709714039999994	-45.72196424999261	-49.48560076	4.775886720000003	3.7636365100073874	1.0122502099926152	1.0122502099926152
920	zn-2425	zn	2425	-99.59269056	-45.73427681999999	-46.33710854748702	-49.48560076	3.751323940000006	3.148492212512977	0.602831727487029	0.602831727487029
921	zn-2501	zn	2501	-89.96763447	-36.10922072999999	-37.52314203912092	-37.964042375	1.8548216450000083	0.4409003358790784	1.41392130912093	1.41392130912093
922	zn-2511	zn	2511	-97.52303643	-43.66462269	-43.913430921366455	-45.416420285	1.7517975949999993	1.5029893636335458	0.24880823136645347	0.24880823136645347
923	zn-2512	zn	2512	-96.54597043	-42.687556689999994	-44.16064743548012	-45.416420285	2.728863595000007	1.2557728495198788	1.4730907454801283	1.4730907454801283
924	zn-2513	zn	2513	-96.64641015	-42.78799640999999	-43.42761881439377	-45.416420285	2.62842387500001	1.9888014706062336	0.6396224043937764	0.6396224043937764
925	zn-2521	zn	2521	-103.81739037	-49.958976629999995	-50.03392446750165	-52.868798195	2.9098215650000014	2.8348737274983478	0.07494783750165368	0.07494783750165368
926	zn-2522	zn	2522	-103.18272699	-49.32431325	-50.03955539422417	-52.868798195	3.5444849449999936	2.8292428007758232	0.7152421442241703	0.7152421442241703
927	zn-2601	zn	2601	-94.55739938	-40.698985640000004	-42.09423511607933	-41.34723981	0.6482541699999942	-0.7469953060793344	1.3952494760793286	1.3952494760793286
928	zn-2611	zn	2611	-101.15320778	-47.29479404	-47.89112031391454	-48.79961772	1.5048236800000012	0.9084974060854591	0.5963262739145421	0.5963262739145421
929	zn-2621	zn	2621	-107.69598237	-53.83756862999999	-53.7051061217984	-56.251995629999996	2.4144270000000034	2.5468895082015948	-0.13246250820159133	0.13246250820159133
