# Supplementary material for: Fast evaluation of the adsorption energy of organic molecules on metals via graph neural networks
Source: Nat Comput Sci. 2023 May 1;3(5):433–42. doi: 10.1038/s43588-023-00437-y (PMC10766545; doi:10.1038/s43588-023-00437-y)
Supplement: Supplementary file 9 — Source data (.csv) for Supplementary Fig. 21. [file 43588_2023_437_MOESM9_ESM.csv]

	structure	energy_DFT	reduced_energy_DFT	graph	reduced_energy_GNN	adsorbate_energy	eads_DFT	eads_GNN	error	abs_error	C
1	i001101	-132.86937897	-6.950962350000012	Data(x=[6, 19], edge_index=[2, 10])	-5.96583723737956	-7.45237791	0.5014155599999883	1.48654067262044	-0.9851251126204517	0.9851251126204517	0
2	i010101	-129.49244499	-3.5740283699999935	Data(x=[6, 19], edge_index=[2, 10])	-5.776218306107523	-3.383197435	-0.19083093499999348	-2.3930208711075234	2.20218993610753	2.20218993610753	0
3	i011101	-136.92527676	-11.00686014	Data(x=[7, 19], edge_index=[2, 14])	-9.398534677261836	-10.835575345	-0.17128479500000005	1.4370406677381649	-1.608325462738165	1.608325462738165	0
4	i021101	-140.46237624	-14.543959619999995	Data(x=[5, 19], edge_index=[2, 12])	-16.241001672688007	-14.21877278	-0.3251868399999953	-2.022228892688007	1.697042052688012	1.697042052688012	0
5	i100101	-133.56660916	-7.648192540000011	Data(x=[6, 19], edge_index=[2, 10])	-7.745260603878975	-8.05740004	0.4092074999999884	0.3121394361210239	0.0970680638789645	0.0970680638789645	1
6	i101101	-141.69070394	-15.77228731999999	Data(x=[6, 19], edge_index=[2, 14])	-15.644454130739689	-15.50977795	-0.2625093699999894	-0.1346761807396888	-0.12783318926030063	0.12783318926030063	1
7	i102101	-148.72513249	-22.80671586999999	Data(x=[7, 19], edge_index=[2, 20])	-23.036905588902954	-22.96215586	0.15543999000000852	-0.07474972890295462	0.23018971890296314	0.23018971890296314	1
15	i103101	-154.11422008	-28.195803459999993	Data(x=[9, 19], edge_index=[2, 20])	-29.603503104180817	-30.41453377	2.218730310000005	0.8110306658191817	1.4076996441808234	1.4076996441808234	1
16	i103102	-156.14254234	-30.224125720000004	Data(x=[8, 19], edge_index=[2, 22])	-30.00248595365811	-30.41453377	0.19040804999999494	0.4120478163418895	-0.22163976634189453	0.22163976634189453	1
17	i110101	-137.83783813	-11.919421509999992	Data(x=[7, 19], edge_index=[2, 20])	-11.644084871832852	-11.440597475	-0.4788240349999917	-0.20348739683285189	-0.2753366381671398	0.2753366381671398	1
18	i111101	-144.68694271	-18.76852609000001	Data(x=[7, 19], edge_index=[2, 22])	-19.284820699299814	-18.892975385	0.12444929499999091	-0.3918453142998146	0.5162946092998055	0.5162946092998055	1
19	i111102	-144.49566254	-18.57724592000001	Data(x=[8, 19], edge_index=[2, 22])	-18.533973823547846	-18.892975385	0.3157294649999898	0.35900156145215334	-0.043272096452163566	0.043272096452163566	1
21	i112102	-152.44704797	-26.528631349999998	Data(x=[8, 19], edge_index=[2, 24])	-26.458322803637984	-26.345353295	-0.18327805499999883	-0.11296950863798472	-0.07030854636201411	0.07030854636201411	1
27	i113101	-159.8200282	-33.901611579999994	Data(x=[10, 19], edge_index=[2, 24])	-33.00219911622715	-33.797731205	-0.1038803749999957	0.7955320887728448	-0.8994124637728405	0.8994124637728405	1
28	i113102	-160.34223138	-34.423814759999985	Data(x=[9, 19], edge_index=[2, 24])	-33.42736623425675	-33.797731205	-0.6260835549999868	0.37036497074324615	-0.996448525743233	0.996448525743233	1
29	i120101	-141.42048844	-15.502071820000012	Data(x=[8, 19], edge_index=[2, 22])	-15.67075781535626	-14.82379491	-0.6782769100000117	-0.8469629053562606	0.16868599535624895	0.16868599535624895	1
30	i121101	-148.72780206	-22.809385439999986	Data(x=[8, 19], edge_index=[2, 26])	-23.40061017724181	-22.27617282	-0.5332126199999863	-1.1244373572418098	0.5912247372418236	0.5912247372418236	1
31	i121102	-148.10900062	-22.190583999999987	Data(x=[10, 19], edge_index=[2, 26])	-22.147274281850343	-22.27617282	0.08558882000001233	0.1288985381496559	-0.04330971814964357	0.04330971814964357	1
32	i122101	-156.22400275	-30.30558613000001	Data(x=[7, 19], edge_index=[2, 14])	-31.567162493209366	-29.72855073	-0.5770354000000104	-1.838611763209368	1.2615763632093575	1.2615763632093575	1
33	i123101	-163.47968709	-37.56127047	Data(x=[9, 19], edge_index=[2, 18])	-38.101212241587405	-37.18092864	-0.380341829999999	-0.920283601587407	0.539941771587408	0.539941771587408	1
34	i123102	-163.13767593	-37.21925931	Data(x=[9, 19], edge_index=[2, 16])	-37.719514867412094	-37.18092864	-0.038330670000000566	-0.5385862274120967	0.5002555574120962	0.5002555574120962	1
35	i130101	-145.74021394	-19.821797319999988	Data(x=[6, 19], edge_index=[2, 16])	-21.637014032182698	-18.206992345	-1.6148049749999878	-3.4300216871826983	1.8152167121827105	1.8152167121827105	1
36	i131101	-152.92910124	-27.010684619999992	Data(x=[8, 19], edge_index=[2, 18])	-27.587557850707533	-25.659370255	-1.3513143649999932	-1.9281875957075343	0.576873230707541	0.576873230707541	1
37	i131102	-152.17975647	-26.26133985	Data(x=[9, 19], edge_index=[2, 26])	-27.27993747624207	-25.659370255	-0.6019695949999999	-1.6205672212420694	1.0185976262420695	1.0185976262420695	1
38	i140101	-150.0676575	-24.149240879999994	Data(x=[5, 19], edge_index=[2, 8])	-27.923994240064623	-21.59018978	-2.5590510999999942	-6.3338044600646235	3.7747533600646292	3.7747533600646292	1
39	i141101	-156.56949086	-30.65107424	Data(x=[9, 19], edge_index=[2, 18])	-31.527254563117985	-29.04256769	-1.6085065500000013	-2.4846868731179867	0.8761803231179854	0.8761803231179854	1
40	i200101	-142.1522333	-16.233816680000004	Data(x=[7, 19], edge_index=[2, 22])	-16.98260758223629	-16.11480008	-0.11901660000000547	-0.8678075022362925	0.7487909022362871	0.7487909022362871	2
41	i201101	-150.49205086	-24.573634240000004	Data(x=[8, 19], edge_index=[2, 22])	-22.67038094427729	-23.56717799	-1.006456250000003	0.8967970457227104	-1.9032532957227133	1.9032532957227133	2
42	i202101	-148.4803864	-22.561969779999984	Data(x=[8, 19], edge_index=[2, 22])	-30.602413888810162	-31.0195559	8.457586120000016	0.4171420111898385	8.040444108810178	8.040444108810178	2
45	i202201	-156.26958574	-30.351169119999994	Data(x=[9, 19], edge_index=[2, 28])	-30.7586789947486	-31.0195559	0.6683867800000058	0.2608769052514006	0.4075098747486052	0.4075098747486052	2
46	i210101	-146.42617528	-20.507758659999993	Data(x=[8, 19], edge_index=[2, 22])	-19.863262928735736	-19.497997514999998	-1.0097611449999953	-0.36526541373573806	-0.6444957312642572	0.6444957312642572	2
47	i211101	-153.94204409	-28.023627469999994	Data(x=[7, 19], edge_index=[2, 20])	-28.263259871559626	-26.950375425	-1.0732520449999932	-1.3128844465596252	0.23963240155963206	0.23963240155963206	2
48	i211102	-153.39973229	-27.48131567	Data(x=[9, 19], edge_index=[2, 24])	-26.74606499632931	-26.950375425	-0.530940245	0.20431042867069138	-0.7352506736706914	0.7352506736706914	2
49	i211103	-153.09132716	-27.17291053999999	Data(x=[9, 19], edge_index=[2, 24])	-27.26399083873749	-26.950375425	-0.2225351149999888	-0.3136154137374909	0.09108029873750212	0.09108029873750212	2
50	i212101	-160.37160901	-34.453192389999984	Data(x=[10, 19], edge_index=[2, 32])	-33.91470778543711	-34.402753335	-0.05043905499998402	0.4880455495628908	-0.5384846045628748	0.5384846045628748	2
51	i212102	-159.96191974	-34.04350312000001	Data(x=[11, 19], edge_index=[2, 28])	-33.6912068423934	-34.402753335	0.35925021499998877	0.7115464926066011	-0.3522962776066123	0.3522962776066123	2
52	i212201	-160.35597119	-34.43755456999999	Data(x=[10, 19], edge_index=[2, 34])	-34.92076975514556	-34.402753335	-0.034801234999989106	-0.5180164201455568	0.4832151851455677	0.4832151851455677	2
53	i212202	-160.82423008	-34.905813460000005	Data(x=[10, 19], edge_index=[2, 26])	-34.13218281016112	-34.402753335	-0.5030601250000046	0.270570524838881	-0.7736306498388856	0.7736306498388856	2
54	i220101	-150.31571614	-24.397299520000004	Data(x=[9, 19], edge_index=[2, 20])	-23.702742005676747	-22.88119495	-1.516104570000003	-0.8215470556767457	-0.6945575143232574	0.6945575143232574	2
55	i220102	-150.4879027	-24.569486080000004	Data(x=[8, 19], edge_index=[2, 22])	-25.079871023378374	-22.88119495	-1.6882911300000032	-2.1986760733783726	0.5103849433783694	0.5103849433783694	2
56	i221101	-157.27443271	-31.35601609000001	Data(x=[6, 19], edge_index=[2, 16])	-33.70081524264098	-30.33357286	-1.022443230000011	-3.3672423826409776	2.3447991526409666	2.3447991526409666	2
57	i221102	-157.90347749	-31.985060869999998	Data(x=[9, 19], edge_index=[2, 28])	-30.8505788420496	-30.33357286	-1.6514880099999978	-0.5170059820496	-1.1344820279503978	1.1344820279503978	2
58	i221103	-156.3367726	-30.418355979999987	Data(x=[11, 19], edge_index=[2, 26])	-30.223593982491018	-30.33357286	-0.08478311999998667	0.10997887750898272	-0.1947619975089694	0.1947619975089694	2
59	i221104	-157.31774784	-31.399331220000008	Data(x=[9, 19], edge_index=[2, 24])	-31.686293796087746	-30.33357286	-1.0657583600000073	-1.3527209360877457	0.28696257608773834	0.28696257608773834	2
60	i221105	-157.4750215	-31.556604879999995	Data(x=[10, 19], edge_index=[2, 28])	-30.112197166236406	-30.33357286	-1.2230320199999944	0.22137569376359423	-1.4444077137635887	1.4444077137635887	2
61	i222101	-163.36329577	-37.444879150000006	Data(x=[11, 19], edge_index=[2, 32])	-37.42400603761816	-37.78595077	0.3410716199999939	0.36194473238183633	-0.020873112381842418	0.020873112381842418	2
62	i222102	-164.893402	-38.97498538000001	Data(x=[11, 19], edge_index=[2, 34])	-37.72407334601903	-37.78595077	-1.1890346100000073	0.06187742398096674	-1.250912033980974	1.250912033980974	2
63	i222103	-163.4766044	-37.55818778000001	Data(x=[10, 19], edge_index=[2, 26])	-38.46211055241609	-37.78595077	0.227762989999988	-0.676159782416093	0.903922772416081	0.903922772416081	2
64	i222104	-164.42613601	-38.50771938999999	Data(x=[12, 19], edge_index=[2, 36])	-37.61579742267466	-37.78595077	-0.7217686199999918	0.17015334732533915	-0.8919219673253309	0.8919219673253309	2
65	i222105	-164.27033187	-38.351915250000005	Data(x=[10, 19], edge_index=[2, 30])	-38.825183613492015	-37.78595077	-0.5659644800000052	-1.039232843492016	0.47326836349201074	0.47326836349201074	2
66	i222201	-165.62558247	-39.70716585000001	Data(x=[10, 19], edge_index=[2, 38])	-38.87054793913508	-37.78595077	-1.9212150800000103	-1.0845971691350798	-0.8366179108649305	0.8366179108649305	2
67	i222202	-165.14025701	-39.22184039	Data(x=[10, 19], edge_index=[2, 30])	-38.41833537901283	-37.78595077	-1.4358896199999975	-0.6323846090128313	-0.8035050109871662	0.8035050109871662	2
68	i230101	-154.34446487	-28.426048249999994	Data(x=[10, 19], edge_index=[2, 24])	-27.345524453075413	-26.264392385	-2.161655864999993	-1.0811320680754122	-1.080523796924581	1.080523796924581	2
69	i230102	-154.21572192	-28.29730529999999	Data(x=[10, 19], edge_index=[2, 28])	-27.77064104892397	-26.264392385	-2.03291291499999	-1.5062486639239694	-0.5266642510760207	0.5266642510760207	2
70	i231101	-161.9977674	-36.079350779999984	Data(x=[10, 19], edge_index=[2, 34])	-35.49873202386165	-33.716770295	-2.362580484999981	-1.7819617288616456	-0.5806187561383354	0.5806187561383354	2
71	i231102	-161.59301639	-35.67459977	Data(x=[10, 19], edge_index=[2, 26])	-35.44506139236403	-33.716770295	-1.957829474999997	-1.7282910973640284	-0.22953837763596852	0.22953837763596852	2
72	i231103	-160.45191477	-34.53349815	Data(x=[11, 19], edge_index=[2, 32])	-33.91273282745124	-33.716770295	-0.8167278549999963	-0.19596253245123307	-0.6207653225487633	0.6207653225487633	2
73	i231104	-161.09945074	-35.18103412000001	Data(x=[11, 19], edge_index=[2, 28])	-35.10059197622252	-33.716770295	-1.4642638250000033	-1.3838216812225141	-0.08044214377748915	0.08044214377748915	2
74	i231105	-161.2903843	-35.37196768	Data(x=[12, 19], edge_index=[2, 34])	-34.924166223588706	-33.716770295	-1.655197384999994	-1.2073959285887028	-0.4478014564112911	0.4478014564112911	2
75	i231106	-160.88711346	-34.96869683999999	Data(x=[11, 19], edge_index=[2, 26])	-34.568193825410845	-33.716770295	-1.2519265449999892	-0.8514235304108411	-0.40050301458914817	0.40050301458914817	2
76	i232101	-168.44917705	-42.53076043	Data(x=[10, 19], edge_index=[2, 20])	-42.778732589356906	-41.169148205	-1.3616122250000018	-1.609584384356907	0.2479721593569053	0.2479721593569053	2
77	i232102	-166.60274633	-40.68432971	Data(x=[11, 19], edge_index=[2, 30])	-42.10079381376267	-41.169148205	0.48481849499999896	-0.9316456087626719	1.4164641037626708	1.4164641037626708	2
78	i232103	-168.28514103	-42.36672441	Data(x=[11, 19], edge_index=[2, 30])	-41.94941328414512	-41.169148205	-1.1975762050000043	-0.7802650791451242	-0.41731112585488006	0.41731112585488006	2
79	i232104	-167.80482999	-41.88641337	Data(x=[11, 19], edge_index=[2, 28])	-42.13939046360994	-41.169148205	-0.7172651650000006	-0.9702422586099431	0.25297709360994247	0.25297709360994247	2
80	i232105	-167.80174746	-41.88333084	Data(x=[12, 19], edge_index=[2, 30])	-41.99336528518201	-41.169148205	-0.7141826350000002	-0.8242170801820095	0.11003444518200922	0.11003444518200922	2
81	i232201	-170.01322386	-44.09480724000001	Data(x=[11, 19], edge_index=[2, 28])	-42.92370828429699	-41.169148205	-2.9256590350000096	-1.7545600792969935	-1.171098955703016	1.171098955703016	2
82	i232202	-169.22832867	-43.309912049999994	Data(x=[11, 19], edge_index=[2, 36])	-42.581206936753034	-41.169148205	-2.140763844999995	-1.412058731753035	-0.72870511324696	0.72870511324696	2
83	i240101	-157.8862089	-31.967792280000012	Data(x=[11, 19], edge_index=[2, 28])	-31.84017517366648	-29.64758982	-2.3202024600000115	-2.1925853536664803	-0.12761710633353118	0.12761710633353118	2
84	i240102	-158.48730808	-32.56889145999999	Data(x=[11, 19], edge_index=[2, 34])	-32.53103844175435	-29.64758982	-2.9213016399999887	-2.883448621754347	-0.03785301824564158	0.03785301824564158	2
85	i241101	-165.35450653	-39.43608991000001	Data(x=[11, 19], edge_index=[2, 22])	-39.642807033794405	-37.09996773	-2.336122180000004	-2.542839303794402	0.2067171237943981	0.2067171237943981	2
86	i241102	-165.2336979	-39.31528128000001	Data(x=[11, 19], edge_index=[2, 32])	-39.213242189552076	-37.09996773	-2.2153135500000047	-2.1132744595520734	-0.10203909044793136	0.10203909044793136	2
87	i241103	-165.22511944	-39.306702819999984	Data(x=[11, 19], edge_index=[2, 26])	-39.03744796418119	-37.09996773	-2.206735089999981	-1.9374802341811872	-0.2692548558187937	0.2692548558187937	2
88	i241104	-164.66269481	-38.74427819	Data(x=[11, 19], edge_index=[2, 32])	-39.27559345033646	-37.09996773	-1.6443104599999998	-2.1756257203364555	0.5313152603364557	0.5313152603364557	2
89	i241105	-164.58278976	-38.664373139999995	Data(x=[11, 19], edge_index=[2, 32])	-39.39478446124697	-37.09996773	-1.564405409999992	-2.294816731246968	0.7304113212469758	0.7304113212469758	2
90	i242101	-172.60087562	-46.68245900000001	Data(x=[15, 19], edge_index=[2, 34])	-45.6290470696826	-44.55234564	-2.13011336000001	-1.0767014296826005	-1.0534119303174094	1.0534119303174094	2
91	i242102	-171.80466916	-45.88625254	Data(x=[12, 19], edge_index=[2, 26])	-46.34991821684194	-44.55234564	-1.3339069000000023	-1.7975725768419437	0.4636656768419414	0.4636656768419414	2
92	i242103	-171.79199004	-45.87357342	Data(x=[13, 19], edge_index=[2, 36])	-45.92234670228768	-44.55234564	-1.321227780000001	-1.3700010622876846	0.04877328228768363	0.04877328228768363	2
93	i242104	-171.21795001	-45.29953339000001	Data(x=[12, 19], edge_index=[2, 30])	-45.66452053015686	-44.55234564	-0.747187750000009	-1.112174890156858	0.36498714015684897	0.36498714015684897	2
94	i242105	-171.78998695	-45.87157033000001	Data(x=[13, 19], edge_index=[2, 30])	-45.81253903827286	-44.55234564	-1.3192246900000129	-1.260193398272861	-0.059031291727151824	0.059031291727151824	2
95	i242201	-173.16219695	-47.24378033000001	Data(x=[12, 19], edge_index=[2, 24])	-47.026621495463615	-44.55234564	-2.6914346900000083	-2.474275855463617	-0.2171588345363915	0.2171588345363915	2
96	i250101	-162.16524014	-36.24682352000001	Data(x=[10, 19], edge_index=[2, 30])	-36.62920256790376	-33.030787255	-3.2160362650000067	-3.598415312903761	0.3823790479037541	0.3823790479037541	2
97	i251101	-169.68205473	-43.76363811	Data(x=[11, 19], edge_index=[2, 20])	-43.810795110595706	-40.483165165	-3.2804729449999996	-3.327629945595703	0.04715700059570338	0.04715700059570338	2
98	i251102	-168.90917781	-42.990761189999986	Data(x=[11, 19], edge_index=[2, 30])	-43.955341366997004	-40.483165165	-2.507596024999984	-3.4721762019970015	0.9645801769970177	0.9645801769970177	2
99	i251103	-168.91496788	-42.996551260000004	Data(x=[12, 19], edge_index=[2, 36])	-43.39175265878511	-40.483165165	-2.5133860950000013	-2.908587493785106	0.39520139878510463	0.39520139878510463	2
100	i252101	-176.187122	-50.268705379999986	Data(x=[13, 19], edge_index=[2, 26])	-50.20338504854107	-47.935543075	-2.3331623049999877	-2.267841973541074	-0.06532033145891347	0.06532033145891347	2
101	i252102	-175.64448605	-49.72606943000001	Data(x=[13, 19], edge_index=[2, 38])	-50.0987605010078	-47.935543075	-1.7905263550000114	-2.1632174260078045	0.3726910710077931	0.3726910710077931	2
102	i260101	-166.65531602	-40.736899399999984	Data(x=[10, 19], edge_index=[2, 18])	-41.45826190122223	-36.41398469	-4.322914709999985	-5.04427721122223	0.7213625012222451	0.7213625012222451	2
103	i261101	-173.29599388	-47.377577259999995	Data(x=[12, 19], edge_index=[2, 24])	-47.70913252844143	-43.8663626	-3.511214659999993	-3.8427699284414274	0.33155526844143424	0.33155526844143424	2
104	i262101	-179.94184724	-54.023430619999985	Data(x=[13, 19], edge_index=[2, 28])	-54.03655803870392	-51.31874051	-2.704690109999987	-2.7178175287039252	0.013127418703938076	0.013127418703938076	2
105	i300101	-150.54433653	-24.625919910000007	Data(x=[11, 19], edge_index=[2, 36])	-24.467262020786762	-24.172200120000007	-0.45371979000000096	-0.29506190078675587	-0.15865788921324508	0.15865788921324508	3
106	i301101	-157.94561233	-32.02719570999999	Data(x=[9, 19], edge_index=[2, 28])	-31.960789991497045	-31.624578030000002	-0.40261767999998455	-0.33621196149704247	-0.06640571850294208	0.06640571850294208	3
107	i310101	-154.9921619	-29.07374528000001	Data(x=[11, 19], edge_index=[2, 36])	-28.824299506092075	-27.555397555000006	-1.5183477250000053	-1.2689019510920687	-0.24944577390793654	0.24944577390793654	3
108	i310102	-154.33728535	-28.41886873	Data(x=[12, 19], edge_index=[2, 30])	-28.371781516420846	-27.555397555000006	-0.8634711749999937	-0.8163839614208399	-0.0470872135791538	0.0470872135791538	3
109	i311101	-162.08167236	-36.16325574	Data(x=[9, 19], edge_index=[2, 28])	-36.3063336806171	-35.007775465	-1.155480274999995	-1.2985582156170992	0.1430779406171041	0.1430779406171041	3
110	i311102	-161.78394254	-35.865525919999996	Data(x=[10, 19], edge_index=[2, 28])	-35.82675647007657	-35.007775465	-0.8577504549999944	-0.8189810050765658	-0.03876944992342857	0.03876944992342857	3
111	i311103	-162.13658409	-36.21816747000001	Data(x=[12, 19], edge_index=[2, 38])	-35.09395749526763	-35.007775465	-1.2103920050000099	-0.08618203026762927	-1.1242099747323806	1.1242099747323806	3
112	i311104	-161.51769231	-35.59927569	Data(x=[12, 19], edge_index=[2, 36])	-35.55810706889058	-35.007775465	-0.5915002249999972	-0.5503316038905766	-0.041168621109420656	0.041168621109420656	3
113	i320101	-158.7970241	-32.878607479999985	Data(x=[10, 19], edge_index=[2, 26])	-32.67668470382453	-30.938594990000006	-1.9400124899999796	-1.7380897138245217	-0.20192277617545784	0.20192277617545784	3
114	i320102	-158.6916797	-32.77326308000001	Data(x=[13, 19], edge_index=[2, 40])	-32.02555942758274	-30.938594990000006	-1.834668090000001	-1.0869644375827363	-0.7477036524172647	0.7477036524172647	3
115	i320103	-157.51384552	-31.595428899999987	Data(x=[13, 19], edge_index=[2, 32])	-31.861918083213332	-30.938594990000006	-0.6568339099999818	-0.9233230932133267	0.2664891832133449	0.2664891832133449	3
116	i320104	-158.72305962	-32.804642999999984	Data(x=[9, 19], edge_index=[2, 28])	-33.31943248386574	-30.938594990000006	-1.8660480099999788	-2.3808374938657337	0.514789483865755	0.514789483865755	3
117	i321101	-166.21244999	-40.29403337000001	Data(x=[10, 19], edge_index=[2, 30])	-40.118627231236225	-38.3909729	-1.9030604700000069	-1.7276543312362236	-0.1754061387637833	0.1754061387637833	3
118	i321102	-166.10785324	-40.189436619999995	Data(x=[12, 19], edge_index=[2, 38])	-39.616583725374944	-38.3909729	-1.7984637199999938	-1.2256108253749431	-0.5728528946250506	0.5728528946250506	3
120	i321104	-166.12411642	-40.205699800000005	Data(x=[11, 19], edge_index=[2, 34])	-40.011412273693566	-38.3909729	-1.8147269000000037	-1.6204393736935643	-0.19428752630643942	0.19428752630643942	3
121	i321105	-166.37508751	-40.456670889999984	Data(x=[12, 19], edge_index=[2, 34])	-39.08491125679994	-38.3909729	-2.0656979899999826	-0.69393835679994	-1.3717596332000426	1.3717596332000426	3
122	i321106	-165.81388611	-39.895469489999996	Data(x=[12, 19], edge_index=[2, 34])	-39.223071050225975	-38.3909729	-1.5044965899999951	-0.8320981502259741	-0.672398439774021	0.672398439774021	3
123	i321107	-165.06299942	-39.14458280000001	Data(x=[12, 19], edge_index=[2, 36])	-40.05809706543184	-38.3909729	-0.7536099000000078	-1.6671241654318365	0.9135142654318287	0.9135142654318287	3
124	i321108	-164.96445	-39.04603338	Data(x=[11, 19], edge_index=[2, 32])	-39.60979538141418	-38.3909729	-0.655060479999996	-1.218822481414179	0.5637620014141831	0.5637620014141831	3
125	i321109	-165.60706925	-39.68865262999999	Data(x=[12, 19], edge_index=[2, 32])	-39.717878401885514	-38.3909729	-1.2976797299999916	-1.3269055018855127	0.029225771885521112	0.029225771885521112	3
126	i330101	-163.10364239	-37.18522577	Data(x=[11, 19], edge_index=[2, 28])	-36.8594321468761	-34.321792425000005	-2.863433344999997	-2.537639721876097	-0.32579362312390003	0.32579362312390003	3
127	i330102	-162.80794914	-36.88953252	Data(x=[12, 19], edge_index=[2, 34])	-36.090845096192844	-34.321792425000005	-2.567740094999998	-1.7690526711928385	-0.7986874238071593	0.7986874238071593	3
129	i330104	-162.93599853	-37.017581910000004	Data(x=[11, 19], edge_index=[2, 34])	-37.23636436079479	-34.321792425000005	-2.695789484999999	-2.9145719357947826	0.21878245079478376	0.21878245079478376	3
130	i330105	-162.83767928	-36.91926266	Data(x=[10, 19], edge_index=[2, 34])	-36.630428879025224	-34.321792425000005	-2.597470234999996	-2.308636454025219	-0.28883378097477674	0.28883378097477674	3
131	i331101	-170.41109096	-44.49267433999999	Data(x=[13, 19], edge_index=[2, 30])	-42.952983591743475	-41.774170335	-2.7185040049999927	-1.1788132567434744	-1.5396907482565183	1.5396907482565183	3
132	i331102	-169.68792236	-43.769505739999985	Data(x=[10, 19], edge_index=[2, 32])	-45.06099403783751	-41.774170335	-1.9953354049999845	-3.286823702837509	1.2914882978375246	1.2914882978375246	3
133	i331103	-169.42415292	-43.50573630000001	Data(x=[12, 19], edge_index=[2, 38])	-43.234417401193866	-41.774170335	-1.7315659650000086	-1.4602470661938654	-0.27131889880614324	0.27131889880614324	3
134	i331104	-169.76530155	-43.84688493	Data(x=[12, 19], edge_index=[2, 32])	-43.40862706725049	-41.774170335	-2.0727145950000008	-1.6344567322504915	-0.4382578627495093	0.4382578627495093	3
135	i331105	-170.07686909	-44.15845247	Data(x=[13, 19], edge_index=[2, 44])	-43.36977780649806	-41.774170335	-2.3842821349999994	-1.595607471498056	-0.7886746635019435	0.7886746635019435	3
136	i331106	-169.74343642	-43.82501979999999	Data(x=[12, 19], edge_index=[2, 30])	-43.10133279049897	-41.774170335	-2.0508494649999918	-1.3271624554989714	-0.7236870095010204	0.7236870095010204	3
137	i331107	-168.88035784	-42.961941219999986	Data(x=[11, 19], edge_index=[2, 24])	-43.85731226055145	-41.774170335	-1.1877708849999848	-2.083141925551452	0.895371040551467	0.895371040551467	3
138	i331108	-169.9808689	-44.06245227999999	Data(x=[13, 19], edge_index=[2, 34])	-43.560717203865295	-41.774170335	-2.288281944999987	-1.786546868865294	-0.5017350761346933	0.5017350761346933	3
139	i331109	-169.56266416	-43.644247539999995	Data(x=[12, 19], edge_index=[2, 34])	-43.52442160971785	-41.774170335	-1.870077204999994	-1.7502512747178471	-0.11982593028214694	0.11982593028214694	3
140	i33110a	-169.62780571	-43.70938908999999	Data(x=[11, 19], edge_index=[2, 38])	-43.750216719073066	-41.774170335	-1.9352187549999869	-1.976046384073065	0.04082762907307824	0.04082762907307824	3
141	i33110b	-168.31580807	-42.39739145	Data(x=[13, 19], edge_index=[2, 38])	-43.5841158630724	-41.774170335	-0.6232211149999998	-1.8099455280723973	1.1867244130723975	1.1867244130723975	3
142	i33110c	-169.61113921	-43.69272259	Data(x=[12, 19], edge_index=[2, 36])	-43.89685964598728	-41.774170335	-1.9185522550000016	-2.122689310987276	0.2041370559872746	0.2041370559872746	3
143	i33110d	-169.87338288	-43.954966260000006	Data(x=[13, 19], edge_index=[2, 32])	-43.70607411162591	-41.774170335	-2.1807959250000053	-1.9319037766259086	-0.24889214837409668	0.24889214837409668	3
144	i33110e	-169.74634787	-43.82793124999999	Data(x=[13, 19], edge_index=[2, 34])	-43.701972629111054	-41.774170335	-2.053760914999991	-1.9278022941110535	-0.1259586208889374	0.1259586208889374	3
145	i340101	-167.12338561	-41.20496899000001	Data(x=[12, 19], edge_index=[2, 26])	-40.572219965485814	-37.704989860000005	-3.499979130000007	-2.8672301054858096	-0.6327490245141973	0.6327490245141973	3
147	i340103	-167.21789568	-41.299479059999996	Data(x=[11, 19], edge_index=[2, 28])	-41.3127717986207	-37.704989860000005	-3.594489199999991	-3.607781938620697	0.01329273862070579	0.01329273862070579	3
148	i340104	-166.9804339	-41.062017280000006	Data(x=[13, 19], edge_index=[2, 38])	-40.64001384304524	-37.704989860000005	-3.3570274200000014	-2.935023983045234	-0.4220034369547676	0.4220034369547676	3
149	i340105	-165.74425965	-39.82584303	Data(x=[11, 19], edge_index=[2, 36])	-40.003948769677166	-37.704989860000005	-2.1208531699999966	-2.298958909677161	0.17810573967716437	0.17810573967716437	3
150	i340106	-166.85301404	-40.93459742	Data(x=[12, 19], edge_index=[2, 36])	-40.74032792995119	-37.704989860000005	-3.229607559999998	-3.0353380699511874	-0.19426949004881067	0.19426949004881067	3
151	i341101	-173.95630865	-48.03789203000001	Data(x=[12, 19], edge_index=[2, 34])	-48.07709475876379	-45.15736777	-2.8805242600000085	-2.9197269887637916	0.03920272876378306	0.03920272876378306	3
152	i341102	-173.86653217	-47.94811555	Data(x=[14, 19], edge_index=[2, 42])	-47.17543457969952	-45.15736777	-2.7907477799999967	-2.018066809699519	-0.7726809703004776	0.7726809703004776	3
153	i341103	-174.49847772	-48.58006110000001	Data(x=[14, 19], edge_index=[2, 34])	-47.35880253929997	-45.15736777	-3.4226933300000084	-2.201434769299972	-1.2212585607000364	1.2212585607000364	3
154	i341104	-174.45566675	-48.537250130000004	Data(x=[14, 19], edge_index=[2, 44])	-47.87888246379042	-45.15736777	-3.3798823600000034	-2.721514693790418	-0.6583676662095854	0.6583676662095854	3
155	i341105	-173.30885839	-47.39044177000001	Data(x=[13, 19], edge_index=[2, 32])	-48.02553916948128	-45.15736777	-2.233074000000009	-2.8681713994812768	0.6350973994812676	0.6350973994812676	3
156	i341106	-173.56425609	-47.645839469999984	Data(x=[13, 19], edge_index=[2, 32])	-47.74416277160025	-45.15736777	-2.488471699999984	-2.586795001600251	0.09832330160026714	0.09832330160026714	3
157	i341107	-173.52909397	-47.61067734999999	Data(x=[13, 19], edge_index=[2, 40])	-47.05768345094848	-45.15736777	-2.4533095799999884	-1.9003156809484807	-0.5529938990515078	0.5529938990515078	3
158	i341108	-173.49998846	-47.581571839999995	Data(x=[15, 19], edge_index=[2, 38])	-46.95276265971732	-45.15736777	-2.4242040699999947	-1.795394889717322	-0.6288091802826727	0.6288091802826727	3
159	i341109	-174.05513527	-48.13671864999999	Data(x=[12, 19], edge_index=[2, 36])	-47.98103831384135	-45.15736777	-2.9793508799999913	-2.8236705438413523	-0.15568033615863897	0.15568033615863897	3
160	i34110a	-173.20778879	-47.28937216999999	Data(x=[14, 19], edge_index=[2, 40])	-47.4950080429051	-45.15736777	-2.1320043999999925	-2.337640272905098	0.20563587290510554	0.20563587290510554	3
161	i34110b	-172.68551429	-46.767097669999984	Data(x=[14, 19], edge_index=[2, 46])	-46.6406756651559	-45.15736777	-1.6097298999999836	-1.483307895155896	-0.1264220048440876	0.1264220048440876	3
162	i34110c	-172.96601719	-47.04760057	Data(x=[13, 19], edge_index=[2, 32])	-47.19244218300581	-45.15736777	-1.8902327999999997	-2.035074413005809	0.14484161300580922	0.14484161300580922	3
163	i34110d	-173.55485852	-47.63644190000001	Data(x=[14, 19], edge_index=[2, 50])	-47.85331364726163	-45.15736777	-2.479074130000008	-2.6959458772616287	0.21687174726162084	0.21687174726162084	3
164	i34110e	-172.93089203	-47.01247540999999	Data(x=[14, 19], edge_index=[2, 36])	-47.7044844877863	-45.15736777	-1.8551076399999928	-2.5471167177863023	0.6920090777863095	0.6920090777863095	3
165	i34110f	-172.41586837	-46.497451749999996	Data(x=[11, 19], edge_index=[2, 22])	-48.078316476959714	-45.15736777	-1.3400839799999957	-2.920948706959713	1.5808647269597174	1.5808647269597174	3
166	i341110	-173.60345666	-47.685040040000004	Data(x=[14, 19], edge_index=[2, 38])	-47.40478920635486	-45.15736777	-2.5276722700000036	-2.2474214363548626	-0.28025083364514103	0.28025083364514103	3
167	i350101	-171.03255423	-45.114137609999986	Data(x=[13, 19], edge_index=[2, 26])	-44.647867274133446	-41.088187295000004	-4.025950314999982	-3.559679979133442	-0.46627033586653965	0.46627033586653965	3
168	i350102	-170.89593673	-44.977520109999986	Data(x=[13, 19], edge_index=[2, 32])	-45.025295524011376	-41.088187295000004	-3.8893328149999817	-3.937108229011372	0.04777541401139018	0.04777541401139018	3
169	i350103	-170.13328766	-44.214871040000006	Data(x=[14, 19], edge_index=[2, 38])	-44.01292287459923	-41.088187295000004	-3.126683745000001	-2.924735579599222	-0.2019481654007791	0.2019481654007791	3
170	i350104	-170.8630802	-44.94466358000001	Data(x=[14, 19], edge_index=[2, 32])	-44.902712637583264	-41.088187295000004	-3.8564762850000065	-3.8145253425832593	-0.04195094241674724	0.04195094241674724	3
171	i350105	-171.19363271	-45.27521609	Data(x=[12, 19], edge_index=[2, 40])	-45.13405600100113	-41.088187295000004	-4.187028794999996	-4.045868706001123	-0.14116008899887333	0.14116008899887333	3
172	i351101	-177.0035501	-51.08513348000001	Data(x=[13, 19], edge_index=[2, 26])	-52.79896898855567	-48.540565205	-2.5445682750000103	-4.258403783555671	1.7138355085556611	1.7138355085556611	3
173	i351102	-178.63459055	-52.71617393000001	Data(x=[15, 19], edge_index=[2, 44])	-52.27389885045672	-48.540565205	-4.175608725000011	-3.7333336454567174	-0.44227507954329326	0.44227507954329326	3
174	i351103	-177.6156383	-51.69722168	Data(x=[13, 19], edge_index=[2, 28])	-52.05054258456779	-48.540565205	-3.1566564749999984	-3.5099773795677933	0.35332090456779497	0.35332090456779497	3
176	i351105	-178.13222467	-52.21380805	Data(x=[14, 19], edge_index=[2, 46])	-51.7845272261839	-48.540565205	-3.673242844999997	-3.243962021183897	-0.4292808238161001	0.4292808238161001	3
177	i351106	-177.27522533	-51.35680871000001	Data(x=[17, 19], edge_index=[2, 44])	-50.9855005614276	-48.540565205	-2.81624350500001	-2.4449353564275995	-0.37130814857241035	0.37130814857241035	3
178	i351107	-177.82296455	-51.90454792999999	Data(x=[14, 19], edge_index=[2, 34])	-52.13651985437394	-48.540565205	-3.3639827249999925	-3.5959546493739367	0.2319719243739442	0.2319719243739442	3
179	i351108	-177.11172115	-51.19330452999999	Data(x=[14, 19], edge_index=[2, 38])	-51.78142700143862	-48.540565205	-2.6527393249999918	-3.2408617964386224	0.5881224714386306	0.5881224714386306	3
180	i351109	-177.77392728	-51.85551066000001	Data(x=[14, 19], edge_index=[2, 34])	-51.575197754920254	-48.540565205	-3.3149454550000073	-3.0346325499202536	-0.2803129050797537	0.2803129050797537	3
181	i35110a	-177.92469219	-52.00627557	Data(x=[13, 19], edge_index=[2, 46])	-52.33317285112358	-48.540565205	-3.4657103649999996	-3.792607646123578	0.3268972811235784	0.3268972811235784	3
182	i35110b	-176.54643733	-50.62802071	Data(x=[12, 19], edge_index=[2, 38])	-51.65366559145451	-48.540565205	-2.087455505000001	-3.113100386454512	1.025644881454511	1.025644881454511	3
183	i35110c	-177.16907478	-51.250658159999986	Data(x=[13, 19], edge_index=[2, 34])	-51.500174612547404	-48.540565205	-2.710092954999986	-2.959609407547404	0.24951645254741806	0.24951645254741806	3
184	i35110d	-177.51888185	-51.60046523000001	Data(x=[15, 19], edge_index=[2, 36])	-52.12835822567416	-48.540565205	-3.0599000250000117	-3.5877930206741624	0.5278929956741507	0.5278929956741507	3
185	i35110e	-177.57229207	-51.65387545	Data(x=[15, 19], edge_index=[2, 34])	-51.445679550913816	-48.540565205	-3.113310245000001	-2.905114345913816	-0.20819589908618497	0.20819589908618497	3
186	i360101	-174.45664804	-48.53823142	Data(x=[14, 19], edge_index=[2, 30])	-48.96340078771925	-44.471384730000004	-4.066846689999998	-4.492016057719248	0.4251693677192492	0.4251693677192492	3
187	i360102	-175.17457386	-49.25615724000001	Data(x=[12, 19], edge_index=[2, 34])	-49.018015265417105	-44.471384730000004	-4.784772510000003	-4.546630535417101	-0.2381419745829021	0.2381419745829021	3
188	i360103	-174.50501334	-48.58659672	Data(x=[13, 19], edge_index=[2, 40])	-48.87191660018039	-44.471384730000004	-4.115211989999999	-4.400531870180387	0.28531988018038845	0.28531988018038845	3
189	i360104	-174.42709628	-48.50867966	Data(x=[15, 19], edge_index=[2, 36])	-49.01297452962757	-44.471384730000004	-4.0372949299999945	-4.541589799627566	0.5042948696275715	0.5042948696275715	3
190	i361101	-182.0072552	-56.08883858	Data(x=[14, 19], edge_index=[2, 26])	-56.18283099931158	-51.92376264	-4.165075940000001	-4.259068359311577	0.09399241931157576	0.09399241931157576	3
191	i361102	-181.8494922	-55.931075579999984	Data(x=[16, 19], edge_index=[2, 44])	-55.580375806876425	-51.92376264	-4.007312939999984	-3.6566131668764257	-0.3506997731235586	0.3506997731235586	3
192	i361103	-181.68561618	-55.76719956000001	Data(x=[14, 19], edge_index=[2, 34])	-56.05092906694544	-51.92376264	-3.843436920000009	-4.127166426945443	0.2837295069454342	0.2837295069454342	3
193	i361104	-181.3252717	-55.40685508	Data(x=[15, 19], edge_index=[2, 32])	-56.5452346414888	-51.92376264	-3.48309244	-4.621472001488797	1.1383795614887973	1.1383795614887973	3
194	i361105	-181.88665845	-55.96824183	Data(x=[13, 19], edge_index=[2, 34])	-56.15435256444776	-51.92376264	-4.044479189999997	-4.230589924447763	0.18611073444776594	0.18611073444776594	3
195	i361106	-181.00749972	-55.089083099999996	Data(x=[14, 19], edge_index=[2, 44])	-55.78225210820616	-51.92376264	-3.1653204599999967	-3.858489468206159	0.6931690082061621	0.6931690082061621	3
196	i361107	-181.15006949	-55.23165286999999	Data(x=[16, 19], edge_index=[2, 44])	-55.90772509303571	-51.92376264	-3.307890229999991	-3.9839624530357085	0.6760722230357175	0.6760722230357175	3
197	i361108	-181.48696454	-55.56854792	Data(x=[13, 19], edge_index=[2, 28])	-55.778305636928565	-51.92376264	-3.6447852800000007	-3.854542996928565	0.20975771692856426	0.20975771692856426	3
198	i361109	-181.10285162	-55.18443499999999	Data(x=[15, 19], edge_index=[2, 40])	-55.99632951625562	-51.92376264	-3.260672359999994	-4.072566876255621	0.8118945162556273	0.8118945162556273	3
199	i370101	-178.83615477	-52.917738150000005	Data(x=[15, 19], edge_index=[2, 34])	-53.197007991832734	-47.85458216500001	-5.0631559849999945	-5.342425826832724	0.27926984183272907	0.27926984183272907	3
200	i370102	-178.78453765	-52.86612103	Data(x=[14, 19], edge_index=[2, 38])	-52.850205369512565	-47.85458216500001	-5.0115388649999915	-4.995623204512555	-0.015915660487436867	0.015915660487436867	3
201	i371101	-186.35002695	-60.43161033	Data(x=[16, 19], edge_index=[2, 32])	-60.31270353521681	-55.306960075	-5.124650254999999	-5.005743460216813	-0.11890679478318589	0.11890679478318589	3
202	i371102	-185.38212096	-59.46370434000001	Data(x=[15, 19], edge_index=[2, 36])	-60.186880339814195	-55.306960075	-4.1567442650000075	-4.879920264814196	0.7231759998141882	0.7231759998141882	3
203	i371103	-185.58768208	-59.669265460000005	Data(x=[15, 19], edge_index=[2, 40])	-59.59173249192679	-55.306960075	-4.362305385000006	-4.284772416926792	-0.07753296807321419	0.07753296807321419	3
204	i371104	-185.42508299	-59.50666636999999	Data(x=[16, 19], edge_index=[2, 44])	-59.97664721044887	-55.306960075	-4.1997062949999915	-4.669687135448868	0.46998084044887634	0.46998084044887634	3
205	i380101	-183.34219168	-57.42377506000001	Data(x=[14, 19], edge_index=[2, 26])	-57.38451829867817	-51.23777960000001	-6.185995460000001	-6.146738698678156	-0.039256761321844635	0.039256761321844635	3
206	i381101	-189.9889916	-64.07057497999999	Data(x=[14, 19], edge_index=[2, 28])	-64.04415183621461	-58.69015751	-5.3804174699999905	-5.353994326214611	-0.026423143785379466	0.026423143785379466	3
207	i401101	-166.78957348	-40.87115686	Data(x=[12, 19], edge_index=[2, 38])	-40.17861543182588	-39.68197806999999	-1.1891787900000068	-0.4966373618258899	-0.6925414281741169	0.6925414281741169	4
208	i411101	-170.16886366	-44.25044704	Data(x=[10, 19], edge_index=[2, 30])	-44.91331081328654	-43.06517550499999	-1.1852715350000054	-1.848135308286551	0.6628637732865457	0.6628637732865457	4
209	i411102	-170.3925366	-44.47411998	Data(x=[13, 19], edge_index=[2, 36])	-44.20257854927564	-43.06517550499999	-1.4089444750000055	-1.1374030442756506	-0.2715414307243549	0.2715414307243549	4
210	i411103	-170.50347624	-44.585059619999996	Data(x=[11, 19], edge_index=[2, 32])	-45.06134769310475	-43.06517550499999	-1.5198841150000035	-1.996172188104758	0.4762880731047545	0.4762880731047545	4
211	i411104	-170.11076089	-44.19234426999999	Data(x=[13, 19], edge_index=[2, 48])	-44.66140721865058	-43.06517550499999	-1.1271687650000004	-1.5962317136505888	0.4690629486505884	0.4690629486505884	4
212	i411105	-169.95600471	-44.03758809	Data(x=[13, 19], edge_index=[2, 48])	-44.8365561379819	-43.06517550499999	-0.9724125850000078	-1.7713806329819093	0.7989680479819015	0.7989680479819015	4
213	i421101	-175.01939671	-49.10098008999999	Data(x=[11, 19], edge_index=[2, 36])	-48.221280470509534	-46.44837293999999	-2.6526071500000015	-1.772907530509542	-0.8796996194904594	0.8796996194904594	4
214	i421102	-175.20198746	-49.283570839999996	Data(x=[12, 19], edge_index=[2, 40])	-47.58595945108033	-46.44837293999999	-2.8351979000000043	-1.137586511080336	-1.6976113889196682	1.6976113889196682	4
215	i421103	-173.765995	-47.84757838	Data(x=[14, 19], edge_index=[2, 38])	-48.24153527217865	-46.44837293999999	-1.39920544000001	-1.7931623321786603	0.39395689217865026	0.39395689217865026	4
216	i421104	-174.21657202	-48.2981554	Data(x=[13, 19], edge_index=[2, 48])	-48.975769536221506	-46.44837293999999	-1.8497824600000072	-2.5273965962215144	0.6776141362215071	0.6776141362215071	4
217	i421105	-174.43790043	-48.51948381000001	Data(x=[14, 19], edge_index=[2, 46])	-47.81039735093594	-46.44837293999999	-2.0711108700000196	-1.3620244109359518	-0.7090864590640678	0.7090864590640678	4
218	i421106	-174.66126753	-48.74285091	Data(x=[14, 19], edge_index=[2, 42])	-47.763370386244304	-46.44837293999999	-2.2944779700000097	-1.3149974462443126	-0.9794805237556972	0.9794805237556972	4
219	i421107	-173.95752443	-48.039107810000004	Data(x=[12, 19], edge_index=[2, 40])	-49.01014069456411	-46.44837293999999	-1.5907348700000128	-2.5617677545641158	0.971032884564103	0.971032884564103	4
220	i421108	-174.19465543	-48.27623881000001	Data(x=[15, 19], edge_index=[2, 46])	-47.37618446603847	-46.44837293999999	-1.8278658700000179	-0.9278115260384752	-0.9000543439615427	0.9000543439615427	4
221	i421109	-175.34994472	-49.431528099999994	Data(x=[14, 19], edge_index=[2, 42])	-48.22546462568427	-46.44837293999999	-2.9831551600000026	-1.777091685684276	-1.2060634743157266	1.2060634743157266	4
222	i42110a	-173.83033059	-47.911913969999986	Data(x=[15, 19], edge_index=[2, 48])	-47.496918699933296	-46.44837293999999	-1.4635410299999947	-1.0485457599333046	-0.4149952700666901	0.4149952700666901	4
223	i42110b	-173.96327492	-48.0448583	Data(x=[13, 19], edge_index=[2, 42])	-48.75143957011629	-46.44837293999999	-1.5964853600000097	-2.303066630116298	0.7065812701162884	0.7065812701162884	4
224	i42110c	-173.7125033	-47.79408668000001	Data(x=[14, 19], edge_index=[2, 48])	-48.144456901321654	-46.44837293999999	-1.345713740000015	-1.696083961321662	0.3503702213216471	0.3503702213216471	4
225	i42110d	-173.56283138	-47.644414760000004	Data(x=[14, 19], edge_index=[2, 46])	-48.779718212718734	-46.44837293999999	-1.196041820000012	-2.3313452727187425	1.1353034527187305	1.1353034527187305	4
226	i42110e	-173.93001209	-48.01159546999999	Data(x=[14, 19], edge_index=[2, 42])	-48.18438320311523	-46.44837293999999	-1.5632225299999973	-1.73601026311524	0.17278773311524276	0.17278773311524276	4
227	i431101	-178.87313817	-52.95472155	Data(x=[12, 19], edge_index=[2, 36])	-52.37751065790654	-49.83157037499999	-3.123151175000011	-2.5459402829065496	-0.5772108920934613	0.5772108920934613	4
228	i431102	-179.15599065	-53.237574030000005	Data(x=[12, 19], edge_index=[2, 40])	-52.61277637974287	-49.83157037499999	-3.4060036550000135	-2.7812060047428773	-0.6247976502571362	0.6247976502571362	4
229	i431103	-177.74843661	-51.83001999	Data(x=[13, 19], edge_index=[2, 38])	-51.94954644821787	-49.83157037499999	-1.9984496150000055	-2.117976073217882	0.11952645821787655	0.11952645821787655	4
230	i431104	-178.23125022	-52.31283359999999	Data(x=[13, 19], edge_index=[2, 36])	-52.51567274779535	-49.83157037499999	-2.4812632249999993	-2.6841023727953583	0.20283914779535905	0.20283914779535905	4
231	i431105	-178.32091863	-52.40250200999999	Data(x=[14, 19], edge_index=[2, 40])	-53.315273528245214	-49.83157037499999	-2.570931635000001	-3.483703153245223	0.9127715182452221	0.9127715182452221	4
232	i431106	-178.02215116	-52.10373453999999	Data(x=[15, 19], edge_index=[2, 46])	-52.100982092942004	-49.83157037499999	-2.2721641649999995	-2.2694117179420132	-0.0027524470579862736	0.0027524470579862736	4
233	i431107	-177.64407371	-51.725657089999984	Data(x=[13, 19], edge_index=[2, 34])	-53.168097821967365	-49.83157037499999	-1.8940867149999931	-3.3365274469673736	1.4424407319673804	1.4424407319673804	4
234	i431108	-178.43322261	-52.51480599	Data(x=[15, 19], edge_index=[2, 44])	-52.637474836880216	-49.83157037499999	-2.683235615000008	-2.8059044618802247	0.12266884688021662	0.12266884688021662	4
235	i431109	-178.77838023	-52.85996361000001	Data(x=[14, 19], edge_index=[2, 40])	-51.86156666287256	-49.83157037499999	-3.028393235000017	-2.029996287872571	-0.9983969471274463	0.9983969471274463	4
236	i43110a	-179.2403276	-53.32191098	Data(x=[14, 19], edge_index=[2, 48])	-51.40684406893802	-49.83157037499999	-3.490340605000007	-1.5752736939380299	-1.9150669110619774	1.9150669110619774	4
238	i43110c	-178.34964275	-52.431226129999985	Data(x=[13, 19], edge_index=[2, 36])	-51.79563521662307	-49.83157037499999	-2.5996557549999935	-1.9640648416230775	-0.635590913376916	0.635590913376916	4
239	i43110d	-179.15195265	-53.233536029999996	Data(x=[14, 19], edge_index=[2, 36])	-52.271381927256115	-49.83157037499999	-3.401965655000005	-2.439811552256124	-0.9621541027438809	0.9621541027438809	4
240	i43110e	-178.46659476	-52.54817813999999	Data(x=[14, 19], edge_index=[2, 34])	-52.63260633579874	-49.83157037499999	-2.716607764999999	-2.8010359607987496	0.0844281957987505	0.0844281957987505	4
241	i43110f	-178.0099385	-52.09152188	Data(x=[13, 19], edge_index=[2, 44])	-52.28274252860046	-49.83157037499999	-2.2599515050000107	-2.451172153600467	0.1912206486004564	0.1912206486004564	4
242	i431110	-177.6577692	-51.73935257999999	Data(x=[15, 19], edge_index=[2, 52])	-51.20495513706303	-49.83157037499999	-1.9077822049999966	-1.37338476206304	-0.5343974429369567	0.5343974429369567	4
243	i431111	-178.35948393	-52.44106731000001	Data(x=[15, 19], edge_index=[2, 48])	-52.26296079826284	-49.83157037499999	-2.609496935000017	-2.4313904232628474	-0.17810651173716963	0.17810651173716963	4
244	i431112	-177.69656274	-51.77814611999999	Data(x=[14, 19], edge_index=[2, 44])	-51.98709591104007	-49.83157037499999	-1.946575744999997	-2.1555255360400807	0.2089497910400837	0.2089497910400837	4
245	i431113	-178.31049136	-52.392074739999984	Data(x=[14, 19], edge_index=[2, 44])	-52.66180815643645	-49.83157037499999	-2.560504364999993	-2.830237781436459	0.2697334164364662	0.2697334164364662	4
246	i431114	-177.17042011	-51.25200349000001	Data(x=[16, 19], edge_index=[2, 42])	-50.7415450244534	-49.83157037499999	-1.4204331150000158	-0.9099746494534102	-0.5104584655466056	0.5104584655466056	4
247	i431115	-177.2504097	-51.331993080000004	Data(x=[13, 19], edge_index=[2, 44])	-52.54401569135547	-49.83157037499999	-1.5004227050000125	-2.7124453163554776	1.212022611355465	1.212022611355465	4
248	i431116	-177.52853121	-51.61011459000001	Data(x=[15, 19], edge_index=[2, 52])	-52.83359505426622	-49.83157037499999	-1.778544215000018	-3.0020246792662277	1.2234804642662098	1.2234804642662098	4
249	i431117	-178.23758045	-52.319163829999994	Data(x=[15, 19], edge_index=[2, 52])	-51.4013555229075	-49.83157037499999	-2.4875934550000025	-1.5697851479075098	-0.9178083070924927	0.9178083070924927	4
250	i431118	-177.78571916	-51.86730254000001	Data(x=[14, 19], edge_index=[2, 44])	-51.52575491139007	-49.83157037499999	-2.03573216500002	-1.6941845363900754	-0.3415476286099448	0.3415476286099448	4
251	i431119	-177.49721131	-51.57879469000001	Data(x=[15, 19], edge_index=[2, 52])	-52.03850223024226	-49.83157037499999	-1.7472243150000182	-2.206931855242267	0.459707540242249	0.459707540242249	4
252	i43111a	-178.43503934	-52.51662272	Data(x=[14, 19], edge_index=[2, 36])	-52.401529362062696	-49.83157037499999	-2.6850523450000097	-2.569958987062705	-0.11509335793730457	0.11509335793730457	4
253	i43111b	-178.18950373	-52.27108711000001	Data(x=[15, 19], edge_index=[2, 48])	-51.690471000337844	-49.83157037499999	-2.4395167350000193	-1.8589006253378528	-0.5806161096621665	0.5806161096621665	4
254	i441101	-182.86973717	-56.951320550000005	Data(x=[14, 19], edge_index=[2, 44])	-56.80566844709981	-53.21476780999999	-3.7365527400000147	-3.5909006370998213	-0.14565210290019337	0.14565210290019337	4
255	i441102	-182.69002213	-56.771605509999986	Data(x=[15, 19], edge_index=[2, 48])	-55.537738530777816	-53.21476780999999	-3.5568376999999956	-2.3229707207778247	-1.2338669792221708	1.2338669792221708	4
256	i441103	-181.43058702	-55.51217039999999	Data(x=[15, 19], edge_index=[2, 46])	-57.1571478158598	-53.21476780999999	-2.2974025899999972	-3.9423800058598104	1.6449774158598132	1.6449774158598132	4
257	i441104	-182.77361531	-56.855198689999995	Data(x=[13, 19], edge_index=[2, 44])	-56.62876388197756	-53.21476780999999	-3.640430880000004	-3.4139960719775715	-0.22643480802243232	0.22643480802243232	4
258	i441105	-181.71814659	-55.79972997	Data(x=[13, 19], edge_index=[2, 36])	-56.74409913189007	-53.21476780999999	-2.5849621600000106	-3.5293313218900764	0.9443691618900658	0.9443691618900658	4
261	i441106	-182.46143877	-56.54302215	Data(x=[15, 19], edge_index=[2, 50])	-55.60285243627966	-53.21476780999999	-3.328254340000008	-2.388084626279671	-0.9401697137203371	0.9401697137203371	4
262	i441107	-182.40772972	-56.48931309999999	Data(x=[15, 19], edge_index=[2, 46])	-57.01487505760503	-53.21476780999999	-3.274545289999999	-3.800107247605041	0.5255619576050421	0.5255619576050421	4
263	i441108	-182.27903078	-56.36061416	Data(x=[16, 19], edge_index=[2, 46])	-56.32060728345431	-53.21476780999999	-3.1458463500000065	-3.105839473454317	-0.04000687654568935	0.04000687654568935	4
264	i441109	-182.87307777	-56.95466115000001	Data(x=[15, 19], edge_index=[2, 40])	-56.20514917278338	-53.21476780999999	-3.739893340000016	-2.9903813627833884	-0.7495119772166277	0.7495119772166277	4
265	i44110a	-182.82244613	-56.90402951	Data(x=[15, 19], edge_index=[2, 46])	-55.42159148127461	-53.21476780999999	-3.68926170000001	-2.20682367127462	-1.4824380287253902	1.4824380287253902	4
266	i44110b	-182.2944186	-56.37600198	Data(x=[15, 19], edge_index=[2, 44])	-56.81717602206171	-53.21476780999999	-3.1612341700000073	-3.602408212061718	0.44117404206171074	0.44117404206171074	4
267	i44110c	-182.81198654	-56.89356991999999	Data(x=[14, 19], edge_index=[2, 46])	-56.416451305570135	-53.21476780999999	-3.6788021099999995	-3.201683495570144	-0.47711861442985537	0.47711861442985537	4
268	i44110d	-183.00429652	-57.085879899999995	Data(x=[15, 19], edge_index=[2, 52])	-56.5687676437682	-53.21476780999999	-3.871112090000004	-3.3539998337682064	-0.5171122562317976	0.5171122562317976	4
269	i44110e	-182.62875153	-56.710334909999986	Data(x=[16, 19], edge_index=[2, 48])	-55.99544997101307	-53.21476780999999	-3.4955670999999953	-2.7806821610130825	-0.7148849389869127	0.7148849389869127	4
270	i44110f	-181.38865044	-55.47023381999999	Data(x=[15, 19], edge_index=[2, 34])	-55.9338657287953	-53.21476780999999	-2.2554660099999992	-2.719097918795306	0.4636319087953069	0.4636319087953069	4
271	i441110	-182.3707906	-56.45237397999999	Data(x=[15, 19], edge_index=[2, 36])	-56.34955304849268	-53.21476780999999	-3.2376061699999994	-3.1347852384926895	-0.10282093150730987	0.10282093150730987	4
272	i441111	-182.05944382	-56.14102720000001	Data(x=[14, 19], edge_index=[2, 42])	-56.47873596893406	-53.21476780999999	-2.9262593900000198	-3.2639681589340697	0.3377087689340499	0.3377087689340499	4
273	i441112	-182.56161564	-56.64319902000001	Data(x=[15, 19], edge_index=[2, 52])	-55.13274239352609	-53.21476780999999	-3.4284312100000207	-1.917974583526096	-1.5104566264739248	1.5104566264739248	4
275	i441114	-182.24831563	-56.329899010000005	Data(x=[15, 19], edge_index=[2, 52])	-56.68403744449163	-53.21476780999999	-3.1151312000000146	-3.4692696344916385	0.35413843449162385	0.35413843449162385	4
276	i441115	-182.31155319	-56.39313657000001	Data(x=[16, 19], edge_index=[2, 44])	-55.98272986370635	-53.21476780999999	-3.178368760000019	-2.7679620537063627	-0.4104067062936565	0.4104067062936565	4
277	i441116	-182.71468179	-56.796265169999984	Data(x=[16, 19], edge_index=[2, 40])	-56.56573860936892	-53.21476780999999	-3.581497359999993	-3.3509707993689304	-0.2305265606310627	0.2305265606310627	4
278	i441117	-181.68497381	-55.76655719	Data(x=[14, 19], edge_index=[2, 40])	-56.82672586250854	-53.21476780999999	-2.5517893800000095	-3.611958052508548	1.0601686725085386	1.0601686725085386	4
279	i441118	-182.35135944	-56.43294282000001	Data(x=[13, 19], edge_index=[2, 34])	-56.48676669925571	-53.21476780999999	-3.2181750100000173	-3.2719988892557197	0.05382387925570242	0.05382387925570242	4
280	i441119	-181.07418521	-55.155768589999994	Data(x=[15, 19], edge_index=[2, 42])	-57.283608279682284	-53.21476780999999	-1.941000780000003	-4.068840469682293	2.1278396896822898	2.1278396896822898	4
281	i44111a	-181.24276383	-55.32434721	Data(x=[14, 19], edge_index=[2, 42])	-56.41297905385542	-53.21476780999999	-2.1095794000000083	-3.1982112438554324	1.088631843855424	1.088631843855424	4
282	i44111b	-181.64409269	-55.725676070000006	Data(x=[14, 19], edge_index=[2, 48])	-56.79829450513161	-53.21476780999999	-2.510908260000015	-3.583526695131617	1.0726184351316022	1.0726184351316022	4
283	i44111c	-181.42762612	-55.50920950000001	Data(x=[17, 19], edge_index=[2, 46])	-56.742552464211585	-53.21476780999999	-2.2944416900000206	-3.527784654211594	1.2333429642115732	1.2333429642115732	4
284	i44111d	-181.04778312	-55.12936649999999	Data(x=[16, 19], edge_index=[2, 40])	-56.18454530877257	-53.21476780999999	-1.9145986899999983	-2.9697774987725793	1.055178808772581	1.055178808772581	4
285	i44111e	-181.98429327	-56.06587664999999	Data(x=[16, 19], edge_index=[2, 54])	-56.46113817469478	-53.21476780999999	-2.851108840000002	-3.2463703646947906	0.3952615246947886	0.3952615246947886	4
286	i44111f	-181.74149575	-55.82307913000001	Data(x=[14, 19], edge_index=[2, 40])	-55.922098653539905	-53.21476780999999	-2.60831132000002	-2.707330843539914	0.0990195235398943	0.0990195235398943	4
287	i441120	-182.52598686	-56.60757023999999	Data(x=[15, 19], edge_index=[2, 50])	-55.6514685532111	-53.21476780999999	-3.392802429999996	-2.4367007432111123	-0.9561016867888839	0.9561016867888839	4
288	i441121	-181.24959248	-55.33117585999999	Data(x=[16, 19], edge_index=[2, 46])	-55.79887046107221	-53.21476780999999	-2.116408049999997	-2.5841026510722216	0.4676946010722247	0.4676946010722247	4
289	i441122	-181.55889394	-55.64047731999999	Data(x=[14, 19], edge_index=[2, 34])	-56.5387884704814	-53.21476780999999	-2.4257095099999972	-3.324020660481409	0.8983111504814119	0.8983111504814119	4
290	i441123	-182.10930386	-56.19088724000001	Data(x=[15, 19], edge_index=[2, 40])	-56.74510153789103	-53.21476780999999	-2.9761194300000184	-3.5303337278910405	0.5542142978910221	0.5542142978910221	4
291	i441124	-182.09992859	-56.18151196999999	Data(x=[16, 19], edge_index=[2, 48])	-56.51692958956445	-53.21476780999999	-2.9667441599999975	-3.3021617795644573	0.3354176195644598	0.3354176195644598	4
292	i441125	-181.89287985	-55.97446323000001	Data(x=[15, 19], edge_index=[2, 46])	-56.49161682863498	-53.21476780999999	-2.759695420000021	-3.276849018634991	0.5171535986349696	0.5171535986349696	4
293	i441126	-181.75900061	-55.840583989999985	Data(x=[17, 19], edge_index=[2, 52])	-54.745767747895485	-53.21476780999999	-2.625816179999994	-1.5309999378954942	-1.0948162421044998	1.0948162421044998	4
294	i441127	-182.17085437	-56.25243775	Data(x=[16, 19], edge_index=[2, 46])	-56.29835800386572	-53.21476780999999	-3.037669940000008	-3.0835901938657315	0.04592025386572374	0.04592025386572374	4
295	i451101	-186.92852343	-61.01010681000001	Data(x=[14, 19], edge_index=[2, 38])	-60.889423417572026	-56.597965245	-4.412141565000013	-4.291458172572028	-0.12068339242798487	0.12068339242798487	4
296	i451102	-186.65496647	-60.73654985	Data(x=[14, 19], edge_index=[2, 34])	-60.28512186906636	-56.597965245	-4.1385846050000055	-3.687156624066361	-0.45142798093364433	0.45142798093364433	4
297	i451103	-185.9412469	-60.02283028000001	Data(x=[13, 19], edge_index=[2, 36])	-60.70902248787594	-56.597965245	-3.4248650350000105	-4.111057242875944	0.6861922078759335	0.6861922078759335	4
298	i451104	-185.90434493	-59.985928310000006	Data(x=[16, 19], edge_index=[2, 44])	-60.53565677188886	-56.597965245	-3.387963065000008	-3.9376915268888624	0.5497284618888543	0.5497284618888543	4
299	i451105	-186.63527342	-60.7168568	Data(x=[16, 19], edge_index=[2, 48])	-60.52838846720827	-56.597965245	-4.118891555000005	-3.930423222208276	-0.1884683327917287	0.1884683327917287	4
300	i451106	-185.5579431	-59.63952647999999	Data(x=[16, 19], edge_index=[2, 48])	-60.241399514306906	-56.597965245	-3.041561234999989	-3.6434342693069084	0.6018730343069194	0.6018730343069194	4
301	i451107	-186.93561975	-61.01720313	Data(x=[15, 19], edge_index=[2, 38])	-60.8383420478524	-56.597965245	-4.419237885000001	-4.240376802852403	-0.17886108214759844	0.17886108214759844	4
302	i451108	-186.78176276	-60.86334613999999	Data(x=[16, 19], edge_index=[2, 52])	-59.03400780140901	-56.597965245	-4.265380894999993	-2.4360425564090136	-1.8293383385909792	1.8293383385909792	4
303	i451109	-186.70955674	-60.79114012000001	Data(x=[16, 19], edge_index=[2, 52])	-60.00960834064806	-56.597965245	-4.193174875000011	-3.41164309564806	-0.7815317793519512	0.7815317793519512	4
304	i45110a	-187.26784653	-61.34942991000001	Data(x=[15, 19], edge_index=[2, 50])	-60.679960751467476	-56.597965245	-4.7514646650000145	-4.081995506467479	-0.6694691585325359	0.6694691585325359	4
305	i45110b	-186.41083752	-60.4924209	Data(x=[16, 19], edge_index=[2, 52])	-60.62996790510285	-56.597965245	-3.8944556550000016	-4.0320026601028545	0.1375470051028529	0.1375470051028529	4
306	i45110c	-186.20274365	-60.28432703	Data(x=[15, 19], edge_index=[2, 34])	-60.40797803456462	-56.597965245	-3.6863617850000026	-3.810012789564624	0.1236510045646213	0.1236510045646213	4
307	i45110d	-186.09557079	-60.17715417000001	Data(x=[15, 19], edge_index=[2, 34])	-60.9406701326114	-56.597965245	-3.579188925000011	-4.342704887611404	0.7635159626113932	0.7635159626113932	4
308	i45110e	-186.3223778	-60.403961179999996	Data(x=[17, 19], edge_index=[2, 42])	-60.08526301028383	-56.597965245	-3.8059959349999986	-3.4872977652838344	-0.31869816971616416	0.31869816971616416	4
309	i45110f	-186.36298033	-60.44456371	Data(x=[15, 19], edge_index=[2, 42])	-59.98974738234473	-56.597965245	-3.8465984649999996	-3.391782137344734	-0.4548163276552657	0.4548163276552657	4
310	i451110	-185.56765883	-59.64924221	Data(x=[16, 19], edge_index=[2, 50])	-59.792346886962065	-56.597965245	-3.0512769649999996	-3.1943816419620674	0.14310467696206786	0.14310467696206786	4
311	i451111	-186.09157843	-60.173161809999996	Data(x=[16, 19], edge_index=[2, 48])	-60.27315385331822	-56.597965245	-3.575196564999999	-3.675188608318223	0.09999204331822398	0.09999204331822398	4
312	i451112	-185.91546594	-59.99704931999999	Data(x=[15, 19], edge_index=[2, 34])	-60.641015039278514	-56.597965245	-3.3990840749999904	-4.043049794278517	0.6439657192785262	0.6439657192785262	4
313	i451113	-186.32005655	-60.40163993	Data(x=[15, 19], edge_index=[2, 48])	-60.18798493840862	-56.597965245	-3.8036746850000043	-3.590019693408621	-0.21365499159138324	0.21365499159138324	4
315	i451115	-185.89438694	-59.97597032	Data(x=[17, 19], edge_index=[2, 44])	-60.8066313416338	-56.597965245	-3.3780050750000044	-4.208666096633806	0.8306610216338015	0.8306610216338015	4
316	i451116	-186.62815021	-60.70973359	Data(x=[18, 19], edge_index=[2, 46])	-59.71171118956888	-56.597965245	-4.1117683450000015	-3.1137459445688833	-0.9980224004311182	0.9980224004311182	4
317	i451117	-186.51489175	-60.59647513	Data(x=[15, 19], edge_index=[2, 42])	-60.96760993741644	-56.597965245	-3.9985098850000043	-4.369644692416443	0.3711348074164391	0.3711348074164391	4
318	i451118	-186.14419136	-60.225774740000006	Data(x=[15, 19], edge_index=[2, 46])	-60.24330787487233	-56.597965245	-3.627809495000008	-3.6453426298723315	0.01753313487232333	0.01753313487232333	4
319	i451119	-184.66464185	-58.74622523000001	Data(x=[16, 19], edge_index=[2, 44])	-60.80329458122278	-56.597965245	-2.14825998500001	-4.205329336222782	2.057069351222772	2.057069351222772	4
320	i45111a	-186.15668709	-60.23827046999999	Data(x=[15, 19], edge_index=[2, 50])	-60.86585826481379	-56.597965245	-3.6403052249999917	-4.2678930198137905	0.6275877948137989	0.6275877948137989	4
321	i45111b	-185.21011722	-59.2917006	Data(x=[15, 19], edge_index=[2, 54])	-60.43648402698172	-56.597965245	-2.693735355000001	-3.838518781981719	1.1447834269817179	1.1447834269817179	4
322	i45111c	-185.86407119	-59.94565457	Data(x=[16, 19], edge_index=[2, 50])	-59.45448439422215	-56.597965245	-3.3476893250000046	-2.8565191492221516	-0.49117017577785305	0.49117017577785305	4
323	i45111d	-185.57616376	-59.657747139999984	Data(x=[18, 19], edge_index=[2, 44])	-60.677503536299	-56.597965245	-3.059781894999986	-4.079538291299002	1.019756396299016	1.019756396299016	4
324	i45111e	-185.4857261	-59.56730947999999	Data(x=[17, 19], edge_index=[2, 52])	-60.546718833072546	-56.597965245	-2.969344234999994	-3.948753588072549	0.9794093530725547	0.9794093530725547	4
325	i45111f	-186.18007501	-60.261658389999994	Data(x=[14, 19], edge_index=[2, 38])	-60.56082255920077	-56.597965245	-3.6636931449999963	-3.9628573142007752	0.29916416920077893	0.29916416920077893	4
326	i451120	-186.34378277	-60.42536614999999	Data(x=[15, 19], edge_index=[2, 46])	-60.47649989082349	-56.597965245	-3.8274009049999904	-3.8785346458234926	0.051133740823502194	0.051133740823502194	4
327	i451121	-185.63220386	-59.71378724	Data(x=[16, 19], edge_index=[2, 48])	-59.46351523408199	-56.597965245	-3.1158219950000046	-2.865549989081991	-0.25027200591801346	0.25027200591801346	4
328	i451122	-186.17048037	-60.252063750000005	Data(x=[15, 19], edge_index=[2, 46])	-60.21413820471347	-56.597965245	-3.6540985050000074	-3.6161729597134737	-0.03792554528653369	0.03792554528653369	4
329	i451123	-186.29262923	-60.37421260999999	Data(x=[16, 19], edge_index=[2, 56])	-60.3644577685293	-56.597965245	-3.776247364999989	-3.766492523529301	-0.009754841470687836	0.009754841470687836	4
330	i451124	-186.03854526	-60.120128640000004	Data(x=[17, 19], edge_index=[2, 42])	-60.110942057025795	-56.597965245	-3.522163395000007	-3.512976812025798	-0.009186582974209045	0.009186582974209045	4
331	i451125	-185.10619255	-59.18777593	Data(x=[16, 19], edge_index=[2, 48])	-60.11962842746949	-56.597965245	-2.5898106850000033	-3.5216631824694957	0.9318524974694924	0.9318524974694924	4
332	i451126	-185.9047565	-59.98633987999999	Data(x=[17, 19], edge_index=[2, 54])	-60.399726843816644	-56.597965245	-3.388374634999991	-3.801761598816647	0.41338696381665585	0.41338696381665585	4
333	i451127	-186.07100724	-60.15259062	Data(x=[15, 19], edge_index=[2, 42])	-60.517373483511456	-56.597965245	-3.5546253750000005	-3.9194082385114584	0.36478286351145783	0.36478286351145783	4
334	i451128	-185.62936054	-59.71094391999999	Data(x=[16, 19], edge_index=[2, 48])	-61.31307716663338	-56.597965245	-3.1129786749999937	-4.71511192163338	1.602133246633386	1.602133246633386	4
336	i45112a	-185.99780774	-60.07939112000001	Data(x=[16, 19], edge_index=[2, 48])	-60.575585370145205	-56.597965245	-3.4814258750000135	-3.977620125145208	0.49619425014519436	0.49619425014519436	4
337	i45112b	-185.80507075	-59.88665413	Data(x=[17, 19], edge_index=[2, 48])	-60.23303694511438	-56.597965245	-3.288688884999999	-3.6350717001143806	0.3463828151143815	0.3463828151143815	4
338	i45112c	-186.54882965	-60.630413029999985	Data(x=[17, 19], edge_index=[2, 40])	-60.218622048280245	-56.597965245	-4.032447784999988	-3.620656803280248	-0.41179098171974005	0.41179098171974005	4
339	i461101	-190.37750894	-64.45909232000001	Data(x=[13, 19], edge_index=[2, 24])	-65.33244448795611	-59.98116268	-4.4779296400000135	-5.351281807956113	0.8733521679560994	0.8733521679560994	4
340	i461102	-190.30479217	-64.38637555000001	Data(x=[15, 19], edge_index=[2, 42])	-64.62316416253424	-59.98116268	-4.405212870000014	-4.642001482534241	0.23678861253422667	0.23678861253422667	4
341	i461103	-190.13305252	-64.2146359	Data(x=[15, 19], edge_index=[2, 42])	-64.79831595244403	-59.98116268	-4.233473220000008	-4.817153272444031	0.5836800524440235	0.5836800524440235	4
342	i461104	-191.16948451	-65.25106788999999	Data(x=[17, 19], edge_index=[2, 44])	-63.90274656677283	-59.98116268	-5.26990520999999	-3.9215838867728294	-1.348321323227161	1.348321323227161	4
343	i461105	-190.92750963	-65.00909301	Data(x=[15, 19], edge_index=[2, 44])	-64.73391796921206	-59.98116268	-5.027930330000004	-4.752755289212061	-0.27517504078794275	0.27517504078794275	4
344	i461106	-190.81079172	-64.8923751	Data(x=[17, 19], edge_index=[2, 56])	-64.51718929488969	-59.98116268	-4.911212419999998	-4.536026614889693	-0.37518580511030564	0.37518580511030564	4
345	i461107	-189.85692604	-63.93850941999999	Data(x=[17, 19], edge_index=[2, 40])	-64.80331133309377	-59.98116268	-3.9573467399999913	-4.822148653093777	0.8648019130937854	0.8648019130937854	4
346	i461108	-190.41080365	-64.49238702999999	Data(x=[16, 19], edge_index=[2, 40])	-64.5593448879214	-59.98116268	-4.511224349999992	-4.578182207921401	0.06695785792140896	0.06695785792140896	4
347	i461109	-189.61547028	-63.69705366000001	Data(x=[16, 19], edge_index=[2, 38])	-63.937314072682625	-59.98116268	-3.7158909800000117	-3.956151392682628	0.24026041268261622	0.24026041268261622	4
348	i46110a	-190.1808699	-64.26245328	Data(x=[16, 19], edge_index=[2, 46])	-64.46231589101404	-59.98116268	-4.2812906000000055	-4.481153211014046	0.19986261101404068	0.19986261101404068	4
349	i46110b	-190.03807303	-64.11965640999999	Data(x=[17, 19], edge_index=[2, 56])	-62.29758683320523	-59.98116268	-4.138493729999993	-2.316424153205233	-1.8220695767947603	1.8220695767947603	4
350	i46110c	-189.94630454	-64.02788792	Data(x=[17, 19], edge_index=[2, 52])	-64.30995419767619	-59.98116268	-4.046725240000001	-4.328791517676194	0.2820662776761935	0.2820662776761935	4
351	i46110d	-190.42491774	-64.50650112000001	Data(x=[17, 19], edge_index=[2, 52])	-64.34858414623369	-59.98116268	-4.525338440000013	-4.367421466233694	-0.1579169737663193	0.1579169737663193	4
352	i46110e	-189.5193812	-63.600964579999996	Data(x=[17, 19], edge_index=[2, 46])	-64.29086542498071	-59.98116268	-3.619801899999999	-4.3097027449807115	0.6899008449807127	0.6899008449807127	4
353	i46110f	-190.26126057	-64.34284394999999	Data(x=[17, 19], edge_index=[2, 54])	-63.82901001766926	-59.98116268	-4.361681269999991	-3.847847337669265	-0.5138339323307264	0.5138339323307264	4
354	i461110	-190.23471618	-64.31629955999999	Data(x=[17, 19], edge_index=[2, 38])	-64.55819091537732	-59.98116268	-4.335136879999993	-4.577028235377327	0.24189135537733364	0.24189135537733364	4
355	i461111	-190.49901976	-64.58060314000001	Data(x=[19, 19], edge_index=[2, 40])	-64.00347516520954	-59.98116268	-4.599440460000011	-4.0223124852095395	-0.5771279747904714	0.5771279747904714	4
356	i461112	-190.78703552	-64.86861889999999	Data(x=[15, 19], edge_index=[2, 40])	-64.56695192086119	-59.98116268	-4.88745621999999	-4.585789240861189	-0.30166697913880114	0.30166697913880114	4
357	i461113	-189.85132767	-63.93291104999999	Data(x=[15, 19], edge_index=[2, 38])	-64.79779637774135	-59.98116268	-3.95174836999999	-4.816633697741352	0.8648853277413622	0.8648853277413622	4
358	i461114	-189.66959011	-63.75117349	Data(x=[16, 19], edge_index=[2, 50])	-64.01400042821975	-59.98116268	-3.7700108100000023	-4.032837748219748	0.2628269382197459	0.2628269382197459	4
359	i461115	-189.21435866	-63.295942039999986	Data(x=[17, 19], edge_index=[2, 50])	-63.647243840853875	-59.98116268	-3.3147793599999886	-3.666081160853878	0.3513018008538893	0.3513018008538893	4
360	i461116	-190.01161566	-64.09319903999999	Data(x=[18, 19], edge_index=[2, 50])	-64.55763230080748	-59.98116268	-4.1120363599999905	-4.576469620807487	0.46443326080749614	0.46443326080749614	4
361	i461117	-189.41798575	-63.49956913000001	Data(x=[19, 19], edge_index=[2, 52])	-65.02161136206944	-59.98116268	-3.5184064500000147	-5.040448682069439	1.522042232069424	1.522042232069424	4
362	i461118	-189.99519443	-64.07677781	Data(x=[16, 19], edge_index=[2, 46])	-64.53390352507657	-59.98116268	-4.095615129999999	-4.5527408450765705	0.45712571507657174	0.45712571507657174	4
363	i461119	-190.04020391	-64.12178729	Data(x=[16, 19], edge_index=[2, 46])	-63.7992513048088	-59.98116268	-4.140624610000003	-3.8180886248088015	-0.32253598519120175	0.32253598519120175	4
364	i46111a	-190.03367441	-64.11525779	Data(x=[17, 19], edge_index=[2, 50])	-64.54468828838027	-59.98116268	-4.134095110000004	-4.563525608380274	0.42943049838027036	0.42943049838027036	4
365	i46111b	-190.53536087	-64.61694425	Data(x=[16, 19], edge_index=[2, 52])	-64.7959879133066	-59.98116268	-4.635781570000006	-4.814825233306607	0.17904366330660082	0.17904366330660082	4
366	i46111c	-189.65438741	-63.735970789999996	Data(x=[17, 19], edge_index=[2, 48])	-64.3941126689651	-59.98116268	-3.754808109999999	-4.41294998896511	0.658141878965111	0.658141878965111	4
367	i46111d	-189.75077308	-63.832356459999986	Data(x=[16, 19], edge_index=[2, 50])	-63.98761579329038	-59.98116268	-3.8511937799999885	-4.006453113290384	0.15525933329039532	0.15525933329039532	4
368	i46111e	-189.24145287	-63.32303624999999	Data(x=[16, 19], edge_index=[2, 44])	-64.90283428857398	-59.98116268	-3.34187356999999	-4.9216716085739876	1.5797980385739976	1.5797980385739976	4
369	i46111f	-189.64108801	-63.72267139	Data(x=[18, 19], edge_index=[2, 54])	-63.94430737594599	-59.98116268	-3.741508710000005	-3.963144695945992	0.2216359859459871	0.2216359859459871	4
370	i461120	-190.37004795	-64.45163132999998	Data(x=[16, 19], edge_index=[2, 40])	-64.58077433029956	-59.98116268	-4.470468649999987	-4.599611650299565	0.12914300029957815	0.12914300029957815	4
371	i461121	-189.67135828	-63.75294165999999	Data(x=[17, 19], edge_index=[2, 50])	-64.25589259339125	-59.98116268	-3.7717789799999935	-4.274729913391255	0.5029509333912614	0.5029509333912614	4
372	i461122	-189.72776032	-63.809343699999985	Data(x=[16, 19], edge_index=[2, 46])	-65.6329837194571	-59.98116268	-3.828181019999988	-5.651821039457104	1.823640019457116	1.823640019457116	4
373	i461123	-189.40660241	-63.48818579	Data(x=[15, 19], edge_index=[2, 30])	-64.59041775160445	-59.98116268	-3.5070231100000058	-4.609255071604451	1.1022319616044456	1.1022319616044456	4
374	i461124	-190.05643347	-64.13801685	Data(x=[17, 19], edge_index=[2, 52])	-63.90957452471644	-59.98116268	-4.156854170000003	-3.928411844716443	-0.22844232528355946	0.22844232528355946	4
376	i461126	-189.24203757	-63.323620950000006	Data(x=[16, 19], edge_index=[2, 36])	-64.96910044427283	-59.98116268	-3.3424582700000087	-4.987937764272829	1.64547949427282	1.64547949427282	4
377	i461127	-190.22968437	-64.31126775	Data(x=[17, 19], edge_index=[2, 42])	-64.09155542080123	-59.98116268	-4.330105070000002	-4.110392740801231	-0.21971232919877082	0.21971232919877082	4
378	i471101	-194.89126504	-68.97284842	Data(x=[16, 19], edge_index=[2, 36])	-68.95867517990918	-63.364360115	-5.608488305000009	-5.594315064909182	-0.014173240090826766	0.014173240090826766	4
379	i471102	-194.97705793	-69.05864131	Data(x=[16, 19], edge_index=[2, 46])	-68.75405977260543	-63.364360115	-5.694281195000002	-5.3896996576054335	-0.3045815373945686	0.3045815373945686	4
381	i471104	-194.26373356	-68.34531693999999	Data(x=[18, 19], edge_index=[2, 42])	-68.57411182019158	-63.364360115	-4.980956824999993	-5.209751705191579	0.228794880191586	0.228794880191586	4
382	i471105	-194.34362046	-68.42520384000001	Data(x=[18, 19], edge_index=[2, 46])	-67.50560845353485	-63.364360115	-5.060843725000012	-4.141248338534851	-0.9195953864651614	0.9195953864651614	4
383	i471106	-194.73783553	-68.81941891000001	Data(x=[18, 19], edge_index=[2, 52])	-68.43193666160471	-63.364360115	-5.455058795000014	-5.0675765466047125	-0.3874822483953011	0.3874822483953011	4
384	i471107	-194.07021334	-68.15179672000001	Data(x=[18, 19], edge_index=[2, 56])	-67.91198332962469	-63.364360115	-4.787436605000011	-4.547623214624693	-0.23981339037531768	0.23981339037531768	4
385	i471108	-193.79416676	-67.87575014	Data(x=[18, 19], edge_index=[2, 52])	-68.37964333365596	-63.364360115	-4.511390024999997	-5.015283218655966	0.5038931936559692	0.5038931936559692	4
386	i471109	-194.85270308	-68.93428646	Data(x=[19, 19], edge_index=[2, 48])	-67.85998538420029	-63.364360115	-5.569926344999999	-4.495625269200289	-1.0743010757997098	1.0743010757997098	4
387	i47110a	-194.09774974	-68.17933312000001	Data(x=[21, 19], edge_index=[2, 52])	-68.18597545145504	-63.364360115	-4.814973005000013	-4.821615336455039	0.006642331455026351	0.006642331455026351	4
388	i47110b	-194.32769174	-68.40927512	Data(x=[17, 19], edge_index=[2, 42])	-68.90333674232174	-63.364360115	-5.044915005000007	-5.538976627321745	0.49406162232173756	0.49406162232173756	4
389	i47110c	-192.62476106	-66.70634444	Data(x=[18, 19], edge_index=[2, 42])	-69.00131102071855	-63.364360115	-3.3419843249999985	-5.63695090571855	2.294966580718551	2.294966580718551	4
390	i47110d	-193.50131656	-67.58289993999999	Data(x=[19, 19], edge_index=[2, 52])	-68.73994714768395	-63.364360115	-4.2185398249999935	-5.375587032683953	1.1570472076839593	1.1570472076839593	4
391	i47110e	-194.3543636	-68.43594698	Data(x=[17, 19], edge_index=[2, 38])	-68.36221863529829	-63.364360115	-5.071586865	-4.997858520298294	-0.0737283447017063	0.0737283447017063	4
392	i47110f	-194.4547121	-68.53629547999999	Data(x=[17, 19], edge_index=[2, 54])	-68.79474275888313	-63.364360115	-5.171935364999996	-5.430382643883135	0.2584472788831391	0.2584472788831391	4
393	i471110	-193.97933186	-68.06091524	Data(x=[17, 19], edge_index=[2, 50])	-68.10360506349373	-63.364360115	-4.696555125000003	-4.7392449484937345	0.04268982349373118	0.04268982349373118	4
394	i471111	-193.24818115	-67.32976452999999	Data(x=[17, 19], edge_index=[2, 50])	-68.11927583840755	-63.364360115	-3.9654044149999947	-4.754915723407549	0.7895113084075547	0.7895113084075547	4
395	i471112	-193.96258535	-68.04416873000001	Data(x=[18, 19], edge_index=[2, 54])	-68.5301457533202	-63.364360115	-4.679808615000013	-5.165785638320202	0.48597702332018855	0.48597702332018855	4
396	i471113	-193.24813463	-67.32971801000001	Data(x=[19, 19], edge_index=[2, 54])	-68.39533764731321	-63.364360115	-3.965357895000011	-5.030977532313216	1.0656196373132047	1.0656196373132047	4
397	i471114	-194.1816328	-68.26321617999999	Data(x=[17, 19], edge_index=[2, 42])	-68.3261142216768	-63.364360115	-4.89885606499999	-4.961754106676807	0.06289804167681723	0.06289804167681723	4
399	i471116	-193.77860082	-67.8601842	Data(x=[18, 19], edge_index=[2, 46])	-68.61326507520376	-63.364360115	-4.4958240850000095	-5.24890496020376	0.7530808752037501	0.7530808752037501	4
400	i471117	-194.35688304	-68.43846642000001	Data(x=[18, 19], edge_index=[2, 54])	-68.32180519633872	-63.364360115	-5.074106305000015	-4.957445081338719	-0.11666122366129628	0.11666122366129628	4
401	i471118	-193.17630815	-67.25789153000001	Data(x=[18, 19], edge_index=[2, 56])	-67.66293280292791	-63.364360115	-3.8935314150000124	-4.298572687927916	0.40504127292790315	0.40504127292790315	4
402	i471119	-193.99048922	-68.0720726	Data(x=[18, 19], edge_index=[2, 44])	-68.22177960256879	-63.364360115	-4.707712485000002	-4.857419487568791	0.149707002568789	0.149707002568789	4
403	i47111a	-193.89895013	-67.98053351	Data(x=[18, 19], edge_index=[2, 40])	-68.47984575505951	-63.364360115	-4.616173395000004	-5.115485640059518	0.49931224505951377	0.49931224505951377	4
404	i47111b	-194.13203243	-68.21361581000001	Data(x=[18, 19], edge_index=[2, 44])	-68.2274774137696	-63.364360115	-4.849255695000011	-4.863117298769609	0.013861603769598219	0.013861603769598219	4
405	i481101	-198.63760585	-72.71918923	Data(x=[17, 19], edge_index=[2, 34])	-72.87213762187864	-66.74755755	-5.9716316800000016	-6.12458007187864	0.1529483918786383	0.1529483918786383	4
406	i481102	-198.4350302	-72.51661358	Data(x=[18, 19], edge_index=[2, 50])	-72.43956932726762	-66.74755755	-5.7690560300000016	-5.6920117772676235	-0.07704425273237803	0.07704425273237803	4
407	i481103	-197.24187427	-71.32345765000001	Data(x=[17, 19], edge_index=[2, 34])	-72.63275527522603	-66.74755755	-4.575900100000013	-5.8851977252260355	1.3092976252260229	1.3092976252260229	4
408	i481104	-198.39588795	-72.47747133	Data(x=[20, 19], edge_index=[2, 50])	-72.52603665864157	-66.74755755	-5.729913780000004	-5.7784791086415765	0.04856532864157259	0.04856532864157259	4
409	i481105	-198.13184173	-72.21342510999999	Data(x=[19, 19], edge_index=[2, 42])	-73.03016416858829	-66.74755755	-5.465867559999992	-6.282606618588289	0.816739058588297	0.816739058588297	4
410	i481106	-198.39117335	-72.47275673	Data(x=[18, 19], edge_index=[2, 42])	-72.7785870484297	-66.74755755	-5.725199180000004	-6.031029498429703	0.3058303184296989	0.3058303184296989	4
411	i481107	-196.55042735	-70.63201073	Data(x=[18, 19], edge_index=[2, 44])	-72.73355029167205	-66.74755755	-3.8844531800000084	-5.9859927416720495	2.101539561672041	2.101539561672041	4
412	i481108	-197.39102951	-71.47261289000001	Data(x=[19, 19], edge_index=[2, 52])	-72.70887123785103	-66.74755755	-4.7250553400000115	-5.961313687851032	1.2362583478510203	1.2362583478510203	4
413	i481109	-197.6908885	-71.77247188	Data(x=[19, 19], edge_index=[2, 46])	-72.23168894195567	-66.74755755	-5.024914330000001	-5.484131391955671	0.4592170619556697	0.4592170619556697	4
414	i48110a	-198.21982731	-72.30141069	Data(x=[16, 19], edge_index=[2, 32])	-72.55579619679335	-66.74755755	-5.553853140000001	-5.808238646793356	0.2543855067933549	0.2543855067933549	4
415	i48110b	-197.78319543	-71.86477881	Data(x=[19, 19], edge_index=[2, 56])	-72.13722889748365	-66.74755755	-5.117221260000008	-5.389671347483656	0.27245008748364796	0.27245008748364796	4
416	i48110c	-197.57824949	-71.65983286999999	Data(x=[19, 19], edge_index=[2, 48])	-72.37999468732961	-66.74755755	-4.912275319999992	-5.632437137329617	0.7201618173296254	0.7201618173296254	4
417	i48110d	-198.26805366	-72.34963703999999	Data(x=[19, 19], edge_index=[2, 48])	-72.41426038779575	-66.74755755	-5.602079489999994	-5.666702837795754	0.0646233477957594	0.0646233477957594	4
418	i48110e	-197.48161015	-71.56319352999999	Data(x=[19, 19], edge_index=[2, 48])	-72.12830828783697	-66.74755755	-4.815635979999996	-5.380750737836976	0.5651147578369802	0.5651147578369802	4
419	i491101	-202.4407981	-76.52238147999999	Data(x=[18, 19], edge_index=[2, 34])	-76.8651794960118	-70.130754985	-6.391626494999997	-6.7344245110118095	0.3427980160118125	0.3427980160118125	4
420	i491102	-202.08521446	-76.16679784	Data(x=[19, 19], edge_index=[2, 46])	-76.93200484039617	-70.130754985	-6.036042855000005	-6.801249855396179	0.765207000396174	0.765207000396174	4
421	i491103	-202.07527203	-76.15685541	Data(x=[18, 19], edge_index=[2, 46])	-76.5838094134034	-70.130754985	-6.02610042500001	-6.453054428403405	0.4269540034033952	0.4269540034033952	4
422	i491104	-202.02350292	-76.1050863	Data(x=[18, 19], edge_index=[2, 40])	-76.52616188249642	-70.130754985	-5.974331315000001	-6.395406897496429	0.42107558249642807	0.42107558249642807	4
423	i491105	-202.06771716	-76.14930054	Data(x=[20, 19], edge_index=[2, 46])	-76.48466365193386	-70.130754985	-6.018545555000003	-6.353908666933862	0.3353631119338587	0.3353631119338587	4
424	i4a1101	-206.58199892	-80.66358229999999	Data(x=[18, 19], edge_index=[2, 36])	-80.73536515082336	-73.51395242	-7.149629879999992	-7.22141273082336	0.071782850823368	0.071782850823368	4
431	i302201	-164.9972878	-39.07887118000001	Data(x=[5, 19], edge_index=[2, 8])	-41.663887178030976	-39.076955940000005	-0.0019152400000024272	-2.586931238030971	2.5850159980309684	2.5850159980309684	3
432	i302301	-165.45449453	-39.53607791	Data(x=[11, 19], edge_index=[2, 36])	-39.08089244694496	-39.076955940000005	-0.4591219699999982	-0.0039365069449530665	-0.45518546305504515	0.45518546305504515	3
438	i312103	-168.73755665	-42.819140029999986	Data(x=[12, 19], edge_index=[2, 32])	-42.16418537218381	-42.460153375000004	-0.35898665499998117	0.2959680028161955	-0.6549546578161767	0.6549546578161767	3
440	i312105	-167.81071207	-41.89229544999999	Data(x=[11, 19], edge_index=[2, 34])	-42.178423441384325	-42.460153375000004	0.5678579250000126	0.28172993361567933	0.2861279913843333	0.2861279913843333	3
441	i312201	-169.77401364	-43.85559701999999	Data(x=[9, 19], edge_index=[2, 22])	-43.746032563898325	-42.460153375000004	-1.395443644999986	-1.2858791888983205	-0.10956445610166554	0.10956445610166554	3
442	i312202	-169.0375861	-43.11916948	Data(x=[10, 19], edge_index=[2, 28])	-43.450714340514665	-42.460153375000004	-0.6590161049999921	-0.9905609655146606	0.33154486051466847	0.33154486051466847	3
443	i312203	-169.06469331	-43.14627668999999	Data(x=[10, 19], edge_index=[2, 32])	-42.899508159581664	-42.460153375000004	-0.686123314999989	-0.4393547845816599	-0.24676853041832914	0.24676853041832914	3
444	i312301	-168.65563355	-42.73721693	Data(x=[9, 19], edge_index=[2, 22])	-43.2337537234521	-42.460153375000004	-0.277063554999998	-0.7736003484520921	0.4965367934520941	0.4965367934520941	3
445	i312302	-169.71318376	-43.79476713999999	Data(x=[12, 19], edge_index=[2, 32])	-43.17506532079268	-42.460153375000004	-1.334613764999986	-0.7149119457926787	-0.6197018192073074	0.6197018192073074	3
446	i312303	-169.39746042	-43.479043799999985	Data(x=[12, 19], edge_index=[2, 34])	-42.726081587331066	-42.460153375000004	-1.0188904249999808	-0.2659282123310618	-0.752962212668919	0.752962212668919	3
447	i321201	-165.68114964	-39.76273302	Data(x=[12, 19], edge_index=[2, 36])	-39.47389301089525	-38.3909729	-1.3717601199999976	-1.0829201108952518	-0.28884000910474583	0.28884000910474583	3
449	i321203	-165.37056303	-39.45214641	Data(x=[12, 19], edge_index=[2, 42])	-39.417409212499145	-38.3909729	-1.0611735099999962	-1.0264363124991434	-0.0347371975008528	0.0347371975008528	3
452	i322101	-173.32671304	-47.408296419999985	Data(x=[11, 19], edge_index=[2, 40])	-47.33344729380918	-45.843350810000004	-1.564945609999981	-1.4900964838091753	-0.07484912619080575	0.07484912619080575	3
454	i322103	-173.23745578	-47.31903916	Data(x=[11, 19], edge_index=[2, 34])	-47.02389329768778	-45.843350810000004	-1.4756883499999986	-1.1805424876877737	-0.29514586231222495	0.29514586231222495	3
455	i322104	-171.67521389	-45.75679727000001	Data(x=[15, 19], edge_index=[2, 40])	-46.40211681570125	-45.843350810000004	0.08655353999999704	-0.5587660057012442	0.6453195457012413	0.6453195457012413	3
456	i322105	-172.90854104	-46.99012441999999	Data(x=[13, 19], edge_index=[2, 32])	-46.26338979596997	-45.843350810000004	-1.1467736099999826	-0.4200389859699669	-0.7267346240300157	0.7267346240300157	3
457	i322106	-171.91668485	-45.998268229999994	Data(x=[11, 19], edge_index=[2, 32])	-47.72070670082379	-45.843350810000004	-0.15491741999998965	-1.877355890823786	1.7224384708237963	1.7224384708237963	3
459	i322108	-173.0152672	-47.09685058000001	Data(x=[12, 19], edge_index=[2, 32])	-46.028085034266475	-45.843350810000004	-1.2534997700000048	-0.1847342242664709	-1.0687655457335339	1.0687655457335339	3
460	i322109	-171.149335	-45.230918380000006	Data(x=[11, 19], edge_index=[2, 34])	-47.259303696678884	-45.843350810000004	0.6124324299999984	-1.4159528866788804	2.028385316678879	2.028385316678879	3
461	i32210a	-171.26560816	-45.34719154	Data(x=[14, 19], edge_index=[2, 40])	-46.827591659742595	-45.843350810000004	0.4961592700000068	-0.9842408497425907	1.4804001197425976	1.4804001197425976	3
462	i32210b	-172.03275777	-46.11434114999999	Data(x=[12, 19], edge_index=[2, 38])	-46.42678771528531	-45.843350810000004	-0.2709903399999831	-0.5834369052853035	0.31244656528532033	0.31244656528532033	3
463	i32210c	-171.9364532	-46.018036579999986	Data(x=[12, 19], edge_index=[2, 36])	-45.85940754703307	-45.843350810000004	-0.1746857699999822	-0.016056737033068202	-0.158629032966914	0.158629032966914	3
464	i322201	-173.08902722	-47.17061059999999	Data(x=[13, 19], edge_index=[2, 38])	-46.00057341023064	-45.843350810000004	-1.3272597899999852	-0.1572226002306394	-1.1700371897693458	1.1700371897693458	3
465	i322202	-172.78481746	-46.86640084	Data(x=[9, 19], edge_index=[2, 18])	-48.087474770503526	-45.843350810000004	-1.0230500299999932	-2.244123960503522	1.221073930503529	1.221073930503529	3
466	i322203	-172.8403036	-46.92188698	Data(x=[12, 19], edge_index=[2, 36])	-47.12384683993817	-45.843350810000004	-1.0785361699999925	-1.2804960299381634	0.2019598599381709	0.2019598599381709	3
467	i322204	-174.14065371	-48.22223709000001	Data(x=[13, 19], edge_index=[2, 36])	-46.27578380556274	-45.843350810000004	-2.3788862800000032	-0.43243299556273485	-1.9464532844372684	1.9464532844372684	3
468	i322205	-172.63373218	-46.71531556000001	Data(x=[12, 19], edge_index=[2, 36])	-47.07297789302517	-45.843350810000004	-0.8719647500000036	-1.2296270830251643	0.3576623330251607	0.3576623330251607	3
469	i322206	-171.86117782	-45.94276119999999	Data(x=[10, 19], edge_index=[2, 28])	-48.03074984351612	-45.843350810000004	-0.09941038999998852	-2.1873990335161153	2.087988643516127	2.087988643516127	3
470	i322207	-172.66187912	-46.74346250000001	Data(x=[11, 19], edge_index=[2, 30])	-46.92634415196204	-45.843350810000004	-0.9001116900000028	-1.0829933419620374	0.18288165196203465	0.18288165196203465	3
471	i322208	-171.77374875	-45.85533213000001	Data(x=[11, 19], edge_index=[2, 38])	-47.221423543217185	-45.843350810000004	-0.011981320000003848	-1.3780727332171807	1.3660914132171769	1.3660914132171769	3
472	i322301	-173.34396355	-47.42554693000001	Data(x=[11, 19], edge_index=[2, 34])	-46.92843852601219	-45.843350810000004	-1.582196120000006	-1.0850877160121826	-0.4971084039878235	0.4971084039878235	3
473	i322302	-173.48361268	-47.56519605999999	Data(x=[13, 19], edge_index=[2, 40])	-46.81880768963099	-45.843350810000004	-1.721845249999987	-0.9754568796309826	-0.7463883703690044	0.7463883703690044	3
475	i322304	-171.97265172	-46.054235099999985	Data(x=[10, 19], edge_index=[2, 20])	-47.48406539778567	-45.843350810000004	-0.21088428999998143	-1.6407145877856664	1.429830297785685	1.429830297785685	3
476	i322305	-173.65802858	-47.739611960000005	Data(x=[13, 19], edge_index=[2, 36])	-46.537670123878485	-45.843350810000004	-1.8962611500000008	-0.6943193138784807	-1.2019418361215202	1.2019418361215202	3
477	i331201	-170.3257208	-44.40730418	Data(x=[12, 19], edge_index=[2, 30])	-43.85135523611498	-41.774170335	-2.633133844999996	-2.0771849011149826	-0.5559489438850136	0.5559489438850136	3
479	i331203	-169.8763641	-43.95794747999999	Data(x=[13, 19], edge_index=[2, 46])	-43.179019829689985	-41.774170335	-2.1837771449999863	-1.4048494946899837	-0.7789276503100027	0.7789276503100027	3
481	i331205	-169.61772525	-43.699308630000004	Data(x=[12, 19], edge_index=[2, 32])	-43.22675180845333	-41.774170335	-1.9251382950000036	-1.4525814734533284	-0.4725568215466751	0.4725568215466751	3
483	i331207	-169.84727103	-43.92885441	Data(x=[11, 19], edge_index=[2, 40])	-43.81322247174812	-41.774170335	-2.1546840749999987	-2.0390521367481185	-0.11563193825188023	0.11563193825188023	3
484	i332101	-177.25116362	-51.332747	Data(x=[13, 19], edge_index=[2, 32])	-51.499370850576405	-49.226548245000004	-2.106198754999994	-2.272822605576401	0.16662385057640705	0.16662385057640705	3
486	i332103	-177.5483113	-51.62989467999999	Data(x=[14, 19], edge_index=[2, 54])	-50.84195096987033	-49.226548245000004	-2.403346434999989	-1.6154027248703287	-0.7879437101296602	0.7879437101296602	3
487	i332104	-176.42505322	-50.50663659999999	Data(x=[13, 19], edge_index=[2, 44])	-50.531106361669785	-49.226548245000004	-1.2800883549999895	-1.3045581166697815	0.02446976166979198	0.02446976166979198	3
488	i332105	-176.91342629	-50.99500966999999	Data(x=[13, 19], edge_index=[2, 38])	-51.111613111139775	-49.226548245000004	-1.768461424999984	-1.8850648661397713	0.11660344113978738	0.11660344113978738	3
490	i332107	-176.964356	-51.04593938000001	Data(x=[13, 19], edge_index=[2, 38])	-50.79110958051062	-49.226548245000004	-1.8193911350000036	-1.5645613355106178	-0.2548297994893858	0.2548297994893858	3
491	i332108	-176.021507	-50.10309038000001	Data(x=[14, 19], edge_index=[2, 44])	-50.28718756809998	-49.226548245000004	-0.8765421350000082	-1.060639323099977	0.1840971880999689	0.1840971880999689	3
492	i332109	-176.97555429	-51.05713766999999	Data(x=[12, 19], edge_index=[2, 30])	-50.6938015633762	-49.226548245000004	-1.8305894249999852	-1.4672533183761942	-0.363336106623791	0.363336106623791	3
493	i33210a	-176.30044602	-50.38202940000001	Data(x=[13, 19], edge_index=[2, 32])	-50.00787569025302	-49.226548245000004	-1.155481155000004	-0.7813274452530194	-0.3741537097469845	0.3741537097469845	3
494	i33210b	-176.78749621	-50.86907959	Data(x=[14, 19], edge_index=[2, 34])	-50.252262962228784	-49.226548245000004	-1.6425313449999948	-1.0257147172287802	-0.6168166277712146	0.6168166277712146	3
495	i33210c	-176.7428703	-50.82445367999999	Data(x=[12, 19], edge_index=[2, 42])	-51.02475399962831	-49.226548245000004	-1.597905434999987	-1.798205754628306	0.20030031962831885	0.20030031962831885	3
496	i33210d	-175.82309418	-49.904677559999996	Data(x=[12, 19], edge_index=[2, 46])	-51.79487508744479	-49.226548245000004	-0.6781293149999925	-2.568326842444783	1.8901975274447906	1.8901975274447906	3
497	i33210e	-176.57902718	-50.660610559999995	Data(x=[12, 19], edge_index=[2, 38])	-50.83612254734922	-49.226548245000004	-1.4340623149999914	-1.6095743023492162	0.1755119873492248	0.1755119873492248	3
499	i332110	-176.76237604	-50.84395941999999	Data(x=[14, 19], edge_index=[2, 38])	-50.128198857311254	-49.226548245000004	-1.6174111749999867	-0.9016506123112507	-0.715760562688736	0.715760562688736	3
500	i332111	-176.47301919	-50.55460257	Data(x=[14, 19], edge_index=[2, 42])	-50.4801019234531	-49.226548245000004	-1.3280543249999965	-1.2535536784530947	-0.0745006465469018	0.0745006465469018	3
502	i332113	-176.38793215	-50.46951553000001	Data(x=[13, 19], edge_index=[2, 36])	-50.10610688542271	-49.226548245000004	-1.242967285000006	-0.879558640422708	-0.36340864457729793	0.36340864457729793	3
503	i332201	-176.57717289	-50.65875627000001	Data(x=[12, 19], edge_index=[2, 32])	-50.994394761752375	-49.226548245000004	-1.4322080250000084	-1.7678465167523711	0.3356384917523627	0.3356384917523627	3
504	i332202	-176.73257247	-50.814155850000006	Data(x=[14, 19], edge_index=[2, 34])	-50.612871918747906	-49.226548245000004	-1.5876076050000023	-1.3863236737479028	-0.20128393125209953	0.20128393125209953	3
505	i332203	-177.02186429	-51.103447669999994	Data(x=[15, 19], edge_index=[2, 44])	-49.42041984442807	-49.226548245000004	-1.8768994249999906	-0.1938715994280642	-1.6830278255719264	1.6830278255719264	3
506	i332204	-177.49595468	-51.57753806000001	Data(x=[12, 19], edge_index=[2, 26])	-51.116178479135044	-49.226548245000004	-2.3509898150000055	-1.8896302341350406	-0.46135958086496487	0.46135958086496487	3
507	i332205	-176.78664283	-50.86822621	Data(x=[11, 19], edge_index=[2, 32])	-50.43008496422935	-49.226548245000004	-1.6416779649999995	-1.2035367192293478	-0.4381412457706517	0.4381412457706517	3
508	i332206	-177.18719355	-51.26877692999999	Data(x=[12, 19], edge_index=[2, 32])	-50.398063087304834	-49.226548245000004	-2.0422286849999836	-1.1715148423048305	-0.8707138426951531	0.8707138426951531	3
509	i332207	-176.23431555	-50.31589892999999	Data(x=[14, 19], edge_index=[2, 42])	-50.58938369749261	-49.226548245000004	-1.0893506849999852	-1.3628354524926038	0.27348476749261863	0.27348476749261863	3
510	i332208	-177.08353474	-51.16511812	Data(x=[13, 19], edge_index=[2, 30])	-50.723871446942574	-49.226548245000004	-1.9385698749999989	-1.4973232019425708	-0.44124667305742804	0.44124667305742804	3
512	i33220a	-176.85853693	-50.94012031000001	Data(x=[14, 19], edge_index=[2, 46])	-49.3448179934361	-49.226548245000004	-1.7135720650000081	-0.11826974843609861	-1.5953023165639095	1.5953023165639095	3
513	i33220b	-176.63910457	-50.72068795	Data(x=[12, 19], edge_index=[2, 36])	-50.31904180324197	-49.226548245000004	-1.494139704999995	-1.0924935582419693	-0.4016461467580257	0.4016461467580257	3
514	i33220c	-175.05643513	-49.13801851000001	Data(x=[14, 19], edge_index=[2, 42])	-51.21278607512332	-49.226548245000004	0.0885297349999945	-1.986237830123315	2.0747675651233095	2.0747675651233095	3
515	i332301	-177.10970203	-51.19128540999999	Data(x=[12, 19], edge_index=[2, 30])	-51.76246510831142	-49.226548245000004	-1.9647371649999883	-2.5359168633114137	0.5711796983114255	0.5711796983114255	3
516	i332302	-178.0872821	-52.16886548000001	Data(x=[12, 19], edge_index=[2, 32])	-50.985009118393904	-49.226548245000004	-2.9423172350000044	-1.7584608733939007	-1.1838563616061037	1.1838563616061037	3
518	i332304	-177.33445782	-51.41604120000001	Data(x=[12, 19], edge_index=[2, 28])	-51.14004102382255	-49.226548245000004	-2.1894929550000057	-1.913492778822544	-0.27600017617746175	0.27600017617746175	3
519	i332305	-177.53023869	-51.61182207	Data(x=[13, 19], edge_index=[2, 32])	-51.45181340298391	-49.226548245000004	-2.3852738249999987	-2.2252651579839053	-0.1600086670160934	0.1600086670160934	3
520	i332306	-177.28567135	-51.36725473	Data(x=[14, 19], edge_index=[2, 32])	-50.830700598739156	-49.226548245000004	-2.1407064849999955	-1.6041523537391527	-0.5365541312608428	0.5365541312608428	3
521	i341201	-173.16841924	-47.25000261999999	Data(x=[15, 19], edge_index=[2, 38])	-47.544588674201734	-45.15736777	-2.092634849999989	-2.387220904201733	0.2945860542017442	0.2945860542017442	3
522	i341202	-174.75860058	-48.840183960000005	Data(x=[12, 19], edge_index=[2, 34])	-48.12909126889897	-45.15736777	-3.682816190000004	-2.9717234988989674	-0.7110926911010367	0.7110926911010367	3
524	i341204	-174.89025058	-48.971833959999984	Data(x=[12, 19], edge_index=[2, 46])	-48.244878921978	-45.15736777	-3.814466189999983	-3.087511151977999	-0.726955038021984	0.726955038021984	3
525	i341205	-174.06532436	-48.14690774	Data(x=[13, 19], edge_index=[2, 34])	-47.66714859600211	-45.15736777	-2.9895399700000027	-2.509780826002107	-0.4797591439978959	0.4797591439978959	3
527	i341207	-173.39701909	-47.478602469999984	Data(x=[12, 19], edge_index=[2, 34])	-47.98874753937459	-45.15736777	-2.3212346999999838	-2.8313797693745926	0.5101450693746088	0.5101450693746088	3
528	i341208	-172.30843278	-46.39001616	Data(x=[13, 19], edge_index=[2, 44])	-47.142746728570465	-45.15736777	-1.2326483900000014	-1.9853789585704646	0.7527305685704633	0.7527305685704633	3
529	i342101	-181.38159433	-55.46317771000001	Data(x=[13, 19], edge_index=[2, 34])	-55.25669167530489	-52.60974568	-2.8534320300000076	-2.6469459953048897	-0.20648603469511784	0.20648603469511784	3
530	i342102	-181.62235706	-55.70394044000001	Data(x=[14, 19], edge_index=[2, 36])	-55.22907671044422	-52.60974568	-3.0941947600000077	-2.619331030444215	-0.4748637295557927	0.4748637295557927	3
531	i342103	-180.6615035	-54.74308688000001	Data(x=[14, 19], edge_index=[2, 38])	-55.071512954806934	-52.60974568	-2.133341200000004	-2.461767274806931	0.3284260748069272	0.3284260748069272	3
532	i342104	-181.21478185	-55.296365230000006	Data(x=[14, 19], edge_index=[2, 48])	-54.685724432199244	-52.60974568	-2.686619550000003	-2.0759787521992408	-0.6106407978007624	0.6106407978007624	3
534	i342106	-180.60427869	-54.68586207	Data(x=[14, 19], edge_index=[2, 38])	-54.20365555954862	-52.60974568	-2.0761163899999957	-1.5939098795486188	-0.48220651045137686	0.48220651045137686	3
535	i342107	-180.60805464	-54.689638020000004	Data(x=[14, 19], edge_index=[2, 46])	-55.467160192104586	-52.60974568	-2.0798923400000007	-2.857414512104583	0.7775221721045824	0.7775221721045824	3
536	i342108	-181.12206683	-55.20365020999999	Data(x=[13, 19], edge_index=[2, 46])	-55.27948292010821	-52.60974568	-2.593904529999989	-2.669737240108205	0.0758327101082159	0.0758327101082159	3
537	i342109	-179.59131551	-53.672898889999985	Data(x=[13, 19], edge_index=[2, 34])	-54.75540140923357	-52.60974568	-1.0631532099999816	-2.1456557292335674	1.0825025192335858	1.0825025192335858	3
538	i34210a	-180.27768157	-54.35926495	Data(x=[14, 19], edge_index=[2, 48])	-54.7129581842394	-52.60974568	-1.7495192699999933	-2.1032125042393943	0.353693234239401	0.353693234239401	3
539	i34210b	-180.37280113	-54.45438451	Data(x=[16, 19], edge_index=[2, 44])	-54.220534560939555	-52.60974568	-1.8446388299999938	-1.6107888809395519	-0.233849949060442	0.233849949060442	3
540	i34210c	-181.33704435	-55.41862773000001	Data(x=[15, 19], edge_index=[2, 40])	-55.325971364279276	-52.60974568	-2.8088820500000082	-2.716225684279273	-0.09265636572073532	0.09265636572073532	3
541	i34210d	-180.09302914	-54.17461252	Data(x=[14, 19], edge_index=[2, 42])	-55.09483353427971	-52.60974568	-1.5648668399999934	-2.485087854279705	0.9202210142797114	0.9202210142797114	3
542	i34210e	-181.20747192	-55.28905529999999	Data(x=[14, 19], edge_index=[2, 50])	-55.0794518266176	-52.60974568	-2.6793096199999837	-2.4697061466175967	-0.20960347338238705	0.20960347338238705	3
544	i342110	-181.1096403	-55.19122367999999	Data(x=[14, 19], edge_index=[2, 40])	-55.0087908152845	-52.60974568	-2.58147799999999	-2.3990451352844957	-0.18243286471549425	0.18243286471549425	3
545	i342111	-179.69473275	-53.776316129999984	Data(x=[18, 19], edge_index=[2, 48])	-54.218422963418604	-52.60974568	-1.1665704499999805	-1.6086772834186007	0.4421068334186202	0.4421068334186202	3
546	i342112	-180.42926786	-54.51085124000001	Data(x=[14, 19], edge_index=[2, 46])	-54.50081669430864	-52.60974568	-1.9011055600000049	-1.8910710143086362	-0.010034545691368635	0.010034545691368635	3
547	i342113	-179.89739328	-53.97897665999999	Data(x=[15, 19], edge_index=[2, 46])	-56.32937288186372	-52.60974568	-1.3692309799999833	-3.719627201863716	2.3503962218637326	2.3503962218637326	3
548	i342114	-179.92351868	-54.00510206	Data(x=[13, 19], edge_index=[2, 40])	-54.57868630229021	-52.60974568	-1.3953563799999955	-1.968940622290205	0.5735842422902095	0.5735842422902095	3
550	i342116	-180.63523886	-54.716822239999985	Data(x=[14, 19], edge_index=[2, 36])	-53.95159695367539	-52.60974568	-2.1070765599999817	-1.3418512736753883	-0.7652252863245934	0.7652252863245934	3
551	i342201	-179.60894126	-53.69052463999999	Data(x=[13, 19], edge_index=[2, 26])	-55.39312682518745	-52.60974568	-1.0807789599999893	-2.783381145187448	1.7026021851874589	1.7026021851874589	3
552	i342202	-181.40828569	-55.48986907000001	Data(x=[14, 19], edge_index=[2, 44])	-54.750512239987145	-52.60974568	-2.8801233900000085	-2.140766559987142	-0.7393568300128663	0.7393568300128663	3
553	i342203	-180.57149809	-54.653081470000004	Data(x=[13, 19], edge_index=[2, 26])	-55.11518363915396	-52.60974568	-2.0433357900000004	-2.5054379591539586	0.4621021691539582	0.4621021691539582	3
555	i342205	-180.36905755	-54.450640930000006	Data(x=[11, 19], edge_index=[2, 24])	-55.82561506654144	-52.60974568	-1.8408952500000026	-3.215869386541435	1.3749741365414323	1.3749741365414323	3
556	i342206	-180.30432086	-54.38590423999999	Data(x=[14, 19], edge_index=[2, 40])	-55.19345627635241	-52.60974568	-1.7761585599999847	-2.583710596352404	0.8075520363524191	0.8075520363524191	3
557	i342207	-181.33513449	-55.41671787	Data(x=[15, 19], edge_index=[2, 44])	-54.24168268662787	-52.60974568	-2.806972189999996	-1.6319370066278651	-1.175035183372131	1.175035183372131	3
558	i342208	-181.02272531	-55.104308689999996	Data(x=[13, 19], edge_index=[2, 28])	-55.13419375799943	-52.60974568	-2.494563009999993	-2.5244480779994234	0.029885067999430248	0.029885067999430248	3
559	i342209	-179.94399458	-54.02557796000001	Data(x=[16, 19], edge_index=[2, 38])	-55.01564116374016	-52.60974568	-1.4158322800000036	-2.40589548374016	0.9900632037401564	0.9900632037401564	3
561	i34220a	-180.98000447	-55.06158785000001	Data(x=[15, 19], edge_index=[2, 42])	-53.27720276837326	-52.60974568	-2.451842170000006	-0.6674570883732542	-1.784385081626752	1.784385081626752	3
562	i34220b	-180.44232676	-54.523910139999984	Data(x=[16, 19], edge_index=[2, 44])	-54.86517462630678	-52.60974568	-1.9141644599999807	-2.255428946306779	0.3412644863067982	0.3412644863067982	3
563	i34220c	-180.77048476	-54.852068139999986	Data(x=[14, 19], edge_index=[2, 42])	-54.920019898513445	-52.60974568	-2.2423224599999827	-2.3102742185134417	0.06795175851345903	0.06795175851345903	3
565	i34220d	-180.19622313	-54.27780650999999	Data(x=[13, 19], edge_index=[2, 38])	-54.97272946034003	-52.60974568	-1.6680608299999875	-2.3629837803400235	0.694922950340036	0.694922950340036	3
566	i34220e	-179.51013983	-53.59172321000001	Data(x=[15, 19], edge_index=[2, 40])	-55.89283942133284	-52.60974568	-0.9819775300000089	-3.2830937413328343	2.3011162113328254	2.3011162113328254	3
567	i34220f	-179.45384232	-53.535425700000005	Data(x=[11, 19], edge_index=[2, 22])	-54.84122711249662	-52.60974568	-0.9256800200000015	-2.231481432496615	1.3058014124966135	1.3058014124966135	3
568	i342301	-182.25785269	-56.33943606999999	Data(x=[15, 19], edge_index=[2, 52])	-55.22990917819989	-52.60974568	-3.7296903899999876	-2.6201634981998865	-1.1095268918001011	1.1095268918001011	3
569	i342302	-181.62591549	-55.70749887000001	Data(x=[15, 19], edge_index=[2, 38])	-55.80588615484763	-52.60974568	-3.097753190000006	-3.196140474847624	0.09838728484761816	0.09838728484761816	3
570	i342303	-181.65991807	-55.74150145	Data(x=[15, 19], edge_index=[2, 36])	-54.96593193052817	-52.60974568	-3.131755769999998	-2.356186250528168	-0.77556951947183	0.77556951947183	3
571	i342304	-181.35530509	-55.43688847	Data(x=[13, 19], edge_index=[2, 26])	-55.258377278981214	-52.60974568	-2.8271427899999964	-2.6486315989812113	-0.1785111910187851	0.1785111910187851	3
572	i342305	-180.79187499	-54.873458369999994	Data(x=[13, 19], edge_index=[2, 28])	-55.32526635020757	-52.60974568	-2.2637126899999913	-2.7155206702075674	0.45180798020757607	0.45180798020757607	3
573	i351201	-177.30647151	-51.38805488999999	Data(x=[16, 19], edge_index=[2, 36])	-51.90758548040629	-48.540565205	-2.847489684999992	-3.36702027540629	0.5195305904062977	0.5195305904062977	3
574	i351202	-178.79789195	-52.879475330000005	Data(x=[13, 19], edge_index=[2, 40])	-52.107917410520315	-48.540565205	-4.338910125000005	-3.567352205520315	-0.7715579194796902	0.7715579194796902	3
575	i351203	-177.54952158	-51.63110496	Data(x=[13, 19], edge_index=[2, 40])	-51.97628646076156	-48.540565205	-3.0905397550000018	-3.435721255761557	0.34518150076155507	0.34518150076155507	3
576	i351204	-177.571961	-51.653544379999985	Data(x=[14, 19], edge_index=[2, 28])	-51.608246150704865	-48.540565205	-3.1129791749999853	-3.067680945704865	-0.04529822929512051	0.04529822929512051	3
577	i351205	-177.9499493	-52.031532679999984	Data(x=[13, 19], edge_index=[2, 32])	-52.10951804507399	-48.540565205	-3.4909674749999837	-3.5689528400739903	0.07798536507400655	0.07798536507400655	3
578	i351206	-176.94381279	-51.02539617000001	Data(x=[13, 19], edge_index=[2, 46])	-52.302905471758606	-48.540565205	-2.4848309650000076	-3.7623402667586063	1.2775093017585988	1.2775093017585988	3
579	i351207	-178.21934593	-52.30092931	Data(x=[13, 19], edge_index=[2, 42])	-52.16537490913272	-48.540565205	-3.7603641050000007	-3.6248097041327227	-0.135554400867278	0.135554400867278	3
580	i352101	-185.03830978	-59.11989315999999	Data(x=[14, 19], edge_index=[2, 28])	-59.062619431113724	-55.992943115	-3.1269500449999867	-3.0696763161137213	-0.057273728886265474	0.057273728886265474	3
581	i352102	-185.1718339	-59.253417279999994	Data(x=[14, 19], edge_index=[2, 34])	-58.854820552289134	-55.992943115	-3.260474164999991	-2.861877437289131	-0.39859672771085997	0.39859672771085997	3
582	i352103	-184.63159913	-58.71318251000001	Data(x=[15, 19], edge_index=[2, 38])	-58.77756180340553	-55.992943115	-2.720239395000007	-2.78461868840553	0.06437929340552273	0.06437929340552273	3
583	i352104	-184.97764343	-59.05922681	Data(x=[15, 19], edge_index=[2, 40])	-59.569116926525716	-55.992943115	-3.0662836949999956	-3.576173811525713	0.5098901165257175	0.5098901165257175	3
584	i352105	-185.12009403	-59.20167740999999	Data(x=[15, 19], edge_index=[2, 44])	-59.05307992474938	-55.992943115	-3.208734294999985	-3.0601368097493804	-0.14859748525060468	0.14859748525060468	3
585	i352106	-184.382981	-58.46456438	Data(x=[14, 19], edge_index=[2, 38])	-58.45297056903816	-55.992943115	-2.471621264999996	-2.460027454038155	-0.0115938109618412	0.0115938109618412	3
586	i352107	-185.3428198	-59.42440318	Data(x=[15, 19], edge_index=[2, 44])	-58.7561025070113	-55.992943115	-3.431460064999996	-2.7631593920112962	-0.6683006729886998	0.6683006729886998	3
587	i352108	-184.12104868	-58.20263206	Data(x=[15, 19], edge_index=[2, 44])	-59.16882509326709	-55.992943115	-2.2096889449999964	-3.1758819782670855	0.9661930332670892	0.9661930332670892	3
588	i352109	-184.53087305	-58.612456429999995	Data(x=[15, 19], edge_index=[2, 34])	-59.57204376833153	-55.992943115	-2.619513314999992	-3.5791006533315297	0.9595873383315379	0.9595873383315379	3
589	i35210a	-185.15040616	-59.23198953999999	Data(x=[15, 19], edge_index=[2, 44])	-59.338863234694244	-55.992943115	-3.2390464249999837	-3.3459201196942416	0.10687369469425789	0.10687369469425789	3
590	i35210b	-184.1277813	-58.20936468000001	Data(x=[15, 19], edge_index=[2, 46])	-58.9100493337791	-55.992943115	-2.2164215650000045	-2.9171062187790966	0.7006846537790921	0.7006846537790921	3
591	i35210c	-185.17692446	-59.25850784000001	Data(x=[15, 19], edge_index=[2, 44])	-58.7561025070113	-55.992943115	-3.2655647250000044	-2.7631593920112962	-0.5024053329887082	0.5024053329887082	3
592	i35210d	-184.31042282	-58.39200620000001	Data(x=[14, 19], edge_index=[2, 42])	-57.99372623990107	-55.992943115	-2.3990630850000088	-2.0007831249010692	-0.3982799600989395	0.3982799600989395	3
593	i35210e	-184.34138063	-58.42296401	Data(x=[15, 19], edge_index=[2, 40])	-58.99765479569221	-55.992943115	-2.4300208949999984	-3.0047116806922105	0.5746907856922121	0.5746907856922121	3
594	i35210f	-183.95029271	-58.03187609000001	Data(x=[16, 19], edge_index=[2, 52])	-59.243725374881514	-55.992943115	-2.0389329750000087	-3.250782259881511	1.2118492848815023	1.2118492848815023	3
595	i352110	-184.82988265	-58.91146603	Data(x=[15, 19], edge_index=[2, 48])	-58.82234971689225	-55.992943115	-2.918522914999997	-2.829406601892245	-0.08911631310775192	0.08911631310775192	3
596	i352111	-183.94167542	-58.023258799999994	Data(x=[15, 19], edge_index=[2, 48])	-59.86244756137825	-55.992943115	-2.030315684999991	-3.8695044463782438	1.839188761378253	1.839188761378253	3
597	i352112	-184.51885792	-58.600441299999986	Data(x=[14, 19], edge_index=[2, 36])	-58.78943336771715	-55.992943115	-2.607498184999983	-2.796490252717149	0.18899206771716592	0.18899206771716592	3
598	i352113	-184.09445641	-58.17603978999999	Data(x=[15, 19], edge_index=[2, 36])	-57.899760724334605	-55.992943115	-2.1830966749999874	-1.9068176093346025	-0.27627906566538485	0.27627906566538485	3
599	i352201	-185.04092563	-59.12250901	Data(x=[14, 19], edge_index=[2, 26])	-58.866669151973014	-55.992943115	-3.129565894999999	-2.873726036973011	-0.25583985802698805	0.25583985802698805	3
600	i352202	-184.81710738	-58.89869076000001	Data(x=[16, 19], edge_index=[2, 44])	-57.934511947266344	-55.992943115	-2.9057476450000053	-1.9415688322663414	-0.9641788127336639	0.9641788127336639	3
601	i352203	-183.57038476	-57.651968139999994	Data(x=[13, 19], edge_index=[2, 28])	-59.42899710212183	-55.992943115	-1.6590250249999912	-3.4360539871218307	1.7770289621218396	1.7770289621218396	3
602	i352204	-185.18204344	-59.26362682	Data(x=[14, 19], edge_index=[2, 44])	-58.4892305680126	-55.992943115	-3.270683704999996	-2.4962874530125987	-0.7743962519873975	0.7743962519873975	3
603	i352205	-184.06503235	-58.14661572999999	Data(x=[13, 19], edge_index=[2, 36])	-58.68534619247306	-55.992943115	-2.1536726149999907	-2.6924030774730596	0.5387304624730689	0.5387304624730689	3
604	i352206	-184.22091036	-58.30249374	Data(x=[16, 19], edge_index=[2, 42])	-57.57966137115372	-55.992943115	-2.309550625	-1.5867182561537163	-0.7228323688462837	0.7228323688462837	3
605	i352207	-184.74305621	-58.82463958999999	Data(x=[15, 19], edge_index=[2, 36])	-58.41573801807881	-55.992943115	-2.831696474999987	-2.4227949030788096	-0.40890157192117726	0.40890157192117726	3
606	i352208	-184.17909763	-58.26068101	Data(x=[16, 19], edge_index=[2, 34])	-58.85998414883709	-55.992943115	-2.2677378949999962	-2.86704103383709	0.5993031388370937	0.5993031388370937	3
607	i352209	-184.34076514	-58.42234852	Data(x=[14, 19], edge_index=[2, 46])	-58.68567917957533	-55.992943115	-2.429405404999997	-2.692736064575328	0.2633306595753311	0.2633306595753311	3
608	i35220a	-183.71446637	-57.796049749999995	Data(x=[16, 19], edge_index=[2, 46])	-58.72525641902722	-55.992943115	-1.8031066349999918	-2.7323133040272154	0.9292066690272236	0.9292066690272236	3
609	i35220b	-184.20461547	-58.28619884999999	Data(x=[16, 19], edge_index=[2, 42])	-57.66522183296633	-55.992943115	-2.2932557349999882	-1.6722787179663285	-0.6209770170336597	0.6209770170336597	3
610	i35220c	-184.63823847	-58.71982185	Data(x=[14, 19], edge_index=[2, 50])	-59.21911877625514	-55.992943115	-2.7268787349999997	-3.2261756612551338	0.4992969262551341	0.4992969262551341	3
611	i352301	-186.51867326	-60.60025664000001	Data(x=[15, 19], edge_index=[2, 40])	-59.433136476272466	-55.992943115	-4.607313525000009	-3.4401933612724633	-1.167120163727546	1.167120163727546	3
612	i352302	-185.7443151	-59.82589847999999	Data(x=[16, 19], edge_index=[2, 46])	-59.35016412800646	-55.992943115	-3.8329553649999895	-3.357221013006459	-0.4757343519935304	0.4757343519935304	3
613	i352303	-185.23098546	-59.31256884	Data(x=[14, 19], edge_index=[2, 30])	-59.300084016056424	-55.992943115	-3.3196257249999945	-3.307140901056421	-0.012484823943573531	0.012484823943573531	3
614	i361201	-182.0086794	-56.09026278	Data(x=[14, 19], edge_index=[2, 34])	-56.21093396251179	-51.92376264	-4.166500140000004	-4.287171322511789	0.12067118251178499	0.12067118251178499	3
615	i361202	-182.3644639	-56.44604728	Data(x=[14, 19], edge_index=[2, 26])	-56.40378631336999	-51.92376264	-4.522284640000002	-4.480023673369992	-0.042260966630010444	0.042260966630010444	3
616	i361203	-181.3830326	-55.464615980000005	Data(x=[14, 19], edge_index=[2, 38])	-56.30347222646404	-51.92376264	-3.5408533400000053	-4.379709586464038	0.838856246464033	0.838856246464033	3
617	i361204	-182.05335088	-56.13493426000001	Data(x=[14, 19], edge_index=[2, 34])	-56.03560591908408	-51.92376264	-4.211171620000009	-4.111843279084077	-0.09932834091593179	0.09932834091593179	3
618	i361205	-181.3587665	-55.44034988	Data(x=[14, 19], edge_index=[2, 46])	-56.13076903998733	-51.92376264	-3.51658724	-4.207006399987328	0.6904191599873286	0.6904191599873286	3
619	i362101	-189.05113932	-63.1327227	Data(x=[16, 19], edge_index=[2, 34])	-63.20763484255255	-59.37614055	-3.75658215	-3.8314942925525486	0.07491214255254874	0.07491214255254874	3
620	i362102	-188.61715266	-62.698736039999986	Data(x=[16, 19], edge_index=[2, 38])	-62.99223007901955	-59.37614055	-3.3225954899999834	-3.616089529019547	0.2934940390195635	0.2934940390195635	3
621	i362103	-188.1113735	-62.19295688000001	Data(x=[16, 19], edge_index=[2, 44])	-62.309572072424174	-59.37614055	-2.816816330000009	-2.933431522424172	0.11661519242416318	0.11661519242416318	3
622	i362104	-188.38162083	-62.46320421	Data(x=[16, 19], edge_index=[2, 50])	-62.77526027610588	-59.37614055	-3.0870636599999983	-3.39911972610588	0.31205606610588177	0.31205606610588177	3
623	i362105	-188.52495699	-62.60654036999999	Data(x=[17, 19], edge_index=[2, 44])	-62.876010690938955	-59.37614055	-3.230399819999988	-3.4998701409389525	0.2694703209389644	0.2694703209389644	3
624	i362106	-188.79381771	-62.87540109000001	Data(x=[15, 19], edge_index=[2, 34])	-63.18148559505755	-59.37614055	-3.4992605400000087	-3.8053450450575497	0.3060845050575409	0.3060845050575409	3
625	i362107	-188.40756714	-62.489150519999995	Data(x=[15, 19], edge_index=[2, 42])	-62.70397807159234	-59.37614055	-3.113009969999993	-3.327837521592336	0.214827551592343	0.214827551592343	3
626	i362108	-188.33245537	-62.41403874999999	Data(x=[18, 19], edge_index=[2, 48])	-63.57376219911826	-59.37614055	-3.0378981999999866	-4.197621649118261	1.1597234491182746	1.1597234491182746	3
627	i362109	-188.65527768	-62.73686106000001	Data(x=[16, 19], edge_index=[2, 34])	-62.72769823558784	-59.37614055	-3.3607205100000073	-3.351557685587835	-0.009162824412172199	0.009162824412172199	3
628	i36210a	-188.03116217	-62.112745549999985	Data(x=[16, 19], edge_index=[2, 54])	-62.62800534186233	-59.37614055	-2.736604999999983	-3.2518647918623245	0.5152597918623414	0.5152597918623414	3
629	i36210b	-188.69905006	-62.78063343999999	Data(x=[16, 19], edge_index=[2, 36])	-62.79490077398289	-59.37614055	-3.404492889999986	-3.4187602239828863	0.014267333982900254	0.014267333982900254	3
630	i36210c	-187.96302762	-62.04461099999999	Data(x=[15, 19], edge_index=[2, 40])	-61.93997935353208	-59.37614055	-2.6684704499999867	-2.5638388035320787	-0.10463164646790801	0.10463164646790801	3
631	i362201	-189.26692704	-63.34851042000001	Data(x=[19, 19], edge_index=[2, 38])	-61.61969743156064	-59.37614055	-3.9723698700000085	-2.243556881560636	-1.7288129884393726	1.7288129884393726	3
632	i362202	-188.68726208	-62.76884546000001	Data(x=[13, 19], edge_index=[2, 26])	-62.65667667959917	-59.37614055	-3.392704910000006	-3.28053612959917	-0.112168780400836	0.112168780400836	3
633	i362203	-188.50999705	-62.59158043000001	Data(x=[15, 19], edge_index=[2, 42])	-62.13437952030016	-59.37614055	-3.2154398800000052	-2.7582389703001553	-0.45720090969984994	0.45720090969984994	3
634	i362204	-187.72537095	-61.80695433000001	Data(x=[17, 19], edge_index=[2, 40])	-62.44638958335865	-59.37614055	-2.4308137800000083	-3.0702490333586496	0.6394352533586414	0.6394352533586414	3
635	i362205	-188.13620919	-62.217792569999986	Data(x=[18, 19], edge_index=[2, 44])	-63.38909960862881	-59.37614055	-2.8416520199999837	-4.012959058628809	1.1713070386288251	1.1713070386288251	3
636	i362206	-188.48449802	-62.56608139999999	Data(x=[15, 19], edge_index=[2, 36])	-62.90870428322495	-59.37614055	-3.189940849999985	-3.532563733224947	0.34262288322496204	0.34262288322496204	3
637	i362207	-187.90403812	-61.98562149999999	Data(x=[15, 19], edge_index=[2, 46])	-62.42510022520972	-59.37614055	-2.609480949999991	-3.0489596752097157	0.43947872520972453	0.43947872520972453	3
638	i362208	-187.43654228	-61.518125659999995	Data(x=[17, 19], edge_index=[2, 40])	-61.720608598787905	-59.37614055	-2.141985109999993	-2.3444680487879026	0.20248293878790946	0.20248293878790946	3
639	i362301	-189.68983476	-63.771418139999994	Data(x=[14, 19], edge_index=[2, 26])	-63.50499462134255	-59.37614055	-4.395277589999992	-4.128854071342545	-0.2664235186574473	0.2664235186574473	3
640	i371201	-186.46805183	-60.549635210000005	Data(x=[15, 19], edge_index=[2, 30])	-60.1742383122418	-55.306960075	-5.242675135000006	-4.867278237241798	-0.3753968977582076	0.3753968977582076	3
641	i371202	-185.69441189	-59.775995269999996	Data(x=[15, 19], edge_index=[2, 38])	-60.385240756636506	-55.306960075	-4.4690351949999965	-5.078280681636507	0.6092454866365102	0.6092454866365102	3
642	i371203	-185.17213945	-59.25372283	Data(x=[15, 19], edge_index=[2, 28])	-60.153787163005475	-55.306960075	-3.9467627550000017	-4.846827088005476	0.9000643330054743	0.9000643330054743	3
643	i372101	-192.92280157	-67.00438494999999	Data(x=[17, 19], edge_index=[2, 40])	-67.21231111739255	-62.759337985	-4.245046964999986	-4.452973132392543	0.2079261673925572	0.2079261673925572	3
644	i372102	-193.02620472	-67.10778810000001	Data(x=[17, 19], edge_index=[2, 36])	-67.1654374415911	-62.759337985	-4.348450115000006	-4.406099456591093	0.05764934159108748	0.05764934159108748	3
645	i372103	-192.28644808	-66.36803146000001	Data(x=[18, 19], edge_index=[2, 48])	-67.28719015672631	-62.759337985	-3.6086934750000097	-4.527852171726309	0.9191586967262992	0.9191586967262992	3
646	i372104	-191.87634755	-65.95793092999999	Data(x=[17, 19], edge_index=[2, 34])	-66.80750041950984	-62.759337985	-3.1985929449999873	-4.048162434509834	0.8495694895098467	0.8495694895098467	3
647	i372105	-192.36974322	-66.4513266	Data(x=[16, 19], edge_index=[2, 40])	-66.74756159286983	-62.759337985	-3.6919886149999996	-3.988223607869827	0.29623499286982735	0.29623499286982735	3
648	i372201	-192.89362205	-66.97520543	Data(x=[16, 19], edge_index=[2, 34])	-66.86161541655427	-62.759337985	-4.215867445000001	-4.1022774315542705	-0.11359001344573016	0.11359001344573016	3
649	i372202	-191.2787612	-65.36034457999999	Data(x=[16, 19], edge_index=[2, 34])	-66.75153275112224	-62.759337985	-2.601006594999987	-3.992194766122239	1.391188171122252	1.391188171122252	3
650	i372203	-192.23783159	-66.31941497000001	Data(x=[16, 19], edge_index=[2, 48])	-66.15964128744876	-62.759337985	-3.560076985000009	-3.400303302448762	-0.15977368255124702	0.15977368255124702	3
651	i381201	-190.078957	-64.16054038	Data(x=[16, 19], edge_index=[2, 34])	-64.33492535976798	-58.69015751	-5.470382870000002	-5.64476784976798	0.17438497976797862	0.17438497976797862	3
652	i382101	-196.72597973	-70.80756311	Data(x=[18, 19], edge_index=[2, 40])	-71.14233067920112	-66.14253542	-4.665027690000002	-4.999795259201122	0.3347675692011194	0.3347675692011194	3
653	i382201	-196.71781811	-70.79940149	Data(x=[17, 19], edge_index=[2, 34])	-70.7888785053891	-66.14253542	-4.656866069999992	-4.6463430853891055	-0.010522984610886965	0.010522984610886965	3
654	i401201	-165.26641073	-39.34799410999999	Data(x=[12, 19], edge_index=[2, 38])	-40.06195971581817	-39.68197806999999	0.33398396000000474	-0.3799816458181766	0.7139656058181814	0.7139656058181814	4
655	i402101	-173.55847712	-47.64006049999999	Data(x=[14, 19], edge_index=[2, 44])	-47.72915768383312	-47.13435598	-0.5057045199999877	-0.5948017038331201	0.08909718383313248	0.08909718383313248	4
656	i411201	-169.56282875	-43.64441212999999	Data(x=[12, 19], edge_index=[2, 40])	-43.891189679397584	-43.06517550499999	-0.5792366250000001	-0.8260141743975922	0.2467775493975921	0.2467775493975921	4
659	i411204	-169.24787575	-43.32945912999999	Data(x=[13, 19], edge_index=[2, 44])	-44.91479203177596	-43.06517550499999	-0.26428362499999736	-1.8496165267759679	1.5853329017759705	1.5853329017759705	4
660	i411205	-169.23398388	-43.31556726000001	Data(x=[13, 19], edge_index=[2, 42])	-44.02326843939734	-43.06517550499999	-0.25039175500001676	-0.9580929343973494	0.7077011793973327	0.7077011793973327	4
661	i412101	-177.83312095	-51.91470432999999	Data(x=[13, 19], edge_index=[2, 46])	-51.57374179752136	-50.517553415	-1.3971509149999903	-1.0561883825213556	-0.34096253247863473	0.34096253247863473	4
663	i412103	-178.39956649	-52.48114987000001	Data(x=[14, 19], edge_index=[2, 42])	-52.07245083943439	-50.517553415	-1.9635964550000082	-1.5548974244343867	-0.4086990305656215	0.4086990305656215	4
664	i412104	-177.44362238	-51.52520575999999	Data(x=[14, 19], edge_index=[2, 38])	-51.71932146217108	-50.517553415	-1.0076523449999897	-1.201768047171079	0.1941157021710893	0.1941157021710893	4
665	i421201	-173.58829673	-47.669880109999994	Data(x=[14, 19], edge_index=[2, 44])	-47.08296980255604	-46.44837293999999	-1.2215071700000024	-0.6345968625560516	-0.5869103074439508	0.5869103074439508	4
666	i421202	-174.27435673	-48.35594010999999	Data(x=[14, 19], edge_index=[2, 50])	-47.46350975949312	-46.44837293999999	-1.90756717	-1.0151368194931294	-0.8924303505068707	0.8924303505068707	4
670	i421206	-174.30982122	-48.3914046	Data(x=[13, 19], edge_index=[2, 46])	-48.26058672735405	-46.44837293999999	-1.9430316600000097	-1.812213787354061	-0.1308178726459488	0.1308178726459488	4
673	i421209	-174.75497744	-48.83656082	Data(x=[14, 19], edge_index=[2, 48])	-48.308608060426955	-46.44837293999999	-2.388187880000011	-1.8602351204269638	-0.5279527595730471	0.5279527595730471	4
674	i42120a	-173.72856005	-47.81014343	Data(x=[13, 19], edge_index=[2, 40])	-47.97275497261453	-46.44837293999999	-1.361770490000005	-1.5243820326145396	0.1626115426145347	0.1626115426145347	4
676	i42120c	-173.27019379	-47.351777170000005	Data(x=[15, 19], edge_index=[2, 42])	-47.63709708413792	-46.44837293999999	-0.9034042300000138	-1.1887241441379288	0.285319914137915	0.285319914137915	4
677	i42120d	-174.60930991	-48.690893290000005	Data(x=[14, 19], edge_index=[2, 50])	-48.115087438901426	-46.44837293999999	-2.2425203500000137	-1.6667144989014346	-0.5758058510985791	0.5758058510985791	4
678	i422101	-182.40983128	-56.49141465999999	Data(x=[14, 19], edge_index=[2, 44])	-55.46318731150508	-53.90075085	-2.590663809999988	-1.5624364615050794	-1.0282273484949087	1.0282273484949087	4
681	i422104	-182.29181611	-56.37339949000001	Data(x=[14, 19], edge_index=[2, 44])	-56.4273905059954	-53.90075085	-2.47264864000001	-2.526639655995396	0.05399101599538625	0.05399101599538625	4
682	i422105	-182.25051891	-56.33210229000001	Data(x=[16, 19], edge_index=[2, 46])	-55.314853039757615	-53.90075085	-2.4313514400000074	-1.4141021897576138	-1.0172492502423935	1.0172492502423935	4
683	i422106	-182.57952809	-56.661111469999994	Data(x=[15, 19], edge_index=[2, 36])	-56.06698248996902	-53.90075085	-2.760360619999993	-2.16623163996902	-0.5941289800309733	0.5941289800309733	4
684	i422107	-181.85780462	-55.939387999999994	Data(x=[14, 19], edge_index=[2, 46])	-55.63579519477666	-53.90075085	-2.0386371499999925	-1.7350443447766608	-0.30359280522333165	0.30359280522333165	4
686	i422109	-182.52739297	-56.60897634999999	Data(x=[15, 19], edge_index=[2, 40])	-55.798108035431156	-53.90075085	-2.7082254999999904	-1.8973571854311544	-0.810868314568836	0.810868314568836	4
688	i431202	-178.46912193	-52.55070531	Data(x=[13, 19], edge_index=[2, 34])	-52.140903801810026	-49.83157037499999	-2.7191349350000067	-2.309333426810035	-0.40980150818997174	0.40980150818997174	4
689	i431203	-177.73780717	-51.819390549999994	Data(x=[15, 19], edge_index=[2, 48])	-51.3749117540617	-49.83157037499999	-1.987820175000003	-1.543341379061708	-0.444478795938295	0.444478795938295	4
691	i431205	-176.84905183	-50.930635210000005	Data(x=[15, 19], edge_index=[2, 46])	-52.63192198989201	-49.83157037499999	-1.0990648350000143	-2.8003516148920156	1.7012867798920013	1.7012867798920013	4
693	i431207	-178.2675994	-52.34918277999999	Data(x=[14, 19], edge_index=[2, 48])	-51.56370855166054	-49.83157037499999	-2.5176124050000013	-1.7321381766605484	-0.7854742283394529	0.7854742283394529	4
694	i431208	-177.94655614	-52.02813952000001	Data(x=[13, 19], edge_index=[2, 44])	-53.07205285935879	-49.83157037499999	-2.1965691450000193	-3.2404824843588003	1.043913339358781	1.043913339358781	4
695	i431209	-177.81169594	-51.89327931999999	Data(x=[15, 19], edge_index=[2, 48])	-51.472566537075046	-49.83157037499999	-2.0617089449999995	-1.640996162075055	-0.4207127829249444	0.4207127829249444	4
698	i43120c	-178.29101076	-52.372594140000004	Data(x=[14, 19], edge_index=[2, 50])	-52.1051961021328	-49.83157037499999	-2.5410237650000127	-2.27362572713281	-0.26739803786720273	0.26739803786720273	4
699	i43120d	-178.22097402	-52.3025574	Data(x=[14, 19], edge_index=[2, 42])	-52.92565106103588	-49.83157037499999	-2.4709870250000066	-3.0940806860358876	0.623093661035881	0.623093661035881	4
700	i43120e	-178.12109667	-52.202680049999984	Data(x=[15, 19], edge_index=[2, 50])	-52.407856117005835	-49.83157037499999	-2.3711096749999925	-2.576285742005844	0.20517606700585134	0.20517606700585134	4
701	i43120f	-179.05320635	-53.13478973000001	Data(x=[15, 19], edge_index=[2, 40])	-52.358803672147275	-49.83157037499999	-3.3032193550000173	-2.5272332971472835	-0.7759860578527338	0.7759860578527338	4
702	i431210	-177.60075897	-51.682342349999985	Data(x=[15, 19], edge_index=[2, 42])	-51.14200449949456	-49.83157037499999	-1.8507719749999936	-1.31043412449457	-0.5403378505054235	0.5403378505054235	4
703	i431211	-178.46005622	-52.54163960000001	Data(x=[14, 19], edge_index=[2, 40])	-52.340431969953066	-49.83157037499999	-2.7100692250000193	-2.508861594953075	-0.20120763004694453	0.20120763004694453	4
705	i431213	-176.82812798	-50.90971136	Data(x=[14, 19], edge_index=[2, 36])	-51.66732265557313	-49.83157037499999	-1.0781409850000117	-1.8357522805731392	0.7576112955731276	0.7576112955731276	4
706	i431214	-177.42547436	-51.50705774000001	Data(x=[16, 19], edge_index=[2, 44])	-51.34695920917321	-49.83157037499999	-1.6754873650000164	-1.5153888341732156	-0.1600985308268008	0.1600985308268008	4
707	i431215	-178.39345758	-52.47504095999999	Data(x=[14, 19], edge_index=[2, 50])	-52.43681221612668	-49.83157037499999	-2.6434705849999958	-2.6052418411266913	-0.03822874387330444	0.03822874387330444	4
708	i431216	-177.80893257	-51.890515949999994	Data(x=[14, 19], edge_index=[2, 48])	-52.203144832381255	-49.83157037499999	-2.0589455750000027	-2.3715744573812643	0.3126288823812615	0.3126288823812615	4
709	i431217	-177.72061187	-51.80219525	Data(x=[15, 19], edge_index=[2, 48])	-51.96840270405746	-49.83157037499999	-1.9706248750000057	-2.1368323290574693	0.16620745405746362	0.16620745405746362	4
710	i431218	-178.20452601	-52.28610938999999	Data(x=[13, 19], edge_index=[2, 32])	-51.4965944270823	-49.83157037499999	-2.4545390150000017	-1.665024052082309	-0.7895149629176927	0.7895149629176927	4
711	i432101	-185.54305228	-59.62463566000001	Data(x=[14, 19], edge_index=[2, 32])	-60.046718030848986	-57.283948285	-2.340687375000009	-2.762769745848985	0.42208237084897604	0.42208237084897604	4
712	i432102	-185.81640509	-59.89798846999999	Data(x=[15, 19], edge_index=[2, 50])	-58.88147329924739	-57.283948285	-2.614040184999986	-1.5975250142473882	-1.016515170752598	1.016515170752598	4
714	i432104	-185.66365947	-59.74524285	Data(x=[13, 19], edge_index=[2, 28])	-60.357505227480175	-57.283948285	-2.4612945649999958	-3.073556942480174	0.6122623774801781	0.6122623774801781	4
715	i432105	-186.65286854	-60.734451919999984	Data(x=[15, 19], edge_index=[2, 58])	-59.95204176005388	-57.283948285	-3.4505036349999827	-2.6680934750538796	-0.7824101599461031	0.7824101599461031	4
717	i432107	-185.54216311	-59.62374648999999	Data(x=[16, 19], edge_index=[2, 42])	-60.244462995647794	-57.283948285	-2.339798204999987	-2.960514710647793	0.6207165056478061	0.6207165056478061	4
718	i432108	-185.7652218	-59.846805180000004	Data(x=[15, 19], edge_index=[2, 38])	-60.36332101945604	-57.283948285	-2.562856895000003	-3.0793727344560367	0.5165158394560336	0.5165158394560336	4
719	i432109	-186.00595152	-60.087534899999994	Data(x=[15, 19], edge_index=[2, 42])	-59.25711030816139	-57.283948285	-2.8035866149999933	-1.973162023161386	-0.8304245918386073	0.8304245918386073	4
722	i43210c	-185.72387242	-59.80545579999999	Data(x=[14, 19], edge_index=[2, 34])	-59.9110085632031	-57.283948285	-2.521507514999989	-2.6270602782030963	0.10555276320310725	0.10555276320310725	4
724	i43210e	-186.01613908	-60.097722459999986	Data(x=[15, 19], edge_index=[2, 36])	-59.698663836316825	-57.283948285	-2.8137741749999847	-2.4147155513168244	-0.39905862368316036	0.39905862368316036	4
725	i441201	-182.12620056	-56.20778394	Data(x=[14, 19], edge_index=[2, 36])	-56.256135239297876	-53.21476780999999	-2.993016130000008	-3.0413674292978854	0.048351299297877404	0.048351299297877404	4
726	i441202	-182.26367869	-56.345262070000004	Data(x=[15, 19], edge_index=[2, 42])	-56.44891180688453	-53.21476780999999	-3.130494260000013	-3.2341439968845407	0.1036497368845275	0.1036497368845275	4
728	i441204	-181.26764297	-55.349226349999995	Data(x=[16, 19], edge_index=[2, 42])	-56.058573991521	-53.21476780999999	-2.1344585400000042	-2.8438061815210105	0.7093476415210063	0.7093476415210063	4
730	i441206	-182.08290836	-56.16449174	Data(x=[15, 19], edge_index=[2, 48])	-56.16384384509385	-53.21476780999999	-2.9497239300000118	-2.94907603509386	-0.0006478949061516914	0.0006478949061516914	4
732	i441208	-181.58479549	-55.66637887	Data(x=[15, 19], edge_index=[2, 56])	-56.32632892045642	-53.21476780999999	-2.451611060000012	-3.111561110456428	0.6599500504564162	0.6599500504564162	4
736	i44120c	-182.95856311	-57.04014649	Data(x=[14, 19], edge_index=[2, 46])	-56.29402687507344	-53.21476780999999	-3.825378680000007	-3.079259065073451	-0.7461196149265561	0.7461196149265561	4
737	i44120d	-182.70171639	-56.78329977	Data(x=[15, 19], edge_index=[2, 50])	-57.00471435806025	-53.21476780999999	-3.5685319600000085	-3.789946548060257	0.22141458806024872	0.22141458806024872	4
738	i44120e	-182.66380583	-56.74538921	Data(x=[16, 19], edge_index=[2, 46])	-55.39153882117904	-53.21476780999999	-3.5306214000000082	-2.1767710111790493	-1.353850388820959	1.353850388820959	4
739	i44120f	-181.56266846	-55.644251839999995	Data(x=[14, 19], edge_index=[2, 44])	-56.322977233037356	-53.21476780999999	-2.4294840300000047	-3.1082094230373656	0.6787253930373609	0.6787253930373609	4
740	i441210	-182.30582558	-56.38740896	Data(x=[16, 19], edge_index=[2, 52])	-56.39998911217273	-53.21476780999999	-3.172641150000011	-3.1852213021727422	0.012580152172731118	0.012580152172731118	4
741	i441211	-182.9682088	-57.04979218000001	Data(x=[15, 19], edge_index=[2, 44])	-56.83612528464366	-53.21476780999999	-3.8350243700000206	-3.6213574746436663	-0.2136668953563543	0.2136668953563543	4
742	i441212	-183.26193152	-57.34351489999999	Data(x=[15, 19], edge_index=[2, 36])	-56.55720265723694	-53.21476780999999	-4.128747089999997	-3.3424348472369516	-0.7863122427630458	0.7863122427630458	4
743	i441213	-182.65310731	-56.734690689999994	Data(x=[17, 19], edge_index=[2, 40])	-56.60108806085337	-53.21476780999999	-3.519922880000003	-3.3863202508533803	-0.13360262914662258	0.13360262914662258	4
744	i441214	-182.23827778	-56.31986116	Data(x=[17, 19], edge_index=[2, 50])	-55.088577969682575	-53.21476780999999	-3.1050933500000113	-1.8738101596825842	-1.231283190317427	1.231283190317427	4
745	i441215	-182.57127855	-56.652861929999986	Data(x=[14, 19], edge_index=[2, 38])	-55.799085180341606	-53.21476780999999	-3.4380941199999953	-2.5843173703416156	-0.8537767496583797	0.8537767496583797	4
747	i441217	-181.02414307	-55.105726450000006	Data(x=[16, 19], edge_index=[2, 50])	-55.5879667645768	-53.21476780999999	-1.8909586400000151	-2.3731989545768073	0.4822403145767922	0.4822403145767922	4
748	i441218	-181.49017959	-55.571762969999995	Data(x=[15, 19], edge_index=[2, 42])	-56.443159167634974	-53.21476780999999	-2.356995160000004	-3.228391357634983	0.8713961976349793	0.8713961976349793	4
750	i44121a	-182.53587718	-56.61746056	Data(x=[14, 19], edge_index=[2, 44])	-55.81388473469043	-53.21476780999999	-3.402692750000007	-2.599116924690442	-0.8035758253095651	0.8035758253095651	4
751	i44121b	-182.45147133	-56.53305471	Data(x=[15, 19], edge_index=[2, 52])	-56.475385429746396	-53.21476780999999	-3.318286900000011	-3.260617619746405	-0.05766928025360585	0.05766928025360585	4
752	i44121c	-181.6826975	-55.76428087999999	Data(x=[16, 19], edge_index=[2, 46])	-55.544398272823216	-53.21476780999999	-2.549513069999996	-2.329630462823225	-0.21988260717677122	0.21988260717677122	4
753	i44121d	-180.73755884	-54.81914221999999	Data(x=[15, 19], edge_index=[2, 42])	-56.107123511031986	-53.21476780999999	-1.6043744099999984	-2.8923557010319954	1.287981291031997	1.287981291031997	4
754	i44121e	-181.44401739	-55.52560077	Data(x=[17, 19], edge_index=[2, 52])	-55.606532517875436	-53.21476780999999	-2.310832960000006	-2.3917647078754456	0.08093174787543944	0.08093174787543944	4
755	i44121f	-181.29472212	-55.37630549999999	Data(x=[12, 19], edge_index=[2, 30])	-56.02629031784022	-53.21476780999999	-2.161537689999996	-2.8115225078402304	0.6499848178402345	0.6499848178402345	4
756	i441220	-182.22432818	-56.305911559999984	Data(x=[16, 19], edge_index=[2, 44])	-55.68109292299927	-53.21476780999999	-3.0911437499999934	-2.4663251129992787	-0.6248186370007147	0.6248186370007147	4
757	i441221	-182.00507736	-56.08666074	Data(x=[16, 19], edge_index=[2, 50])	-56.50265248049677	-53.21476780999999	-2.8718929300000084	-3.28788467049678	0.41599174049677146	0.41599174049677146	4
758	i441222	-182.2333643	-56.31494768	Data(x=[15, 19], edge_index=[2, 36])	-56.11662857045472	-53.21476780999999	-3.1001798700000123	-2.9018607604547313	-0.19831910954528098	0.19831910954528098	4
759	i442101	-190.29175246	-64.37333584	Data(x=[15, 19], edge_index=[2, 40])	-64.18013343469924	-60.66714572	-3.706190119999995	-3.5129877146992428	-0.1932024053007524	0.1932024053007524	4
762	i442104	-191.15508978	-65.23667316	Data(x=[16, 19], edge_index=[2, 64])	-64.03693118313659	-60.66714572	-4.5695274399999946	-3.369785463136587	-1.1997419768634074	1.1997419768634074	4
765	i442107	-189.86441336	-63.945996739999984	Data(x=[17, 19], edge_index=[2, 42])	-64.13541269274867	-60.66714572	-3.2788510199999834	-3.4682669727486726	0.18941595274868916	0.18941595274868916	4
766	i442108	-190.74382528	-64.82540866000001	Data(x=[17, 19], edge_index=[2, 50])	-63.22976240961409	-60.66714572	-4.158262940000007	-2.5626166896140887	-1.5956462503859186	1.5956462503859186	4
767	i442109	-189.01356592	-63.09514929999999	Data(x=[11, 19], edge_index=[2, 20])	-64.31768696195287	-60.66714572	-2.428003579999988	-3.6505412419528724	1.2225376619528845	1.2225376619528845	4
768	i44210a	-190.38481591	-64.46639928999998	Data(x=[16, 19], edge_index=[2, 58])	-63.45877141862191	-60.66714572	-3.7992535699999834	-2.791625698621907	-1.0076278713780766	1.0076278713780766	4
770	i44210c	-189.29703309	-63.37861647000001	Data(x=[13, 19], edge_index=[2, 26])	-64.34334763699263	-60.66714572	-2.711470750000011	-3.676201916992632	0.9647311669926211	0.9647311669926211	4
771	i44210d	-190.21136372	-64.2929471	Data(x=[15, 19], edge_index=[2, 50])	-63.94299150277633	-60.66714572	-3.6258013800000057	-3.2758457827763294	-0.3499555972236763	0.3499555972236763	4
773	i44210f	-188.90315793	-62.98474130999999	Data(x=[13, 19], edge_index=[2, 24])	-64.0283866192692	-60.66714572	-2.317595589999989	-3.3612408992691982	1.043645309269209	1.043645309269209	4
774	i442110	-189.34520886	-63.42679224000001	Data(x=[15, 19], edge_index=[2, 32])	-63.91126012839276	-60.66714572	-2.759646520000011	-3.244114408392761	0.48446788839275	0.48446788839275	4
775	i451201	-186.97022139	-61.051804770000004	Data(x=[15, 19], edge_index=[2, 38])	-60.47030518248988	-56.597965245	-4.4538395250000065	-3.8723399374898833	-0.5814995875101232	0.5814995875101232	4
776	i451202	-185.52016671	-59.60175009000001	Data(x=[14, 19], edge_index=[2, 38])	-61.43020595397258	-56.597965245	-3.0037848450000126	-4.832240708972584	1.8284558639725716	1.8284558639725716	4
777	i451203	-185.0856757	-59.167259079999994	Data(x=[19, 19], edge_index=[2, 56])	-59.95774847004796	-56.597965245	-2.5692938349999963	-3.3597832250479627	0.7904893900479664	0.7904893900479664	4
778	i451204	-186.44465412	-60.52623749999999	Data(x=[14, 19], edge_index=[2, 48])	-61.0059666069038	-56.597965245	-3.928272254999996	-4.4080013619038	0.4797291069038039	0.4797291069038039	4
779	i451205	-185.80859602	-59.89017940000001	Data(x=[16, 19], edge_index=[2, 50])	-60.607482089848524	-56.597965245	-3.2922141550000106	-4.009516844848527	0.7173026898485162	0.7173026898485162	4
781	i451207	-185.81803357	-59.89961695000001	Data(x=[16, 19], edge_index=[2, 52])	-60.52418479209996	-56.597965245	-3.301651705000012	-3.9262195470999615	0.6245678420999496	0.6245678420999496	4
783	i451209	-186.34385702	-60.4254404	Data(x=[15, 19], edge_index=[2, 46])	-60.89450893438566	-56.597965245	-3.827475155000002	-4.296543689385665	0.46906853438566287	0.46906853438566287	4
784	i45120a	-187.44154873	-61.52313210999999	Data(x=[15, 19], edge_index=[2, 58])	-60.80429009783543	-56.597965245	-4.925166864999994	-4.206324852835429	-0.7188420121645649	0.7188420121645649	4
785	i45120b	-186.09517758	-60.17676096000001	Data(x=[15, 19], edge_index=[2, 44])	-60.88305991922451	-56.597965245	-3.5787957150000125	-4.28509467422451	0.7062989592244975	0.7062989592244975	4
786	i45120c	-185.90945115	-59.99103452999999	Data(x=[15, 19], edge_index=[2, 42])	-60.66914785649479	-56.597965245	-3.3930692849999957	-4.071182611494791	0.6781133264947954	0.6781133264947954	4
787	i45120d	-185.95239159	-60.03397496999999	Data(x=[15, 19], edge_index=[2, 48])	-60.9612395496806	-56.597965245	-3.436009724999991	-4.363274304680601	0.9272645796806103	0.9272645796806103	4
789	i45120f	-187.08311819	-61.16470156999999	Data(x=[16, 19], edge_index=[2, 48])	-60.948013072332145	-56.597965245	-4.566736324999994	-4.350047827332148	-0.21668849766784604	0.21668849766784604	4
790	i451210	-187.01257984	-61.09416322	Data(x=[16, 19], edge_index=[2, 38])	-61.00786348515535	-56.597965245	-4.496197975000001	-4.40989824015535	-0.08629973484465125	0.08629973484465125	4
791	i451211	-186.54767791	-60.62926129	Data(x=[15, 19], edge_index=[2, 32])	-60.63836377300561	-56.597965245	-4.031296045000005	-4.0403985280056105	0.009102483005605677	0.009102483005605677	4
792	i451212	-185.87929379	-59.96087716999999	Data(x=[15, 19], edge_index=[2, 36])	-60.19781035438836	-56.597965245	-3.3629119249999917	-3.5998451093883617	0.23693318438836997	0.23693318438836997	4
793	i451213	-186.73312536	-60.81470874	Data(x=[19, 19], edge_index=[2, 46])	-59.90414099127663	-56.597965245	-4.216743495000003	-3.3061757462766295	-0.9105677487233734	0.9105677487233734	4
794	i451214	-186.50733535	-60.58891873	Data(x=[16, 19], edge_index=[2, 44])	-60.16247697814334	-56.597965245	-3.9909534850000057	-3.564511733143341	-0.42644175185666455	0.42644175185666455	4
795	i451215	-186.44746193	-60.52904531	Data(x=[17, 19], edge_index=[2, 50])	-59.69419491975809	-56.597965245	-3.9310800650000033	-3.096229674758092	-0.8348503902419111	0.8348503902419111	4
797	i451217	-185.7828009	-59.86438428000001	Data(x=[15, 19], edge_index=[2, 36])	-59.966597889348634	-56.597965245	-3.2664190350000126	-3.3686326443486365	0.10221360934862389	0.10221360934862389	4
799	i451219	-186.47503813	-60.55662151	Data(x=[16, 19], edge_index=[2, 48])	-60.09325355250693	-56.597965245	-3.958656265000002	-3.4952883075069323	-0.4633679574930696	0.4633679574930696	4
800	i45121a	-186.46433696	-60.545920339999995	Data(x=[16, 19], edge_index=[2, 48])	-59.96145381273425	-56.597965245	-3.9479550949999975	-3.363488567734251	-0.5844665272657465	0.5844665272657465	4
801	i45121b	-185.40121142	-59.48279480000001	Data(x=[17, 19], edge_index=[2, 46])	-60.31573256961609	-56.597965245	-2.8848295550000103	-3.7177673246160907	0.8329377696160805	0.8329377696160805	4
802	i45121c	-185.50312776	-59.58471114000001	Data(x=[16, 19], edge_index=[2, 52])	-59.230667687546976	-56.597965245	-2.9867458950000128	-2.6327024425469787	-0.35404345245303404	0.35404345245303404	4
803	i45121d	-185.18323911	-59.264822489999986	Data(x=[16, 19], edge_index=[2, 46])	-60.778607606399305	-56.597965245	-2.6668572449999886	-4.180642361399308	1.513785116399319	1.513785116399319	4
804	i45121e	-185.63333588	-59.71491926	Data(x=[15, 19], edge_index=[2, 38])	-61.22144026432002	-56.597965245	-3.1169540150000046	-4.623475019320026	1.506521004320021	1.506521004320021	4
805	i45121f	-186.17686931	-60.25845269	Data(x=[15, 19], edge_index=[2, 44])	-59.66009129932869	-56.597965245	-3.660487445000001	-3.0621260543286937	-0.5983613906713074	0.5983613906713074	4
806	i451220	-186.50426652	-60.585849899999985	Data(x=[16, 19], edge_index=[2, 50])	-60.5182978097781	-56.597965245	-3.987884654999988	-3.9203325647781	-0.0675520902218878	0.0675520902218878	4
807	i451221	-186.06402935	-60.145612729999996	Data(x=[15, 19], edge_index=[2, 36])	-59.57134105072261	-56.597965245	-3.547647484999999	-2.973375805722611	-0.5742716792773876	0.5742716792773876	4
808	i451222	-185.86685923	-59.94844260999999	Data(x=[16, 19], edge_index=[2, 54])	-61.026304081232794	-56.597965245	-3.350477364999989	-4.428338836232797	1.0778614712328078	1.0778614712328078	4
809	i451223	-185.94572932	-60.027312699999996	Data(x=[17, 19], edge_index=[2, 52])	-60.08476352963043	-56.597965245	-3.4293474549999985	-3.4867982846304315	0.05745082963043302	0.05745082963043302	4
810	i451224	-186.31952774	-60.40111112000001	Data(x=[15, 19], edge_index=[2, 40])	-60.76560388593996	-56.597965245	-3.8031458750000127	-4.167638640939963	0.36449276593994995	0.36449276593994995	4
811	i451225	-186.4053108	-60.48689417999999	Data(x=[17, 19], edge_index=[2, 40])	-60.210988606018546	-56.597965245	-3.8889289349999956	-3.6130233610185485	-0.2759055739814471	0.2759055739814471	4
812	i451226	-186.4474566	-60.52903998000001	Data(x=[15, 19], edge_index=[2, 36])	-60.27328360346497	-56.597965245	-3.93107473500001	-3.6753183584649705	-0.25575637653503946	0.25575637653503946	4
813	i452101	-194.12643204	-68.20801542	Data(x=[17, 19], edge_index=[2, 44])	-67.59348260159254	-64.05034315500001	-4.157672264999988	-3.5431394465925337	-0.6145328184074543	0.6145328184074543	4
814	i452102	-194.86272267	-68.94430605000001	Data(x=[13, 19], edge_index=[2, 28])	-68.39595826637796	-64.05034315500001	-4.893962895000001	-4.345615111377953	-0.5483477836220487	0.5483477836220487	4
815	i452103	-194.00718756	-68.08877094	Data(x=[17, 19], edge_index=[2, 54])	-68.19062291799447	-64.05034315500001	-4.038427784999996	-4.140279762994467	0.1018519779944711	0.1018519779944711	4
817	i452105	-194.55378507	-68.63536845	Data(x=[18, 19], edge_index=[2, 46])	-67.87685462562442	-64.05034315500001	-4.585025294999994	-3.8265114706244105	-0.7585138243755836	0.7585138243755836	4
819	i452107	-194.27449181	-68.35607519	Data(x=[16, 19], edge_index=[2, 40])	-67.66963502953465	-64.05034315500001	-4.305732034999991	-3.619291874534639	-0.6864401604653523	0.6864401604653523	4
821	i452109	-193.53695156	-67.61853494	Data(x=[15, 19], edge_index=[2, 40])	-67.83883725851197	-64.05034315500001	-3.5681917849999962	-3.7884941035119652	0.22030231851196902	0.22030231851196902	4
822	i45210a	-194.46512024	-68.54670362	Data(x=[16, 19], edge_index=[2, 44])	-67.66674033820767	-64.05034315500001	-4.496360464999995	-3.616397183207667	-0.8799632817923282	0.8799632817923282	4
824	i45210c	-193.65072906	-67.73231244	Data(x=[15, 19], edge_index=[2, 28])	-67.80629810334754	-64.05034315500001	-3.681969284999994	-3.7559549483475365	0.07398566334754264	0.07398566334754264	4
825	i45210d	-193.6639719	-67.74555528	Data(x=[16, 19], edge_index=[2, 34])	-68.13169022910745	-64.05034315500001	-3.6952121249999976	-4.081347074107441	0.3861349491074435	0.3861349491074435	4
826	i45210e	-193.9947541	-68.07633747999999	Data(x=[17, 19], edge_index=[2, 44])	-67.52461914649601	-64.05034315500001	-4.025994324999985	-3.4742759914960004	-0.5517183335039846	0.5517183335039846	4
827	i461201	-189.81922805	-63.90081142999999	Data(x=[18, 19], edge_index=[2, 46])	-64.11181768597436	-59.98116268	-3.9196487499999932	-4.130655005974361	0.21100625597436817	0.21100625597436817	4
828	i461202	-191.37825297	-65.45983635	Data(x=[15, 19], edge_index=[2, 42])	-64.76863015227664	-59.98116268	-5.478673670000006	-4.787467472276646	-0.6912061977233606	0.6912061977233606	4
829	i461203	-189.40936131	-63.490944690000006	Data(x=[16, 19], edge_index=[2, 50])	-64.52744759410238	-59.98116268	-3.5097820100000092	-4.546284914102387	1.0365029041023774	1.0365029041023774	4
831	i461205	-191.54096424	-65.62254761999999	Data(x=[15, 19], edge_index=[2, 52])	-64.7778550432409	-59.98116268	-5.641384939999995	-4.796692363240908	-0.8446925767590869	0.8446925767590869	4
832	i461206	-190.98302511	-65.06460849	Data(x=[17, 19], edge_index=[2, 56])	-64.6275871498375	-59.98116268	-5.083445810000001	-4.646424469837498	-0.43702134016250227	0.43702134016250227	4
833	i461207	-190.28572726	-64.36731063999999	Data(x=[16, 19], edge_index=[2, 50])	-65.29346662528832	-59.98116268	-4.386147959999988	-5.3123039452883205	0.9261559852883323	0.9261559852883323	4
834	i461208	-190.60207159	-64.68365497	Data(x=[16, 19], edge_index=[2, 52])	-64.54919165188063	-59.98116268	-4.702492290000009	-4.568028971880636	-0.13446331811937284	0.13446331811937284	4
836	i46120a	-190.94775203	-65.02933541	Data(x=[16, 19], edge_index=[2, 40])	-64.70440325552136	-59.98116268	-5.0481727300000045	-4.723240575521359	-0.32493215447864543	0.32493215447864543	4
837	i46120b	-190.96342234	-65.04500571999999	Data(x=[16, 19], edge_index=[2, 48])	-64.77173382171608	-59.98116268	-5.063843039999995	-4.790571141716086	-0.27327189828390885	0.27327189828390885	4
838	i46120c	-190.27901875	-64.36060213	Data(x=[18, 19], edge_index=[2, 42])	-64.64557189805424	-59.98116268	-4.379439450000007	-4.664409218054246	0.2849697680542391	0.2849697680542391	4
839	i46120d	-190.40750885	-64.48909223	Data(x=[15, 19], edge_index=[2, 32])	-64.64487262513948	-59.98116268	-4.50792955	-4.6637099451394874	0.15578039513948738	0.15578039513948738	4
840	i46120e	-190.3851904	-64.46677378	Data(x=[16, 19], edge_index=[2, 34])	-64.88753238299329	-59.98116268	-4.4856111	-4.906369702993288	0.4207586029932884	0.4207586029932884	4
842	i461210	-190.9538532	-65.03543658	Data(x=[16, 19], edge_index=[2, 40])	-64.17262802023721	-59.98116268	-5.054273899999998	-4.191465340237215	-0.862808559762783	0.862808559762783	4
844	i461212	-189.77984182	-63.8614252	Data(x=[17, 19], edge_index=[2, 48])	-64.04528571470941	-59.98116268	-3.8802625200000023	-4.064123034709411	0.18386051470940856	0.18386051470940856	4
845	i461213	-190.33284275	-64.41442613	Data(x=[17, 19], edge_index=[2, 48])	-64.22757605915302	-59.98116268	-4.433263449999998	-4.246413379153026	-0.18685007084697247	0.18685007084697247	4
846	i461214	-190.11861063	-64.20019401	Data(x=[17, 19], edge_index=[2, 48])	-64.16975227472813	-59.98116268	-4.219031330000007	-4.188589594728128	-0.030441735271878656	0.030441735271878656	4
848	i461216	-189.82714387	-63.908727249999984	Data(x=[16, 19], edge_index=[2, 62])	-64.95275709282399	-59.98116268	-3.927564569999987	-4.97159441282399	1.0440298428240027	1.0440298428240027	4
849	i461217	-188.91050166	-62.99208503999999	Data(x=[17, 19], edge_index=[2, 48])	-64.33414800711888	-59.98116268	-3.010922359999995	-4.352985327118887	1.342062967118892	1.342062967118892	4
850	i461218	-190.04131529	-64.12289867	Data(x=[16, 19], edge_index=[2, 50])	-64.65024347745282	-59.98116268	-4.141735990000001	-4.669080797452821	0.5273448074528204	0.5273448074528204	4
851	i461219	-190.80800511	-64.88958849000001	Data(x=[17, 19], edge_index=[2, 60])	-64.45412670476097	-59.98116268	-4.908425810000011	-4.472964024760969	-0.4354617852390419	0.4354617852390419	4
852	i46121a	-189.81773704	-63.899320419999995	Data(x=[16, 19], edge_index=[2, 40])	-64.00814904107088	-59.98116268	-3.918157739999998	-4.0269863610708825	0.10882862107088442	0.10882862107088442	4
853	i46121b	-190.04908767	-64.13067105	Data(x=[16, 19], edge_index=[2, 52])	-64.44936843389267	-59.98116268	-4.149508370000007	-4.468205753892676	0.318697383892669	0.318697383892669	4
854	i46121c	-190.02975964	-64.11134302	Data(x=[17, 19], edge_index=[2, 56])	-64.95725299282033	-59.98116268	-4.13018034000001	-4.976090312820332	0.8459099728203228	0.8459099728203228	4
855	i46121d	-189.85152693	-63.93311031	Data(x=[18, 19], edge_index=[2, 52])	-63.77143827003384	-59.98116268	-3.9519476300000065	-3.7902755900338434	-0.16167203996616308	0.16167203996616308	4
856	i46121e	-189.90069858	-63.98228196000001	Data(x=[17, 19], edge_index=[2, 50])	-64.53541631992913	-59.98116268	-4.001119280000012	-4.554253639929129	0.5531343599291176	0.5531343599291176	4
857	i46121f	-190.08157742	-64.1631608	Data(x=[16, 19], edge_index=[2, 44])	-64.70810974643905	-59.98116268	-4.181998120000003	-4.7269470664390525	0.5449489464390496	0.5449489464390496	4
858	i461220	-189.72699972	-63.80858310000001	Data(x=[16, 19], edge_index=[2, 44])	-65.18027627160699	-59.98116268	-3.82742042000001	-5.199113591606988	1.371693171606978	1.371693171606978	4
859	i461221	-190.48130027	-64.56288364999999	Data(x=[17, 19], edge_index=[2, 46])	-64.48557044718207	-59.98116268	-4.581720969999992	-4.504407767182073	-0.07731320281791909	0.07731320281791909	4
860	i461222	-190.33577833	-64.41736171000001	Data(x=[17, 19], edge_index=[2, 42])	-64.35240029324883	-59.98116268	-4.436199030000012	-4.371237613248837	-0.06496141675117428	0.06496141675117428	4
861	i462101	-198.31605168	-72.39763505999998	Data(x=[17, 19], edge_index=[2, 42])	-72.50475819074971	-67.43354059	-4.964094469999978	-5.071217600749705	0.10712313074972712	0.10712313074972712	4
862	i462102	-197.1371636	-71.21874698	Data(x=[16, 19], edge_index=[2, 34])	-72.45520646259003	-67.43354059	-3.785206389999999	-5.02166587259002	1.2364594825900213	1.2364594825900213	4
863	i462103	-198.14066854	-72.22225192	Data(x=[19, 19], edge_index=[2, 46])	-72.27917440979307	-67.43354059	-4.788711329999998	-4.845633819793065	0.05692248979306669	0.05692248979306669	4
864	i462104	-198.37893841	-72.46052178999999	Data(x=[18, 19], edge_index=[2, 44])	-71.41311636488288	-67.43354059	-5.02698119999998	-3.979575774882875	-1.0474054251171054	1.0474054251171054	4
865	i462105	-198.20361936	-72.28520274	Data(x=[16, 19], edge_index=[2, 30])	-72.46489839667102	-67.43354059	-4.851662149999996	-5.031357806671011	0.17969565667101506	0.17969565667101506	4
866	i462106	-197.79287265	-71.87445602999999	Data(x=[18, 19], edge_index=[2, 58])	-71.64867359396261	-67.43354059	-4.4409154399999835	-4.215133003962606	-0.22578243603737747	0.22578243603737747	4
867	i462107	-195.18139288	-69.26297626	Data(x=[15, 19], edge_index=[2, 30])	-72.17784234399797	-67.43354059	-1.8294356699999952	-4.744301753997959	2.914866083997964	2.914866083997964	4
868	i462108	-197.87750586	-71.95908924000001	Data(x=[16, 19], edge_index=[2, 30])	-71.94699803064674	-67.43354059	-4.525548650000005	-4.513457440646732	-0.012091209353272347	0.012091209353272347	4
869	i462109	-197.24869665	-71.33028003	Data(x=[18, 19], edge_index=[2, 44])	-71.61715672355506	-67.43354059	-3.8967394399999904	-4.183616133555049	0.2868766935550582	0.2868766935550582	4
870	i471201	-193.96507018	-68.04665356	Data(x=[18, 19], edge_index=[2, 40])	-68.65008397580588	-63.364360115	-4.682293444999999	-5.285723860805888	0.6034304158058887	0.6034304158058887	4
871	i471202	-195.43450229	-69.51608567000001	Data(x=[16, 19], edge_index=[2, 46])	-68.80696137613151	-63.364360115	-6.151725555000013	-5.442601261131514	-0.7091242938684985	0.7091242938684985	4
872	i471203	-194.16753501	-68.24911838999999	Data(x=[16, 19], edge_index=[2, 52])	-68.95463139602153	-63.364360115	-4.884758274999996	-5.590271281021529	0.7055130060215333	0.7055130060215333	4
873	i471204	-194.15509967	-68.23668305	Data(x=[18, 19], edge_index=[2, 56])	-67.94475758516563	-63.364360115	-4.872322935	-4.580397470165636	-0.2919254648343639	0.2919254648343639	4
874	i471205	-195.46177255	-69.54335593	Data(x=[16, 19], edge_index=[2, 44])	-69.03432439544586	-63.364360115	-6.1789958150000075	-5.669964280445868	-0.5090315345541399	0.5090315345541399	4
875	i471206	-194.59180022	-68.67338360000001	Data(x=[15, 19], edge_index=[2, 36])	-68.96074084817464	-63.364360115	-5.3090234850000115	-5.596380733174641	0.2873572481746294	0.2873572481746294	4
876	i471207	-194.48621235	-68.56779572999999	Data(x=[18, 19], edge_index=[2, 46])	-67.93031082491049	-63.364360115	-5.203435614999989	-4.565950709910496	-0.6374849050894937	0.6374849050894937	4
877	i471208	-194.93917407	-69.02075745	Data(x=[17, 19], edge_index=[2, 44])	-68.71701294807295	-63.364360115	-5.656397335000008	-5.352652833072952	-0.3037445019270564	0.3037445019270564	4
878	i471209	-194.25059499	-68.33217837	Data(x=[18, 19], edge_index=[2, 44])	-68.6967782404531	-63.364360115	-4.967818254999997	-5.332418125453103	0.36459987045310527	0.36459987045310527	4
879	i47120a	-194.28513741	-68.36672079	Data(x=[17, 19], edge_index=[2, 40])	-68.31589295292635	-63.364360115	-5.002360675000006	-4.951532837926351	-0.05082783707365479	0.05082783707365479	4
880	i47120b	-194.60949063	-68.69107401000001	Data(x=[18, 19], edge_index=[2, 40])	-68.65594253940091	-63.364360115	-5.326713895000012	-5.291582424400914	-0.03513147059909727	0.03513147059909727	4
882	i47120d	-193.285775	-67.36735838	Data(x=[18, 19], edge_index=[2, 50])	-68.074768667495	-63.364360115	-4.002998265000002	-4.710408552494997	0.7074102874949943	0.7074102874949943	4
883	i47120e	-194.79585684	-68.87744022	Data(x=[17, 19], edge_index=[2, 46])	-68.68856207076243	-63.364360115	-5.513080105	-5.324201955762433	-0.18887814923756707	0.18887814923756707	4
884	i47120f	-194.33347662	-68.41506	Data(x=[17, 19], edge_index=[2, 48])	-68.62885289039986	-63.364360115	-5.050699885	-5.264492775399859	0.2137928903998585	0.2137928903998585	4
885	i471210	-193.44054692	-67.5221303	Data(x=[18, 19], edge_index=[2, 52])	-68.69888782856913	-63.364360115	-4.157770185000004	-5.3345277135691305	1.1767575285691265	1.1767575285691265	4
886	i471211	-194.25757381	-68.33915719	Data(x=[18, 19], edge_index=[2, 54])	-68.10886482442037	-63.364360115	-4.974797074999998	-4.744504709420369	-0.23029236557962918	0.23029236557962918	4
887	i471212	-193.21741174	-67.29899511999999	Data(x=[19, 19], edge_index=[2, 54])	-68.48700813539463	-63.364360115	-3.93463500499999	-5.122648020394635	1.1880130153946453	1.1880130153946453	4
888	i471213	-194.46529894	-68.54688232	Data(x=[18, 19], edge_index=[2, 44])	-68.68410578474895	-63.364360115	-5.182522204999998	-5.319745669748954	0.1372234647489563	0.1372234647489563	4
889	i471214	-194.42357587	-68.50515925	Data(x=[16, 19], edge_index=[2, 42])	-68.56846510528747	-63.364360115	-5.140799135000009	-5.204104990287476	0.06330585528746724	0.06330585528746724	4
890	i471215	-193.26383701	-67.34542039	Data(x=[18, 19], edge_index=[2, 52])	-68.47943583645431	-63.364360115	-3.9810602750000044	-5.115075721454318	1.1340154464543133	1.1340154464543133	4
891	i471216	-194.2805132	-68.36209658	Data(x=[17, 19], edge_index=[2, 44])	-68.738429472848	-63.364360115	-4.997736465000003	-5.3740693578480005	0.37633289284799787	0.37633289284799787	4
892	i471217	-194.23518667	-68.31677004999999	Data(x=[18, 19], edge_index=[2, 46])	-69.03000388779391	-63.364360115	-4.9524099349999915	-5.6656437727939135	0.713233837793922	0.713233837793922	4
893	i471218	-194.29772901	-68.37931239000001	Data(x=[18, 19], edge_index=[2, 44])	-68.32216602805212	-63.364360115	-5.014952275000013	-4.957805913052127	-0.05714636194788625	0.05714636194788625	4
894	i472101	-202.64440036	-76.72598373999999	Data(x=[19, 19], edge_index=[2, 38])	-76.28896368723554	-70.816738025	-5.909245714999983	-5.47222566223553	-0.43702005276445277	0.43702005276445277	4
895	i472102	-202.12568592	-76.2072693	Data(x=[17, 19], edge_index=[2, 46])	-76.08494076732755	-70.816738025	-5.3905312749999865	-5.268202742327546	-0.12232853267244082	0.12232853267244082	4
896	i472103	-200.7967911	-74.87837448	Data(x=[17, 19], edge_index=[2, 32])	-76.1221070079243	-70.816738025	-4.061636454999999	-5.305368982924293	1.2437325279242941	1.2437325279242941	4
897	i472104	-201.87521595	-75.95679933000001	Data(x=[18, 19], edge_index=[2, 40])	-75.95006118391673	-70.816738025	-5.140061305000003	-5.133323158916724	-0.006738146083279162	0.006738146083279162	4
898	i481201	-198.62953147	-72.71111484999999	Data(x=[17, 19], edge_index=[2, 42])	-72.7002648040471	-66.74755755	-5.963557299999991	-5.952707254047098	-0.010850045952892629	0.010850045952892629	4
899	i481202	-198.97044048	-73.05202386	Data(x=[16, 19], edge_index=[2, 34])	-73.26039460873416	-66.74755755	-6.304466310000009	-6.5128370587341635	0.20837074873415418	0.20837074873415418	4
900	i481203	-198.62272144	-72.70430481999999	Data(x=[17, 19], edge_index=[2, 42])	-73.12499753179004	-66.74755755	-5.956747269999994	-6.377439981790047	0.4206927117900534	0.4206927117900534	4
901	i481204	-198.67596024	-72.75754361999999	Data(x=[18, 19], edge_index=[2, 42])	-72.33493245418805	-66.74755755	-6.0099860699999965	-5.587374904188053	-0.4226111658119436	0.4226111658119436	4
902	i481205	-197.68035964	-71.76194302	Data(x=[19, 19], edge_index=[2, 44])	-72.53558832908219	-66.74755755	-5.014385470000008	-5.788030779082192	0.773645309082184	0.773645309082184	4
903	i481206	-198.8138939	-72.89547728000001	Data(x=[18, 19], edge_index=[2, 42])	-72.91487841821323	-66.74755755	-6.147919730000012	-6.167320868213238	0.019401138213225977	0.019401138213225977	4
904	i481207	-197.97956648	-72.06114985999999	Data(x=[18, 19], edge_index=[2, 54])	-72.83929061511465	-66.74755755	-5.31359230999999	-6.091733065114653	0.7781407551146629	0.7781407551146629	4
905	i481208	-197.80371857	-71.88530195	Data(x=[18, 19], edge_index=[2, 52])	-72.39198355065388	-66.74755755	-5.1377444000000025	-5.64442600065388	0.5066816006538772	0.5066816006538772	4
906	i481209	-198.51805837	-72.59964175	Data(x=[16, 19], edge_index=[2, 32])	-72.70351785121355	-66.74755755	-5.852084200000007	-5.955960301213551	0.10387610121354385	0.10387610121354385	4
907	i48120a	-197.75935293	-71.84093631	Data(x=[18, 19], edge_index=[2, 54])	-72.4542086495146	-66.74755755	-5.093378760000007	-5.706651099514602	0.6132723395145945	0.6132723395145945	4
908	i48120b	-197.88315602	-71.9647394	Data(x=[18, 19], edge_index=[2, 44])	-72.85134051411359	-66.74755755	-5.217181850000003	-6.1037829641135914	0.8866011141135886	0.8866011141135886	4
909	i48120c	-198.34985167	-72.43143504999999	Data(x=[18, 19], edge_index=[2, 48])	-72.9430924010357	-66.74755755	-5.683877499999994	-6.195534851035703	0.5116573510357085	0.5116573510357085	4
910	i48120d	-197.84786419	-71.92944757	Data(x=[17, 19], edge_index=[2, 38])	-72.6831578607847	-66.74755755	-5.181890019999997	-5.935600310784707	0.75371029078471	0.75371029078471	4
911	i482101	-206.28504477	-80.36662815000001	Data(x=[17, 19], edge_index=[2, 34])	-80.30804911775273	-74.19993546	-6.166692690000005	-6.108113657752725	-0.05857903224728034	0.05857903224728034	4
912	i491201	-203.2244908	-77.30607418000001	Data(x=[19, 19], edge_index=[2, 38])	-76.55823772629613	-70.130754985	-7.175319195000014	-6.4274827412961315	-0.7478364537038829	0.7478364537038829	4
913	i491202	-202.41100042	-76.49258379999999	Data(x=[19, 19], edge_index=[2, 46])	-76.67648517806427	-70.130754985	-6.3618288149999955	-6.545730193064273	0.1839013780642773	0.1839013780642773	4
914	i491203	-202.24180841	-76.32339179	Data(x=[20, 19], edge_index=[2, 46])	-77.18790485437508	-70.130754985	-6.1926368050000065	-7.057149869375081	0.8645130643750747	0.8645130643750747	4
915	i491204	-202.30237676	-76.38396013999999	Data(x=[19, 19], edge_index=[2, 48])	-76.73280678877694	-70.130754985	-6.253205154999989	-6.602051803776945	0.3488466487769557	0.3488466487769557	4
916	i491205	-202.09038122	-76.17196460000001	Data(x=[18, 19], edge_index=[2, 40])	-76.75920950835065	-70.130754985	-6.041209615000014	-6.628454523350655	0.587244908350641	0.587244908350641	4
917	i4a1201	-206.6899154	-80.77149877999999	Data(x=[19, 19], edge_index=[2, 38])	-80.94639457865567	-73.51395242	-7.257546359999992	-7.432442158655675	0.17489579865568317	0.17489579865568317	4
923	i303101	-171.75507273	-45.83665610999999	Data(x=[12, 19], edge_index=[2, 46])	-45.10077336601353	-46.52933385	0.6926777400000077	1.4285604839864732	-0.7358827439864655	0.7358827439864655	3
924	i313101	-176.04145585	-50.12303923	Data(x=[12, 19], edge_index=[2, 38])	-49.909205870693455	-49.912531285	-0.21050794500000336	0.0033254143065448716	-0.21383335930654823	0.21383335930654823	3
925	i313102	-175.90060192	-49.98218530000001	Data(x=[13, 19], edge_index=[2, 48])	-49.032873379566674	-49.912531285	-0.06965401500001178	0.8796579054333264	-0.9493119204333382	0.9493119204333382	3
926	i313103	-176.1318019	-50.21338528	Data(x=[14, 19], edge_index=[2, 50])	-48.69603970214963	-49.912531285	-0.3008539949999971	1.2164915828503666	-1.5173455778503637	1.5173455778503637	3
927	i313104	-175.76508752	-49.84667090000001	Data(x=[11, 19], edge_index=[2, 34])	-50.690010103335865	-49.912531285	0.06586038499999347	-0.7774788183358652	0.8433392033358587	0.8433392033358587	3
928	i323101	-179.69932501	-53.78090838999999	Data(x=[15, 19], edge_index=[2, 38])	-53.85611347621513	-53.29572872	-0.48517966999999373	-0.5603847562151287	0.075205086215135	0.075205086215135	3
929	i323102	-180.8096324	-54.891215779999996	Data(x=[14, 19], edge_index=[2, 46])	-53.115926780661354	-53.29572872	-1.5954870599999964	0.1798019393386454	-1.7752889993386418	1.7752889993386418	3
930	i323103	-179.92423968	-54.00582306	Data(x=[12, 19], edge_index=[2, 38])	-53.738806713010916	-53.29572872	-0.7100943399999977	-0.44307799301091677	-0.26701634698908094	0.26701634698908094	3
931	i323104	-179.45041531	-53.53199869000001	Data(x=[14, 19], edge_index=[2, 48])	-54.355789328956135	-53.29572872	-0.23626997000000927	-1.0600606089561353	0.823790638956126	0.823790638956126	3
932	i323105	-179.7373844	-53.818967779999994	Data(x=[14, 19], edge_index=[2, 42])	-53.883205995794654	-53.29572872	-0.5232390599999945	-0.5874772757946545	0.06423821579465994	0.06423821579465994	3
933	i323106	-179.12750108	-53.20908446	Data(x=[12, 19], edge_index=[2, 24])	-54.189795258474476	-53.29572872	0.08664425999999992	-0.8940665384744761	0.9807107984744761	0.9807107984744761	3
934	i323107	-180.03404474	-54.11562812000001	Data(x=[14, 19], edge_index=[2, 44])	-53.70864267447079	-53.29572872	-0.8198994000000113	-0.41291395447078827	-0.406985445529223	0.406985445529223	3
935	i32310a	-179.5550663	-53.63664967999999	Data(x=[13, 19], edge_index=[2, 40])	-54.483957212851294	-53.29572872	-0.34092095999999117	-1.1882284928512945	0.8473075328513033	0.8473075328513033	3
936	i333101	-184.3322994	-58.41388278000001	Data(x=[15, 19], edge_index=[2, 48])	-57.73785206112838	-56.678926155	-1.7349566250000095	-1.0589259061283798	-0.6760307188716297	0.6760307188716297	3
937	i333102	-183.77212431	-57.85370769000001	Data(x=[16, 19], edge_index=[2, 42])	-57.90641013229752	-56.678926155	-1.1747815350000081	-1.2274839772975241	0.05270244229751597	0.05270244229751597	3
938	i333103	-184.47685168	-58.55843506000001	Data(x=[12, 19], edge_index=[2, 28])	-57.750232291944506	-56.678926155	-1.8795089050000087	-1.0713061369445072	-0.8082027680555015	0.8082027680555015	3
939	i333104	-182.68688052	-56.768463899999986	Data(x=[16, 19], edge_index=[2, 54])	-57.69101570284701	-56.678926155	-0.08953774499998701	-1.0120895478470118	0.9225518028470248	0.9225518028470248	3
940	i333105	-183.44167093	-57.523254309999984	Data(x=[14, 19], edge_index=[2, 48])	-57.983969717804555	-56.678926155	-0.8443281549999853	-1.3050435628045562	0.460715407804571	0.460715407804571	3
941	i333106	-182.97644801	-57.05803139000001	Data(x=[13, 19], edge_index=[2, 30])	-57.93892000756157	-56.678926155	-0.3791052350000115	-1.2599938525615713	0.8808886175615598	0.8808886175615598	3
942	i333107	-184.12937626	-58.210959639999984	Data(x=[15, 19], edge_index=[2, 48])	-57.398206365044246	-56.678926155	-1.5320334849999853	-0.7192802100442464	-0.8127532749557389	0.8127532749557389	3
943	i333108	-183.85609197	-57.93767534999999	Data(x=[14, 19], edge_index=[2, 40])	-56.82739298494447	-56.678926155	-1.258749194999993	-0.1484668299444678	-1.1102823650555251	1.1102823650555251	3
944	i333109	-183.74585545	-57.82743882999999	Data(x=[15, 19], edge_index=[2, 42])	-57.25944489837134	-56.678926155	-1.148512674999992	-0.5805187433713428	-0.5679939316286493	0.5679939316286493	3
945	i33310a	-183.79134457	-57.872927950000005	Data(x=[15, 19], edge_index=[2, 46])	-57.74115552282918	-56.678926155	-1.1940017950000055	-1.0622293678291825	-0.13177242717082294	0.13177242717082294	3
946	i33310b	-183.86896713	-57.950550509999985	Data(x=[14, 19], edge_index=[2, 38])	-58.093221637827995	-56.678926155	-1.271624354999986	-1.4142954828279954	0.1426711278280095	0.1426711278280095	3
947	i33310c	-183.45009973	-57.53168311	Data(x=[12, 19], edge_index=[2, 26])	-58.22546344668472	-56.678926155	-0.8527569550000038	-1.5465372916847215	0.6937803366847177	0.6937803366847177	3
948	i33310d	-183.41900318	-57.50058656	Data(x=[13, 19], edge_index=[2, 42])	-58.23942708858371	-56.678926155	-0.8216604050000029	-1.560500933583711	0.7388405285837081	0.7388405285837081	3
949	i33310e	-182.69740305	-56.77898642999999	Data(x=[15, 19], edge_index=[2, 38])	-57.73797032896126	-56.678926155	-0.10006027499998993	-1.0590441739612615	0.9589838989612716	0.9589838989612716	3
950	i33310f	-182.41911579	-56.500699170000004	Data(x=[14, 19], edge_index=[2, 42])	-57.86626337007762	-56.678926155	0.1782269849999949	-1.1873372150776191	1.365564200077614	1.365564200077614	3
951	i333111	-182.9008132	-56.982396579999985	Data(x=[14, 19], edge_index=[2, 46])	-58.41749366386974	-56.678926155	-0.3034704249999862	-1.7385675088697425	1.4350970838697563	1.4350970838697563	3
952	i343101	-187.60989298	-61.69147636000001	Data(x=[16, 19], edge_index=[2, 40])	-61.633698965095405	-60.062123590000006	-1.6293527700000041	-1.5715753750953994	-0.05777739490460476	0.05777739490460476	3
953	i343102	-188.31860268	-62.400186059999996	Data(x=[16, 19], edge_index=[2, 50])	-61.927382106983785	-60.062123590000006	-2.33806246999999	-1.8652585169837792	-0.4728039530162107	0.4728039530162107	3
954	i343103	-188.4453893	-62.526972679999986	Data(x=[16, 19], edge_index=[2, 48])	-61.60662022429252	-60.062123590000006	-2.46484908999998	-1.5444966342925142	-0.9203524557074658	0.9203524557074658	3
955	i343104	-186.90099654	-60.98257991999999	Data(x=[17, 19], edge_index=[2, 56])	-61.964133548991924	-60.062123590000006	-0.9204563299999862	-1.9020099589919184	0.9815536289919322	0.9815536289919322	3
956	i343105	-187.7661362	-61.84771958	Data(x=[15, 19], edge_index=[2, 52])	-62.08830673589123	-60.062123590000006	-1.7855959899999974	-2.026183145891224	0.2405871558912267	0.2405871558912267	3
957	i343106	-188.06016361	-62.14174698999999	Data(x=[17, 19], edge_index=[2, 52])	-61.748425652372724	-60.062123590000006	-2.0796233999999814	-1.686302062372718	-0.3933213376272633	0.3933213376272633	3
958	i343107	-186.72706413	-60.80864751	Data(x=[17, 19], edge_index=[2, 44])	-62.22003298885513	-60.062123590000006	-0.7465239199999942	-2.157909398855125	1.4113854788551308	1.4113854788551308	3
959	i343108	-187.62851221	-61.710095589999995	Data(x=[13, 19], edge_index=[2, 30])	-61.52717868754197	-60.062123590000006	-1.6479719999999887	-1.4650550975419634	-0.18291690245802528	0.18291690245802528	3
960	i343109	-187.22915523	-61.31073861	Data(x=[16, 19], edge_index=[2, 42])	-61.600075305385836	-60.062123590000006	-1.2486150199999955	-1.5379517153858302	0.28933669538583473	0.28933669538583473	3
961	i34310a	-186.97764198	-61.059225359999985	Data(x=[15, 19], edge_index=[2, 42])	-61.76611415689159	-60.062123590000006	-0.9971017699999791	-1.7039905668915836	0.7068887968916044	0.7068887968916044	3
962	i34310b	-187.78042895	-61.862012329999985	Data(x=[15, 19], edge_index=[2, 32])	-62.03948508554149	-60.062123590000006	-1.7998887399999788	-1.977361495541487	0.17747275554150832	0.17747275554150832	3
963	i34310c	-187.94067288	-62.02225625999999	Data(x=[14, 19], edge_index=[2, 38])	-61.22622149981606	-60.062123590000006	-1.960132669999986	-1.164097909816057	-0.7960347601839288	0.7960347601839288	3
964	i34310d	-187.25714476	-61.338728139999986	Data(x=[16, 19], edge_index=[2, 46])	-61.90853159230114	-60.062123590000006	-1.2766045499999805	-1.846408002301132	0.5698034523011515	0.5698034523011515	3
965	i34310f	-186.8941885	-60.97577188000001	Data(x=[16, 19], edge_index=[2, 50])	-62.01807516309691	-60.062123590000006	-0.9136482900000047	-1.955951573096904	1.0423032830968992	1.0423032830968992	3
966	i343110	-187.72208396	-61.80366733999999	Data(x=[16, 19], edge_index=[2, 38])	-61.55745525275803	-60.062123590000006	-1.741543749999984	-1.4953316627580264	-0.24621208724195753	0.24621208724195753	3
967	i343111	-186.96619061	-61.04777399000001	Data(x=[15, 19], edge_index=[2, 36])	-62.15451375767363	-60.062123590000006	-0.9856504000000044	-2.0923901676736207	1.1067397676736164	1.1067397676736164	3
968	i343112	-187.11718679	-61.19877017	Data(x=[15, 19], edge_index=[2, 46])	-62.092862918035394	-60.062123590000006	-1.1366465799999972	-2.030739328035388	0.8940927480353906	0.8940927480353906	3
969	i343113	-186.74471721	-60.82630059	Data(x=[15, 19], edge_index=[2, 34])	-61.767216459023246	-60.062123590000006	-0.7641769999999966	-1.7050928690232396	0.9409158690232431	0.9409158690232431	3
970	i343114	-186.49965166	-60.58123504000001	Data(x=[16, 19], edge_index=[2, 46])	-62.328478850444796	-60.062123590000006	-0.519111450000004	-2.26635526044479	1.747243810444786	1.747243810444786	3
971	i353101	-191.3728346	-65.45441798	Data(x=[16, 19], edge_index=[2, 36])	-65.5469484639659	-63.445321025000005	-2.009096954999997	-2.101627438965899	0.09253048396590202	0.09253048396590202	3
972	i353102	-191.53344656	-65.61502993999999	Data(x=[15, 19], edge_index=[2, 42])	-65.77553607205463	-63.445321025000005	-2.1697089149999798	-2.3302150470546295	0.1605061320546497	0.1605061320546497	3
973	i353104	-191.78397396	-65.86555734	Data(x=[17, 19], edge_index=[2, 50])	-65.69729386298795	-63.445321025000005	-2.4202363149999897	-2.2519728379879425	-0.16826347701204725	0.16826347701204725	3
974	i353105	-191.98375723	-66.06534061	Data(x=[17, 19], edge_index=[2, 52])	-65.72513790001035	-63.445321025000005	-2.6200195850000014	-2.279816875010347	-0.3402027099896543	0.3402027099896543	3
975	i353106	-190.84277237	-64.92435575	Data(x=[17, 19], edge_index=[2, 48])	-65.20322654645742	-63.445321025000005	-1.4790347249999982	-1.7579055214574097	0.27887079645741153	0.27887079645741153	3
976	i353107	-191.23692719	-65.31851056999999	Data(x=[18, 19], edge_index=[2, 54])	-65.77789166874534	-63.445321025000005	-1.8731895449999811	-2.332570643745335	0.4593810987453537	0.4593810987453537	3
977	i353108	-191.47022644	-65.55180982	Data(x=[19, 19], edge_index=[2, 48])	-64.88091053258366	-63.445321025000005	-2.106488794999997	-1.43558950758365	-0.6708992874163471	0.6708992874163471	3
978	i353109	-191.76049671	-65.84208009000001	Data(x=[17, 19], edge_index=[2, 34])	-65.78281758139617	-63.445321025000005	-2.396759065000005	-2.337496556396168	-0.05926250860383675	0.05926250860383675	3
979	i35310a	-191.49116765	-65.57275102999999	Data(x=[17, 19], edge_index=[2, 48])	-65.672845720293	-63.445321025000005	-2.1274300049999866	-2.227524695292992	0.10009469029300533	0.10009469029300533	3
980	i35310b	-191.38425306	-65.46583643999999	Data(x=[17, 19], edge_index=[2, 46])	-64.86777189493633	-63.445321025000005	-2.020515414999984	-1.4224508699363199	-0.5980645450636644	0.5980645450636644	3
981	i35310c	-190.41174237	-64.49332575000001	Data(x=[17, 19], edge_index=[2, 54])	-65.1721869814846	-63.445321025000005	-1.0480047250000055	-1.7268659564845947	0.6788612314845892	0.6788612314845892	3
982	i35310d	-191.65745915	-65.73904252999999	Data(x=[18, 19], edge_index=[2, 40])	-65.08776613932372	-63.445321025000005	-2.2937215049999864	-1.6424451143237135	-0.6512763906762729	0.6512763906762729	3
983	i35310e	-191.5771721	-65.65875548000001	Data(x=[17, 19], edge_index=[2, 48])	-65.7692001312604	-63.445321025000005	-2.213434455000005	-2.3238791062603994	0.11044465126039427	0.11044465126039427	3
984	i35310f	-191.03602806	-65.11761144	Data(x=[17, 19], edge_index=[2, 46])	-65.7982681829415	-63.445321025000005	-1.672290414999999	-2.352947157941493	0.680656742941494	0.680656742941494	3
985	i353110	-190.69840078	-64.77998415999998	Data(x=[15, 19], edge_index=[2, 42])	-65.76582777567637	-63.445321025000005	-1.3346631349999782	-2.3205067506763655	0.9858436156763872	0.9858436156763872	3
986	i353111	-190.55393743	-64.63552080999999	Data(x=[16, 19], edge_index=[2, 52])	-65.92086829284042	-63.445321025000005	-1.190199784999983	-2.475547267840419	1.2853474828404359	1.2853474828404359	3
987	i363101	-195.29892088	-69.38050426	Data(x=[16, 19], edge_index=[2, 34])	-69.792494690985	-66.82851846	-2.551985799999997	-2.963976230984997	0.411990430985	0.411990430985	3
988	i363103	-195.17488178	-69.25646515999999	Data(x=[18, 19], edge_index=[2, 44])	-69.5079150145917	-66.82851846	-2.4279466999999926	-2.6793965545917047	0.2514498545917121	0.2514498545917121	3
989	i363104	-195.48783579	-69.56941916999999	Data(x=[17, 19], edge_index=[2, 38])	-69.74669518564622	-66.82851846	-2.740900709999991	-2.9181767256462194	0.1772760156462283	0.1772760156462283	3
990	i363106	-195.76147578	-69.84305916000001	Data(x=[19, 19], edge_index=[2, 50])	-69.10449855667082	-66.82851846	-3.014540700000012	-2.2759800966708212	-0.7385606033291907	0.7385606033291907	3
991	i363107	-195.18027645	-69.26185983	Data(x=[19, 19], edge_index=[2, 48])	-69.85765596103157	-66.82851846	-2.433341370000008	-3.0291375010315704	0.5957961310315625	0.5957961310315625	3
992	i363108	-195.14685534	-69.22843872	Data(x=[18, 19], edge_index=[2, 56])	-69.64432719984651	-66.82851846	-2.399920260000002	-2.815808739846517	0.4158884798465152	0.4158884798465152	3
993	i363109	-194.81184273	-68.89342611	Data(x=[18, 19], edge_index=[2, 46])	-69.91106967575631	-66.82851846	-2.064907649999995	-3.082551215756311	1.017643565756316	1.017643565756316	3
994	i36310a	-194.59339979	-68.67498317	Data(x=[18, 19], edge_index=[2, 58])	-69.6881270602246	-66.82851846	-1.8464647100000064	-2.859608600224604	1.0131438902245975	1.0131438902245975	3
995	i373101	-198.20795213	-72.28953551	Data(x=[18, 19], edge_index=[2, 40])	-73.33684715565508	-70.211715895	-2.0778196149999957	-3.125131260655081	1.0473116456550855	1.0473116456550855	3
996	i373102	-199.89613907	-73.97772245	Data(x=[19, 19], edge_index=[2, 40])	-73.79357097336847	-70.211715895	-3.766006555000004	-3.581855078368477	-0.1841514766315271	0.1841514766315271	3
997	i373103	-199.08913958	-73.17072295999999	Data(x=[20, 19], edge_index=[2, 44])	-73.4152717899834	-70.211715895	-2.9590070649999944	-3.2035558949833955	0.2445488299834011	0.2445488299834011	3
998	i373104	-198.75310336	-72.83468674000001	Data(x=[19, 19], edge_index=[2, 50])	-73.69589143161585	-70.211715895	-2.6229708450000118	-3.484175536615851	0.8612046916158391	0.8612046916158391	3
999	i383101	-203.22051518	-77.30209856	Data(x=[18, 19], edge_index=[2, 38])	-77.37961127030891	-73.59491333	-3.7071852300000074	-3.7846979403089165	0.07751271030890905	0.07751271030890905	3
