# Supplementary material for: Fast evaluation of the adsorption energy of organic molecules on metals via graph neural networks
Source: Nat Comput Sci. 2023 May 1;3(5):433–42. doi: 10.1038/s43588-023-00437-y (PMC10766545; doi:10.1038/s43588-023-00437-y)
Supplement: Supplementary file 10 — Source data (.csv) for Supplementary Fig. 22. [file 43588_2023_437_MOESM10_ESM.csv]

Structure	n_atoms	error_abs	dataset
C_Ag_211_four-fold-s.traj	1	3.29776705523577	Andersen et al.
C_Ag_211_fcc-s.traj	1	5.190096295672801	Andersen et al.
C_Ag_211_hcp-s.traj	1	4.537308437071235	Andersen et al.
C_Ag_211_hcp-t.traj	1	5.213096295672802	Andersen et al.
C_Au_211_four-fold-s.traj	1	3.945559032020002	Andersen et al.
C_Au_211_bridge2-s.traj	1	5.105819595846564	Andersen et al.
C_Au_211_fcc-s.traj	1	4.691819595846564	Andersen et al.
C_Au_211_hcp-s.traj	1	4.278845947577859	Andersen et al.
C_Au_211_fcc-t.traj	1	4.957819595846564	Andersen et al.
C_Au_211_hcp-t.traj	1	4.886819595846564	Andersen et al.
C_Cu_211_four-fold-s.traj	1	0.304886184296222	Andersen et al.
C_Cu_211_fcc-s.traj	1	1.411233003878977	Andersen et al.
C_Cu_211_hcp-s.traj	1	0.4861138157037779	Andersen et al.
C_Cu_211_hcp-t.traj	1	0.003770537886047	Andersen et al.
C_Ir_211_four-fold-s.traj	1	0.5552039028443416	Andersen et al.
C_Ir_211_bridge2-s.traj	1	2.180846905412105	Andersen et al.
C_Ir_211_fcc-s.traj	1	2.213100413855459	Andersen et al.
C_Ir_211_hcp-s.traj	1	1.391100413855459	Andersen et al.
C_Ir_211_fcc-t.traj	1	1.5877849357036649	Andersen et al.
C_Ir_211_hcp-t.traj	1	1.952100413855459	Andersen et al.
C_Ni_211_four-fold-s.traj	1	1.342948073768051	Andersen et al.
C_Ni_211_fcc-s.traj	1	2.395948073768051	Andersen et al.
C_Ni_211_hcp-s.traj	1	2.1549480737680518	Andersen et al.
C_Ni_211_hcp-t.traj	1	2.3667694858445225	Andersen et al.
C_Pd_211_four-fold-s.traj	1	0.5179547144989034	Andersen et al.
C_Pd_211_fcc-s.traj	1	1.2029547144989032	Andersen et al.
C_Pd_211_hcp-s.traj	1	1.7772496455420574	Andersen et al.
C_Pd_211_fcc-t.traj	1	1.419954714498903	Andersen et al.
C_Pd_211_hcp-t.traj	1	1.3129547144989036	Andersen et al.
C_Pt_211_four-fold-s.traj	1	1.689184086814788	Andersen et al.
C_Pt_211_bridge2-s.traj	1	2.8914686616410274	Andersen et al.
C_Pt_211_fcc-s.traj	1	1.715184086814788	Andersen et al.
C_Pt_211_hcp-s.traj	1	2.06340090740862	Andersen et al.
C_Pt_211_fcc-t.traj	1	2.869468661641028	Andersen et al.
C_Pt_211_hcp-t.traj	1	2.42740090740862	Andersen et al.
C_Rh_211_four-fold-s.traj	1	0.170737939977553	Andersen et al.
C_Rh_211_fcc-s.traj	1	0.4518191647027978	Andersen et al.
C_Rh_211_hcp-s.traj	1	0.444737939977553	Andersen et al.
C_Rh_211_fcc-t.traj	1	0.957737939977553	Andersen et al.
C_Rh_211_hcp-t.traj	1	0.5107088518270508	Andersen et al.
C_Ru_211_fcc-s.traj	1	1.4884466110428884	Andersen et al.
C_Ru_211_four-fold-s.traj	1	0.2624466110428884	Andersen et al.
C_Ru_211_hcp-s.traj	1	0.5884466110428885	Andersen et al.
C_Ru_211_hcp-t.traj	1	0.6340438153580716	Andersen et al.
CH_Ag_211_four-fold-s.traj	2	1.6519564736932215	Andersen et al.
CH_Ag_211_bridge2-s.traj	2	4.1725025040091	Andersen et al.
CH_Ag_211_fcc-s.traj	2	3.459659679134698	Andersen et al.
CH_Ag_211_hcp-s.traj	2	3.469659679134698	Andersen et al.
CH_Ag_211_hcp-t.traj	2	3.488659679134698	Andersen et al.
CH_Au_211_four-fold-s.traj	2	2.3149176517685395	Andersen et al.
CH_Au_211_bridge2-s.traj	2	3.3419434969080437	Andersen et al.
CH_Au_211_fcc-s.traj	2	2.729388711884826	Andersen et al.
CH_Au_211_hcp-s.traj	2	2.717388711884826	Andersen et al.
CH_Au_211_fcc-t.traj	2	3.004388711884826	Andersen et al.
CH_Au_211_hcp-t.traj	2	2.918388711884826	Andersen et al.
CH_Cu_211_four-fold-s.traj	2	0.505664147626069	Andersen et al.
CH_Cu_211_bridge2-s.traj	2	2.5644635650995675	Andersen et al.
CH_Cu_211_fcc-s.traj	2	0.0970679436103356	Andersen et al.
CH_Cu_211_hcp-s.traj	2	1.954824612275456	Andersen et al.
CH_Cu_211_hcp-t.traj	2	1.4027116302855926	Andersen et al.
CH_Ir_211_four-fold-s.traj	2	0.5100720900346296	Andersen et al.
CH_Ir_211_bridge2-s.traj	2	0.6431314147752206	Andersen et al.
CH_Ir_211_fcc-s.traj	2	0.7553158226788932	Andersen et al.
CH_Ir_211_hcp-s.traj	2	0.3653158226788933	Andersen et al.
CH_Ir_211_fcc-t.traj	2	0.0435708262632767	Andersen et al.
CH_Ir_211_hcp-t.traj	2	0.340971080435125	Andersen et al.
CH_Ni_211_four-fold-s.traj	2	0.4485323657039141	Andersen et al.
CH_Ni_211_fcc-s.traj	2	1.105242846069189	Andersen et al.
CH_Ni_211_hcp-s.traj	2	0.820902938863604	Andersen et al.
CH_Ni_211_hcp-t.traj	2	1.0867816875255984	Andersen et al.
CH_Pd_211_four-fold-s.traj	2	0.1675638831237269	Andersen et al.
CH_Pd_211_bridge2-s.traj	2	2.144065319875096	Andersen et al.
CH_Pd_211_fcc-s.traj	2	1.2606675292948206	Andersen et al.
CH_Pd_211_hcp-s.traj	2	1.2356675292948207	Andersen et al.
CH_Pd_211_fcc-t.traj	2	0.6009589928396668	Andersen et al.
CH_Pd_211_hcp-t.traj	2	1.2146675292948206	Andersen et al.
CH_Pt_211_four-fold-s.traj	2	0.5183140605853498	Andersen et al.
CH_Pt_211_bridge2-s.traj	2	1.494836962082236	Andersen et al.
CH_Pt_211_fcc-s.traj	2	1.0267460058506468	Andersen et al.
CH_Pt_211_hcp-s.traj	2	0.9367460058506468	Andersen et al.
CH_Pt_211_fcc-t.traj	2	0.6628277667487543	Andersen et al.
CH_Pt_211_hcp-t.traj	2	1.0717460058506467	Andersen et al.
CH_Rh_211_four-fold-s.traj	2	0.2753211236712053	Andersen et al.
CH_Rh_211_bridge2-s.traj	2	1.2647796821854995	Andersen et al.
CH_Rh_211_fcc-s.traj	2	0.6686570809329431	Andersen et al.
CH_Rh_211_hcp-s.traj	2	0.3706570809329431	Andersen et al.
CH_Rh_211_fcc-t.traj	2	0.2728069468124803	Andersen et al.
CH_Rh_211_hcp-t.traj	2	0.480652488007401	Andersen et al.
CH_Ru_211_four-fold-s.traj	2	0.670706351913123	Andersen et al.
CH_Ru_211_bridge2-s.traj	2	1.2633221422418088	Andersen et al.
CH_Ru_211_fcc-s.traj	2	0.7903351946805401	Andersen et al.
CH_Ru_211_hcp-s.traj	2	0.2718895126635127	Andersen et al.
CH_Ru_211_fcc-t.traj	2	0.0151058944109381	Andersen et al.
CH_Ru_211_hcp-t.traj	2	0.2951972540327567	Andersen et al.
CO_Ag_211_four-fold-s.traj	2	3.375186244520423	Andersen et al.
CO_Ag_211_bridge2-s.traj	2	1.7093536281631008	Andersen et al.
CO_Ag_211_top-s.traj	2	2.3914342069451804	Andersen et al.
CO_Ag_211_bridge2-t.traj	2	0.1100016297547803	Andersen et al.
CO_Ag_211_top-t.traj	2	2.4844342069451804	Andersen et al.
CO_Au_211_bridge2-s.traj	2	1.007647539942024	Andersen et al.
CO_Au_211_fcc-s.traj	2	0.8476297256452989	Andersen et al.
CO_Au_211_bridge1-s.traj	2	0.4531931248905607	Andersen et al.
CO_Au_211_top-s.traj	2	1.7109921475756176	Andersen et al.
CO_Au_211_bridge2-t.traj	2	0.4941931248905606	Andersen et al.
CO_Au_211_bridge1-t.traj	2	0.6531931248905605	Andersen et al.
CO_Au_211_top-t.traj	2	2.3953668235604755	Andersen et al.
CO_Cu_211_bridge3-s.traj	2	0.1829513792603068	Andersen et al.
CO_Cu_211_bridge2-s.traj	2	1.148745511359453	Andersen et al.
CO_Cu_211_fcc-s.traj	2	0.5862761318080438	Andersen et al.
CO_Cu_211_bridge1-s.traj	2	0.273951379260307	Andersen et al.
CO_Cu_211_top-s.traj	2	1.6030455148122322	Andersen et al.
CO_Cu_211_bridge2-t.traj	2	0.2459513792603069	Andersen et al.
CO_Cu_211_fcc-t.traj	2	1.0984782241323	Andersen et al.
CO_Cu_211_top-t.traj	2	1.8590455148122325	Andersen et al.
CO_Ir_211_bridge3-s.traj	2	0.1621834785201521	Andersen et al.
CO_Ir_211_bridge2-s.traj	2	0.0788165214798478	Andersen et al.
CO_Ir_211_top-s.traj	2	0.0960388858315917	Andersen et al.
CO_Ir_211_bridge2-t.traj	2	0.493572899251701	Andersen et al.
CO_Ir_211_bridge1-t.traj	2	1.053404594364883	Andersen et al.
CO_Ir_211_fcc-t.traj	2	0.8015975385692118	Andersen et al.
CO_Ir_211_hcp-t.traj	2	0.1339564977495655	Andersen et al.
CO_Ir_211_top-t.traj	2	0.5400388858315918	Andersen et al.
CO_Ni_211_four-fold-s.traj	2	0.7420506922438173	Andersen et al.
CO_Ni_211_bridge3-s.traj	2	0.2040952562272555	Andersen et al.
CO_Ni_211_bridge2-s.traj	2	0.2845846349713813	Andersen et al.
CO_Ni_211_fcc-s.traj	2	0.0581165332882407	Andersen et al.
CO_Ni_211_hcp-s.traj	2	0.0488834667117592	Andersen et al.
CO_Ni_211_bridge1-s.traj	2	0.3090952562272554	Andersen et al.
CO_Ni_211_top-s.traj	2	0.3277545011703915	Andersen et al.
CO_Ni_211_bridge2-t.traj	2	0.2730952562272555	Andersen et al.
CO_Ni_211_fcc-t.traj	2	0.5291709952299604	Andersen et al.
CO_Ni_211_hcp-t.traj	2	0.3914846805732258	Andersen et al.
CO_Ni_211_top-t.traj	2	0.5677545011703915	Andersen et al.
CO_Pd_211_bridge3-s.traj	2	0.6005511770360461	Andersen et al.
CO_Pd_211_bridge2-s.traj	2	0.2470641911909553	Andersen et al.
CO_Pd_211_fcc-s.traj	2	0.2541680627706082	Andersen et al.
CO_Pd_211_hcp-s.traj	2	0.2811680627706082	Andersen et al.
CO_Pd_211_bridge1-s.traj	2	0.6285511770360461	Andersen et al.
CO_Pd_211_top-s.traj	2	1.0785166221349218	Andersen et al.
CO_Pd_211_bridge2-t.traj	2	0.6745511770360462	Andersen et al.
CO_Pd_211_fcc-t.traj	2	1.3548115707962565	Andersen et al.
CO_Pd_211_hcp-t.traj	2	0.2661680627706082	Andersen et al.
CO_Pd_211_top-t.traj	2	1.190516622134922	Andersen et al.
CO_Pt_211_bridge3-s.traj	2	0.3479530126259329	Andersen et al.
CO_Pt_211_bridge2-s.traj	2	0.0739530126259329	Andersen et al.
CO_Pt_211_fcc-s.traj	2	0.1140383885095117	Andersen et al.
CO_Pt_211_hcp-s.traj	2	0.1900383885095118	Andersen et al.
CO_Pt_211_bridge1-s.traj	2	0.4776873102114245	Andersen et al.
CO_Pt_211_top-s.traj	2	0.6002635577194676	Andersen et al.
CO_Pt_211_bridge2-t.traj	2	0.4686873102114244	Andersen et al.
CO_Pt_211_bridge1-t.traj	2	0.3416873102114244	Andersen et al.
CO_Pt_211_fcc-t.traj	2	0.5016594172666105	Andersen et al.
CO_Pt_211_hcp-t.traj	2	0.0770383885095118	Andersen et al.
CO_Pt_211_top-t.traj	2	0.9012635577194676	Andersen et al.
CO_Rh_211_bridge3-s.traj	2	0.6902180121886743	Andersen et al.
CO_Rh_211_bridge2-s.traj	2	0.1954963797028077	Andersen et al.
CO_Rh_211_fcc-s.traj	2	0.0289794364035106	Andersen et al.
CO_Rh_211_hcp-s.traj	2	0.1670205635964893	Andersen et al.
CO_Rh_211_bridge1-s.traj	2	0.6282180121886743	Andersen et al.
CO_Rh_211_top-s.traj	2	0.1228837501556904	Andersen et al.
CO_Rh_211_bridge2-t.traj	2	0.6282180121886743	Andersen et al.
CO_Rh_211_bridge1-t.traj	2	1.218485117592098	Andersen et al.
CO_Rh_211_fcc-t.traj	2	1.0321236169059271	Andersen et al.
CO_Rh_211_hcp-t.traj	2	0.7287950815742028	Andersen et al.
CO_Rh_211_top-t.traj	2	0.0051116569187603	Andersen et al.
CO_Ru_211_four-fold-s.traj	2	1.06076285317397	Andersen et al.
CO_Ru_211_bridge3-s.traj	2	1.2840744658720529	Andersen et al.
CO_Ru_211_bridge2-s.traj	2	0.2339319033706148	Andersen et al.
CO_Ru_211_fcc-s.traj	2	0.1954916273272045	Andersen et al.
CO_Ru_211_hcp-s.traj	2	0.0495083726727955	Andersen et al.
CO_Ru_211_top-s.traj	2	0.0118359987232699	Andersen et al.
CO_Ru_211_fcc-t.traj	2	1.19376285317397	Andersen et al.
CO_Ru_211_hcp-t.traj	2	0.5804831547172106	Andersen et al.
CO_Ru_211_top-t.traj	2	1.162442930930376	Andersen et al.
H_Ag_211_bridge2-s.traj	1	3.998243623925151	Andersen et al.
H_Ag_211_fcc-s.traj	1	3.6327668158750015	Andersen et al.
H_Ag_211_hcp-s.traj	1	3.6047668158750015	Andersen et al.
H_Ag_211_fcc-t.traj	1	3.634766815875002	Andersen et al.
H_Ag_211_hcp-t.traj	1	3.5957668158750025	Andersen et al.
H_Au_211_bridge2-s.traj	1	3.978633713179053	Andersen et al.
H_Au_211_fcc-s.traj	1	3.768946620236814	Andersen et al.
H_Au_211_fcc-t.traj	1	3.825946620236814	Andersen et al.
H_Au_211_hcp-t.traj	1	3.796946620236814	Andersen et al.
H_Cu_211_four-fold-s.traj	1	2.6300208711075235	Andersen et al.
H_Cu_211_bridge2-s.traj	1	3.742743350530563	Andersen et al.
H_Cu_211_fcc-s.traj	1	3.442233912517487	Andersen et al.
H_Cu_211_hcp-s.traj	1	3.375233912517487	Andersen et al.
H_Cu_211_fcc-t.traj	1	3.510233912517487	Andersen et al.
H_Cu_211_hcp-t.traj	1	3.457233912517487	Andersen et al.
H_Ir_211_bridge2-s.traj	1	3.447677951253355	Andersen et al.
H_Ir_211_fcc-s.traj	1	3.705094448927353	Andersen et al.
H_Ir_211_fcc-t.traj	1	3.746094448927353	Andersen et al.
H_Ir_211_hcp-t.traj	1	3.741094448927353	Andersen et al.
H_Ni_211_four-fold-s.traj	1	2.8355642582830862	Andersen et al.
H_Ni_211_bridge2-s.traj	1	3.608702653134772	Andersen et al.
H_Ni_211_fcc-s.traj	1	3.418836848275136	Andersen et al.
H_Ni_211_hcp-s.traj	1	3.362836848275136	Andersen et al.
H_Ni_211_fcc-t.traj	1	3.479836848275136	Andersen et al.
H_Ni_211_hcp-t.traj	1	3.441836848275136	Andersen et al.
H_Pd_211_bridge2-s.traj	1	3.531335358442258	Andersen et al.
H_Pd_211_fcc-s.traj	1	3.198298342210238	Andersen et al.
H_Pd_211_hcp-s.traj	1	3.2112983422102377	Andersen et al.
H_Pd_211_fcc-t.traj	1	3.209298342210237	Andersen et al.
H_Pd_211_hcp-t.traj	1	3.2002983422102376	Andersen et al.
H_Pt_211_bridge2-s.traj	1	3.377063004687737	Andersen et al.
H_Pt_211_fcc-s.traj	1	3.3013758137254148	Andersen et al.
H_Pt_211_fcc-t.traj	1	3.333375813725415	Andersen et al.
H_Pt_211_hcp-t.traj	1	3.325375813725415	Andersen et al.
H_Rh_211_bridge2-s.traj	1	3.515408422455734	Andersen et al.
H_Rh_211_fcc-s.traj	1	3.34740328861613	Andersen et al.
H_Rh_211_hcp-s.traj	1	3.30240328861613	Andersen et al.
H_Rh_211_fcc-t.traj	1	3.3654032886161303	Andersen et al.
H_Rh_211_hcp-t.traj	1	3.3484032886161303	Andersen et al.
H_Ru_211_four-fold-s.traj	1	2.531155400505484	Andersen et al.
H_Ru_211_bridge2-s.traj	1	3.369261010685386	Andersen et al.
H_Ru_211_fcc-s.traj	1	3.263674766065064	Andersen et al.
H_Ru_211_hcp-s.traj	1	3.2186747660650643	Andersen et al.
H_Ru_211_fcc-t.traj	1	3.251674766065064	Andersen et al.
H_Ru_211_hcp-t.traj	1	3.2506747660650643	Andersen et al.
O_Ag_211_bridge2-s.traj	1	2.4323534870427483	Andersen et al.
O_Ag_211_fcc-s.traj	1	1.6499212937897183	Andersen et al.
O_Ag_211_hcp-s.traj	1	1.6209212937897184	Andersen et al.
O_Ag_211_fcc-t.traj	1	0.3893728247221395	Andersen et al.
O_Ag_211_hcp-t.traj	1	1.7389212937897185	Andersen et al.
O_Au_211_bridge2-s.traj	1	3.099374084965083	Andersen et al.
O_Au_211_fcc-s.traj	1	2.786189656962716	Andersen et al.
O_Au_211_hcp-s.traj	1	2.7711896569627155	Andersen et al.
O_Au_211_fcc-t.traj	1	2.971189656962716	Andersen et al.
O_Au_211_hcp-t.traj	1	3.0861896569627154	Andersen et al.
O_Cu_211_bridge2-s.traj	1	0.9519880843127604	Andersen et al.
O_Cu_211_fcc-s.traj	1	0.7129880843127603	Andersen et al.
O_Cu_211_hcp-s.traj	1	0.5789880843127603	Andersen et al.
O_Cu_211_fcc-t.traj	1	0.4775406726204401	Andersen et al.
O_Cu_211_hcp-t.traj	1	0.9479880843127604	Andersen et al.
O_Ir_211_bridge2-s.traj	1	1.2184818658102443	Andersen et al.
O_Ir_211_fcc-s.traj	1	1.9288607024429785	Andersen et al.
O_Ir_211_hcp-s.traj	1	1.6388607024429782	Andersen et al.
O_Ir_211_fcc-t.traj	1	1.7217699941991291	Andersen et al.
O_Ir_211_hcp-t.traj	1	2.2868607024429783	Andersen et al.
O_Ni_211_bridge2-s.traj	1	1.522957143263193	Andersen et al.
O_Ni_211_fcc-s.traj	1	1.4005932404154269	Andersen et al.
O_Ni_211_hcp-s.traj	1	1.1775932404154266	Andersen et al.
O_Ni_211_fcc-t.traj	1	1.1321018032568373	Andersen et al.
O_Ni_211_hcp-t.traj	1	1.6485932404154269	Andersen et al.
O_Pd_211_bridge2-s.traj	1	1.6776552796967863	Andersen et al.
O_Pd_211_fcc-s.traj	1	1.1475797107604404	Andersen et al.
O_Pd_211_hcp-s.traj	1	1.2355797107604405	Andersen et al.
O_Pd_211_fcc-t.traj	1	0.432049376023623	Andersen et al.
O_Pd_211_hcp-t.traj	1	1.4115797107604404	Andersen et al.
O_Pt_211_bridge2-s.traj	1	1.4607192145479644	Andersen et al.
O_Pt_211_fcc-s.traj	1	1.374494311163752	Andersen et al.
O_Pt_211_fcc-t.traj	1	1.891494311163752	Andersen et al.
O_Pt_211_hcp-t.traj	1	1.924494311163752	Andersen et al.
O_Rh_211_bridge2-s.traj	1	1.137491526404228	Andersen et al.
O_Rh_211_fcc-s.traj	1	1.2096013857696992	Andersen et al.
O_Rh_211_hcp-s.traj	1	0.9756013857696992	Andersen et al.
O_Rh_211_fcc-t.traj	1	0.6189601452954647	Andersen et al.
O_Rh_211_hcp-t.traj	1	1.331601385769699	Andersen et al.
O_Ru_211_bridge2-s.traj	1	0.6298103455870969	Andersen et al.
O_Ru_211_fcc-s.traj	1	1.0878103455870969	Andersen et al.
O_Ru_211_hcp-s.traj	1	0.1997685096743967	Andersen et al.
O_Ru_211_fcc-t.traj	1	0.2996132477439339	Andersen et al.
O_Ru_211_hcp-t.traj	1	0.4567685096743967	Andersen et al.
OH_Ag_211_bridge2-s.traj	2	1.2694053894274555	Andersen et al.
OH_Ag_211_fcc-s.traj	2	0.4058287439711388	Andersen et al.
OH_Ag_211_hcp-s.traj	2	0.76399460423115	Andersen et al.
OH_Ag_211_top-s.traj	2	2.1211935113742664	Andersen et al.
OH_Ag_211_bridge2-t.traj	2	0.4073285225241462	Andersen et al.
OH_Ag_211_bridge1-t.traj	2	0.3993285225241462	Andersen et al.
OH_Ag_211_fcc-t.traj	2	0.6536905849983361	Andersen et al.
OH_Ag_211_hcp-t.traj	2	0.5178287439711389	Andersen et al.
OH_Au_211_bridge3-s.traj	2	1.8612546271436503	Andersen et al.
OH_Au_211_bridge2-s.traj	2	1.5922546271436504	Andersen et al.
OH_Au_211_fcc-s.traj	2	1.678740977669032	Andersen et al.
OH_Au_211_bridge1-s.traj	2	1.6195653434374653	Andersen et al.
OH_Au_211_top-s.traj	2	2.2964726747920845	Andersen et al.
OH_Au_211_bridge2-t.traj	2	1.675565343437465	Andersen et al.
OH_Au_211_bridge1-t.traj	2	1.8528295010240403	Andersen et al.
OH_Au_211_fcc-t.traj	2	1.5610905147536078	Andersen et al.
OH_Au_211_top-t.traj	2	2.5084726747920847	Andersen et al.
OH_Cu_211_bridge3-s.traj	2	0.5117212607934762	Andersen et al.
OH_Cu_211_bridge2-s.traj	2	0.6015262179701639	Andersen et al.
OH_Cu_211_fcc-s.traj	2	0.4107212607934762	Andersen et al.
OH_Cu_211_bridge1-s.traj	2	0.2802746132395556	Andersen et al.
OH_Cu_211_top-s.traj	2	1.5080969465601746	Andersen et al.
OH_Cu_211_bridge2-t.traj	2	0.3902746132395556	Andersen et al.
OH_Cu_211_bridge1-t.traj	2	0.2217607838575506	Andersen et al.
OH_Cu_211_fcc-t.traj	2	1.0110360748126228	Andersen et al.
OH_Cu_211_hcp-t.traj	2	0.498331765176507	Andersen et al.
OH_Cu_211_top-t.traj	2	1.8430969465601748	Andersen et al.
OH_Ir_211_bridge3-s.traj	2	1.3209249722597909	Andersen et al.
OH_Ir_211_bridge2-s.traj	2	0.6359249722597906	Andersen et al.
OH_Ir_211_fcc-s.traj	2	1.6672400027764152	Andersen et al.
OH_Ir_211_bridge1-s.traj	2	1.0418830076120216	Andersen et al.
OH_Ir_211_top-s.traj	2	1.1133856513192977	Andersen et al.
OH_Ir_211_bridge2-t.traj	2	1.2478830076120218	Andersen et al.
OH_Ir_211_bridge1-t.traj	2	0.9594502061398325	Andersen et al.
OH_Ir_211_hcp-t.traj	2	2.157240002776416	Andersen et al.
OH_Ir_211_top-t.traj	2	0.9789595721066336	Andersen et al.
OH_Ni_211_bridge3-s.traj	2	1.1242738078463366	Andersen et al.
OH_Ni_211_bridge2-s.traj	2	0.4422738078463365	Andersen et al.
OH_Ni_211_fcc-s.traj	2	0.8423700585015118	Andersen et al.
OH_Ni_211_bridge1-s.traj	2	1.005423549732004	Andersen et al.
OH_Ni_211_top-s.traj	2	1.288698026945381	Andersen et al.
OH_Ni_211_bridge2-t.traj	2	1.144423549732004	Andersen et al.
OH_Ni_211_bridge1-t.traj	2	0.9361002875912494	Andersen et al.
OH_Ni_211_hcp-t.traj	2	1.1623700585015118	Andersen et al.
OH_Ni_211_top-t.traj	2	1.776698026945381	Andersen et al.
OH_Pd_211_bridge3-s.traj	2	1.6366298085863928	Andersen et al.
OH_Pd_211_bridge2-s.traj	2	1.266629808586393	Andersen et al.
OH_Pd_211_fcc-s.traj	2	0.4889381958988019	Andersen et al.
OH_Pd_211_bridge1-s.traj	2	1.0311815583889827	Andersen et al.
OH_Pd_211_top-s.traj	2	1.8946455820868349	Andersen et al.
OH_Pd_211_bridge2-t.traj	2	1.1803111653449814	Andersen et al.
OH_Pd_211_bridge1-t.traj	2	0.6198317803256803	Andersen et al.
OH_Pd_211_fcc-t.traj	2	0.1098133621923641	Andersen et al.
OH_Pd_211_hcp-t.traj	2	0.8439381958988019	Andersen et al.
OH_Pd_211_top-t.traj	2	1.3262432457874136	Andersen et al.
OH_Pt_211_bridge3-s.traj	2	1.6335758792031143	Andersen et al.
OH_Pt_211_bridge2-s.traj	2	1.1275758792031143	Andersen et al.
OH_Pt_211_fcc-s.traj	2	0.9973913850295844	Andersen et al.
OH_Pt_211_bridge1-s.traj	2	0.9156121442573388	Andersen et al.
OH_Pt_211_top-s.traj	2	1.8215558163197352	Andersen et al.
OH_Pt_211_bridge2-t.traj	2	0.6695569110319912	Andersen et al.
OH_Pt_211_top-t.traj	2	2.111555816319735	Andersen et al.
C_Pt_110_longbridge.traj	1	1.88040090740862	Andersen et al.
C_Rh_110_longbridge.traj	1	0.3617379399775531	Andersen et al.
C_Ru_110_longbridge.traj	1	0.2955850022872974	Andersen et al.
CH_Ag_110_longbridge.traj	2	3.0883041118062438	Andersen et al.
CH_Au_110_threefold.traj	2	2.801388711884826	Andersen et al.
CH_Cu_110_longbridge.traj	2	1.1255345268867898	Andersen et al.
CH_Ir_110_threefold.traj	2	0.0815708262632768	Andersen et al.
CH_Ni_110_longbridge.traj	2	1.0087816875255984	Andersen et al.
CH_Pd_110_longbridge.traj	2	0.9909369399736848	Andersen et al.
CH_Pt_110_threefold.traj	2	1.0717460058506467	Andersen et al.
CH_Rh_110_longbridge.traj	2	0.9205046687992526	Andersen et al.
CH_Ru_110_threefold.traj	2	0.2055511708177058	Andersen et al.
CO_Ag_110_top.traj	2	2.3914342069451804	Andersen et al.
CO_Au_110_top.traj	2	1.6559921475756174	Andersen et al.
CO_Cu_110_top.traj	2	1.6050455148122322	Andersen et al.
CO_Ir_110_top.traj	2	0.0850388858315917	Andersen et al.
CO_Ni_110_top.traj	2	0.4187545011703915	Andersen et al.
CO_Pd_110_top.traj	2	1.0605166221349218	Andersen et al.
CO_Pt_110_top.traj	2	0.3942635577194676	Andersen et al.
CO_Rh_110_top.traj	2	0.0498837501556904	Andersen et al.
CO_Ru_110_top.traj	2	0.1398359987232699	Andersen et al.
H_Ag_110_shortbridge.traj	1	3.969243623925151	Andersen et al.
H_Au_110_shortbridge.traj	1	3.915633713179053	Andersen et al.
H_Cu_110_shortbridge.traj	1	3.734743350530563	Andersen et al.
H_Ir_110_shortbridge.traj	1	3.623677951253355	Andersen et al.
H_Ni_110_shortbridge.traj	1	3.689702653134772	Andersen et al.
H_Pd_110_shortbridge.traj	1	3.611335358442258	Andersen et al.
H_Pt_110_shortbridge.traj	1	3.4080630046877367	Andersen et al.
H_Rh_110_shortbridge.traj	1	3.6454084224557337	Andersen et al.
H_Ru_110_shortbridge.traj	1	3.4622610106853866	Andersen et al.
O_Ag_110_shortbridge.traj	1	2.410353487042748	Andersen et al.
O_Au_110_shortbridge.traj	1	3.099374084965083	Andersen et al.
O_Cu_110_shortbridge.traj	1	0.3903306936152821	Andersen et al.
O_Ir_110_shortbridge.traj	1	1.3204818658102446	Andersen et al.
O_Ni_110_shortbridge.traj	1	1.6889571432631931	Andersen et al.
O_Pd_110_shortbridge.traj	1	1.7986552796967863	Andersen et al.
O_Pt_110_shortbridge.traj	1	1.5987192145479645	Andersen et al.
O_Rh_110_shortbridge.traj	1	0.6883500278929094	Andersen et al.
O_Ru_110_shortbridge.traj	1	0.2497685096743966	Andersen et al.
OH_Ag_110_shortbridge.traj	2	1.3004053894274556	Andersen et al.
OH_Au_110_shortbridge.traj	2	1.6172546271436503	Andersen et al.
OH_Cu_110_shortbridge.traj	2	0.679526217970164	Andersen et al.
OH_Ir_110_shortbridge.traj	2	0.9389249722597904	Andersen et al.
OH_Ni_110_shortbridge.traj	2	0.5862738078463365	Andersen et al.
OH_Pd_110_shortbridge.traj	2	1.4416298085863928	Andersen et al.
OH_Pt_110_shortbridge.traj	2	1.2875758792031144	Andersen et al.
OH_Rh_110_shortbridge.traj	2	0.9795999622490746	Andersen et al.
OH_Ru_110_shortbridge.traj	2	0.4134305601766447	Andersen et al.
C_Ag_100_hollow.traj	1	3.16476705523577	Andersen et al.
C_Au_100_hollow.traj	1	3.8225590320200022	Andersen et al.
C_Cu_100_hollow.traj	1	0.2752330038789767	Andersen et al.
C_Ir_100_hollow.traj	1	0.5047849357036649	Andersen et al.
C_Ni_100_hollow.traj	1	1.30091170121136	Andersen et al.
C_Pd_100_hollow.traj	1	0.3479547144989035	Andersen et al.
C_Pt_100_hollow.traj	1	1.156184086814788	Andersen et al.
C_Rh_100_hollow.traj	1	0.3462831624268561	Andersen et al.
C_Ru_100_hollow.traj	1	0.1740732330249865	Andersen et al.
CH_Ag_100_hollow.traj	2	1.892575549057816	Andersen et al.
CH_Au_100_hollow.traj	2	2.1149176517685397	Andersen et al.
CH_Cu_100_hollow.traj	2	0.0481401631671456	Andersen et al.
CH_Ir_100_hollow.traj	2	0.6215183206683659	Andersen et al.
CH_Ni_100_hollow.traj	2	0.3163953273355046	Andersen et al.
CH_Pd_100_hollow.traj	2	0.256008030495976	Andersen et al.
CH_Pt_100_hollow.traj	2	0.1700744962438036	Andersen et al.
CH_Rh_100_hollow.traj	2	0.3183595736142706	Andersen et al.
CH_Ru_100_hollow.traj	2	0.657830949023395	Andersen et al.
CO_Ag_100_bridge.traj	2	1.7110303140747516	Andersen et al.
CO_Au_100_bridge.traj	2	1.0386475399420236	Andersen et al.
CO_Cu_100_bridge.traj	2	1.2627455113594526	Andersen et al.
CO_Ir_100_bridge.traj	2	0.0631834785201521	Andersen et al.
CO_Ni_100_bridge.traj	2	0.3975846349713813	Andersen et al.
CO_Pd_100_bridge.traj	2	0.2640641911909553	Andersen et al.
CO_Pt_100_bridge.traj	2	0.0170469873740671	Andersen et al.
CO_Rh_100_bridge.traj	2	0.2434963797028078	Andersen et al.
CO_Ru_100_bridge.traj	2	0.2109319033706148	Andersen et al.
H_Ag_100_hollow.traj	1	2.6045459290460933	Andersen et al.
H_Au_100_hollow.traj	1	2.98636530980868	Andersen et al.
H_Cu_100_hollow.traj	1	2.518020871107524	Andersen et al.
H_Ir_100_hollow.traj	1	3.031271259399841	Andersen et al.
H_Ni_100_hollow.traj	1	2.7015642582830863	Andersen et al.
H_Pd_100_hollow.traj	1	2.377088651313725	Andersen et al.
H_Pt_100_hollow.traj	1	2.5190887493338083	Andersen et al.
H_Rh_100_hollow.traj	1	2.515157194447941	Andersen et al.
H_Ru_100_hollow.traj	1	2.426155400505484	Andersen et al.
O_Ag_100_hollow.traj	1	0.0953728247221397	Andersen et al.
O_Au_100_hollow.traj	1	1.930632048116534	Andersen et al.
O_Cu_100_hollow.traj	1	0.95054067262044	Andersen et al.
O_Ir_100_hollow.traj	1	1.445769994199129	Andersen et al.
O_Ni_100_hollow.traj	1	0.5091018032568372	Andersen et al.
O_Pd_100_hollow.traj	1	0.2760493760236231	Andersen et al.
O_Pt_100_hollow.traj	1	0.6336594001472937	Andersen et al.
O_Rh_100_hollow.traj	1	0.3179601452954647	Andersen et al.
O_Ru_100_hollow.traj	1	0.2883867522560661	Andersen et al.
OH_Ag_100_bridge.traj	2	0.8368189448010588	Andersen et al.
OH_Au_100_bridge.traj	2	1.6952546271436504	Andersen et al.
OH_Cu_100_bridge.traj	2	0.875526217970164	Andersen et al.
OH_Ir_100_bridge.traj	2	0.9729249722597906	Andersen et al.
OH_Ni_100_bridge.traj	2	0.7502738078463365	Andersen et al.
OH_Pd_100_bridge.traj	2	1.411629808586393	Andersen et al.
OH_Pt_100_bridge.traj	2	1.2375758792031144	Andersen et al.
OH_Rh_100_bridge.traj	2	0.9835999622490746	Andersen et al.
OH_Ru_100_bridge.traj	2	0.5054305601766447	Andersen et al.
OH_Rh_211_bridge3-s.traj	2	0.8606492065618336	Andersen et al.
OH_Rh_211_bridge2-s.traj	2	0.7095999622490746	Andersen et al.
OH_Rh_211_fcc-s.traj	2	0.9596492065618336	Andersen et al.
OH_Rh_211_bridge1-s.traj	2	0.7485003515980582	Andersen et al.
OH_Rh_211_top-s.traj	2	1.376873109646589	Andersen et al.
OH_Rh_211_bridge2-t.traj	2	0.5247760924561357	Andersen et al.
OH_Rh_211_bridge1-t.traj	2	0.2261651979019979	Andersen et al.
OH_Rh_211_fcc-t.traj	2	0.1685455863645406	Andersen et al.
OH_Rh_211_hcp-t.traj	2	0.8943210680516058	Andersen et al.
OH_Rh_211_top-t.traj	2	0.7533210680516058	Andersen et al.
OH_Ru_211_bridge3-s.traj	2	0.4107191881482935	Andersen et al.
OH_Ru_211_bridge2-s.traj	2	0.2084305601766447	Andersen et al.
OH_Ru_211_fcc-s.traj	2	0.5397191881482936	Andersen et al.
OH_Ru_211_bridge1-s.traj	2	0.5164751548750682	Andersen et al.
OH_Ru_211_top-s.traj	2	0.2260308421776592	Andersen et al.
OH_Ru_211_bridge2-t.traj	2	0.2226125564363315	Andersen et al.
OH_Ru_211_bridge1-t.traj	2	0.2467238023064449	Andersen et al.
OH_Ru_211_hcp-t.traj	2	1.0726955220225176	Andersen et al.
OH_Ru_211_top-t.traj	2	1.5791977228358085	Andersen et al.
C_Ag_111_hcp.traj	1	5.426096295672802	Andersen et al.
C_Au_111_hcp.traj	1	4.838819595846564	Andersen et al.
C_Cu_111_hcp.traj	1	0.1007705378860466	Andersen et al.
C_Ir_111_hcp.traj	1	1.717100413855459	Andersen et al.
C_Ni_111_hcp.traj	1	2.3257694858445226	Andersen et al.
C_Pd_111_hcp.traj	1	1.8152496455420573	Andersen et al.
C_Pt_111_hcp.traj	1	2.623468661641028	Andersen et al.
C_Rh_111_hcp.traj	1	0.3657088518270508	Andersen et al.
C_Ru_111_hcp.traj	1	0.3690438153580717	Andersen et al.
CH_Ag_111_hcp.traj	2	3.667659679134698	Andersen et al.
CH_Au_111_hcp.traj	2	2.921388711884826	Andersen et al.
CH_Cu_111_hcp.traj	2	2.193824612275456	Andersen et al.
CH_Ir_111_hcp.traj	2	0.5063158226788932	Andersen et al.
CH_Ni_111_hcp.traj	2	0.886902938863604	Andersen et al.
CH_Pd_111_hcp.traj	2	1.1026675292948207	Andersen et al.
CH_Pt_111_hcp.traj	2	0.9557460058506468	Andersen et al.
CH_Rh_111_hcp.traj	2	0.7266832720802772	Andersen et al.
CH_Ru_111_hcp.traj	2	0.5011972540327568	Andersen et al.
CO_Ag_111_hcp.traj	2	3.381186244520423	Andersen et al.
CO_Au_111_hcp.traj	2	0.9376297256452988	Andersen et al.
CO_Cu_111_hcp.traj	2	0.6702761318080439	Andersen et al.
CO_Ir_111_hcp.traj	2	0.0050435022504344	Andersen et al.
CO_Ni_111_hcp.traj	2	0.0491165332882407	Andersen et al.
CO_Pd_111_hcp.traj	2	0.3241680627706081	Andersen et al.
CO_Pt_111_hcp.traj	2	0.1650383885095117	Andersen et al.
CO_Rh_111_hcp.traj	2	0.1130205635964893	Andersen et al.
CO_Ru_111_hcp.traj	2	0.1195083726727954	Andersen et al.
H_Ag_111_fcc.traj	1	3.6597668158750025	Andersen et al.
H_Au_111_fcc.traj	1	3.806946620236814	Andersen et al.
H_Cu_111_fcc.traj	1	3.467233912517487	Andersen et al.
H_Ir_111_fcc.traj	1	3.5960944489273525	Andersen et al.
H_Ni_111_fcc.traj	1	3.3438368482751355	Andersen et al.
H_Pd_111_fcc.traj	1	3.116298342210237	Andersen et al.
H_Pt_111_fcc.traj	1	3.208375813725415	Andersen et al.
H_Rh_111_fcc.traj	1	3.2874032886161304	Andersen et al.
H_Ru_111_fcc.traj	1	3.152674766065064	Andersen et al.
O_Ag_111_fcc.traj	1	1.7039212937897186	Andersen et al.
O_Au_111_fcc.traj	1	2.7221896569627155	Andersen et al.
O_Cu_111_fcc.traj	1	0.8139880843127603	Andersen et al.
O_Ir_111_fcc.traj	1	1.8788607024429784	Andersen et al.
O_Ni_111_fcc.traj	1	1.3545932404154266	Andersen et al.
O_Pd_111_fcc.traj	1	1.0475797107604403	Andersen et al.
O_Pt_111_fcc.traj	1	1.372494311163752	Andersen et al.
O_Rh_111_fcc.traj	1	1.1066013857696992	Andersen et al.
O_Ru_111_fcc.traj	1	0.7668103455870969	Andersen et al.
OH_Ag_111_bridge.traj	2	0.4273285225241462	Andersen et al.
OH_Au_111_bridge.traj	2	1.5975653434374653	Andersen et al.
OH_Cu_111_bridge.traj	2	0.0185955471741808	Andersen et al.
OH_Ir_111_bridge.traj	2	1.1768830076120218	Andersen et al.
OH_Ni_111_bridge.traj	2	0.993423549732004	Andersen et al.
OH_Pd_111_bridge.traj	2	1.041181558388983	Andersen et al.
OH_Pt_111_bridge.traj	2	1.0546121442573388	Andersen et al.
OH_Rh_111_bridge.traj	2	0.7645003515980582	Andersen et al.
OH_Ru_111_bridge.traj	2	0.4184751548750682	Andersen et al.
C_Ag_110_longbridge.traj	1	4.235308437071234	Andersen et al.
C_Au_110_longbridge.traj	1	4.488845947577859	Andersen et al.
C_Cu_110_longbridge.traj	1	1.867130715970903	Andersen et al.
C_Ir_110_longbridge.traj	1	1.5131004138554591	Andersen et al.
C_Ni_110_longbridge.traj	1	1.814948073768051	Andersen et al.
C_Pd_110_longbridge.traj	1	1.2572496455420574	Andersen et al.
ag-0011	1	1.5151428137897227	García-Muelas et al.
ag-0021	2	1.6286245801956838	García-Muelas et al.
ag-0101	1	3.238152820875001	García-Muelas et al.
ag-0111	2	1.112560437702513	García-Muelas et al.
ag-0211	3	1.993180993281861	García-Muelas et al.
ag-1001	1	4.77438224567279	García-Muelas et al.
ag-1011	2	2.568097670361226	García-Muelas et al.
ag-1021	3	1.960553145084148	García-Muelas et al.
ag-1101	2	3.0908445641346773	García-Muelas et al.
ag-1111	3	2.47258259646204	García-Muelas et al.
ag-1112	3	3.15145880405381	García-Muelas et al.
ag-1121	4	1.0740895320553037	García-Muelas et al.
ag-1122	4	1.5439702617059012	García-Muelas et al.
ag-1201	3	2.648053240671686	García-Muelas et al.
ag-1211	4	1.1853905486905705	García-Muelas et al.
ag-1212	4	1.7084036278799957	García-Muelas et al.
ag-1221	5	1.352601598498076	García-Muelas et al.
ag-1301	4	2.380803933978484	García-Muelas et al.
ag-1311	5	0.7625157836034333	García-Muelas et al.
ag-1312	5	1.180441742592599	García-Muelas et al.
ag-1401	5	3.7795998300646048	García-Muelas et al.
ag-1411	6	1.1734476183789084	García-Muelas et al.
ag-2001	2	2.982137843877311	García-Muelas et al.
ag-2011	3	1.1967834861024684	García-Muelas et al.
ag-2021	4	1.4644243791648748	García-Muelas et al.
ag-2101	3	1.939833870548675	García-Muelas et al.
ag-2111	4	0.3870190800568096	García-Muelas et al.
ag-2112	4	2.8224701611039364	García-Muelas et al.
ag-2113	4	2.488730856023757	García-Muelas et al.
ag-2121	5	0.8697156020905865	García-Muelas et al.
ag-2122	5	1.5413713704776129	García-Muelas et al.
ag-2201	4	1.3329791748366588	García-Muelas et al.
ag-2202	4	1.8018113804769695	García-Muelas et al.
ag-2211	5	2.3020488103145027	García-Muelas et al.
ag-2212	5	0.8011604078113805	García-Muelas et al.
ag-2213	5	2.7161101368245184	García-Muelas et al.
ag-2214	5	1.7518244025765028	García-Muelas et al.
ag-2215	5	1.4822315698493895	García-Muelas et al.
ag-2221	6	0.0649096629065866	García-Muelas et al.
ag-2222	6	0.2574928111875465	García-Muelas et al.
ag-2223	6	0.9827353078152754	García-Muelas et al.
ag-2224	6	0.8545234254732605	García-Muelas et al.
ag-2225	6	1.1624065703409272	García-Muelas et al.
ag-2301	5	2.6867685280627	García-Muelas et al.
ag-2302	5	0.6914024115772648	García-Muelas et al.
ag-2311	6	1.152074585111741	García-Muelas et al.
ag-2312	6	0.3214928151639427	García-Muelas et al.
ag-2313	6	1.7887385570684555	García-Muelas et al.
ag-2314	6	0.6201622413599139	García-Muelas et al.
ag-2315	6	0.8993892926644378	García-Muelas et al.
ag-2316	6	2.661793966818834	García-Muelas et al.
ag-2321	7	0.6580358870168226	García-Muelas et al.
ag-2322	7	0.7469807410384277	García-Muelas et al.
ag-2323	7	0.3868375642092729	García-Muelas et al.
ag-2324	7	0.6879700052288484	García-Muelas et al.
ag-2325	7	0.615631607892027	García-Muelas et al.
ag-2401	6	1.272782301443982	García-Muelas et al.
ag-2402	6	0.0577501661834674	García-Muelas et al.
ag-2411	7	1.0536160960651273	García-Muelas et al.
ag-2412	7	0.0004715545093318	García-Muelas et al.
ag-2413	7	1.1678436798847116	García-Muelas et al.
ag-2414	7	0.5056402912933962	García-Muelas et al.
ag-2415	7	1.0488347391888055	García-Muelas et al.
ag-2421	8	0.369084388788508	García-Muelas et al.
ag-2422	8	1.1831679458036248	García-Muelas et al.
ag-2423	8	0.5054258897903807	García-Muelas et al.
ag-2424	8	1.185368045808595	García-Muelas et al.
ag-2425	8	0.3106324882636428	García-Muelas et al.
ag-2501	7	1.699851195593169	García-Muelas et al.
ag-2511	8	0.2089884499552852	García-Muelas et al.
ag-2512	8	0.580318377349613	García-Muelas et al.
ag-2513	8	0.6879826068451962	García-Muelas et al.
ag-2521	9	0.6261087536742451	García-Muelas et al.
ag-2522	9	0.8474802276409577	García-Muelas et al.
ag-2601	8	0.6702151800302687	García-Muelas et al.
ag-2611	9	0.061997065686512	García-Muelas et al.
ag-2621	10	0.0759721625309595	García-Muelas et al.
au-0011	1	2.6182564169627085	García-Muelas et al.
au-0021	2	2.4877093977775004	García-Muelas et al.
au-0101	1	3.3418216952368027	García-Muelas et al.
au-0111	2	1.5423853926690256	García-Muelas et al.
au-0211	3	1.5773259450871535	García-Muelas et al.
au-1001	1	4.208029795846564	García-Muelas et al.
au-1011	2	0.9215284356452784	García-Muelas et al.
au-1021	3	2.375825588735381	García-Muelas et al.
au-1101	2	2.3478584268848053	García-Muelas et al.
au-1111	3	1.845018017420884	García-Muelas et al.
au-1112	3	2.129958509200236	García-Muelas et al.
au-1121	4	1.379599855104928	García-Muelas et al.
au-1122	4	1.3543914367244554	García-Muelas et al.
au-1201	3	2.030446534993793	García-Muelas et al.
au-1211	4	1.2644612460552622	García-Muelas et al.
au-1212	4	0.9981105879506488	García-Muelas et al.
au-1221	5	1.412765656942241	García-Muelas et al.
au-1301	4	2.08874988241125	García-Muelas et al.
au-1311	5	1.7160544284033747	García-Muelas et al.
au-1312	5	1.3925545117554634	García-Muelas et al.
au-1401	5	3.7776060700646	García-Muelas et al.
au-1411	6	1.4157699394728525	García-Muelas et al.
au-2001	2	3.3335922974197416	García-Muelas et al.
au-2011	3	1.0205903810850572	García-Muelas et al.
au-2021	4	0.6894990463234976	García-Muelas et al.
au-2101	3	2.166628250902157	García-Muelas et al.
au-2111	4	0.51334361273166	García-Muelas et al.
au-2112	4	1.7022361998864852	García-Muelas et al.
au-2113	4	2.473653316718	García-Muelas et al.
au-2121	5	1.808264406420712	García-Muelas et al.
au-2122	5	1.4178807728682088	García-Muelas et al.
au-2201	4	2.045650537990099	García-Muelas et al.
au-2202	4	2.2638073410649184	García-Muelas et al.
au-2211	5	1.190346220329701	García-Muelas et al.
au-2212	5	0.7335629952761948	García-Muelas et al.
au-2213	5	2.285696460655906	García-Muelas et al.
au-2214	5	1.3734882323780724	García-Muelas et al.
au-2215	5	0.8706738044460849	García-Muelas et al.
au-2221	6	0.8218114862700574	García-Muelas et al.
au-2222	6	0.8566950387051264	García-Muelas et al.
au-2223	6	0.4703335422789862	García-Muelas et al.
au-2224	6	0.4874695932995223	García-Muelas et al.
au-2225	6	1.2668044400650018	García-Muelas et al.
au-2301	5	2.3863144932339893	García-Muelas et al.
au-2302	5	1.8071130647890143	García-Muelas et al.
au-2311	6	1.5032070373470674	García-Muelas et al.
au-2312	6	0.2233418041515946	García-Muelas et al.
au-2313	6	1.566213690116676	García-Muelas et al.
au-2314	6	0.9993931101019982	García-Muelas et al.
au-2315	6	0.6712626128775057	García-Muelas et al.
au-2316	6	2.0479979312786014	García-Muelas et al.
au-2321	7	1.1247102617188744	García-Muelas et al.
au-2322	7	0.8476189582306048	García-Muelas et al.
au-2323	7	0.5396436242280416	García-Muelas et al.
au-2324	7	0.7502782621123885	García-Muelas et al.
au-2325	7	0.1262187847466762	García-Muelas et al.
au-2401	6	1.3031454745873106	García-Muelas et al.
au-2402	6	1.38883452229733	García-Muelas et al.
au-2411	7	1.2576183399193752	García-Muelas et al.
au-2412	7	0.3312663871136507	García-Muelas et al.
au-2413	7	1.0221381323311434	García-Muelas et al.
au-2414	7	0.5825851272454514	García-Muelas et al.
au-2415	7	0.5690691379475865	García-Muelas et al.
au-2421	8	1.544246121143857	García-Muelas et al.
au-2422	8	0.962967466078382	García-Muelas et al.
au-2423	8	0.8897869973485086	García-Muelas et al.
au-2424	8	0.7642873106083812	García-Muelas et al.
au-2425	8	0.5347583978286394	García-Muelas et al.
au-2501	7	1.2443483024122273	García-Muelas et al.
au-2511	8	0.9694674948567156	García-Muelas et al.
au-2512	8	0.6776244923265153	García-Muelas et al.
au-2513	8	0.2976256444948006	García-Muelas et al.
au-2521	9	1.144307495526938	García-Muelas et al.
au-2522	9	0.4260357665900898	García-Muelas et al.
au-2601	8	0.9138590828593678	García-Muelas et al.
au-2611	9	0.6026748191156202	García-Muelas et al.
au-2621	10	0.077962457794058	García-Muelas et al.
cd-0011	1	0.9200679103962202	García-Muelas et al.
cd-0021	2	0.6699937534504201	García-Muelas et al.
cd-0101	1	4.335102099472564	García-Muelas et al.
cd-0111	2	0.165865985177497	García-Muelas et al.
cd-0211	3	1.5816917896078877	García-Muelas et al.
cd-1001	1	4.635379353374198	García-Muelas et al.
cd-1011	2	4.08939312452042	García-Muelas et al.
cd-1021	3	2.408220048735373	García-Muelas et al.
cd-1101	2	2.4671589558807554	García-Muelas et al.
cd-1111	3	1.862959527952768	García-Muelas et al.
cd-1112	3	2.976109036956672	García-Muelas et al.
cd-1121	4	0.5396081632121295	García-Muelas et al.
cd-1122	4	1.7246081833044258	García-Muelas et al.
cd-1201	3	1.9338418581692096	García-Muelas et al.
cd-1211	4	1.3703450244489304	García-Muelas et al.
cd-1212	4	1.6422274112468926	García-Muelas et al.
cd-1221	5	1.4187332830476294	García-Muelas et al.
cd-1301	4	2.244503166648656	García-Muelas et al.
cd-1311	5	0.5236163927558906	García-Muelas et al.
cd-1312	5	1.4894432340091868	García-Muelas et al.
cd-1401	5	3.809812420064624	García-Muelas et al.
cd-1411	6	1.3056731774451436	García-Muelas et al.
cd-2001	2	3.19684713248234	García-Muelas et al.
cd-2011	3	1.509070392005789	García-Muelas et al.
cd-2021	4	1.3348685402076017	García-Muelas et al.
cd-2101	3	2.538138581241782	García-Muelas et al.
cd-2111	4	1.357363104839024	García-Muelas et al.
cd-2112	4	2.4120769413892944	García-Muelas et al.
cd-2113	4	3.079102686679768	García-Muelas et al.
cd-2121	5	0.5128853614148312	García-Muelas et al.
cd-2122	5	1.2442385549535615	García-Muelas et al.
cd-2201	4	2.2326944668488764	García-Muelas et al.
cd-2202	4	2.377372417874909	García-Muelas et al.
cd-2211	5	1.1026228936686948	García-Muelas et al.
cd-2212	5	0.7314698984450345	García-Muelas et al.
cd-2213	5	1.3313514546601368	García-Muelas et al.
cd-2214	5	2.1705439835866542	García-Muelas et al.
cd-2215	5	2.0794263020609662	García-Muelas et al.
cd-2221	6	1.432762092433734	García-Muelas et al.
cd-2222	6	0.178692100728611	García-Muelas et al.
cd-2223	6	0.4569331017198124	García-Muelas et al.
cd-2224	6	0.9736043260039012	García-Muelas et al.
cd-2225	6	1.987942593161229	García-Muelas et al.
cd-2301	5	2.8543650376729985	García-Muelas et al.
cd-2302	5	2.0109420122270407	García-Muelas et al.
cd-2311	6	1.6623924313016474	García-Muelas et al.
cd-2312	6	0.6371918795029288	García-Muelas et al.
cd-2313	6	1.6420811769836303	García-Muelas et al.
cd-2314	6	1.1688584792827117	García-Muelas et al.
cd-2315	6	1.1848595496447984	García-Muelas et al.
cd-2316	6	2.2363636722899187	García-Muelas et al.
cd-2321	7	0.4055323523837231	García-Muelas et al.
cd-2322	7	1.4349611531722175	García-Muelas et al.
cd-2323	7	0.5272673149700609	García-Muelas et al.
cd-2324	7	1.236462316717926	García-Muelas et al.
cd-2325	7	0.8625518372279473	García-Muelas et al.
cd-2401	6	1.5145647744637645	García-Muelas et al.
cd-2402	6	1.24461459776348	García-Muelas et al.
cd-2411	7	1.2935391387333368	García-Muelas et al.
cd-2412	7	0.05460434100398	García-Muelas et al.
cd-2413	7	1.2565271014108816	García-Muelas et al.
cd-2414	7	1.0536030073670872	García-Muelas et al.
cd-2415	7	0.9895257617653428	García-Muelas et al.
cd-2421	8	1.0957653876549571	García-Muelas et al.
cd-2422	8	0.7628039748258928	García-Muelas et al.
cd-2423	8	0.9274226153483696	García-Muelas et al.
cd-2424	8	1.4101850449949254	García-Muelas et al.
cd-2425	8	0.6918736110586607	García-Muelas et al.
cd-2501	7	1.4778386841747777	García-Muelas et al.
cd-2511	8	0.0192050947410962	García-Muelas et al.
cd-2512	8	1.6265551342445903	García-Muelas et al.
cd-2513	8	0.806868508173757	García-Muelas et al.
cd-2521	9	0.1246497961394439	García-Muelas et al.
cd-2522	9	0.6916562592101414	García-Muelas et al.
cd-2601	8	1.411811586079331	García-Muelas et al.
cd-2611	9	0.5254779041098558	García-Muelas et al.
cd-2621	10	0.1632371069630878	García-Muelas et al.
co-0021	2	4.137901136937472	García-Muelas et al.
co-1021	3	0.4325953895971537	García-Muelas et al.
co-1121	4	1.157098033699178	García-Muelas et al.
co-1122	4	4.013927755225716	García-Muelas et al.
co-1221	5	0.3080623162821325	García-Muelas et al.
co-2021	4	0.5318667581099277	García-Muelas et al.
cu-0011	1	0.5701323343127598	García-Muelas et al.
cu-0021	2	0.6948203552438059	García-Muelas et al.
cu-0101	1	3.0791840075174832	García-Muelas et al.
cu-0111	2	0.6044342819939814	García-Muelas et al.
cu-0211	3	1.930449183458833	García-Muelas et al.
cu-1001	1	0.2707724457037841	García-Muelas et al.
cu-1011	2	0.6908088818080387	García-Muelas et al.
cu-1021	3	1.3378259600845157	García-Muelas et al.
cu-1101	2	0.3706916386103387	García-Muelas et al.
cu-1111	3	0.3239744773130226	García-Muelas et al.
cu-1112	3	1.0166731705146788	García-Muelas et al.
cu-1121	4	0.5855712232259407	García-Muelas et al.
cu-1122	4	0.0996162741244219	García-Muelas et al.
cu-1201	3	1.6369413277032834	García-Muelas et al.
cu-1211	4	1.2544632401541165	García-Muelas et al.
cu-1212	4	0.9831748767364415	García-Muelas et al.
cu-1221	5	1.0369745393079055	García-Muelas et al.
cu-1301	4	1.404762323242558	García-Muelas et al.
cu-1311	5	0.023625761131953	García-Muelas et al.
cu-1312	5	1.149701255020723	García-Muelas et al.
cu-1401	5	3.7745705800646254	García-Muelas et al.
cu-1411	6	1.4611559652544486	García-Muelas et al.
cu-2001	2	1.7387499143608878	García-Muelas et al.
cu-2011	3	0.2800847515746127	García-Muelas et al.
cu-2021	4	0.2455614898632987	García-Muelas et al.
cu-2101	3	1.1647320430436563	García-Muelas et al.
cu-2111	4	0.3989535494408045	García-Muelas et al.
cu-2112	4	0.6357480325634199	García-Muelas et al.
cu-2113	4	0.8167199433191143	García-Muelas et al.
cu-2121	5	0.0277743222314015	García-Muelas et al.
cu-2122	5	0.5955140409418505	García-Muelas et al.
cu-2201	4	0.4923985629203855	García-Muelas et al.
cu-2202	4	0.4886684133783632	García-Muelas et al.
cu-2211	5	0.0724959669338147	García-Muelas et al.
cu-2212	5	0.1514988175751526	García-Muelas et al.
cu-2213	5	0.2574367990870527	García-Muelas et al.
cu-2214	5	0.3572107889735036	García-Muelas et al.
cu-2215	5	0.6804825102982903	García-Muelas et al.
cu-2221	6	1.5233881518163557	García-Muelas et al.
cu-2222	6	0.4469198911233789	García-Muelas et al.
cu-2223	6	0.3153159730107902	García-Muelas et al.
cu-2224	6	0.2513195413830331	García-Muelas et al.
cu-2225	6	0.1815317707883537	García-Muelas et al.
cu-2301	5	0.7340091192093041	García-Muelas et al.
cu-2302	5	0.1252042745680626	García-Muelas et al.
cu-2311	6	0.2152564879638845	García-Muelas et al.
cu-2312	6	1.450718357217049	García-Muelas et al.
cu-2313	6	0.366747778013945	García-Muelas et al.
cu-2314	6	0.348883790668097	García-Muelas et al.
cu-2315	6	0.0741813518300134	García-Muelas et al.
cu-2316	6	0.0767727004361731	García-Muelas et al.
cu-2321	7	0.8581781318480282	García-Muelas et al.
cu-2322	7	0.7420595453166641	García-Muelas et al.
cu-2323	7	0.5322621921277175	García-Muelas et al.
cu-2324	7	0.343086187540301	García-Muelas et al.
cu-2325	7	0.1590811190658954	García-Muelas et al.
cu-2401	6	0.889644244502648	García-Muelas et al.
cu-2402	6	0.5227938149233964	García-Muelas et al.
cu-2411	7	0.307988091998574	García-Muelas et al.
cu-2412	7	0.4658428845140392	García-Muelas et al.
cu-2413	7	0.386290926706053	García-Muelas et al.
cu-2414	7	0.4466070861414337	García-Muelas et al.
cu-2415	7	0.4527156895504163	García-Muelas et al.
cu-2421	8	1.0057588070571055	García-Muelas et al.
cu-2422	8	0.2867112034481422	García-Muelas et al.
cu-2423	8	0.1897367805552789	García-Muelas et al.
cu-2424	8	0.0471945202172037	García-Muelas et al.
cu-2425	8	0.0541985359961643	García-Muelas et al.
cu-2501	7	0.6123492940447193	García-Muelas et al.
cu-2511	8	0.5088339566449065	García-Muelas et al.
cu-2512	8	0.6860636314657143	García-Muelas et al.
cu-2513	8	0.2559280790084415	García-Muelas et al.
cu-2521	9	0.7314755028451927	García-Muelas et al.
cu-2522	9	0.3097638273574361	García-Muelas et al.
cu-2601	8	0.9325855469901684	García-Muelas et al.
cu-2611	9	0.10073613380289	García-Muelas et al.
cu-2621	10	0.11300644684475	García-Muelas et al.
ir-0011	1	1.840768562443003	García-Muelas et al.
ir-0021	2	1.05341415857378	García-Muelas et al.
ir-0101	1	3.8188416215234473	García-Muelas et al.
ir-0111	2	1.050784632612043	García-Muelas et al.
ir-0211	3	1.741607763252425	García-Muelas et al.
ir-1001	1	1.6996693238555023	García-Muelas et al.
ir-1011	2	0.7825435058316117	García-Muelas et al.
ir-1021	3	0.4167913100737692	García-Muelas et al.
ir-1101	2	0.3799791876788916	García-Muelas et al.
ir-1111	3	0.0581307341998424	García-Muelas et al.
ir-1112	3	0.686897519688138	García-Muelas et al.
ir-1121	4	0.6399449081021871	García-Muelas et al.
ir-1122	4	0.3599042154493261	García-Muelas et al.
ir-1201	3	0.7385150420506292	García-Muelas et al.
ir-1211	4	0.5249176269517406	García-Muelas et al.
ir-1212	4	0.5252755255263253	García-Muelas et al.
ir-1221	5	0.1250218762460306	García-Muelas et al.
ir-1301	4	1.5939243066544364	García-Muelas et al.
ir-1311	5	1.205917414514282	García-Muelas et al.
ir-1312	5	0.1674629356301054	García-Muelas et al.
ir-1401	5	3.770503880064645	García-Muelas et al.
ir-1411	6	0.8425623216356541	García-Muelas et al.
ir-2001	2	2.19830287770543	García-Muelas et al.
ir-2011	3	0.0207230061635073	García-Muelas et al.
ir-2021	4	0.4131849013534463	García-Muelas et al.
ir-2101	3	0.2253477079018893	García-Muelas et al.
ir-2111	4	0.005855671543415	García-Muelas et al.
ir-2112	4	0.0267160691670511	García-Muelas et al.
ir-2113	4	0.3640467405190009	García-Muelas et al.
ir-2121	5	0.6184150368095871	García-Muelas et al.
ir-2122	5	0.513323307909971	García-Muelas et al.
ir-2201	4	0.5050706528027646	García-Muelas et al.
ir-2202	4	0.1006640777123308	García-Muelas et al.
ir-2211	5	0.1338728994814886	García-Muelas et al.
ir-2212	5	0.450642190798213	García-Muelas et al.
ir-2213	5	0.0824105022869687	García-Muelas et al.
ir-2214	5	0.8488395049383541	García-Muelas et al.
ir-2215	5	0.2409429089988677	García-Muelas et al.
ir-2221	6	0.6481932594978872	García-Muelas et al.
ir-2222	6	0.9314614734121136	García-Muelas et al.
ir-2223	6	0.5352525020390573	García-Muelas et al.
ir-2224	6	0.5535535508721097	García-Muelas et al.
ir-2225	6	1.130500070511367	García-Muelas et al.
ir-2301	5	0.1540036180072164	García-Muelas et al.
ir-2302	5	0.3275055510376035	García-Muelas et al.
ir-2311	6	0.5998689478273889	García-Muelas et al.
ir-2312	6	0.084564790860341	García-Muelas et al.
ir-2313	6	0.3802613365029046	García-Muelas et al.
ir-2314	6	0.1453774167911632	García-Muelas et al.
ir-2315	6	0.1552194743762172	García-Muelas et al.
ir-2316	6	0.2843018946080775	García-Muelas et al.
ir-2321	7	0.5497313950495766	García-Muelas et al.
ir-2322	7	1.0628240489093344	García-Muelas et al.
ir-2323	7	0.5668492910326677	García-Muelas et al.
ir-2324	7	0.784693686550952	García-Muelas et al.
ir-2325	7	0.7667078478558764	García-Muelas et al.
ir-2401	6	0.0592617765468688	García-Muelas et al.
ir-2402	6	0.6147105010169724	García-Muelas et al.
ir-2411	7	0.0849419807543654	García-Muelas et al.
ir-2412	7	0.5735734699031099	García-Muelas et al.
ir-2413	7	0.250797505720044	García-Muelas et al.
ir-2414	7	0.0494192220309273	García-Muelas et al.
ir-2415	7	0.4848612154416756	García-Muelas et al.
ir-2421	8	0.1127295334890732	García-Muelas et al.
ir-2422	8	0.2779601952749431	García-Muelas et al.
ir-2423	8	0.6801167046305849	García-Muelas et al.
ir-2424	8	0.2620564153822187	García-Muelas et al.
ir-2425	8	0.6953087965819265	García-Muelas et al.
ir-2501	7	0.4758320175764012	García-Muelas et al.
ir-2511	8	0.4090333579069281	García-Muelas et al.
ir-2512	8	0.1345744556422516	García-Muelas et al.
ir-2513	8	0.4480158325996939	García-Muelas et al.
ir-2521	9	0.1328389611919789	García-Muelas et al.
ir-2522	9	0.4142523053732603	García-Muelas et al.
ir-2601	8	0.9936319244261824	García-Muelas et al.
ir-2611	9	0.1829323371814553	García-Muelas et al.
ir-2621	10	0.0475501743463411	García-Muelas et al.
ni-0011	1	1.2453624904154168	García-Muelas et al.
ni-0021	2	1.4304025006001169	García-Muelas et al.
ni-0101	1	3.0908752532751578	García-Muelas et al.
ni-0111	2	0.5652182876504241	García-Muelas et al.
ni-0211	3	1.8495721766938829	García-Muelas et al.
ni-1001	1	2.2665968258445446	García-Muelas et al.
ni-1011	2	0.2306434932882197	García-Muelas et al.
ni-1021	3	0.8736197271894284	García-Muelas et al.
ni-1101	2	0.7310160638635992	García-Muelas et al.
ni-1111	3	0.3845271282322784	García-Muelas et al.
ni-1112	3	1.0863123674243411	García-Muelas et al.
ni-1121	4	0.6607526897189544	García-Muelas et al.
ni-1122	4	0.3667127171380926	García-Muelas et al.
ni-1201	3	1.021931569257056	García-Muelas et al.
ni-1211	4	0.5936108476549151	García-Muelas et al.
ni-1212	4	0.5871886221278118	García-Muelas et al.
ni-1221	5	1.0100277875858057	García-Muelas et al.
ni-1301	4	1.8662438813601407	García-Muelas et al.
ni-1311	5	0.5085867821610179	García-Muelas et al.
ni-1312	5	0.9106753830094688	García-Muelas et al.
ni-1401	5	2.929607126149591	García-Muelas et al.
ni-1411	6	1.3705963710818807	García-Muelas et al.
ni-2001	2	2.417976626611974	García-Muelas et al.
ni-2011	3	0.2993323580130038	García-Muelas et al.
ni-2021	4	0.0740790222316718	García-Muelas et al.
ni-2101	3	1.2928048549949622	García-Muelas et al.
ni-2111	4	0.5824309745158729	García-Muelas et al.
ni-2112	4	0.7039299033551103	García-Muelas et al.
ni-2113	4	0.8877410101148939	García-Muelas et al.
ni-2121	5	0.6490284375486155	García-Muelas et al.
ni-2122	5	0.1703212848625668	García-Muelas et al.
ni-2201	4	0.9296102828059104	García-Muelas et al.
ni-2202	4	0.6980707748281176	García-Muelas et al.
ni-2211	5	0.4571632329224684	García-Muelas et al.
ni-2212	5	0.1381868861390103	García-Muelas et al.
ni-2213	5	0.7367120762525161	García-Muelas et al.
ni-2214	5	0.068110855431172	García-Muelas et al.
ni-2215	5	0.5932508728471362	García-Muelas et al.
ni-2221	6	1.6159098975380672	García-Muelas et al.
ni-2222	6	0.8245490260927753	García-Muelas et al.
ni-2223	6	0.3235315511450451	García-Muelas et al.
ni-2224	6	0.3172979762029442	García-Muelas et al.
ni-2225	6	0.4235133437036467	García-Muelas et al.
ni-2301	5	0.9726779439256744	García-Muelas et al.
ni-2302	5	0.3557261943694243	García-Muelas et al.
ni-2311	6	0.5430441863169833	García-Muelas et al.
ni-2312	6	0.163570227172265	García-Muelas et al.
ni-2313	6	0.4666078536458542	García-Muelas et al.
ni-2314	6	0.4857932467552928	García-Muelas et al.
ni-2315	6	0.348933064277432	García-Muelas et al.
ni-2316	6	0.6652445040428532	García-Muelas et al.
ni-2321	7	0.4711494117959489	García-Muelas et al.
ni-2322	7	0.5609647464749798	García-Muelas et al.
ni-2323	7	0.1071258032884543	García-Muelas et al.
ni-2324	7	0.631743543066051	García-Muelas et al.
ni-2325	7	0.0093435438064659	García-Muelas et al.
ni-2401	6	0.7115997389885749	García-Muelas et al.
ni-2402	6	1.0619491358743645	García-Muelas et al.
ni-2411	7	0.1253208846582794	García-Muelas et al.
ni-2412	7	0.4540821480453516	García-Muelas et al.
ni-2413	7	0.0540704325949263	García-Muelas et al.
ni-2414	7	0.322574403822955	García-Muelas et al.
ni-2415	7	0.2121750211479067	García-Muelas et al.
ni-2421	8	0.6951213433446384	García-Muelas et al.
ni-2422	8	0.123500293732107	García-Muelas et al.
ni-2423	8	0.6569860204657445	García-Muelas et al.
ni-2424	8	0.1564060936998359	García-Muelas et al.
ni-2425	8	0.1442615773727311	García-Muelas et al.
ni-2501	7	1.1987799271111117	García-Muelas et al.
ni-2511	8	0.0225851390422349	García-Muelas et al.
ni-2512	8	0.2708251046504415	García-Muelas et al.
ni-2513	8	0.0490677000666295	García-Muelas et al.
ni-2521	9	0.0683096671052396	García-Muelas et al.
ni-2522	9	0.0138876073440599	García-Muelas et al.
ni-2601	8	0.9355887434605704	García-Muelas et al.
ni-2611	9	0.3129834153007067	García-Muelas et al.
ni-2621	10	0.0155513911801961	García-Muelas et al.
os-0011	1	0.9554258875855056	García-Muelas et al.
os-0021	2	1.0728333533769927	García-Muelas et al.
os-0101	1	2.7459856219345227	García-Muelas et al.
os-0111	2	0.6094621275748295	García-Muelas et al.
os-0211	3	1.7409426210410857	García-Muelas et al.
os-1001	1	0.264238968977871	García-Muelas et al.
os-1011	2	0.809403467288405	García-Muelas et al.
os-1021	3	0.4886832405880383	García-Muelas et al.
os-1101	2	0.0882454613949335	García-Muelas et al.
os-1111	3	0.3236228488509027	García-Muelas et al.
os-1112	3	0.8164207320167165	García-Muelas et al.
os-1121	4	0.0028018779095901	García-Muelas et al.
os-1122	4	0.0410020673878861	García-Muelas et al.
os-1201	3	0.9468105720530956	García-Muelas et al.
os-1211	4	0.6691957199864547	García-Muelas et al.
os-1212	4	0.3672898850783213	García-Muelas et al.
os-1221	5	0.2175201775128599	García-Muelas et al.
os-1301	4	1.379891425719002	García-Muelas et al.
os-1311	5	0.8015509402573713	García-Muelas et al.
os-1312	5	0.600088140831744	García-Muelas et al.
os-1401	5	3.795468170064602	García-Muelas et al.
os-1411	6	0.7757707708481831	García-Muelas et al.
os-2001	2	1.4173432155351762	García-Muelas et al.
os-2011	3	0.5115917937918084	García-Muelas et al.
os-2021	4	0.2561380207898267	García-Muelas et al.
os-2101	3	0.5691742434723324	García-Muelas et al.
os-2111	4	0.4556050399213376	García-Muelas et al.
os-2112	4	0.6588819587536463	García-Muelas et al.
os-2113	4	0.0084572804315001	García-Muelas et al.
os-2121	5	0.904367983297128	García-Muelas et al.
os-2122	5	0.0934543280960511	García-Muelas et al.
os-2201	4	0.5006151756710864	García-Muelas et al.
os-2202	4	0.017914206062997	García-Muelas et al.
os-2211	5	0.4411119434720731	García-Muelas et al.
os-2212	5	0.5823618737613714	García-Muelas et al.
os-2213	5	0.203899125455095	García-Muelas et al.
os-2214	5	0.6586219409854976	García-Muelas et al.
os-2215	5	0.4485547405295236	García-Muelas et al.
os-2221	6	0.7852145243768405	García-Muelas et al.
os-2222	6	0.46926475361456	García-Muelas et al.
os-2223	6	0.7291450643080779	García-Muelas et al.
os-2224	6	0.5813645382953041	García-Muelas et al.
os-2225	6	1.1487789674795437	García-Muelas et al.
os-2301	5	0.0780692781029728	García-Muelas et al.
os-2302	5	0.8002740225821512	García-Muelas et al.
os-2311	6	0.5385890932143695	García-Muelas et al.
os-2312	6	0.0690501453552414	García-Muelas et al.
os-2313	6	0.4081059009257686	García-Muelas et al.
os-2314	6	0.3180565640352668	García-Muelas et al.
os-2315	6	0.0310664435121523	García-Muelas et al.
os-2316	6	0.4868265059042187	García-Muelas et al.
os-2321	7	0.6403085919566252	García-Muelas et al.
os-2322	7	1.1235476833951594	García-Muelas et al.
os-2323	7	0.2384081918589728	García-Muelas et al.
os-2324	7	0.6484436910182438	García-Muelas et al.
os-2325	7	0.3799486606508964	García-Muelas et al.
os-2401	6	0.1631878564867293	García-Muelas et al.
os-2402	6	1.2088527212980011	García-Muelas et al.
os-2411	7	0.0034746304010226	García-Muelas et al.
os-2412	7	0.637826485342913	García-Muelas et al.
os-2413	7	0.2271773551199345	García-Muelas et al.
os-2414	7	0.1876822818370769	García-Muelas et al.
os-2415	7	0.4378290360745325	García-Muelas et al.
os-2421	8	0.5232326042654165	García-Muelas et al.
os-2422	8	0.2958663185046504	García-Muelas et al.
os-2423	8	0.8655200104506946	García-Muelas et al.
os-2424	8	0.1978222390646067	García-Muelas et al.
os-2425	8	0.0478382594829014	García-Muelas et al.
os-2501	7	1.0146932669594904	García-Muelas et al.
os-2511	8	0.1078502932896157	García-Muelas et al.
os-2512	8	0.1754803842183463	García-Muelas et al.
os-2513	8	0.1717495582199362	García-Muelas et al.
os-2521	9	0.1149971394635684	García-Muelas et al.
os-2522	9	0.0383106028753772	García-Muelas et al.
os-2601	8	1.003617346594261	García-Muelas et al.
os-2611	9	0.1545266085137484	García-Muelas et al.
os-2621	10	0.1093227504123177	García-Muelas et al.
pd-0011	1	0.770934050760431	García-Muelas et al.
pd-0021	2	0.2120591370107902	García-Muelas et al.
pd-0101	1	2.769692867210225	García-Muelas et al.
pd-0111	2	1.3960995483759149	García-Muelas et al.
pd-0211	3	1.8107324203731	García-Muelas et al.
pd-1001	1	2.0434055986279134	García-Muelas et al.
pd-1011	2	0.2745348527706355	García-Muelas et al.
pd-1021	3	0.4897371409576294	García-Muelas et al.
pd-1101	2	0.6865750142948173	García-Muelas et al.
pd-1111	3	0.0523852620125353	García-Muelas et al.
pd-1112	3	0.4623504108296785	García-Muelas et al.
pd-1121	4	1.0671042386734513	García-Muelas et al.
pd-1122	4	0.6634026587439124	García-Muelas et al.
pd-1201	3	0.8544147701957456	García-Muelas et al.
pd-1211	4	0.3848434144306338	García-Muelas et al.
pd-1212	4	0.2338086087634039	García-Muelas et al.
pd-1221	5	0.5184350015240682	García-Muelas et al.
pd-1301	4	1.7198956714077624	García-Muelas et al.
pd-1311	5	0.5696326503132241	García-Muelas et al.
pd-1312	5	0.2084103119834708	García-Muelas et al.
pd-1401	5	2.8692693114780354	García-Muelas et al.
pd-1411	6	0.9180462084868424	García-Muelas et al.
pd-2001	2	2.1588984531871773	García-Muelas et al.
pd-2011	3	0.0834898574600515	García-Muelas et al.
pd-2021	4	0.0684262470015752	García-Muelas et al.
pd-2101	3	0.6864102228911761	García-Muelas et al.
pd-2111	4	0.2474921957981948	García-Muelas et al.
pd-2112	4	0.0438321566442567	García-Muelas et al.
pd-2113	4	1.1229495127372076	García-Muelas et al.
pd-2121	5	0.149523641842812	García-Muelas et al.
pd-2122	5	0.253920706954716	García-Muelas et al.
pd-2201	4	0.7129335000463755	García-Muelas et al.
pd-2202	4	0.1185522617026748	García-Muelas et al.
pd-2211	5	0.2933594590146597	García-Muelas et al.
pd-2212	5	0.1997054190906979	García-Muelas et al.
pd-2213	5	0.3235306382197862	García-Muelas et al.
pd-2214	5	0.2587793320649112	García-Muelas et al.
pd-2215	5	0.017680848765103	García-Muelas et al.
pd-2221	6	0.7137841797371607	García-Muelas et al.
pd-2222	6	1.187064243202805	García-Muelas et al.
pd-2223	6	0.5028839522673252	García-Muelas et al.
pd-2224	6	0.5069492707219894	García-Muelas et al.
pd-2225	6	0.4072949809271549	García-Muelas et al.
pd-2301	5	0.8323905860593115	García-Muelas et al.
pd-2302	5	0.5627172311964728	García-Muelas et al.
pd-2311	6	0.7363033988210219	García-Muelas et al.
pd-2312	6	0.0686097412128319	García-Muelas et al.
pd-2313	6	0.4447708415895306	García-Muelas et al.
pd-2314	6	0.0187970120548044	García-Muelas et al.
pd-2315	6	0.1462072011688988	García-Muelas et al.
pd-2316	6	0.3254802276191668	García-Muelas et al.
pd-2321	7	0.5026361477985759	García-Muelas et al.
pd-2322	7	0.5340596026061846	García-Muelas et al.
pd-2323	7	0.4282436684412403	García-Muelas et al.
pd-2324	7	0.6698600856823731	García-Muelas et al.
pd-2325	7	0.5321432312627863	García-Muelas et al.
pd-2401	6	0.0946288001376132	García-Muelas et al.
pd-2402	6	0.746472428022976	García-Muelas et al.
pd-2411	7	0.0231065725277872	García-Muelas et al.
pd-2412	7	0.5962266558793132	García-Muelas et al.
pd-2413	7	0.4491680024022884	García-Muelas et al.
pd-2414	7	0.0020409677588801	García-Muelas et al.
pd-2415	7	0.0069798107804857	García-Muelas et al.
pd-2421	8	0.7751646522721956	García-Muelas et al.
pd-2422	8	0.4158165842798809	García-Muelas et al.
pd-2423	8	0.3729787600504437	García-Muelas et al.
pd-2424	8	0.1991403769253281	García-Muelas et al.
pd-2425	8	0.6300658200558615	García-Muelas et al.
pd-2501	7	0.5850407139072828	García-Muelas et al.
pd-2511	8	0.0323286425817315	García-Muelas et al.
pd-2512	8	0.0576166404070761	García-Muelas et al.
pd-2513	8	0.0610036696884748	García-Muelas et al.
pd-2521	9	0.6298431329534964	García-Muelas et al.
pd-2522	9	0.1572598215392489	García-Muelas et al.
pd-2601	8	0.4045316137511108	García-Muelas et al.
pd-2611	9	0.1107095227371175	García-Muelas et al.
pd-2621	10	0.0071799721654102	García-Muelas et al.
pt-0011	1	1.1705719911637686	García-Muelas et al.
pt-0021	2	1.326162870364065	García-Muelas et al.
pt-0101	1	2.914350658725425	García-Muelas et al.
pt-0111	2	0.868183302182878	García-Muelas et al.
pt-0211	3	1.973787312211364	García-Muelas et al.
pt-1001	1	2.2050973316410207	García-Muelas et al.
pt-1011	2	0.0565183785095513	García-Muelas et al.
pt-1021	3	1.0279757042656923	García-Muelas et al.
pt-1101	2	0.5938854508506637	García-Muelas et al.
pt-1111	3	1.1280956982402088	García-Muelas et al.
pt-1112	3	0.3376943049739012	García-Muelas et al.
pt-1121	4	1.0944030337260244	García-Muelas et al.
pt-1122	4	0.8100555521334698	García-Muelas et al.
pt-1201	3	1.008491597450508	García-Muelas et al.
pt-1211	4	1.3829686199390778	García-Muelas et al.
pt-1212	4	0.0872974193678075	García-Muelas et al.
pt-1221	5	1.3044801882851402	García-Muelas et al.
pt-1301	4	1.5904552130464251	García-Muelas et al.
pt-1311	5	1.6614061583119124	García-Muelas et al.
pt-1312	5	0.8326818786189492	García-Muelas et al.
pt-1401	5	3.753543710064641	García-Muelas et al.
pt-1411	6	1.1599038319975534	García-Muelas et al.
pt-2001	2	2.7130866677853263	García-Muelas et al.
pt-2011	3	0.2963620837345146	García-Muelas et al.
pt-2021	4	0.3442881073427415	García-Muelas et al.
pt-2101	3	1.5750587078503528	García-Muelas et al.
pt-2111	4	0.0275142060624062	García-Muelas et al.
pt-2112	4	0.2312602205220955	García-Muelas et al.
pt-2113	4	0.7098112084357666	García-Muelas et al.
pt-2121	5	0.0151655729820276	García-Muelas et al.
pt-2122	5	0.7977636940892836	García-Muelas et al.
pt-2201	4	0.6225070308725975	García-Muelas et al.
pt-2202	4	0.1721500594078548	García-Muelas et al.
pt-2211	5	0.7087525257797438	García-Muelas et al.
pt-2212	5	0.0712933363356143	García-Muelas et al.
pt-2213	5	1.6852514678012795	García-Muelas et al.
pt-2214	5	0.6715748545444313	García-Muelas et al.
pt-2215	5	0.0368860822763821	García-Muelas et al.
pt-2221	6	0.1322985360518274	García-Muelas et al.
pt-2222	6	0.3978083828690657	García-Muelas et al.
pt-2223	6	0.5919300817861171	García-Muelas et al.
pt-2224	6	0.1295653131454912	García-Muelas et al.
pt-2225	6	0.8695025922346176	García-Muelas et al.
pt-2301	5	0.318512022871694	García-Muelas et al.
pt-2302	5	0.4711403564573828	García-Muelas et al.
pt-2311	6	0.6566830954818101	García-Muelas et al.
pt-2312	6	0.061893476413374	García-Muelas et al.
pt-2313	6	0.1494807719735362	García-Muelas et al.
pt-2314	6	0.3863393194589761	García-Muelas et al.
pt-2315	6	0.104556790266912	García-Muelas et al.
pt-2316	6	0.2012703797362149	García-Muelas et al.
pt-2321	7	0.3769546187374715	García-Muelas et al.
pt-2322	7	0.8150421841717659	García-Muelas et al.
pt-2323	7	0.1018795453302203	García-Muelas et al.
pt-2324	7	0.1539987909936613	García-Muelas et al.
pt-2325	7	0.8598084105819197	García-Muelas et al.
pt-2401	6	0.0338487585788627	García-Muelas et al.
pt-2402	6	0.7854598423325143	García-Muelas et al.
pt-2411	7	0.4410750521399293	García-Muelas et al.
pt-2412	7	0.5095485497802983	García-Muelas et al.
pt-2413	7	0.2969738551272627	García-Muelas et al.
pt-2414	7	0.4339186802351094	García-Muelas et al.
pt-2415	7	0.1013343384226388	García-Muelas et al.
pt-2421	8	1.659473219940395	García-Muelas et al.
pt-2422	8	0.2072077648923525	García-Muelas et al.
pt-2423	8	0.2692476936833401	García-Muelas et al.
pt-2424	8	0.0464663921938637	García-Muelas et al.
pt-2425	8	0.0036529724668596	García-Muelas et al.
pt-2501	7	0.7670116909994604	García-Muelas et al.
pt-2511	8	1.0103065477068327	García-Muelas et al.
pt-2512	8	0.0905837071576769	García-Muelas et al.
pt-2513	8	0.1764537962887686	García-Muelas et al.
pt-2521	9	0.6571426676707475	García-Muelas et al.
pt-2522	9	0.4661062130441422	García-Muelas et al.
pt-2601	8	0.9450498494955256	García-Muelas et al.
pt-2611	9	0.3745113527415356	García-Muelas et al.
pt-2621	10	0.1478855726026822	García-Muelas et al.
rh-0011	1	1.0267038457696742	García-Muelas et al.
rh-0021	2	0.578183303812942	García-Muelas et al.
rh-0101	1	3.019380473616124	García-Muelas et al.
rh-0111	2	1.155848634236385	García-Muelas et al.
rh-0211	3	1.8639015537515533	García-Muelas et al.
rh-1001	1	0.3425110918270206	García-Muelas et al.
rh-1011	2	0.1196542664035149	García-Muelas et al.
rh-1021	3	0.5232002656532799	García-Muelas et al.
rh-1101	2	0.5774292570802757	García-Muelas et al.
rh-1111	3	0.2766488433808405	García-Muelas et al.
rh-1112	3	0.7956359004191782	García-Muelas et al.
rh-1121	4	0.3550379992502215	García-Muelas et al.
rh-1122	4	0.0990575976536334	García-Muelas et al.
rh-1201	3	0.7099286027644709	García-Muelas et al.
rh-1211	4	0.5355470491686987	García-Muelas et al.
rh-1212	4	0.5125866070203244	García-Muelas et al.
rh-1221	5	0.3716665803651224	García-Muelas et al.
rh-1301	4	1.7686341105213472	García-Muelas et al.
rh-1311	5	0.8912763240312032	García-Muelas et al.
rh-1312	5	0.610095072968555	García-Muelas et al.
rh-1401	5	3.763183790064637	García-Muelas et al.
rh-1411	6	0.8832596823926551	García-Muelas et al.
rh-2001	2	2.0964002992006314	García-Muelas et al.
rh-2011	3	0.1366197461980007	García-Muelas et al.
rh-2021	4	0.3855497473704403	García-Muelas et al.
rh-2101	3	0.5597262923356752	García-Muelas et al.
rh-2111	4	0.2619339888502168	García-Muelas et al.
rh-2112	4	0.0862354768185369	García-Muelas et al.
rh-2113	4	0.7073375569371194	García-Muelas et al.
rh-2121	5	0.6545528979377551	García-Muelas et al.
rh-2122	5	0.261182766241788	García-Muelas et al.
rh-2201	4	0.2485864946962621	García-Muelas et al.
rh-2202	4	0.121488292257851	García-Muelas et al.
rh-2211	5	0.0481197912648596	García-Muelas et al.
rh-2212	5	0.1615509990500001	García-Muelas et al.
rh-2213	5	0.2528426985937813	García-Muelas et al.
rh-2214	5	0.5217649240821913	García-Muelas et al.
rh-2215	5	0.2300869448121858	García-Muelas et al.
rh-2221	6	0.7717643647566064	García-Muelas et al.
rh-2222	6	0.7941286274358887	García-Muelas et al.
rh-2223	6	0.7519247681343515	García-Muelas et al.
rh-2224	6	0.4571609767513394	García-Muelas et al.
rh-2225	6	0.6037726073218863	García-Muelas et al.
rh-2301	5	0.3827799641786669	García-Muelas et al.
rh-2302	5	0.7300795142830623	García-Muelas et al.
rh-2311	6	0.4875448576118373	García-Muelas et al.
rh-2312	6	0.1267519837162396	García-Muelas et al.
rh-2313	6	0.0326472035075795	García-Muelas et al.
rh-2314	6	0.1792178594178537	García-Muelas et al.
rh-2315	6	0.2586357131626968	García-Muelas et al.
rh-2316	6	0.4701518092561016	García-Muelas et al.
rh-2321	7	0.6893061648120948	García-Muelas et al.
rh-2322	7	0.7979624055223127	García-Muelas et al.
rh-2323	7	0.1716265900643065	García-Muelas et al.
rh-2324	7	0.6989420006132576	García-Muelas et al.
rh-2325	7	0.2255621986612865	García-Muelas et al.
rh-2401	6	0.2451823647257711	García-Muelas et al.
rh-2402	6	0.8793437308014944	García-Muelas et al.
rh-2411	7	0.1398397991854949	García-Muelas et al.
rh-2412	7	0.4275053113899858	García-Muelas et al.
rh-2413	7	0.067659449144628	García-Muelas et al.
rh-2414	7	0.3245676485052726	García-Muelas et al.
rh-2415	7	0.0946144321045707	García-Muelas et al.
rh-2421	8	0.4450311794222585	García-Muelas et al.
rh-2422	8	0.2022700212823096	García-Muelas et al.
rh-2423	8	0.3575344379606733	García-Muelas et al.
rh-2424	8	0.0968847916959561	García-Muelas et al.
rh-2425	8	0.3387046587410935	García-Muelas et al.
rh-2501	7	0.4609207996499833	García-Muelas et al.
rh-2511	8	0.2496360499017811	García-Muelas et al.
rh-2512	8	0.0439657203565104	García-Muelas et al.
rh-2513	8	0.0629155154875462	García-Muelas et al.
rh-2521	9	0.3372734451597452	García-Muelas et al.
rh-2522	9	0.1005947731436265	García-Muelas et al.
rh-2601	8	0.4438303807414456	García-Muelas et al.
rh-2611	9	0.0837324709973899	García-Muelas et al.
rh-2621	10	0.0004928003960742	García-Muelas et al.
ru-0011	1	0.053883519674386	García-Muelas et al.
ru-0021	2	0.4794170244678071	García-Muelas et al.
ru-0101	1	2.9814891410650546	García-Muelas et al.
ru-0111	2	0.6879579870225214	García-Muelas et al.
ru-0211	3	1.730294697168894	García-Muelas et al.
ru-1001	1	0.3538127453580557	García-Muelas et al.
ru-1011	2	0.8714755109304093	García-Muelas et al.
ru-1021	3	0.5568474091175446	García-Muelas et al.
ru-1101	2	0.4314176990327496	García-Muelas et al.
ru-1111	3	0.4203340477051469	García-Muelas et al.
ru-1112	3	0.5208526589107194	García-Muelas et al.
ru-1121	4	0.0156146602722344	García-Muelas et al.
ru-1122	4	0.0009062319683437	García-Muelas et al.
ru-1201	3	0.4389733016941832	García-Muelas et al.
ru-1211	4	0.5142494595418512	García-Muelas et al.
ru-1212	4	0.4351820712976959	García-Muelas et al.
ru-1221	5	0.2157144548679355	García-Muelas et al.
ru-1301	4	1.2101568333837065	García-Muelas et al.
ru-1311	5	0.3835768845632401	García-Muelas et al.
ru-1312	5	0.2559629219224462	García-Muelas et al.
ru-1401	5	2.8892446558693976	García-Muelas et al.
ru-1411	6	0.7163099196018621	García-Muelas et al.
ru-2001	2	1.3160485578034695	García-Muelas et al.
ru-2011	3	0.8963111624031441	García-Muelas et al.
ru-2021	4	0.8931133653294125	García-Muelas et al.
ru-2101	3	0.0982908569077665	García-Muelas et al.
ru-2111	4	0.0019430376507045	García-Muelas et al.
ru-2112	4	0.1756471980400178	García-Muelas et al.
ru-2113	4	0.1716582307057095	García-Muelas et al.
ru-2121	5	0.9744124492231024	García-Muelas et al.
ru-2122	5	0.3111049471944511	García-Muelas et al.
ru-2201	4	0.2737271689094029	García-Muelas et al.
ru-2202	4	0.2208995039845689	García-Muelas et al.
ru-2211	5	1.6105985103344125	García-Muelas et al.
ru-2212	5	0.2348524211549048	García-Muelas et al.
ru-2213	5	0.1650715829674212	García-Muelas et al.
ru-2214	5	0.2645921854086168	García-Muelas et al.
ru-2215	5	0.6217814902961365	García-Muelas et al.
ru-2221	6	0.9322550570536308	García-Muelas et al.
ru-2222	6	1.323151440125784	García-Muelas et al.
ru-2223	6	0.9679660066365656	García-Muelas et al.
ru-2224	6	0.8424208489709883	García-Muelas et al.
ru-2225	6	0.3447366995764938	García-Muelas et al.
ru-2301	5	0.247035330260168	García-Muelas et al.
ru-2302	5	0.0521133479465873	García-Muelas et al.
ru-2311	6	0.4162860242351911	García-Muelas et al.
ru-2312	6	0.0567294706265144	García-Muelas et al.
ru-2313	6	0.6600486165894495	García-Muelas et al.
ru-2314	6	0.2082366040694765	García-Muelas et al.
ru-2315	6	0.1718413918622232	García-Muelas et al.
ru-2316	6	0.0506839081854977	García-Muelas et al.
ru-2321	7	0.8800781587813873	García-Muelas et al.
ru-2322	7	1.0132777931102694	García-Muelas et al.
ru-2323	7	0.4612438345993865	García-Muelas et al.
ru-2324	7	0.924469643584132	García-Muelas et al.
ru-2325	7	0.5405297571381169	García-Muelas et al.
ru-2401	6	0.0210226891081859	García-Muelas et al.
ru-2402	6	0.4711819703913136	García-Muelas et al.
ru-2411	7	0.2364232219330801	García-Muelas et al.
ru-2412	7	0.371237006028295	García-Muelas et al.
ru-2413	7	0.0620117552163108	García-Muelas et al.
ru-2414	7	0.0528354465785483	García-Muelas et al.
ru-2415	7	0.685258057078201	García-Muelas et al.
ru-2421	8	0.4459812096991982	García-Muelas et al.
ru-2422	8	0.901630478640314	García-Muelas et al.
ru-2423	8	0.5917513867434749	García-Muelas et al.
ru-2424	8	0.5731572379476972	García-Muelas et al.
ru-2425	8	0.2284171440192608	García-Muelas et al.
ru-2501	7	0.7874592316775448	García-Muelas et al.
ru-2511	8	0.2892287445570289	García-Muelas et al.
ru-2512	8	0.191640344153015	García-Muelas et al.
ru-2513	8	0.3212892327589216	García-Muelas et al.
ru-2521	9	0.5231436960190905	García-Muelas et al.
ru-2522	9	0.2839387389524432	García-Muelas et al.
ru-2601	8	0.7727629693526694	García-Muelas et al.
ru-2611	9	0.0628210544004161	García-Muelas et al.
ru-2621	10	0.1088425120169347	García-Muelas et al.
zn-0011	1	0.5701318166145981	García-Muelas et al.
zn-0021	2	0.3770368884669182	García-Muelas et al.
zn-0101	1	3.6051095518132423	García-Muelas et al.
zn-0111	2	0.3351788631155088	García-Muelas et al.
zn-0211	3	1.3889814219147567	García-Muelas et al.
zn-1001	1	2.3445846584717103	García-Muelas et al.
zn-1011	2	2.972763862207749	García-Muelas et al.
zn-1021	3	2.4135362687353847	García-Muelas et al.
zn-1101	2	1.5900038579436426	García-Muelas et al.
zn-1111	3	1.720949511846051	García-Muelas et al.
zn-1112	3	2.505373291024462	García-Muelas et al.
zn-1121	4	0.5346951452134903	García-Muelas et al.
zn-1122	4	1.6789889511014593	García-Muelas et al.
zn-1201	3	1.418843186067555	García-Muelas et al.
zn-1211	4	1.3324560568531894	García-Muelas et al.
zn-1212	4	1.7842754599028154	García-Muelas et al.
zn-1221	5	1.8630598446599151	García-Muelas et al.
zn-1301	4	2.197388325833081	García-Muelas et al.
zn-1311	5	0.7356250459839089	García-Muelas et al.
zn-1312	5	1.753265448191101	García-Muelas et al.
zn-1401	5	3.790949270064623	García-Muelas et al.
zn-1411	6	1.4109917844525413	García-Muelas et al.
zn-2001	2	2.127679439020646	García-Muelas et al.
zn-2011	3	0.3443916119757517	García-Muelas et al.
zn-2021	4	0.4217667829283655	García-Muelas et al.
zn-2101	3	2.223818279723062	García-Muelas et al.
zn-2111	4	0.5916198825649346	García-Muelas et al.
zn-2112	4	1.519947608950261	García-Muelas et al.
zn-2113	4	1.6605331673261787	García-Muelas et al.
zn-2121	5	0.1854753960994273	García-Muelas et al.
zn-2122	5	1.3984749503826848	García-Muelas et al.
zn-2201	4	0.6570557744126617	García-Muelas et al.
zn-2202	4	0.0938723474437992	García-Muelas et al.
zn-2211	5	0.8844681387639	García-Muelas et al.
zn-2212	5	0.6810457796832026	García-Muelas et al.
zn-2213	5	0.1810482185845998	García-Muelas et al.
zn-2214	5	0.3552049393157759	García-Muelas et al.
zn-2215	5	0.5610129592030901	García-Muelas et al.
zn-2221	6	1.5018623905122368	García-Muelas et al.
zn-2222	6	0.0190715173791744	García-Muelas et al.
zn-2223	6	0.0942057805032661	García-Muelas et al.
zn-2224	6	0.3379293660980451	García-Muelas et al.
zn-2225	6	1.0364043214460636	García-Muelas et al.
zn-2301	5	0.6537530175691657	García-Muelas et al.
zn-2302	5	1.175015444788734	García-Muelas et al.
zn-2311	6	1.6659087050857408	García-Muelas et al.
zn-2312	6	0.1817369169804337	García-Muelas et al.
zn-2313	6	0.9302314253374532	García-Muelas et al.
zn-2314	6	1.4131343111446952	García-Muelas et al.
zn-2315	6	0.2317408625796559	García-Muelas et al.
zn-2316	6	0.8693758050716056	García-Muelas et al.
zn-2321	7	0.6967692027852763	García-Muelas et al.
zn-2322	7	0.6123611861206228	García-Muelas et al.
zn-2323	7	0.189946268774122	García-Muelas et al.
zn-2324	7	0.5137125172657022	García-Muelas et al.
zn-2325	7	0.4858551930302539	García-Muelas et al.
zn-2401	6	1.2982414696324582	García-Muelas et al.
zn-2402	6	1.7222832723482426	García-Muelas et al.
zn-2411	7	0.6091297290093465	García-Muelas et al.
zn-2412	7	0.3737867532765122	García-Muelas et al.
zn-2413	7	1.2518187400800116	García-Muelas et al.
zn-2414	7	0.68308127530387	García-Muelas et al.
zn-2415	7	0.6950573361218204	García-Muelas et al.
zn-2421	8	0.3159989388012079	García-Muelas et al.
zn-2422	8	0.3867129551034551	García-Muelas et al.
zn-2423	8	0.3048046281410279	García-Muelas et al.
zn-2424	8	1.0122502099926152	García-Muelas et al.
zn-2425	8	0.602831727487029	García-Muelas et al.
zn-2501	7	1.41392130912093	García-Muelas et al.
zn-2511	8	0.2488082313664534	García-Muelas et al.
zn-2512	8	1.4730907454801283	García-Muelas et al.
zn-2513	8	0.6396224043937764	García-Muelas et al.
zn-2521	9	0.0749478375016536	García-Muelas et al.
zn-2522	9	0.7152421442241703	García-Muelas et al.
zn-2601	8	1.3952494760793286	García-Muelas et al.
zn-2611	9	0.5963262739145421	García-Muelas et al.
zn-2621	10	0.1324625082015913	García-Muelas et al.
i001101	1	0.9851251126204515	Pablo-García et al.
i010101	1	2.20218993610753	Pablo-García et al.
i011101	2	1.608325462738165	Pablo-García et al.
i021101	3	1.697042052688012	Pablo-García et al.
i100101	1	0.0970680638789645	Pablo-García et al.
i101101	2	0.1278331892603006	Pablo-García et al.
i102101	3	0.2301897189029631	Pablo-García et al.
i103101	4	1.4076996441808234	Pablo-García et al.
i103102	4	0.2216397663418945	Pablo-García et al.
i110101	2	0.2753366381671398	Pablo-García et al.
i111101	3	0.5162946092998055	Pablo-García et al.
i111102	3	0.0432720964521635	Pablo-García et al.
i112102	4	0.0703085463620141	Pablo-García et al.
i113101	5	0.8994124637728405	Pablo-García et al.
i113102	5	0.996448525743233	Pablo-García et al.
i120101	3	0.1686859953562489	Pablo-García et al.
i121101	4	0.5912247372418236	Pablo-García et al.
i121102	4	0.0433097181496435	Pablo-García et al.
i122101	5	1.2615763632093575	Pablo-García et al.
i123101	6	0.539941771587408	Pablo-García et al.
i123102	6	0.5002555574120962	Pablo-García et al.
i130101	4	1.8152167121827103	Pablo-García et al.
i131101	5	0.576873230707541	Pablo-García et al.
i131102	5	1.0185976262420695	Pablo-García et al.
i140101	5	3.774753360064629	Pablo-García et al.
i141101	6	0.8761803231179854	Pablo-García et al.
i200101	2	0.7487909022362871	Pablo-García et al.
i201101	3	1.9032532957227133	Pablo-García et al.
i202101	4	8.040444108810178	Pablo-García et al.
i202201	4	0.4075098747486052	Pablo-García et al.
i210101	3	0.6444957312642572	Pablo-García et al.
i211101	4	0.239632401559632	Pablo-García et al.
i211102	4	0.7352506736706914	Pablo-García et al.
i211103	4	0.0910802987375021	Pablo-García et al.
i212101	5	0.5384846045628748	Pablo-García et al.
i212102	5	0.3522962776066123	Pablo-García et al.
i212201	5	0.4832151851455677	Pablo-García et al.
i212202	5	0.7736306498388856	Pablo-García et al.
i220101	4	0.6945575143232574	Pablo-García et al.
i220102	4	0.5103849433783694	Pablo-García et al.
i221101	5	2.3447991526409666	Pablo-García et al.
i221102	5	1.1344820279503978	Pablo-García et al.
i221103	5	0.1947619975089694	Pablo-García et al.
i221104	5	0.2869625760877383	Pablo-García et al.
i221105	5	1.444407713763589	Pablo-García et al.
i222101	6	0.0208731123818424	Pablo-García et al.
i222102	6	1.250912033980974	Pablo-García et al.
i222103	6	0.903922772416081	Pablo-García et al.
i222104	6	0.8919219673253309	Pablo-García et al.
i222105	6	0.4732683634920107	Pablo-García et al.
i222201	6	0.8366179108649305	Pablo-García et al.
i222202	6	0.8035050109871662	Pablo-García et al.
i230101	5	1.080523796924581	Pablo-García et al.
i230102	5	0.5266642510760207	Pablo-García et al.
i231101	6	0.5806187561383354	Pablo-García et al.
i231102	6	0.2295383776359685	Pablo-García et al.
i231103	6	0.6207653225487633	Pablo-García et al.
i231104	6	0.0804421437774891	Pablo-García et al.
i231105	6	0.4478014564112911	Pablo-García et al.
i231106	6	0.4005030145891481	Pablo-García et al.
i232101	7	0.2479721593569053	Pablo-García et al.
i232102	7	1.4164641037626708	Pablo-García et al.
i232103	7	0.41731112585488	Pablo-García et al.
i232104	7	0.2529770936099424	Pablo-García et al.
i232105	7	0.1100344451820092	Pablo-García et al.
i232201	7	1.171098955703016	Pablo-García et al.
i232202	7	0.72870511324696	Pablo-García et al.
i240101	6	0.1276171063335311	Pablo-García et al.
i240102	6	0.0378530182456415	Pablo-García et al.
i241101	7	0.2067171237943981	Pablo-García et al.
i241102	7	0.1020390904479313	Pablo-García et al.
i241103	7	0.2692548558187937	Pablo-García et al.
i241104	7	0.5313152603364557	Pablo-García et al.
i241105	7	0.7304113212469758	Pablo-García et al.
i242101	8	1.0534119303174094	Pablo-García et al.
i242102	8	0.4636656768419414	Pablo-García et al.
i242103	8	0.0487732822876836	Pablo-García et al.
i242104	8	0.3649871401568489	Pablo-García et al.
i242105	8	0.0590312917271518	Pablo-García et al.
i242201	8	0.2171588345363915	Pablo-García et al.
i250101	7	0.3823790479037541	Pablo-García et al.
i251101	8	0.0471570005957033	Pablo-García et al.
i251102	8	0.9645801769970176	Pablo-García et al.
i251103	8	0.3952013987851046	Pablo-García et al.
i252101	9	0.0653203314589134	Pablo-García et al.
i252102	9	0.3726910710077931	Pablo-García et al.
i260101	8	0.7213625012222451	Pablo-García et al.
i261101	9	0.3315552684414342	Pablo-García et al.
i262101	10	0.013127418703938	Pablo-García et al.
i300101	3	0.158657889213245	Pablo-García et al.
i301101	4	0.066405718502942	Pablo-García et al.
i310101	4	0.2494457739079365	Pablo-García et al.
i310102	4	0.0470872135791538	Pablo-García et al.
i311101	5	0.1430779406171041	Pablo-García et al.
i311102	5	0.0387694499234285	Pablo-García et al.
i311103	5	1.1242099747323806	Pablo-García et al.
i311104	5	0.0411686211094206	Pablo-García et al.
i320101	5	0.2019227761754578	Pablo-García et al.
i320102	5	0.7477036524172647	Pablo-García et al.
i320103	5	0.2664891832133449	Pablo-García et al.
i320104	5	0.514789483865755	Pablo-García et al.
i321101	6	0.1754061387637833	Pablo-García et al.
i321102	6	0.5728528946250506	Pablo-García et al.
i321104	6	0.1942875263064394	Pablo-García et al.
i321105	6	1.3717596332000426	Pablo-García et al.
i321106	6	0.672398439774021	Pablo-García et al.
i321107	6	0.9135142654318288	Pablo-García et al.
i321108	6	0.5637620014141831	Pablo-García et al.
i321109	6	0.0292257718855211	Pablo-García et al.
i330101	6	0.3257936231239	Pablo-García et al.
i330102	6	0.7986874238071593	Pablo-García et al.
i330104	6	0.2187824507947837	Pablo-García et al.
i330105	6	0.2888337809747767	Pablo-García et al.
i331101	7	1.5396907482565183	Pablo-García et al.
i331102	7	1.2914882978375246	Pablo-García et al.
i331103	7	0.2713188988061432	Pablo-García et al.
i331104	7	0.4382578627495093	Pablo-García et al.
i331105	7	0.7886746635019435	Pablo-García et al.
i331106	7	0.7236870095010204	Pablo-García et al.
i331107	7	0.895371040551467	Pablo-García et al.
i331108	7	0.5017350761346933	Pablo-García et al.
i331109	7	0.1198259302821469	Pablo-García et al.
i33110a	7	0.0408276290730782	Pablo-García et al.
i33110b	7	1.1867244130723975	Pablo-García et al.
i33110c	7	0.2041370559872746	Pablo-García et al.
i33110d	7	0.2488921483740966	Pablo-García et al.
i33110e	7	0.1259586208889374	Pablo-García et al.
i340101	7	0.6327490245141973	Pablo-García et al.
i340103	7	0.0132927386207057	Pablo-García et al.
i340104	7	0.4220034369547676	Pablo-García et al.
i340105	7	0.1781057396771643	Pablo-García et al.
i340106	7	0.1942694900488106	Pablo-García et al.
i341101	8	0.039202728763783	Pablo-García et al.
i341102	8	0.7726809703004776	Pablo-García et al.
i341103	8	1.2212585607000364	Pablo-García et al.
i341104	8	0.6583676662095854	Pablo-García et al.
i341105	8	0.6350973994812676	Pablo-García et al.
i341106	8	0.0983233016002671	Pablo-García et al.
i341107	8	0.5529938990515078	Pablo-García et al.
i341108	8	0.6288091802826727	Pablo-García et al.
i341109	8	0.1556803361586389	Pablo-García et al.
i34110a	8	0.2056358729051055	Pablo-García et al.
i34110b	8	0.1264220048440876	Pablo-García et al.
i34110c	8	0.1448416130058092	Pablo-García et al.
i34110d	8	0.2168717472616208	Pablo-García et al.
i34110e	8	0.6920090777863095	Pablo-García et al.
i34110f	8	1.5808647269597174	Pablo-García et al.
i341110	8	0.280250833645141	Pablo-García et al.
i350101	8	0.4662703358665396	Pablo-García et al.
i350102	8	0.0477754140113901	Pablo-García et al.
i350103	8	0.2019481654007791	Pablo-García et al.
i350104	8	0.0419509424167472	Pablo-García et al.
i350105	8	0.1411600889988733	Pablo-García et al.
i351101	9	1.7138355085556611	Pablo-García et al.
i351102	9	0.4422750795432932	Pablo-García et al.
i351103	9	0.3533209045677949	Pablo-García et al.
i351105	9	0.4292808238161001	Pablo-García et al.
i351106	9	0.3713081485724103	Pablo-García et al.
i351107	9	0.2319719243739442	Pablo-García et al.
i351108	9	0.5881224714386306	Pablo-García et al.
i351109	9	0.2803129050797537	Pablo-García et al.
i35110a	9	0.3268972811235784	Pablo-García et al.
i35110b	9	1.025644881454511	Pablo-García et al.
i35110c	9	0.249516452547418	Pablo-García et al.
i35110d	9	0.5278929956741507	Pablo-García et al.
i35110e	9	0.2081958990861849	Pablo-García et al.
i360101	9	0.4251693677192492	Pablo-García et al.
i360102	9	0.2381419745829021	Pablo-García et al.
i360103	9	0.2853198801803884	Pablo-García et al.
i360104	9	0.5042948696275715	Pablo-García et al.
i361101	10	0.0939924193115757	Pablo-García et al.
i361102	10	0.3506997731235586	Pablo-García et al.
i361103	10	0.2837295069454342	Pablo-García et al.
i361104	10	1.1383795614887973	Pablo-García et al.
i361105	10	0.1861107344477659	Pablo-García et al.
i361106	10	0.6931690082061621	Pablo-García et al.
i361107	10	0.6760722230357175	Pablo-García et al.
i361108	10	0.2097577169285642	Pablo-García et al.
i361109	10	0.8118945162556273	Pablo-García et al.
i370101	10	0.279269841832729	Pablo-García et al.
i370102	10	0.0159156604874368	Pablo-García et al.
i371101	11	0.1189067947831858	Pablo-García et al.
i371102	11	0.7231759998141882	Pablo-García et al.
i371103	11	0.0775329680732141	Pablo-García et al.
i371104	11	0.4699808404488763	Pablo-García et al.
i380101	11	0.0392567613218446	Pablo-García et al.
i381101	12	0.0264231437853794	Pablo-García et al.
i401101	5	0.6925414281741169	Pablo-García et al.
i411101	6	0.6628637732865457	Pablo-García et al.
i411102	6	0.2715414307243549	Pablo-García et al.
i411103	6	0.4762880731047545	Pablo-García et al.
i411104	6	0.4690629486505884	Pablo-García et al.
i411105	6	0.7989680479819015	Pablo-García et al.
i421101	7	0.8796996194904594	Pablo-García et al.
i421102	7	1.6976113889196682	Pablo-García et al.
i421103	7	0.3939568921786502	Pablo-García et al.
i421104	7	0.6776141362215071	Pablo-García et al.
i421105	7	0.7090864590640678	Pablo-García et al.
i421106	7	0.9794805237556972	Pablo-García et al.
i421107	7	0.971032884564103	Pablo-García et al.
i421108	7	0.9000543439615427	Pablo-García et al.
i421109	7	1.2060634743157266	Pablo-García et al.
i42110a	7	0.4149952700666901	Pablo-García et al.
i42110b	7	0.7065812701162884	Pablo-García et al.
i42110c	7	0.3503702213216471	Pablo-García et al.
i42110d	7	1.1353034527187305	Pablo-García et al.
i42110e	7	0.1727877331152427	Pablo-García et al.
i431101	8	0.5772108920934613	Pablo-García et al.
i431102	8	0.6247976502571362	Pablo-García et al.
i431103	8	0.1195264582178765	Pablo-García et al.
i431104	8	0.202839147795359	Pablo-García et al.
i431105	8	0.912771518245222	Pablo-García et al.
i431106	8	0.0027524470579862	Pablo-García et al.
i431107	8	1.4424407319673804	Pablo-García et al.
i431108	8	0.1226688468802166	Pablo-García et al.
i431109	8	0.9983969471274464	Pablo-García et al.
i43110a	8	1.9150669110619771	Pablo-García et al.
i43110c	8	0.635590913376916	Pablo-García et al.
i43110d	8	0.9621541027438808	Pablo-García et al.
i43110e	8	0.0844281957987505	Pablo-García et al.
i43110f	8	0.1912206486004564	Pablo-García et al.
i431110	8	0.5343974429369567	Pablo-García et al.
i431111	8	0.1781065117371696	Pablo-García et al.
i431112	8	0.2089497910400837	Pablo-García et al.
i431113	8	0.2697334164364662	Pablo-García et al.
i431114	8	0.5104584655466056	Pablo-García et al.
i431115	8	1.212022611355465	Pablo-García et al.
i431116	8	1.2234804642662098	Pablo-García et al.
i431117	8	0.9178083070924928	Pablo-García et al.
i431118	8	0.3415476286099448	Pablo-García et al.
i431119	8	0.459707540242249	Pablo-García et al.
i43111a	8	0.1150933579373045	Pablo-García et al.
i43111b	8	0.5806161096621665	Pablo-García et al.
i441101	9	0.1456521029001933	Pablo-García et al.
i441102	9	1.2338669792221708	Pablo-García et al.
i441103	9	1.6449774158598132	Pablo-García et al.
i441104	9	0.2264348080224323	Pablo-García et al.
i441105	9	0.9443691618900658	Pablo-García et al.
i441106	9	0.9401697137203372	Pablo-García et al.
i441107	9	0.5255619576050421	Pablo-García et al.
i441108	9	0.0400068765456893	Pablo-García et al.
i441109	9	0.7495119772166277	Pablo-García et al.
i44110a	9	1.4824380287253902	Pablo-García et al.
i44110b	9	0.4411740420617107	Pablo-García et al.
i44110c	9	0.4771186144298553	Pablo-García et al.
i44110d	9	0.5171122562317976	Pablo-García et al.
i44110e	9	0.7148849389869127	Pablo-García et al.
i44110f	9	0.4636319087953069	Pablo-García et al.
i441110	9	0.1028209315073098	Pablo-García et al.
i441111	9	0.3377087689340499	Pablo-García et al.
i441112	9	1.5104566264739248	Pablo-García et al.
i441114	9	0.3541384344916238	Pablo-García et al.
i441115	9	0.4104067062936565	Pablo-García et al.
i441116	9	0.2305265606310627	Pablo-García et al.
i441117	9	1.0601686725085386	Pablo-García et al.
i441118	9	0.0538238792557024	Pablo-García et al.
i441119	9	2.1278396896822898	Pablo-García et al.
i44111a	9	1.088631843855424	Pablo-García et al.
i44111b	9	1.0726184351316022	Pablo-García et al.
i44111c	9	1.2333429642115732	Pablo-García et al.
i44111d	9	1.055178808772581	Pablo-García et al.
i44111e	9	0.3952615246947886	Pablo-García et al.
i44111f	9	0.0990195235398943	Pablo-García et al.
i441120	9	0.956101686788884	Pablo-García et al.
i441121	9	0.4676946010722247	Pablo-García et al.
i441122	9	0.8983111504814119	Pablo-García et al.
i441123	9	0.5542142978910221	Pablo-García et al.
i441124	9	0.3354176195644598	Pablo-García et al.
i441125	9	0.5171535986349696	Pablo-García et al.
i441126	9	1.0948162421044998	Pablo-García et al.
i441127	9	0.0459202538657237	Pablo-García et al.
i451101	10	0.1206833924279848	Pablo-García et al.
i451102	10	0.4514279809336443	Pablo-García et al.
i451103	10	0.6861922078759335	Pablo-García et al.
i451104	10	0.5497284618888543	Pablo-García et al.
i451105	10	0.1884683327917287	Pablo-García et al.
i451106	10	0.6018730343069194	Pablo-García et al.
i451107	10	0.1788610821475984	Pablo-García et al.
i451108	10	1.8293383385909792	Pablo-García et al.
i451109	10	0.7815317793519512	Pablo-García et al.
i45110a	10	0.6694691585325359	Pablo-García et al.
i45110b	10	0.1375470051028529	Pablo-García et al.
i45110c	10	0.1236510045646213	Pablo-García et al.
i45110d	10	0.7635159626113932	Pablo-García et al.
i45110e	10	0.3186981697161641	Pablo-García et al.
i45110f	10	0.4548163276552657	Pablo-García et al.
i451110	10	0.1431046769620678	Pablo-García et al.
i451111	10	0.0999920433182239	Pablo-García et al.
i451112	10	0.6439657192785262	Pablo-García et al.
i451113	10	0.2136549915913832	Pablo-García et al.
i451115	10	0.8306610216338015	Pablo-García et al.
i451116	10	0.9980224004311182	Pablo-García et al.
i451117	10	0.3711348074164391	Pablo-García et al.
i451118	10	0.0175331348723233	Pablo-García et al.
i451119	10	2.057069351222772	Pablo-García et al.
i45111a	10	0.6275877948137989	Pablo-García et al.
i45111b	10	1.144783426981718	Pablo-García et al.
i45111c	10	0.491170175777853	Pablo-García et al.
i45111d	10	1.019756396299016	Pablo-García et al.
i45111e	10	0.9794093530725548	Pablo-García et al.
i45111f	10	0.2991641692007789	Pablo-García et al.
i451120	10	0.0511337408235021	Pablo-García et al.
i451121	10	0.2502720059180134	Pablo-García et al.
i451122	10	0.0379255452865336	Pablo-García et al.
i451123	10	0.0097548414706878	Pablo-García et al.
i451124	10	0.009186582974209	Pablo-García et al.
i451125	10	0.9318524974694924	Pablo-García et al.
i451126	10	0.4133869638166558	Pablo-García et al.
i451127	10	0.3647828635114578	Pablo-García et al.
i451128	10	1.602133246633386	Pablo-García et al.
i45112a	10	0.4961942501451943	Pablo-García et al.
i45112b	10	0.3463828151143815	Pablo-García et al.
i45112c	10	0.41179098171974	Pablo-García et al.
i461101	11	0.8733521679560994	Pablo-García et al.
i461102	11	0.2367886125342266	Pablo-García et al.
i461103	11	0.5836800524440235	Pablo-García et al.
i461104	11	1.348321323227161	Pablo-García et al.
i461105	11	0.2751750407879427	Pablo-García et al.
i461106	11	0.3751858051103056	Pablo-García et al.
i461107	11	0.8648019130937854	Pablo-García et al.
i461108	11	0.0669578579214089	Pablo-García et al.
i461109	11	0.2402604126826162	Pablo-García et al.
i46110a	11	0.1998626110140406	Pablo-García et al.
i46110b	11	1.8220695767947603	Pablo-García et al.
i46110c	11	0.2820662776761935	Pablo-García et al.
i46110d	11	0.1579169737663193	Pablo-García et al.
i46110e	11	0.6899008449807127	Pablo-García et al.
i46110f	11	0.5138339323307264	Pablo-García et al.
i461110	11	0.2418913553773336	Pablo-García et al.
i461111	11	0.5771279747904714	Pablo-García et al.
i461112	11	0.3016669791388011	Pablo-García et al.
i461113	11	0.8648853277413622	Pablo-García et al.
i461114	11	0.2628269382197459	Pablo-García et al.
i461115	11	0.3513018008538893	Pablo-García et al.
i461116	11	0.4644332608074961	Pablo-García et al.
i461117	11	1.522042232069424	Pablo-García et al.
i461118	11	0.4571257150765717	Pablo-García et al.
i461119	11	0.3225359851912017	Pablo-García et al.
i46111a	11	0.4294304983802703	Pablo-García et al.
i46111b	11	0.1790436633066008	Pablo-García et al.
i46111c	11	0.658141878965111	Pablo-García et al.
i46111d	11	0.1552593332903953	Pablo-García et al.
i46111e	11	1.5797980385739976	Pablo-García et al.
i46111f	11	0.2216359859459871	Pablo-García et al.
i461120	11	0.1291430002995781	Pablo-García et al.
i461121	11	0.5029509333912614	Pablo-García et al.
i461122	11	1.823640019457116	Pablo-García et al.
i461123	11	1.1022319616044456	Pablo-García et al.
i461124	11	0.2284423252835594	Pablo-García et al.
i461126	11	1.64547949427282	Pablo-García et al.
i461127	11	0.2197123291987708	Pablo-García et al.
i471101	12	0.0141732400908267	Pablo-García et al.
i471102	12	0.3045815373945686	Pablo-García et al.
i471104	12	0.228794880191586	Pablo-García et al.
i471105	12	0.9195953864651614	Pablo-García et al.
i471106	12	0.3874822483953011	Pablo-García et al.
i471107	12	0.2398133903753176	Pablo-García et al.
i471108	12	0.5038931936559692	Pablo-García et al.
i471109	12	1.0743010757997098	Pablo-García et al.
i47110a	12	0.0066423314550263	Pablo-García et al.
i47110b	12	0.4940616223217375	Pablo-García et al.
i47110c	12	2.294966580718551	Pablo-García et al.
i47110d	12	1.1570472076839593	Pablo-García et al.
i47110e	12	0.0737283447017063	Pablo-García et al.
i47110f	12	0.2584472788831391	Pablo-García et al.
i471110	12	0.0426898234937311	Pablo-García et al.
i471111	12	0.7895113084075547	Pablo-García et al.
i471112	12	0.4859770233201885	Pablo-García et al.
i471113	12	1.0656196373132047	Pablo-García et al.
i471114	12	0.0628980416768172	Pablo-García et al.
i471116	12	0.7530808752037501	Pablo-García et al.
i471117	12	0.1166612236612962	Pablo-García et al.
i471118	12	0.4050412729279031	Pablo-García et al.
i471119	12	0.149707002568789	Pablo-García et al.
i47111a	12	0.4993122450595137	Pablo-García et al.
i47111b	12	0.0138616037695982	Pablo-García et al.
i481101	13	0.1529483918786383	Pablo-García et al.
i481102	13	0.077044252732378	Pablo-García et al.
i481103	13	1.3092976252260229	Pablo-García et al.
i481104	13	0.0485653286415725	Pablo-García et al.
i481105	13	0.816739058588297	Pablo-García et al.
i481106	13	0.3058303184296989	Pablo-García et al.
i481107	13	2.101539561672041	Pablo-García et al.
i481108	13	1.2362583478510203	Pablo-García et al.
i481109	13	0.4592170619556697	Pablo-García et al.
i48110a	13	0.2543855067933549	Pablo-García et al.
i48110b	13	0.2724500874836479	Pablo-García et al.
i48110c	13	0.7201618173296254	Pablo-García et al.
i48110d	13	0.0646233477957594	Pablo-García et al.
i48110e	13	0.5651147578369802	Pablo-García et al.
i491101	14	0.3427980160118125	Pablo-García et al.
i491102	14	0.765207000396174	Pablo-García et al.
i491103	14	0.4269540034033952	Pablo-García et al.
i491104	14	0.421075582496428	Pablo-García et al.
i491105	14	0.3353631119338587	Pablo-García et al.
i4a1101	15	0.071782850823368	Pablo-García et al.
i302201	5	2.5850159980309684	Pablo-García et al.
i302301	5	0.4551854630550451	Pablo-García et al.
i312103	6	0.6549546578161767	Pablo-García et al.
i312105	6	0.2861279913843333	Pablo-García et al.
i312201	6	0.1095644561016655	Pablo-García et al.
i312202	6	0.3315448605146684	Pablo-García et al.
i312203	6	0.2467685304183291	Pablo-García et al.
i312301	6	0.4965367934520941	Pablo-García et al.
i312302	6	0.6197018192073074	Pablo-García et al.
i312303	6	0.752962212668919	Pablo-García et al.
i321201	6	0.2888400091047458	Pablo-García et al.
i321203	6	0.0347371975008528	Pablo-García et al.
i322101	7	0.0748491261908057	Pablo-García et al.
i322103	7	0.2951458623122249	Pablo-García et al.
i322104	7	0.6453195457012413	Pablo-García et al.
i322105	7	0.7267346240300157	Pablo-García et al.
i322106	7	1.7224384708237963	Pablo-García et al.
i322108	7	1.068765545733534	Pablo-García et al.
i322109	7	2.028385316678879	Pablo-García et al.
i32210a	7	1.4804001197425976	Pablo-García et al.
i32210b	7	0.3124465652853203	Pablo-García et al.
i32210c	7	0.158629032966914	Pablo-García et al.
i322201	7	1.1700371897693458	Pablo-García et al.
i322202	7	1.221073930503529	Pablo-García et al.
i322203	7	0.2019598599381709	Pablo-García et al.
i322204	7	1.9464532844372684	Pablo-García et al.
i322205	7	0.3576623330251607	Pablo-García et al.
i322206	7	2.087988643516127	Pablo-García et al.
i322207	7	0.1828816519620346	Pablo-García et al.
i322208	7	1.3660914132171769	Pablo-García et al.
i322301	7	0.4971084039878235	Pablo-García et al.
i322302	7	0.7463883703690044	Pablo-García et al.
i322304	7	1.429830297785685	Pablo-García et al.
i322305	7	1.2019418361215202	Pablo-García et al.
i331201	7	0.5559489438850136	Pablo-García et al.
i331203	7	0.7789276503100027	Pablo-García et al.
i331205	7	0.4725568215466751	Pablo-García et al.
i331207	7	0.1156319382518802	Pablo-García et al.
i332101	8	0.166623850576407	Pablo-García et al.
i332103	8	0.7879437101296602	Pablo-García et al.
i332104	8	0.0244697616697919	Pablo-García et al.
i332105	8	0.1166034411397873	Pablo-García et al.
i332107	8	0.2548297994893858	Pablo-García et al.
i332108	8	0.1840971880999689	Pablo-García et al.
i332109	8	0.363336106623791	Pablo-García et al.
i33210a	8	0.3741537097469845	Pablo-García et al.
i33210b	8	0.6168166277712146	Pablo-García et al.
i33210c	8	0.2003003196283188	Pablo-García et al.
i33210d	8	1.8901975274447904	Pablo-García et al.
i33210e	8	0.1755119873492248	Pablo-García et al.
i332110	8	0.715760562688736	Pablo-García et al.
i332111	8	0.0745006465469018	Pablo-García et al.
i332113	8	0.3634086445772979	Pablo-García et al.
i332201	8	0.3356384917523627	Pablo-García et al.
i332202	8	0.2012839312520995	Pablo-García et al.
i332203	8	1.6830278255719264	Pablo-García et al.
i332204	8	0.4613595808649648	Pablo-García et al.
i332205	8	0.4381412457706517	Pablo-García et al.
i332206	8	0.8707138426951531	Pablo-García et al.
i332207	8	0.2734847674926186	Pablo-García et al.
i332208	8	0.441246673057428	Pablo-García et al.
i33220a	8	1.5953023165639095	Pablo-García et al.
i33220b	8	0.4016461467580257	Pablo-García et al.
i33220c	8	2.074767565123309	Pablo-García et al.
i332301	8	0.5711796983114255	Pablo-García et al.
i332302	8	1.1838563616061035	Pablo-García et al.
i332304	8	0.2760001761774617	Pablo-García et al.
i332305	8	0.1600086670160934	Pablo-García et al.
i332306	8	0.5365541312608428	Pablo-García et al.
i341201	8	0.2945860542017442	Pablo-García et al.
i341202	8	0.7110926911010367	Pablo-García et al.
i341204	8	0.726955038021984	Pablo-García et al.
i341205	8	0.4797591439978959	Pablo-García et al.
i341207	8	0.5101450693746088	Pablo-García et al.
i341208	8	0.7527305685704633	Pablo-García et al.
i342101	9	0.2064860346951178	Pablo-García et al.
i342102	9	0.4748637295557927	Pablo-García et al.
i342103	9	0.3284260748069272	Pablo-García et al.
i342104	9	0.6106407978007624	Pablo-García et al.
i342106	9	0.4822065104513768	Pablo-García et al.
i342107	9	0.7775221721045824	Pablo-García et al.
i342108	9	0.0758327101082159	Pablo-García et al.
i342109	9	1.0825025192335858	Pablo-García et al.
i34210a	9	0.353693234239401	Pablo-García et al.
i34210b	9	0.233849949060442	Pablo-García et al.
i34210c	9	0.0926563657207353	Pablo-García et al.
i34210d	9	0.9202210142797114	Pablo-García et al.
i34210e	9	0.209603473382387	Pablo-García et al.
i342110	9	0.1824328647154942	Pablo-García et al.
i342111	9	0.4421068334186202	Pablo-García et al.
i342112	9	0.0100345456913686	Pablo-García et al.
i342113	9	2.3503962218637326	Pablo-García et al.
i342114	9	0.5735842422902095	Pablo-García et al.
i342116	9	0.7652252863245934	Pablo-García et al.
i342201	9	1.7026021851874589	Pablo-García et al.
i342202	9	0.7393568300128663	Pablo-García et al.
i342203	9	0.4621021691539582	Pablo-García et al.
i342205	9	1.3749741365414323	Pablo-García et al.
i342206	9	0.8075520363524191	Pablo-García et al.
i342207	9	1.175035183372131	Pablo-García et al.
i342208	9	0.0298850679994302	Pablo-García et al.
i342209	9	0.9900632037401564	Pablo-García et al.
i34220a	9	1.784385081626752	Pablo-García et al.
i34220b	9	0.3412644863067982	Pablo-García et al.
i34220c	9	0.067951758513459	Pablo-García et al.
i34220d	9	0.694922950340036	Pablo-García et al.
i34220e	9	2.3011162113328254	Pablo-García et al.
i34220f	9	1.3058014124966135	Pablo-García et al.
i342301	9	1.1095268918001011	Pablo-García et al.
i342302	9	0.0983872848476181	Pablo-García et al.
i342303	9	0.77556951947183	Pablo-García et al.
i342304	9	0.1785111910187851	Pablo-García et al.
i342305	9	0.451807980207576	Pablo-García et al.
i351201	9	0.5195305904062977	Pablo-García et al.
i351202	9	0.7715579194796902	Pablo-García et al.
i351203	9	0.345181500761555	Pablo-García et al.
i351204	9	0.0452982292951205	Pablo-García et al.
i351205	9	0.0779853650740065	Pablo-García et al.
i351206	9	1.2775093017585988	Pablo-García et al.
i351207	9	0.135554400867278	Pablo-García et al.
i352101	10	0.0572737288862654	Pablo-García et al.
i352102	10	0.3985967277108599	Pablo-García et al.
i352103	10	0.0643792934055227	Pablo-García et al.
i352104	10	0.5098901165257175	Pablo-García et al.
i352105	10	0.1485974852506046	Pablo-García et al.
i352106	10	0.0115938109618412	Pablo-García et al.
i352107	10	0.6683006729886998	Pablo-García et al.
i352108	10	0.9661930332670892	Pablo-García et al.
i352109	10	0.959587338331538	Pablo-García et al.
i35210a	10	0.1068736946942578	Pablo-García et al.
i35210b	10	0.7006846537790921	Pablo-García et al.
i35210c	10	0.5024053329887082	Pablo-García et al.
i35210d	10	0.3982799600989395	Pablo-García et al.
i35210e	10	0.5746907856922121	Pablo-García et al.
i35210f	10	1.2118492848815023	Pablo-García et al.
i352110	10	0.0891163131077519	Pablo-García et al.
i352111	10	1.839188761378253	Pablo-García et al.
i352112	10	0.1889920677171659	Pablo-García et al.
i352113	10	0.2762790656653848	Pablo-García et al.
i352201	10	0.255839858026988	Pablo-García et al.
i352202	10	0.964178812733664	Pablo-García et al.
i352203	10	1.7770289621218396	Pablo-García et al.
i352204	10	0.7743962519873975	Pablo-García et al.
i352205	10	0.5387304624730689	Pablo-García et al.
i352206	10	0.7228323688462837	Pablo-García et al.
i352207	10	0.4089015719211772	Pablo-García et al.
i352208	10	0.5993031388370937	Pablo-García et al.
i352209	10	0.2633306595753311	Pablo-García et al.
i35220a	10	0.9292066690272236	Pablo-García et al.
i35220b	10	0.6209770170336597	Pablo-García et al.
i35220c	10	0.4992969262551341	Pablo-García et al.
i352301	10	1.167120163727546	Pablo-García et al.
i352302	10	0.4757343519935304	Pablo-García et al.
i352303	10	0.0124848239435735	Pablo-García et al.
i361201	10	0.1206711825117849	Pablo-García et al.
i361202	10	0.0422609666300104	Pablo-García et al.
i361203	10	0.838856246464033	Pablo-García et al.
i361204	10	0.0993283409159317	Pablo-García et al.
i361205	10	0.6904191599873286	Pablo-García et al.
i362101	11	0.0749121425525487	Pablo-García et al.
i362102	11	0.2934940390195635	Pablo-García et al.
i362103	11	0.1166151924241631	Pablo-García et al.
i362104	11	0.3120560661058817	Pablo-García et al.
i362105	11	0.2694703209389644	Pablo-García et al.
i362106	11	0.3060845050575409	Pablo-García et al.
i362107	11	0.214827551592343	Pablo-García et al.
i362108	11	1.1597234491182746	Pablo-García et al.
[truncated: 316 more rows]
