# Supplementary material for: Fast evaluation of the adsorption energy of organic molecules on metals via graph neural networks
Source: Nat Comput Sci. 2023 May 1;3(5):433–42. doi: 10.1038/s43588-023-00437-y (PMC10766545; doi:10.1038/s43588-023-00437-y)
Supplement: Supplementary file 11 — Source data (.csv) for Supplementary Fig. 3. Two csv files compressed as .zip. [file 43588_2023_437_MOESM11_ESM.zip]

Archive with 3 entries (2 files):
- SupplementaryFigure3/
- SupplementaryFigure3/SupplementaryFigure3a.csv
- SupplementaryFigure3/SupplementaryFigure3b.csv
