# Supplementary material for: Fast evaluation of the adsorption energy of organic molecules on metals via graph neural networks
Source: Nat Comput Sci. 2023 May 1;3(5):433–42. doi: 10.1038/s43588-023-00437-y (PMC10766545; doi:10.1038/s43588-023-00437-y)
Supplement: Supplementary file 11 — Source data (.csv) for Supplementary Fig. 3. Two csv files compressed as .zip. [file 43588_2023_437_MOESM11_ESM.zip › SupplementaryFigure3/SupplementaryFigure3a.csv]

	Family	Bad	Total
0	Carbamates	1	210
1	$C_{x}H_{y}S$	0	266
2	Aromatics	67	518
3	Amidines	0	546
4	$C_{x}H_{y}N$	0	448
5	$C_{x}H_{y}O_{(2,3)}$	7	266
6	Amides	0	210
7	Oximes	0	168
8	$C_{x}H_{y}O_{(0,1)}$	44	476
