# Supplementary material for: Fast evaluation of the adsorption energy of organic molecules on metals via graph neural networks
Source: Nat Comput Sci. 2023 May 1;3(5):433–42. doi: 10.1038/s43588-023-00437-y (PMC10766545; doi:10.1038/s43588-023-00437-y)
Supplement: Supplementary file 11 — Source data (.csv) for Supplementary Fig. 3. Two csv files compressed as .zip. [file 43588_2023_437_MOESM11_ESM.zip › SupplementaryFigure3/SupplementaryFigure3b.csv]

	Metal	Bad	Total
0	ag	4	222.0
1	au	11	222.0
2	cd	31	222.0
3	co	0	222.0
4	cu	3	222.0
5	fe	0	222.0
6	ir	3	222.0
7	ni	2	222.0
8	os	2	222.0
9	pd	0	222.0
10	pt	3	222.0
11	rh	1	222.0
12	ru	1	222.0
13	zn	58	222.0
