# Supplementary material for: Fast evaluation of the adsorption energy of organic molecules on metals via graph neural networks
Source: Nat Comput Sci. 2023 May 1;3(5):433–42. doi: 10.1038/s43588-023-00437-y (PMC10766545; doi:10.1038/s43588-023-00437-y)
Supplement: Supplementary file 12 — Source data (.csv) for Supplementary Fig. 7. Four csv files compressed as .zip. [file 43588_2023_437_MOESM12_ESM.zip]

Archive with 5 entries (4 files):
- SupplementaryFigure7/
- SupplementaryFigure7/SupplementaryFigure7bc.csv
- SupplementaryFigure7/SupplementaryFigure7a_train.csv
- SupplementaryFigure7/SupplementaryFigure7a_val.csv
- SupplementaryFigure7/SupplementaryFigure7a_test.csv
