# Supplementary material for: Fast evaluation of the adsorption energy of organic molecules on metals via graph neural networks
Source: Nat Comput Sci. 2023 May 1;3(5):433–42. doi: 10.1038/s43588-023-00437-y (PMC10766545; doi:10.1038/s43588-023-00437-y)
Supplement: Supplementary file 12 — Source data (.csv) for Supplementary Fig. 7. Four csv files compressed as .zip. [file 43588_2023_437_MOESM12_ESM.zip › SupplementaryFigure7/SupplementaryFigure7bc.csv]

epoch	lr	train_mae	val_mae	test_mae
1	0.001	12.65	10.026	8.9376
2	0.001	8.1168	8.1653	7.0564
3	0.001	7.7013	12.2788	11.1808
4	0.001	6.4001	6.4493	5.2791
5	0.001	5.915	5.9261	4.873
6	0.001	4.8488	8.188	7.4545
7	0.001	4.6035	4.5777	3.9479
8	0.001	5.1072	11.2559	10.6122
9	0.001	3.5313	5.5478	5.6764
10	0.001	2.9398	3.1249	2.9706
11	0.001	2.6666	6.2616	6.2517
12	0.001	2.5444	1.7247	1.6574
13	0.001	1.4921	1.4132	1.3265
14	0.001	2.2999	2.773	2.5441
15	0.001	2.0091	1.2956	1.111
16	0.001	1.1929	0.9279	0.9031
17	0.001	1.3003	1.606	1.5027
18	0.001	1.1655	1.3496	1.3928
19	0.001	1.219	3.7506	3.66
20	0.001	2.1479	0.7594	0.7401
21	0.001	1.8407	2.822	2.7936
22	0.001	1.1983	2.1566	2.1027
23	0.001	1.0594	1.264	1.246
24	0.001	0.8156	0.9955	0.9269
25	0.001	1.1392	3.5525	3.443
26	0.001	1.1619	0.8213	0.7887
27	0.0007	0.8155	0.9984	0.9887
28	0.0007	0.6871	1.2288	1.14
29	0.0007	0.7168	0.5418	0.5303
30	0.0007	0.7027	0.9952	0.9419
31	0.0007	0.6797	0.7282	0.7095
32	0.0007	0.6999	0.8151	0.8696
33	0.0007	0.7331	0.7728	0.7843
34	0.0007	0.6465	0.6157	0.6581
35	0.0007	0.5773	0.3812	0.3788
36	0.0007	0.576	0.5147	0.4157
37	0.0007	0.7901	0.4906	0.4911
38	0.0007	0.7578	0.982	0.9303
39	0.0007	0.7499	1.1958	1.1353
40	0.0007	0.9016	0.7172	0.744
41	0.0007	0.6425	0.4542	0.4789
42	0.00049	0.4674	0.356	0.373
43	0.00049	0.4314	0.509	0.5418
44	0.00049	0.4964	0.3706	0.3459
45	0.00049	0.4526	0.8012	0.8092
46	0.00049	0.6015	0.5958	0.6336
47	0.00049	0.5351	0.5603	0.5721
48	0.00049	0.5542	0.3241	0.3209
49	0.00049	0.4434	0.7819	0.7578
50	0.00049	0.5368	0.3268	0.326
51	0.00049	0.5132	0.4915	0.4897
52	0.00049	0.4277	0.9292	0.9087
53	0.00049	0.5358	0.3401	0.3317
54	0.00049	0.6737	0.6854	0.6582
55	0.000343	0.4118	0.3766	0.3601
56	0.000343	0.4188	0.2985	0.27
57	0.000343	0.3586	0.3234	0.3149
58	0.000343	0.3864	0.4697	0.4567
59	0.000343	0.3442	0.6616	0.6451
60	0.000343	0.4238	0.668	0.6619
61	0.000343	0.3856	0.8944	0.8994
62	0.000343	0.3025	0.3009	0.294
63	0.0002401	0.3282	0.5617	0.5481
64	0.0002401	0.272	0.4012	0.3579
65	0.0002401	0.2627	0.322	0.2895
66	0.0002401	0.2954	0.2631	0.2379
67	0.0002401	0.3241	0.3688	0.3266
68	0.0002401	0.2931	0.4804	0.4455
69	0.0002401	0.2862	0.2444	0.2428
70	0.0002401	0.2564	0.3084	0.3073
71	0.0002401	0.2927	0.3252	0.3153
72	0.0002401	0.256	0.442	0.4511
73	0.0002401	0.2774	0.348	0.3485
74	0.0002401	0.2367	0.6331	0.6103
75	0.0002401	0.3837	0.2975	0.2731
76	0.0001681	0.2333	0.3184	0.2909
77	0.0001681	0.2277	0.2754	0.2914
78	0.0001681	0.2044	0.2616	0.2506
79	0.0001681	0.2034	0.2619	0.2447
80	0.0001681	0.2113	0.273	0.266
81	0.0001681	0.183	0.263	0.2573
82	0.0001176	0.1806	0.2256	0.2083
83	0.0001176	0.183	0.2095	0.1945
84	0.0001176	0.1745	0.2403	0.2207
85	0.0001176	0.1751	0.2481	0.2395
86	0.0001176	0.1875	0.2094	0.2026
87	0.0001176	0.1835	0.2382	0.2285
88	0.0001176	0.2184	0.2924	0.2794
89	0.0001176	0.1768	0.2101	0.1988
90	0.0001176	0.1682	0.2515	0.2398
91	0.0001176	0.1983	0.211	0.1993
92	0.0001176	0.2049	0.3155	0.284
93	8.24e-05	0.2065	0.298	0.2815
94	8.24e-05	0.171	0.1893	0.1872
95	8.24e-05	0.1626	0.1987	0.1936
96	8.24e-05	0.1604	0.2505	0.2449
97	8.24e-05	0.1746	0.2895	0.2797
98	8.24e-05	0.2023	0.2652	0.2359
99	8.24e-05	0.1744	0.2048	0.1941
100	8.24e-05	0.1573	0.2078	0.1991
101	5.76e-05	0.1526	0.1908	0.1834
102	5.76e-05	0.1466	0.1905	0.1848
103	5.76e-05	0.1458	0.1863	0.1816
104	5.76e-05	0.1416	0.1879	0.1805
105	5.76e-05	0.1456	0.214	0.2043
106	5.76e-05	0.1511	0.2273	0.2268
107	5.76e-05	0.1557	0.242	0.2379
108	5.76e-05	0.1484	0.1875	0.1842
109	5.76e-05	0.1417	0.1803	0.1768
110	5.76e-05	0.144	0.1917	0.1806
111	5.76e-05	0.1524	0.1909	0.1817
112	5.76e-05	0.148	0.2253	0.2066
113	5.76e-05	0.1441	0.1856	0.1808
114	5.76e-05	0.141	0.1903	0.1788
115	5.76e-05	0.1408	0.1884	0.1824
116	4.04e-05	0.136	0.1848	0.1778
117	4.04e-05	0.1324	0.1927	0.1882
118	4.04e-05	0.1403	0.2025	0.1995
119	4.04e-05	0.141	0.1861	0.178
120	4.04e-05	0.1382	0.1821	0.1771
121	4.04e-05	0.1387	0.1871	0.1794
122	2.82e-05	0.1335	0.1826	0.1744
123	2.82e-05	0.1303	0.1782	0.1752
124	2.82e-05	0.1294	0.1936	0.1908
125	2.82e-05	0.1272	0.2037	0.1873
126	2.82e-05	0.1393	0.1829	0.1758
127	2.82e-05	0.1321	0.1793	0.1739
128	2.82e-05	0.1297	0.1763	0.1734
129	2.82e-05	0.1239	0.1902	0.1855
130	2.82e-05	0.126	0.178	0.1732
131	2.82e-05	0.1283	0.1778	0.1708
132	2.82e-05	0.1274	0.177	0.1729
133	2.82e-05	0.1284	0.1788	0.1726
134	2.82e-05	0.129	0.1786	0.1705
135	1.98e-05	0.1263	0.1849	0.1759
136	1.98e-05	0.1268	0.177	0.1697
137	1.98e-05	0.1228	0.1753	0.1693
138	1.98e-05	0.1188	0.1771	0.172
139	1.98e-05	0.1247	0.1787	0.1704
140	1.98e-05	0.1216	0.1738	0.1691
141	1.98e-05	0.1227	0.1891	0.1771
142	1.98e-05	0.1257	0.1883	0.1769
143	1.98e-05	0.1201	0.1775	0.1697
144	1.98e-05	0.1194	0.1739	0.1693
145	1.98e-05	0.1226	0.1749	0.1697
146	1.98e-05	0.1197	0.1743	0.1722
147	1.38e-05	0.1199	0.1837	0.1746
148	1.38e-05	0.1195	0.1821	0.1739
149	1.38e-05	0.1182	0.176	0.1707
150	1.38e-05	0.1185	0.1779	0.1699
151	1.38e-05	0.1183	0.1738	0.1685
152	1.38e-05	0.1159	0.1755	0.1694
153	1.38e-05	0.1165	0.1927	0.1808
154	1.38e-05	0.1171	0.1815	0.1719
155	1.38e-05	0.1193	0.1757	0.1687
156	1.38e-05	0.1163	0.1843	0.1745
157	1.38e-05	0.1203	0.175	0.1692
158	9.7e-06	0.1159	0.1772	0.1704
159	9.7e-06	0.1159	0.1769	0.1703
160	9.7e-06	0.1148	0.1756	0.1702
161	9.7e-06	0.1159	0.1749	0.1705
162	9.7e-06	0.1154	0.1746	0.1705
163	9.7e-06	0.1152	0.176	0.17
164	6.8e-06	0.1135	0.1742	0.1685
165	6.8e-06	0.1134	0.1736	0.1685
166	6.8e-06	0.1155	0.1774	0.1721
167	6.8e-06	0.1147	0.1758	0.1689
168	6.8e-06	0.1158	0.1745	0.1685
169	6.8e-06	0.1149	0.1741	0.168
170	6.8e-06	0.1153	0.1752	0.1692
171	6.8e-06	0.1148	0.177	0.1717
172	4.7e-06	0.1144	0.1749	0.1689
173	4.7e-06	0.1139	0.1737	0.1677
174	4.7e-06	0.1123	0.1745	0.1682
175	4.7e-06	0.1145	0.1744	0.1675
176	4.7e-06	0.1127	0.1743	0.1673
177	4.7e-06	0.114	0.1732	0.1671
178	4.7e-06	0.1122	0.1747	0.1677
179	4.7e-06	0.113	0.1725	0.1669
180	4.7e-06	0.1117	0.1768	0.1688
181	4.7e-06	0.1127	0.1753	0.1683
182	4.7e-06	0.114	0.1758	0.168
183	4.7e-06	0.1144	0.1732	0.1673
184	4.7e-06	0.1123	0.1739	0.1675
185	4.7e-06	0.1117	0.1745	0.1674
186	3.3e-06	0.1116	0.1766	0.1688
187	3.3e-06	0.1121	0.1732	0.1673
188	3.3e-06	0.1124	0.1734	0.1671
189	3.3e-06	0.1119	0.1736	0.1687
190	3.3e-06	0.1113	0.1745	0.1677
191	3.3e-06	0.1116	0.1737	0.1677
192	2.3e-06	0.1111	0.1752	0.1683
193	2.3e-06	0.1111	0.1739	0.1682
194	2.3e-06	0.1121	0.1743	0.1676
195	2.3e-06	0.1116	0.1745	0.1676
196	2.3e-06	0.1114	0.1734	0.1672
197	2.3e-06	0.1116	0.1745	0.1678
198	1.6e-06	0.1111	0.1746	0.1678
199	1.6e-06	0.1113	0.1735	0.1676
200	1.6e-06	0.1107	0.1744	0.1677
