# Supplementary material for: Fast evaluation of the adsorption energy of organic molecules on metals via graph neural networks
Source: Nat Comput Sci. 2023 May 1;3(5):433–42. doi: 10.1038/s43588-023-00437-y (PMC10766545; doi:10.1038/s43588-023-00437-y)
Supplement: Supplementary file 12 — Source data (.csv) for Supplementary Fig. 7. Four csv files compressed as .zip. [file 43588_2023_437_MOESM12_ESM.zip › SupplementaryFigure7/SupplementaryFigure7a_train.csv]

train_labels
-47.14299686154709
-80.90033706755833
-92.1125177619897
-20.22372165096021
-73.56077574624283
-80.26110052803551
-76.10708621328314
-91.31065396134296
-57.8693885338796
-53.54360576516888
-79.05435930539682
-90.88095847761817
-108.617920703477
-86.49210301458743
-80.91897597626951
-56.234390093643015
-72.93814086160754
-90.6344752577986
-87.24278286002368
-90.4701616136988
-45.64999662152104
-82.19429020318876
-53.0268583690372
-90.8851393624659
-61.69464077733096
-80.33152745213624
-85.92652877331057
-52.71902883801977
-85.4709166731127
-44.86653404755725
-117.1652887585724
-78.3004835062493
-45.0048186110048
-73.14079283425262
-62.069308813535145
-85.61838503824606
-67.62332911534486
-62.21315745529228
-90.85666621490871
-46.3073416330335
-72.45544433269684
-81.10108156946285
-89.98237664227509
-111.21273134780176
-45.53471040300974
-52.97264367811067
-79.9687348216595
-64.12386299028742
-92.63059269920586
-49.10067822042856
-66.52243059843738
-73.73822023544174
-77.52515400549288
-84.62177269964104
-34.172234086733624
-53.64765136288179
-80.89095326514143
-101.44506897704832
-30.198468836649223
-86.58286276663466
-83.82708689624678
-90.57545475220375
-69.10774236746084
-45.58803465589881
-46.47943501571581
-111.42279124607605
-74.70977023605869
-65.6820141930998
-85.23628972851589
-56.938201361961774
-86.15251916459874
-56.7838900732645
-63.565372253164014
-83.83485388115946
-74.79842374852285
-70.58271790391939
-90.4146576426972
-62.25805269186321
-77.97390724003958
-111.31095779380894
-57.37979486019231
-55.62375249923866
-90.26292375472552
-84.77423122794266
-29.941846449332843
-66.43976594844423
-86.27934977313475
-80.07408129369276
-52.39749954678018
-36.23795757967582
-78.37318406184932
-72.89465331134159
-90.83969108039514
-79.27539083797899
-90.85272996863635
-63.084579191356056
-77.79400629258612
-50.72478850492325
-80.37648761648074
-78.19705936008336
-45.77798085746235
-72.26580046919497
-87.13429202867064
-91.16729691558568
-85.36177772344854
-57.332187729650514
-78.48475664359762
-91.56275923069848
-113.2046574695405
-58.04742860496572
-69.95247646974047
-50.47537310047255
-23.187730166566325
-69.46916948569981
-84.97580761694599
-72.30802152932422
-91.19731905431216
-80.69352703623588
-67.05036180356558
-35.584355190539554
-53.03717492848682
-75.09906774602837
-91.39847573163638
-59.09911013037436
-86.26424363096021
-66.92579671055717
-86.51622020419313
-111.7477431585221
-55.46277220065667
-86.63647455680666
-92.78948255536396
-79.93640137013654
-90.08875268328916
-40.17277080331951
-80.18457792947913
-45.53432547406646
-56.66826298394199
-90.43847686019922
-71.66921999139149
-40.40108931905979
-80.95983873433227
-26.39064970039999
-34.093956699154205
-22.526412966621137
-76.06177532301894
-58.16266264937326
-80.36051944216968
-90.50607246960271
-55.98197989563664
-90.340041717777
-80.7760392219036
-73.51030730089414
-34.195587215575415
-90.31477321961506
-74.16029358985583
-57.70474213494026
-75.948646503698
-62.33804370889493
-64.13066881226644
-62.3253781553517
-78.06350698784661
-40.7614964335703
-62.08200799038968
-56.17719220340609
-92.6689232740996
-79.7970965131044
-110.89221075590147
-75.86928563389722
-67.3371506779622
-56.91621751348748
-22.423200995143816
-74.14743803561808
-80.83521277153613
-63.27046566793501
-92.98224615853042
-67.16729730346788
-62.12600699180052
-52.47440417571852
-51.07524543813497
-74.05319972013089
-72.10484314171143
-74.30078120483452
-86.20692400114785
-80.4106216542956
-90.93132040083832
-80.34899882034779
-74.4776840253868
-45.1114949429716
-62.71999409055911
-90.35663656104543
-87.23555732636555
-66.71652985866001
-47.31811634224732
-80.71648422160138
-88.97813413085169
-69.0630645229889
-84.43345664896378
-57.136329622419
-78.47412877866225
-92.9105914038546
-90.1432038968194
-53.64472613479779
-23.86065088718715
-71.89569857286996
-72.90045166586985
-68.52906025218334
-70.29147336106189
-85.41009558122596
-61.7499847477477
-84.37433643285954
-89.77401761978331
-69.67873372998838
-98.81089123230186
-86.15205423536304
-46.48303618829959
-85.49897822496246
-63.891155472996616
-90.86179319017128
-78.75659184014512
-64.35504122662587
-90.77260561778394
-63.728157196023744
-78.41707639620358
-90.62183405217048
-57.2896461248713
-80.4217301006978
-49.932259231150965
-35.82464128625725
-91.35216483771684
-50.93463043138627
-51.01444985358785
-91.04865996018862
-63.21604170088119
-63.70697798817184
-84.70043965386185
-90.95078250096437
-68.70513162042101
-65.82672138871987
-77.51620469741783
-73.24456788749833
-25.89818645100604
-86.58251957697439
-90.56137122246288
-45.80905111596212
-84.83262680371695
-91.0776061529532
-90.5077814613569
-69.55364225824428
-61.76416798799801
-92.4622187504092
-67.3769073450253
-80.2732165143525
-93.02268920491406
-77.72533415750843
-86.3412166659457
-80.11641710061826
-63.61755737145438
-72.9669647169684
-63.56675718576264
-74.49109653818215
-78.31788646841369
-90.89543157400044
-61.202270281899246
-53.71744176291668
-86.70314842371045
-72.08398440604546
-92.79325068507978
-33.38700686863831
-72.22637177434521
-56.21305436347984
-64.24990055244632
-63.7730408383494
-42.30111249616675
-53.23740290676415
-61.98663720699483
-56.88240057828102
-91.67966516527532
-85.85308850486172
-91.26687641001696
-36.80653473048005
-78.76188635225196
-99.91687092720304
-76.07311246590928
-117.95660527428844
-30.06930430653847
-93.43511969799329
-66.64431742078625
-68.81550593691969
-76.24674991220667
-74.81766512320436
-100.4628300243162
-73.35179904033379
-52.560505360012485
-52.06034816945112
-65.34196483416315
-80.23538970941615
-80.07473752797557
-63.63667280364655
-32.00433746669114
-63.43682859488797
-110.2429191071601
-91.98467265699172
-42.73024102129739
-122.44553530602388
-72.33631898783341
-50.683960529596334
-90.34729739647288
-84.27417722616428
-75.16694654487281
-72.68432617137488
-23.024626961673675
-90.79209090640052
-46.9369856737244
-102.68357785204034
-90.1900029084652
-92.77458163133088
-78.41437551676574
-85.34212547769994
-46.93134623282049
-83.3398051150682
-45.30760232647663
-74.05394740402335
-92.62602224771672
-66.51486187511898
-90.95238482566197
-74.60067751844758
-35.87703336182585
-91.05106344723504
-73.92470548232535
-91.41020910785916
-76.18608853104865
-63.250850523771305
-102.26261863213358
-90.95670368202856
-90.15711235345655
-62.58589504965744
-73.82814788299808
-70.51454924894296
-79.88091305136606
-66.52941902977955
-28.014892159290863
-90.7334901124848
-24.124517358954108
-83.72582971452357
-72.40609741318684
-78.77614611452111
-111.0290460386891
-87.32231938264044
-52.84421886084874
-90.56534572974464
-60.69672060785842
-90.3922877058551
-74.16086576586036
-57.96573671215151
-45.3970565665054
-90.85031140907108
-56.38167526970096
-78.63739024500296
-47.26769296952716
-27.938170719427944
-87.17681160438383
-67.57909417104258
-56.948421689175575
-59.50017594423071
-79.01101711798105
-69.72238171562338
-80.06511662324272
-73.5957641350067
-77.949691499349
-79.39942143628002
-40.68740920623486
-66.99198941628185
-87.22521178130273
-87.2605974178955
-92.53810076691389
-45.656025629066335
-30.02817719968334
-91.18780481663588
-72.9807739341124
-57.62097139394746
-55.624511922304464
-81.84831212692848
-80.31290419565619
-59.29273634538959
-63.50121317806133
-80.2685086710568
-58.05128137267207
-90.36060295235552
-65.72182477340345
-80.19715884503182
-45.12404687291109
-60.92004780100592
-30.05824339654191
-84.32799539390226
-42.610085219768735
-62.713977836683625
-90.72707385714716
-30.083848127816964
-21.95340681412017
-55.385112786350646
-90.8722384457435
-53.37095585871316
-58.17394964715277
-59.143982178454735
-89.33475456485394
-64.3641815498919
-87.26134524671602
-87.02891541159966
-79.95899971361064
-78.93410495278329
-58.47225914337128
-40.72409339829892
-62.11182027327664
-90.62415290122637
-78.78928355384721
-83.99691012570338
-69.81745133849711
-90.6408694840702
-93.05253511111232
-47.28593767389884
-74.33753206380894
-50.448212421481
-56.32880435180232
-79.1378552627765
-81.01538096634329
-23.148286544125767
-87.44393953734789
-86.69120055395001
-90.71274568883086
-86.21296692178748
-73.33010099000563
-33.61258450479454
-87.25479101985957
-62.2268062008352
-80.32090016691313
-59.44720067812455
-86.72219892812905
-81.0236204167511
-60.251960721242085
-75.7768096436925
-85.15149637508944
-74.1368332142452
-44.423958516751554
-68.98372655182254
-51.06535786576069
-122.86740815245868
-103.082083656539
-95.0452264530395
-78.42572802203108
-67.6383436629817
-110.39279095933988
-74.09382624544608
-67.306487957184
-91.06174522541096
-102.66838939072431
-78.64713288931125
-47.58430861961733
-68.9236222741502
-85.36375454226868
-86.27791556499369
-91.1653444446806
-58.603015563358895
-86.9127804943339
-88.93516585784619
-63.29286574981484
-85.94814276536044
-92.47964490106416
-52.15327372651655
-64.03215772753765
-79.9354703522406
-90.58089477208888
-62.23870073706735
-80.48699178852655
-92.0113904358136
-61.37680425321287
-66.50903344801702
-66.70373560899418
-63.261463316187815
-80.17400339807205
-78.80491665446971
-79.09295654793198
-36.54222767739248
-62.37393137630829
-23.158865133518702
-56.14176134925674
-36.38041607142395
-65.9948193944789
-85.82873479265231
-67.50446317360354
-80.77172848150872
-20.48793595008556
-78.43067934447765
-84.86129705344388
-73.51203919128275
-40.13999155306556
-74.23170472045271
-61.346790230458055
-59.243213845527634
-107.0466082931357
-22.32455251860847
-90.7333451844188
-57.40867612518332
-61.162303758996586
-89.52619990233211
-64.18424234142901
-86.20384225075259
-81.74900045956315
-78.22089365010424
-52.91547477348695
-63.64904386335968
-64.34019479554559
-42.544575415091
-90.84957865276942
-44.68843484582021
-91.01682332207588
-78.32946042376386
-73.33443448410688
-69.8636474493884
-45.55072437458966
-84.48622089980586
-78.10501844393275
-84.7234426364962
-108.69458880981163
-53.52420859281642
-46.67829023535205
-42.89982540930123
-74.89432525849537
-61.488640024329015
-91.11418135911164
-68.89944450461292
-111.54670822077333
-74.2537384241817
-90.58441130668211
-111.58938663764684
-87.01320636867058
-44.29294122624515
-37.72778795304248
-69.7953414026054
-84.34207892364316
-91.82106742127849
-91.1501154035061
-118.28213458014945
-65.71388271538706
-69.53839118800374
-92.7152399651418
-78.84604665988616
-61.802677114269045
-74.01324464654544
-84.54390690776904
-62.44322206437164
-66.6249619877168
-78.91537502924666
-69.7882384780911
-53.17870819946165
-84.02185862269562
-66.76108538384426
-56.97200786234748
-81.01032993338731
-44.571101083592566
-83.67037212050309
-71.34773258436297
-92.2130816078452
-60.86660760566406
-70.27788548530668
-75.84543598150134
-80.21394325421056
-74.67645257803957
-33.119476615363055
-78.99278284843012
-86.62912032702593
-68.73787695750752
-57.96312684753912
-84.23270461079983
-74.56447608177135
-80.60877252353112
-84.00149564971139
-95.02758001172424
-84.37989007634837
-91.03895557688976
-90.74212666579342
-89.57070905053524
-86.32563747856375
-57.47462419233261
-39.90599881368553
-85.75730148806133
-86.80673257046124
-56.35975634900024
-62.2899786056646
-110.67803258170396
-73.98903658704236
-85.31720016919826
-85.51364146696733
-91.32066327329268
-73.13762666325891
-78.76799767893874
-37.74507497275408
-91.37197128692765
-40.75953236841997
-51.982968176456325
-73.00675201820147
-72.7849121130992
-33.19758008926328
-53.6028825035844
-58.01085223938276
-75.84020987544164
-100.49252288647676
-63.95257946563788
-76.01297746348695
-79.0236357148309
-52.01998628278443
-40.01879226946176
-61.11436851131339
-54.37936070419187
-77.66807539748379
-98.39504275571426
-91.495102171795
-62.45537515227352
-64.37499260390268
-56.66918936413981
-66.58601401926194
-82.45277462629701
-63.19565959739225
-55.80705635768163
-72.37851714932823
-74.26010888225048
-69.16709910616879
-91.022575227159
-69.95655068753166
-53.60205467447145
-79.56987771152887
-91.06556668865504
-38.67993056387832
-62.62828824809708
-73.38445285534662
-91.0574727460255
-46.817908137006725
-74.105010924011
-75.27635187232227
-55.342212919392296
-45.33665750514683
-80.7794954664214
-72.64228057724027
-70.30488587385724
-70.30346673823504
-93.0040595715991
-78.01660942511592
-90.93099924024408
-79.95756550546957
-79.92568191066346
-91.67951212123762
-87.4894481094941
-77.97956059403782
-91.3304743236481
-86.04935472952707
-90.6233749273681
-56.22647818066434
-53.0535854232553
-61.90867286403795
-62.467006499137824
-63.18550477766428
-57.73714805049622
-46.48576315478931
-57.2986258678402
-92.8865287072017
-56.70922429308962
-69.74683368906153
-86.52925909243436
-37.09217519488175
-90.56738283864024
-61.68812133321035
-63.66126245874739
-106.61071800415812
-65.82364659487178
-78.97017696869659
-67.54167200526649
-91.41185780953788
-66.55961624160977
-65.87168908932381
-57.74696721682335
-50.48039340867854
-53.50750708249143
-80.0541612208782
-67.19441218519057
-56.46677818947637
-69.66377251587983
-68.14265449191441
-87.6060409994484
-84.31817622757512
-89.01300034525593
-56.888846978656375
-43.03846707550338
-74.54850008134471
-53.64931513707938
-100.590004981937
-90.32547702685702
-73.1299896063574
-88.37193249469124
-113.07024306516723
-53.66798766910188
-86.23010205688593
-57.728508018914
-92.48672434723176
-90.58272550341847
-110.24326229682038
-53.26551431386861
-89.87104753967765
-45.91891586538077
-69.93787380766719
-74.56758884677274
-59.57707593547093
-80.15031461582942
-92.16130866497453
-68.69292461927859
-83.73584714244498
-60.21791421997909
-91.65647899356554
-52.837081443454736
-63.561744413816086
-67.50556172834376
-36.940026232929085
-122.39585164615256
-33.08130835990323
-73.73340608740963
-75.66033936288204
-79.66508501606529
-75.79604333718652
-79.10810848737538
-74.3323517550181
-69.06523119757549
-79.74736763567648
-74.78367615838357
-51.717800830369015
-52.54760792156367
-91.03446976339114
-68.36988053989324
-79.25647714565469
-93.366516548675
-78.45288058505093
-87.07505818896266
-28.72400083827779
-60.98248281183555
-81.02155316281778
-85.75313567573244
-86.65142069839635
-44.890617613851646
-50.93996146536574
-62.28228814277077
-78.699966705625
-30.140664567384192
-37.78590758577912
-111.06854299465796
-85.18459330766404
-45.68304485826548
-66.38249211590073
-49.95497235765333
-56.948939951939565
-91.11382309693248
-53.71638088947361
-28.89260435313099
-26.21111976879547
-48.95578725602081
-44.30698881382568
-100.97418957466653
-84.94362662974845
-22.958943243316757
-74.58438108206704
-86.2802355734741
-80.3340607947298
-78.39312732315443
-85.68840036663937
-92.96247797032902
-90.38017287896264
-74.41130827551476
-76.16916644020722
-74.06106569091264
-36.924033130990665
-86.02383463624255
-78.93464640403784
-69.9550857546406
-86.02574188959102
-45.07718293349171
-65.88066883229271
-37.051421422724616
-79.00455448566231
-74.06709295932114
-44.90697013739373
-74.03100587088898
-56.80067854042909
-64.17061620466438
-69.54145815573628
-79.15698228921394
-43.902419219045896
-79.80174232718787
-80.80935644513852
-85.33332776438192
-61.17753975671826
-76.63576495737573
-56.5668492799075
-53.30077009491424
-79.87574027883466
-91.60713156680733
-50.93839624225302
-102.4686970665789
-74.68833160696866
-61.52120246219624
-80.68572990628547
-61.18866327563933
-92.4345085041914
-74.10932920066531
-61.37803672148607
-101.05082753596344
-69.23919676101428
-56.68447521711619
-61.28761668082552
-85.41231587919697
-78.62168873833332
-108.8191759318861
-54.47699004656715
-62.2651518482478
-51.09010230403601
-59.29434910490795
-45.900638697122304
-86.50859814734645
-69.09156027932437
-75.49614716850152
-100.54824714813869
-92.96811741123292
-78.54229714378255
-43.07103067279513
-80.39961987494996
-78.61929336725859
-69.31526196659439
-91.88954187447416
-52.04532898411617
-78.09793088179345
-22.16363366952646
-59.18782001985619
-59.12236354870674
-61.50601631972927
-73.28248596088424
-45.67721063404088
-63.4080737071705
-80.49124919539315
-75.98487852019616
-44.63636509027037
-63.72383486138358
-86.15261075913645
-92.0928492842977
-90.2609631678488
-75.21923079396032
-35.558045529151514
-91.0623318942221
-53.77045876830584
-66.84765613507204
-80.77883169587915
-92.64822290857774
-33.20277431114846
-78.91703822373199
-33.27822502172876
-44.88499904258924
-91.60310372599724
-67.0815051058106
-61.93769441939685
-89.07085446977567
-44.82277736587275
-84.61031294760687
-66.60849004344834
-85.90253448270482
-91.11894195622337
-47.5248904314094
-85.79853874024661
-90.8574824497764
-62.3225398841073
-92.57773685382608
-68.7326279528134
-53.76877180561769
-90.66143767519588
-108.18585883429068
-79.02618412994332
-42.77673626371688
-85.09142311202322
-64.26226059762644
-53.60434685676319
-57.47308679540856
-78.6601103280525
-89.76174974885316
-71.74085996340457
-90.8042602262458
-43.00727391800365
-123.18044813730468
-58.62936812345447
-61.51123836780312
-81.61203010381803
-80.08950801674928
-42.69662930423237
-37.74508656699936
-59.32084659306952
-74.29409784707127
-47.198108947058245
-100.56039327949338
-74.19752503029707
-91.14362378557416
-23.109464373232186
-68.31972499423904
-70.03517909088691
-94.93741620388435
-83.49578829393477
-68.92705533017744
-68.18478392127395
-62.7818714181908
-74.06543730109524
-28.898035097619868
-73.40077211789756
-56.43502850820323
-79.3204652056395
-89.9386744535434
-115.77577411421224
-110.20034735734316
-63.36938487009763
-91.3112870071352
-82.67150122291764
-70.03672025594068
-81.04010801325069
-77.94254306742198
-91.53255506232108
-85.82257129186178
-72.90131378858642
-74.2434844736566
-93.0308445970436
-64.15397672355164
-92.27569517005212
-102.1406239833036
-74.87585446634074
-112.63685017662284
-86.22727190161322
-77.92565894773384
-73.019668587155
-53.61957126023958
-66.66216270340806
-61.93987993463202
-72.3373718177688
-63.929324887880966
-92.243987228062
-91.38178233728308
-85.80836486312091
-111.56070015597652
-70.73684687310964
-89.82678187062538
-48.75667232529031
-80.3150021743395
-72.99861144496667
-37.82180800686229
-50.97921262333466
-79.03358473670517
-63.44319905295674
-90.31425495685107
-80.27991508956268
-87.27925835567271
-90.914978312117
-85.85897026549196
-90.18712637621138
-78.15883661167072
-85.20439164090317
-58.08398062263359
-86.70270552354077
-108.47604424284192
-90.49553677891733
-85.6306529091762
-59.21425258024419
-70.03719330114808
-78.38375105699697
-91.88070705957124
-80.78047170187392
-93.0805352134621
-81.06778695500623
-91.3728489712953
-110.93979585737723
-62.487014688216505
-46.08698604495112
-84.5857238722183
-78.71430994646016
-68.98619844491611
-92.61487554030508
-90.76267282785308
-84.08868437421256
-74.09938814983468
-79.02047744241679
-91.77745102996188
-112.68675180830542
-92.62735094822574
-78.12403126705419
-92.694998731733
-84.8394094372054
-111.05416844936052
-110.170837684258
-89.8366624864525
-87.0159913063867
-93.35431012724484
-27.673205113208496
-92.22454135987935
-68.9803314669486
-89.99139348682888
-69.43635545271002
-86.08794385609053
-91.17317171966874
-69.14423380519713
-112.91068306163196
-90.43198408284276
-90.56717646107428
-57.861980970570585
-52.56925901519844
-77.86938453913342
-73.03584288540792
-115.72877568154765
-57.677456238099694
-84.48234610303348
-40.75557409308158
-76.92704022498322
-83.67193618419128
-56.291114938672536
-70.34381862486518
-83.50716456740292
-67.3299100717852
-91.6011350231488
-69.77307117627271
-100.70893179346604
-73.24653626425864
-56.70514311875127
-70.41992948278607
-61.86397936733488
-80.39286042995207
-66.57627079524138
-78.5004349617767
-68.87139889485042
-85.71208972859426
-91.51752428274084
-91.18621872388168
-35.70925535723654
-43.92537582469913
-86.3588028171855
-83.37515249065154
-40.950626400266174
-78.50758339370373
-53.03348563963891
-71.86186221730266
-72.04717253235526
-84.04933930285688
-37.43377644354905
-73.17315672066944
-80.41757182462834
-35.32056060309333
-83.62255049642363
-77.18774407649408
-111.15954622585603
-80.19170375262786
-58.29362544692685
-80.31799290990932
-90.9742585288061
-91.07199105996438
-84.92268394450025
-78.22676091792789
-69.50203714207402
-69.59883111907692
-33.18372264730533
-113.15417612559396
-92.48381882936474
-73.77408601871714
-72.8645706107995
-37.18267755468378
-76.29957590240485
-71.45021817637354
-68.80023196804473
-74.97599033961737
-78.25357840725917
-109.9633030126056
-46.2598376912747
-64.14192218673463
-61.27098821424579
-69.62158975299201
-92.15905010599408
-67.51969163506578
-84.18599719369172
-117.10093142187544
-79.00157940232361
-61.92533147565541
-56.63767272719679
-91.11578368380924
-90.9737391066176
-80.16597728177737
-59.51737600710271
-36.8364339702066
-41.251687210889486
-86.29028314643324
-90.39022856789347
-44.87033464115984
-57.45985428327117
-80.19635014642358
-57.47795869727497
-90.32119759092438
-79.0309679155456
-42.56416737076415
-29.36122519653236
-76.10890969820946
-102.90672301553695
-79.09906033835932
-84.81147774090277
-111.69600036068914
-105.94253469215846
-35.62043648184908
-76.15708146849636
-39.050209018819714
-122.5203645650572
-58.14014778446517
-90.7818984053754
-86.6222681280658
-61.77956746457812
-39.89363007282145
-84.50953692706275
-39.16156015048318
-64.09738927032868
-78.87197139233092
-70.5632782676436
-62.739826047109545
-52.29701222294352
-94.9440318802408
-74.43845373705938
-55.27629499728073
-52.95408361026739
-51.25822349828559
-64.11389135963486
-70.36747740699815
-90.45861026712691
-92.5453796341003
-58.08686411143458
-72.70678710945542
-36.14273172434696
-92.87076517131982
-66.63961015720281
-59.30955843586548
-22.2918845731092
-76.21171558124587
-118.00086282736902
-57.36349451075398
-22.273755811190316
-69.25484464429951
-58.36176714528301
-71.942680338807
-92.89485105646328
-87.1738353616206
-67.93297575445371
-41.69413288614805
-55.77481044271053
-25.87697825754094
-84.38745879966677
-67.9384537454921
-86.30693016380542
-80.05516818108072
-19.124962852019053
-59.16382572925045
-74.05345914136902
-92.28464592740784
-57.59270462395625
-56.77931962177536
-70.3389052735719
-76.23945626235752
-86.56219486499958
-72.94656371848286
-84.90563228796782
-65.78563718057228
-90.56483442352784
-68.28907763583584
-73.89292145310057
-91.28684285981262
-63.83399584376912
-111.47817927462484
-80.7685928178729
-72.12404632784757
-74.69895179071654
-67.7710038580442
-101.18824021216597
-69.05947117652067
-79.92998511479891
-66.71921566557899
-91.13997623600926
-81.06115736555546
-84.58460270869978
-57.17919586606604
-23.41974492770169
-66.48853308322623
-67.23239899071177
-75.4083100358331
-80.8685757920399
-91.42321785106265
-80.04665394705978
-82.41880058906702
-90.68733226260292
-67.62467984491991
-75.51806637905838
-59.40239007954415
-117.4255888404914
-66.22363298449261
-111.47670680547436
-118.21878826164084
-46.40658605377621
-67.94844044866352
-44.25900255146325
-74.05568697559946
-52.31109691210895
-77.75853717742734
-72.90113829881452
-90.83809687166922
-92.53557554029204
-36.67330062027622
-72.64650726388588
-73.6909408597212
-86.67002830264528
-69.61865235095047
-84.12578595910668
-91.04541820920848
-84.24308030090037
-72.44112395426409
-58.80401571837183
-53.61856487974933
-45.56569254524538
-59.11397163397351
-57.4714659199185
-74.12709810619634
-63.675018451059145
-93.00225086933553
-85.87345147784595
-47.61463220872111
-106.28688145810791
-85.5487824649847
-92.6360466321853
-73.92177576147131
-28.68236358463037
-74.05981438199086
-56.38340744994571
-80.08066566558693
-59.49679622173176
-67.0779798755334
-86.62792959803573
-66.92167669549713
-71.5748672551962
-85.8125758930064
-73.79087832647548
-74.56481927143162
-81.13674952592817
-73.3300018592085
-63.20502832729028
-45.41019516525603
-80.0365217361101
-83.74221006425432
-86.48972271603157
-57.142959211869766
-82.88044691422056
-85.80427557281087
-44.36069799565803
-57.95611928569224
-63.6053045730431
-90.67681860098357
-73.63920596046783
-69.20996100197385
-57.11627621578373
-91.85601827367329
-89.59802277356448
-61.75122417256807
-92.12147547589257
-62.94333287795189
-93.21447657262796
-80.30890649988385
-74.11893459809511
-55.855602622091055
-33.458534086616055
-45.20675558103631
-29.97156481883303
-53.93524545761306
-78.60064692228798
-75.92416380550986
-52.69490121359331
-64.0704575776814
-80.16943352629517
-37.61559276032267
-92.7536609751487
-59.36914474062996
-60.97877149392161
-65.84281130260638
-27.998256736163967
-42.95027197051195
-57.4085880089192
-56.55543938312803
-92.47756257461197
-68.80872359328737
-111.6637358949256
-56.66526007441462
-65.94258094266024
-68.86917888673554
-90.69642678860008
-69.47198485830978
-80.27989190107212
-62.57775473004676
-75.03482823584906
-98.4547809450919
-90.96397443324328
-118.4339681786305
-24.592108633374664
-60.94101367474468
-86.73791492760529
-87.39605762319297
-72.73101806646068
-86.15684497751249
-85.78484361772257
-110.23867097568971
-78.60054779149084
-81.08001714463921
-69.92190563335612
-66.53849790354559
-72.9660873405729
-70.3764190338857
-85.64645354664299
-57.98154778443904
-78.49024188103931
-73.44071197403608
-86.91232252164536
-80.02320110770859
-91.92643012525514
-50.38232000670905
-90.8630221801709
-78.98785413476185
-90.22604361991624
-63.1348419837791
-57.24687959173366
-55.6653943905842
-102.70841272542884
-110.12538824276272
-90.45655112916528
-35.94816869431315
-102.87825682452694
-110.18281453963164
-61.31119125975215
-90.7809986919417
-109.4981836312786
-70.47763056326812
-41.4679152476524
-84.46578952077448
-56.80986350153944
-93.320000436614
-72.72183227427844
-75.91707624337056
-76.24996934426463
-83.18059525774038
-86.97399115286203
-90.89573650265127
-78.57520277131005
-56.122124176027
-63.63296902199204
-86.14391275632784
-30.13565121572537
-98.16846569561494
-61.99085983112559
-92.41356002182056
-97.80462668450171
-91.12212341712802
-78.2398531396974
-75.87934103297192
-46.95740777735955
-78.34603903508889
-73.02415465427771
-66.52232335166855
-30.2684702519482
-84.24096666998594
-72.90565490952713
-47.02353207703709
-27.420065637174048
-91.19845529034956
-85.57698082892875
-78.58349613495841
-86.98612221169788
-72.96829223993689
-29.919117090887084
-55.66384887768845
-81.04125236525977
-62.651103403957904
-76.44812774975958
-37.08540415563857
-70.49819179784663
-90.29005428867936
-49.90962262666744
-80.50440228695038
-85.51652495576832
-66.55609159104483
-78.69155855894837
-57.4498635221139
-110.20333171607808
-57.51234490992465
-62.37642297961884
-35.906276367269584
-83.76496145176611
-73.44908903364255
-53.53829560083091
-84.54019211158152
-69.33930205446899
-48.98952187208579
-80.22508996162219
-85.40541846268025
-90.71322685000996
-92.75822447009068
-90.14263925707428
-66.66250589306833
-69.15077208996632
-58.023524749473154
-85.47944655936476
-90.93022938235754
-91.6719132528815
-52.66294747360325
-22.06184547136945
-79.9097746061401
-40.56967892081866
-85.49353008910566
-85.7434162199147
-39.32112942941467
-80.56869527558604
-46.3138854250692
-80.60591106379616
-84.11997956107075
-36.04580383381108
-91.05165823201789
-86.22114550240758
-84.91623638470037
-73.26703644788935
-85.66265070729833
-102.83915639174666
-37.69942147254187
-86.70133972144686
-85.90980523391954
-58.20676831784067
-91.33333578338306
-40.03347058398549
-87.17212636986642
-93.40338161096544
-50.0450944262102
-53.82050300920537
-40.09931894062538
-79.8338317198477
-92.16534346233176
-112.87799192764214
-68.95393368929643
-44.31230593471082
-61.75128214379447
-78.21306637511611
-80.7839586711417
-85.75933048098523
-88.96561466479898
-28.249773017859297
-80.03010548077248
-108.99681832035913
-91.2335742593009
-57.13903803811627
-85.62594564559276
-47.0815844631511
-63.2860796380528
-102.69725906147004
-29.737560485207723
-57.77796906927597
-57.67581565239266
-78.5802155432566
-83.34490194529303
-69.8743744451209
-53.68217438762576
-75.6119461425103
-78.0504147660771
-67.5365601025228
-29.179784533305792
-78.00187661763937
-90.65903418814946
-77.88201125195496
-75.35802463463176
-36.88536400413477
-81.10765086883816
-91.86898759644282
-72.68275451707923
-92.8704080685652
-91.92059358218148
-80.52754961793846
-66.92726917970765
-35.81654850305222
-74.37663264151729
-51.0298423736208
-123.25459101701745
-91.73035404621236
-63.7328111260789
-62.27790088035704
-80.42593359432385
-122.88403893788744
-85.58634202256735
-78.54765310538937
-35.77762662164923
-56.30318106973482
-55.66707555614971
-79.88134029930461
-60.9223828820052
-83.87857809895718
-40.89563721375498
-57.394492884933015
-41.30925263870176
-111.76766207191211
-89.9272923829526
-79.1237410082856
-110.27641256292328
-64.32360053198943
-75.54922475382227
-62.4089204897125
-85.75893395779667
-29.002735770191062
-92.818778894336
-53.855605746213314
-98.1964194209836
-80.2571184844943
-86.52287298213446
-60.64633897442127
-52.673820556826286
-80.25721761529144
-32.32531255300637
-41.24446863377853
-72.87322234532304
-85.70478071637012
-64.19126149752117
-90.55664772693603
-92.3146448776438
-57.813190067585765
-90.74490348753784
-20.38610601264554
-62.48177292992568
-91.20824431163896
-44.50458489842458
-75.09358221873055
-113.50959075808714
-22.929090380571324
-90.43131973258824
-72.2727813642777
-86.21928462604023
-74.99995419532925
-83.6724474904081
-68.52948750012189
-86.24749806250315
-77.80036921439546
-79.08580753629269
-106.93134294426592
-92.59596996395248
-69.6864928887855
-49.904140867499336
-79.92800887569103
-78.1535722446016
-66.88382728178249
-74.47651677474329
-74.20915985543496
-43.04300274425668
-67.13427747262438
-102.5742487567536
-47.473277489123575
-86.00556906222937
-36.01236834927431
-70.10972603004768
-57.86027545708998
-75.61494441433956
-68.93161012943546
-45.48464181419513
-80.45882414933249
-90.45305662363808
-56.963367830765264
-62.26676576719069
-62.22004327756372
-62.96965761185879
-45.09096617227988
-91.0733487460866
-79.1212615789326
-84.12778480699285
-41.18300522070331
-86.56610908220591
-46.40462430747493
-98.89386660806848
-90.89241822965232
-77.87106338584988
-101.05700726869736
-91.12130022571318
-78.39627863902138
-85.45845749713544
-70.11752315999809
-76.32244120337651
-57.15842825392156
-84.1065371930938
-52.29486033101966
-92.4155658262539
-90.22704304385934
-70.64414218641679
-39.360900009572106
-93.22245805107832
-40.05112166299887
-84.80121567440597
-22.35324595682596
-92.59665634327304
-91.43610369526618
-91.32180066875458
-78.45188116110785
-74.11579893445929
-66.80017074410569
-83.66260513559041
-91.59540514713171
-56.072666603938615
-85.99098234224334
-70.17981730074757
-80.43239564693033
-112.69200168256792
-62.61790096375125
-80.21265397413549
-79.05165088969954
-52.60156290139594
-40.72516238771368
-79.04919406912484
-63.193027703713824
-61.78850546826402
-86.93244201547873
-62.35273013939036
-90.4697720470574
-85.85019690008903
-77.70267494424661
-78.6835324426537
-58.4303250770447
-90.75275395101652
-47.722518979895085
-78.18499728700692
-64.30393959055687
-72.91120911461223
-22.51983671069865
-78.9151153181524
-120.49103772689614
-77.81983189423374
-73.05264283812173
-57.8832436569885
-82.29399085748321
-40.84209035135655
-52.21736903327019
-45.997763689827934
-85.59496350335712
-84.97325108586188
-57.6447790172042
-85.82663739368127
-73.40460205943351
-87.26635743895031
-79.80323798482891
-86.03771178841748
-63.035236402295936
-110.12192620112228
-62.97161124218837
-91.03102163484505
-86.41379548197028
-108.71659004965386
-63.45015328127533
-56.94980256378835
-34.448979446156955
-80.90074170671858
-46.93391783642346
-70.08506014278413
-22.288109486846224
-57.85363775166752
-80.47518942654438
-73.58506011037265
-69.05933378471411
-83.72518159621245
-85.85712446164348
-21.10923909072244
-111.22623400585417
-74.44169621267983
-75.93901052644628
-34.03407937883321
-59.34310870343052
-92.48205650408228
-85.78643086990132
-86.80950127623396
-92.81406467420538
-80.63751233872972
-33.176427548175525
-74.07434849308893
-102.30430690046023
-28.36131893284346
-92.7908321255145
-74.12870028596589
-86.3277974864593
-62.25032048968637
-61.3084712498096
-74.28295896577521
-87.18758381767293
-117.93872231036949
-28.616689141669667
-80.16448220384859
-28.99286674860923
-69.17624667583812
-100.29685144659425
-75.2444914660067
-111.66234458549206
-94.71063276621908
-79.02910587975373
-78.82507324988796
-90.11079450298983
-80.43819450870683
-87.19141339688872
-90.45679460831616
-93.19526722704904
-85.76028468737172
-69.00698083972333
-90.5175704826463
-92.5386572906873
-72.66385650529232
-91.2573923173784
-30.11524998173172
-73.77971647408096
-50.05662142486699
-57.88362510765819
-77.80642720755395
-33.13580595041458
-43.0433436150679
-51.131579557098576
-59.838348774568885
-46.4763555841696
-75.85651399300968
-89.31591043800131
-72.98066712212777
-28.516862689813934
-75.76729569587235
-90.6702724900988
-41.45807637110829
