# Supplementary material for: Fast evaluation of the adsorption energy of organic molecules on metals via graph neural networks
Source: Nat Comput Sci. 2023 May 1;3(5):433–42. doi: 10.1038/s43588-023-00437-y (PMC10766545; doi:10.1038/s43588-023-00437-y)
Supplement: Supplementary file 12 — Source data (.csv) for Supplementary Fig. 7. Four csv files compressed as .zip. [file 43588_2023_437_MOESM12_ESM.zip › SupplementaryFigure7/SupplementaryFigure7a_val.csv]

val_labels
-80.70554331204346
-80.74614693872422
-81.01336646622599
-73.41035461669293
-49.12995600860813
-66.45182048526124
-57.85978733936372
-81.21482111565388
-81.10985551457804
-63.525672977615045
-66.35110475479257
-56.83587635024833
-63.8466074840718
-66.58296995016383
-47.49667699494648
-57.06345399371526
-57.49247701121385
-59.32531385577568
-65.85720034071039
-42.58275294594705
-59.19990586113545
-63.90787147612821
-81.02834333256567
-72.92045592377474
-25.68486161326109
-66.49709311451602
-47.55865751136116
-72.96111297456383
-73.45417021163625
-66.6058198887605
-32.145453344835914
-40.12725875289971
-65.81717700600586
-50.12792139563726
-23.97727044390558
-39.71445028742437
-40.74015838455807
-59.23535874435083
-63.56430036518793
-47.418877290272576
-74.11241153077285
-56.33986989949699
-66.58367893826266
-66.62315386516548
-65.53795627521538
-42.68868956506503
-40.80805892261242
-56.23245617353041
-26.113213323958007
-74.09854119021702
-66.33417483783558
-40.13753589191538
-81.10058591547715
-40.73300241637162
-58.91893787758136
-66.01146699156334
-64.43403629798809
-74.08541114222228
-57.98919302977629
-56.74979835444492
-74.17004391535161
-66.67363752796109
-25.48219884347509
-63.975925637932505
-81.02751144546687
-40.77850287254614
-66.6274640258481
-63.47456380528661
-72.94712830387995
-73.25114439704494
-80.40911092413569
-80.12219973045137
-72.80607604915615
-80.45136267278292
-72.74432373103937
-72.98526000123512
-72.99642181739763
-72.98568724917367
-56.80381362435264
-80.28150176202917
-80.39048766765563
-56.96757886065075
-72.80706023753629
-63.73166271608397
-56.21298247915911
-111.31726738209
-77.75026700226954
-82.19480904566501
-76.58351896929764
-63.03930656210128
-88.84416146722356
-111.06492559013076
-82.71022020502824
-94.7497262424522
-56.11064587320038
-84.59845783180867
-111.38888503518092
-64.05413809773836
-94.65359603599154
-78.01770797985614
-63.94625480483796
-67.9356154742477
-66.48251335107716
-68.49868767739326
-78.06027219341365
-54.75984557325273
-95.014000831653
-90.10311099664318
-57.69212295837815
-78.0498275175537
-83.45144610286366
-111.60619133675482
-56.639503458526406
-89.10155487185102
-68.39019017934919
-56.50054179115455
-77.64759068492413
-54.855629111779535
-72.27581786088436
-76.99620047778717
-80.71319551392787
-63.63699338452852
-58.26800912140652
-111.62821112738948
-110.14480628475668
-82.05325316591188
-95.02737363415828
-57.775886742823786
-85.01035267075599
-93.33369555913804
-82.64819331163244
-57.36823307879968
-117.71784266240049
-106.75591969433935
-101.35588140466098
-118.42498959508612
-113.01731301661766
-117.8577944783192
-108.96521704542556
-102.28936655599318
-115.50125948758068
-98.75030434416976
-106.98308574209888
-117.75851991253876
-117.67503207113076
-108.6616518778219
-108.67835222872236
-100.67704761894764
-101.1092602133226
-108.54472391417904
-122.78614640614433
-118.01700665449609
-117.81756708489776
-118.07028916810214
-123.034606444784
-106.66365732810392
-85.84280440929888
-85.24991644499278
-85.75696525494823
-52.73737325290085
-52.08351810921749
-85.27014144645818
-68.77658840335869
-85.3766937200005
-52.90989330380944
-85.26634201228012
-69.63304892531391
-85.55451234100178
-85.69847112808907
-85.63204189976068
-69.41206347985673
-69.54977412816294
-69.10949715648388
-86.17996969972228
-52.28940176034212
-85.46593462591613
-69.07825472344172
-85.58819594238753
-52.39127807476325
-85.93907142785383
-85.6707539253241
-52.88204624549735
-69.20621490132407
-69.21911610790261
-85.78802507862724
-35.84505875219429
-35.81256472037421
-86.31610121182143
-85.96365354669524
-85.53142587980142
-85.35151681637626
-69.59464269796973
-85.95338452365127
-85.82139563539045
-52.31865404118207
-69.00878142601522
-40.96481311879006
-73.91167456512775
-90.68897980485713
-90.79840861065328
-91.33029229399722
-90.24679615954189
-90.78321783048818
-73.38841250750164
-73.56135560343486
-73.9585876351615
-90.57754519462765
-74.55788417361774
-73.99249268663209
-90.01159645922826
-58.32341801959683
-91.85211217243864
-91.06531509353248
-91.63846617409943
-90.66055303428108
-91.24101312707216
-74.6148300339479
-91.13881681148132
-90.9833913158127
-57.824779675167065
-74.36814884239021
-90.73522229272952
-91.17024996985832
-58.23381421380395
-91.02663437243132
-91.01357229569952
-73.82637787652811
-91.58470945586146
-74.61498264320139
-74.10664368360247
-74.34568789072267
-90.70747378550232
-91.27320107081688
-74.18104554976918
-74.18304439765535
-75.04143521652153
-74.32189939797064
-90.64513384748398
-57.00019811031984
-74.2945861097256
-90.85391258165488
-57.79431579569541
-91.3279340245074
-74.10170743367476
-90.50538609028216
-90.6380312128258
-91.24195110151528
-74.50499731363183
-90.8359380231982
-74.38529209346035
-57.06661226612937
-74.4365921360517
-91.72061951787578
-89.99951177737353
-57.68639424178559
-90.70963263397334
-74.2458343373186
-91.56571228497114
-91.2159266585611
-90.39491264298636
-91.24531575149535
-75.06958763826867
-91.26539582489475
-73.72947694261251
-91.1560899180986
-74.80034636424631
-91.41880855958289
-72.60173034749383
-74.3942260391604
-57.11477244217099
-91.13301852941709
-90.52108006069238
-90.2529596603324
-90.9979397747893
-90.77754244742393
-74.45458220181143
-74.21227262043635
-90.88404138743796
-90.56382804303756
-91.15985109126724
-90.33563242629724
-74.71709446572976
-90.99130206936684
-74.47253415148981
-90.46891755118033
-75.173645120083
-74.18492121610996
-84.38601647555402
-83.97734831506796
-83.87384069033601
-67.81640634284611
-84.49975602174504
-83.71846041222398
-83.82921559968008
-50.9582548655676
-67.05808994775657
-67.83245074931989
-50.98860628086004
-34.16447521779264
-67.55574046248853
-66.98978419082971
-67.96392050524832
-67.09922053288528
-84.96408119727039
-83.98665617517827
-84.53243208321601
-34.1126790864314
-84.16187304753885
-83.78961893320184
-83.9722132238337
-51.154308915544334
-50.99121498604791
-33.625950350752646
-34.46300616409599
-83.72731029964575
-34.283195651755705
-67.747695946759
-67.53765112100359
-92.58112237344768
-92.75327372735636
-75.58113095740669
-75.83982088851252
-93.04009216707846
-59.72974431961211
-92.78021179683856
-93.26300080797137
-92.36427288513778
-59.31891267295691
-59.43028583368641
-59.17045995639933
-59.06785552337465
-93.09118568717577
-92.11193109317855
-75.54491430328352
-92.68977436481008
-75.70947258595874
-92.66148440632831
-92.15675444542876
-92.03063920182647
-76.22650143239457
-75.45262150215422
-76.23367305281215
-92.74625457126422
-92.56241621811388
-92.96312724806468
-92.6923598815074
-92.9242100043598
-75.86721809010777
-91.95582617473656
-92.5149470590909
-59.22077550263839
-93.21089858853476
-59.608963588262895
-92.98994473739594
-92.93003031549006
-76.574913140739
-38.78709385414686
-61.62211645425919
-55.67748255071251
-53.498634006579096
-78.9224701276454
-61.489929304404086
-79.01838699999291
-78.28726954490435
-72.34677123618481
-78.15386963699302
-28.96839825337156
-45.80448530217109
-45.01821923969874
-72.35317991903099
-78.40618128391452
-55.5061648230394
-61.91807927523314
-78.2880249099843
-45.66461928366744
-62.4462620754839
-78.83273298803181
-39.25259816441712
-78.99741358999472
-71.08214567152461
-62.316364789071486
-77.95340745496105
-62.398190015706405
-28.837100382129396
-55.752536738104254
-62.35588841180447
-39.03804433667256
-70.32135013693821
-53.45356369690444
-39.03750636369159
-62.37262702371436
-78.84551216517877
-78.97032189676258
-78.6697770300542
-62.00172827665051
-72.1738204952961
-78.42593381988479
-78.7386856877356
-78.7706452248483
-72.16107939799848
-69.87880692509123
-87.20629113243126
-86.06737566496486
-78.78488179862688
-87.11518819072376
-86.30674697473
-86.63468904303363
-61.27291054011312
-69.65743249270491
-70.53075409078579
-86.73187200696566
-86.81656680930723
-62.38613895716298
-79.12422158975244
-69.39281471384385
-78.15613573223288
-86.24431660159848
-78.29387652557682
-70.04782870234288
-86.98613032766957
-77.91116324257325
-78.87860851804112
-79.00820145551495
-78.05825015703692
-44.46911346441675
-52.79088301371439
-87.02942671781648
-77.90750120020175
-79.35018937226232
-61.853207154045776
-77.69008649243449
-27.90249754555225
-78.75666024619227
-78.63393400048517
-86.77410172654686
-61.42475457341493
-70.44562537381464
-69.94175730012353
-36.67629193555831
-86.36605849588136
-28.72370402559864
-78.73583988023177
-85.74221853437734
-45.66758741045896
-53.29731037212287
-79.23043820989392
-61.790642287669016
-77.88343038757716
-86.3588480347421
-86.45920550303163
-70.08559405777925
-86.41385693147026
-69.89827714118894
-78.46981803826736
-78.20630635040595
-86.41909057378939
-78.32914737914132
-27.867501475600875
-61.71760549895589
-87.09545942295631
-86.27516193173983
-61.27606185598006
-62.24873323750762
-78.84222403721753
-69.3605728568586
-62.024128358530334
-69.43563834863949
-45.241331939308566
-78.33740248178026
-86.49945840379269
-53.28136828486368
-27.91135091124761
-28.696128272626083
-29.18312831364437
-69.01195535066046
-78.48668650572438
-28.616661315481
-61.82876532557225
-78.60985565160115
-78.45864118581801
-62.202671619861576
-85.85660503945496
-61.795849263224
-46.87609501636598
-87.45861089532445
-63.71613338395673
-79.77648136528535
-87.11151165554566
-80.11938464769753
-46.36657431331696
-87.10527047331175
-70.40425116460699
-86.73935725171805
-37.56990447737462
-30.12620422467171
-69.70594774250822
-80.12104784218286
-87.32442489758319
-69.98686992879345
-87.2143178284382
-87.31638312905739
-80.24002103069301
-69.78203584672275
-63.4762646810691
-37.91441820045611
-79.8495256902579
-69.73076638395332
-80.14612561500996
-70.78429414799464
-37.694503193694345
-63.60319500011451
-80.25233469889201
-86.95199571014246
-80.07089983278809
-86.5318376525845
-80.52465801316578
-63.78523276697297
-37.50562366269651
-37.38241625581031
-46.53795349049005
-87.003410390834
-47.19738314730375
-63.4904061820364
-63.22640985472231
-80.25045005432185
-79.97492209065285
-46.89453914175647
-69.8831330278611
-80.4238814129094
-79.9393689172158
-80.0554580372127
-80.42477416979591
-70.7206420312668
-85.34712955396253
-68.74951931890485
-56.49647916760864
-89.74371374089651
-72.81192016472124
-109.5570986292414
-80.01524339746106
-119.89758860111851
-115.13494162682672
-91.82062568053334
-42.38057249676467
-80.4726259389131
-39.86035458886954
-65.52587912962008
-73.8425064137442
-63.57072067851141
-85.16960194851777
-60.53754089556833
-77.40077210155988
-77.29644012598857
-69.10261539219829
-77.47098540169134
-52.88990714379679
-69.49892437707263
-70.04244984210163
-86.19637323794359
-79.68363928678593
-83.17086768595095
