# Supplementary material for: Fast evaluation of the adsorption energy of organic molecules on metals via graph neural networks
Source: Nat Comput Sci. 2023 May 1;3(5):433–42. doi: 10.1038/s43588-023-00437-y (PMC10766545; doi:10.1038/s43588-023-00437-y)
Supplement: Supplementary file 12 — Source data (.csv) for Supplementary Fig. 7. Four csv files compressed as .zip. [file 43588_2023_437_MOESM12_ESM.zip › SupplementaryFigure7/SupplementaryFigure7a_test.csv]

test_labels
-64.22198508808708
-56.658325556313
-74.15351863755487
-56.36988855994991
-46.6983343665911
-64.06096652849567
-33.22119061035028
-57.41581702085091
-73.33453368736805
-73.29611206141686
-80.85044876925781
-74.14348599218653
-80.683967581003
-47.492683936872254
-22.83929990742945
-40.68944283685687
-80.95645901183332
-63.54254898133149
-72.98560333582346
-73.34060668058137
-65.94713574191826
-49.86650826617142
-22.306873613406424
-64.12778474375318
-63.637374835198216
-49.90637623798921
-32.32111543621522
-81.01248182531117
-63.74106217073199
-56.304568900894765
-64.20325458483819
-57.42680372767768
-63.67706309621417
-49.77091139499362
-66.48668669966548
-72.90538025272608
-40.33177892077947
-80.7007977874506
-80.93206008206732
-42.45115362432762
-66.30767039312684
-80.94747173260498
-64.3203732738159
-80.56050104273481
-63.80453892449998
-56.64831972263687
-63.74803900782888
-81.01769227913974
-49.24384627998779
-74.11302182285874
-40.75193350006384
-63.84110659439898
-23.403448056536945
-32.53789999675155
-23.0808497758826
-59.74710090479539
-57.04264812056135
-56.58802385006129
-64.30259697695351
-56.25759945384334
-57.39920014851646
-73.50099944078383
-59.622405956239845
-39.36930351855062
-80.57569877944707
-66.57700355154304
-80.8753659617878
-56.77965585488846
-47.543450499252685
-66.48529075253384
-55.96855144075403
-73.15178678748269
-80.52737454483474
-56.03715922777042
-73.14009094762902
-80.35354608334637
-72.68334960983421
-80.17058541456367
-80.33499123291347
-56.12419838650749
-56.04953724403072
-56.46782283097605
-80.28409597441043
-54.76280210579898
-73.28363799408082
-82.16610691176356
-94.8276836288619
-71.71510313012426
-73.58317568319458
-94.65692822208484
-82.54825555502202
-111.48985236077216
-68.26367174586733
-72.52135468231695
-66.91495493179639
-83.40050562680403
-84.44838771803461
-73.2858505384003
-84.75377666042073
-90.53849809537564
-77.14407348208078
-111.4493629374074
-77.21852882670385
-57.56647496286064
-64.17294316969196
-72.58648681351272
-58.16971195050314
-64.0022810965894
-76.78711710482156
-68.3923951149452
-84.43830072464152
-71.85138703408481
-54.72788603614004
-68.31215656077677
-63.72141630181829
-56.407386668032586
-56.42486615221583
-56.92080651576907
-82.63935038075783
-76.61643995920014
-80.36251829005585
-111.59754898632356
-72.07548524454339
-110.1665965093348
-94.4609901145609
-56.37204393014736
-56.51098588730224
-68.31102003488326
-82.3278425754255
-80.77078239109392
-94.84065990817862
-56.04800796307836
-101.15294732953544
-113.28997256400451
-115.79943101228037
-113.00045962167952
-113.00729558869624
-118.2414851561998
-102.99101317871828
-100.777771465388
-98.68902643901902
-100.99564356613156
-112.91224132819752
-113.28464384887413
-112.53022022163714
-120.57480846788894
-108.15295436618771
-101.5175770681767
-108.2594220017395
-102.58076472260063
-110.96874205014184
-115.696715274501
-101.22290004900424
-102.3744822294384
-102.48715278621466
-108.71250191876834
-68.48416907359825
-85.58631187752962
-52.9702297562435
-69.51073456517037
-85.85971113776532
-68.57693491993496
-68.95743573108308
-52.05832613307439
-86.24087542959955
-68.52291878045884
-69.15644834259899
-86.11501294054437
-86.0468747204618
-52.929802941803246
-85.8155057587885
-85.64743789806721
-85.73350545904987
-85.88723703548317
-35.71554871357421
-86.4678188678497
-69.3566435671334
-85.7673339885016
-86.16680907190562
-85.88474311332357
-85.6437068699363
-68.88005834679348
-52.9570842009457
-85.48005641666646
-85.94984480056746
-69.02330002981023
-69.14059437160392
-86.08062788731922
-85.57353965692982
-85.89684286769716
-69.1795959634432
-85.58955362850975
-68.87422180371982
-68.87822732560772
-53.15041360328178
-68.58770742308019
-89.71755248584805
-90.4261556557408
-90.6369019333356
-91.13015706968211
-90.61503634616317
-90.2656321704228
-56.98599979755068
-90.78749842584534
-91.75028223499862
-90.33196980421349
-74.4255752841872
-74.63716895618387
-91.2907338885284
-90.92109659535096
-75.30410762595278
-74.75926215609871
-74.78104397484901
-90.94363348932508
-91.2160715866271
-74.63105777442516
-90.91708382705974
-74.53382104218065
-90.81700114238332
-74.10826876200645
-74.29566191075946
-57.46831924174967
-90.52423137655931
-90.80191007272764
-90.98109449582284
-73.84185793311292
-90.32564514341357
-90.97722665559763
-57.360309571575726
-73.47596739276155
-90.85721578213496
-90.8769225208364
-58.017604727833486
-58.64533571805328
-90.64529384806885
-91.4891891067025
-91.14924583511016
-58.48154033671744
-90.81930491892037
-58.20395323508683
-57.939502413357786
-91.52440662673872
-74.4365844548642
-90.4369580140676
-90.46512623297394
-90.91274294162712
-91.29328926018798
-74.62739558712559
-90.68154905305757
-90.40672254122796
-90.57183039112942
-74.9730454013164
-41.45979000056059
-90.37764765234078
-40.67879468199226
-89.81188210601681
-57.61805312241063
-72.5407562206274
-73.95288848389441
-91.0424268939264
-90.72930922763705
-91.80606794616052
-73.66642758171113
-91.26395466020654
-91.0048070462683
-90.36904124406988
-90.53523199648043
-91.54665366458084
-91.16020935344636
-90.76653255210658
-91.33773811831566
-41.66177334757322
-90.4486461727338
-91.12448864316502
-90.17232516268768
-90.52818269535057
-90.23885294210096
-75.0979003504568
-74.0742416811043
-91.79823255520068
-90.59215510310425
-41.257797378151736
-90.89900955809368
-91.39009077345032
-58.75038885568097
-90.97039068858088
-89.6788021992752
-51.21207840207353
-67.56849645114494
-83.79514359107748
-50.48919575969467
-67.58277882219238
-84.29220627757377
-84.4039539324258
-84.23354287473353
-83.45622988846594
-84.21866629861552
-83.59288777930078
-84.30900517955911
-83.77011161551923
-83.83298488882042
-84.24582697760707
-83.58929472268869
-83.51264168887292
-84.21623266653137
-33.599956052836205
-50.47768731183032
-83.96138767701632
-50.51043641704655
-33.840237510855786
-66.8928986192891
-84.41842702880808
-67.34062199499886
-83.8220294864559
-50.29046343905839
-67.31945785966582
-83.65776105991267
-83.98696110382912
-75.9958649371668
-42.75198718774345
-42.88801551105962
-92.31394922292702
-76.15816495071772
-92.52486477650292
-92.1920310961159
-92.22914195640624
-92.64967450808672
-75.85581196145802
-93.10081586730485
-43.12352709657125
-92.74040875279434
-75.58569329292413
-59.46038797270535
-76.2480696271756
-92.37831815386926
-92.69845613567531
-93.22106210394668
-59.69027287098288
-43.26832530701677
-76.40473947521883
-75.84868613830929
-92.09134667010947
-93.00197492629786
-92.7088005213136
-92.33767800531588
-92.87490895458268
-42.93217567247984
-92.24607187336323
-59.45898854730012
-59.45528070765977
-92.49052494083436
-76.14220431266608
-76.44693760048165
-92.56297274188728
-43.21920280861696
-75.95568855842458
-55.50971961864207
-62.355773628776205
-78.81019609405769
-71.04170233528484
-79.06983936198162
-22.37074862949976
-45.60892052934514
-72.59660339034727
-78.91269675858712
-55.88220213961108
-45.622692173888026
-78.37905132967296
-45.484001811855705
-78.94170382113941
-37.264335824186674
-61.23702982924692
-28.174730424712838
-62.13589108590122
-77.88948084447622
-78.61268638658612
-78.83542633121021
-78.18661526393566
-61.37666280342046
-79.01195509242416
-37.134941728019385
-39.08425204180912
-78.21575913858226
-78.97955323485405
-20.567537400475885
-38.92304565544418
-44.63821321296791
-70.43804925916487
-45.101746501540674
-78.01174158123536
-28.819732202700838
-72.29946135310637
-62.25506949255282
-72.01563263445765
-44.73245123859897
-78.77887713899668
-39.15379432499503
-61.64212812161145
-78.97283147115331
-55.751590647689454
-61.93682832927448
-78.09193433813493
-86.35903122381751
-70.33745570305584
-86.22666204431152
-44.85432066957992
-78.41859408291066
-61.86431560044798
-46.19666296759624
-78.59699995243534
-78.0028383602853
-78.64416476251972
-78.45161449346642
-77.84171313363731
-61.99800536449129
-45.7689906796727
-86.3375320147959
-78.76335882140245
-62.07720217572137
-36.282500351190265
-69.16104893912586
-86.62476320964993
-77.97405216810557
-53.60295902560324
-69.77391813589037
-78.00383778422838
-62.4891886092064
-78.6486204309806
-69.66929630418707
-53.09827428226026
-78.47603603201071
-27.731199528096116
-87.19179484755841
-86.00236557225867
-70.3197021598998
-85.77037052134028
-86.27315496788196
-69.7083816644485
-36.32911385491161
-45.47848990764987
-69.80687709694615
-28.84521635382498
-86.76759387667153
-86.12177238554227
-86.42279841342975
-53.75587900486698
-77.78479756327295
-69.47647849792395
-53.44305003528507
-87.16811360157521
-87.022705533828
-78.66153699993413
-70.2904739371188
-37.047270682914586
-53.37512978701375
-78.92328636251307
-86.576797816929
-62.4878610681219
-70.46583559261731
-78.11444108707133
-86.41886912370455
-78.03457644731316
-77.69013228970334
-78.67852025041941
-45.016728219755805
-78.16651895859286
-78.17240129893537
-78.86339570881
-61.94425212452688
-70.22078701572303
-86.60730691395725
-86.15152785662735
-78.64891028711259
-62.09543992354588
-53.43330043442961
-62.0243219824265
-77.62680800026078
-86.99830660406201
-86.96811634877895
-61.15890896397877
-79.03860446519889
-78.48847201949741
-79.25466148684393
-46.50255625965201
-79.98758706448382
-86.56279776575411
-80.18027472534368
-79.84516161633474
-63.66949437289577
-80.36179364972588
-86.58786800232178
-53.57757574441303
-79.831229971207
-87.18622613155071
-80.15945435938318
-46.70887353555008
-70.61091612293538
-46.81795915168596
-53.63756205063965
-70.59167474825387
-80.12789134545903
-37.40624938640667
-46.655025222774384
-80.25256368523628
-69.94363411857813
-63.256149093864
-79.86033616455643
-46.98915050208552
-63.34135462271013
-63.48072440751582
-63.01623923140562
-79.85684977500091
-86.61086982553161
-70.72330479462329
-63.60693762249071
-53.67203522012892
-70.29613497230454
-29.94998097182088
-63.21807475179094
-63.09378792066923
-70.89069366735541
-80.17289730707239
-46.249027216976174
-53.476756825161374
-80.08571611883065
-79.94997417337288
-79.88856525325048
-69.95330806698314
-63.488781248560485
-47.0011250386101
-37.4584721859942
-87.01973740703647
-69.85466770641949
-84.60803235956041
-68.15811918612422
-89.44857063306381
-73.20189668079611
-88.98917417120674
-54.31266017052394
-62.425114172094254
-110.38328599705984
-100.47243469710564
-91.51001005237526
-58.74020794890112
-22.141984894740744
-46.97414754869396
-57.1746752698316
-80.34122487888794
-65.44931769034201
-85.71219639565084
-52.38689776889669
-77.7752456442995
-77.11327365935216
-60.80086127838263
-77.5875626394145
-69.29757697441357
-77.65847014498206
-62.80445121087246
-46.59744356301872
-86.75339556390236
-82.99684849912774
