# Supplementary material for: Fast evaluation of the adsorption energy of organic molecules on metals via graph neural networks
Source: Nat Comput Sci. 2023 May 1;3(5):433–42. doi: 10.1038/s43588-023-00437-y (PMC10766545; doi:10.1038/s43588-023-00437-y)
Supplement: Supplementary file 13 — Source data for Supplementary Figs. 23 and 24. csv files compressed as .zip. [file 43588_2023_437_MOESM13_ESM.zip]

Archive with 39 entries (25 files):
- SIfigures/benchmark_results/
- SIfigures/benchmark_results/lmdb_cross_cofe_ensemble/
- SIfigures/benchmark_results/lmdb_cross_cofe_ensemble/dpp/
- SIfigures/benchmark_results/lmdb_cross_cofe_ensemble/dpp/boxplot.csv
- SIfigures/benchmark_results/lmdb_cross_cofe_ensemble/dpp/ERROR.csv
- SIfigures/benchmark_results/lmdb_cross_cofe_ensemble/dpp/SEM.csv
- SIfigures/benchmark_results/lmdb_cross_cofe_ensemble/painn/
- SIfigures/benchmark_results/lmdb_cross_cofe_ensemble/painn/ERROR.csv
- SIfigures/benchmark_results/lmdb_cross_cofe_ensemble/painn/boxplot.csv
- SIfigures/benchmark_results/lmdb_cross_cofe_ensemble/painn/SEM.csv
- SIfigures/benchmark_results/lmdb_cross_cofe_ensemble_init/
- SIfigures/benchmark_results/lmdb_cross_cofe_ensemble_init/dpp/
- SIfigures/benchmark_results/lmdb_cross_cofe_ensemble_init/dpp/SEM.csv
- SIfigures/benchmark_results/lmdb_cross_cofe_ensemble_init/dpp/boxplot.csv
- SIfigures/benchmark_results/lmdb_cross_cofe_ensemble_init/dpp/ERROR.csv
- SIfigures/benchmark_results/lmdb_cross_cofe_ensemble_init/painn/
- SIfigures/benchmark_results/lmdb_cross_cofe_ensemble_init/painn/SEM.csv
- SIfigures/benchmark_results/lmdb_cross_cofe_ensemble_init/painn/ERROR.csv
- SIfigures/benchmark_results/lmdb_cross_cofe_ensemble_init/painn/boxplot.csv
- SIfigures/benchmark_results/lmdb_cross_cofe_fstruct/
- SIfigures/benchmark_results/lmdb_cross_cofe_fstruct/dpp/
- SIfigures/benchmark_results/lmdb_cross_cofe_fstruct/dpp/ERROR.csv
- SIfigures/benchmark_results/lmdb_cross_cofe_fstruct/dpp/boxplot.csv
- SIfigures/benchmark_results/lmdb_cross_cofe_fstruct/dpp/SEM.csv
- SIfigures/benchmark_results/lmdb_cross_cofe_fstruct/painn/
- SIfigures/benchmark_results/lmdb_cross_cofe_fstruct/painn/boxplot.csv
- SIfigures/benchmark_results/lmdb_cross_cofe_fstruct/painn/ERROR.csv
- SIfigures/benchmark_results/lmdb_cross_cofe_fstruct/painn/SEM.csv
- SIfigures/benchmark_results/lmdb_cross_cofe/
- SIfigures/benchmark_results/lmdb_cross_cofe/dpp/
- SIfigures/benchmark_results/lmdb_cross_cofe/dpp/ERROR.csv
- SIfigures/benchmark_results/lmdb_cross_cofe/dpp/boxplot.csv
- SIfigures/benchmark_results/lmdb_cross_cofe/dpp/SEM.csv
- SIfigures/benchmark_results/lmdb_cross_cofe/painn/
- SIfigures/benchmark_results/lmdb_cross_cofe/painn/ERROR.csv
- SIfigures/benchmark_results/lmdb_cross_cofe/painn/SEM.csv
- SIfigures/benchmark_results/lmdb_cross_cofe/painn/boxplot.csv
- SIfigures/benchmark_results/lmdb_cross_cofe/gemnet/
- SIfigures/benchmark_results/lmdb_cross_cofe/gemnet/boxplot.csv
