# Supplementary material for: Fast evaluation of the adsorption energy of organic molecules on metals via graph neural networks
Source: Nat Comput Sci. 2023 May 1;3(5):433–42. doi: 10.1038/s43588-023-00437-y (PMC10766545; doi:10.1038/s43588-023-00437-y)
Supplement: Supplementary file 13 — Source data for Supplementary Figs. 23 and 24. csv files compressed as .zip. [file 43588_2023_437_MOESM13_ESM.zip › SIfigures/benchmark_results/lmdb_cross_cofe_ensemble/dpp/boxplot.csv]

rh-49X7-a	-85.82257256	-85.7216567993164	Amides	4
co-49X3-a	-86.17996831	-86.1446533203125	Amides	4
pd-25X2-a	-52.90989274	-52.885623931884766	Amides	4
ir-49X7-a	-85.84467221	-85.81700897216797	Amides	4
os-49X7-a	-85.9533859	-85.90782165527344	Amides	4
zn-49X3-a	-85.85211322	-85.82032775878906	Amides	4
os-25X1-a	-52.39127664	-52.3466911315918	Amides	4
au-49X7-a	-85.57354119	-85.49627685546875	Amides	4
ag-37X1-a	-68.80022886	-68.84105682373047	Amides	4
co-49X2-a	-85.69847248	-85.67862701416016	Amides	4
cd-49X2-a	-85.35151968	-85.42227172851562	Amides	4
fe-13X1-a	-36.23795762	-36.408935546875	Amides	4
fe-37X2-a	-69.63304679	-69.58612823486328	Amides	4
au-49X5-a	-85.23628929	-85.35944366455078	Amides	4
fe-37X1-a	-69.41206541	-69.39923095703125	Amides	4
ir-49X5-a	-85.26634593	-85.56619262695312	Amides	4
rh-37X2-a	-69.54977468	-69.57194519042969	Amides	4
rh-49X1-a	-85.80836362	-85.85962677001953	Amides	4
ag-49X4-a	-85.88723524	-85.88644409179688	Amides	4
ru-49X3-a	-86.32563615	-86.27838134765625	Amides	4
pt-25X2-a	-52.88204531	-52.882911682128906	Amides	4
co-49X8-a	-85.34212478	-85.50057983398438	Amides	4
cd-49X7-a	-85.5136416	-85.50749206542969	Amides	4
pt-49X1-a	-85.7593302	-85.86109161376953	Amides	4
ag-25X2-a	-52.6015643	-52.576393127441406	Amides	4
cd-37X2-a	-69.09155689	-69.05690002441406	Amides	4
os-49X6-a	-86.52287297	-86.37110137939453	Amides	4
fe-25X2-a	-52.95708385	-53.00254821777344	Amides	4
pd-49X2-a	-85.78802525	-85.81379699707031	Amides	4
pd-49X4-a	-86.15684252	-86.1895980834961	Amides	4
cu-13X1-a	-35.84506026	-35.97765350341797	Amides	4
os-37X4-a	-69.25484633	-69.19954681396484	Amides	4
ag-37X3-a	-68.5877039	-68.58686828613281	Amides	4
fe-37X4-a	-69.61865113	-69.59330749511719	Amides	4
au-25X1-a	-52.04533114	-52.1098747253418	Amides	4
os-25X2-a	-53.15041275	-53.0325813293457	Amides	4
ir-49X6-a	-86.27935028	-86.22734832763672	Amides	4
49X5	-84.81148127	-84.84031677246094	Amides	4
co-49X1-a	-85.76028594	-85.77129364013672	Amides	4
ru-49X1-a	-85.85970688	-85.86791229248047	Amides	4
cu-49X7-a	-85.59496346	-85.5384750366211	Amides	4
fe-25X1-a	-52.67381982	-52.67470169067383	Amides	4
ag-49X3-a	-85.89683967	-85.87559509277344	Amides	4
fe-49X1-a	-85.85019609	-85.87825012207031	Amides	4
ru-49X5-a	-85.75696474	-85.80598449707031	Amides	4
pd-38Z3-a	-74.67326195	-74.58432006835938	Amidines	4
au-38Z9-a	-73.56135742	-73.52809143066406	Amidines	4
38Z8	-73.20189653	-73.30586242675781	Amidines	4
cu-4aZ2-a	-90.97039113	-90.94769287109375	Amidines	4
au-38Z8-a	-73.95288674	-73.85723876953125	Amidines	4
au-38Z1-a	-74.07424262	-74.00401306152344	Amidines	4
cd-26Z4-a	-56.94980298	-56.929237365722656	Amidines	4
pt-14Z1-a	-41.25168778	-41.23656463623047	Amidines	4
rh-38Z9-a	-74.3323491	-74.25288391113281	Amidines	4
cu-38Z9-a	-73.13762436	-73.4553451538086	Amidines	4
ir-38Z9-a	-74.45458241	-74.40962219238281	Amidines	4
co-4aZb-a	-91.02257613	-91.1876220703125	Amidines	4
ag-38Z9-a	-73.6664285	-73.72860717773438	Amidines	4
pt-26Z1-a	-58.17394882	-58.014915466308594	Amidines	4
cd-38Z6-a	-73.75733906	-73.72073364257812	Amidines	4
ni-4aZn-a	-90.92109794	-90.87454223632812	Amidines	4
pd-4aZa-a	-91.21607412	-91.19149017333984	Amidines	4
co-4aZd-a	-90.77260277	-90.7380599975586	Amidines	4
rh-4aZ6-a	-90.81699953	-90.71099853515625	Amidines	4
co-4aZg-a	-90.71274312	-90.68780517578125	Amidines	4
co-26Z1-a	-57.81319096	-57.81124496459961	Amidines	4
4aZ7	-89.74371693	-89.90270233154297	Amidines	4
ag-4aZc-a	-90.52423151	-90.45967864990234	Amidines	4
cu-4aZb-a	-90.80191226	-90.90001678466797	Amidines	4
ag-4aZm-a	-89.76174942	-89.78543090820312	Amidines	4
os-4aZo-a	-91.29073291	-91.31282806396484	Amidines	4
rh-38Z5-a	-74.7111244	-74.61625671386719	Amidines	4
pt-38Za-a	-74.24583076	-74.20826721191406	Amidines	4
4aZ4	-90.14320214	-90.25220489501953	Amidines	4
ir-38Z2-a	-75.24448854	-75.07600402832031	Amidines	4
ag-4aZn-a	-90.33563383	-90.40824127197266	Amidines	4
os-26Z2-a	-58.75039005	-58.55234909057617	Amidines	4
4aZo	-89.59802192	-89.79417419433594	Amidines	4
ag-4aZ4-a	-90.97425479	-90.95767211914062	Amidines	4
pt-26Z2-a	-58.60301701	-58.4207763671875	Amidines	4
ir-38Za-a	-74.26011001	-74.26171112060547	Amidines	4
ru-4aZ9-a	-91.5244032	-91.49404907226562	Amidines	4
os-38Z6-a	-74.56481933	-74.5641860961914	Amidines	4
ir-38Z5-a	-74.8288993	-74.7509765625	Amidines	4
cu-4aZh-a	-90.64086856	-90.69129180908203	Amidines	4
os-4aZe-a	-91.33774112	-91.14607238769531	Amidines	4
au-26Z4-a	-57.17919537	-57.129661560058594	Amidines	4
cd-4aZ3-a	-90.73349255	-90.64010620117188	Amidines	4
ni-38Za-a	-74.01324486	-74.06236267089844	Amidines	4
ag-4aZd-a	-90.32017132	-90.21083068847656	Amidines	4
pd-26Z4-a	-57.70474245	-57.69266891479492	Amidines	4
ru-4aZd-a	-90.95078566	-90.83035278320312	Amidines	4
26Z1	-56.49648025	-56.60717010498047	Amidines	4
4aZ8	-89.76359319	-89.95626068115234	Amidines	4
cd-4aZa-a	-90.42615324	-90.42072296142578	Amidines	4
cu-4aZ7-a	-90.46891482	-90.47535705566406	Amidines	4
pd-4aZ5-a	-91.25739587	-91.09536743164062	Amidines	4
ag-38Z4-a	-73.95858997	-73.97666931152344	Amidines	4
4aZc	-89.88367801	-90.04093933105469	Amidines	4
cd-38Z7-a	-73.3884117	-73.35124969482422	Amidines	4
fe-4aZ2-a	-91.60113449	-91.48863220214844	Amidines	4
fe-4aZa-a	-91.48919046	-91.43582916259766	Amidines	4
pd-4aZj-a	-91.15609035	-91.01875305175781	Amidines	4
ni-38Z8-a	-74.3852937	-74.34944915771484	Amidines	4
os-14Z1-a	-41.66177404	-41.709129333496094	Amidines	4
rh-26Z4-a	-57.40867474	-57.441497802734375	Amidines	4
co-4aZ5-a	-90.6605502	-90.68650817871094	Amidines	4
os-4aZ2-a	-91.67191573	-91.45828247070312	Amidines	4
au-4aZf-a	-90.68733164	-90.5171890258789	Amidines	4
ir-4aZm-a	-90.58440933	-90.70970153808594	Amidines	4
cd-4aZd-a	-90.08875224	-90.04222869873047	Amidines	4
cd-4aZ8-a	-90.24679597	-90.21868896484375	Amidines	4
au-26Z1-a	-57.36030811	-57.3338737487793	Amidines	4
pd-4aZo-a	-90.94363475	-90.80130767822266	Amidines	4
os-4aZf-a	-91.37285146	-91.29015350341797	Amidines	4
ag-4aZ1-a	-90.75275697	-90.72553253173828	Amidines	4
ru-38Z3-a	-74.56758594	-74.54764556884766	Amidines	4
pt-4aZ5-a	-91.2835475	-91.12579345703125	Amidines	4
ag-4aZf-a	-90.64529426	-90.53209686279297	Amidines	4
ag-38Za-a	-73.51203677	-73.51373291015625	Amidines	4
ni-4aZd-a	-90.85748349	-90.7932357788086	Amidines	4
pt-4aZj-a	-91.27077745	-91.1638412475586	Amidines	4
ir-38Z6-a	-74.43844998	-74.53117370605469	Amidines	4
pd-4aZe-a	-91.11894062	-90.98851013183594	Amidines	4
ni-4aZf-a	-91.11418085	-91.0720443725586	Amidines	4
pt-4aZe-a	-91.23357329	-91.1027603149414	Amidines	4
fe-4aZm-a	-90.78559058	-90.7939682006836	Amidines	4
ni-4aZ8-a	-90.86302225	-90.85359954833984	Amidines	4
pd-4aZ9-a	-91.32793731	-91.1358413696289	Amidines	4
ni-26Z1-a	-57.93950348	-57.860748291015625	Amidines	4
cd-4aZn-a	-90.1571154	-90.23423767089844	Amidines	4
os-38Z5-a	-75.09906452	-74.92155456542969	Amidines	4
ir-38Z1-a	-74.5484971	-74.69520568847656	Amidines	4
pd-4aZm-a	-90.45305623	-90.4327621459961	Amidines	4
cu-4aZf-a	-90.8566664	-90.7946548461914	Amidines	4
rh-4aZl-a	-90.34004482	-90.5	Amidines	4
cd-4aZe-a	-90.44864609	-90.20362854003906	Amidines	4
co-4aZj-a	-90.88096091	-90.91058349609375	Amidines	4
cd-38Z4-a	-72.33632243	-72.44165802001953	Amidines	4
rh-4aZe-a	-91.11382166	-90.94730377197266	Amidines	4
co-4aZ8-a	-90.83593877	-90.7686996459961	Amidines	4
ru-4aZ1-a	-91.65648108	-91.62394714355469	Amidines	4
pt-4aZo-a	-91.0310185	-90.95842742919922	Amidines	4
fe-4aZb-a	-91.56275731	-91.5505142211914	Amidines	4
au-4aZh-a	-90.43132378	-90.34034729003906	Amidines	4
ir-26Z2-a	-58.62936723	-58.46315383911133	Amidines	4
pt-4aZf-a	-91.29329108	-91.18714141845703	Amidines	4
ru-4aZh-a	-90.97722872	-90.88301086425781	Amidines	4
ir-4aZ1-a	-91.14362455	-91.326171875	Amidines	4
ni-38Z2-a	-74.97598917	-74.86280822753906	Amidines	4
pt-4aZi-a	-90.99794124	-90.90696716308594	Amidines	4
26Z4	-56.48695894	-56.62826919555664	Amidines	4
4aZn	-89.52619563	-89.70703887939453	Amidines	4
os-4aZj-a	-91.33333578	-91.15160369873047	Amidines	4
rh-38Z2-a	-75.06958689	-74.96782684326172	Amidines	4
zn-4aZl-a	-89.77402066	-89.8020248413086	Amidines	4
cd-4aZm-a	-89.57071032	-89.61026000976562	Amidines	4
ni-4aZ4-a	-91.60713538	-91.5089111328125	Amidines	4
ni-4aZh-a	-90.78189939	-90.73702239990234	Amidines	4
ag-4aZe-a	-90.46977521	-90.39356994628906	Amidines	4
cu-38Z3-a	-74.19752358	-74.2353744506836	Amidines	4
zn-4aZa-a	-90.57183241	-90.59661102294922	Amidines	4
pt-55N1-a	-71.45022185	-71.98983001708984	Aromatics	4
cd-6611-b	-83.20951089	-83.42719268798828	Aromatics	4
pd-44S1-a	-56.50189042	-56.41987991333008	Aromatics	4
au-44S1-b	-54.76280166	-54.797035217285156	Aromatics	4
ag-44S1-a	-54.72868331	-54.778778076171875	Aromatics	4
ag-45N1-b	-62.94229245	-62.96785354614258	Aromatics	4
pd-5601-a	-68.26367459	-68.17896270751953	Aromatics	4
ni-67N1-a	-90.22604153	-90.37366485595703	Aromatics	4
cd-44S1-b	-54.56875953	-54.37286376953125	Aromatics	4
pd-5601-b	-68.28000975	-68.17962646484375	Aromatics	4
rh-67N1-b	-90.56137233	-90.33233642578125	Aromatics	4
fe-8a02-a	-111.54670442	-111.63249206542969	Aromatics	4
au-7801-a	-93.40189676	-93.265625	Aromatics	4
cu-8a02-a	-110.21726556	-110.43852233886719	Aromatics	4
ag-67N1-a	-88.93516647	-89.0545654296875	Aromatics	4
rh-8a02-a	-111.69599565	-111.45471954345703	Aromatics	4
pt-44S1-a	-56.43086516	-56.515228271484375	Aromatics	4
os-7801-a	-94.94402887	-94.81837463378906	Aromatics	4
pt-8a03-b	-111.15954575	-111.22157287597656	Aromatics	4
ru-8a03-b	-111.62821156	-111.5063705444336	Aromatics	4
zn-66S1-a	-80.42593431	-80.5079116821289	Aromatics	4
fe-67N1-b	-90.41465648	-90.65951538085938	Aromatics	4
ni-55N1-b	-73.17315857	-73.1009292602539	Aromatics	4
ni-55N1-a	-72.66385893	-73.04902648925781	Aromatics	4
cd-44S1-a	-54.55533239	-54.37264633178711	Aromatics	4
os-66S1-b	-82.45277269	-82.44554901123047	Aromatics	4
au-8a01-a	-110.12122274	-109.9859848022461	Aromatics	4
ir-55N1-a	-71.57487019	-72.8363037109375	Aromatics	4
ag-8a02-b	-110.15651844	-110.27526092529297	Aromatics	4
ru-8a02-b	-111.66475073	-111.49542236328125	Aromatics	4
zn-8a01-a	-109.97135908	-110.04373168945312	Aromatics	4
fe-45N1-a	-64.17294641	-64.33908081054688	Aromatics	4
ru-7801-b	-95.01399916	-94.8973388671875	Aromatics	4
ag-44S1-b	-54.72788647	-54.759708404541016	Aromatics	4
rh-67N1-a	-90.53849963	-90.41680908203125	Aromatics	4
rh-5601-b	-68.29434908	-68.29222106933594	Aromatics	4
zn-4411-a	-56.78240681	-56.78091812133789	Aromatics	4
ni-66S1-a	-82.20213791	-82.06149291992188	Aromatics	4
44S1	-54.31266135	-54.37957763671875	Aromatics	4
pd-8a02-b	-111.48985461	-111.3810806274414	Aromatics	4
ag-8a03-b	-110.16659466	-110.33504486083984	Aromatics	4
cd-8a02-b	-109.96451068	-109.97378540039062	Aromatics	4
cu-45N1-b	-63.03930684	-63.12643051147461	Aromatics	4
cd-66S1-b	-80.37375543	-80.42027282714844	Aromatics	4
au-44S1-a	-54.75984385	-54.762908935546875	Aromatics	4
cu-7801-a	-93.43653651	-93.66049194335938	Aromatics	4
co-67N1-b	-89.99139614	-89.99749755859375	Aromatics	4
co-66S1-b	-82.05325153	-81.99979400634766	Aromatics	4
au-6601-b	-76.61644032	-76.92249298095703	Aromatics	4
ag-67N1-b	-88.9781367	-89.10570526123047	Aromatics	4
ru-8a01-b	-111.66216518	-111.56664276123047	Aromatics	4
ni-8a03-a	-111.31095768	-111.24229431152344	Aromatics	4
fe-5601-b	-68.18478654	-68.32550048828125	Aromatics	4
os-45N1-b	-63.89115523	-63.74273681640625	Aromatics	4
os-5601-b	-68.49868612	-68.47474670410156	Aromatics	4
ir-8a03-b	-111.51795739	-111.47805786132812	Aromatics	4
pd-8a01-a	-110.67802909	-110.36219024658203	Aromatics	4
co-8a03-a	-111.03772016	-111.19931030273438	Aromatics	4
ni-7801-a	-94.65692633	-94.65263366699219	Aromatics	4
pt-6611-a	-84.48622488	-84.5854263305664	Aromatics	4
au-8a01-b	-110.1828144	-110.23056030273438	Aromatics	4
cu-6601-a	-76.5497222	-76.57426452636719	Aromatics	4
au-45N1-a	-62.97161195	-63.02021408081055	Aromatics	4
fe-6611-a	-84.72343946	-84.76288604736328	Aromatics	4
pt-66S1-b	-81.7490024	-82.1084213256836	Aromatics	4
cd-6601-b	-76.40742722	-76.58084106445312	Aromatics	4
cd-6611-a	-83.18059196	-83.39469146728516	Aromatics	4
rh-7801-a	-95.02758196	-94.79454803466797	Aromatics	4
pt-8a02-a	-111.47588271	-111.32132720947266	Aromatics	4
ag-8a03-a	-110.11921896	-110.31787109375	Aromatics	4
rh-66S1-a	-82.71021768	-82.4295654296875	Aromatics	4
ni-6601-a	-76.92704222	-76.9512939453125	Aromatics	4
ag-8a01-a	-110.07987855	-109.9930419921875	Aromatics	4
au-7801-b	-93.40338217	-93.5027084350586	Aromatics	4
os-8a02-b	-111.59755238	-111.48114776611328	Aromatics	4
au-a801-a	-120.54957295	-120.38900756835938	Aromatics	4
ir-86S1-a	-101.22290182	-101.20055389404297	Aromatics	4
au-86S1-a	-98.81088783	-98.5949935913086	Aromatics	4
ir-87N1-a	-108.6284264	-108.61428833007812	Aromatics	4
au-97N1-a	-115.75444121	-115.3037109375	Aromatics	4
co-8612-a	-102.14062263	-102.17244720458984	Aromatics	4
rh-9801-a	-113.28997108	-113.10636901855469	Aromatics	4
pd-87N1-a	-108.69458916	-108.42575073242188	Aromatics	4
au-97N2-a	-115.72877851	-115.60762786865234	Aromatics	4
os-86S2-a	-101.44506507	-101.34561157226562	Aromatics	4
ru-9801-a	-112.91224148	-113.1023178100586	Aromatics	4
zn-8612-a	-100.3662098	-100.49644470214844	Aromatics	4
pt-87N2-a	-108.18585833	-108.31471252441406	Aromatics	4
cu-9801-a	-111.05416779	-111.43464660644531	Aromatics	4
rh-97N1-a	-118.42499027	-117.80381774902344	Aromatics	4
rh-87N2-a	-108.96522039	-108.51655578613281	Aromatics	4
97N1	-115.13493741	-115.28765869140625	Aromatics	4
ni-97N2-a	-117.85779858	-118.0300064086914	Aromatics	4
os-8611-a	-103.08208228	-102.90857696533203	Aromatics	4
ir-a801-a	-122.86741034	-122.65374755859375	Aromatics	4
pd-8611-a	-102.58076513	-102.66392517089844	Aromatics	4
fe-97N1-a	-118.00086447	-117.87744903564453	Aromatics	4
8612	-99.91687006	-100.40727233886719	Aromatics	4
cd-86S1-a	-98.55353713	-98.33250427246094	Aromatics	4
rh-87N1-a	-108.71249873	-108.48233032226562	Aromatics	4
ir-97N2-a	-117.16529073	-117.89136505126953	Aromatics	4
os-97N2-a	-118.07029169	-118.16126251220703	Aromatics	4
pt-87N1-a	-108.47604352	-108.18571472167969	Aromatics	4
87N2	-105.94253455	-106.3984375	Aromatics	4
pt-9801-a	-112.91067953	-112.75607299804688	Aromatics	4
fe-9802-a	-112.87798968	-113.18405151367188	Aromatics	4
ni-86S2-a	-100.67704769	-100.83436584472656	Aromatics	4
zn-97N1-a	-115.59760193	-115.38609313964844	Aromatics	4
os-49_7-a	-92.79324872	-92.72136688232422	Carbamates	4
ir-37_2-a	-76.24674724	-76.25379943847656	Carbamates	4
fe-49_6-a	-92.22453993	-92.23322296142578	Carbamates	4
ni-25_2-a	-59.4552794	-59.50094985961914	Carbamates	4
ru-49_4-a	-92.98224528	-93.03086853027344	Carbamates	4
49_1	-92.13741784	-92.3890609741211	Carbamates	4
ir-49_6-a	-92.48672442	-92.6003646850586	Carbamates	4
cu-25_2-a	-59.31891115	-59.33507537841797	Carbamates	4
ni-49_7-a	-92.59596674	-92.60107421875	Carbamates	4
49_5	-91.78143384	-92.02275848388672	Carbamates	4
cd-49_5-a	-92.19203245	-92.3268051147461	Carbamates	4
ni-49_2-a	-92.79083054	-92.77921295166016	Carbamates	4
ir-49_4-a	-93.00197322	-92.86112976074219	Carbamates	4
ag-49_6-a	-92.24606987	-92.15666198730469	Carbamates	4
ni-49_5-a	-92.56296922	-92.61217498779297	Carbamates	4
zn-25_2-a	-59.17045791	-59.149070739746094	Carbamates	4
ir-49_3-a	-93.05253352	-93.00994110107422	Carbamates	4
ni-25_1-a	-59.29435071	-59.298404693603516	Carbamates	4
ag-25_1-a	-59.16382761	-59.20807647705078	Carbamates	4
ag-49_8-a	-91.9205943	-92.01736450195312	Carbamates	4
ni-49_8-a	-92.16534727	-92.30957794189453	Carbamates	4
ir-25_2-a	-59.4589876	-59.46378707885742	Carbamates	4
rh-49_3-a	-93.03084933	-92.99020385742188	Carbamates	4
49_7	-91.88070494	-92.037353515625	Carbamates	4
co-49_1-a	-92.87491036	-92.97901916503906	Carbamates	4
pt-37_4-a	-75.84021079	-75.87495422363281	Carbamates	4
37_2	-75.51806628	-75.60607147216797	Carbamates	4
cu-49_1-a	-92.74625431	-92.90074157714844	Carbamates	4
rh-37_1-a	-76.14220518	-76.24542236328125	Carbamates	4
zn-49_8-a	-91.88954435	-91.99180603027344	Carbamates	4
ru-49_5-a	-92.64967363	-92.65705108642578	Carbamates	4
37_1	-75.40830914	-75.65272521972656	Carbamates	4
pt-49_3-a	-92.9624765	-92.94847106933594	Carbamates	4
37_4	-75.1669493	-75.29215240478516	Carbamates	4
ru-37_1-a	-76.23367404	-76.269775390625	Carbamates	4
ag-49_7-a	-92.33767873	-92.35964965820312	Carbamates	4
au-49_8-a	-91.95582269	-92.03504180908203	Carbamates	4
co-37_2-a	-76.1860868	-76.24723052978516	Carbamates	4
os-37_1-a	-76.32243939	-76.3390884399414	Carbamates	4
au-37_1-a	-75.91073998	-76.04601287841797	Carbamates	4
pt-49_8-a	-92.11193268	-92.22823333740234	Carbamates	4
ru-49_2-a	-92.88652762	-92.89871215820312	Carbamates	4
13_1	-42.38057294	-42.49155044555664	Carbamates	4
rh-49_8-a	-92.16130614	-92.23236083984375	Carbamates	4
au-49_1-a	-92.60996358	-92.78294372558594	Carbamates	4
co-4a13-a	-80.94747498	-80.97762298583984	$C_{x}H_{y}O_{(0,1)}$	4
ru-4804-a	-66.49335522	-66.61004638671875	$C_{x}H_{y}O_{(0,1)}$	4
cd-3611-b	-56.23245455	-56.303794860839844	$C_{x}H_{y}O_{(0,1)}$	4
au-1211-a	-22.2918857	-22.596120834350586	$C_{x}H_{y}O_{(0,1)}$	4
rh-3611-b	-56.68447401	-56.731529235839844	$C_{x}H_{y}O_{(0,1)}$	4
cu-4a13-a	-80.86857307	-80.92919921875	$C_{x}H_{y}O_{(0,1)}$	4
rh-3811-a	-63.70697633	-63.798709869384766	$C_{x}H_{y}O_{(0,1)}$	4
ru-3811-a	-63.74803792	-63.83635711669922	$C_{x}H_{y}O_{(0,1)}$	4
rh-3801-a	-57.45985356	-57.508888244628906	$C_{x}H_{y}O_{(0,1)}$	4
zn-2601-a	-40.69722109	-40.65863037109375	$C_{x}H_{y}O_{(0,1)}$	4
ir-4801-a	-66.48853387	-66.540771484375	$C_{x}H_{y}O_{(0,1)}$	4
pt-4a02-a	-74.17004595	-74.27721405029297	$C_{x}H_{y}O_{(0,1)}$	4
cu-4803-a	-65.87169081	-65.97349548339844	$C_{x}H_{y}O_{(0,1)}$	4
rh-3813-a	-64.34019761	-64.31761932373047	$C_{x}H_{y}O_{(0,1)}$	4
co-4811-b	-73.25114521	-73.22406005859375	$C_{x}H_{y}O_{(0,1)}$	4
co-1211-a	-23.1094667	-23.07059097290039	$C_{x}H_{y}O_{(0,1)}$	4
cu-2612-a	-47.41887524	-47.4511833190918	$C_{x}H_{y}O_{(0,1)}$	4
fe-2601-a	-40.68944258	-40.767974853515625	$C_{x}H_{y}O_{(0,1)}$	4
zn-2401-a	-32.1718506	-32.107852935791016	$C_{x}H_{y}O_{(0,1)}$	4
zn-2201-a	-23.07952365	-23.080528259277344	$C_{x}H_{y}O_{(0,1)}$	4
ni-4811-b	-73.33453586	-73.44221496582031	$C_{x}H_{y}O_{(0,1)}$	4
ni-4a13-a	-81.01336942	-81.01825714111328	$C_{x}H_{y}O_{(0,1)}$	4
pt-4a14-a	-81.0677863	-81.14751434326172	$C_{x}H_{y}O_{(0,1)}$	4
4a01	-73.77971421	-73.96232604980469	$C_{x}H_{y}O_{(0,1)}$	4
cd-1211-a	-22.27376017	-22.4742431640625	$C_{x}H_{y}O_{(0,1)}$	4
zn-4802-a	-65.74936028	-65.62117004394531	$C_{x}H_{y}O_{(0,1)}$	4
cd-4a01-a	-73.98594605	-73.96891784667969	$C_{x}H_{y}O_{(0,1)}$	4
4602	-56.43502736	-56.64263153076172	$C_{x}H_{y}O_{(0,1)}$	4
rh-4a02-a	-74.14708379	-74.243896484375	$C_{x}H_{y}O_{(0,1)}$	4
co-4802-a	-66.33417648	-66.37662506103516	$C_{x}H_{y}O_{(0,1)}$	4
os-3813-a	-64.43403262	-64.42552947998047	$C_{x}H_{y}O_{(0,1)}$	4
rh-4803-a	-66.57916051	-66.6099624633789	$C_{x}H_{y}O_{(0,1)}$	4
ag-4601-a	-57.04264854	-57.18014144897461	$C_{x}H_{y}O_{(0,1)}$	4
ir-3401-a	-42.68868882	-42.59196090698242	$C_{x}H_{y}O_{(0,1)}$	4
ru-4a02-a	-74.05395031	-74.18013000488281	$C_{x}H_{y}O_{(0,1)}$	4
cu-4802-a	-65.94713219	-66.04013061523438	$C_{x}H_{y}O_{(0,1)}$	4
fe-3401-a	-43.07102794	-43.18772506713867	$C_{x}H_{y}O_{(0,1)}$	4
zn-4803-a	-65.74109564	-65.64125061035156	$C_{x}H_{y}O_{(0,1)}$	4
os-4802-a	-66.58367693	-66.6575698852539	$C_{x}H_{y}O_{(0,1)}$	4
ag-3811-a	-63.5256743	-63.60631561279297	$C_{x}H_{y}O_{(0,1)}$	4
os-2401-a	-33.27822399	-33.21045684814453	$C_{x}H_{y}O_{(0,1)}$	4
cd-2601-a	-40.68034553	-40.6575927734375	$C_{x}H_{y}O_{(0,1)}$	4
fe-3813-a	-64.30259792	-64.36698150634766	$C_{x}H_{y}O_{(0,1)}$	4
fe-4802-a	-66.71668283	-66.69004821777344	$C_{x}H_{y}O_{(0,1)}$	4
os-2612-a	-47.72251887	-47.71495056152344	$C_{x}H_{y}O_{(0,1)}$	4
os-4601-a	-58.29362415	-58.2668571472168	$C_{x}H_{y}O_{(0,1)}$	4
pd-2601-a	-40.80805837	-40.82697677612305	$C_{x}H_{y}O_{(0,1)}$	4
cd-4802-a	-65.70170915	-65.79143524169922	$C_{x}H_{y}O_{(0,1)}$	4
ag-4602-a	-56.783891	-56.89794921875	$C_{x}H_{y}O_{(0,1)}$	4
cd-2611-a	-46.60584752	-46.744712829589844	$C_{x}H_{y}O_{(0,1)}$	4
cd-4602-a	-56.65832577	-56.78813171386719	$C_{x}H_{y}O_{(0,1)}$	4
co-2411-a	-40.05112221	-40.0562744140625	$C_{x}H_{y}O_{(0,1)}$	4
cu-3601-a	-49.24384736	-49.2999382019043	$C_{x}H_{y}O_{(0,1)}$	4
cd-2201-a	-23.0638402	-23.080961227416992	$C_{x}H_{y}O_{(0,1)}$	4
au-2601-a	-40.74015944	-40.76347351074219	$C_{x}H_{y}O_{(0,1)}$	4
co-4a02-a	-74.0743456	-74.25723266601562	$C_{x}H_{y}O_{(0,1)}$	4
cd-2401-a	-32.14545312	-32.272953033447266	$C_{x}H_{y}O_{(0,1)}$	4
ir-2612-a	-47.58430703	-47.66868209838867	$C_{x}H_{y}O_{(0,1)}$	4
ir-2611-a	-46.6922353	-46.754493713378906	$C_{x}H_{y}O_{(0,1)}$	4
co-2201-a	-25.87697712	-25.59932518005371	$C_{x}H_{y}O_{(0,1)}$	4
pt-4602-a	-59.11397315	-59.04411315917969	$C_{x}H_{y}O_{(0,1)}$	4
pd-4a13-a	-81.06115636	-81.03767395019531	$C_{x}H_{y}O_{(0,1)}$	4
zn-4804-a	-65.8267204	-65.94901275634766	$C_{x}H_{y}O_{(0,1)}$	4
pd-3813-a	-64.36417785	-64.34931182861328	$C_{x}H_{y}O_{(0,1)}$	4
rh-4811-b	-73.34060831	-73.4055404663086	$C_{x}H_{y}O_{(0,1)}$	4
cd-3813-a	-63.97592507	-63.9918098449707	$C_{x}H_{y}O_{(0,1)}$	4
fe-4a02-a	-74.05981088	-74.23013305664062	$C_{x}H_{y}O_{(0,1)}$	4
co-4602-a	-59.19990606	-59.0723762512207	$C_{x}H_{y}O_{(0,1)}$	4
ir-1211-a	-23.08084908	-23.10787582397461	$C_{x}H_{y}O_{(0,1)}$	4
fe-3801-a	-57.37979612	-57.46400451660156	$C_{x}H_{y}O_{(0,1)}$	4
zn-3401-a	-40.13999059	-40.29682922363281	$C_{x}H_{y}O_{(0,1)}$	4
ag-4802-a	-65.84280804	-65.97523498535156	$C_{x}H_{y}O_{(0,1)}$	4
pd-4811-b	-73.29611013	-73.37299346923828	$C_{x}H_{y}O_{(0,1)}$	4
ni-3401-a	-42.61008552	-42.57747268676758	$C_{x}H_{y}O_{(0,1)}$	4
rh-4812-a	-72.99642394	-73.07948303222656	$C_{x}H_{y}O_{(0,1)}$	4
zn-4812-a	-72.68275123	-72.78723907470703	$C_{x}H_{y}O_{(0,1)}$	4
cu-4811-a	-72.74432157	-72.98163604736328	$C_{x}H_{y}O_{(0,1)}$	4
rh-3611-a	-56.32880416	-56.41788864135742	$C_{x}H_{y}O_{(0,1)}$	4
au-4812-a	-72.72183499	-72.8529052734375	$C_{x}H_{y}O_{(0,1)}$	4
os-4811-a	-73.14009078	-73.25908660888672	$C_{x}H_{y}O_{(0,1)}$	4
cu-4812-a	-72.80607324	-72.91358184814453	$C_{x}H_{y}O_{(0,1)}$	4
ag-4a11-a	-80.28409587	-80.46141052246094	$C_{x}H_{y}O_{(0,1)}$	4
pd-3611-a	-56.23439116	-56.36261749267578	$C_{x}H_{y}O_{(0,1)}$	4
pd-4a11-a	-80.50440488	-80.50919342041016	$C_{x}H_{y}O_{(0,1)}$	4
pt-4a11-a	-80.52737352	-80.6068344116211	$C_{x}H_{y}O_{(0,1)}$	4
cd-4a12-a	-80.08066928	-80.1834487915039	$C_{x}H_{y}O_{(0,1)}$	4
ru-4812-a	-73.03584435	-73.12175750732422	$C_{x}H_{y}O_{(0,1)}$	4
ag-3611-a	-56.03715727	-56.21645736694336	$C_{x}H_{y}O_{(0,1)}$	4
rh-4a11-a	-80.43819549	-80.45358276367188	$C_{x}H_{y}O_{(0,1)}$	4
zn-27N2-a	-52.69490212	-52.70695114135742	$C_{x}H_{y}N$	4
au-49N8-a	-77.75854101	-77.7298812866211	$C_{x}H_{y}N$	4
os-49Na-a	-78.76189003	-78.87370300292969	$C_{x}H_{y}N$	4
ag-49N1-a	-78.09793459	-78.11526489257812	$C_{x}H_{y}N$	4
ni-49N3-a	-78.39627825	-78.34680938720703	$C_{x}H_{y}N$	4
os-49N5-a	-78.69997008	-78.75172424316406	$C_{x}H_{y}N$	4
pd-27N2-a	-53.29730871	-53.22462844848633	$C_{x}H_{y}N$	4
ru-49Na-a	-78.63738849	-78.76873016357422	$C_{x}H_{y}N$	4
os-4bN5-a	-86.69120329	-86.67314910888672	$C_{x}H_{y}N$	4
cd-27N1-a	-52.83708099	-52.858402252197266	$C_{x}H_{y}N$	4
co-13N1-a	-28.84521747	-28.760265350341797	$C_{x}H_{y}N$	4
zn-39N1-a	-69.62218044	-69.70906829833984	$C_{x}H_{y}N$	4
co-49N3-a	-78.23985504	-78.23672485351562	$C_{x}H_{y}N$	4
rh-4bN1-a	-86.96811929	-86.90904998779297	$C_{x}H_{y}N$	4
pt-37N4-a	-62.03730359	-62.08259201049805	$C_{x}H_{y}N$	4
cd-49N5-a	-77.800366	-77.83702087402344	$C_{x}H_{y}N$	4
cu-27N2-a	-52.91547533	-52.876930236816406	$C_{x}H_{y}N$	4
au-49N4-a	-77.88342741	-77.89421844482422	$C_{x}H_{y}N$	4
au-49N6-a	-78.05825186	-78.00099182128906	$C_{x}H_{y}N$	4
co-4bN3-a	-86.7532043	-86.80253601074219	$C_{x}H_{y}N$	4
zn-4bN3-a	-86.35352291	-86.35406494140625	$C_{x}H_{y}N$	4
rh-25N1-a	-45.76899062	-45.66358947753906	$C_{x}H_{y}N$	4
ag-4bN7-a	-85.77037426	-85.768798828125	$C_{x}H_{y}N$	4
4bN4	-85.82663753	-86.08029174804688	$C_{x}H_{y}N$	4
ni-15N1-a	-36.80653494	-36.726619720458984	$C_{x}H_{y}N$	4
fe-4bN5-a	-86.22666408	-86.1965560913086	$C_{x}H_{y}N$	4
pd-49N3-a	-78.48475879	-78.4682846069336	$C_{x}H_{y}N$	4
au-4bN5-a	-86.06737761	-86.12430572509766	$C_{x}H_{y}N$	4
os-39N2-a	-70.58272027	-70.4592514038086	$C_{x}H_{y}N$	4
zn-37N4-a	-60.69672015	-60.71090316772461	$C_{x}H_{y}N$	4
au-15N1-a	-36.38041813	-36.385807037353516	$C_{x}H_{y}N$	4
cu-49N2-a	-78.41707502	-78.46797943115234	$C_{x}H_{y}N$	4
ni-37N3-a	-61.86431333	-61.83631896972656	$C_{x}H_{y}N$	4
ir-39N4-a	-69.74683489	-69.79460144042969	$C_{x}H_{y}N$	4
rh-49N8-a	-78.34603521	-78.34410858154297	$C_{x}H_{y}N$	4
zn-4bN7-a	-85.74221504	-85.80365753173828	$C_{x}H_{y}N$	4
cu-25N1-a	-45.11149479	-45.0920295715332	$C_{x}H_{y}N$	4
ru-25N2-a	-45.09096561	-45.065956115722656	$C_{x}H_{y}N$	4
pt-49N4-a	-78.50043503	-78.47028350830078	$C_{x}H_{y}N$	4
os-37N1-a	-62.46700804	-62.314666748046875	$C_{x}H_{y}N$	4
fe-49N3-a	-78.25357964	-78.23031616210938	$C_{x}H_{y}N$	4
fe-49N4-a	-79.27539338	-79.18905639648438	$C_{x}H_{y}N$	4
ni-39N3-a	-69.80687427	-69.82169342041016	$C_{x}H_{y}N$	4
ir-49N7-a	-78.59471446	-78.69596862792969	$C_{x}H_{y}N$	4
rh-39N2-a	-70.33890173	-70.2461929321289	$C_{x}H_{y}N$	4
co-4bN6-a	-86.35884823	-86.39087677001953	$C_{x}H_{y}N$	4
pt-4bN4-a	-87.22521047	-87.13640594482422	$C_{x}H_{y}N$	4
zn-27N1-a	-52.97264359	-53.00473403930664	$C_{x}H_{y}N$	4
pt-4bN1-a	-87.09545855	-87.05726623535156	$C_{x}H_{y}N$	4
au-25N1-a	-44.87033652	-44.926578521728516	$C_{x}H_{y}N$	4
ni-4bN2-a	-86.91277961	-86.88853454589844	$C_{x}H_{y}N$	4
ir-49N1-a	-78.91703618	-78.89543914794922	$C_{x}H_{y}N$	4
zn-4bN5-a	-85.97910086	-86.01332092285156	$C_{x}H_{y}N$	4
ru-37N1-a	-62.21315837	-62.169063568115234	$C_{x}H_{y}N$	4
ni-4bN3-a	-86.9123246	-86.85005950927734	$C_{x}H_{y}N$	4
cu-49Na-a	-78.20630571	-78.31726837158203	$C_{x}H_{y}N$	4
rh-49N4-a	-78.43067683	-78.39649963378906	$C_{x}H_{y}N$	4
ir-4bN4-a	-87.17383536	-87.21612548828125	$C_{x}H_{y}N$	4
cd-4bN1-a	-86.12177185	-86.15350341796875	$C_{x}H_{y}N$	4
au-37N2-a	-61.20226963	-61.156978607177734	$C_{x}H_{y}N$	4
pt-49N7-a	-78.64712997	-78.6622085571289	$C_{x}H_{y}N$	4
ru-4bN4-a	-87.01320854	-87.06018829345703	$C_{x}H_{y}N$	4
cd-49N4-a	-77.69008982	-77.64071655273438	$C_{x}H_{y}N$	4
ni-27N1-a	-53.50750747	-53.49384307861328	$C_{x}H_{y}N$	4
rh-4bN5-a	-86.50859901	-86.53408813476562	$C_{x}H_{y}N$	4
au-4bN1-a	-86.41887085	-86.41793060302734	$C_{x}H_{y}N$	4
ru-49N4-a	-78.2938729	-78.29925537109375	$C_{x}H_{y}N$	4
au-49N2-a	-78.19706151	-78.18472290039062	$C_{x}H_{y}N$	4
co-4bN1-a	-86.73187463	-86.68958282470703	$C_{x}H_{y}N$	4
co-49N6-a	-78.42572855	-78.44085693359375	$C_{x}H_{y}N$	4
ni-49N7-a	-78.47413024	-78.48125457763672	$C_{x}H_{y}N$	4
ni-4bN1-a	-86.86404329	-86.83119201660156	$C_{x}H_{y}N$	4
ag-15N1-a	-36.32911392	-36.330543518066406	$C_{x}H_{y}N$	4
cu-49N3-a	-78.05041526	-78.09383392333984	$C_{x}H_{y}N$	4
pd-49N7-a	-78.61273585	-78.58753967285156	$C_{x}H_{y}N$	4
cu-25N2-a	-44.68843381	-44.70677947998047	$C_{x}H_{y}N$	4
pd-4bN5-a	-86.57679419	-86.56362915039062	$C_{x}H_{y}N$	4
ag-39N2-a	-69.7223781	-69.76017761230469	$C_{x}H_{y}N$	4
rh-49N5-a	-78.58021653	-78.62052917480469	$C_{x}H_{y}N$	4
pt-39N3-a	-70.04783123	-70.00357818603516	$C_{x}H_{y}N$	4
au-49Na-a	-78.06351052	-78.11561584472656	$C_{x}H_{y}N$	4
ir-37N2-a	-61.93682768	-61.914546966552734	$C_{x}H_{y}N$	4
ag-27N2-a	-52.71902781	-52.72900390625	$C_{x}H_{y}N$	4
au-27N2-a	-52.79088048	-52.773155212402344	$C_{x}H_{y}N$	4
ag-4bN6-a	-86.0257453	-86.0951919555664	$C_{x}H_{y}N$	4
cd-37N1-a	-61.27291242	-61.30907440185547	$C_{x}H_{y}N$	4
ir-4bN3-a	-87.17680798	-87.08037567138672	$C_{x}H_{y}N$	4
pt-25N2-a	-45.20675776	-45.156585693359375	$C_{x}H_{y}N$	4
co-49N4-a	-78.18499735	-78.22016143798828	$C_{x}H_{y}N$	4
os-4bN1-a	-87.1917969	-87.06350708007812	$C_{x}H_{y}N$	4
cd-39N3-a	-69.2099575	-69.2518310546875	$C_{x}H_{y}N$	4
ru-4bN6-a	-86.5661125	-86.57023620605469	$C_{x}H_{y}N$	4
pt-37N3-a	-62.02412913	-62.030982971191406	$C_{x}H_{y}N$	4
co-27N2-a	-53.05358675	-53.05228805541992	$C_{x}H_{y}N$	4
co-37N1-a	-61.92532982	-61.99241638183594	$C_{x}H_{y}N$	4
ag-4bN4-a	-86.51622111	-86.50123596191406	$C_{x}H_{y}N$	4
fe-36S2-a	-55.6237537	-55.581504821777344	$C_{x}H_{y}S$	4
ir-38S1-a	-62.31636529	-62.39215850830078	$C_{x}H_{y}S$	4
cu-48S2-a	-71.04484985	-71.21566772460938	$C_{x}H_{y}S$	4
zn-24S1-a	-37.13494098	-37.188472747802734	$C_{x}H_{y}S$	4
ni-26S1-a	-45.39705557	-45.387367248535156	$C_{x}H_{y}S$	4
fe-24S1-a	-39.05020771	-39.007102966308594	$C_{x}H_{y}S$	4
au-14S1-a	-28.24976955	-28.320341110229492	$C_{x}H_{y}S$	4
rh-36S1-a	-55.62451358	-55.650794982910156	$C_{x}H_{y}S$	4
ag-4aS3-a	-78.18661467	-78.1463851928711	$C_{x}H_{y}S$	4
os-48S1-a	-72.59660329	-72.4687728881836	$C_{x}H_{y}S$	4
au-4aS6-a	-78.33445528	-78.39572143554688	$C_{x}H_{y}S$	4
ni-36S1-a	-55.34221189	-55.395469665527344	$C_{x}H_{y}S$	4
co-4aS6-a	-78.80491384	-79.01765441894531	$C_{x}H_{y}S$	4
rh-48S3-a	-72.37851913	-72.3757095336914	$C_{x}H_{y}S$	4
ru-4aS1-a	-78.84551435	-78.84335327148438	$C_{x}H_{y}S$	4
pd-36S2-a	-55.66707659	-55.627716064453125	$C_{x}H_{y}S$	4
os-36S1-a	-55.8822028	-55.827552795410156	$C_{x}H_{y}S$	4
co-26S1-a	-45.41019417	-45.40540313720703	$C_{x}H_{y}S$	4
os-38S3-a	-62.44626127	-62.5343017578125	$C_{x}H_{y}S$	4
fe-4aS2-a	-78.91269503	-78.82817077636719	$C_{x}H_{y}S$	4
os-26S2-a	-45.80448396	-45.86824417114258	$C_{x}H_{y}S$	4
rh-24S1-a	-39.08424989	-39.02871322631836	$C_{x}H_{y}S$	4
au-24S1-a	-37.26433467	-37.35415267944336	$C_{x}H_{y}S$	4
co-24S1-a	-38.67993007	-38.73070526123047	$C_{x}H_{y}S$	4
fe-36S1-a	-55.66384891	-55.65152359008789	$C_{x}H_{y}S$	4
zn-4aS1-a	-77.97172907	-78.01470947265625	$C_{x}H_{y}S$	4
ni-4aS6-a	-78.83273446	-78.9419937133789	$C_{x}H_{y}S$	4
4aS3	-77.58598133	-77.57437896728516	$C_{x}H_{y}S$	4
zn-48S1-a	-70.30346386	-70.49175262451172	$C_{x}H_{y}S$	4
os-36S2-a	-55.98197799	-55.987606048583984	$C_{x}H_{y}S$	4
co-4aS4-a	-78.66977873	-78.62024688720703	$C_{x}H_{y}S$	4
ni-4aS3-a	-78.77031188	-78.79145812988281	$C_{x}H_{y}S$	4
pt-36S2-a	-55.752535	-55.775962829589844	$C_{x}H_{y}S$	4
24S1	-36.04580392	-36.107704162597656	$C_{x}H_{y}S$	4
zn-4aS2-a	-78.02890681	-78.01908111572266	$C_{x}H_{y}S$	4
os-4aS2-a	-79.01101406	-78.95187377929688	$C_{x}H_{y}S$	4
ir-4aS4-a	-79.00157859	-79.03176879882812	$C_{x}H_{y}S$	4
co-14S1-a	-28.68236218	-28.802766799926758	$C_{x}H_{y}S$	4
ru-48S3-a	-72.45544237	-72.46662139892578	$C_{x}H_{y}S$	4
ru-48S2-a	-72.34677439	-72.36371612548828	$C_{x}H_{y}S$	4
pd-24S1-a	-38.92304762	-38.87626647949219	$C_{x}H_{y}S$	4
fe-12S1-a	-22.37074688	-22.573169708251953	$C_{x}H_{y}S$	4
cd-26S1-a	-44.57110136	-44.582401275634766	$C_{x}H_{y}S$	4
ru-38S2-a	-62.48177376	-62.282127380371094	$C_{x}H_{y}S$	4
cd-38S3-a	-61.28761615	-61.39591979980469	$C_{x}H_{y}S$	4
14S1	-27.67320668	-27.725135803222656	$C_{x}H_{y}S$	4
cd-36S2-a	-53.49863495	-53.58811569213867	$C_{x}H_{y}S$	4
co-36S2-a	-55.3851111	-55.38634490966797	$C_{x}H_{y}S$	4
fe-38S2-a	-62.28997805	-62.16211700439453	$C_{x}H_{y}S$	4
ag-4aS4-a	-78.21575792	-78.18893432617188	$C_{x}H_{y}S$	4
rh-4aS5-a	-78.95184501	-79.0715103149414	$C_{x}H_{y}S$	4
ag-36S1-a	-53.64931437	-53.71200942993164	$C_{x}H_{y}S$	4
ru-4aS3-a	-78.83300122	-78.87259674072266	$C_{x}H_{y}S$	4
zn-4aS5-a	-78.03832102	-78.0833969116211	$C_{x}H_{y}S$	4
ag-26S1-a	-44.8227769	-44.77370834350586	$C_{x}H_{y}S$	4
co-38S1-a	-61.91808039	-61.96891784667969	$C_{x}H_{y}S$	4
fe-4aS5-a	-78.97032286	-79.01126098632812	$C_{x}H_{y}S$	4
1231	-37.08540447	-37.21639633178711	$C_{x}H_{y}O_{(2,3)}$	4
4823	-79.3994218	-79.5929183959961	$C_{x}H_{y}O_{(2,3)}$	4
os-1221-a	-30.2684715	-30.384910583496094	$C_{x}H_{y}O_{(2,3)}$	4
ag-1221-a	-29.97156671	-30.093503952026367	$C_{x}H_{y}O_{(2,3)}$	4
3631	-70.04245097	-70.19847869873047	$C_{x}H_{y}O_{(2,3)}$	4
ir-1231-a	-37.72778548	-37.85612106323242	$C_{x}H_{y}O_{(2,3)}$	4
4826	-79.56987925	-79.72868347167969	$C_{x}H_{y}O_{(2,3)}$	4
pd-1221-a	-30.1152511	-30.20040512084961	$C_{x}H_{y}O_{(2,3)}$	4
ir-3621-a	-63.60693668	-63.75520706176758	$C_{x}H_{y}O_{(2,3)}$	4
zn-3622-a	-63.03523542	-63.20181655883789	$C_{x}H_{y}O_{(2,3)}$	4
os-4832-a	-87.32232084	-87.39636993408203	$C_{x}H_{y}O_{(2,3)}$	4
ir-3622-a	-63.22640864	-63.38789367675781	$C_{x}H_{y}O_{(2,3)}$	4
ag-4831-a	-87.06868375	-87.16647338867188	$C_{x}H_{y}O_{(2,3)}$	4
os-4826-a	-80.26850533	-80.26091003417969	$C_{x}H_{y}O_{(2,3)}$	4
co-4825-a	-80.18457795	-80.32711029052734	$C_{x}H_{y}O_{(2,3)}$	4
au-3621-a	-63.56174417	-63.52096176147461	$C_{x}H_{y}O_{(2,3)}$	4
fe-2422-a	-46.70887393	-46.790836334228516	$C_{x}H_{y}O_{(2,3)}$	4
pd-2421-a	-47.02353382	-47.10752868652344	$C_{x}H_{y}O_{(2,3)}$	4
pt-3622-a	-63.18550591	-63.305137634277344	$C_{x}H_{y}O_{(2,3)}$	4
ni-4823-a	-79.93546857	-80.12351989746094	$C_{x}H_{y}O_{(2,3)}$	4
os-4825-a	-80.4247754	-80.43263244628906	$C_{x}H_{y}O_{(2,3)}$	4
fe-4822-a	-80.3315289	-80.4000244140625	$C_{x}H_{y}O_{(2,3)}$	4
cd-3631-a	-70.2961378	-70.43965148925781	$C_{x}H_{y}O_{(2,3)}$	4
co-4821-a	-80.26110365	-80.51618957519531	$C_{x}H_{y}O_{(2,3)}$	4
os-2431-a	-53.71638251	-53.80147171020508	$C_{x}H_{y}O_{(2,3)}$	4
ni-4826-a	-80.15945084	-80.22471618652344	$C_{x}H_{y}O_{(2,3)}$	4
ir-3623-a	-63.48878276	-63.59025955200195	$C_{x}H_{y}O_{(2,3)}$	4
rh-2422-a	-46.48303578	-46.521427154541016	$C_{x}H_{y}O_{(2,3)}$	4
ru-3622-a	-63.28607856	-63.41419219970703	$C_{x}H_{y}O_{(2,3)}$	4
ir-4823-a	-79.88856196	-79.97492218017578	$C_{x}H_{y}O_{(2,3)}$	4
rh-4824-a	-80.02320281	-80.0721435546875	$C_{x}H_{y}O_{(2,3)}$	4
cd-1231-a	-37.38241701	-37.43723678588867	$C_{x}H_{y}O_{(2,3)}$	4
co-3631-a	-70.59167269	-70.69152069091797	$C_{x}H_{y}O_{(2,3)}$	4
au-4823-a	-79.77648094	-79.75606536865234	$C_{x}H_{y}O_{(2,3)}$	4
au-1231-a	-37.40624934	-37.517520904541016	$C_{x}H_{y}O_{(2,3)}$	4
cd-4833-a	-86.45473562	-86.45711517333984	$C_{x}H_{y}O_{(2,3)}$	4
ru-4826-a	-80.19715779	-80.2250747680664	$C_{x}H_{y}O_{(2,3)}$	4
pt-4833-a	-86.62792655	-86.75421142578125	$C_{x}H_{y}O_{(2,3)}$	4
ir-4826-a	-80.11938727	-80.18330383300781	$C_{x}H_{y}O_{(2,3)}$	4
ir-4831-a	-87.44394177	-87.56341552734375	$C_{x}H_{y}O_{(2,3)}$	4
ru-3631-a	-70.78429427	-70.89418029785156	$C_{x}H_{y}O_{(2,3)}$	4
rh-3623-a	-63.49040507	-63.55593490600586	$C_{x}H_{y}O_{(2,3)}$	4
2431	-53.26551406	-53.465641021728516	$C_{x}H_{y}O_{(2,3)}$	4
zn-1221-a	-29.94185151	-30.06169319152832	$C_{x}H_{y}O_{(2,3)}$	4
zn-3623-a	-63.2180759	-63.30788803100586	$C_{x}H_{y}O_{(2,3)}$	4
au-4833-a	-86.56279899	-86.57411193847656	$C_{x}H_{y}O_{(2,3)}$	4
ir-4822-a	-80.2732198	-80.40819549560547	$C_{x}H_{y}O_{(2,3)}$	4
4822	-79.83383076	-80.03706359863281	$C_{x}H_{y}O_{(2,3)}$	4
cu-4821-a	-80.25721585	-80.39804077148438	$C_{x}H_{y}O_{(2,3)}$	4
co-2431-a	-53.60205507	-53.80805206298828	$C_{x}H_{y}O_{(2,3)}$	4
co-4833-a	-86.23010619	-87.03053283691406	$C_{x}H_{y}O_{(2,3)}$	4
ru-2421-a	-47.14299953	-47.142234802246094	$C_{x}H_{y}O_{(2,3)}$	4
co-3621-a	-63.60319336	-63.714229583740234	$C_{x}H_{y}O_{(2,3)}$	4
pt-3621-a	-63.63296986	-63.705345153808594	$C_{x}H_{y}O_{(2,3)}$	4
pd-2431-a	-53.67203657	-53.828712463378906	$C_{x}H_{y}O_{(2,3)}$	4
fe-3622-a	-63.45015404	-63.46736145019531	$C_{x}H_{y}O_{(2,3)}$	4
os-4824-a	-80.07089774	-80.16666412353516	$C_{x}H_{y}O_{(2,3)}$	4
pt-49Y5-a	-83.97734774	-84.05595397949219	Oximes	4
au-49Y2-a	-83.73585086	-83.77680206298828	Oximes	4
ni-37Y2-a	-67.53765324	-67.63556671142578	Oximes	4
fe-25Y1-a	-50.93463173	-50.86858367919922	Oximes	4
ru-49Y4-a	-84.54019141	-84.50641632080078	Oximes	4
fe-49Y4-a	-84.24096806	-84.16205596923828	Oximes	4
rh-37Y1-a	-67.34062072	-67.31200408935547	Oximes	4
ir-49Y5-a	-84.00149495	-84.03717041015625	Oximes	4
rh-49Y5-a	-84.02695083	-84.08277130126953	Oximes	4
pd-13Y1-a	-34.19558809	-34.083091735839844	Oximes	4
zn-49Y4-a	-83.67036886	-83.74468994140625	Oximes	4
zn-49Y6-a	-83.87857606	-83.97733306884766	Oximes	4
cd-37Y2-a	-66.89290053	-66.84390258789062	Oximes	4
cu-25Y1-a	-50.68395869	-50.724754333496094	Oximes	4
au-25Y1-a	-50.48919564	-50.57976150512695	Oximes	4
ir-37Y2-a	-67.57909381	-67.69288635253906	Oximes	4
pd-25Y1-a	-51.06535756	-51.010101318359375	Oximes	4
pt-37Y3-a	-67.54167365	-67.52068328857422	Oximes	4
cd-37Y3-a	-67.13427908	-67.18081665039062	Oximes	4
rh-37Y2-a	-67.50446188	-67.60147094726562	Oximes	4
pt-49Y1-a	-84.50953432	-84.52960968017578	Oximes	4
os-25Y2-a	-51.24864852	-51.27698516845703	Oximes	4
pt-25Y2-a	-50.93839694	-50.93874740600586	Oximes	4
os-37Y2-a	-67.83245346	-68.06951904296875	Oximes	4
ir-13Y1-a	-34.28319726	-34.32490921020508	Oximes	4
ru-37Y3-a	-67.93845557	-67.89905548095703	Oximes	4
ir-25Y1-a	-51.15430821	-51.155269622802734	Oximes	4
ni-37Y3-a	-67.63834753	-67.63396453857422	Oximes	4
25Y1	-49.95497252	-49.96176528930664	Oximes	4
ru-25Y1-a	-51.07524374	-51.069339752197266	Oximes	4
au-49Y5-a	-83.82203059	-83.89306640625	Oximes	4
au-37Y1-a	-66.92579674	-66.99957275390625	Oximes	4
os-49Y4-a	-84.58572163	-84.58092498779297	Oximes	4
co-25Y2-a	-50.98860685	-51.00043487548828	Oximes	4
rh-49Y6-a	-84.23354079	-84.31798553466797	Oximes	4
cu-37Y1-a	-66.98978091	-67.05322265625	Oximes	4
ni-25X2-a	-52.92980117	-52.85722732543945	Amides	15
ru-13X1-a	-35.90627541	-35.852073669433594	Amides	15
25X2	-52.15327434	-52.09382247924805	Amides	15
pt-37X1-a	-69.00878058	-69.00147247314453	Amides	15
cd-13X1-a	-35.62043804	-35.60664367675781	Amides	15
au-13X1-a	-35.58435439	-35.57380294799805	Amides	15
cd-25X2-a	-52.4744026	-52.46708679199219	Amides	15
rh-13X1-a	-35.82464387	-35.80016326904297	Amides	15
pt-49X6-a	-85.94984301	-85.69937133789062	Amides	15
fe-49X4-a	-86.28023752	-86.13587951660156	Amides	15
fe-49X3-a	-86.3069278	-86.11717987060547	Amides	15
co-49X7-a	-85.67812445	-85.56108093261719	Amides	15
au-49X6-a	-85.68840214	-85.64379119873047	Amides	15
pd-37X1-a	-69.0782544	-69.04778289794922	Amides	15
fe-49X2-a	-85.76733352	-85.79114532470703	Amides	15
ni-37X1-a	-69.05933444	-69.02438354492188	Amides	15
pd-49X5-a	-85.55450958	-85.5647201538086	Amides	15
os-37X3-a	-69.02329997	-69.01829528808594	Amides	15
pt-49X4-a	-86.08794713	-86.01651000976562	Amides	15
ag-49X8-a	-85.37669607	-85.36972045898438	Amides	15
ir-49X8-a	-85.61838268	-85.6245346069336	Amides	15
os-49X8-a	-85.74341547	-85.75875091552734	Amides	15
fe-49X8-a	-85.90980459	-85.75457763671875	Amides	15
pt-13X1-a	-35.7776269	-35.786861419677734	Amides	15
ni-49X1-a	-85.8042778	-85.7548828125	Amides	15
cd-49X1-a	-85.410094	-85.4631118774414	Amides	15
ni-37X3-a	-68.87421823	-68.82014465332031	Amides	15
pt-37X3-a	-68.81550693	-68.8392562866211	Amides	15
rh-49X8-a	-85.63203873	-85.62678527832031	Amides	15
ag-37X4-a	-68.98033252	-68.92756652832031	Amides	15
zn-49X2-a	-85.40542135	-85.4222640991211	Amides	15
cu-49X4-a	-86.02383214	-85.94357299804688	Amides	15
37X2	-68.74951717	-68.73351287841797	Amides	15
au-49X8-a	-85.36375125	-85.35357666015625	Amides	15
zn-49X1-a	-85.46593565	-85.43289184570312	Amides	15
37X3	-68.15812067	-68.25236511230469	Amides	15
au-37X4-a	-68.9574323	-68.8923568725586	Amides	15
ru-37X1-a	-69.10949819	-69.07320404052734	Amides	15
37X1	-68.36988191	-68.42170715332031	Amides	15
ag-13X1-a	-35.71554873	-35.69332504272461	Amides	15
co-13X1-a	-35.94816818	-35.868988037109375	Amides	15
cu-37X4-a	-68.93161312	-68.91473388671875	Amides	15
ru-49X6-a	-86.22726913	-85.9604721069336	Amides	15
cu-25X2-a	-52.7373742	-52.620731353759766	Amides	15
ir-37X2-a	-69.59463915	-69.47392272949219	Amides	15
ag-38Z3-a	-73.95816147	-74.02163696289062	Amidines	15
ir-38Z7-a	-74.32189567	-74.39634704589844	Amidines	15
zn-4aZf-a	-90.58272908	-90.56156158447266	Amidines	15
zn-38Z3-a	-73.95381671	-73.9341049194336	Amidines	15
pd-38Z8-a	-74.47768386	-74.42044830322266	Amidines	15
ru-4aZn-a	-90.8954334	-90.92178344726562	Amidines	15
pt-38Z4-a	-74.45930057	-74.2813491821289	Amidines	15
cd-14Z1-a	-40.67879406	-40.728858947753906	Amidines	15
ru-4aZj-a	-91.07198913	-91.06511688232422	Amidines	15
ag-4aZi-a	-90.22704479	-90.47146606445312	Amidines	15
zn-38Z9-a	-72.60173323	-72.57431030273438	Amidines	15
ir-4aZf-a	-91.26121288	-91.27261352539062	Amidines	15
co-26Z3-a	-57.62097333	-57.52242660522461	Amidines	15
pt-38Z6-a	-74.50499683	-74.4537582397461	Amidines	15
4aZa	-89.98237877	-90.06168365478516	Amidines	15
au-4aZ2-a	-90.72707058	-90.7237548828125	Amidines	15
co-4aZ7-a	-91.17317381	-91.06497955322266	Amidines	15
ir-38Z3-a	-74.70976645	-74.68508911132812	Amidines	15
rh-4aZo-a	-91.05106083	-90.76766967773438	Amidines	15
au-4aZd-a	-90.37765086	-90.4417724609375	Amidines	15
pd-38Z7-a	-74.21227492	-74.10418701171875	Amidines	15
au-38Z6-a	-73.92470725	-74.04092407226562	Amidines	15
fe-38Z8-a	-74.894328	-74.63880157470703	Amidines	15
pd-4aZk-a	-90.89072173	-90.86044311523438	Amidines	15
cu-38Z1-a	-74.29566478	-74.1660385131836	Amidines	15
cu-38Z2-a	-74.63105858	-74.49374389648438	Amidines	15
pt-4aZ1-a	-91.24531631	-90.9676513671875	Amidines	15
cu-4aZm-a	-90.01159511	-90.10855865478516	Amidines	15
fe-38Z1-a	-74.97304424	-74.77179718017578	Amidines	15
os-4aZd-a	-91.18622033	-91.10478973388672	Amidines	15
ag-4aZb-a	-90.58089622	-90.54878234863281	Amidines	15
ru-4aZl-a	-91.0257873	-90.87146759033203	Amidines	15
cu-4aZo-a	-90.59215317	-90.49894714355469	Amidines	15
cu-4aZk-a	-90.50275569	-90.51688385009766	Amidines	15
ni-26Z3-a	-57.50595646	-57.410037994384766	Amidines	15
au-38Z5-a	-74.05568587	-74.10528564453125	Amidines	15
zn-26Z2-a	-57.67581527	-57.55473327636719	Amidines	15
fe-26Z2-a	-58.64533557	-58.36698532104492	Amidines	15
cu-38Z4-a	-73.44909155	-73.08769226074219	Amidines	15
fe-4aZ5-a	-90.65903445	-90.66161346435547	Amidines	15
cu-4aZc-a	-90.69642403	-90.76305389404297	Amidines	15
pt-4aZ4-a	-91.85210913	-91.6888427734375	Amidines	15
rh-4aZk-a	-90.7333417	-90.65684509277344	Amidines	15
ni-4aZi-a	-90.7626741	-90.83362579345703	Amidines	15
ni-4aZ5-a	-91.16021068	-91.14198303222656	Amidines	15
ir-38Z4-a	-74.8176671	-74.50048065185547	Amidines	15
rh-4aZ1-a	-91.34517465	-91.26114654541016	Amidines	15
co-4aZl-a	-90.54080545	-90.43827819824219	Amidines	15
pd-38Za-a	-74.09938552	-74.19023895263672	Amidines	15
ir-26Z3-a	-57.61805454	-57.34909439086914	Amidines	15
au-14Z1-a	-40.95062514	-40.96379089355469	Amidines	15
cu-4aZ3-a	-91.26713569	-91.02613067626953	Amidines	15
ru-4aZa-a	-91.1221202	-91.2314453125	Amidines	15
os-4aZk-a	-91.13761165	-91.0341567993164	Amidines	15
cd-38Z2-a	-74.10827151	-74.1698226928711	Amidines	15
pd-26Z3-a	-57.47146758	-57.429786682128906	Amidines	15
pd-26Z2-a	-58.43032292	-58.247901916503906	Amidines	15
os-26Z3-a	-58.02352448	-57.640628814697266	Amidines	15
ru-38Z5-a	-74.78104608	-74.62229919433594	Amidines	15
cd-4aZj-a	-90.19880706	-90.29585266113281	Amidines	15
pt-4aZd-a	-91.06556591	-90.97630310058594	Amidines	15
4aZm	-88.98917594	-89.39582061767578	Amidines	15
fe-4aZ8-a	-91.18780345	-91.0921859741211	Amidines	15
co-4aZf-a	-91.04242741	-91.02391815185547	Amidines	15
co-4aZ2-a	-91.1973161	-91.2578125	Amidines	15
co-4aZa-a	-90.7421278	-90.77059173583984	Amidines	15
au-38Za-a	-73.5607789	-73.76509094238281	Amidines	15
38Z5	-73.26704009	-73.41357421875	Amidines	15
ni-38Z3-a	-74.53298005	-74.5015640258789	Amidines	15
ag-38Z7-a	-73.59576706	-73.70404052734375	Amidines	15
pt-4aZn-a	-91.16729413	-91.0178451538086	Amidines	15
ag-4aZl-a	-89.81188304	-89.93171691894531	Amidines	15
au-4aZ1-a	-90.85391071	-90.75567626953125	Amidines	15
38Z9	-72.78093875	-73.0428237915039	Amidines	15
ir-4aZ7-a	-90.88513624	-90.85018157958984	Amidines	15
co-4aZ4-a	-91.4951009	-91.47673034667969	Amidines	15
rh-4aZm-a	-90.43696045	-90.53793334960938	Amidines	15
ru-4aZk-a	-90.93951685	-90.95619201660156	Amidines	15
pd-4aZ1-a	-91.28684472	-90.9953842163086	Amidines	15
pd-38Z2-a	-75.04143697	-74.95851135253906	Amidines	15
pt-38Z5-a	-74.67645433	-74.51984405517578	Amidines	15
fe-4aZe-a	-90.88311871	-90.99774932861328	Amidines	15
pt-4aZb-a	-91.27320407	-90.95708465576172	Amidines	15
zn-4aZh-a	-90.36060474	-90.40076446533203	Amidines	15
ni-38Z6-a	-74.34568574	-74.34725952148438	Amidines	15
co-38Z5-a	-74.40746338	-74.48320007324219	Amidines	15
cu-4aZn-a	-90.59467	-90.50460815429688	Amidines	15
4aZg	-89.59163214	-89.78581237792969	Amidines	15
zn-4aZ1-a	-90.70963606	-90.70629119873047	Amidines	15
os-38Z3-a	-74.80034644	-74.74505615234375	Amidines	15
ir-26Z4-a	-57.1363284	-57.33243942260742	Amidines	15
ru-26Z3-a	-57.88324337	-57.60007858276367	Amidines	15
cu-4aZ4-a	-91.26539298	-91.1028823852539	Amidines	15
26Z3	-56.47362309	-56.60980987548828	Amidines	15
ru-26Z2-a	-58.48154171	-58.36333084106445	Amidines	15
fe-38Z9-a	-74.18304733	-74.25653839111328	Amidines	15
38Z4	-73.15683345	-73.28672790527344	Amidines	15
os-38Z1-a	-75.17364472	-74.64636993408203	Amidines	15
4aZe	-89.76368235	-89.98234558105469	Amidines	15
ag-38Z1-a	-73.98903887	-73.97898864746094	Amidines	15
ni-4aZo-a	-90.84957878	-90.61341094970703	Amidines	15
pd-38Z6-a	-74.47651458	-74.43897247314453	Amidines	15
ru-4aZb-a	-91.67203274	-91.31611633300781	Amidines	15
ru-4aZ4-a	-91.72061734	-91.61743927001953	Amidines	15
ni-4aZ1-a	-91.2639516	-91.25825500488281	Amidines	15
38Z6	-73.31321823	-73.4207534790039	Amidines	15
ni-4aZm-a	-90.35663421	-90.36219024658203	Amidines	15
os-4aZm-a	-90.7132254	-90.7407455444336	Amidines	15
pd-4aZl-a	-90.52108186	-90.41356658935547	Amidines	15
fe-4aZh-a	-91.06174177	-90.80496215820312	Amidines	15
zn-4aZ4-a	-90.94226393	-90.85254669189453	Amidines	15
co-4aZ3-a	-91.42321913	-91.42471313476562	Amidines	15
ir-4aZ3-a	-91.80606814	-91.61392211914062	Amidines	15
co-4aZc-a	-90.80426066	-90.84297943115234	Amidines	15
rh-4aZ4-a	-91.6989742	-91.58444213867188	Amidines	15
fe-4aZf-a	-91.60310058	-91.31978607177734	Amidines	15
ru-4aZo-a	-90.99306196	-90.83599090576172	Amidines	15
zn-55N1-b	-71.62510486	-71.6055908203125	Aromatics	15
8a02	-109.58318392	-110.08979797363281	Aromatics	15
ir-6611-a	-84.83262295	-84.92961883544922	Aromatics	15
cd-67N1-a	-88.72796869	-88.89808654785156	Aromatics	15
pt-55N1-b	-72.52135576	-72.48348999023438	Aromatics	15
ru-44S1-b	-56.4248662	-56.169944763183594	Aromatics	15
pd-7801-a	-94.93741554	-94.94477844238281	Aromatics	15
ru-67N1-a	-90.62415097	-90.51446533203125	Aromatics	15
au-55N1-a	-71.72194093	-71.60444641113281	Aromatics	15
cd-4411-b	-56.77932047	-56.965065002441406	Aromatics	15
co-45N1-b	-63.73166314	-63.463321685791016	Aromatics	15
co-67N1-a	-90.10311329	-90.08136749267578	Aromatics	15
8a03	-109.55710134	-110.07379150390625	Aromatics	15
co-6601-a	-77.64759372	-77.93592071533203	Aromatics	15
ru-8a03-a	-111.62978722	-111.59700012207031	Aromatics	15
fe-66S1-a	-82.41880171	-82.3685073852539	Aromatics	15
ir-5601-b	-68.41683005	-68.28057098388672	Aromatics	15
ni-8a02-b	-111.36089443	-111.4430923461914	Aromatics	15
ag-4411-b	-56.91621954	-57.027286529541016	Aromatics	15
pt-8a01-b	-111.47817676	-111.45210266113281	Aromatics	15
ir-66S1-a	-81.84831209	-81.95903015136719	Aromatics	15
os-44S1-b	-56.37204516	-56.13295364379883	Aromatics	15
zn-8a01-b	-110.01498228	-110.14959716796875	Aromatics	15
cu-6611-b	-83.507161	-83.60177612304688	Aromatics	15
co-55N1-a	-72.9682924	-72.89054870605469	Aromatics	15
ni-5601-b	-67.93297288	-68.05327606201172	Aromatics	15
fe-45N1-b	-64.17414763	-63.968971252441406	Aromatics	15
ru-45N1-a	-63.71781059	-63.754234313964844	Aromatics	15
cu-7801-b	-93.43511637	-93.57839965820312	Aromatics	15
pd-55N1-a	-72.33737494	-71.817138671875	Aromatics	15
ir-7801-a	-94.82813963	-94.89746856689453	Aromatics	15
cd-8a02-a	-109.92699502	-110.10836791992188	Aromatics	15
zn-6611-a	-83.2346196	-83.44298553466797	Aromatics	15
ni-66S1-b	-82.19481207	-82.12682342529297	Aromatics	15
fe-8a01-a	-111.44936643	-111.54989624023438	Aromatics	15
rh-45N1-b	-63.94625564	-63.99298858642578	Aromatics	15
ru-55N1-b	-73.2858508	-73.25955200195312	Aromatics	15
cu-67N1-a	-89.10155666	-89.27059936523438	Aromatics	15
ag-6611-a	-83.3398071	-83.61750793457031	Aromatics	15
au-4411-a	-56.92080585	-57.03317642211914	Aromatics	15
pd-55N1-b	-73.28364046	-73.37704467773438	Aromatics	15
pd-6611-b	-84.80121495	-84.84221649169922	Aromatics	15
ir-5601-a	-68.39018973	-68.28729248046875	Aromatics	15
5601	-66.22363011	-66.54896545410156	Aromatics	15
zn-66S1-b	-80.40658377	-80.43486785888672	Aromatics	15
pt-45N1-a	-64.07045655	-63.87016296386719	Aromatics	15
pt-5601-b	-68.39239545	-68.21641540527344	Aromatics	15
fe-8a01-b	-111.45377751	-111.5762939453125	Aromatics	15
ru-4411-a	-57.86198018	-57.71308517456055	Aromatics	15
co-44S1-a	-56.0185439	-56.10224533081055	Aromatics	15
ir-67N1-a	-90.6233773	-90.49630737304688	Aromatics	15
ru-5601-b	-68.14265721	-68.24402618408203	Aromatics	15
au-67N1-b	-89.01300012	-89.1172103881836	Aromatics	15
ag-66S1-b	-80.63751583	-80.63504791259766	Aromatics	15
au-66S1-b	-80.71319642	-80.73837280273438	Aromatics	15
zn-67N1-b	-88.80870375	-88.90457153320312	Aromatics	15
au-67N1-a	-88.96561396	-89.06021118164062	Aromatics	15
ag-5601-a	-66.66216014	-66.75494384765625	Aromatics	15
ir-8a02-b	-111.42278908	-111.52107238769531	Aromatics	15
ag-7801-b	-93.35430656	-93.6050796508789	Aromatics	15
co-5601-b	-67.93561779	-67.89628601074219	Aromatics	15
45N1	-62.42511505	-62.700172424316406	Aromatics	15
cd-7801-a	-93.16403488	-93.39044952392578	Aromatics	15
fe-8a03-b	-111.46156401	-111.53763580322266	Aromatics	15
cd-8a01-b	-109.93974922	-110.12678527832031	Aromatics	15
cd-55N1-b	-71.58381082	-71.60665893554688	Aromatics	15
os-55N1-b	-73.35179751	-73.343994140625	Aromatics	15
ir-6611-b	-84.86129821	-84.95753479003906	Aromatics	15
cu-67N1-b	-89.07085689	-89.10076141357422	Aromatics	15
ni-4411-b	-57.74696764	-57.817169189453125	Aromatics	15
pd-6601-a	-76.78711649	-76.85356903076172	Aromatics	15
ni-7801-b	-94.65359506	-94.69319152832031	Aromatics	15
fe-44S1-b	-57.36823355	-56.58098220825195	Aromatics	15
cu-8a03-b	-110.24326236	-110.3508529663086	Aromatics	15
pt-44S1-b	-56.40738549	-56.42376708984375	Aromatics	15
os-55N1-a	-73.40459886	-73.12285614013672	Aromatics	15
a801	-119.89759399	-120.56752014160156	Aromatics	15
co-86S2-a	-100.56039657	-100.64539337158203	Aromatics	15
pt-9802-a	-112.6368517	-112.73784637451172	Aromatics	15
os-8612-a	-102.90672638	-102.96916961669922	Aromatics	15
pd-86S1-a	-101.11373749	-101.1847152709961	Aromatics	15
ag-9801-a	-110.96874143	-111.0140380859375	Aromatics	15
rh-8612-a	-102.99101107	-102.96926879882812	Aromatics	15
os-97N1-a	-118.21878734	-118.0438003540039	Aromatics	15
ni-97N1-a	-117.81756653	-117.51512145996094	Aromatics	15
co-87N2-a	-108.10304496	-107.8417739868164	Aromatics	15
ru-8612-a	-102.83915671	-102.90143585205078	Aromatics	15
ru-86S1-a	-101.19950889	-101.180419921875	Aromatics	15
zn-97N2-a	-115.57310049	-115.57891845703125	Aromatics	15
9801	-110.38328305	-110.697998046875	Aromatics	15
os-87N1-a	-108.66165407	-108.46572875976562	Aromatics	15
zn-9802-a	-110.27640974	-110.76690673828125	Aromatics	15
ni-87N2-a	-108.25941876	-108.15196990966797	Aromatics	15
cd-87N2-a	-106.38495407	-106.23491668701172	Aromatics	15
ag-87N1-a	-106.93134566	-106.92049407958984	Aromatics	15
co-a801-a	-122.44553067	-122.29965209960938	Aromatics	15
ru-8611-a	-102.68357499	-102.68346405029297	Aromatics	15
os-87N2-a	-108.99681911	-108.49475860595703	Aromatics	15
au-9802-a	-110.39279498	-110.67967987060547	Aromatics	15
86S2	-97.8046295	-98.27452087402344	Aromatics	15
ag-86S1-a	-98.75030469	-99.01182556152344	Aromatics	15
co-9801-a	-112.50563344	-112.38378143310547	Aromatics	15
rh-8611-a	-102.57425285	-102.6826171875	Aromatics	15
pd-8612-a	-102.66838839	-102.70008087158203	Aromatics	15
fe-86S1-a	-101.15294578	-101.27123260498047	Aromatics	15
au-87N1-a	-106.98308631	-106.92121124267578	Aromatics	15
cd-8611-a	-100.82072096	-100.81856536865234	Aromatics	15
cu-97N2-a	-115.79943139	-115.8985824584961	Aromatics	15
ru-87N2-a	-108.71658921	-108.43902587890625	Aromatics	15
fe-37_4-a	-75.94864614	-75.89122009277344	Carbamates	15
pt-25_1-a	-59.24321499	-59.28162384033203	Carbamates	15
ag-49_5-a	-92.31394579	-92.30262756347656	Carbamates	15
co-37_1-a	-76.10890621	-76.00350189208984	Carbamates	15
ni-37_2-a	-76.24997194	-76.1153335571289	Carbamates	15
au-37_2-a	-75.95568947	-75.87033081054688	Carbamates	15
ir-25_1-a	-59.60896136	-59.496009826660156	Carbamates	15
zn-25_1-a	-59.09910881	-59.120140075683594	Carbamates	15
cd-25_1-a	-59.06785625	-59.0699462890625	Carbamates	15
os-25_1-a	-59.72974269	-59.59130096435547	Carbamates	15
ru-37_4-a	-75.84868963	-75.78064727783203	Carbamates	15
zn-49_5-a	-92.2439847	-92.22068786621094	Carbamates	15
pt-25_2-a	-59.4023908	-59.359153747558594	Carbamates	15
fe-49_3-a	-93.08053647	-92.97901916503906	Carbamates	15
cd-37_2-a	-75.86722093	-75.83653259277344	Carbamates	15
rh-25_1-a	-59.29273572	-59.391239166259766	Carbamates	15
ag-49_3-a	-92.75822096	-92.72061157226562	Carbamates	15
ru-49_8-a	-92.15675145	-92.18452453613281	Carbamates	15
ir-49_7-a	-92.69845926	-92.6379165649414	Carbamates	15
cd-37_3-a	-75.49614347	-75.56844329833984	Carbamates	15
os-49_4-a	-93.09118346	-93.04788208007812	Carbamates	15
os-49_8-a	-92.21307769	-92.29959869384766	Carbamates	15
pt-37_3-a	-75.77680699	-75.80626678466797	Carbamates	15
25_2	-58.80401685	-58.7856559753418	Carbamates	15
cu-37_1-a	-76.01297492	-75.96673583984375	Carbamates	15
rh-13_1-a	-43.04334086	-42.986793518066406	Carbamates	15
ni-49_6-a	-92.43450619	-92.36943817138672	Carbamates	15
pd-49_5-a	-92.57439027	-92.5013427734375	Carbamates	15
pd-49_4-a	-92.98994289	-92.94510650634766	Carbamates	15
rh-49_7-a	-92.66148551	-92.55791473388672	Carbamates	15
pt-49_6-a	-92.49052317	-92.41234588623047	Carbamates	15
co-49_3-a	-93.00405742	-92.88302612304688	Carbamates	15
ag-37_4-a	-75.54922552	-75.45219421386719	Carbamates	15
cu-49_7-a	-92.41556672	-92.27355194091797	Carbamates	15
ru-37_3-a	-75.93900694	-75.88188171386719	Carbamates	15
cu-37_3-a	-75.70946894	-75.64898681640625	Carbamates	15
ni-13_1-a	-43.04300181	-43.02800369262695	Carbamates	15
os-49_2-a	-93.00225374	-92.95350646972656	Carbamates	15
au-49_2-a	-92.58112328	-92.5597915649414	Carbamates	15
25_1	-58.74020765	-58.87925338745117	Carbamates	15
fe-49_1-a	-93.31999981	-93.18824768066406	Carbamates	15
fe-49_4-a	-92.93003371	-92.83213806152344	Carbamates	15
pd-25_1-a	-59.30955753	-59.40740203857422	Carbamates	15
fe-37_3-a	-76.2480663	-76.24745178222656	Carbamates	15
os-25_2-a	-59.6902719	-59.588436126708984	Carbamates	15
rh-1211-a	-23.02462819	-23.069406509399414	$C_{x}H_{y}O_{(0,1)}$	15
4a14	-80.47262518	-80.43746185302734	$C_{x}H_{y}O_{(0,1)}$	15
co-4a14-a	-81.01033368	-80.94588470458984	$C_{x}H_{y}O_{(0,1)}$	15
ru-2611-a	-46.64839006	-46.649696350097656	$C_{x}H_{y}O_{(0,1)}$	15
cd-3601-a	-48.95578934	-49.04203414916992	$C_{x}H_{y}O_{(0,1)}$	15
rh-4804-a	-66.62496531	-66.61015319824219	$C_{x}H_{y}O_{(0,1)}$	15
3813	-63.72815861	-63.69127655029297	$C_{x}H_{y}O_{(0,1)}$	15
zn-4602-a	-56.77965416	-56.66246795654297	$C_{x}H_{y}O_{(0,1)}$	15
ru-1211-a	-23.40345084	-23.157140731811523	$C_{x}H_{y}O_{(0,1)}$	15
os-4801-a	-66.49709266	-66.48040771484375	$C_{x}H_{y}O_{(0,1)}$	15
ag-3601-a	-49.10067909	-49.16718673706055	$C_{x}H_{y}O_{(0,1)}$	15
pt-4601-a	-57.86027641	-58.12561798095703	$C_{x}H_{y}O_{(0,1)}$	15
ni-2612-a	-47.54345082	-47.424530029296875	$C_{x}H_{y}O_{(0,1)}$	15
ni-4803-a	-66.35110458	-66.3943099975586	$C_{x}H_{y}O_{(0,1)}$	15
cd-2411-a	-39.3211282	-39.303157806396484	$C_{x}H_{y}O_{(0,1)}$	15
ru-3801-a	-57.42680325	-57.44676971435547	$C_{x}H_{y}O_{(0,1)}$	15
pd-3801-a	-57.51234585	-57.58903503417969	$C_{x}H_{y}O_{(0,1)}$	15
pd-4802-a	-66.62315724	-66.56731414794922	$C_{x}H_{y}O_{(0,1)}$	15
pd-2411-a	-39.89362975	-39.73316955566406	$C_{x}H_{y}O_{(0,1)}$	15
pt-3611-b	-56.5880223	-56.636436462402344	$C_{x}H_{y}O_{(0,1)}$	15
ag-4811-b	-73.01966894	-73.03781127929688	$C_{x}H_{y}O_{(0,1)}$	15
pt-2611-a	-46.76127205	-46.65135192871094	$C_{x}H_{y}O_{(0,1)}$	15
au-4601-a	-57.06345371	-57.150665283203125	$C_{x}H_{y}O_{(0,1)}$	15
zn-3611-b	-56.30456774	-56.38813018798828	$C_{x}H_{y}O_{(0,1)}$	15
pt-2601-a	-40.77850316	-40.75920867919922	$C_{x}H_{y}O_{(0,1)}$	15
pd-3611-b	-56.64832099	-56.614261627197266	$C_{x}H_{y}O_{(0,1)}$	15
ni-3812-a	-64.18423845	-64.11863708496094	$C_{x}H_{y}O_{(0,1)}$	15
cu-3611-b	-56.46677881	-56.476165771484375	$C_{x}H_{y}O_{(0,1)}$	15
ir-3811-a	-63.72383328	-63.7077522277832	$C_{x}H_{y}O_{(0,1)}$	15
fe-4602-a	-59.74710145	-59.65616989135742	$C_{x}H_{y}O_{(0,1)}$	15
os-2201-a	-26.21112113	-26.119218826293945	$C_{x}H_{y}O_{(0,1)}$	15
ni-3811-a	-63.67706311	-63.58477783203125	$C_{x}H_{y}O_{(0,1)}$	15
3401	-39.86035688	-39.95966720581055	$C_{x}H_{y}O_{(0,1)}$	15
ag-2601-a	-40.72409326	-40.69866180419922	$C_{x}H_{y}O_{(0,1)}$	15
cu-4601-a	-57.14295874	-57.496665954589844	$C_{x}H_{y}O_{(0,1)}$	15
cu-4a14-a	-80.91897893	-80.8917465209961	$C_{x}H_{y}O_{(0,1)}$	15
pt-2612-a	-47.49667694	-47.414764404296875	$C_{x}H_{y}O_{(0,1)}$	15
fe-2411-a	-40.4010903	-40.267147064208984	$C_{x}H_{y}O_{(0,1)}$	15
ir-4802-a	-66.58296988	-66.59724426269531	$C_{x}H_{y}O_{(0,1)}$	15
ru-2612-a	-47.61463327	-47.4493408203125	$C_{x}H_{y}O_{(0,1)}$	15
2611	-46.47943398	-46.634517669677734	$C_{x}H_{y}O_{(0,1)}$	15
1211	-22.14198155	-22.12079429626465	$C_{x}H_{y}O_{(0,1)}$	15
os-4a13-a	-81.13674928	-81.05767822265625	$C_{x}H_{y}O_{(0,1)}$	15
cu-4a01-a	-74.09300056	-74.1180191040039	$C_{x}H_{y}O_{(0,1)}$	15
pt-2411-a	-39.71445204	-39.66072082519531	$C_{x}H_{y}O_{(0,1)}$	15
co-3813-a	-64.24990206	-64.12638854980469	$C_{x}H_{y}O_{(0,1)}$	15
au-2411-a	-39.3732657	-39.1499137878418	$C_{x}H_{y}O_{(0,1)}$	15
co-3611-b	-56.56684991	-56.81965255737305	$C_{x}H_{y}O_{(0,1)}$	15
fe-3811-a	-63.61755912	-63.45895004272461	$C_{x}H_{y}O_{(0,1)}$	15
cu-2411-a	-39.36090266	-39.33900451660156	$C_{x}H_{y}O_{(0,1)}$	15
2401	-32.00433821	-32.16283416748047	$C_{x}H_{y}O_{(0,1)}$	15
3601	-48.75667372	-48.98006057739258	$C_{x}H_{y}O_{(0,1)}$	15
zn-4801-a	-65.5918385	-65.60832214355469	$C_{x}H_{y}O_{(0,1)}$	15
au-4a01-a	-74.09854307	-74.12535858154297	$C_{x}H_{y}O_{(0,1)}$	15
fe-4a14-a	-81.02361805	-80.97620391845703	$C_{x}H_{y}O_{(0,1)}$	15
pd-3812-a	-64.17061973	-64.1479263305664	$C_{x}H_{y}O_{(0,1)}$	15
zn-2612-a	-47.26769153	-47.20363235473633	$C_{x}H_{y}O_{(0,1)}$	15
au-4a13-a	-80.70079676	-80.5309066772461	$C_{x}H_{y}O_{(0,1)}$	15
pt-2401-a	-33.18372502	-33.042850494384766	$C_{x}H_{y}O_{(0,1)}$	15
ir-4601-a	-57.96573544	-58.24907302856445	$C_{x}H_{y}O_{(0,1)}$	15
cd-4803-a	-65.71388305	-65.85482025146484	$C_{x}H_{y}O_{(0,1)}$	15
2201	-22.95894282	-23.001596450805664	$C_{x}H_{y}O_{(0,1)}$	15
ru-2411-a	-40.09931895	-39.83555221557617	$C_{x}H_{y}O_{(0,1)}$	15
co-2601-a	-40.68740792	-40.72163391113281	$C_{x}H_{y}O_{(0,1)}$	15
cd-3801-a	-57.33218909	-57.38812255859375	$C_{x}H_{y}O_{(0,1)}$	15
ir-2601-a	-40.75557156	-40.73522186279297	$C_{x}H_{y}O_{(0,1)}$	15
co-4803-a	-66.3076699	-66.29729461669922	$C_{x}H_{y}O_{(0,1)}$	15
ir-2201-a	-24.12452096	-24.108362197875977	$C_{x}H_{y}O_{(0,1)}$	15
pt-4804-a	-66.64431647	-66.5771713256836	$C_{x}H_{y}O_{(0,1)}$	15
au-2401-a	-32.3253149	-32.19797134399414	$C_{x}H_{y}O_{(0,1)}$	15
pt-3812-a	-64.13067067	-64.09261322021484	$C_{x}H_{y}O_{(0,1)}$	15
ni-1211-a	-23.18773162	-23.011106491088867	$C_{x}H_{y}O_{(0,1)}$	15
ru-3812-a	-64.26225748	-64.13179016113281	$C_{x}H_{y}O_{(0,1)}$	15
pd-2401-a	-33.176431	-33.05797576904297	$C_{x}H_{y}O_{(0,1)}$	15
cd-3401-a	-40.01793298	-39.95956802368164	$C_{x}H_{y}O_{(0,1)}$	15
fe-3611-a	-56.96757888	-56.6978645324707	$C_{x}H_{y}O_{(0,1)}$	15
cd-4a11-a	-80.19170077	-80.13569641113281	$C_{x}H_{y}O_{(0,1)}$	15
3611	-55.77481262	-55.98872375488281	$C_{x}H_{y}O_{(0,1)}$	15
ni-4811-a	-72.96608413	-73.06124114990234	$C_{x}H_{y}O_{(0,1)}$	15
ag-4a12-a	-80.17400667	-80.16024780273438	$C_{x}H_{y}O_{(0,1)}$	15
4a12	-79.79709896	-80.33988189697266	$C_{x}H_{y}O_{(0,1)}$	15
pt-3611-a	-56.12419725	-56.0347785949707	$C_{x}H_{y}O_{(0,1)}$	15
cu-3611-a	-56.12212397	-56.1007194519043	$C_{x}H_{y}O_{(0,1)}$	15
cd-4812-a	-72.64650466	-72.68505859375	$C_{x}H_{y}O_{(0,1)}$	15
cu-4a12-a	-80.23538756	-80.19976806640625	$C_{x}H_{y}O_{(0,1)}$	15
ru-4a11-a	-80.36051731	-80.26006317138672	$C_{x}H_{y}O_{(0,1)}$	15
ni-4a12-a	-80.3621706	-80.36051940917969	$C_{x}H_{y}O_{(0,1)}$	15
fe-4812-a	-73.7382169	-73.376953125	$C_{x}H_{y}O_{(0,1)}$	15
fe-4a11-a	-80.28150424	-80.15174865722656	$C_{x}H_{y}O_{(0,1)}$	15
cd-4811-a	-72.60956728	-72.62258911132812	$C_{x}H_{y}O_{(0,1)}$	15
zn-49N9-a	-78.33740356	-78.31259155273438	$C_{x}H_{y}N$	15
rh-4bN7-a	-86.24431366	-86.179443359375	$C_{x}H_{y}N$	15
ag-4bN1-a	-86.3375343	-86.25007629394531	$C_{x}H_{y}N$	15
pt-4bN2-a	-87.17030311	-87.02169036865234	$C_{x}H_{y}N$	15
fe-39N4-a	-69.39281477	-69.33564758300781	$C_{x}H_{y}N$	15
fe-49N9-a	-79.03860406	-79.00440979003906	$C_{x}H_{y}N$	15
rh-49N3-a	-78.48668776	-78.44595336914062	$C_{x}H_{y}N$	15
fe-37N4-a	-62.07720033	-62.15554428100586	$C_{x}H_{y}N$	15
ni-49N8-a	-78.22089428	-78.29751586914062	$C_{x}H_{y}N$	15
pd-27N1-a	-53.61957111	-53.54552459716797	$C_{x}H_{y}N$	15
zn-49N5-a	-77.9075015	-77.94412231445312	$C_{x}H_{y}N$	15
cu-37N5-a	-62.02432208	-61.88247299194336	$C_{x}H_{y}N$	15
13N1	-27.42006704	-27.408926010131836	$C_{x}H_{y}N$	15
pd-4bN6-a	-86.63468777	-86.54651641845703	$C_{x}H_{y}N$	15
ir-39N2-a	-70.49819533	-70.42509460449219	$C_{x}H_{y}N$	15
cd-49N2-a	-77.96016392	-78.05896759033203	$C_{x}H_{y}N$	15
15N1	-35.70925393	-35.79143524169922	$C_{x}H_{y}N$	15
pt-4bN5-a	-86.62476328	-86.50023651123047	$C_{x}H_{y}N$	15
pt-39N2-a	-70.46583279	-70.3918685913086	$C_{x}H_{y}N$	15
pd-37N4-a	-61.93769574	-61.866233825683594	$C_{x}H_{y}N$	15
cd-27N2-a	-52.5476062	-52.62474060058594	$C_{x}H_{y}N$	15
25N2	-43.92537546	-44.011474609375	$C_{x}H_{y}N$	15
cu-39N3-a	-69.53838902	-69.46794891357422	$C_{x}H_{y}N$	15
pt-13N1-a	-28.61666311	-28.4200382232666	$C_{x}H_{y}N$	15
cd-13N1-a	-27.7312022	-27.785892486572266	$C_{x}H_{y}N$	15
rh-4bN4-a	-87.07505645	-87.0516357421875	$C_{x}H_{y}N$	15
37N3	-60.80086224	-60.86095428466797	$C_{x}H_{y}N$	15
au-39N3-a	-69.43635252	-69.3095703125	$C_{x}H_{y}N$	15
os-49N3-a	-78.68353082	-78.64286041259766	$C_{x}H_{y}N$	15
ag-49N8-a	-77.7026756	-77.87667083740234	$C_{x}H_{y}N$	15
os-39N3-a	-70.10972899	-70.01757049560547	$C_{x}H_{y}N$	15
rh-15N1-a	-36.92403574	-36.890995025634766	$C_{x}H_{y}N$	15
ru-39N4-a	-69.59883408	-69.50260162353516	$C_{x}H_{y}N$	15
ir-37N5-a	-62.61789943	-62.54519271850586	$C_{x}H_{y}N$	15
co-37N5-a	-62.24873292	-62.146732330322266	$C_{x}H_{y}N$	15
fe-49Na-a	-78.7358398	-78.91529083251953	$C_{x}H_{y}N$	15
au-4bN3-a	-86.49210618	-86.44874572753906	$C_{x}H_{y}N$	15
cd-15N1-a	-36.1427299	-36.16059875488281	$C_{x}H_{y}N$	15
os-25N2-a	-45.30760007	-45.20170974731445	$C_{x}H_{y}N$	15
pt-37N5-a	-62.58589598	-62.50652313232422	$C_{x}H_{y}N$	15
ag-49N5-a	-77.94969069	-78.0527114868164	$C_{x}H_{y}N$	15
4bN1	-85.58634468	-85.71826934814453	$C_{x}H_{y}N$	15
ru-49N1-a	-78.75665887	-78.7950668334961	$C_{x}H_{y}N$	15
pt-37N1-a	-62.28228737	-62.3115119934082	$C_{x}H_{y}N$	15
fe-39N3-a	-69.6574336	-69.54739379882812	$C_{x}H_{y}N$	15
ni-25N1-a	-45.53432282	-45.484867095947266	$C_{x}H_{y}N$	15
pt-27N1-a	-53.75587871	-53.67061996459961	$C_{x}H_{y}N$	15
ag-4bN3-a	-86.41909301	-86.36661529541016	$C_{x}H_{y}N$	15
zn-37N3-a	-61.27098956	-61.27827072143555	$C_{x}H_{y}N$	15
ag-39N4-a	-69.16105099	-69.29545593261719	$C_{x}H_{y}N$	15
os-4bN6-a	-86.80949813	-86.76366424560547	$C_{x}H_{y}N$	15
au-39N1-a	-69.75199666	-69.677978515625	$C_{x}H_{y}N$	15
cu-39N1-a	-69.89827967	-69.79376983642578	$C_{x}H_{y}N$	15
49N6	-77.1132733	-77.43767547607422	$C_{x}H_{y}N$	15
cd-4bN4-a	-86.27315302	-86.30519104003906	$C_{x}H_{y}N$	15
zn-39N4-a	-69.14423191	-69.1102066040039	$C_{x}H_{y}N$	15
pd-49N1-a	-78.69155764	-78.6511001586914	$C_{x}H_{y}N$	15
fe-13N1-a	-29.36122527	-29.51776885986328	$C_{x}H_{y}N$	15
rh-49N1-a	-78.71431247	-78.72179412841797	$C_{x}H_{y}N$	15
co-39N1-a	-70.03719004	-70.01163482666016	$C_{x}H_{y}N$	15
cu-49N9-a	-78.67851893	-78.55368041992188	$C_{x}H_{y}N$	15
zn-39N3-a	-69.33929978	-69.2875747680664	$C_{x}H_{y}N$	15
cu-49N7-a	-78.15613452	-78.14491271972656	$C_{x}H_{y}N$	15
ni-49N6-a	-78.54765542	-78.49268341064453	$C_{x}H_{y}N$	15
pd-37N3-a	-61.86397838	-61.83088684082031	$C_{x}H_{y}N$	15
pt-4bN3-a	-87.16811631	-87.02067565917969	$C_{x}H_{y}N$	15
rh-49N6-a	-78.64890813	-78.58621978759766	$C_{x}H_{y}N$	15
cu-49N4-a	-78.00187556	-77.98877716064453	$C_{x}H_{y}N$	15
zn-49N3-a	-77.76870601	-77.7768783569336	$C_{x}H_{y}N$	15
ni-13N1-a	-28.72370485	-28.580732345581055	$C_{x}H_{y}N$	15
ag-39N3-a	-69.36057278	-69.2908935546875	$C_{x}H_{y}N$	15
pt-49N5-a	-78.63393583	-78.53926086425781	$C_{x}H_{y}N$	15
ag-39N1-a	-69.68649365	-69.60774993896484	$C_{x}H_{y}N$	15
pd-39N1-a	-70.29047016	-70.1932144165039	$C_{x}H_{y}N$	15
rh-37N2-a	-61.82876624	-61.7559928894043	$C_{x}H_{y}N$	15
49N8	-77.06796387	-77.32552337646484	$C_{x}H_{y}N$	15
fe-37N5-a	-62.4878612	-62.59311294555664	$C_{x}H_{y}N$	15
cd-39N2-a	-69.52152927	-69.54951477050781	$C_{x}H_{y}N$	15
cd-49N3-a	-77.6268096	-77.77400970458984	$C_{x}H_{y}N$	15
rh-4bN3-a	-87.01599144	-86.97648620605469	$C_{x}H_{y}N$	15
co-49N2-a	-78.99278351	-78.7590560913086	$C_{x}H_{y}N$	15
ni-27N2-a	-53.17870867	-53.138431549072266	$C_{x}H_{y}N$	15
ni-39N4-a	-69.55364257	-69.49726867675781	$C_{x}H_{y}N$	15
rh-25N2-a	-45.12404481	-45.091941833496094	$C_{x}H_{y}N$	15
ru-27N1-a	-53.60295825	-53.49855422973633	$C_{x}H_{y}N$	15
37N2	-60.53754055	-60.717811584472656	$C_{x}H_{y}N$	15
ru-39N3-a	-69.87880735	-69.77545166015625	$C_{x}H_{y}N$	15
cu-49N1-a	-78.32945999	-78.26695251464844	$C_{x}H_{y}N$	15
ru-49N9-a	-79.12373956	-79.02667236328125	$C_{x}H_{y}N$	15
cd-49N1-a	-77.91116572	-77.9927749633789	$C_{x}H_{y}N$	15
4bN2	-85.69989968	-85.85791015625	$C_{x}H_{y}N$	15
pt-49N2-a	-78.93465008	-78.95623779296875	$C_{x}H_{y}N$	15
zn-39N2-a	-69.66929652	-69.63652038574219	$C_{x}H_{y}N$	15
49N5	-77.40077133	-77.53890228271484	$C_{x}H_{y}N$	15
ag-49N7-a	-77.97405522	-78.04719543457031	$C_{x}H_{y}N$	15
fe-4bN7-a	-86.0055723	-85.8967514038086	$C_{x}H_{y}N$	15
cd-4aS3-a	-77.92426857	-77.8083267211914	$C_{x}H_{y}S$	15
co-38S3-a	-62.23870077	-62.14667892456055	$C_{x}H_{y}S$	15
au-38S2-a	-61.62211713	-61.47607421875	$C_{x}H_{y}S$	15
cd-4aS2-a	-77.95340828	-77.74999237060547	$C_{x}H_{y}S$	15
pd-4aS6-a	-79.04919515	-78.90760040283203	$C_{x}H_{y}S$	15
zn-26S2-a	-44.73245222	-44.7811164855957	$C_{x}H_{y}S$	15
co-12S1-a	-21.95340832	-21.911483764648438	$C_{x}H_{y}S$	15
pt-4aS2-a	-79.06983821	-78.92032623291016	$C_{x}H_{y}S$	15
cd-4aS5-a	-77.93262719	-77.80467987060547	$C_{x}H_{y}S$	15
rh-12S1-a	-22.35324486	-22.207763671875	$C_{x}H_{y}S$	15
co-36S1-a	-55.27629598	-55.23537826538086	$C_{x}H_{y}S$	15
zn-14S1-a	-27.99825676	-27.95014762878418	$C_{x}H_{y}S$	15
co-4aS3-a	-78.60054721	-78.54389953613281	$C_{x}H_{y}S$	15
36S2	-52.8899066	-52.929656982421875	$C_{x}H_{y}S$	15
pd-14S1-a	-28.89260437	-28.865819931030273	$C_{x}H_{y}S$	15
cu-26S2-a	-45.10174458	-45.07986068725586	$C_{x}H_{y}S$	15
ni-4aS4-a	-78.81019438	-78.6453857421875	$C_{x}H_{y}S$	15
48S2	-69.29758067	-69.38267517089844	$C_{x}H_{y}S$	15
fe-38S3-a	-62.2667671	-62.11244201660156	$C_{x}H_{y}S$	15
pd-48S1-a	-72.12404638	-72.13848876953125	$C_{x}H_{y}S$	15
ag-38S2-a	-61.37666444	-61.32111358642578	$C_{x}H_{y}S$	15
rh-4aS3-a	-78.92663419	-78.83279418945312	$C_{x}H_{y}S$	15
ag-24S1-a	-37.05142342	-36.9315071105957	$C_{x}H_{y}S$	15
ag-4aS6-a	-78.19783508	-78.10296630859375	$C_{x}H_{y}S$	15
fe-48S3-a	-72.16108069	-72.06293487548828	$C_{x}H_{y}S$	15
cu-4aS5-a	-78.37905096	-78.27037811279297	$C_{x}H_{y}S$	15
os-4aS1-a	-79.02363874	-78.93256378173828	$C_{x}H_{y}S$	15
os-26S1-a	-45.65602562	-45.53404998779297	$C_{x}H_{y}S$	15
pt-38S1-a	-62.35577489	-62.33979415893555	$C_{x}H_{y}S$	15
pt-4aS3-a	-79.05435787	-78.822998046875	$C_{x}H_{y}S$	15
ru-38S1-a	-62.1711784	-62.088714599609375	$C_{x}H_{y}S$	15
ir-48S1-a	-72.36896277	-72.30904388427734	$C_{x}H_{y}S$	15
ir-4aS6-a	-79.10810977	-78.98851013183594	$C_{x}H_{y}S$	15
ru-38S3-a	-62.22004224	-62.110721588134766	$C_{x}H_{y}S$	15
38S3	-60.8666092	-60.91290283203125	$C_{x}H_{y}S$	15
cd-4aS4-a	-77.87106263	-77.9326171875	$C_{x}H_{y}S$	15
co-26S2-a	-45.33665699	-45.273651123046875	$C_{x}H_{y}S$	15
rh-38S3-a	-62.32254073	-62.167606353759766	$C_{x}H_{y}S$	15
ni-14S1-a	-28.72400203	-28.69309425354004	$C_{x}H_{y}S$	15
ru-26S2-a	-45.60892236	-45.54198455810547	$C_{x}H_{y}S$	15
ni-4aS2-a	-78.77614542	-78.71009063720703	$C_{x}H_{y}S$	15
ru-14S1-a	-28.8371012	-28.80796241760254	$C_{x}H_{y}S$	15
rh-38S2-a	-62.40892092	-62.36630630493164	$C_{x}H_{y}S$	15
fe-4aS1-a	-78.7706468	-78.7922592163086	$C_{x}H_{y}S$	15
ag-4aS1-a	-78.15386639	-78.1095962524414	$C_{x}H_{y}S$	15
cd-38S1-a	-61.23703036	-61.181949615478516	$C_{x}H_{y}S$	15
os-4aS6-a	-79.13785394	-79.01799774169922	$C_{x}H_{y}S$	15
4aS1	-77.52515631	-77.50843048095703	$C_{x}H_{y}S$	15
os-38S2-a	-62.57775322	-62.4488639831543	$C_{x}H_{y}S$	15
cd-4aS1-a	-77.88947776	-77.8663558959961	$C_{x}H_{y}S$	15
ir-26S1-a	-45.62269254	-45.54822540283203	$C_{x}H_{y}S$	15
ag-36S2-a	-53.71744093	-53.668704986572266	$C_{x}H_{y}S$	15
cd-26S2-a	-44.63821492	-44.63972473144531	$C_{x}H_{y}S$	15
cu-38S3-a	-61.74998306	-61.6646728515625	$C_{x}H_{y}S$	15
ni-48S1-a	-72.01586241	-72.00215911865234	$C_{x}H_{y}S$	15
zn-4aS6-a	-78.04994106	-78.04676055908203	$C_{x}H_{y}S$	15
pd-12S1-a	-22.16363451	-22.064790725708008	$C_{x}H_{y}S$	15
4831	-86.63647311	-86.58984375	$C_{x}H_{y}O_{(2,3)}$	15
cu-4833-a	-86.58787065	-86.39395141601562	$C_{x}H_{y}O_{(2,3)}$	15
au-3631-a	-70.36747423	-70.27471160888672	$C_{x}H_{y}O_{(2,3)}$	15
zn-3631-a	-70.34381669	-70.28917694091797	$C_{x}H_{y}O_{(2,3)}$	15
ag-4825-a	-80.05415771	-79.96929168701172	$C_{x}H_{y}O_{(2,3)}$	15
4824	-79.5526567	-79.46863555908203	$C_{x}H_{y}O_{(2,3)}$	15
os-2422-a	-46.65502579	-46.55173873901367	$C_{x}H_{y}O_{(2,3)}$	15
ir-4825-a	-80.21265069	-80.24311828613281	$C_{x}H_{y}O_{(2,3)}$	15
pt-3623-a	-63.40807311	-63.467124938964844	$C_{x}H_{y}O_{(2,3)}$	15
co-1221-a	-30.05824247	-30.020708084106445	$C_{x}H_{y}O_{(2,3)}$	15
rh-2431-a	-53.64765041	-53.61226272583008	$C_{x}H_{y}O_{(2,3)}$	15
fe-2431-a	-53.64472438	-53.60655212402344	$C_{x}H_{y}O_{(2,3)}$	15
ag-4832-a	-87.11150954	-87.01126861572266	$C_{x}H_{y}O_{(2,3)}$	15
fe-4823-a	-80.11641722	-80.03899383544922	$C_{x}H_{y}O_{(2,3)}$	15
cu-2431-a	-53.57757506	-53.51560974121094	$C_{x}H_{y}O_{(2,3)}$	15
pd-4833-a	-86.70270588	-86.50348663330078	$C_{x}H_{y}O_{(2,3)}$	15
zn-4822-a	-80.09717726	-79.89942932128906	$C_{x}H_{y}O_{(2,3)}$	15
1221	-29.73755935	-29.724660873413086	$C_{x}H_{y}O_{(2,3)}$	15
co-1231-a	-37.69942271	-37.604164123535156	$C_{x}H_{y}O_{(2,3)}$	15
pd-3632-a	-69.9868703	-69.8720703125	$C_{x}H_{y}O_{(2,3)}$	15
pt-4824-a	-79.9687341	-79.8250732421875	$C_{x}H_{y}O_{(2,3)}$	15
ir-1221-a	-30.13565155	-30.08098602294922	$C_{x}H_{y}O_{(2,3)}$	15
pd-3623-a	-63.47626318	-63.488555908203125	$C_{x}H_{y}O_{(2,3)}$	15
ag-2431-a	-53.5436067	-53.526065826416016	$C_{x}H_{y}O_{(2,3)}$	15
rh-3632-a	-69.93787147	-69.78610229492188	$C_{x}H_{y}O_{(2,3)}$	15
pt-3631-a	-70.56327465	-70.52094268798828	$C_{x}H_{y}O_{(2,3)}$	15
ir-4833-a	-86.58285943	-86.29304504394531	$C_{x}H_{y}O_{(2,3)}$	15
co-4832-a	-87.19141451	-87.18619537353516	$C_{x}H_{y}O_{(2,3)}$	15
pt-4823-a	-79.86033599	-79.74946594238281	$C_{x}H_{y}O_{(2,3)}$	15
ag-4824-a	-79.88133647	-79.70693969726562	$C_{x}H_{y}O_{(2,3)}$	15
pd-3621-a	-63.71613227	-63.677433013916016	$C_{x}H_{y}O_{(2,3)}$	15
au-2422-a	-46.30734318	-46.26968002319336	$C_{x}H_{y}O_{(2,3)}$	15
cd-1221-a	-29.91911744	-29.918535232543945	$C_{x}H_{y}O_{(2,3)}$	15
ni-3623-a	-63.50121123	-63.57424545288086	$C_{x}H_{y}O_{(2,3)}$	15
cd-4832-a	-87.01973735	-86.90647888183594	$C_{x}H_{y}O_{(2,3)}$	15
co-3632-a	-69.88312999	-69.6659927368164	$C_{x}H_{y}O_{(2,3)}$	15
ru-2422-a	-46.53795286	-46.48125457763672	$C_{x}H_{y}O_{(2,3)}$	15
pt-4826-a	-80.07474098	-80.02925109863281	$C_{x}H_{y}O_{(2,3)}$	15
ru-4832-a	-87.26635991	-87.19847106933594	$C_{x}H_{y}O_{(2,3)}$	15
pt-4832-a	-87.18758285	-87.0647964477539	$C_{x}H_{y}O_{(2,3)}$	15
os-3631-a	-70.89069675	-70.77011108398438	$C_{x}H_{y}O_{(2,3)}$	15
fe-1221-a	-30.08384925	-30.207015991210938	$C_{x}H_{y}O_{(2,3)}$	15
co-2422-a	-46.4046255	-46.36672592163086	$C_{x}H_{y}O_{(2,3)}$	15
pd-3622-a	-63.270465	-63.161590576171875	$C_{x}H_{y}O_{(2,3)}$	15
ru-4824-a	-80.04665207	-79.9538803100586	$C_{x}H_{y}O_{(2,3)}$	15
fe-3631-a	-70.73684923	-70.61618041992188	$C_{x}H_{y}O_{(2,3)}$	15
zn-2421-a	-46.8400664	-46.634368896484375	$C_{x}H_{y}O_{(2,3)}$	15
rh-3631-a	-70.64414086	-70.60620880126953	$C_{x}H_{y}O_{(2,3)}$	15
rh-4826-a	-80.14612402	-80.09313201904297	$C_{x}H_{y}O_{(2,3)}$	15
cu-4823-a	-79.80174568	-79.69876098632812	$C_{x}H_{y}O_{(2,3)}$	15
au-4831-a	-87.05780787	-86.92696380615234	$C_{x}H_{y}O_{(2,3)}$	15
rh-1231-a	-37.74508795	-37.63296127319336	$C_{x}H_{y}O_{(2,3)}$	15
cu-2422-a	-46.36657144	-46.279212951660156	$C_{x}H_{y}O_{(2,3)}$	15
rh-1221-a	-30.1406643	-30.0821533203125	$C_{x}H_{y}O_{(2,3)}$	15
pt-2422-a	-46.40658719	-46.28285217285156	$C_{x}H_{y}O_{(2,3)}$	15
cd-4825-a	-79.95899726	-79.8936996459961	$C_{x}H_{y}O_{(2,3)}$	15
zn-4823-a	-79.70845411	-79.39944458007812	$C_{x}H_{y}O_{(2,3)}$	15
ir-49Y2-a	-84.53243416	-84.3460464477539	Oximes	15
pt-49Y3-a	-83.76496173	-83.7559814453125	Oximes	15
ir-49Y6-a	-83.98665733	-84.08818817138672	Oximes	15
ag-49Y3-a	-83.59288659	-83.67418670654297	Oximes	15
ag-49Y1-a	-83.79514369	-83.83904266357422	Oximes	15
ir-25Y2-a	-51.02984143	-50.88791275024414	Oximes	15
os-49Y2-a	-84.61031508	-84.42622375488281	Oximes	15
au-13Y1-a	-33.62595171	-33.608890533447266	Oximes	15
rh-49Y2-a	-84.38601697	-84.28057861328125	Oximes	15
37Y3	-66.76108706	-66.82491302490234	Oximes	15
ag-13Y1-a	-33.61258361	-33.579315185546875	Oximes	15
pt-13Y1-a	-34.17223402	-33.9309196472168	Oximes	15
fe-49Y2-a	-84.70044262	-84.74807739257812	Oximes	15
cu-49Y6-a	-84.10653698	-84.034912109375	Oximes	15
49Y2	-82.99684645	-83.21446990966797	Oximes	15
pd-49Y3-a	-84.11997972	-84.01912689208984	Oximes	15
zn-37Y3-a	-67.30648786	-67.36900329589844	Oximes	15
cu-49Y2-a	-83.97221257	-83.92662811279297	Oximes	15
cd-49Y6-a	-83.66260208	-83.74042510986328	Oximes	15
cu-13Y1-a	-33.84023518	-33.77098083496094	Oximes	15
pd-49Y6-a	-84.23270112	-84.05911254882812	Oximes	15
fe-49Y5-a	-84.41842583	-84.34230041503906	Oximes	15
49Y6	-83.34490094	-83.42214965820312	Oximes	15
zn-25Y1-a	-50.44821313	-50.51975631713867	Oximes	15
co-49Y2-a	-84.08868615	-84.06659698486328	Oximes	15
zn-49Y2-a	-83.6724492	-83.67518615722656	Oximes	15
rh-25Y1-a	-51.09010362	-50.956565856933594	Oximes	15
cu-37Y3-a	-67.51968774	-67.44352722167969	Oximes	15
ir-37Y3-a	-67.37690722	-67.48133850097656	Oximes	15
ir-49Y4-a	-84.02527236	-84.1388931274414	Oximes	15
ag-37Y1-a	-66.92167924	-66.94994354248047	Oximes	15
pt-37Y2-a	-67.50085727	-67.43761444091797	Oximes	15
os-49Y6-a	-84.56931685	-84.4089126586914	Oximes	15
pd-49Y2-a	-84.31817396	-84.2614517211914	Oximes	15
cd-49Y3-a	-83.45622812	-83.67859649658203	Oximes	15
au-37Y3-a	-67.33715423	-67.35218811035156	Oximes	15
ni-25X2-a	-52.92980117	-52.88228988647461	Amides	12
ru-13X1-a	-35.90627541	-35.9644775390625	Amides	12
25X2	-52.15327434	-52.05940246582031	Amides	12
pt-37X1-a	-69.00878058	-69.05906677246094	Amides	12
cd-13X1-a	-35.62043804	-35.658119201660156	Amides	12
au-13X1-a	-35.58435439	-35.602027893066406	Amides	12
cd-25X2-a	-52.4744026	-52.46409606933594	Amides	12
rh-13X1-a	-35.82464387	-35.88993835449219	Amides	12
pt-49X6-a	-85.94984301	-86.13692474365234	Amides	12
fe-49X4-a	-86.28023752	-86.29598999023438	Amides	12
fe-49X3-a	-86.3069278	-86.13953399658203	Amides	12
co-49X7-a	-85.67812445	-85.64842224121094	Amides	12
au-49X6-a	-85.68840214	-85.69410705566406	Amides	12
pd-37X1-a	-69.0782544	-69.17845916748047	Amides	12
fe-49X2-a	-85.76733352	-85.80915832519531	Amides	12
ni-37X1-a	-69.05933444	-69.21126556396484	Amides	12
pd-49X5-a	-85.55450958	-85.5685043334961	Amides	12
os-37X3-a	-69.02329997	-68.99683380126953	Amides	12
pt-49X4-a	-86.08794713	-85.96400451660156	Amides	12
ag-49X8-a	-85.37669607	-85.28491973876953	Amides	12
ir-49X8-a	-85.61838268	-85.55730438232422	Amides	12
os-49X8-a	-85.74341547	-85.71974182128906	Amides	12
fe-49X8-a	-85.90980459	-85.92119598388672	Amides	12
pt-13X1-a	-35.7776269	-35.74203872680664	Amides	12
ni-49X1-a	-85.8042778	-85.90120697021484	Amides	12
cd-49X1-a	-85.410094	-85.47471618652344	Amides	12
ni-37X3-a	-68.87421823	-68.92536926269531	Amides	12
pt-37X3-a	-68.81550693	-68.86083221435547	Amides	12
rh-49X8-a	-85.63203873	-85.60232543945312	Amides	12
ag-37X4-a	-68.98033252	-68.87342071533203	Amides	12
zn-49X2-a	-85.40542135	-85.4658432006836	Amides	12
cu-49X4-a	-86.02383214	-85.96112823486328	Amides	12
37X2	-68.74951717	-68.73660278320312	Amides	12
au-49X8-a	-85.36375125	-85.26541137695312	Amides	12
zn-49X1-a	-85.46593565	-85.51390075683594	Amides	12
37X3	-68.15812067	-68.13813018798828	Amides	12
au-37X4-a	-68.9574323	-68.87825775146484	Amides	12
ru-37X1-a	-69.10949819	-69.05146026611328	Amides	12
37X1	-68.36988191	-68.44635009765625	Amides	12
ag-13X1-a	-35.71554873	-35.73835372924805	Amides	12
co-13X1-a	-35.94816818	-36.0882682800293	Amides	12
cu-37X4-a	-68.93161312	-68.95741271972656	Amides	12
ru-49X6-a	-86.22726913	-86.28838348388672	Amides	12
cu-25X2-a	-52.7373742	-52.692718505859375	Amides	12
ir-37X2-a	-69.59463915	-69.55943298339844	Amides	12
ag-38Z3-a	-73.95816147	-73.93877410888672	Amidines	12
ir-38Z7-a	-74.32189567	-74.33768463134766	Amidines	12
zn-4aZf-a	-90.58272908	-90.58670043945312	Amidines	12
zn-38Z3-a	-73.95381671	-73.89451599121094	Amidines	12
pd-38Z8-a	-74.47768386	-74.50223541259766	Amidines	12
ru-4aZn-a	-90.8954334	-90.95716094970703	Amidines	12
pt-38Z4-a	-74.45930057	-74.84884643554688	Amidines	12
cd-14Z1-a	-40.67879406	-40.61760330200195	Amidines	12
ru-4aZj-a	-91.07198913	-91.02680206298828	Amidines	12
ag-4aZi-a	-90.22704479	-90.19967651367188	Amidines	12
zn-38Z9-a	-72.60173323	-72.73531341552734	Amidines	12
ir-4aZf-a	-91.26121288	-91.34150695800781	Amidines	12
co-26Z3-a	-57.62097333	-57.53251647949219	Amidines	12
pt-38Z6-a	-74.50499683	-74.59453582763672	Amidines	12
4aZa	-89.98237877	-90.01628875732422	Amidines	12
au-4aZ2-a	-90.72707058	-90.70021057128906	Amidines	12
co-4aZ7-a	-91.17317381	-91.2305908203125	Amidines	12
ir-38Z3-a	-74.70976645	-74.67118072509766	Amidines	12
rh-4aZo-a	-91.05106083	-91.18878936767578	Amidines	12
au-4aZd-a	-90.37765086	-90.27398681640625	Amidines	12
pd-38Z7-a	-74.21227492	-74.13916778564453	Amidines	12
au-38Z6-a	-73.92470725	-73.9830322265625	Amidines	12
fe-38Z8-a	-74.894328	-74.83133697509766	Amidines	12
pd-4aZk-a	-90.89072173	-90.8912353515625	Amidines	12
cu-38Z1-a	-74.29566478	-74.25130462646484	Amidines	12
cu-38Z2-a	-74.63105858	-74.5373764038086	Amidines	12
pt-4aZ1-a	-91.24531631	-91.36561584472656	Amidines	12
cu-4aZm-a	-90.01159511	-89.9491958618164	Amidines	12
fe-38Z1-a	-74.97304424	-74.8982162475586	Amidines	12
os-4aZd-a	-91.18622033	-91.15931701660156	Amidines	12
ag-4aZb-a	-90.58089622	-90.55272674560547	Amidines	12
ru-4aZl-a	-91.0257873	-91.07240295410156	Amidines	12
cu-4aZo-a	-90.59215317	-90.59217834472656	Amidines	12
cu-4aZk-a	-90.50275569	-90.42054748535156	Amidines	12
ni-26Z3-a	-57.50595646	-57.567054748535156	Amidines	12
au-38Z5-a	-74.05568587	-74.08200073242188	Amidines	12
zn-26Z2-a	-57.67581527	-57.55126190185547	Amidines	12
fe-26Z2-a	-58.64533557	-58.622737884521484	Amidines	12
cu-38Z4-a	-73.44909155	-73.46307373046875	Amidines	12
fe-4aZ5-a	-90.65903445	-90.71768188476562	Amidines	12
cu-4aZc-a	-90.69642403	-90.62407684326172	Amidines	12
pt-4aZ4-a	-91.85210913	-91.7283935546875	Amidines	12
rh-4aZk-a	-90.7333417	-90.48572540283203	Amidines	12
ni-4aZi-a	-90.7626741	-90.77313995361328	Amidines	12
ni-4aZ5-a	-91.16021068	-91.1978530883789	Amidines	12
ir-38Z4-a	-74.8176671	-75.08474731445312	Amidines	12
rh-4aZ1-a	-91.34517465	-91.44867706298828	Amidines	12
co-4aZl-a	-90.54080545	-90.4493179321289	Amidines	12
pd-38Za-a	-74.09938552	-74.14058685302734	Amidines	12
ir-26Z3-a	-57.61805454	-57.61731719970703	Amidines	12
au-14Z1-a	-40.95062514	-40.95456314086914	Amidines	12
cu-4aZ3-a	-91.26713569	-91.12420654296875	Amidines	12
ru-4aZa-a	-91.1221202	-91.11254119873047	Amidines	12
os-4aZk-a	-91.13761165	-91.16029357910156	Amidines	12
cd-38Z2-a	-74.10827151	-73.95741271972656	Amidines	12
pd-26Z3-a	-57.47146758	-57.62876892089844	Amidines	12
pd-26Z2-a	-58.43032292	-58.38466262817383	Amidines	12
os-26Z3-a	-58.02352448	-58.071937561035156	Amidines	12
ru-38Z5-a	-74.78104608	-74.79055786132812	Amidines	12
cd-4aZj-a	-90.19880706	-90.1602783203125	Amidines	12
pt-4aZd-a	-91.06556591	-91.00592041015625	Amidines	12
4aZm	-88.98917594	-89.13832092285156	Amidines	12
fe-4aZ8-a	-91.18780345	-91.0769271850586	Amidines	12
co-4aZf-a	-91.04242741	-91.10311126708984	Amidines	12
co-4aZ2-a	-91.1973161	-91.26663208007812	Amidines	12
co-4aZa-a	-90.7421278	-90.81257629394531	Amidines	12
au-38Za-a	-73.5607789	-73.61442565917969	Amidines	12
38Z5	-73.26704009	-73.31228637695312	Amidines	12
ni-38Z3-a	-74.53298005	-74.4776840209961	Amidines	12
ag-38Z7-a	-73.59576706	-73.53301239013672	Amidines	12
pt-4aZn-a	-91.16729413	-91.15127563476562	Amidines	12
ag-4aZl-a	-89.81188304	-89.89400482177734	Amidines	12
au-4aZ1-a	-90.85391071	-90.76219177246094	Amidines	12
38Z9	-72.78093875	-72.93787384033203	Amidines	12
ir-4aZ7-a	-90.88513624	-90.9688720703125	Amidines	12
co-4aZ4-a	-91.4951009	-91.4299087524414	Amidines	12
rh-4aZm-a	-90.43696045	-90.4170150756836	Amidines	12
ru-4aZk-a	-90.93951685	-90.94581604003906	Amidines	12
pd-4aZ1-a	-91.28684472	-91.31797790527344	Amidines	12
pd-38Z2-a	-75.04143697	-75.0228500366211	Amidines	12
pt-38Z5-a	-74.67645433	-74.7618637084961	Amidines	12
fe-4aZe-a	-90.88311871	-90.9314193725586	Amidines	12
pt-4aZb-a	-91.27320407	-91.39195251464844	Amidines	12
zn-4aZh-a	-90.36060474	-90.31523132324219	Amidines	12
ni-38Z6-a	-74.34568574	-74.33446502685547	Amidines	12
co-38Z5-a	-74.40746338	-74.47503662109375	Amidines	12
cu-4aZn-a	-90.59467	-90.5975341796875	Amidines	12
4aZg	-89.59163214	-89.6806640625	Amidines	12
zn-4aZ1-a	-90.70963606	-90.7090835571289	Amidines	12
os-38Z3-a	-74.80034644	-74.76587677001953	Amidines	12
ir-26Z4-a	-57.1363284	-57.27714538574219	Amidines	12
ru-26Z3-a	-57.88324337	-57.83995819091797	Amidines	12
cu-4aZ4-a	-91.26539298	-91.1397476196289	Amidines	12
26Z3	-56.47362309	-56.51239013671875	Amidines	12
ru-26Z2-a	-58.48154171	-58.41984176635742	Amidines	12
fe-38Z9-a	-74.18304733	-74.15038299560547	Amidines	12
38Z4	-73.15683345	-73.21036529541016	Amidines	12
os-38Z1-a	-75.17364472	-75.17431640625	Amidines	12
4aZe	-89.76368235	-89.82647705078125	Amidines	12
ag-38Z1-a	-73.98903887	-73.87955474853516	Amidines	12
ni-4aZo-a	-90.84957878	-90.95553588867188	Amidines	12
pd-38Z6-a	-74.47651458	-74.49449157714844	Amidines	12
ru-4aZb-a	-91.67203274	-91.69569396972656	Amidines	12
ru-4aZ4-a	-91.72061734	-91.61917877197266	Amidines	12
ni-4aZ1-a	-91.2639516	-91.36389923095703	Amidines	12
38Z6	-73.31321823	-73.3310775756836	Amidines	12
ni-4aZm-a	-90.35663421	-90.24608612060547	Amidines	12
os-4aZm-a	-90.7132254	-90.71012878417969	Amidines	12
pd-4aZl-a	-90.52108186	-90.7401123046875	Amidines	12
fe-4aZh-a	-91.06174177	-90.74378204345703	Amidines	12
zn-4aZ4-a	-90.94226393	-90.79271697998047	Amidines	12
co-4aZ3-a	-91.42321913	-91.42772674560547	Amidines	12
ir-4aZ3-a	-91.80606814	-91.80805969238281	Amidines	12
co-4aZc-a	-90.80426066	-90.75897216796875	Amidines	12
rh-4aZ4-a	-91.6989742	-91.57743835449219	Amidines	12
fe-4aZf-a	-91.60310058	-91.50032806396484	Amidines	12
ru-4aZo-a	-90.99306196	-91.2452621459961	Amidines	12
zn-55N1-b	-71.62510486	-71.41426849365234	Aromatics	12
8a02	-109.58318392	-109.82170104980469	Aromatics	12
ir-6611-a	-84.83262295	-84.83584594726562	Aromatics	12
cd-67N1-a	-88.72796869	-88.63750457763672	Aromatics	12
pt-55N1-b	-72.52135576	-72.56266021728516	Aromatics	12
ru-44S1-b	-56.4248662	-56.34176254272461	Aromatics	12
pd-7801-a	-94.93741554	-94.90880584716797	Aromatics	12
ru-67N1-a	-90.62415097	-90.80683135986328	Aromatics	12
au-55N1-a	-71.72194093	-71.4140853881836	Aromatics	12
cd-4411-b	-56.77932047	-56.6464958190918	Aromatics	12
co-45N1-b	-63.73166314	-63.74302291870117	Aromatics	12
co-67N1-a	-90.10311329	-90.26504516601562	Aromatics	12
8a03	-109.55710134	-109.81901550292969	Aromatics	12
co-6601-a	-77.64759372	-77.89678955078125	Aromatics	12
ru-8a03-a	-111.62978722	-111.71536254882812	Aromatics	12
fe-66S1-a	-82.41880171	-82.32356262207031	Aromatics	12
ir-5601-b	-68.41683005	-68.41268157958984	Aromatics	12
ni-8a02-b	-111.36089443	-111.28007507324219	Aromatics	12
ag-4411-b	-56.91621954	-56.738563537597656	Aromatics	12
pt-8a01-b	-111.47817676	-111.57550811767578	Aromatics	12
ir-66S1-a	-81.84831209	-82.24032592773438	Aromatics	12
os-44S1-b	-56.37204516	-56.36639404296875	Aromatics	12
zn-8a01-b	-110.01498228	-109.8785400390625	Aromatics	12
cu-6611-b	-83.507161	-83.32209014892578	Aromatics	12
co-55N1-a	-72.9682924	-72.90591430664062	Aromatics	12
ni-5601-b	-67.93297288	-67.99765014648438	Aromatics	12
fe-45N1-b	-64.17414763	-64.21170043945312	Aromatics	12
ru-45N1-a	-63.71781059	-63.90606689453125	Aromatics	12
cu-7801-b	-93.43511637	-93.31495666503906	Aromatics	12
pd-55N1-a	-72.33737494	-72.16279602050781	Aromatics	12
ir-7801-a	-94.82813963	-94.94920349121094	Aromatics	12
cd-8a02-a	-109.92699502	-109.84300994873047	Aromatics	12
zn-6611-a	-83.2346196	-82.96635437011719	Aromatics	12
ni-66S1-b	-82.19481207	-82.02490234375	Aromatics	12
fe-8a01-a	-111.44936643	-111.47400665283203	Aromatics	12
rh-45N1-b	-63.94625564	-64.10291290283203	Aromatics	12
ru-55N1-b	-73.2858508	-73.34548950195312	Aromatics	12
cu-67N1-a	-89.10155666	-89.07373046875	Aromatics	12
ag-6611-a	-83.3398071	-83.0748062133789	Aromatics	12
au-4411-a	-56.92080585	-56.77442932128906	Aromatics	12
pd-55N1-b	-73.28364046	-73.3724136352539	Aromatics	12
pd-6611-b	-84.80121495	-84.7261734008789	Aromatics	12
ir-5601-a	-68.39018973	-68.40586853027344	Aromatics	12
5601	-66.22363011	-66.33150482177734	Aromatics	12
zn-66S1-b	-80.40658377	-80.24839782714844	Aromatics	12
pt-45N1-a	-64.07045655	-64.1080322265625	Aromatics	12
pt-5601-b	-68.39239545	-68.33893585205078	Aromatics	12
fe-8a01-b	-111.45377751	-111.48002624511719	Aromatics	12
ru-4411-a	-57.86198018	-57.90296936035156	Aromatics	12
co-44S1-a	-56.0185439	-56.14125442504883	Aromatics	12
ir-67N1-a	-90.6233773	-90.91059875488281	Aromatics	12
ru-5601-b	-68.14265721	-68.44352722167969	Aromatics	12
au-67N1-b	-89.01300012	-88.93553161621094	Aromatics	12
ag-66S1-b	-80.63751583	-80.4797134399414	Aromatics	12
au-66S1-b	-80.71319642	-80.65758514404297	Aromatics	12
zn-67N1-b	-88.80870375	-88.63644409179688	Aromatics	12
au-67N1-a	-88.96561396	-88.83680725097656	Aromatics	12
ag-5601-a	-66.66216014	-66.56964874267578	Aromatics	12
ir-8a02-b	-111.42278908	-111.55540466308594	Aromatics	12
ag-7801-b	-93.35430656	-93.24384307861328	Aromatics	12
co-5601-b	-67.93561779	-67.83927154541016	Aromatics	12
45N1	-62.42511505	-62.557945251464844	Aromatics	12
cd-7801-a	-93.16403488	-93.08619689941406	Aromatics	12
fe-8a03-b	-111.46156401	-111.45601654052734	Aromatics	12
cd-8a01-b	-109.93974922	-109.85609436035156	Aromatics	12
cd-55N1-b	-71.58381082	-71.41618347167969	Aromatics	12
os-55N1-b	-73.35179751	-73.65738677978516	Aromatics	12
ir-6611-b	-84.86129821	-84.86653900146484	Aromatics	12
cu-67N1-b	-89.07085689	-88.97795867919922	Aromatics	12
ni-4411-b	-57.74696764	-57.79141616821289	Aromatics	12
pd-6601-a	-76.78711649	-76.39617919921875	Aromatics	12
ni-7801-b	-94.65359506	-94.56033325195312	Aromatics	12
fe-44S1-b	-57.36823355	-56.48362350463867	Aromatics	12
cu-8a03-b	-110.24326236	-110.1820297241211	Aromatics	12
pt-44S1-b	-56.40738549	-56.574928283691406	Aromatics	12
os-55N1-a	-73.40459886	-73.42290496826172	Aromatics	12
a801	-119.89759399	-120.36396789550781	Aromatics	12
co-86S2-a	-100.56039657	-100.71106719970703	Aromatics	12
pt-9802-a	-112.6368517	-112.9287109375	Aromatics	12
os-8612-a	-102.90672638	-103.02084350585938	Aromatics	12
pd-86S1-a	-101.11373749	-101.22294616699219	Aromatics	12
ag-9801-a	-110.96874143	-110.84469604492188	Aromatics	12
rh-8612-a	-102.99101107	-102.90752410888672	Aromatics	12
os-97N1-a	-118.21878734	-118.53585815429688	Aromatics	12
ni-97N1-a	-117.81756653	-117.55777740478516	Aromatics	12
co-87N2-a	-108.10304496	-108.30703735351562	Aromatics	12
ru-8612-a	-102.83915671	-102.95455169677734	Aromatics	12
ru-86S1-a	-101.19950889	-101.33685302734375	Aromatics	12
zn-97N2-a	-115.57310049	-115.43106842041016	Aromatics	12
9801	-110.38328305	-110.58894348144531	Aromatics	12
os-87N1-a	-108.66165407	-108.74591827392578	Aromatics	12
zn-9802-a	-110.27640974	-110.6805419921875	Aromatics	12
ni-87N2-a	-108.25941876	-108.44440460205078	Aromatics	12
cd-87N2-a	-106.38495407	-106.12611389160156	Aromatics	12
ag-87N1-a	-106.93134566	-106.67625427246094	Aromatics	12
co-a801-a	-122.44553067	-122.53580474853516	Aromatics	12
ru-8611-a	-102.68357499	-102.75359344482422	Aromatics	12
os-87N2-a	-108.99681911	-109.34773254394531	Aromatics	12
au-9802-a	-110.39279498	-110.79662322998047	Aromatics	12
86S2	-97.8046295	-98.16364288330078	Aromatics	12
ag-86S1-a	-98.75030469	-98.70809936523438	Aromatics	12
co-9801-a	-112.50563344	-112.51144409179688	Aromatics	12
rh-8611-a	-102.57425285	-102.67176055908203	Aromatics	12
pd-8612-a	-102.66838839	-102.64035034179688	Aromatics	12
fe-86S1-a	-101.15294578	-101.05537414550781	Aromatics	12
au-87N1-a	-106.98308631	-106.78382110595703	Aromatics	12
cd-8611-a	-100.82072096	-100.52690887451172	Aromatics	12
cu-97N2-a	-115.79943139	-115.98977661132812	Aromatics	12
ru-87N2-a	-108.71658921	-109.0968017578125	Aromatics	12
fe-37_4-a	-75.94864614	-75.96398162841797	Carbamates	12
pt-25_1-a	-59.24321499	-59.197757720947266	Carbamates	12
ag-49_5-a	-92.31394579	-92.27413177490234	Carbamates	12
co-37_1-a	-76.10890621	-76.13626098632812	Carbamates	12
ni-37_2-a	-76.24997194	-76.224853515625	Carbamates	12
au-37_2-a	-75.95568947	-75.9622802734375	Carbamates	12
ir-25_1-a	-59.60896136	-59.71250915527344	Carbamates	12
zn-25_1-a	-59.09910881	-59.119529724121094	Carbamates	12
cd-25_1-a	-59.06785625	-59.024566650390625	Carbamates	12
os-25_1-a	-59.72974269	-59.83274459838867	Carbamates	12
ru-37_4-a	-75.84868963	-75.87733459472656	Carbamates	12
zn-49_5-a	-92.2439847	-92.24510955810547	Carbamates	12
pt-25_2-a	-59.4023908	-59.396575927734375	Carbamates	12
fe-49_3-a	-93.08053647	-93.0943832397461	Carbamates	12
cd-37_2-a	-75.86722093	-75.86430358886719	Carbamates	12
rh-25_1-a	-59.29273572	-59.299442291259766	Carbamates	12
ag-49_3-a	-92.75822096	-92.80150604248047	Carbamates	12
ru-49_8-a	-92.15675145	-92.16634368896484	Carbamates	12
ir-49_7-a	-92.69845926	-92.74726867675781	Carbamates	12
cd-37_3-a	-75.49614347	-75.54136657714844	Carbamates	12
os-49_4-a	-93.09118346	-93.09390258789062	Carbamates	12
os-49_8-a	-92.21307769	-92.26017761230469	Carbamates	12
pt-37_3-a	-75.77680699	-75.78217315673828	Carbamates	12
25_2	-58.80401685	-58.8226203918457	Carbamates	12
cu-37_1-a	-76.01297492	-76.08039855957031	Carbamates	12
rh-13_1-a	-43.04334086	-43.0472297668457	Carbamates	12
ni-49_6-a	-92.43450619	-92.47152709960938	Carbamates	12
pd-49_5-a	-92.57439027	-92.5579833984375	Carbamates	12
pd-49_4-a	-92.98994289	-93.02229309082031	Carbamates	12
rh-49_7-a	-92.66148551	-92.67098236083984	Carbamates	12
pt-49_6-a	-92.49052317	-92.55915069580078	Carbamates	12
co-49_3-a	-93.00405742	-92.93177795410156	Carbamates	12
ag-37_4-a	-75.54922552	-75.59549713134766	Carbamates	12
cu-49_7-a	-92.41556672	-92.43526458740234	Carbamates	12
ru-37_3-a	-75.93900694	-75.944580078125	Carbamates	12
cu-37_3-a	-75.70946894	-75.72254943847656	Carbamates	12
ni-13_1-a	-43.04300181	-43.08616256713867	Carbamates	12
os-49_2-a	-93.00225374	-93.12749481201172	Carbamates	12
au-49_2-a	-92.58112328	-92.60054016113281	Carbamates	12
25_1	-58.74020765	-58.837379455566406	Carbamates	12
fe-49_1-a	-93.31999981	-93.32376098632812	Carbamates	12
fe-49_4-a	-92.93003371	-92.92231750488281	Carbamates	12
pd-25_1-a	-59.30955753	-59.39806365966797	Carbamates	12
fe-37_3-a	-76.2480663	-76.30543518066406	Carbamates	12
os-25_2-a	-59.6902719	-59.665828704833984	Carbamates	12
rh-1211-a	-23.02462819	-23.177608489990234	$C_{x}H_{y}O_{(0,1)}$	12
4a14	-80.47262518	-80.489501953125	$C_{x}H_{y}O_{(0,1)}$	12
co-4a14-a	-81.01033368	-80.99164581298828	$C_{x}H_{y}O_{(0,1)}$	12
ru-2611-a	-46.64839006	-46.59653091430664	$C_{x}H_{y}O_{(0,1)}$	12
cd-3601-a	-48.95578934	-48.953678131103516	$C_{x}H_{y}O_{(0,1)}$	12
rh-4804-a	-66.62496531	-66.64031982421875	$C_{x}H_{y}O_{(0,1)}$	12
3813	-63.72815861	-63.75234603881836	$C_{x}H_{y}O_{(0,1)}$	12
zn-4602-a	-56.77965416	-56.77792739868164	$C_{x}H_{y}O_{(0,1)}$	12
ru-1211-a	-23.40345084	-23.55883026123047	$C_{x}H_{y}O_{(0,1)}$	12
os-4801-a	-66.49709266	-66.57617950439453	$C_{x}H_{y}O_{(0,1)}$	12
ag-3601-a	-49.10067909	-49.1318244934082	$C_{x}H_{y}O_{(0,1)}$	12
pt-4601-a	-57.86027641	-57.860530853271484	$C_{x}H_{y}O_{(0,1)}$	12
ni-2612-a	-47.54345082	-47.61109161376953	$C_{x}H_{y}O_{(0,1)}$	12
ni-4803-a	-66.35110458	-66.37654876708984	$C_{x}H_{y}O_{(0,1)}$	12
cd-2411-a	-39.3211282	-39.32902145385742	$C_{x}H_{y}O_{(0,1)}$	12
ru-3801-a	-57.42680325	-57.45182418823242	$C_{x}H_{y}O_{(0,1)}$	12
pd-3801-a	-57.51234585	-57.59043884277344	$C_{x}H_{y}O_{(0,1)}$	12
pd-4802-a	-66.62315724	-66.52906799316406	$C_{x}H_{y}O_{(0,1)}$	12
pd-2411-a	-39.89362975	-40.080284118652344	$C_{x}H_{y}O_{(0,1)}$	12
pt-3611-b	-56.5880223	-56.70284652709961	$C_{x}H_{y}O_{(0,1)}$	12
ag-4811-b	-73.01966894	-72.97677612304688	$C_{x}H_{y}O_{(0,1)}$	12
pt-2611-a	-46.76127205	-46.59844207763672	$C_{x}H_{y}O_{(0,1)}$	12
au-4601-a	-57.06345371	-57.04821014404297	$C_{x}H_{y}O_{(0,1)}$	12
zn-3611-b	-56.30456774	-56.349761962890625	$C_{x}H_{y}O_{(0,1)}$	12
pt-2601-a	-40.77850316	-40.82347869873047	$C_{x}H_{y}O_{(0,1)}$	12
pd-3611-b	-56.64832099	-56.69154739379883	$C_{x}H_{y}O_{(0,1)}$	12
ni-3812-a	-64.18423845	-64.23936462402344	$C_{x}H_{y}O_{(0,1)}$	12
cu-3611-b	-56.46677881	-56.49836730957031	$C_{x}H_{y}O_{(0,1)}$	12
ir-3811-a	-63.72383328	-63.745296478271484	$C_{x}H_{y}O_{(0,1)}$	12
fe-4602-a	-59.74710145	-59.639442443847656	$C_{x}H_{y}O_{(0,1)}$	12
os-2201-a	-26.21112113	-26.360624313354492	$C_{x}H_{y}O_{(0,1)}$	12
ni-3811-a	-63.67706311	-63.68064498901367	$C_{x}H_{y}O_{(0,1)}$	12
3401	-39.86035688	-39.95297622680664	$C_{x}H_{y}O_{(0,1)}$	12
ag-2601-a	-40.72409326	-40.73711013793945	$C_{x}H_{y}O_{(0,1)}$	12
cu-4601-a	-57.14295874	-57.217445373535156	$C_{x}H_{y}O_{(0,1)}$	12
cu-4a14-a	-80.91897893	-80.95484924316406	$C_{x}H_{y}O_{(0,1)}$	12
pt-2612-a	-47.49667694	-47.50949478149414	$C_{x}H_{y}O_{(0,1)}$	12
fe-2411-a	-40.4010903	-40.487876892089844	$C_{x}H_{y}O_{(0,1)}$	12
ir-4802-a	-66.58296988	-66.59416961669922	$C_{x}H_{y}O_{(0,1)}$	12
ru-2612-a	-47.61463327	-47.56682205200195	$C_{x}H_{y}O_{(0,1)}$	12
2611	-46.47943398	-46.577796936035156	$C_{x}H_{y}O_{(0,1)}$	12
1211	-22.14198155	-22.261531829833984	$C_{x}H_{y}O_{(0,1)}$	12
os-4a13-a	-81.13674928	-81.06706237792969	$C_{x}H_{y}O_{(0,1)}$	12
cu-4a01-a	-74.09300056	-74.14678192138672	$C_{x}H_{y}O_{(0,1)}$	12
pt-2411-a	-39.71445204	-39.921016693115234	$C_{x}H_{y}O_{(0,1)}$	12
co-3813-a	-64.24990206	-64.19864654541016	$C_{x}H_{y}O_{(0,1)}$	12
au-2411-a	-39.3732657	-39.21268081665039	$C_{x}H_{y}O_{(0,1)}$	12
co-3611-b	-56.56684991	-56.81275939941406	$C_{x}H_{y}O_{(0,1)}$	12
fe-3811-a	-63.61755912	-63.60248565673828	$C_{x}H_{y}O_{(0,1)}$	12
cu-2411-a	-39.36090266	-39.59912872314453	$C_{x}H_{y}O_{(0,1)}$	12
2401	-32.00433821	-32.088443756103516	$C_{x}H_{y}O_{(0,1)}$	12
3601	-48.75667372	-48.84709167480469	$C_{x}H_{y}O_{(0,1)}$	12
zn-4801-a	-65.5918385	-65.45435333251953	$C_{x}H_{y}O_{(0,1)}$	12
au-4a01-a	-74.09854307	-74.18482971191406	$C_{x}H_{y}O_{(0,1)}$	12
fe-4a14-a	-81.02361805	-81.07360076904297	$C_{x}H_{y}O_{(0,1)}$	12
pd-3812-a	-64.17061973	-64.1754150390625	$C_{x}H_{y}O_{(0,1)}$	12
zn-2612-a	-47.26769153	-47.312034606933594	$C_{x}H_{y}O_{(0,1)}$	12
au-4a13-a	-80.70079676	-80.58680725097656	$C_{x}H_{y}O_{(0,1)}$	12
pt-2401-a	-33.18372502	-33.14364242553711	$C_{x}H_{y}O_{(0,1)}$	12
ir-4601-a	-57.96573544	-58.055606842041016	$C_{x}H_{y}O_{(0,1)}$	12
cd-4803-a	-65.71388305	-65.68545532226562	$C_{x}H_{y}O_{(0,1)}$	12
2201	-22.95894282	-23.077234268188477	$C_{x}H_{y}O_{(0,1)}$	12
ru-2411-a	-40.09931895	-40.247291564941406	$C_{x}H_{y}O_{(0,1)}$	12
co-2601-a	-40.68740792	-40.763099670410156	$C_{x}H_{y}O_{(0,1)}$	12
cd-3801-a	-57.33218909	-57.38920593261719	$C_{x}H_{y}O_{(0,1)}$	12
ir-2601-a	-40.75557156	-40.80931091308594	$C_{x}H_{y}O_{(0,1)}$	12
co-4803-a	-66.3076699	-66.238525390625	$C_{x}H_{y}O_{(0,1)}$	12
ir-2201-a	-24.12452096	-24.005359649658203	$C_{x}H_{y}O_{(0,1)}$	12
pt-4804-a	-66.64431647	-66.58479309082031	$C_{x}H_{y}O_{(0,1)}$	12
au-2401-a	-32.3253149	-32.317291259765625	$C_{x}H_{y}O_{(0,1)}$	12
pt-3812-a	-64.13067067	-64.1336441040039	$C_{x}H_{y}O_{(0,1)}$	12
ni-1211-a	-23.18773162	-23.300609588623047	$C_{x}H_{y}O_{(0,1)}$	12
ru-3812-a	-64.26225748	-64.2181167602539	$C_{x}H_{y}O_{(0,1)}$	12
pd-2401-a	-33.176431	-33.1827392578125	$C_{x}H_{y}O_{(0,1)}$	12
cd-3401-a	-40.01793298	-39.9539794921875	$C_{x}H_{y}O_{(0,1)}$	12
fe-3611-a	-56.96757888	-56.866634368896484	$C_{x}H_{y}O_{(0,1)}$	12
cd-4a11-a	-80.19170077	-80.2582778930664	$C_{x}H_{y}O_{(0,1)}$	12
3611	-55.77481262	-56.00297164916992	$C_{x}H_{y}O_{(0,1)}$	12
ni-4811-a	-72.96608413	-72.9483871459961	$C_{x}H_{y}O_{(0,1)}$	12
ag-4a12-a	-80.17400667	-80.16759490966797	$C_{x}H_{y}O_{(0,1)}$	12
4a12	-79.79709896	-80.39153289794922	$C_{x}H_{y}O_{(0,1)}$	12
pt-3611-a	-56.12419725	-56.10869216918945	$C_{x}H_{y}O_{(0,1)}$	12
cu-3611-a	-56.12212397	-56.18345260620117	$C_{x}H_{y}O_{(0,1)}$	12
cd-4812-a	-72.64650466	-72.59613037109375	$C_{x}H_{y}O_{(0,1)}$	12
cu-4a12-a	-80.23538756	-80.2557373046875	$C_{x}H_{y}O_{(0,1)}$	12
ru-4a11-a	-80.36051731	-80.39645385742188	$C_{x}H_{y}O_{(0,1)}$	12
ni-4a12-a	-80.3621706	-80.41735076904297	$C_{x}H_{y}O_{(0,1)}$	12
fe-4812-a	-73.7382169	-73.56888580322266	$C_{x}H_{y}O_{(0,1)}$	12
fe-4a11-a	-80.28150424	-80.310302734375	$C_{x}H_{y}O_{(0,1)}$	12
cd-4811-a	-72.60956728	-72.57157135009766	$C_{x}H_{y}O_{(0,1)}$	12
zn-49N9-a	-78.33740356	-78.29158782958984	$C_{x}H_{y}N$	12
rh-4bN7-a	-86.24431366	-86.35699462890625	$C_{x}H_{y}N$	12
ag-4bN1-a	-86.3375343	-86.30916595458984	$C_{x}H_{y}N$	12
pt-4bN2-a	-87.17030311	-87.13419342041016	$C_{x}H_{y}N$	12
fe-39N4-a	-69.39281477	-69.32099151611328	$C_{x}H_{y}N$	12
fe-49N9-a	-79.03860406	-78.92167663574219	$C_{x}H_{y}N$	12
rh-49N3-a	-78.48668776	-78.55632019042969	$C_{x}H_{y}N$	12
fe-37N4-a	-62.07720033	-62.077110290527344	$C_{x}H_{y}N$	12
ni-49N8-a	-78.22089428	-78.19937133789062	$C_{x}H_{y}N$	12
pd-27N1-a	-53.61957111	-53.654056549072266	$C_{x}H_{y}N$	12
zn-49N5-a	-77.9075015	-77.86109161376953	$C_{x}H_{y}N$	12
cu-37N5-a	-62.02432208	-61.87882614135742	$C_{x}H_{y}N$	12
13N1	-27.42006704	-27.470252990722656	$C_{x}H_{y}N$	12
pd-4bN6-a	-86.63468777	-86.69054412841797	$C_{x}H_{y}N$	12
ir-39N2-a	-70.49819533	-70.51699829101562	$C_{x}H_{y}N$	12
cd-49N2-a	-77.96016392	-77.82227325439453	$C_{x}H_{y}N$	12
15N1	-35.70925393	-35.84025955200195	$C_{x}H_{y}N$	12
pt-4bN5-a	-86.62476328	-86.75867462158203	$C_{x}H_{y}N$	12
pt-39N2-a	-70.46583279	-70.49156951904297	$C_{x}H_{y}N$	12
pd-37N4-a	-61.93769574	-62.128746032714844	$C_{x}H_{y}N$	12
cd-27N2-a	-52.5476062	-52.65951156616211	$C_{x}H_{y}N$	12
25N2	-43.92537546	-44.01033020019531	$C_{x}H_{y}N$	12
cu-39N3-a	-69.53838902	-69.53202819824219	$C_{x}H_{y}N$	12
pt-13N1-a	-28.61666311	-28.706256866455078	$C_{x}H_{y}N$	12
cd-13N1-a	-27.7312022	-27.777324676513672	$C_{x}H_{y}N$	12
rh-4bN4-a	-87.07505645	-87.08168029785156	$C_{x}H_{y}N$	12
37N3	-60.80086224	-60.805728912353516	$C_{x}H_{y}N$	12
au-39N3-a	-69.43635252	-69.53827667236328	$C_{x}H_{y}N$	12
os-49N3-a	-78.68353082	-78.67286682128906	$C_{x}H_{y}N$	12
ag-49N8-a	-77.7026756	-77.66227722167969	$C_{x}H_{y}N$	12
os-39N3-a	-70.10972899	-70.18141174316406	$C_{x}H_{y}N$	12
rh-15N1-a	-36.92403574	-37.01589584350586	$C_{x}H_{y}N$	12
ru-39N4-a	-69.59883408	-69.6448745727539	$C_{x}H_{y}N$	12
ir-37N5-a	-62.61789943	-62.526397705078125	$C_{x}H_{y}N$	12
co-37N5-a	-62.24873292	-62.280269622802734	$C_{x}H_{y}N$	12
fe-49Na-a	-78.7358398	-78.89073181152344	$C_{x}H_{y}N$	12
au-4bN3-a	-86.49210618	-86.47042846679688	$C_{x}H_{y}N$	12
cd-15N1-a	-36.1427299	-36.20132827758789	$C_{x}H_{y}N$	12
os-25N2-a	-45.30760007	-45.32583999633789	$C_{x}H_{y}N$	12
pt-37N5-a	-62.58589598	-62.532073974609375	$C_{x}H_{y}N$	12
ag-49N5-a	-77.94969069	-77.93070220947266	$C_{x}H_{y}N$	12
4bN1	-85.58634468	-85.81462097167969	$C_{x}H_{y}N$	12
ru-49N1-a	-78.75665887	-78.7982406616211	$C_{x}H_{y}N$	12
pt-37N1-a	-62.28228737	-62.256927490234375	$C_{x}H_{y}N$	12
fe-39N3-a	-69.6574336	-69.63166046142578	$C_{x}H_{y}N$	12
ni-25N1-a	-45.53432282	-45.66637420654297	$C_{x}H_{y}N$	12
pt-27N1-a	-53.75587871	-53.772518157958984	$C_{x}H_{y}N$	12
ag-4bN3-a	-86.41909301	-86.36790466308594	$C_{x}H_{y}N$	12
zn-37N3-a	-61.27098956	-61.1961555480957	$C_{x}H_{y}N$	12
ag-39N4-a	-69.16105099	-69.33309936523438	$C_{x}H_{y}N$	12
os-4bN6-a	-86.80949813	-86.8768310546875	$C_{x}H_{y}N$	12
au-39N1-a	-69.75199666	-69.81378173828125	$C_{x}H_{y}N$	12
cu-39N1-a	-69.89827967	-69.8570785522461	$C_{x}H_{y}N$	12
49N6	-77.1132733	-77.2931137084961	$C_{x}H_{y}N$	12
cd-4bN4-a	-86.27315302	-86.27623748779297	$C_{x}H_{y}N$	12
zn-39N4-a	-69.14423191	-69.09288024902344	$C_{x}H_{y}N$	12
pd-49N1-a	-78.69155764	-78.70791625976562	$C_{x}H_{y}N$	12
fe-13N1-a	-29.36122527	-29.45698356628418	$C_{x}H_{y}N$	12
rh-49N1-a	-78.71431247	-78.71739196777344	$C_{x}H_{y}N$	12
co-39N1-a	-70.03719004	-70.05575561523438	$C_{x}H_{y}N$	12
cu-49N9-a	-78.67851893	-78.5881118774414	$C_{x}H_{y}N$	12
zn-39N3-a	-69.33929978	-69.35627746582031	$C_{x}H_{y}N$	12
cu-49N7-a	-78.15613452	-78.10205841064453	$C_{x}H_{y}N$	12
ni-49N6-a	-78.54765542	-78.47989654541016	$C_{x}H_{y}N$	12
pd-37N3-a	-61.86397838	-61.84865951538086	$C_{x}H_{y}N$	12
pt-4bN3-a	-87.16811631	-87.11128997802734	$C_{x}H_{y}N$	12
rh-49N6-a	-78.64890813	-78.57293701171875	$C_{x}H_{y}N$	12
cu-49N4-a	-78.00187556	-78.0621337890625	$C_{x}H_{y}N$	12
zn-49N3-a	-77.76870601	-77.77490997314453	$C_{x}H_{y}N$	12
ni-13N1-a	-28.72370485	-28.771129608154297	$C_{x}H_{y}N$	12
ag-39N3-a	-69.36057278	-69.43366241455078	$C_{x}H_{y}N$	12
pt-49N5-a	-78.63393583	-78.58920288085938	$C_{x}H_{y}N$	12
ag-39N1-a	-69.68649365	-69.69007110595703	$C_{x}H_{y}N$	12
pd-39N1-a	-70.29047016	-70.30887603759766	$C_{x}H_{y}N$	12
rh-37N2-a	-61.82876624	-61.9039192199707	$C_{x}H_{y}N$	12
49N8	-77.06796387	-77.12650299072266	$C_{x}H_{y}N$	12
fe-37N5-a	-62.4878612	-62.47027587890625	$C_{x}H_{y}N$	12
cd-39N2-a	-69.52152927	-69.58937072753906	$C_{x}H_{y}N$	12
cd-49N3-a	-77.6268096	-77.66756439208984	$C_{x}H_{y}N$	12
rh-4bN3-a	-87.01599144	-87.00395202636719	$C_{x}H_{y}N$	12
co-49N2-a	-78.99278351	-78.86180877685547	$C_{x}H_{y}N$	12
ni-27N2-a	-53.17870867	-53.21167755126953	$C_{x}H_{y}N$	12
ni-39N4-a	-69.55364257	-69.53278350830078	$C_{x}H_{y}N$	12
rh-25N2-a	-45.12404481	-45.20380783081055	$C_{x}H_{y}N$	12
ru-27N1-a	-53.60295825	-53.6189079284668	$C_{x}H_{y}N$	12
37N2	-60.53754055	-60.689449310302734	$C_{x}H_{y}N$	12
ru-39N3-a	-69.87880735	-69.91251373291016	$C_{x}H_{y}N$	12
cu-49N1-a	-78.32945999	-78.26676940917969	$C_{x}H_{y}N$	12
ru-49N9-a	-79.12373956	-79.04087829589844	$C_{x}H_{y}N$	12
cd-49N1-a	-77.91116572	-77.83345794677734	$C_{x}H_{y}N$	12
4bN2	-85.69989968	-85.85591125488281	$C_{x}H_{y}N$	12
pt-49N2-a	-78.93465008	-78.9145736694336	$C_{x}H_{y}N$	12
zn-39N2-a	-69.66929652	-69.69147491455078	$C_{x}H_{y}N$	12
49N5	-77.40077133	-77.46621704101562	$C_{x}H_{y}N$	12
ag-49N7-a	-77.97405522	-77.9064712524414	$C_{x}H_{y}N$	12
fe-4bN7-a	-86.0055723	-85.95726776123047	$C_{x}H_{y}N$	12
cd-4aS3-a	-77.92426857	-77.93795013427734	$C_{x}H_{y}S$	12
co-38S3-a	-62.23870077	-62.303035736083984	$C_{x}H_{y}S$	12
au-38S2-a	-61.62211713	-61.601558685302734	$C_{x}H_{y}S$	12
cd-4aS2-a	-77.95340828	-77.86238098144531	$C_{x}H_{y}S$	12
pd-4aS6-a	-79.04919515	-79.09019470214844	$C_{x}H_{y}S$	12
zn-26S2-a	-44.73245222	-44.82194519042969	$C_{x}H_{y}S$	12
co-12S1-a	-21.95340832	-22.05072784423828	$C_{x}H_{y}S$	12
pt-4aS2-a	-79.06983821	-78.93692016601562	$C_{x}H_{y}S$	12
cd-4aS5-a	-77.93262719	-77.87167358398438	$C_{x}H_{y}S$	12
rh-12S1-a	-22.35324486	-22.305767059326172	$C_{x}H_{y}S$	12
co-36S1-a	-55.27629598	-55.25335693359375	$C_{x}H_{y}S$	12
zn-14S1-a	-27.99825676	-28.056140899658203	$C_{x}H_{y}S$	12
co-4aS3-a	-78.60054721	-78.6445083618164	$C_{x}H_{y}S$	12
36S2	-52.8899066	-52.929107666015625	$C_{x}H_{y}S$	12
pd-14S1-a	-28.89260437	-29.0011043548584	$C_{x}H_{y}S$	12
cu-26S2-a	-45.10174458	-45.0980339050293	$C_{x}H_{y}S$	12
ni-4aS4-a	-78.81019438	-78.7607650756836	$C_{x}H_{y}S$	12
48S2	-69.29758067	-69.27935028076172	$C_{x}H_{y}S$	12
fe-38S3-a	-62.2667671	-62.32942581176758	$C_{x}H_{y}S$	12
pd-48S1-a	-72.12404638	-72.19261169433594	$C_{x}H_{y}S$	12
ag-38S2-a	-61.37666444	-61.4036750793457	$C_{x}H_{y}S$	12
rh-4aS3-a	-78.92663419	-78.9459457397461	$C_{x}H_{y}S$	12
ag-24S1-a	-37.05142342	-37.067543029785156	$C_{x}H_{y}S$	12
ag-4aS6-a	-78.19783508	-78.18968200683594	$C_{x}H_{y}S$	12
fe-48S3-a	-72.16108069	-72.06212615966797	$C_{x}H_{y}S$	12
cu-4aS5-a	-78.37905096	-78.49899291992188	$C_{x}H_{y}S$	12
os-4aS1-a	-79.02363874	-79.1073989868164	$C_{x}H_{y}S$	12
os-26S1-a	-45.65602562	-45.74801254272461	$C_{x}H_{y}S$	12
pt-38S1-a	-62.35577489	-62.3220100402832	$C_{x}H_{y}S$	12
pt-4aS3-a	-79.05435787	-78.91018676757812	$C_{x}H_{y}S$	12
ru-38S1-a	-62.1711784	-62.29753494262695	$C_{x}H_{y}S$	12
ir-48S1-a	-72.36896277	-72.38285064697266	$C_{x}H_{y}S$	12
ir-4aS6-a	-79.10810977	-79.145751953125	$C_{x}H_{y}S$	12
ru-38S3-a	-62.22004224	-62.33479690551758	$C_{x}H_{y}S$	12
38S3	-60.8666092	-60.96238327026367	$C_{x}H_{y}S$	12
cd-4aS4-a	-77.87106263	-78.01982116699219	$C_{x}H_{y}S$	12
co-26S2-a	-45.33665699	-45.47952651977539	$C_{x}H_{y}S$	12
rh-38S3-a	-62.32254073	-62.39152526855469	$C_{x}H_{y}S$	12
ni-14S1-a	-28.72400203	-28.795541763305664	$C_{x}H_{y}S$	12
ru-26S2-a	-45.60892236	-45.74655532836914	$C_{x}H_{y}S$	12
ni-4aS2-a	-78.77614542	-78.7837142944336	$C_{x}H_{y}S$	12
ru-14S1-a	-28.8371012	-28.99604034423828	$C_{x}H_{y}S$	12
rh-38S2-a	-62.40892092	-62.38693618774414	$C_{x}H_{y}S$	12
fe-4aS1-a	-78.7706468	-78.88327026367188	$C_{x}H_{y}S$	12
ag-4aS1-a	-78.15386639	-78.2087631225586	$C_{x}H_{y}S$	12
cd-38S1-a	-61.23703036	-61.24345397949219	$C_{x}H_{y}S$	12
os-4aS6-a	-79.13785394	-79.19092559814453	$C_{x}H_{y}S$	12
4aS1	-77.52515631	-77.55068969726562	$C_{x}H_{y}S$	12
os-38S2-a	-62.57775322	-62.51163864135742	$C_{x}H_{y}S$	12
cd-4aS1-a	-77.88947776	-77.9301986694336	$C_{x}H_{y}S$	12
ir-26S1-a	-45.62269254	-45.654659271240234	$C_{x}H_{y}S$	12
ag-36S2-a	-53.71744093	-53.76765060424805	$C_{x}H_{y}S$	12
cd-26S2-a	-44.63821492	-44.692596435546875	$C_{x}H_{y}S$	12
cu-38S3-a	-61.74998306	-61.82509231567383	$C_{x}H_{y}S$	12
ni-48S1-a	-72.01586241	-72.00237274169922	$C_{x}H_{y}S$	12
zn-4aS6-a	-78.04994106	-78.08845520019531	$C_{x}H_{y}S$	12
pd-12S1-a	-22.16363451	-22.219667434692383	$C_{x}H_{y}S$	12
4831	-86.63647311	-86.66541290283203	$C_{x}H_{y}O_{(2,3)}$	12
cu-4833-a	-86.58787065	-86.62330627441406	$C_{x}H_{y}O_{(2,3)}$	12
au-3631-a	-70.36747423	-70.36055755615234	$C_{x}H_{y}O_{(2,3)}$	12
zn-3631-a	-70.34381669	-70.352783203125	$C_{x}H_{y}O_{(2,3)}$	12
ag-4825-a	-80.05415771	-80.05091094970703	$C_{x}H_{y}O_{(2,3)}$	12
4824	-79.5526567	-79.5761489868164	$C_{x}H_{y}O_{(2,3)}$	12
os-2422-a	-46.65502579	-46.57575607299805	$C_{x}H_{y}O_{(2,3)}$	12
ir-4825-a	-80.21265069	-80.17646789550781	$C_{x}H_{y}O_{(2,3)}$	12
pt-3623-a	-63.40807311	-63.45094680786133	$C_{x}H_{y}O_{(2,3)}$	12
co-1221-a	-30.05824247	-30.079959869384766	$C_{x}H_{y}O_{(2,3)}$	12
rh-2431-a	-53.64765041	-53.6009521484375	$C_{x}H_{y}O_{(2,3)}$	12
fe-2431-a	-53.64472438	-53.58378601074219	$C_{x}H_{y}O_{(2,3)}$	12
ag-4832-a	-87.11150954	-87.03750610351562	$C_{x}H_{y}O_{(2,3)}$	12
fe-4823-a	-80.11641722	-79.97757720947266	$C_{x}H_{y}O_{(2,3)}$	12
cu-2431-a	-53.57757506	-53.53852462768555	$C_{x}H_{y}O_{(2,3)}$	12
pd-4833-a	-86.70270588	-86.61972045898438	$C_{x}H_{y}O_{(2,3)}$	12
zn-4822-a	-80.09717726	-79.79304504394531	$C_{x}H_{y}O_{(2,3)}$	12
1221	-29.73755935	-29.728944778442383	$C_{x}H_{y}O_{(2,3)}$	12
co-1231-a	-37.69942271	-37.701778411865234	$C_{x}H_{y}O_{(2,3)}$	12
pd-3632-a	-69.9868703	-69.986083984375	$C_{x}H_{y}O_{(2,3)}$	12
pt-4824-a	-79.9687341	-79.94332885742188	$C_{x}H_{y}O_{(2,3)}$	12
ir-1221-a	-30.13565155	-30.086566925048828	$C_{x}H_{y}O_{(2,3)}$	12
pd-3623-a	-63.47626318	-63.484920501708984	$C_{x}H_{y}O_{(2,3)}$	12
ag-2431-a	-53.5436067	-53.52586364746094	$C_{x}H_{y}O_{(2,3)}$	12
rh-3632-a	-69.93787147	-69.93467712402344	$C_{x}H_{y}O_{(2,3)}$	12
pt-3631-a	-70.56327465	-70.56576538085938	$C_{x}H_{y}O_{(2,3)}$	12
ir-4833-a	-86.58285943	-86.4847640991211	$C_{x}H_{y}O_{(2,3)}$	12
co-4832-a	-87.19141451	-87.15552520751953	$C_{x}H_{y}O_{(2,3)}$	12
pt-4823-a	-79.86033599	-79.83334350585938	$C_{x}H_{y}O_{(2,3)}$	12
ag-4824-a	-79.88133647	-79.82360076904297	$C_{x}H_{y}O_{(2,3)}$	12
pd-3621-a	-63.71613227	-63.62173843383789	$C_{x}H_{y}O_{(2,3)}$	12
au-2422-a	-46.30734318	-46.40859603881836	$C_{x}H_{y}O_{(2,3)}$	12
cd-1221-a	-29.91911744	-29.916229248046875	$C_{x}H_{y}O_{(2,3)}$	12
ni-3623-a	-63.50121123	-63.560447692871094	$C_{x}H_{y}O_{(2,3)}$	12
cd-4832-a	-87.01973735	-86.91144561767578	$C_{x}H_{y}O_{(2,3)}$	12
co-3632-a	-69.88312999	-69.79337310791016	$C_{x}H_{y}O_{(2,3)}$	12
ru-2422-a	-46.53795286	-46.560855865478516	$C_{x}H_{y}O_{(2,3)}$	12
pt-4826-a	-80.07474098	-80.05147552490234	$C_{x}H_{y}O_{(2,3)}$	12
ru-4832-a	-87.26635991	-87.2484130859375	$C_{x}H_{y}O_{(2,3)}$	12
pt-4832-a	-87.18758285	-87.11927795410156	$C_{x}H_{y}O_{(2,3)}$	12
os-3631-a	-70.89069675	-70.80696868896484	$C_{x}H_{y}O_{(2,3)}$	12
fe-1221-a	-30.08384925	-30.232805252075195	$C_{x}H_{y}O_{(2,3)}$	12
co-2422-a	-46.4046255	-46.394596099853516	$C_{x}H_{y}O_{(2,3)}$	12
pd-3622-a	-63.270465	-63.23908615112305	$C_{x}H_{y}O_{(2,3)}$	12
ru-4824-a	-80.04665207	-79.98286437988281	$C_{x}H_{y}O_{(2,3)}$	12
fe-3631-a	-70.73684923	-70.75616455078125	$C_{x}H_{y}O_{(2,3)}$	12
zn-2421-a	-46.8400664	-46.5704460144043	$C_{x}H_{y}O_{(2,3)}$	12
rh-3631-a	-70.64414086	-70.64483642578125	$C_{x}H_{y}O_{(2,3)}$	12
rh-4826-a	-80.14612402	-80.05717468261719	$C_{x}H_{y}O_{(2,3)}$	12
cu-4823-a	-79.80174568	-79.83827209472656	$C_{x}H_{y}O_{(2,3)}$	12
au-4831-a	-87.05780787	-87.05938720703125	$C_{x}H_{y}O_{(2,3)}$	12
rh-1231-a	-37.74508795	-37.614501953125	$C_{x}H_{y}O_{(2,3)}$	12
cu-2422-a	-46.36657144	-46.436370849609375	$C_{x}H_{y}O_{(2,3)}$	12
rh-1221-a	-30.1406643	-30.114810943603516	$C_{x}H_{y}O_{(2,3)}$	12
pt-2422-a	-46.40658719	-46.39357376098633	$C_{x}H_{y}O_{(2,3)}$	12
cd-4825-a	-79.95899726	-79.97130584716797	$C_{x}H_{y}O_{(2,3)}$	12
zn-4823-a	-79.70845411	-79.49514770507812	$C_{x}H_{y}O_{(2,3)}$	12
ir-49Y2-a	-84.53243416	-84.38648223876953	Oximes	12
pt-49Y3-a	-83.76496173	-83.75428771972656	Oximes	12
ir-49Y6-a	-83.98665733	-84.21463012695312	Oximes	12
ag-49Y3-a	-83.59288659	-83.52640533447266	Oximes	12
ag-49Y1-a	-83.79514369	-83.71345520019531	Oximes	12
ir-25Y2-a	-51.02984143	-51.03493881225586	Oximes	12
os-49Y2-a	-84.61031508	-84.52840423583984	Oximes	12
au-13Y1-a	-33.62595171	-33.64133071899414	Oximes	12
rh-49Y2-a	-84.38601697	-84.30738067626953	Oximes	12
37Y3	-66.76108706	-66.62315368652344	Oximes	12
ag-13Y1-a	-33.61258361	-33.56513595581055	Oximes	12
pt-13Y1-a	-34.17223402	-34.13916015625	Oximes	12
fe-49Y2-a	-84.70044262	-84.71332550048828	Oximes	12
cu-49Y6-a	-84.10653698	-83.980224609375	Oximes	12
49Y2	-82.99684645	-83.03318786621094	Oximes	12
pd-49Y3-a	-84.11997972	-84.1583251953125	Oximes	12
zn-37Y3-a	-67.30648786	-67.17794036865234	Oximes	12
cu-49Y2-a	-83.97221257	-83.88795471191406	Oximes	12
cd-49Y6-a	-83.66260208	-83.57091522216797	Oximes	12
cu-13Y1-a	-33.84023518	-33.82914733886719	Oximes	12
pd-49Y6-a	-84.23270112	-84.29541778564453	Oximes	12
fe-49Y5-a	-84.41842583	-84.24919891357422	Oximes	12
49Y6	-83.34490094	-83.20779418945312	Oximes	12
zn-25Y1-a	-50.44821313	-50.374549865722656	Oximes	12
co-49Y2-a	-84.08868615	-84.15467071533203	Oximes	12
zn-49Y2-a	-83.6724492	-83.54409790039062	Oximes	12
rh-25Y1-a	-51.09010362	-51.001705169677734	Oximes	12
cu-37Y3-a	-67.51968774	-67.42489624023438	Oximes	12
ir-37Y3-a	-67.37690722	-67.62393951416016	Oximes	12
ir-49Y4-a	-84.02527236	-84.26832580566406	Oximes	12
ag-37Y1-a	-66.92167924	-66.87432098388672	Oximes	12
pt-37Y2-a	-67.50085727	-67.50797271728516	Oximes	12
os-49Y6-a	-84.56931685	-84.60311126708984	Oximes	12
pd-49Y2-a	-84.31817396	-84.31175231933594	Oximes	12
cd-49Y3-a	-83.45622812	-83.55542755126953	Oximes	12
au-37Y3-a	-67.33715423	-67.29564666748047	Oximes	12
ni-49X4-a	-86.16680957	-86.14262390136719	Amides	18
ag-37X2-a	-69.21911834	-69.25304412841797	Amides	18
ni-49X7-a	-85.76246884	-85.7342758178711	Amides	18
ru-37X4-a	-69.10774388	-69.1749267578125	Amides	18
zn-49X8-a	-85.31719642	-85.18482971191406	Amides	18
pt-37X4-a	-69.15077045	-69.1587905883789	Amides	18
co-37X3-a	-68.80872577	-68.71971130371094	Amides	18
ir-37X3-a	-68.87139562	-68.73384094238281	Amides	18
zn-49X7-a	-85.57698381	-85.53492736816406	Amides	18
cd-25X1-a	-51.98296691	-51.98654556274414	Amides	18
cd-37X4-a	-68.88005615	-68.88478088378906	Amides	18
fe-49X7-a	-86.24087639	-86.3615951538086	Amides	18
cd-49X3-a	-85.73350214	-85.81222534179688	Amides	18
pd-37X4-a	-69.17959919	-69.17410278320312	Amides	18
rh-37X4-a	-69.1405935	-69.15464782714844	Amides	18
ir-37X4-a	-69.15644568	-69.14544677734375	Amides	18
ni-49X2-a	-85.75893154	-85.74947357177734	Amides	18
zn-13X1-a	-35.55804547	-35.60269546508789	Amides	18
fe-37X3-a	-68.95393083	-69.35594177246094	Amides	18
pt-37X2-a	-69.50203584	-69.53457641601562	Amides	18
pd-49X3-a	-86.22114891	-86.14604187011719	Amides	18
au-37X1-a	-68.77658538	-68.82148742675781	Amides	18
ru-37X3-a	-68.92705646	-68.82969665527344	Amides	18
ni-49X6-a	-86.04935086	-86.1594467163086	Amides	18
cu-49X1-a	-85.64645475	-85.6219482421875	Amides	18
ir-49X2-a	-85.75729976	-85.67559814453125	Amides	18
ru-37X2-a	-69.62159067	-69.5830078125	Amides	18
co-37X1-a	-69.00697721	-69.07189178466797	Amides	18
ni-49X8-a	-85.62594938	-85.39159393310547	Amides	18
ni-37X4-a	-69.0652307	-69.03429412841797	Amides	18
zn-37X4-a	-68.92362016	-68.8981704711914	Amides	18
pt-49X5-a	-85.4989801	-85.45813751220703	Amides	18
ir-49X1-a	-85.81257702	-85.76153564453125	Amides	18
co-49X6-a	-85.93907013	-86.11878204345703	Amides	18
ni-13X1-a	-35.81654854	-35.866981506347656	Amides	18
rh-49X5-a	-85.47944653	-85.41259002685547	Amides	18
ag-49X6-a	-85.70478076	-85.70799255371094	Amides	18
ag-25X1-a	-52.08352087	-52.10394287109375	Amides	18
os-49X3-a	-86.46781954	-86.35594177246094	Amides	18
fe-49X6-a	-86.27730249	-86.54026794433594	Amides	18
cu-37X3-a	-68.70512924	-68.58414459228516	Amides	18
ru-49X7-a	-85.78484129	-85.85904693603516	Amides	18
pd-49X1-a	-85.82873242	-85.75064086914062	Amides	18
49X8	-84.60803269	-84.82786560058594	Amides	18
cu-49X2-a	-85.58819317	-85.57630157470703	Amides	18
fe-4aZ4-a	-91.92643199	-91.84184265136719	Amidines	18
[truncated: 11,020 more rows]
