# Supplementary material for: Fast evaluation of the adsorption energy of organic molecules on metals via graph neural networks
Source: Nat Comput Sci. 2023 May 1;3(5):433–42. doi: 10.1038/s43588-023-00437-y (PMC10766545; doi:10.1038/s43588-023-00437-y)
Supplement: Supplementary file 13 — Source data for Supplementary Figs. 23 and 24. csv files compressed as .zip. [file 43588_2023_437_MOESM13_ESM.zip › SIfigures/benchmark_results/lmdb_cross_cofe_ensemble/dpp/ERROR.csv]

family	aerr
$C_{x}H_{y}O_{(0,1)}$	0.08397397943393436
$C_{x}H_{y}O_{(2,3)}$	0.07634514356780253
$C_{x}H_{y}N$	0.07027274168312578
$C_{x}H_{y}S$	0.08521806378572606
Amidines	0.08018122271981398
Amides	0.07085271536179541
Oximes	0.09536028665243854
Carbamates	0.07240179943641462
Aromatics	0.16116656805426674
