# Supplementary material for: Fast evaluation of the adsorption energy of organic molecules on metals via graph neural networks
Source: Nat Comput Sci. 2023 May 1;3(5):433–42. doi: 10.1038/s43588-023-00437-y (PMC10766545; doi:10.1038/s43588-023-00437-y)
Supplement: Supplementary file 13 — Source data for Supplementary Figs. 23 and 24. csv files compressed as .zip. [file 43588_2023_437_MOESM13_ESM.zip › SIfigures/benchmark_results/lmdb_cross_cofe_ensemble/dpp/SEM.csv]

family	aerr
$C_{x}H_{y}O_{(0,1)}$	0.002130080295134502
$C_{x}H_{y}O_{(2,3)}$	0.0047256252145426265
$C_{x}H_{y}N$	0.002548524209768963
$C_{x}H_{y}S$	0.0037022907278778205
Amidines	0.0028367740027287393
Amides	0.003692105660561362
Oximes	0.006484430929649063
Carbamates	0.0034027385937772736
Aromatics	0.004928965188268732
