# Supplementary material for: Fast evaluation of the adsorption energy of organic molecules on metals via graph neural networks
Source: Nat Comput Sci. 2023 May 1;3(5):433–42. doi: 10.1038/s43588-023-00437-y (PMC10766545; doi:10.1038/s43588-023-00437-y)
Supplement: Supplementary file 13 — Source data for Supplementary Figs. 23 and 24. csv files compressed as .zip. [file 43588_2023_437_MOESM13_ESM.zip › SIfigures/benchmark_results/lmdb_cross_cofe_ensemble/painn/ERROR.csv]

family	aerr
$C_{x}H_{y}O_{(0,1)}$	0.08085180004062684
$C_{x}H_{y}O_{(2,3)}$	0.05349958050246275
$C_{x}H_{y}N$	0.056560916924052046
$C_{x}H_{y}S$	0.08021601281564379
Amidines	0.07639995629409563
Amides	0.054808694346311214
Oximes	0.09041293154258878
Carbamates	0.06206230307395836
Aromatics	0.11166611110439364
