# Supplementary material for: Fast evaluation of the adsorption energy of organic molecules on metals via graph neural networks
Source: Nat Comput Sci. 2023 May 1;3(5):433–42. doi: 10.1038/s43588-023-00437-y (PMC10766545; doi:10.1038/s43588-023-00437-y)
Supplement: Supplementary file 13 — Source data for Supplementary Figs. 23 and 24. csv files compressed as .zip. [file 43588_2023_437_MOESM13_ESM.zip › SIfigures/benchmark_results/lmdb_cross_cofe_ensemble/painn/boxplot.csv]

rh-49X7-a	-85.82257256	-85.85513305664062	Amides	4
co-49X3-a	-86.17996831	-86.13654327392578	Amides	4
pd-25X2-a	-52.90989274	-52.86356735229492	Amides	4
ir-49X7-a	-85.84467221	-85.86035919189453	Amides	4
os-49X7-a	-85.9533859	-85.96581268310547	Amides	4
zn-49X3-a	-85.85211322	-85.85247802734375	Amides	4
os-25X1-a	-52.39127664	-52.423973083496094	Amides	4
au-49X7-a	-85.57354119	-85.59371185302734	Amides	4
ag-37X1-a	-68.80022886	-68.81383514404297	Amides	4
co-49X2-a	-85.69847248	-85.69889068603516	Amides	4
cd-49X2-a	-85.35151968	-85.38265991210938	Amides	4
fe-13X1-a	-36.23795762	-36.22467041015625	Amides	4
fe-37X2-a	-69.63304679	-69.56350708007812	Amides	4
au-49X5-a	-85.23628929	-85.261474609375	Amides	4
fe-37X1-a	-69.41206541	-69.31790924072266	Amides	4
ir-49X5-a	-85.26634593	-85.46856689453125	Amides	4
rh-37X2-a	-69.54977468	-69.60238647460938	Amides	4
rh-49X1-a	-85.80836362	-85.84510803222656	Amides	4
ag-49X4-a	-85.88723524	-85.90210723876953	Amides	4
ru-49X3-a	-86.32563615	-86.31944274902344	Amides	4
pt-25X2-a	-52.88204531	-52.802818298339844	Amides	4
co-49X8-a	-85.34212478	-85.70343017578125	Amides	4
cd-49X7-a	-85.5136416	-85.4980239868164	Amides	4
pt-49X1-a	-85.7593302	-85.84412384033203	Amides	4
ag-25X2-a	-52.6015643	-52.60280227661133	Amides	4
cd-37X2-a	-69.09155689	-69.07221984863281	Amides	4
os-49X6-a	-86.52287297	-86.2860336303711	Amides	4
fe-25X2-a	-52.95708385	-52.897804260253906	Amides	4
pd-49X2-a	-85.78802525	-85.8868637084961	Amides	4
pd-49X4-a	-86.15684252	-86.15350341796875	Amides	4
cu-13X1-a	-35.84506026	-35.77729034423828	Amides	4
os-37X4-a	-69.25484633	-69.38385009765625	Amides	4
ag-37X3-a	-68.5877039	-68.56651306152344	Amides	4
fe-37X4-a	-69.61865113	-69.31041717529297	Amides	4
au-25X1-a	-52.04533114	-52.09282302856445	Amides	4
os-25X2-a	-53.15041275	-53.07681655883789	Amides	4
ir-49X6-a	-86.27935028	-86.05061340332031	Amides	4
49X5	-84.81148127	-84.77448272705078	Amides	4
co-49X1-a	-85.76028594	-85.72266387939453	Amides	4
ru-49X1-a	-85.85970688	-85.83496856689453	Amides	4
cu-49X7-a	-85.59496346	-85.58723449707031	Amides	4
fe-25X1-a	-52.67381982	-52.592559814453125	Amides	4
ag-49X3-a	-85.89683967	-85.92137145996094	Amides	4
fe-49X1-a	-85.85019609	-85.77349090576172	Amides	4
ru-49X5-a	-85.75696474	-85.69746398925781	Amides	4
pd-38Z3-a	-74.67326195	-74.60926055908203	Amidines	4
au-38Z9-a	-73.56135742	-73.5901107788086	Amidines	4
38Z8	-73.20189653	-73.23855590820312	Amidines	4
cu-4aZ2-a	-90.97039113	-90.9118423461914	Amidines	4
au-38Z8-a	-73.95288674	-73.92813110351562	Amidines	4
au-38Z1-a	-74.07424262	-74.0035629272461	Amidines	4
cd-26Z4-a	-56.94980298	-56.937599182128906	Amidines	4
pt-14Z1-a	-41.25168778	-41.34600067138672	Amidines	4
rh-38Z9-a	-74.3323491	-74.35198974609375	Amidines	4
cu-38Z9-a	-73.13762436	-73.48793029785156	Amidines	4
ir-38Z9-a	-74.45458241	-74.43607330322266	Amidines	4
co-4aZb-a	-91.02257613	-91.0863265991211	Amidines	4
ag-38Z9-a	-73.6664285	-73.62616729736328	Amidines	4
pt-26Z1-a	-58.17394882	-58.13755798339844	Amidines	4
cd-38Z6-a	-73.75733906	-73.81010437011719	Amidines	4
ni-4aZn-a	-90.92109794	-90.85945892333984	Amidines	4
pd-4aZa-a	-91.21607412	-91.15380859375	Amidines	4
co-4aZd-a	-90.77260277	-90.61707305908203	Amidines	4
rh-4aZ6-a	-90.81699953	-90.73904418945312	Amidines	4
co-4aZg-a	-90.71274312	-90.7721939086914	Amidines	4
co-26Z1-a	-57.81319096	-57.90943908691406	Amidines	4
4aZ7	-89.74371693	-89.75457763671875	Amidines	4
ag-4aZc-a	-90.52423151	-90.57347106933594	Amidines	4
cu-4aZb-a	-90.80191226	-90.6810531616211	Amidines	4
ag-4aZm-a	-89.76174942	-89.86986541748047	Amidines	4
os-4aZo-a	-91.29073291	-91.37984466552734	Amidines	4
rh-38Z5-a	-74.7111244	-74.71343231201172	Amidines	4
pt-38Za-a	-74.24583076	-74.23701477050781	Amidines	4
4aZ4	-90.14320214	-90.207763671875	Amidines	4
ir-38Z2-a	-75.24448854	-75.21614074707031	Amidines	4
ag-4aZn-a	-90.33563383	-90.3524398803711	Amidines	4
os-26Z2-a	-58.75039005	-58.716365814208984	Amidines	4
4aZo	-89.59802192	-89.559814453125	Amidines	4
ag-4aZ4-a	-90.97425479	-91.08983612060547	Amidines	4
pt-26Z2-a	-58.60301701	-58.556671142578125	Amidines	4
ir-38Za-a	-74.26011001	-74.2571792602539	Amidines	4
ru-4aZ9-a	-91.5244032	-91.64302825927734	Amidines	4
os-38Z6-a	-74.56481933	-74.59431457519531	Amidines	4
ir-38Z5-a	-74.8288993	-74.75191497802734	Amidines	4
cu-4aZh-a	-90.64086856	-90.67023468017578	Amidines	4
os-4aZe-a	-91.33774112	-91.2989501953125	Amidines	4
au-26Z4-a	-57.17919537	-57.166160583496094	Amidines	4
cd-4aZ3-a	-90.73349255	-90.76156616210938	Amidines	4
ni-38Za-a	-74.01324486	-74.0487060546875	Amidines	4
ag-4aZd-a	-90.32017132	-90.3724365234375	Amidines	4
pd-26Z4-a	-57.70474245	-57.72453689575195	Amidines	4
ru-4aZd-a	-90.95078566	-90.99909210205078	Amidines	4
26Z1	-56.49648025	-56.565364837646484	Amidines	4
4aZ8	-89.76359319	-89.74253845214844	Amidines	4
cd-4aZa-a	-90.42615324	-90.4032974243164	Amidines	4
cu-4aZ7-a	-90.46891482	-90.58553314208984	Amidines	4
pd-4aZ5-a	-91.25739587	-91.33096313476562	Amidines	4
ag-38Z4-a	-73.95858997	-73.9427261352539	Amidines	4
4aZc	-89.88367801	-89.86788940429688	Amidines	4
cd-38Z7-a	-73.3884117	-73.35755157470703	Amidines	4
fe-4aZ2-a	-91.60113449	-91.48268127441406	Amidines	4
fe-4aZa-a	-91.48919046	-91.51326751708984	Amidines	4
pd-4aZj-a	-91.15609035	-91.0796890258789	Amidines	4
ni-38Z8-a	-74.3852937	-74.4144287109375	Amidines	4
os-14Z1-a	-41.66177404	-41.547828674316406	Amidines	4
rh-26Z4-a	-57.40867474	-57.52328872680664	Amidines	4
co-4aZ5-a	-90.6605502	-90.80777740478516	Amidines	4
os-4aZ2-a	-91.67191573	-91.52154541015625	Amidines	4
au-4aZf-a	-90.68733164	-90.6248779296875	Amidines	4
ir-4aZm-a	-90.58440933	-90.69429779052734	Amidines	4
cd-4aZd-a	-90.08875224	-90.15087127685547	Amidines	4
cd-4aZ8-a	-90.24679597	-90.21497344970703	Amidines	4
au-26Z1-a	-57.36030811	-57.36293411254883	Amidines	4
pd-4aZo-a	-90.94363475	-90.99958801269531	Amidines	4
os-4aZf-a	-91.37285146	-91.36498260498047	Amidines	4
ag-4aZ1-a	-90.75275697	-90.69648742675781	Amidines	4
ru-38Z3-a	-74.56758594	-74.57756042480469	Amidines	4
pt-4aZ5-a	-91.2835475	-91.28663635253906	Amidines	4
ag-4aZf-a	-90.64529426	-90.69369506835938	Amidines	4
ag-38Za-a	-73.51203677	-73.54962158203125	Amidines	4
ni-4aZd-a	-90.85748349	-90.8028564453125	Amidines	4
pt-4aZj-a	-91.27077745	-91.08845520019531	Amidines	4
ir-38Z6-a	-74.43844998	-74.50762176513672	Amidines	4
pd-4aZe-a	-91.11894062	-91.0468521118164	Amidines	4
ni-4aZf-a	-91.11418085	-91.11033630371094	Amidines	4
pt-4aZe-a	-91.23357329	-91.08320617675781	Amidines	4
fe-4aZm-a	-90.78559058	-90.78968811035156	Amidines	4
ni-4aZ8-a	-90.86302225	-91.07991790771484	Amidines	4
pd-4aZ9-a	-91.32793731	-91.31309509277344	Amidines	4
ni-26Z1-a	-57.93950348	-57.864532470703125	Amidines	4
cd-4aZn-a	-90.1571154	-90.1894760131836	Amidines	4
os-38Z5-a	-75.09906452	-75.08128356933594	Amidines	4
ir-38Z1-a	-74.5484971	-74.78575897216797	Amidines	4
pd-4aZm-a	-90.45305623	-90.45802307128906	Amidines	4
cu-4aZf-a	-90.8566664	-90.87139892578125	Amidines	4
rh-4aZl-a	-90.34004482	-90.7410888671875	Amidines	4
cd-4aZe-a	-90.44864609	-90.33514404296875	Amidines	4
co-4aZj-a	-90.88096091	-90.89376831054688	Amidines	4
cd-38Z4-a	-72.33632243	-72.64788818359375	Amidines	4
rh-4aZe-a	-91.11382166	-91.12354278564453	Amidines	4
co-4aZ8-a	-90.83593877	-90.76525115966797	Amidines	4
ru-4aZ1-a	-91.65648108	-91.66730499267578	Amidines	4
pt-4aZo-a	-91.0310185	-90.96173858642578	Amidines	4
fe-4aZb-a	-91.56275731	-91.39871215820312	Amidines	4
au-4aZh-a	-90.43132378	-90.43104553222656	Amidines	4
ir-26Z2-a	-58.62936723	-58.6240348815918	Amidines	4
pt-4aZf-a	-91.29329108	-91.17825317382812	Amidines	4
ru-4aZh-a	-90.97722872	-91.018798828125	Amidines	4
ir-4aZ1-a	-91.14362455	-91.37532806396484	Amidines	4
ni-38Z2-a	-74.97598917	-74.8867416381836	Amidines	4
pt-4aZi-a	-90.99794124	-90.90442657470703	Amidines	4
26Z4	-56.48695894	-56.43816375732422	Amidines	4
4aZn	-89.52619563	-89.54475402832031	Amidines	4
os-4aZj-a	-91.33333578	-91.28721618652344	Amidines	4
rh-38Z2-a	-75.06958689	-75.12755584716797	Amidines	4
zn-4aZl-a	-89.77402066	-89.84259796142578	Amidines	4
cd-4aZm-a	-89.57071032	-89.7261734008789	Amidines	4
ni-4aZ4-a	-91.60713538	-91.62255859375	Amidines	4
ni-4aZh-a	-90.78189939	-90.84789276123047	Amidines	4
ag-4aZe-a	-90.46977521	-90.45146942138672	Amidines	4
cu-38Z3-a	-74.19752358	-74.20195007324219	Amidines	4
zn-4aZa-a	-90.57183241	-90.58403015136719	Amidines	4
pt-55N1-a	-71.45022185	-72.46353912353516	Aromatics	4
cd-6611-b	-83.20951089	-83.16850280761719	Aromatics	4
pd-44S1-a	-56.50189042	-56.28085708618164	Aromatics	4
au-44S1-b	-54.76280166	-54.658729553222656	Aromatics	4
ag-44S1-a	-54.72868331	-54.662139892578125	Aromatics	4
ag-45N1-b	-62.94229245	-62.933746337890625	Aromatics	4
pd-5601-a	-68.26367459	-68.18338012695312	Aromatics	4
ni-67N1-a	-90.22604153	-90.33094024658203	Aromatics	4
cd-44S1-b	-54.56875953	-54.43222427368164	Aromatics	4
pd-5601-b	-68.28000975	-68.22322082519531	Aromatics	4
rh-67N1-b	-90.56137233	-90.51595306396484	Aromatics	4
fe-8a02-a	-111.54670442	-111.58222961425781	Aromatics	4
au-7801-a	-93.40189676	-93.28316497802734	Aromatics	4
cu-8a02-a	-110.21726556	-110.29227447509766	Aromatics	4
ag-67N1-a	-88.93516647	-89.01204681396484	Aromatics	4
rh-8a02-a	-111.69599565	-111.66847229003906	Aromatics	4
pt-44S1-a	-56.43086516	-56.410362243652344	Aromatics	4
os-7801-a	-94.94402887	-95.0312728881836	Aromatics	4
pt-8a03-b	-111.15954575	-111.1611328125	Aromatics	4
ru-8a03-b	-111.62821156	-111.63414001464844	Aromatics	4
zn-66S1-a	-80.42593431	-80.30355072021484	Aromatics	4
fe-67N1-b	-90.41465648	-90.33393096923828	Aromatics	4
ni-55N1-b	-73.17315857	-73.06182098388672	Aromatics	4
ni-55N1-a	-72.66385893	-73.01345825195312	Aromatics	4
cd-44S1-a	-54.55533239	-54.431396484375	Aromatics	4
os-66S1-b	-82.45277269	-82.52371215820312	Aromatics	4
au-8a01-a	-110.12122274	-110.00732421875	Aromatics	4
ir-55N1-a	-71.57487019	-72.51646423339844	Aromatics	4
ag-8a02-b	-110.15651844	-110.10549926757812	Aromatics	4
ru-8a02-b	-111.66475073	-111.65760803222656	Aromatics	4
zn-8a01-a	-109.97135908	-109.98861694335938	Aromatics	4
fe-45N1-a	-64.17294641	-64.17346954345703	Aromatics	4
ru-7801-b	-95.01399916	-94.87576293945312	Aromatics	4
ag-44S1-b	-54.72788647	-54.61104965209961	Aromatics	4
rh-67N1-a	-90.53849963	-90.60417938232422	Aromatics	4
rh-5601-b	-68.29434908	-68.28498077392578	Aromatics	4
zn-4411-a	-56.78240681	-56.740230560302734	Aromatics	4
ni-66S1-a	-82.20213791	-82.25030517578125	Aromatics	4
44S1	-54.31266135	-54.112266540527344	Aromatics	4
pd-8a02-b	-111.48985461	-111.50199890136719	Aromatics	4
ag-8a03-b	-110.16659466	-110.13331604003906	Aromatics	4
cd-8a02-b	-109.96451068	-110.01388549804688	Aromatics	4
cu-45N1-b	-63.03930684	-63.06217575073242	Aromatics	4
cd-66S1-b	-80.37375543	-80.52436828613281	Aromatics	4
au-44S1-a	-54.75984385	-54.63739013671875	Aromatics	4
cu-7801-a	-93.43653651	-93.43053436279297	Aromatics	4
co-67N1-b	-89.99139614	-90.08396911621094	Aromatics	4
co-66S1-b	-82.05325153	-82.1220474243164	Aromatics	4
au-6601-b	-76.61644032	-76.56864929199219	Aromatics	4
ag-67N1-b	-88.9781367	-88.99449157714844	Aromatics	4
ru-8a01-b	-111.66216518	-111.39633178710938	Aromatics	4
ni-8a03-a	-111.31095768	-111.2354736328125	Aromatics	4
fe-5601-b	-68.18478654	-68.34661102294922	Aromatics	4
os-45N1-b	-63.89115523	-63.73796844482422	Aromatics	4
os-5601-b	-68.49868612	-68.44213104248047	Aromatics	4
ir-8a03-b	-111.51795739	-111.4774398803711	Aromatics	4
pd-8a01-a	-110.67802909	-110.50272369384766	Aromatics	4
co-8a03-a	-111.03772016	-111.10691833496094	Aromatics	4
ni-7801-a	-94.65692633	-94.60161590576172	Aromatics	4
pt-6611-a	-84.48622488	-84.60839080810547	Aromatics	4
au-8a01-b	-110.1828144	-110.130126953125	Aromatics	4
cu-6601-a	-76.5497222	-76.52291107177734	Aromatics	4
au-45N1-a	-62.97161195	-62.89352035522461	Aromatics	4
fe-6611-a	-84.72343946	-84.6013412475586	Aromatics	4
pt-66S1-b	-81.7490024	-82.27083587646484	Aromatics	4
cd-6601-b	-76.40742722	-76.3844223022461	Aromatics	4
cd-6611-a	-83.18059196	-82.97846221923828	Aromatics	4
rh-7801-a	-95.02758196	-95.16481018066406	Aromatics	4
pt-8a02-a	-111.47588271	-111.4271011352539	Aromatics	4
ag-8a03-a	-110.11921896	-110.12516021728516	Aromatics	4
rh-66S1-a	-82.71021768	-82.67425537109375	Aromatics	4
ni-6601-a	-76.92704222	-77.4478988647461	Aromatics	4
ag-8a01-a	-110.07987855	-110.0117416381836	Aromatics	4
au-7801-b	-93.40338217	-93.36641693115234	Aromatics	4
os-8a02-b	-111.59755238	-111.67704010009766	Aromatics	4
au-a801-a	-120.54957295	-120.43702697753906	Aromatics	4
ir-86S1-a	-101.22290182	-101.29042053222656	Aromatics	4
au-86S1-a	-98.81088783	-98.60967254638672	Aromatics	4
ir-87N1-a	-108.6284264	-108.54065704345703	Aromatics	4
au-97N1-a	-115.75444121	-115.65784454345703	Aromatics	4
co-8612-a	-102.14062263	-102.08271026611328	Aromatics	4
rh-9801-a	-113.28997108	-113.2852783203125	Aromatics	4
pd-87N1-a	-108.69458916	-108.53048706054688	Aromatics	4
au-97N2-a	-115.72877851	-115.57586669921875	Aromatics	4
os-86S2-a	-101.44506507	-101.32838439941406	Aromatics	4
ru-9801-a	-112.91224148	-113.09917449951172	Aromatics	4
zn-8612-a	-100.3662098	-100.58283996582031	Aromatics	4
pt-87N2-a	-108.18585833	-108.41220092773438	Aromatics	4
cu-9801-a	-111.05416779	-111.0029067993164	Aromatics	4
rh-97N1-a	-118.42499027	-118.33444213867188	Aromatics	4
rh-87N2-a	-108.96522039	-108.93339538574219	Aromatics	4
97N1	-115.13493741	-115.09675598144531	Aromatics	4
ni-97N2-a	-117.85779858	-117.8802261352539	Aromatics	4
os-8611-a	-103.08208228	-102.63263702392578	Aromatics	4
ir-a801-a	-122.86741034	-122.8626937866211	Aromatics	4
pd-8611-a	-102.58076513	-102.72222137451172	Aromatics	4
fe-97N1-a	-118.00086447	-117.6749267578125	Aromatics	4
8612	-99.91687006	-100.15547180175781	Aromatics	4
cd-86S1-a	-98.55353713	-98.41322326660156	Aromatics	4
rh-87N1-a	-108.71249873	-108.63508605957031	Aromatics	4
ir-97N2-a	-117.16529073	-117.58252716064453	Aromatics	4
os-97N2-a	-118.07029169	-117.9983901977539	Aromatics	4
pt-87N1-a	-108.47604352	-108.02131652832031	Aromatics	4
87N2	-105.94253455	-105.95066833496094	Aromatics	4
pt-9801-a	-112.91067953	-112.6811294555664	Aromatics	4
fe-9802-a	-112.87798968	-112.90302276611328	Aromatics	4
ni-86S2-a	-100.67704769	-100.69206237792969	Aromatics	4
zn-97N1-a	-115.59760193	-115.56205749511719	Aromatics	4
os-49_7-a	-92.79324872	-92.79366302490234	Carbamates	4
ir-37_2-a	-76.24674724	-76.25730895996094	Carbamates	4
fe-49_6-a	-92.22453993	-92.48617553710938	Carbamates	4
ni-25_2-a	-59.4552794	-59.459991455078125	Carbamates	4
ru-49_4-a	-92.98224528	-92.94721984863281	Carbamates	4
49_1	-92.13741784	-92.10829162597656	Carbamates	4
ir-49_6-a	-92.48672442	-92.55401611328125	Carbamates	4
cu-25_2-a	-59.31891115	-59.38922882080078	Carbamates	4
ni-49_7-a	-92.59596674	-92.58431243896484	Carbamates	4
49_5	-91.78143384	-91.88019561767578	Carbamates	4
cd-49_5-a	-92.19203245	-92.10399627685547	Carbamates	4
ni-49_2-a	-92.79083054	-92.59282684326172	Carbamates	4
ir-49_4-a	-93.00197322	-92.82978057861328	Carbamates	4
ag-49_6-a	-92.24606987	-92.24705505371094	Carbamates	4
ni-49_5-a	-92.56296922	-92.70254516601562	Carbamates	4
zn-25_2-a	-59.17045791	-59.154541015625	Carbamates	4
ir-49_3-a	-93.05253352	-92.98925018310547	Carbamates	4
ni-25_1-a	-59.29435071	-59.29701232910156	Carbamates	4
ag-25_1-a	-59.16382761	-59.14572525024414	Carbamates	4
ag-49_8-a	-91.9205943	-92.07510375976562	Carbamates	4
ni-49_8-a	-92.16534727	-92.3639144897461	Carbamates	4
ir-25_2-a	-59.4589876	-59.4015007019043	Carbamates	4
rh-49_3-a	-93.03084933	-93.07994842529297	Carbamates	4
49_7	-91.88070494	-91.87886047363281	Carbamates	4
co-49_1-a	-92.87491036	-92.8691635131836	Carbamates	4
pt-37_4-a	-75.84021079	-75.86949157714844	Carbamates	4
37_2	-75.51806628	-75.55232238769531	Carbamates	4
cu-49_1-a	-92.74625431	-92.77410125732422	Carbamates	4
rh-37_1-a	-76.14220518	-76.22404479980469	Carbamates	4
zn-49_8-a	-91.88954435	-91.91923522949219	Carbamates	4
ru-49_5-a	-92.64967363	-92.68045806884766	Carbamates	4
37_1	-75.40830914	-75.4334487915039	Carbamates	4
pt-49_3-a	-92.9624765	-93.07183837890625	Carbamates	4
37_4	-75.1669493	-75.11286163330078	Carbamates	4
ru-37_1-a	-76.23367404	-76.1875	Carbamates	4
ag-49_7-a	-92.33767873	-92.38994598388672	Carbamates	4
au-49_8-a	-91.95582269	-92.00415802001953	Carbamates	4
co-37_2-a	-76.1860868	-76.19210815429688	Carbamates	4
os-37_1-a	-76.32243939	-76.28973388671875	Carbamates	4
au-37_1-a	-75.91073998	-75.9214859008789	Carbamates	4
pt-49_8-a	-92.11193268	-92.22865295410156	Carbamates	4
ru-49_2-a	-92.88652762	-92.84611511230469	Carbamates	4
13_1	-42.38057294	-42.45402145385742	Carbamates	4
rh-49_8-a	-92.16130614	-92.20433044433594	Carbamates	4
au-49_1-a	-92.60996358	-92.7054443359375	Carbamates	4
co-4a13-a	-80.94747498	-80.80333709716797	$C_{x}H_{y}O_{(0,1)}$	4
ru-4804-a	-66.49335522	-66.63335418701172	$C_{x}H_{y}O_{(0,1)}$	4
cd-3611-b	-56.23245455	-56.15386199951172	$C_{x}H_{y}O_{(0,1)}$	4
au-1211-a	-22.2918857	-22.364925384521484	$C_{x}H_{y}O_{(0,1)}$	4
rh-3611-b	-56.68447401	-56.64857482910156	$C_{x}H_{y}O_{(0,1)}$	4
cu-4a13-a	-80.86857307	-80.79730987548828	$C_{x}H_{y}O_{(0,1)}$	4
rh-3811-a	-63.70697633	-63.79451370239258	$C_{x}H_{y}O_{(0,1)}$	4
ru-3811-a	-63.74803792	-63.80931854248047	$C_{x}H_{y}O_{(0,1)}$	4
rh-3801-a	-57.45985356	-57.410953521728516	$C_{x}H_{y}O_{(0,1)}$	4
zn-2601-a	-40.69722109	-40.53936004638672	$C_{x}H_{y}O_{(0,1)}$	4
ir-4801-a	-66.48853387	-66.46798706054688	$C_{x}H_{y}O_{(0,1)}$	4
pt-4a02-a	-74.17004595	-74.26111602783203	$C_{x}H_{y}O_{(0,1)}$	4
cu-4803-a	-65.87169081	-65.91265106201172	$C_{x}H_{y}O_{(0,1)}$	4
rh-3813-a	-64.34019761	-64.30641174316406	$C_{x}H_{y}O_{(0,1)}$	4
co-4811-b	-73.25114521	-73.13221740722656	$C_{x}H_{y}O_{(0,1)}$	4
co-1211-a	-23.1094667	-22.99688720703125	$C_{x}H_{y}O_{(0,1)}$	4
cu-2612-a	-47.41887524	-47.366214752197266	$C_{x}H_{y}O_{(0,1)}$	4
fe-2601-a	-40.68944258	-40.77397155761719	$C_{x}H_{y}O_{(0,1)}$	4
zn-2401-a	-32.1718506	-32.15279769897461	$C_{x}H_{y}O_{(0,1)}$	4
zn-2201-a	-23.07952365	-23.167226791381836	$C_{x}H_{y}O_{(0,1)}$	4
ni-4811-b	-73.33453586	-73.31522369384766	$C_{x}H_{y}O_{(0,1)}$	4
ni-4a13-a	-81.01336942	-80.9317398071289	$C_{x}H_{y}O_{(0,1)}$	4
pt-4a14-a	-81.0677863	-81.20930480957031	$C_{x}H_{y}O_{(0,1)}$	4
4a01	-73.77971421	-73.52740478515625	$C_{x}H_{y}O_{(0,1)}$	4
cd-1211-a	-22.27376017	-22.361980438232422	$C_{x}H_{y}O_{(0,1)}$	4
zn-4802-a	-65.74936028	-65.82794189453125	$C_{x}H_{y}O_{(0,1)}$	4
cd-4a01-a	-73.98594605	-73.95320129394531	$C_{x}H_{y}O_{(0,1)}$	4
4602	-56.43502736	-56.416446685791016	$C_{x}H_{y}O_{(0,1)}$	4
rh-4a02-a	-74.14708379	-74.25701904296875	$C_{x}H_{y}O_{(0,1)}$	4
co-4802-a	-66.33417648	-66.3517074584961	$C_{x}H_{y}O_{(0,1)}$	4
os-3813-a	-64.43403262	-64.45304870605469	$C_{x}H_{y}O_{(0,1)}$	4
rh-4803-a	-66.57916051	-66.62351989746094	$C_{x}H_{y}O_{(0,1)}$	4
ag-4601-a	-57.04264854	-57.02876281738281	$C_{x}H_{y}O_{(0,1)}$	4
ir-3401-a	-42.68868882	-42.609375	$C_{x}H_{y}O_{(0,1)}$	4
ru-4a02-a	-74.05395031	-74.17269134521484	$C_{x}H_{y}O_{(0,1)}$	4
cu-4802-a	-65.94713219	-65.96866607666016	$C_{x}H_{y}O_{(0,1)}$	4
fe-3401-a	-43.07102794	-42.84884262084961	$C_{x}H_{y}O_{(0,1)}$	4
zn-4803-a	-65.74109564	-65.84796142578125	$C_{x}H_{y}O_{(0,1)}$	4
os-4802-a	-66.58367693	-66.709228515625	$C_{x}H_{y}O_{(0,1)}$	4
ag-3811-a	-63.5256743	-63.5452766418457	$C_{x}H_{y}O_{(0,1)}$	4
os-2401-a	-33.27822399	-33.35807800292969	$C_{x}H_{y}O_{(0,1)}$	4
cd-2601-a	-40.68034553	-40.47222137451172	$C_{x}H_{y}O_{(0,1)}$	4
fe-3813-a	-64.30259792	-64.32492065429688	$C_{x}H_{y}O_{(0,1)}$	4
fe-4802-a	-66.71668283	-66.76515197753906	$C_{x}H_{y}O_{(0,1)}$	4
os-2612-a	-47.72251887	-47.69670104980469	$C_{x}H_{y}O_{(0,1)}$	4
os-4601-a	-58.29362415	-58.341304779052734	$C_{x}H_{y}O_{(0,1)}$	4
pd-2601-a	-40.80805837	-40.7913818359375	$C_{x}H_{y}O_{(0,1)}$	4
cd-4802-a	-65.70170915	-65.67863464355469	$C_{x}H_{y}O_{(0,1)}$	4
ag-4602-a	-56.783891	-56.77139663696289	$C_{x}H_{y}O_{(0,1)}$	4
cd-2611-a	-46.60584752	-46.67744827270508	$C_{x}H_{y}O_{(0,1)}$	4
cd-4602-a	-56.65832577	-56.72567367553711	$C_{x}H_{y}O_{(0,1)}$	4
co-2411-a	-40.05112221	-39.99287414550781	$C_{x}H_{y}O_{(0,1)}$	4
cu-3601-a	-49.24384736	-49.21855545043945	$C_{x}H_{y}O_{(0,1)}$	4
cd-2201-a	-23.0638402	-23.21339988708496	$C_{x}H_{y}O_{(0,1)}$	4
au-2601-a	-40.74015944	-40.63386917114258	$C_{x}H_{y}O_{(0,1)}$	4
co-4a02-a	-74.0743456	-74.13958740234375	$C_{x}H_{y}O_{(0,1)}$	4
cd-2401-a	-32.14545312	-32.0855827331543	$C_{x}H_{y}O_{(0,1)}$	4
ir-2612-a	-47.58430703	-47.54463195800781	$C_{x}H_{y}O_{(0,1)}$	4
ir-2611-a	-46.6922353	-46.626338958740234	$C_{x}H_{y}O_{(0,1)}$	4
co-2201-a	-25.87697712	-25.73504638671875	$C_{x}H_{y}O_{(0,1)}$	4
pt-4602-a	-59.11397315	-59.05452346801758	$C_{x}H_{y}O_{(0,1)}$	4
pd-4a13-a	-81.06115636	-80.97761535644531	$C_{x}H_{y}O_{(0,1)}$	4
zn-4804-a	-65.8267204	-65.8381576538086	$C_{x}H_{y}O_{(0,1)}$	4
pd-3813-a	-64.36417785	-64.33174133300781	$C_{x}H_{y}O_{(0,1)}$	4
rh-4811-b	-73.34060831	-73.31623840332031	$C_{x}H_{y}O_{(0,1)}$	4
cd-3813-a	-63.97592507	-63.980777740478516	$C_{x}H_{y}O_{(0,1)}$	4
fe-4a02-a	-74.05981088	-74.1881103515625	$C_{x}H_{y}O_{(0,1)}$	4
co-4602-a	-59.19990606	-58.90999984741211	$C_{x}H_{y}O_{(0,1)}$	4
ir-1211-a	-23.08084908	-23.008129119873047	$C_{x}H_{y}O_{(0,1)}$	4
fe-3801-a	-57.37979612	-57.45043182373047	$C_{x}H_{y}O_{(0,1)}$	4
zn-3401-a	-40.13999059	-40.25621795654297	$C_{x}H_{y}O_{(0,1)}$	4
ag-4802-a	-65.84280804	-65.9066390991211	$C_{x}H_{y}O_{(0,1)}$	4
pd-4811-b	-73.29611013	-73.31734466552734	$C_{x}H_{y}O_{(0,1)}$	4
ni-3401-a	-42.61008552	-42.48463439941406	$C_{x}H_{y}O_{(0,1)}$	4
rh-4812-a	-72.99642394	-73.02458190917969	$C_{x}H_{y}O_{(0,1)}$	4
zn-4812-a	-72.68275123	-72.66798400878906	$C_{x}H_{y}O_{(0,1)}$	4
cu-4811-a	-72.74432157	-72.8039779663086	$C_{x}H_{y}O_{(0,1)}$	4
rh-3611-a	-56.32880416	-56.49000930786133	$C_{x}H_{y}O_{(0,1)}$	4
au-4812-a	-72.72183499	-72.70799255371094	$C_{x}H_{y}O_{(0,1)}$	4
os-4811-a	-73.14009078	-73.18215942382812	$C_{x}H_{y}O_{(0,1)}$	4
cu-4812-a	-72.80607324	-72.87965393066406	$C_{x}H_{y}O_{(0,1)}$	4
ag-4a11-a	-80.28409587	-80.3310775756836	$C_{x}H_{y}O_{(0,1)}$	4
pd-3611-a	-56.23439116	-56.270503997802734	$C_{x}H_{y}O_{(0,1)}$	4
pd-4a11-a	-80.50440488	-80.4594497680664	$C_{x}H_{y}O_{(0,1)}$	4
pt-4a11-a	-80.52737352	-80.5373306274414	$C_{x}H_{y}O_{(0,1)}$	4
cd-4a12-a	-80.08066928	-80.0739517211914	$C_{x}H_{y}O_{(0,1)}$	4
ru-4812-a	-73.03584435	-73.21027374267578	$C_{x}H_{y}O_{(0,1)}$	4
ag-3611-a	-56.03715727	-56.09242248535156	$C_{x}H_{y}O_{(0,1)}$	4
rh-4a11-a	-80.43819549	-80.39486694335938	$C_{x}H_{y}O_{(0,1)}$	4
zn-27N2-a	-52.69490212	-52.70926284790039	$C_{x}H_{y}N$	4
au-49N8-a	-77.75854101	-77.74481201171875	$C_{x}H_{y}N$	4
os-49Na-a	-78.76189003	-78.93186950683594	$C_{x}H_{y}N$	4
ag-49N1-a	-78.09793459	-78.13507080078125	$C_{x}H_{y}N$	4
ni-49N3-a	-78.39627825	-78.37813568115234	$C_{x}H_{y}N$	4
os-49N5-a	-78.69997008	-78.75166320800781	$C_{x}H_{y}N$	4
pd-27N2-a	-53.29730871	-53.3150749206543	$C_{x}H_{y}N$	4
ru-49Na-a	-78.63738849	-78.72283935546875	$C_{x}H_{y}N$	4
os-4bN5-a	-86.69120329	-86.6437759399414	$C_{x}H_{y}N$	4
cd-27N1-a	-52.83708099	-52.83652877807617	$C_{x}H_{y}N$	4
co-13N1-a	-28.84521747	-28.846059799194336	$C_{x}H_{y}N$	4
zn-39N1-a	-69.62218044	-69.66024017333984	$C_{x}H_{y}N$	4
co-49N3-a	-78.23985504	-78.37500762939453	$C_{x}H_{y}N$	4
rh-4bN1-a	-86.96811929	-86.92530822753906	$C_{x}H_{y}N$	4
pt-37N4-a	-62.03730359	-62.039920806884766	$C_{x}H_{y}N$	4
cd-49N5-a	-77.800366	-77.8240966796875	$C_{x}H_{y}N$	4
cu-27N2-a	-52.91547533	-52.87944793701172	$C_{x}H_{y}N$	4
au-49N4-a	-77.88342741	-77.96073150634766	$C_{x}H_{y}N$	4
au-49N6-a	-78.05825186	-78.02271270751953	$C_{x}H_{y}N$	4
co-4bN3-a	-86.7532043	-86.77024841308594	$C_{x}H_{y}N$	4
zn-4bN3-a	-86.35352291	-86.35287475585938	$C_{x}H_{y}N$	4
rh-25N1-a	-45.76899062	-45.761627197265625	$C_{x}H_{y}N$	4
ag-4bN7-a	-85.77037426	-85.75859832763672	$C_{x}H_{y}N$	4
4bN4	-85.82663753	-85.9123764038086	$C_{x}H_{y}N$	4
ni-15N1-a	-36.80653494	-36.712371826171875	$C_{x}H_{y}N$	4
fe-4bN5-a	-86.22666408	-86.32115936279297	$C_{x}H_{y}N$	4
pd-49N3-a	-78.48475879	-78.47261047363281	$C_{x}H_{y}N$	4
au-4bN5-a	-86.06737761	-86.15676879882812	$C_{x}H_{y}N$	4
os-39N2-a	-70.58272027	-70.50360107421875	$C_{x}H_{y}N$	4
zn-37N4-a	-60.69672015	-60.520751953125	$C_{x}H_{y}N$	4
au-15N1-a	-36.38041813	-36.22462844848633	$C_{x}H_{y}N$	4
cu-49N2-a	-78.41707502	-78.44468688964844	$C_{x}H_{y}N$	4
ni-37N3-a	-61.86431333	-61.79064178466797	$C_{x}H_{y}N$	4
ir-39N4-a	-69.74683489	-69.81198120117188	$C_{x}H_{y}N$	4
rh-49N8-a	-78.34603521	-78.32664489746094	$C_{x}H_{y}N$	4
zn-4bN7-a	-85.74221504	-85.72286224365234	$C_{x}H_{y}N$	4
cu-25N1-a	-45.11149479	-45.11576843261719	$C_{x}H_{y}N$	4
ru-25N2-a	-45.09096561	-45.12162399291992	$C_{x}H_{y}N$	4
pt-49N4-a	-78.50043503	-78.48198699951172	$C_{x}H_{y}N$	4
os-37N1-a	-62.46700804	-62.25961685180664	$C_{x}H_{y}N$	4
fe-49N3-a	-78.25357964	-78.30052185058594	$C_{x}H_{y}N$	4
fe-49N4-a	-79.27539338	-79.01631164550781	$C_{x}H_{y}N$	4
ni-39N3-a	-69.80687427	-69.78228759765625	$C_{x}H_{y}N$	4
ir-49N7-a	-78.59471446	-78.63343048095703	$C_{x}H_{y}N$	4
rh-39N2-a	-70.33890173	-70.29483795166016	$C_{x}H_{y}N$	4
co-4bN6-a	-86.35884823	-86.31065368652344	$C_{x}H_{y}N$	4
pt-4bN4-a	-87.22521047	-87.23015594482422	$C_{x}H_{y}N$	4
zn-27N1-a	-52.97264359	-52.9502067565918	$C_{x}H_{y}N$	4
pt-4bN1-a	-87.09545855	-87.0893783569336	$C_{x}H_{y}N$	4
au-25N1-a	-44.87033652	-44.80095672607422	$C_{x}H_{y}N$	4
ni-4bN2-a	-86.91277961	-86.84211730957031	$C_{x}H_{y}N$	4
ir-49N1-a	-78.91703618	-78.92939758300781	$C_{x}H_{y}N$	4
zn-4bN5-a	-85.97910086	-86.00738525390625	$C_{x}H_{y}N$	4
ru-37N1-a	-62.21315837	-62.15484619140625	$C_{x}H_{y}N$	4
ni-4bN3-a	-86.9123246	-86.78652954101562	$C_{x}H_{y}N$	4
cu-49Na-a	-78.20630571	-78.2975082397461	$C_{x}H_{y}N$	4
rh-49N4-a	-78.43067683	-78.44273376464844	$C_{x}H_{y}N$	4
ir-4bN4-a	-87.17383536	-87.15133666992188	$C_{x}H_{y}N$	4
cd-4bN1-a	-86.12177185	-86.09577178955078	$C_{x}H_{y}N$	4
au-37N2-a	-61.20226963	-61.35055160522461	$C_{x}H_{y}N$	4
pt-49N7-a	-78.64712997	-78.53308868408203	$C_{x}H_{y}N$	4
ru-4bN4-a	-87.01320854	-87.07754516601562	$C_{x}H_{y}N$	4
cd-49N4-a	-77.69008982	-77.70822143554688	$C_{x}H_{y}N$	4
ni-27N1-a	-53.50750747	-53.4663200378418	$C_{x}H_{y}N$	4
rh-4bN5-a	-86.50859901	-86.54167938232422	$C_{x}H_{y}N$	4
au-4bN1-a	-86.41887085	-86.41956329345703	$C_{x}H_{y}N$	4
ru-49N4-a	-78.2938729	-78.3943099975586	$C_{x}H_{y}N$	4
au-49N2-a	-78.19706151	-78.14070129394531	$C_{x}H_{y}N$	4
co-4bN1-a	-86.73187463	-86.61820983886719	$C_{x}H_{y}N$	4
co-49N6-a	-78.42572855	-78.30488586425781	$C_{x}H_{y}N$	4
ni-49N7-a	-78.47413024	-78.39930725097656	$C_{x}H_{y}N$	4
ni-4bN1-a	-86.86404329	-86.8044662475586	$C_{x}H_{y}N$	4
ag-15N1-a	-36.32911392	-36.204429626464844	$C_{x}H_{y}N$	4
cu-49N3-a	-78.05041526	-78.12397766113281	$C_{x}H_{y}N$	4
pd-49N7-a	-78.61273585	-78.48987579345703	$C_{x}H_{y}N$	4
cu-25N2-a	-44.68843381	-44.67113494873047	$C_{x}H_{y}N$	4
pd-4bN5-a	-86.57679419	-86.64375305175781	$C_{x}H_{y}N$	4
ag-39N2-a	-69.7223781	-69.79032897949219	$C_{x}H_{y}N$	4
rh-49N5-a	-78.58021653	-78.57500457763672	$C_{x}H_{y}N$	4
pt-39N3-a	-70.04783123	-70.0341796875	$C_{x}H_{y}N$	4
au-49Na-a	-78.06351052	-78.09260559082031	$C_{x}H_{y}N$	4
ir-37N2-a	-61.93682768	-61.97480773925781	$C_{x}H_{y}N$	4
ag-27N2-a	-52.71902781	-52.73289108276367	$C_{x}H_{y}N$	4
au-27N2-a	-52.79088048	-52.72149658203125	$C_{x}H_{y}N$	4
ag-4bN6-a	-86.0257453	-85.96903228759766	$C_{x}H_{y}N$	4
cd-37N1-a	-61.27291242	-61.29458999633789	$C_{x}H_{y}N$	4
ir-4bN3-a	-87.17680798	-87.19120788574219	$C_{x}H_{y}N$	4
pt-25N2-a	-45.20675776	-45.26695251464844	$C_{x}H_{y}N$	4
co-49N4-a	-78.18499735	-78.28047180175781	$C_{x}H_{y}N$	4
os-4bN1-a	-87.1917969	-87.14474487304688	$C_{x}H_{y}N$	4
cd-39N3-a	-69.2099575	-69.26798248291016	$C_{x}H_{y}N$	4
ru-4bN6-a	-86.5661125	-86.51596069335938	$C_{x}H_{y}N$	4
pt-37N3-a	-62.02412913	-61.963172912597656	$C_{x}H_{y}N$	4
co-27N2-a	-53.05358675	-53.065818786621094	$C_{x}H_{y}N$	4
co-37N1-a	-61.92532982	-61.93711853027344	$C_{x}H_{y}N$	4
ag-4bN4-a	-86.51622111	-86.4903335571289	$C_{x}H_{y}N$	4
fe-36S2-a	-55.6237537	-55.40970230102539	$C_{x}H_{y}S$	4
ir-38S1-a	-62.31636529	-62.40687561035156	$C_{x}H_{y}S$	4
cu-48S2-a	-71.04484985	-71.12899780273438	$C_{x}H_{y}S$	4
zn-24S1-a	-37.13494098	-37.15200424194336	$C_{x}H_{y}S$	4
ni-26S1-a	-45.39705557	-45.49275207519531	$C_{x}H_{y}S$	4
fe-24S1-a	-39.05020771	-38.73258972167969	$C_{x}H_{y}S$	4
au-14S1-a	-28.24976955	-28.238916397094727	$C_{x}H_{y}S$	4
rh-36S1-a	-55.62451358	-55.69681930541992	$C_{x}H_{y}S$	4
ag-4aS3-a	-78.18661467	-78.20211029052734	$C_{x}H_{y}S$	4
os-48S1-a	-72.59660329	-72.41554260253906	$C_{x}H_{y}S$	4
au-4aS6-a	-78.33445528	-78.24405670166016	$C_{x}H_{y}S$	4
ni-36S1-a	-55.34221189	-55.31914138793945	$C_{x}H_{y}S$	4
co-4aS6-a	-78.80491384	-78.70880889892578	$C_{x}H_{y}S$	4
rh-48S3-a	-72.37851913	-72.23986053466797	$C_{x}H_{y}S$	4
ru-4aS1-a	-78.84551435	-78.89554595947266	$C_{x}H_{y}S$	4
pd-36S2-a	-55.66707659	-55.44935989379883	$C_{x}H_{y}S$	4
os-36S1-a	-55.8822028	-55.81578826904297	$C_{x}H_{y}S$	4
co-26S1-a	-45.41019417	-45.42658996582031	$C_{x}H_{y}S$	4
os-38S3-a	-62.44626127	-62.435848236083984	$C_{x}H_{y}S$	4
fe-4aS2-a	-78.91269503	-78.72351837158203	$C_{x}H_{y}S$	4
os-26S2-a	-45.80448396	-45.76769256591797	$C_{x}H_{y}S$	4
rh-24S1-a	-39.08424989	-39.08808517456055	$C_{x}H_{y}S$	4
au-24S1-a	-37.26433467	-37.20885467529297	$C_{x}H_{y}S$	4
co-24S1-a	-38.67993007	-38.644405364990234	$C_{x}H_{y}S$	4
fe-36S1-a	-55.66384891	-55.48076629638672	$C_{x}H_{y}S$	4
zn-4aS1-a	-77.97172907	-77.98405456542969	$C_{x}H_{y}S$	4
ni-4aS6-a	-78.83273446	-78.67583465576172	$C_{x}H_{y}S$	4
4aS3	-77.58598133	-77.57038879394531	$C_{x}H_{y}S$	4
zn-48S1-a	-70.30346386	-70.21625518798828	$C_{x}H_{y}S$	4
os-36S2-a	-55.98197799	-55.893707275390625	$C_{x}H_{y}S$	4
co-4aS4-a	-78.66977873	-78.75212097167969	$C_{x}H_{y}S$	4
ni-4aS3-a	-78.77031188	-78.85433959960938	$C_{x}H_{y}S$	4
pt-36S2-a	-55.752535	-55.601287841796875	$C_{x}H_{y}S$	4
24S1	-36.04580392	-36.08127212524414	$C_{x}H_{y}S$	4
zn-4aS2-a	-78.02890681	-77.94642639160156	$C_{x}H_{y}S$	4
os-4aS2-a	-79.01101406	-78.86772918701172	$C_{x}H_{y}S$	4
ir-4aS4-a	-79.00157859	-78.99773406982422	$C_{x}H_{y}S$	4
co-14S1-a	-28.68236218	-28.843347549438477	$C_{x}H_{y}S$	4
ru-48S3-a	-72.45544237	-72.26805877685547	$C_{x}H_{y}S$	4
ru-48S2-a	-72.34677439	-72.34024047851562	$C_{x}H_{y}S$	4
pd-24S1-a	-38.92304762	-38.824790954589844	$C_{x}H_{y}S$	4
fe-12S1-a	-22.37074688	-21.925670623779297	$C_{x}H_{y}S$	4
cd-26S1-a	-44.57110136	-44.61991500854492	$C_{x}H_{y}S$	4
ru-38S2-a	-62.48177376	-62.43134307861328	$C_{x}H_{y}S$	4
cd-38S3-a	-61.28761615	-61.25092697143555	$C_{x}H_{y}S$	4
14S1	-27.67320668	-27.801624298095703	$C_{x}H_{y}S$	4
cd-36S2-a	-53.49863495	-53.419193267822266	$C_{x}H_{y}S$	4
co-36S2-a	-55.3851111	-55.27764892578125	$C_{x}H_{y}S$	4
fe-38S2-a	-62.28997805	-62.08760452270508	$C_{x}H_{y}S$	4
ag-4aS4-a	-78.21575792	-78.18190002441406	$C_{x}H_{y}S$	4
rh-4aS5-a	-78.95184501	-78.92515563964844	$C_{x}H_{y}S$	4
ag-36S1-a	-53.64931437	-53.62025451660156	$C_{x}H_{y}S$	4
ru-4aS3-a	-78.83300122	-78.83565521240234	$C_{x}H_{y}S$	4
zn-4aS5-a	-78.03832102	-77.95832824707031	$C_{x}H_{y}S$	4
ag-26S1-a	-44.8227769	-44.93836212158203	$C_{x}H_{y}S$	4
co-38S1-a	-61.91808039	-62.023155212402344	$C_{x}H_{y}S$	4
fe-4aS5-a	-78.97032286	-78.84550476074219	$C_{x}H_{y}S$	4
1231	-37.08540447	-37.117164611816406	$C_{x}H_{y}O_{(2,3)}$	4
4823	-79.3994218	-79.38069915771484	$C_{x}H_{y}O_{(2,3)}$	4
os-1221-a	-30.2684715	-30.269073486328125	$C_{x}H_{y}O_{(2,3)}$	4
ag-1221-a	-29.97156671	-29.99040412902832	$C_{x}H_{y}O_{(2,3)}$	4
3631	-70.04245097	-69.99455261230469	$C_{x}H_{y}O_{(2,3)}$	4
ir-1231-a	-37.72778548	-37.76247024536133	$C_{x}H_{y}O_{(2,3)}$	4
4826	-79.56987925	-79.5394287109375	$C_{x}H_{y}O_{(2,3)}$	4
pd-1221-a	-30.1152511	-30.12712860107422	$C_{x}H_{y}O_{(2,3)}$	4
ir-3621-a	-63.60693668	-63.65916442871094	$C_{x}H_{y}O_{(2,3)}$	4
zn-3622-a	-63.03523542	-62.99556350708008	$C_{x}H_{y}O_{(2,3)}$	4
os-4832-a	-87.32232084	-87.33348846435547	$C_{x}H_{y}O_{(2,3)}$	4
ir-3622-a	-63.22640864	-63.188106536865234	$C_{x}H_{y}O_{(2,3)}$	4
ag-4831-a	-87.06868375	-86.97706604003906	$C_{x}H_{y}O_{(2,3)}$	4
os-4826-a	-80.26850533	-80.2647705078125	$C_{x}H_{y}O_{(2,3)}$	4
co-4825-a	-80.18457795	-80.07537841796875	$C_{x}H_{y}O_{(2,3)}$	4
au-3621-a	-63.56174417	-63.5202522277832	$C_{x}H_{y}O_{(2,3)}$	4
fe-2422-a	-46.70887393	-46.7965087890625	$C_{x}H_{y}O_{(2,3)}$	4
pd-2421-a	-47.02353382	-46.984378814697266	$C_{x}H_{y}O_{(2,3)}$	4
pt-3622-a	-63.18550591	-63.23175811767578	$C_{x}H_{y}O_{(2,3)}$	4
ni-4823-a	-79.93546857	-79.96302032470703	$C_{x}H_{y}O_{(2,3)}$	4
os-4825-a	-80.4247754	-80.44730377197266	$C_{x}H_{y}O_{(2,3)}$	4
fe-4822-a	-80.3315289	-80.40493774414062	$C_{x}H_{y}O_{(2,3)}$	4
cd-3631-a	-70.2961378	-70.2872314453125	$C_{x}H_{y}O_{(2,3)}$	4
co-4821-a	-80.26110365	-80.23552703857422	$C_{x}H_{y}O_{(2,3)}$	4
os-2431-a	-53.71638251	-53.78384780883789	$C_{x}H_{y}O_{(2,3)}$	4
ni-4826-a	-80.15945084	-80.12814331054688	$C_{x}H_{y}O_{(2,3)}$	4
ir-3623-a	-63.48878276	-63.54703140258789	$C_{x}H_{y}O_{(2,3)}$	4
rh-2422-a	-46.48303578	-46.438838958740234	$C_{x}H_{y}O_{(2,3)}$	4
ru-3622-a	-63.28607856	-63.295204162597656	$C_{x}H_{y}O_{(2,3)}$	4
ir-4823-a	-79.88856196	-79.82246398925781	$C_{x}H_{y}O_{(2,3)}$	4
rh-4824-a	-80.02320281	-80.02344512939453	$C_{x}H_{y}O_{(2,3)}$	4
cd-1231-a	-37.38241701	-37.328392028808594	$C_{x}H_{y}O_{(2,3)}$	4
co-3631-a	-70.59167269	-70.58405303955078	$C_{x}H_{y}O_{(2,3)}$	4
au-4823-a	-79.77648094	-79.7281723022461	$C_{x}H_{y}O_{(2,3)}$	4
au-1231-a	-37.40624934	-37.36289596557617	$C_{x}H_{y}O_{(2,3)}$	4
cd-4833-a	-86.45473562	-86.555419921875	$C_{x}H_{y}O_{(2,3)}$	4
ru-4826-a	-80.19715779	-80.174560546875	$C_{x}H_{y}O_{(2,3)}$	4
pt-4833-a	-86.62792655	-86.75187683105469	$C_{x}H_{y}O_{(2,3)}$	4
ir-4826-a	-80.11938727	-80.16143035888672	$C_{x}H_{y}O_{(2,3)}$	4
ir-4831-a	-87.44394177	-87.45921325683594	$C_{x}H_{y}O_{(2,3)}$	4
ru-3631-a	-70.78429427	-70.74433135986328	$C_{x}H_{y}O_{(2,3)}$	4
rh-3623-a	-63.49040507	-63.418209075927734	$C_{x}H_{y}O_{(2,3)}$	4
2431	-53.26551406	-53.29185104370117	$C_{x}H_{y}O_{(2,3)}$	4
zn-1221-a	-29.94185151	-29.928621292114258	$C_{x}H_{y}O_{(2,3)}$	4
zn-3623-a	-63.2180759	-63.17219543457031	$C_{x}H_{y}O_{(2,3)}$	4
au-4833-a	-86.56279899	-86.59367370605469	$C_{x}H_{y}O_{(2,3)}$	4
ir-4822-a	-80.2732198	-80.3188247680664	$C_{x}H_{y}O_{(2,3)}$	4
4822	-79.83383076	-79.85150146484375	$C_{x}H_{y}O_{(2,3)}$	4
cu-4821-a	-80.25721585	-80.28950500488281	$C_{x}H_{y}O_{(2,3)}$	4
co-2431-a	-53.60205507	-53.60114288330078	$C_{x}H_{y}O_{(2,3)}$	4
co-4833-a	-86.23010619	-86.97907257080078	$C_{x}H_{y}O_{(2,3)}$	4
ru-2421-a	-47.14299953	-47.11835861206055	$C_{x}H_{y}O_{(2,3)}$	4
co-3621-a	-63.60319336	-63.61714553833008	$C_{x}H_{y}O_{(2,3)}$	4
pt-3621-a	-63.63296986	-63.61209487915039	$C_{x}H_{y}O_{(2,3)}$	4
pd-2431-a	-53.67203657	-53.690757751464844	$C_{x}H_{y}O_{(2,3)}$	4
fe-3622-a	-63.45015404	-63.6256217956543	$C_{x}H_{y}O_{(2,3)}$	4
os-4824-a	-80.07089774	-80.08507537841797	$C_{x}H_{y}O_{(2,3)}$	4
pt-49Y5-a	-83.97734774	-83.95803833007812	Oximes	4
au-49Y2-a	-83.73585086	-83.61773681640625	Oximes	4
ni-37Y2-a	-67.53765324	-67.62923431396484	Oximes	4
fe-25Y1-a	-50.93463173	-51.02931594848633	Oximes	4
ru-49Y4-a	-84.54019141	-84.52045440673828	Oximes	4
fe-49Y4-a	-84.24096806	-84.14656066894531	Oximes	4
rh-37Y1-a	-67.34062072	-67.34278869628906	Oximes	4
ir-49Y5-a	-84.00149495	-84.0066909790039	Oximes	4
rh-49Y5-a	-84.02695083	-83.97921752929688	Oximes	4
pd-13Y1-a	-34.19558809	-34.09070587158203	Oximes	4
zn-49Y4-a	-83.67036886	-83.66924285888672	Oximes	4
zn-49Y6-a	-83.87857606	-83.81423950195312	Oximes	4
cd-37Y2-a	-66.89290053	-66.8934326171875	Oximes	4
cu-25Y1-a	-50.68395869	-50.69353103637695	Oximes	4
au-25Y1-a	-50.48919564	-50.512840270996094	Oximes	4
ir-37Y2-a	-67.57909381	-67.65129852294922	Oximes	4
pd-25Y1-a	-51.06535756	-51.065311431884766	Oximes	4
pt-37Y3-a	-67.54167365	-67.7929458618164	Oximes	4
cd-37Y3-a	-67.13427908	-67.0318603515625	Oximes	4
rh-37Y2-a	-67.50446188	-67.586181640625	Oximes	4
pt-49Y1-a	-84.50953432	-84.40118408203125	Oximes	4
os-25Y2-a	-51.24864852	-51.21501159667969	Oximes	4
pt-25Y2-a	-50.93839694	-51.024349212646484	Oximes	4
os-37Y2-a	-67.83245346	-68.06449890136719	Oximes	4
ir-13Y1-a	-34.28319726	-34.31735610961914	Oximes	4
ru-37Y3-a	-67.93845557	-67.87191772460938	Oximes	4
ir-25Y1-a	-51.15430821	-51.222801208496094	Oximes	4
ni-37Y3-a	-67.63834753	-67.85284423828125	Oximes	4
25Y1	-49.95497252	-49.96049499511719	Oximes	4
ru-25Y1-a	-51.07524374	-51.07052993774414	Oximes	4
au-49Y5-a	-83.82203059	-83.86994171142578	Oximes	4
au-37Y1-a	-66.92579674	-66.9579849243164	Oximes	4
os-49Y4-a	-84.58572163	-84.51039123535156	Oximes	4
co-25Y2-a	-50.98860685	-50.89826202392578	Oximes	4
rh-49Y6-a	-84.23354079	-84.29293060302734	Oximes	4
cu-37Y1-a	-66.98978091	-66.904296875	Oximes	4
ni-25X2-a	-52.92980117	-52.82920455932617	Amides	15
ru-13X1-a	-35.90627541	-35.86563491821289	Amides	15
25X2	-52.15327434	-52.086917877197266	Amides	15
pt-37X1-a	-69.00878058	-68.98617553710938	Amides	15
cd-13X1-a	-35.62043804	-35.516929626464844	Amides	15
au-13X1-a	-35.58435439	-35.555450439453125	Amides	15
cd-25X2-a	-52.4744026	-52.40127944946289	Amides	15
rh-13X1-a	-35.82464387	-35.81210708618164	Amides	15
pt-49X6-a	-85.94984301	-85.85478210449219	Amides	15
fe-49X4-a	-86.28023752	-86.17477416992188	Amides	15
fe-49X3-a	-86.3069278	-86.17701721191406	Amides	15
co-49X7-a	-85.67812445	-85.7041015625	Amides	15
au-49X6-a	-85.68840214	-85.71971130371094	Amides	15
pd-37X1-a	-69.0782544	-69.13599395751953	Amides	15
fe-49X2-a	-85.76733352	-85.80244445800781	Amides	15
ni-37X1-a	-69.05933444	-69.05355834960938	Amides	15
pd-49X5-a	-85.55450958	-85.43162536621094	Amides	15
os-37X3-a	-69.02329997	-68.90707397460938	Amides	15
pt-49X4-a	-86.08794713	-86.08235168457031	Amides	15
ag-49X8-a	-85.37669607	-85.3756103515625	Amides	15
ir-49X8-a	-85.61838268	-85.65554809570312	Amides	15
os-49X8-a	-85.74341547	-85.78157043457031	Amides	15
fe-49X8-a	-85.90980459	-85.83155059814453	Amides	15
pt-13X1-a	-35.7776269	-35.73784637451172	Amides	15
ni-49X1-a	-85.8042778	-85.77711486816406	Amides	15
cd-49X1-a	-85.410094	-85.44375610351562	Amides	15
ni-37X3-a	-68.87421823	-68.70311737060547	Amides	15
pt-37X3-a	-68.81550693	-68.76258087158203	Amides	15
rh-49X8-a	-85.63203873	-85.64640045166016	Amides	15
ag-37X4-a	-68.98033252	-68.92691040039062	Amides	15
zn-49X2-a	-85.40542135	-85.49102783203125	Amides	15
cu-49X4-a	-86.02383214	-85.89969635009766	Amides	15
37X2	-68.74951717	-68.70258331298828	Amides	15
au-49X8-a	-85.36375125	-85.38482666015625	Amides	15
zn-49X1-a	-85.46593565	-85.46248626708984	Amides	15
37X3	-68.15812067	-68.08209991455078	Amides	15
au-37X4-a	-68.9574323	-68.97722625732422	Amides	15
ru-37X1-a	-69.10949819	-69.04785919189453	Amides	15
37X1	-68.36988191	-68.34586334228516	Amides	15
ag-13X1-a	-35.71554873	-35.66051483154297	Amides	15
co-13X1-a	-35.94816818	-36.05321502685547	Amides	15
cu-37X4-a	-68.93161312	-68.93215942382812	Amides	15
ru-49X6-a	-86.22726913	-86.23226165771484	Amides	15
cu-25X2-a	-52.7373742	-52.713844299316406	Amides	15
ir-37X2-a	-69.59463915	-69.60591125488281	Amides	15
ag-38Z3-a	-73.95816147	-73.9814682006836	Amidines	15
ir-38Z7-a	-74.32189567	-74.29259490966797	Amidines	15
zn-4aZf-a	-90.58272908	-90.58643341064453	Amidines	15
zn-38Z3-a	-73.95381671	-73.98128509521484	Amidines	15
pd-38Z8-a	-74.47768386	-74.48416137695312	Amidines	15
ru-4aZn-a	-90.8954334	-90.97163391113281	Amidines	15
pt-38Z4-a	-74.45930057	-74.43596649169922	Amidines	15
cd-14Z1-a	-40.67879406	-40.60978698730469	Amidines	15
ru-4aZj-a	-91.07198913	-91.04428100585938	Amidines	15
ag-4aZi-a	-90.22704479	-90.18730926513672	Amidines	15
zn-38Z9-a	-72.60173323	-72.81559753417969	Amidines	15
ir-4aZf-a	-91.26121288	-91.21373748779297	Amidines	15
co-26Z3-a	-57.62097333	-57.57242965698242	Amidines	15
pt-38Z6-a	-74.50499683	-74.62875366210938	Amidines	15
4aZa	-89.98237877	-89.92433166503906	Amidines	15
au-4aZ2-a	-90.72707058	-90.79804229736328	Amidines	15
co-4aZ7-a	-91.17317381	-91.20311737060547	Amidines	15
ir-38Z3-a	-74.70976645	-74.6509780883789	Amidines	15
rh-4aZo-a	-91.05106083	-91.00875091552734	Amidines	15
au-4aZd-a	-90.37765086	-90.37313079833984	Amidines	15
pd-38Z7-a	-74.21227492	-74.07194519042969	Amidines	15
au-38Z6-a	-73.92470725	-73.92221069335938	Amidines	15
fe-38Z8-a	-74.894328	-74.7479476928711	Amidines	15
pd-4aZk-a	-90.89072173	-90.818359375	Amidines	15
cu-38Z1-a	-74.29566478	-74.26153564453125	Amidines	15
cu-38Z2-a	-74.63105858	-74.5241470336914	Amidines	15
pt-4aZ1-a	-91.24531631	-91.37747192382812	Amidines	15
cu-4aZm-a	-90.01159511	-90.0679702758789	Amidines	15
fe-38Z1-a	-74.97304424	-74.83194732666016	Amidines	15
os-4aZd-a	-91.18622033	-91.18140411376953	Amidines	15
ag-4aZb-a	-90.58089622	-90.57400512695312	Amidines	15
ru-4aZl-a	-91.0257873	-90.78565979003906	Amidines	15
cu-4aZo-a	-90.59215317	-90.54407501220703	Amidines	15
cu-4aZk-a	-90.50275569	-90.40140533447266	Amidines	15
ni-26Z3-a	-57.50595646	-57.648868560791016	Amidines	15
au-38Z5-a	-74.05568587	-74.07368469238281	Amidines	15
zn-26Z2-a	-57.67581527	-57.68204879760742	Amidines	15
fe-26Z2-a	-58.64533557	-58.453208923339844	Amidines	15
cu-38Z4-a	-73.44909155	-73.65882110595703	Amidines	15
fe-4aZ5-a	-90.65903445	-90.79714965820312	Amidines	15
cu-4aZc-a	-90.69642403	-90.65734100341797	Amidines	15
pt-4aZ4-a	-91.85210913	-91.76911163330078	Amidines	15
rh-4aZk-a	-90.7333417	-90.68238067626953	Amidines	15
ni-4aZi-a	-90.7626741	-90.61087799072266	Amidines	15
ni-4aZ5-a	-91.16021068	-91.25325012207031	Amidines	15
ir-38Z4-a	-74.8176671	-74.63898468017578	Amidines	15
rh-4aZ1-a	-91.34517465	-91.4903793334961	Amidines	15
co-4aZl-a	-90.54080545	-90.27587890625	Amidines	15
pd-38Za-a	-74.09938552	-74.12828063964844	Amidines	15
ir-26Z3-a	-57.61805454	-57.53662109375	Amidines	15
au-14Z1-a	-40.95062514	-40.92781448364258	Amidines	15
cu-4aZ3-a	-91.26713569	-91.1333999633789	Amidines	15
ru-4aZa-a	-91.1221202	-91.23387145996094	Amidines	15
os-4aZk-a	-91.13761165	-91.18254089355469	Amidines	15
cd-38Z2-a	-74.10827151	-74.14401245117188	Amidines	15
pd-26Z3-a	-57.47146758	-57.49421691894531	Amidines	15
pd-26Z2-a	-58.43032292	-58.42261505126953	Amidines	15
os-26Z3-a	-58.02352448	-58.165157318115234	Amidines	15
ru-38Z5-a	-74.78104608	-74.7850112915039	Amidines	15
cd-4aZj-a	-90.19880706	-90.13650512695312	Amidines	15
pt-4aZd-a	-91.06556591	-91.05036926269531	Amidines	15
4aZm	-88.98917594	-89.06605529785156	Amidines	15
fe-4aZ8-a	-91.18780345	-91.23121643066406	Amidines	15
co-4aZf-a	-91.04242741	-91.03534698486328	Amidines	15
co-4aZ2-a	-91.1973161	-91.12284851074219	Amidines	15
co-4aZa-a	-90.7421278	-91.11845397949219	Amidines	15
au-38Za-a	-73.5607789	-73.59221649169922	Amidines	15
38Z5	-73.26704009	-73.22713470458984	Amidines	15
ni-38Z3-a	-74.53298005	-74.41056823730469	Amidines	15
ag-38Z7-a	-73.59576706	-73.65581512451172	Amidines	15
pt-4aZn-a	-91.16729413	-91.14485931396484	Amidines	15
ag-4aZl-a	-89.81188304	-89.86577606201172	Amidines	15
au-4aZ1-a	-90.85391071	-90.85546875	Amidines	15
38Z9	-72.78093875	-72.85099029541016	Amidines	15
ir-4aZ7-a	-90.88513624	-90.93941497802734	Amidines	15
co-4aZ4-a	-91.4951009	-91.42680358886719	Amidines	15
rh-4aZm-a	-90.43696045	-90.43526458740234	Amidines	15
ru-4aZk-a	-90.93951685	-90.96422576904297	Amidines	15
pd-4aZ1-a	-91.28684472	-91.3279037475586	Amidines	15
pd-38Z2-a	-75.04143697	-75.03955841064453	Amidines	15
pt-38Z5-a	-74.67645433	-74.63056945800781	Amidines	15
fe-4aZe-a	-90.88311871	-91.00057220458984	Amidines	15
pt-4aZb-a	-91.27320407	-91.07134246826172	Amidines	15
zn-4aZh-a	-90.36060474	-90.3020248413086	Amidines	15
ni-38Z6-a	-74.34568574	-74.46757507324219	Amidines	15
co-38Z5-a	-74.40746338	-74.50788879394531	Amidines	15
cu-4aZn-a	-90.59467	-90.5484619140625	Amidines	15
4aZg	-89.59163214	-89.57868957519531	Amidines	15
zn-4aZ1-a	-90.70963606	-90.73314666748047	Amidines	15
os-38Z3-a	-74.80034644	-74.72289276123047	Amidines	15
ir-26Z4-a	-57.1363284	-57.55649185180664	Amidines	15
ru-26Z3-a	-57.88324337	-57.76007843017578	Amidines	15
cu-4aZ4-a	-91.26539298	-91.21852111816406	Amidines	15
26Z3	-56.47362309	-56.50331115722656	Amidines	15
ru-26Z2-a	-58.48154171	-58.5136833190918	Amidines	15
fe-38Z9-a	-74.18304733	-74.1079330444336	Amidines	15
38Z4	-73.15683345	-73.10295867919922	Amidines	15
os-38Z1-a	-75.17364472	-74.93136596679688	Amidines	15
4aZe	-89.76368235	-89.75489807128906	Amidines	15
ag-38Z1-a	-73.98903887	-73.9653091430664	Amidines	15
ni-4aZo-a	-90.84957878	-90.92118835449219	Amidines	15
pd-38Z6-a	-74.47651458	-74.55142974853516	Amidines	15
ru-4aZb-a	-91.67203274	-91.30596923828125	Amidines	15
ru-4aZ4-a	-91.72061734	-91.77842712402344	Amidines	15
ni-4aZ1-a	-91.2639516	-91.35362243652344	Amidines	15
38Z6	-73.31321823	-73.30323028564453	Amidines	15
ni-4aZm-a	-90.35663421	-90.26046752929688	Amidines	15
os-4aZm-a	-90.7132254	-90.7164306640625	Amidines	15
pd-4aZl-a	-90.52108186	-90.67000579833984	Amidines	15
fe-4aZh-a	-91.06174177	-91.12297821044922	Amidines	15
zn-4aZ4-a	-90.94226393	-90.92255401611328	Amidines	15
co-4aZ3-a	-91.42321913	-91.39299011230469	Amidines	15
ir-4aZ3-a	-91.80606814	-91.70182800292969	Amidines	15
co-4aZc-a	-90.80426066	-90.86547088623047	Amidines	15
rh-4aZ4-a	-91.6989742	-91.75247192382812	Amidines	15
fe-4aZf-a	-91.60310058	-91.41109466552734	Amidines	15
ru-4aZo-a	-90.99306196	-91.06017303466797	Amidines	15
zn-55N1-b	-71.62510486	-71.74637603759766	Aromatics	15
8a02	-109.58318392	-109.50570678710938	Aromatics	15
ir-6611-a	-84.83262295	-84.77025604248047	Aromatics	15
cd-67N1-a	-88.72796869	-88.92386627197266	Aromatics	15
pt-55N1-b	-72.52135576	-72.62389373779297	Aromatics	15
ru-44S1-b	-56.4248662	-56.58494567871094	Aromatics	15
pd-7801-a	-94.93741554	-94.93392181396484	Aromatics	15
ru-67N1-a	-90.62415097	-90.57865905761719	Aromatics	15
au-55N1-a	-71.72194093	-71.88117218017578	Aromatics	15
cd-4411-b	-56.77932047	-56.803714752197266	Aromatics	15
co-45N1-b	-63.73166314	-63.7619743347168	Aromatics	15
co-67N1-a	-90.10311329	-90.06256866455078	Aromatics	15
8a03	-109.55710134	-109.46231842041016	Aromatics	15
co-6601-a	-77.64759372	-77.51728820800781	Aromatics	15
ru-8a03-a	-111.62978722	-111.64350891113281	Aromatics	15
fe-66S1-a	-82.41880171	-82.40525817871094	Aromatics	15
ir-5601-b	-68.41683005	-68.2452621459961	Aromatics	15
ni-8a02-b	-111.36089443	-111.49436950683594	Aromatics	15
ag-4411-b	-56.91621954	-56.9201774597168	Aromatics	15
pt-8a01-b	-111.47817676	-111.4619369506836	Aromatics	15
ir-66S1-a	-81.84831209	-81.9609375	Aromatics	15
os-44S1-b	-56.37204516	-56.681331634521484	Aromatics	15
zn-8a01-b	-110.01498228	-109.9958267211914	Aromatics	15
cu-6611-b	-83.507161	-83.44551849365234	Aromatics	15
co-55N1-a	-72.9682924	-73.03450012207031	Aromatics	15
ni-5601-b	-67.93297288	-67.99922943115234	Aromatics	15
fe-45N1-b	-64.17414763	-64.1631851196289	Aromatics	15
ru-45N1-a	-63.71781059	-63.717472076416016	Aromatics	15
cu-7801-b	-93.43511637	-93.35310363769531	Aromatics	15
pd-55N1-a	-72.33737494	-72.25277709960938	Aromatics	15
ir-7801-a	-94.82813963	-94.83837890625	Aromatics	15
cd-8a02-a	-109.92699502	-109.97618103027344	Aromatics	15
zn-6611-a	-83.2346196	-83.19535064697266	Aromatics	15
ni-66S1-b	-82.19481207	-82.04703521728516	Aromatics	15
fe-8a01-a	-111.44936643	-111.55831146240234	Aromatics	15
rh-45N1-b	-63.94625564	-63.9609260559082	Aromatics	15
ru-55N1-b	-73.2858508	-73.248046875	Aromatics	15
cu-67N1-a	-89.10155666	-89.20249938964844	Aromatics	15
ag-6611-a	-83.3398071	-83.25828552246094	Aromatics	15
au-4411-a	-56.92080585	-56.898048400878906	Aromatics	15
pd-55N1-b	-73.28364046	-73.38231658935547	Aromatics	15
pd-6611-b	-84.80121495	-84.82617950439453	Aromatics	15
ir-5601-a	-68.39018973	-68.2479476928711	Aromatics	15
5601	-66.22363011	-66.2680892944336	Aromatics	15
zn-66S1-b	-80.40658377	-80.55773162841797	Aromatics	15
pt-45N1-a	-64.07045655	-63.938167572021484	Aromatics	15
pt-5601-b	-68.39239545	-68.35813903808594	Aromatics	15
fe-8a01-b	-111.45377751	-111.52387237548828	Aromatics	15
ru-4411-a	-57.86198018	-57.89756774902344	Aromatics	15
co-44S1-a	-56.0185439	-56.43061065673828	Aromatics	15
ir-67N1-a	-90.6233773	-90.60880279541016	Aromatics	15
ru-5601-b	-68.14265721	-68.36338806152344	Aromatics	15
au-67N1-b	-89.01300012	-89.11450958251953	Aromatics	15
ag-66S1-b	-80.63751583	-80.52729797363281	Aromatics	15
au-66S1-b	-80.71319642	-80.65711212158203	Aromatics	15
zn-67N1-b	-88.80870375	-88.93916320800781	Aromatics	15
au-67N1-a	-88.96561396	-89.08114624023438	Aromatics	15
ag-5601-a	-66.66216014	-66.69640350341797	Aromatics	15
ir-8a02-b	-111.42278908	-111.3111572265625	Aromatics	15
ag-7801-b	-93.35430656	-93.25142669677734	Aromatics	15
co-5601-b	-67.93561779	-67.90857696533203	Aromatics	15
45N1	-62.42511505	-62.38496398925781	Aromatics	15
cd-7801-a	-93.16403488	-93.21369934082031	Aromatics	15
fe-8a03-b	-111.46156401	-111.56171417236328	Aromatics	15
cd-8a01-b	-109.93974922	-109.96293640136719	Aromatics	15
cd-55N1-b	-71.58381082	-71.69556427001953	Aromatics	15
os-55N1-b	-73.35179751	-73.55046081542969	Aromatics	15
ir-6611-b	-84.86129821	-84.8624038696289	Aromatics	15
cu-67N1-b	-89.07085689	-89.17212677001953	Aromatics	15
ni-4411-b	-57.74696764	-57.87793731689453	Aromatics	15
pd-6601-a	-76.78711649	-76.83546447753906	Aromatics	15
ni-7801-b	-94.65359506	-94.71923828125	Aromatics	15
fe-44S1-b	-57.36823355	-56.81402587890625	Aromatics	15
cu-8a03-b	-110.24326236	-110.22027587890625	Aromatics	15
pt-44S1-b	-56.40738549	-56.447208404541016	Aromatics	15
os-55N1-a	-73.40459886	-73.3725814819336	Aromatics	15
a801	-119.89759399	-119.85602569580078	Aromatics	15
co-86S2-a	-100.56039657	-100.46410369873047	Aromatics	15
pt-9802-a	-112.6368517	-112.46942138671875	Aromatics	15
os-8612-a	-102.90672638	-102.74374389648438	Aromatics	15
pd-86S1-a	-101.11373749	-101.10619354248047	Aromatics	15
ag-9801-a	-110.96874143	-110.8182373046875	Aromatics	15
rh-8612-a	-102.99101107	-102.73199462890625	Aromatics	15
os-97N1-a	-118.21878734	-118.32685089111328	Aromatics	15
ni-97N1-a	-117.81756653	-117.7624282836914	Aromatics	15
co-87N2-a	-108.10304496	-108.35113525390625	Aromatics	15
ru-8612-a	-102.83915671	-102.71873474121094	Aromatics	15
ru-86S1-a	-101.19950889	-101.01078033447266	Aromatics	15
zn-97N2-a	-115.57310049	-115.77633666992188	Aromatics	15
9801	-110.38328305	-110.2153091430664	Aromatics	15
os-87N1-a	-108.66165407	-108.65266418457031	Aromatics	15
zn-9802-a	-110.27640974	-110.66565704345703	Aromatics	15
ni-87N2-a	-108.25941876	-108.42838287353516	Aromatics	15
cd-87N2-a	-106.38495407	-106.4438247680664	Aromatics	15
ag-87N1-a	-106.93134566	-106.57232666015625	Aromatics	15
co-a801-a	-122.44553067	-122.47803497314453	Aromatics	15
ru-8611-a	-102.68357499	-102.824951171875	Aromatics	15
os-87N2-a	-108.99681911	-109.0368881225586	Aromatics	15
au-9802-a	-110.39279498	-110.85323333740234	Aromatics	15
86S2	-97.8046295	-97.8858871459961	Aromatics	15
ag-86S1-a	-98.75030469	-98.80411529541016	Aromatics	15
co-9801-a	-112.50563344	-112.57681274414062	Aromatics	15
rh-8611-a	-102.57425285	-102.64376831054688	Aromatics	15
pd-8612-a	-102.66838839	-102.60643005371094	Aromatics	15
fe-86S1-a	-101.15294578	-101.05477142333984	Aromatics	15
au-87N1-a	-106.98308631	-106.77720642089844	Aromatics	15
cd-8611-a	-100.82072096	-100.8004379272461	Aromatics	15
cu-97N2-a	-115.79943139	-115.62277221679688	Aromatics	15
ru-87N2-a	-108.71658921	-108.8116226196289	Aromatics	15
fe-37_4-a	-75.94864614	-76.1583480834961	Carbamates	15
pt-25_1-a	-59.24321499	-59.164615631103516	Carbamates	15
ag-49_5-a	-92.31394579	-92.27301025390625	Carbamates	15
co-37_1-a	-76.10890621	-76.10245513916016	Carbamates	15
ni-37_2-a	-76.24997194	-76.19915771484375	Carbamates	15
au-37_2-a	-75.95568947	-75.98265075683594	Carbamates	15
ir-25_1-a	-59.60896136	-59.447357177734375	Carbamates	15
zn-25_1-a	-59.09910881	-59.0704460144043	Carbamates	15
cd-25_1-a	-59.06785625	-59.029754638671875	Carbamates	15
os-25_1-a	-59.72974269	-59.574012756347656	Carbamates	15
ru-37_4-a	-75.84868963	-75.85941314697266	Carbamates	15
zn-49_5-a	-92.2439847	-92.19990539550781	Carbamates	15
pt-25_2-a	-59.4023908	-59.38379669189453	Carbamates	15
fe-49_3-a	-93.08053647	-93.05387878417969	Carbamates	15
cd-37_2-a	-75.86722093	-75.84778594970703	Carbamates	15
rh-25_1-a	-59.29273572	-59.37488555908203	Carbamates	15
ag-49_3-a	-92.75822096	-92.7896728515625	Carbamates	15
ru-49_8-a	-92.15675145	-92.19659423828125	Carbamates	15
ir-49_7-a	-92.69845926	-92.68474578857422	Carbamates	15
cd-37_3-a	-75.49614347	-75.55716705322266	Carbamates	15
os-49_4-a	-93.09118346	-93.09187316894531	Carbamates	15
os-49_8-a	-92.21307769	-92.25958251953125	Carbamates	15
pt-37_3-a	-75.77680699	-75.7794189453125	Carbamates	15
25_2	-58.80401685	-58.79924392700195	Carbamates	15
cu-37_1-a	-76.01297492	-76.02069091796875	Carbamates	15
rh-13_1-a	-43.04334086	-43.05860137939453	Carbamates	15
ni-49_6-a	-92.43450619	-92.50114440917969	Carbamates	15
pd-49_5-a	-92.57439027	-92.60014343261719	Carbamates	15
pd-49_4-a	-92.98994289	-92.97512817382812	Carbamates	15
rh-49_7-a	-92.66148551	-92.71658325195312	Carbamates	15
pt-49_6-a	-92.49052317	-92.50557708740234	Carbamates	15
co-49_3-a	-93.00405742	-92.96394348144531	Carbamates	15
ag-37_4-a	-75.54922552	-75.47449493408203	Carbamates	15
cu-49_7-a	-92.41556672	-92.34152221679688	Carbamates	15
ru-37_3-a	-75.93900694	-75.9436264038086	Carbamates	15
cu-37_3-a	-75.70946894	-75.74745178222656	Carbamates	15
ni-13_1-a	-43.04300181	-43.10381317138672	Carbamates	15
os-49_2-a	-93.00225374	-92.94020080566406	Carbamates	15
au-49_2-a	-92.58112328	-92.59584045410156	Carbamates	15
25_1	-58.74020765	-58.73792266845703	Carbamates	15
fe-49_1-a	-93.31999981	-93.095703125	Carbamates	15
fe-49_4-a	-92.93003371	-93.01130676269531	Carbamates	15
pd-25_1-a	-59.30955753	-59.347896575927734	Carbamates	15
fe-37_3-a	-76.2480663	-76.14912414550781	Carbamates	15
os-25_2-a	-59.6902719	-59.71308898925781	Carbamates	15
rh-1211-a	-23.02462819	-23.107881546020508	$C_{x}H_{y}O_{(0,1)}$	15
4a14	-80.47262518	-80.42294311523438	$C_{x}H_{y}O_{(0,1)}$	15
co-4a14-a	-81.01033368	-81.13697052001953	$C_{x}H_{y}O_{(0,1)}$	15
ru-2611-a	-46.64839006	-46.69486999511719	$C_{x}H_{y}O_{(0,1)}$	15
cd-3601-a	-48.95578934	-49.000003814697266	$C_{x}H_{y}O_{(0,1)}$	15
rh-4804-a	-66.62496531	-66.62876892089844	$C_{x}H_{y}O_{(0,1)}$	15
3813	-63.72815861	-63.69123840332031	$C_{x}H_{y}O_{(0,1)}$	15
zn-4602-a	-56.77965416	-57.10847473144531	$C_{x}H_{y}O_{(0,1)}$	15
ru-1211-a	-23.40345084	-23.306486129760742	$C_{x}H_{y}O_{(0,1)}$	15
os-4801-a	-66.49709266	-66.70252227783203	$C_{x}H_{y}O_{(0,1)}$	15
ag-3601-a	-49.10067909	-49.1063346862793	$C_{x}H_{y}O_{(0,1)}$	15
pt-4601-a	-57.86027641	-57.93561935424805	$C_{x}H_{y}O_{(0,1)}$	15
ni-2612-a	-47.54345082	-47.51390838623047	$C_{x}H_{y}O_{(0,1)}$	15
ni-4803-a	-66.35110458	-66.4145736694336	$C_{x}H_{y}O_{(0,1)}$	15
cd-2411-a	-39.3211282	-39.30405044555664	$C_{x}H_{y}O_{(0,1)}$	15
ru-3801-a	-57.42680325	-57.42033767700195	$C_{x}H_{y}O_{(0,1)}$	15
pd-3801-a	-57.51234585	-57.59982681274414	$C_{x}H_{y}O_{(0,1)}$	15
pd-4802-a	-66.62315724	-66.51649475097656	$C_{x}H_{y}O_{(0,1)}$	15
pd-2411-a	-39.89362975	-40.00233459472656	$C_{x}H_{y}O_{(0,1)}$	15
pt-3611-b	-56.5880223	-56.68238830566406	$C_{x}H_{y}O_{(0,1)}$	15
ag-4811-b	-73.01966894	-73.00316619873047	$C_{x}H_{y}O_{(0,1)}$	15
pt-2611-a	-46.76127205	-46.734066009521484	$C_{x}H_{y}O_{(0,1)}$	15
au-4601-a	-57.06345371	-57.16658020019531	$C_{x}H_{y}O_{(0,1)}$	15
zn-3611-b	-56.30456774	-56.29844665527344	$C_{x}H_{y}O_{(0,1)}$	15
pt-2601-a	-40.77850316	-40.809024810791016	$C_{x}H_{y}O_{(0,1)}$	15
pd-3611-b	-56.64832099	-56.722286224365234	$C_{x}H_{y}O_{(0,1)}$	15
ni-3812-a	-64.18423845	-64.22723388671875	$C_{x}H_{y}O_{(0,1)}$	15
cu-3611-b	-56.46677881	-56.55116271972656	$C_{x}H_{y}O_{(0,1)}$	15
ir-3811-a	-63.72383328	-63.82956314086914	$C_{x}H_{y}O_{(0,1)}$	15
fe-4602-a	-59.74710145	-59.6375617980957	$C_{x}H_{y}O_{(0,1)}$	15
os-2201-a	-26.21112113	-26.234159469604492	$C_{x}H_{y}O_{(0,1)}$	15
ni-3811-a	-63.67706311	-63.753150939941406	$C_{x}H_{y}O_{(0,1)}$	15
3401	-39.86035688	-40.03010177612305	$C_{x}H_{y}O_{(0,1)}$	15
ag-2601-a	-40.72409326	-40.626461029052734	$C_{x}H_{y}O_{(0,1)}$	15
cu-4601-a	-57.14295874	-57.34577941894531	$C_{x}H_{y}O_{(0,1)}$	15
cu-4a14-a	-80.91897893	-80.9240493774414	$C_{x}H_{y}O_{(0,1)}$	15
pt-2612-a	-47.49667694	-47.47743606567383	$C_{x}H_{y}O_{(0,1)}$	15
fe-2411-a	-40.4010903	-40.467689514160156	$C_{x}H_{y}O_{(0,1)}$	15
ir-4802-a	-66.58296988	-66.54766082763672	$C_{x}H_{y}O_{(0,1)}$	15
ru-2612-a	-47.61463327	-47.56863021850586	$C_{x}H_{y}O_{(0,1)}$	15
2611	-46.47943398	-46.4080696105957	$C_{x}H_{y}O_{(0,1)}$	15
1211	-22.14198155	-22.246257781982422	$C_{x}H_{y}O_{(0,1)}$	15
os-4a13-a	-81.13674928	-81.07038879394531	$C_{x}H_{y}O_{(0,1)}$	15
cu-4a01-a	-74.09300056	-74.14434814453125	$C_{x}H_{y}O_{(0,1)}$	15
pt-2411-a	-39.71445204	-39.88111877441406	$C_{x}H_{y}O_{(0,1)}$	15
co-3813-a	-64.24990206	-64.23982238769531	$C_{x}H_{y}O_{(0,1)}$	15
au-2411-a	-39.3732657	-39.30316925048828	$C_{x}H_{y}O_{(0,1)}$	15
co-3611-b	-56.56684991	-56.54528045654297	$C_{x}H_{y}O_{(0,1)}$	15
fe-3811-a	-63.61755912	-63.683982849121094	$C_{x}H_{y}O_{(0,1)}$	15
cu-2411-a	-39.36090266	-39.534400939941406	$C_{x}H_{y}O_{(0,1)}$	15
2401	-32.00433821	-32.01002502441406	$C_{x}H_{y}O_{(0,1)}$	15
3601	-48.75667372	-48.7350959777832	$C_{x}H_{y}O_{(0,1)}$	15
zn-4801-a	-65.5918385	-65.7623291015625	$C_{x}H_{y}O_{(0,1)}$	15
au-4a01-a	-74.09854307	-74.07324981689453	$C_{x}H_{y}O_{(0,1)}$	15
fe-4a14-a	-81.02361805	-81.10723114013672	$C_{x}H_{y}O_{(0,1)}$	15
pd-3812-a	-64.17061973	-64.17127227783203	$C_{x}H_{y}O_{(0,1)}$	15
zn-2612-a	-47.26769153	-47.237483978271484	$C_{x}H_{y}O_{(0,1)}$	15
au-4a13-a	-80.70079676	-80.85757446289062	$C_{x}H_{y}O_{(0,1)}$	15
pt-2401-a	-33.18372502	-33.005496978759766	$C_{x}H_{y}O_{(0,1)}$	15
ir-4601-a	-57.96573544	-58.01356887817383	$C_{x}H_{y}O_{(0,1)}$	15
cd-4803-a	-65.71388305	-65.66519165039062	$C_{x}H_{y}O_{(0,1)}$	15
2201	-22.95894282	-23.16301918029785	$C_{x}H_{y}O_{(0,1)}$	15
ru-2411-a	-40.09931895	-40.13261795043945	$C_{x}H_{y}O_{(0,1)}$	15
co-2601-a	-40.68740792	-40.756813049316406	$C_{x}H_{y}O_{(0,1)}$	15
cd-3801-a	-57.33218909	-57.15947723388672	$C_{x}H_{y}O_{(0,1)}$	15
ir-2601-a	-40.75557156	-40.77729797363281	$C_{x}H_{y}O_{(0,1)}$	15
co-4803-a	-66.3076699	-66.522705078125	$C_{x}H_{y}O_{(0,1)}$	15
ir-2201-a	-24.12452096	-24.435211181640625	$C_{x}H_{y}O_{(0,1)}$	15
pt-4804-a	-66.64431647	-66.55797576904297	$C_{x}H_{y}O_{(0,1)}$	15
au-2401-a	-32.3253149	-32.40147399902344	$C_{x}H_{y}O_{(0,1)}$	15
pt-3812-a	-64.13067067	-64.15702819824219	$C_{x}H_{y}O_{(0,1)}$	15
ni-1211-a	-23.18773162	-23.136606216430664	$C_{x}H_{y}O_{(0,1)}$	15
ru-3812-a	-64.26225748	-64.28685760498047	$C_{x}H_{y}O_{(0,1)}$	15
pd-2401-a	-33.176431	-33.094451904296875	$C_{x}H_{y}O_{(0,1)}$	15
cd-3401-a	-40.01793298	-40.18332290649414	$C_{x}H_{y}O_{(0,1)}$	15
fe-3611-a	-56.96757888	-56.809120178222656	$C_{x}H_{y}O_{(0,1)}$	15
cd-4a11-a	-80.19170077	-80.01052856445312	$C_{x}H_{y}O_{(0,1)}$	15
3611	-55.77481262	-55.94142532348633	$C_{x}H_{y}O_{(0,1)}$	15
ni-4811-a	-72.96608413	-73.0164794921875	$C_{x}H_{y}O_{(0,1)}$	15
ag-4a12-a	-80.17400667	-80.18061828613281	$C_{x}H_{y}O_{(0,1)}$	15
4a12	-79.79709896	-80.28106689453125	$C_{x}H_{y}O_{(0,1)}$	15
pt-3611-a	-56.12419725	-56.173885345458984	$C_{x}H_{y}O_{(0,1)}$	15
cu-3611-a	-56.12212397	-56.16265106201172	$C_{x}H_{y}O_{(0,1)}$	15
cd-4812-a	-72.64650466	-72.67094421386719	$C_{x}H_{y}O_{(0,1)}$	15
cu-4a12-a	-80.23538756	-80.34745788574219	$C_{x}H_{y}O_{(0,1)}$	15
ru-4a11-a	-80.36051731	-80.42706298828125	$C_{x}H_{y}O_{(0,1)}$	15
ni-4a12-a	-80.3621706	-80.47384643554688	$C_{x}H_{y}O_{(0,1)}$	15
fe-4812-a	-73.7382169	-73.34149932861328	$C_{x}H_{y}O_{(0,1)}$	15
fe-4a11-a	-80.28150424	-80.40545654296875	$C_{x}H_{y}O_{(0,1)}$	15
cd-4811-a	-72.60956728	-72.671630859375	$C_{x}H_{y}O_{(0,1)}$	15
zn-49N9-a	-78.33740356	-78.35125732421875	$C_{x}H_{y}N$	15
rh-4bN7-a	-86.24431366	-86.26544952392578	$C_{x}H_{y}N$	15
ag-4bN1-a	-86.3375343	-86.37421417236328	$C_{x}H_{y}N$	15
pt-4bN2-a	-87.17030311	-87.08403778076172	$C_{x}H_{y}N$	15
fe-39N4-a	-69.39281477	-69.36219787597656	$C_{x}H_{y}N$	15
fe-49N9-a	-79.03860406	-79.03158569335938	$C_{x}H_{y}N$	15
rh-49N3-a	-78.48668776	-78.51582336425781	$C_{x}H_{y}N$	15
fe-37N4-a	-62.07720033	-62.25495147705078	$C_{x}H_{y}N$	15
ni-49N8-a	-78.22089428	-78.31604766845703	$C_{x}H_{y}N$	15
pd-27N1-a	-53.61957111	-53.61066436767578	$C_{x}H_{y}N$	15
zn-49N5-a	-77.9075015	-77.93460845947266	$C_{x}H_{y}N$	15
cu-37N5-a	-62.02432208	-62.000999450683594	$C_{x}H_{y}N$	15
13N1	-27.42006704	-27.642505645751953	$C_{x}H_{y}N$	15
pd-4bN6-a	-86.63468777	-86.65245819091797	$C_{x}H_{y}N$	15
ir-39N2-a	-70.49819533	-70.5023422241211	$C_{x}H_{y}N$	15
cd-49N2-a	-77.96016392	-77.98214721679688	$C_{x}H_{y}N$	15
15N1	-35.70925393	-35.882568359375	$C_{x}H_{y}N$	15
pt-4bN5-a	-86.62476328	-86.69635009765625	$C_{x}H_{y}N$	15
pt-39N2-a	-70.46583279	-70.39897155761719	$C_{x}H_{y}N$	15
pd-37N4-a	-61.93769574	-62.107662200927734	$C_{x}H_{y}N$	15
cd-27N2-a	-52.5476062	-52.5699462890625	$C_{x}H_{y}N$	15
25N2	-43.92537546	-43.9707145690918	$C_{x}H_{y}N$	15
cu-39N3-a	-69.53838902	-69.57636260986328	$C_{x}H_{y}N$	15
pt-13N1-a	-28.61666311	-28.844261169433594	$C_{x}H_{y}N$	15
cd-13N1-a	-27.7312022	-27.795013427734375	$C_{x}H_{y}N$	15
rh-4bN4-a	-87.07505645	-87.07571411132812	$C_{x}H_{y}N$	15
37N3	-60.80086224	-60.775115966796875	$C_{x}H_{y}N$	15
au-39N3-a	-69.43635252	-69.44168853759766	$C_{x}H_{y}N$	15
os-49N3-a	-78.68353082	-78.77570343017578	$C_{x}H_{y}N$	15
ag-49N8-a	-77.7026756	-77.71961212158203	$C_{x}H_{y}N$	15
os-39N3-a	-70.10972899	-70.05091857910156	$C_{x}H_{y}N$	15
rh-15N1-a	-36.92403574	-36.992061614990234	$C_{x}H_{y}N$	15
ru-39N4-a	-69.59883408	-69.52045440673828	$C_{x}H_{y}N$	15
ir-37N5-a	-62.61789943	-62.562015533447266	$C_{x}H_{y}N$	15
co-37N5-a	-62.24873292	-62.354698181152344	$C_{x}H_{y}N$	15
fe-49Na-a	-78.7358398	-78.90896606445312	$C_{x}H_{y}N$	15
au-4bN3-a	-86.49210618	-86.48858642578125	$C_{x}H_{y}N$	15
cd-15N1-a	-36.1427299	-36.11552047729492	$C_{x}H_{y}N$	15
os-25N2-a	-45.30760007	-45.38645935058594	$C_{x}H_{y}N$	15
pt-37N5-a	-62.58589598	-62.57123947143555	$C_{x}H_{y}N$	15
ag-49N5-a	-77.94969069	-77.94869232177734	$C_{x}H_{y}N$	15
4bN1	-85.58634468	-85.7698745727539	$C_{x}H_{y}N$	15
ru-49N1-a	-78.75665887	-78.92137145996094	$C_{x}H_{y}N$	15
pt-37N1-a	-62.28228737	-62.3345832824707	$C_{x}H_{y}N$	15
fe-39N3-a	-69.6574336	-69.7391128540039	$C_{x}H_{y}N$	15
ni-25N1-a	-45.53432282	-45.64200210571289	$C_{x}H_{y}N$	15
pt-27N1-a	-53.75587871	-53.67454528808594	$C_{x}H_{y}N$	15
ag-4bN3-a	-86.41909301	-86.40174865722656	$C_{x}H_{y}N$	15
zn-37N3-a	-61.27098956	-61.24463653564453	$C_{x}H_{y}N$	15
ag-39N4-a	-69.16105099	-69.16514587402344	$C_{x}H_{y}N$	15
os-4bN6-a	-86.80949813	-86.83372497558594	$C_{x}H_{y}N$	15
au-39N1-a	-69.75199666	-69.78801727294922	$C_{x}H_{y}N$	15
cu-39N1-a	-69.89827967	-69.9872817993164	$C_{x}H_{y}N$	15
49N6	-77.1132733	-77.1514663696289	$C_{x}H_{y}N$	15
cd-4bN4-a	-86.27315302	-86.27972412109375	$C_{x}H_{y}N$	15
zn-39N4-a	-69.14423191	-69.10304260253906	$C_{x}H_{y}N$	15
pd-49N1-a	-78.69155764	-78.8025894165039	$C_{x}H_{y}N$	15
fe-13N1-a	-29.36122527	-29.363740921020508	$C_{x}H_{y}N$	15
rh-49N1-a	-78.71431247	-78.78465270996094	$C_{x}H_{y}N$	15
co-39N1-a	-70.03719004	-70.08758544921875	$C_{x}H_{y}N$	15
cu-49N9-a	-78.67851893	-78.64264678955078	$C_{x}H_{y}N$	15
zn-39N3-a	-69.33929978	-69.34819030761719	$C_{x}H_{y}N$	15
cu-49N7-a	-78.15613452	-78.17436981201172	$C_{x}H_{y}N$	15
ni-49N6-a	-78.54765542	-78.48062133789062	$C_{x}H_{y}N$	15
pd-37N3-a	-61.86397838	-61.864654541015625	$C_{x}H_{y}N$	15
pt-4bN3-a	-87.16811631	-87.03089141845703	$C_{x}H_{y}N$	15
rh-49N6-a	-78.64890813	-78.69894409179688	$C_{x}H_{y}N$	15
cu-49N4-a	-78.00187556	-78.01505279541016	$C_{x}H_{y}N$	15
zn-49N3-a	-77.76870601	-77.87369537353516	$C_{x}H_{y}N$	15
ni-13N1-a	-28.72370485	-28.94943618774414	$C_{x}H_{y}N$	15
ag-39N3-a	-69.36057278	-69.37376403808594	$C_{x}H_{y}N$	15
pt-49N5-a	-78.63393583	-78.66893768310547	$C_{x}H_{y}N$	15
ag-39N1-a	-69.68649365	-69.72341918945312	$C_{x}H_{y}N$	15
pd-39N1-a	-70.29047016	-70.31877136230469	$C_{x}H_{y}N$	15
rh-37N2-a	-61.82876624	-61.86147689819336	$C_{x}H_{y}N$	15
49N8	-77.06796387	-77.17945861816406	$C_{x}H_{y}N$	15
fe-37N5-a	-62.4878612	-62.45163345336914	$C_{x}H_{y}N$	15
cd-39N2-a	-69.52152927	-69.60005187988281	$C_{x}H_{y}N$	15
cd-49N3-a	-77.6268096	-77.73538208007812	$C_{x}H_{y}N$	15
rh-4bN3-a	-87.01599144	-86.99127960205078	$C_{x}H_{y}N$	15
co-49N2-a	-78.99278351	-78.91031646728516	$C_{x}H_{y}N$	15
ni-27N2-a	-53.17870867	-53.173095703125	$C_{x}H_{y}N$	15
ni-39N4-a	-69.55364257	-69.44393920898438	$C_{x}H_{y}N$	15
rh-25N2-a	-45.12404481	-45.081180572509766	$C_{x}H_{y}N$	15
ru-27N1-a	-53.60295825	-53.57426071166992	$C_{x}H_{y}N$	15
37N2	-60.53754055	-60.56534194946289	$C_{x}H_{y}N$	15
ru-39N3-a	-69.87880735	-69.84424591064453	$C_{x}H_{y}N$	15
cu-49N1-a	-78.32945999	-78.39163970947266	$C_{x}H_{y}N$	15
ru-49N9-a	-79.12373956	-79.14950561523438	$C_{x}H_{y}N$	15
cd-49N1-a	-77.91116572	-77.97540283203125	$C_{x}H_{y}N$	15
4bN2	-85.69989968	-85.79756164550781	$C_{x}H_{y}N$	15
pt-49N2-a	-78.93465008	-78.91920471191406	$C_{x}H_{y}N$	15
zn-39N2-a	-69.66929652	-69.78678894042969	$C_{x}H_{y}N$	15
49N5	-77.40077133	-77.39139556884766	$C_{x}H_{y}N$	15
ag-49N7-a	-77.97405522	-77.86622619628906	$C_{x}H_{y}N$	15
fe-4bN7-a	-86.0055723	-85.99557495117188	$C_{x}H_{y}N$	15
cd-4aS3-a	-77.92426857	-77.83731079101562	$C_{x}H_{y}S$	15
co-38S3-a	-62.23870077	-62.11800003051758	$C_{x}H_{y}S$	15
au-38S2-a	-61.62211713	-61.6191520690918	$C_{x}H_{y}S$	15
cd-4aS2-a	-77.95340828	-77.97500610351562	$C_{x}H_{y}S$	15
pd-4aS6-a	-79.04919515	-79.03316497802734	$C_{x}H_{y}S$	15
zn-26S2-a	-44.73245222	-44.69637680053711	$C_{x}H_{y}S$	15
co-12S1-a	-21.95340832	-22.013975143432617	$C_{x}H_{y}S$	15
pt-4aS2-a	-79.06983821	-79.03722381591797	$C_{x}H_{y}S$	15
cd-4aS5-a	-77.93262719	-77.94556427001953	$C_{x}H_{y}S$	15
rh-12S1-a	-22.35324486	-22.18597984313965	$C_{x}H_{y}S$	15
co-36S1-a	-55.27629598	-55.277591705322266	$C_{x}H_{y}S$	15
zn-14S1-a	-27.99825676	-27.997695922851562	$C_{x}H_{y}S$	15
co-4aS3-a	-78.60054721	-78.75719451904297	$C_{x}H_{y}S$	15
36S2	-52.8899066	-52.85674285888672	$C_{x}H_{y}S$	15
pd-14S1-a	-28.89260437	-28.996417999267578	$C_{x}H_{y}S$	15
cu-26S2-a	-45.10174458	-44.97724151611328	$C_{x}H_{y}S$	15
ni-4aS4-a	-78.81019438	-78.7694320678711	$C_{x}H_{y}S$	15
48S2	-69.29758067	-69.64925384521484	$C_{x}H_{y}S$	15
fe-38S3-a	-62.2667671	-62.347896575927734	$C_{x}H_{y}S$	15
pd-48S1-a	-72.12404638	-72.13452911376953	$C_{x}H_{y}S$	15
ag-38S2-a	-61.37666444	-61.39531326293945	$C_{x}H_{y}S$	15
rh-4aS3-a	-78.92663419	-78.96229553222656	$C_{x}H_{y}S$	15
ag-24S1-a	-37.05142342	-37.02476119995117	$C_{x}H_{y}S$	15
ag-4aS6-a	-78.19783508	-78.14361572265625	$C_{x}H_{y}S$	15
fe-48S3-a	-72.16108069	-72.11566925048828	$C_{x}H_{y}S$	15
cu-4aS5-a	-78.37905096	-78.38909912109375	$C_{x}H_{y}S$	15
os-4aS1-a	-79.02363874	-78.95613861083984	$C_{x}H_{y}S$	15
os-26S1-a	-45.65602562	-45.694332122802734	$C_{x}H_{y}S$	15
pt-38S1-a	-62.35577489	-62.4004020690918	$C_{x}H_{y}S$	15
pt-4aS3-a	-79.05435787	-79.0306625366211	$C_{x}H_{y}S$	15
ru-38S1-a	-62.1711784	-62.1026725769043	$C_{x}H_{y}S$	15
ir-48S1-a	-72.36896277	-72.30681610107422	$C_{x}H_{y}S$	15
ir-4aS6-a	-79.10810977	-78.97811889648438	$C_{x}H_{y}S$	15
ru-38S3-a	-62.22004224	-62.211177825927734	$C_{x}H_{y}S$	15
38S3	-60.8666092	-60.91691207885742	$C_{x}H_{y}S$	15
cd-4aS4-a	-77.87106263	-78.095947265625	$C_{x}H_{y}S$	15
co-26S2-a	-45.33665699	-45.3616943359375	$C_{x}H_{y}S$	15
rh-38S3-a	-62.32254073	-62.3159294128418	$C_{x}H_{y}S$	15
ni-14S1-a	-28.72400203	-28.826679229736328	$C_{x}H_{y}S$	15
ru-26S2-a	-45.60892236	-45.55228042602539	$C_{x}H_{y}S$	15
ni-4aS2-a	-78.77614542	-78.7904052734375	$C_{x}H_{y}S$	15
ru-14S1-a	-28.8371012	-28.87925148010254	$C_{x}H_{y}S$	15
rh-38S2-a	-62.40892092	-62.446617126464844	$C_{x}H_{y}S$	15
fe-4aS1-a	-78.7706468	-78.86852264404297	$C_{x}H_{y}S$	15
ag-4aS1-a	-78.15386639	-78.14110565185547	$C_{x}H_{y}S$	15
cd-38S1-a	-61.23703036	-61.30360794067383	$C_{x}H_{y}S$	15
os-4aS6-a	-79.13785394	-79.07823181152344	$C_{x}H_{y}S$	15
4aS1	-77.52515631	-77.48162841796875	$C_{x}H_{y}S$	15
os-38S2-a	-62.57775322	-62.7966423034668	$C_{x}H_{y}S$	15
cd-4aS1-a	-77.88947776	-77.97064971923828	$C_{x}H_{y}S$	15
ir-26S1-a	-45.62269254	-45.57194900512695	$C_{x}H_{y}S$	15
ag-36S2-a	-53.71744093	-53.620296478271484	$C_{x}H_{y}S$	15
cd-26S2-a	-44.63821492	-44.62846755981445	$C_{x}H_{y}S$	15
cu-38S3-a	-61.74998306	-61.74415588378906	$C_{x}H_{y}S$	15
ni-48S1-a	-72.01586241	-71.78604125976562	$C_{x}H_{y}S$	15
zn-4aS6-a	-78.04994106	-78.01748657226562	$C_{x}H_{y}S$	15
pd-12S1-a	-22.16363451	-22.095182418823242	$C_{x}H_{y}S$	15
4831	-86.63647311	-86.63052368164062	$C_{x}H_{y}O_{(2,3)}$	15
cu-4833-a	-86.58787065	-86.62055206298828	$C_{x}H_{y}O_{(2,3)}$	15
au-3631-a	-70.36747423	-70.34680938720703	$C_{x}H_{y}O_{(2,3)}$	15
zn-3631-a	-70.34381669	-70.33409118652344	$C_{x}H_{y}O_{(2,3)}$	15
ag-4825-a	-80.05415771	-80.0251235961914	$C_{x}H_{y}O_{(2,3)}$	15
4824	-79.5526567	-79.50818634033203	$C_{x}H_{y}O_{(2,3)}$	15
os-2422-a	-46.65502579	-46.547515869140625	$C_{x}H_{y}O_{(2,3)}$	15
ir-4825-a	-80.21265069	-80.2691879272461	$C_{x}H_{y}O_{(2,3)}$	15
pt-3623-a	-63.40807311	-63.453330993652344	$C_{x}H_{y}O_{(2,3)}$	15
co-1221-a	-30.05824247	-30.165752410888672	$C_{x}H_{y}O_{(2,3)}$	15
rh-2431-a	-53.64765041	-53.7271728515625	$C_{x}H_{y}O_{(2,3)}$	15
fe-2431-a	-53.64472438	-53.687339782714844	$C_{x}H_{y}O_{(2,3)}$	15
ag-4832-a	-87.11150954	-87.09524536132812	$C_{x}H_{y}O_{(2,3)}$	15
fe-4823-a	-80.11641722	-80.1797866821289	$C_{x}H_{y}O_{(2,3)}$	15
cu-2431-a	-53.57757506	-53.691864013671875	$C_{x}H_{y}O_{(2,3)}$	15
pd-4833-a	-86.70270588	-86.74340057373047	$C_{x}H_{y}O_{(2,3)}$	15
zn-4822-a	-80.09717726	-80.11846160888672	$C_{x}H_{y}O_{(2,3)}$	15
1221	-29.73755935	-29.73737144470215	$C_{x}H_{y}O_{(2,3)}$	15
co-1231-a	-37.69942271	-37.57722854614258	$C_{x}H_{y}O_{(2,3)}$	15
pd-3632-a	-69.9868703	-69.97097778320312	$C_{x}H_{y}O_{(2,3)}$	15
pt-4824-a	-79.9687341	-79.93257904052734	$C_{x}H_{y}O_{(2,3)}$	15
ir-1221-a	-30.13565155	-30.110179901123047	$C_{x}H_{y}O_{(2,3)}$	15
pd-3623-a	-63.47626318	-63.47595977783203	$C_{x}H_{y}O_{(2,3)}$	15
ag-2431-a	-53.5436067	-53.643550872802734	$C_{x}H_{y}O_{(2,3)}$	15
rh-3632-a	-69.93787147	-69.92696380615234	$C_{x}H_{y}O_{(2,3)}$	15
pt-3631-a	-70.56327465	-70.5993881225586	$C_{x}H_{y}O_{(2,3)}$	15
ir-4833-a	-86.58285943	-86.55216979980469	$C_{x}H_{y}O_{(2,3)}$	15
co-4832-a	-87.19141451	-87.14877319335938	$C_{x}H_{y}O_{(2,3)}$	15
pt-4823-a	-79.86033599	-79.92695617675781	$C_{x}H_{y}O_{(2,3)}$	15
ag-4824-a	-79.88133647	-79.87161254882812	$C_{x}H_{y}O_{(2,3)}$	15
pd-3621-a	-63.71613227	-63.75095748901367	$C_{x}H_{y}O_{(2,3)}$	15
au-2422-a	-46.30734318	-46.260719299316406	$C_{x}H_{y}O_{(2,3)}$	15
cd-1221-a	-29.91911744	-29.908414840698242	$C_{x}H_{y}O_{(2,3)}$	15
ni-3623-a	-63.50121123	-63.52299880981445	$C_{x}H_{y}O_{(2,3)}$	15
cd-4832-a	-87.01973735	-87.04102325439453	$C_{x}H_{y}O_{(2,3)}$	15
co-3632-a	-69.88312999	-69.76082611083984	$C_{x}H_{y}O_{(2,3)}$	15
ru-2422-a	-46.53795286	-46.54408264160156	$C_{x}H_{y}O_{(2,3)}$	15
pt-4826-a	-80.07474098	-80.0781021118164	$C_{x}H_{y}O_{(2,3)}$	15
ru-4832-a	-87.26635991	-87.2315902709961	$C_{x}H_{y}O_{(2,3)}$	15
pt-4832-a	-87.18758285	-87.14869689941406	$C_{x}H_{y}O_{(2,3)}$	15
os-3631-a	-70.89069675	-70.94095611572266	$C_{x}H_{y}O_{(2,3)}$	15
fe-1221-a	-30.08384925	-30.385555267333984	$C_{x}H_{y}O_{(2,3)}$	15
co-2422-a	-46.4046255	-46.48773193359375	$C_{x}H_{y}O_{(2,3)}$	15
pd-3622-a	-63.270465	-63.266357421875	$C_{x}H_{y}O_{(2,3)}$	15
ru-4824-a	-80.04665207	-80.02918243408203	$C_{x}H_{y}O_{(2,3)}$	15
fe-3631-a	-70.73684923	-70.66570281982422	$C_{x}H_{y}O_{(2,3)}$	15
zn-2421-a	-46.8400664	-46.783138275146484	$C_{x}H_{y}O_{(2,3)}$	15
rh-3631-a	-70.64414086	-70.73023986816406	$C_{x}H_{y}O_{(2,3)}$	15
rh-4826-a	-80.14612402	-80.08137512207031	$C_{x}H_{y}O_{(2,3)}$	15
cu-4823-a	-79.80174568	-79.78207397460938	$C_{x}H_{y}O_{(2,3)}$	15
au-4831-a	-87.05780787	-87.03331756591797	$C_{x}H_{y}O_{(2,3)}$	15
rh-1231-a	-37.74508795	-37.73571014404297	$C_{x}H_{y}O_{(2,3)}$	15
cu-2422-a	-46.36657144	-46.319007873535156	$C_{x}H_{y}O_{(2,3)}$	15
rh-1221-a	-30.1406643	-30.21733283996582	$C_{x}H_{y}O_{(2,3)}$	15
pt-2422-a	-46.40658719	-46.44670104980469	$C_{x}H_{y}O_{(2,3)}$	15
cd-4825-a	-79.95899726	-79.89201354980469	$C_{x}H_{y}O_{(2,3)}$	15
zn-4823-a	-79.70845411	-79.74658203125	$C_{x}H_{y}O_{(2,3)}$	15
ir-49Y2-a	-84.53243416	-84.52619934082031	Oximes	15
pt-49Y3-a	-83.76496173	-83.9621353149414	Oximes	15
ir-49Y6-a	-83.98665733	-84.18191528320312	Oximes	15
ag-49Y3-a	-83.59288659	-83.66271209716797	Oximes	15
ag-49Y1-a	-83.79514369	-83.71847534179688	Oximes	15
ir-25Y2-a	-51.02984143	-51.04692077636719	Oximes	15
os-49Y2-a	-84.61031508	-84.51995086669922	Oximes	15
au-13Y1-a	-33.62595171	-33.63987350463867	Oximes	15
rh-49Y2-a	-84.38601697	-84.36663818359375	Oximes	15
37Y3	-66.76108706	-66.68216705322266	Oximes	15
ag-13Y1-a	-33.61258361	-33.67390823364258	Oximes	15
pt-13Y1-a	-34.17223402	-34.186729431152344	Oximes	15
fe-49Y2-a	-84.70044262	-84.63594055175781	Oximes	15
cu-49Y6-a	-84.10653698	-84.01085662841797	Oximes	15
49Y2	-82.99684645	-83.0237808227539	Oximes	15
pd-49Y3-a	-84.11997972	-84.220703125	Oximes	15
zn-37Y3-a	-67.30648786	-67.3890380859375	Oximes	15
cu-49Y2-a	-83.97221257	-83.8931884765625	Oximes	15
cd-49Y6-a	-83.66260208	-83.56682586669922	Oximes	15
cu-13Y1-a	-33.84023518	-33.893165588378906	Oximes	15
pd-49Y6-a	-84.23270112	-84.1854019165039	Oximes	15
fe-49Y5-a	-84.41842583	-84.47119903564453	Oximes	15
49Y6	-83.34490094	-83.21668243408203	Oximes	15
zn-25Y1-a	-50.44821313	-50.53965759277344	Oximes	15
co-49Y2-a	-84.08868615	-83.94100189208984	Oximes	15
zn-49Y2-a	-83.6724492	-83.79620361328125	Oximes	15
rh-25Y1-a	-51.09010362	-51.083168029785156	Oximes	15
cu-37Y3-a	-67.51968774	-67.5035400390625	Oximes	15
ir-37Y3-a	-67.37690722	-67.61901092529297	Oximes	15
ir-49Y4-a	-84.02527236	-84.27408599853516	Oximes	15
ag-37Y1-a	-66.92167924	-67.01782989501953	Oximes	15
pt-37Y2-a	-67.50085727	-67.61193084716797	Oximes	15
os-49Y6-a	-84.56931685	-84.6056900024414	Oximes	15
pd-49Y2-a	-84.31817396	-84.26107788085938	Oximes	15
cd-49Y3-a	-83.45622812	-83.46851348876953	Oximes	15
au-37Y3-a	-67.33715423	-67.39605712890625	Oximes	15
ni-25X2-a	-52.92980117	-52.843406677246094	Amides	12
ru-13X1-a	-35.90627541	-35.90273666381836	Amides	12
25X2	-52.15327434	-52.03009796142578	Amides	12
pt-37X1-a	-69.00878058	-69.0053482055664	Amides	12
cd-13X1-a	-35.62043804	-35.473968505859375	Amides	12
au-13X1-a	-35.58435439	-35.5390510559082	Amides	12
cd-25X2-a	-52.4744026	-52.39075469970703	Amides	12
rh-13X1-a	-35.82464387	-35.78955078125	Amides	12
pt-49X6-a	-85.94984301	-85.80693054199219	Amides	12
fe-49X4-a	-86.28023752	-86.23031616210938	Amides	12
fe-49X3-a	-86.3069278	-86.18206024169922	Amides	12
co-49X7-a	-85.67812445	-85.63816833496094	Amides	12
au-49X6-a	-85.68840214	-85.63571166992188	Amides	12
pd-37X1-a	-69.0782544	-69.13741302490234	Amides	12
fe-49X2-a	-85.76733352	-85.81591796875	Amides	12
ni-37X1-a	-69.05933444	-69.02344512939453	Amides	12
pd-49X5-a	-85.55450958	-85.50130462646484	Amides	12
os-37X3-a	-69.02329997	-68.96769714355469	Amides	12
pt-49X4-a	-86.08794713	-86.02007293701172	Amides	12
ag-49X8-a	-85.37669607	-85.36686706542969	Amides	12
ir-49X8-a	-85.61838268	-85.6091537475586	Amides	12
os-49X8-a	-85.74341547	-85.70634460449219	Amides	12
fe-49X8-a	-85.90980459	-85.91812896728516	Amides	12
pt-13X1-a	-35.7776269	-35.72443389892578	Amides	12
ni-49X1-a	-85.8042778	-85.75574493408203	Amides	12
cd-49X1-a	-85.410094	-85.4849853515625	Amides	12
ni-37X3-a	-68.87421823	-68.75770568847656	Amides	12
pt-37X3-a	-68.81550693	-68.81681823730469	Amides	12
rh-49X8-a	-85.63203873	-85.57288360595703	Amides	12
ag-37X4-a	-68.98033252	-68.88517761230469	Amides	12
zn-49X2-a	-85.40542135	-85.46443176269531	Amides	12
cu-49X4-a	-86.02383214	-85.88880920410156	Amides	12
37X2	-68.74951717	-68.67947387695312	Amides	12
au-49X8-a	-85.36375125	-85.36349487304688	Amides	12
zn-49X1-a	-85.46593565	-85.41903686523438	Amides	12
37X3	-68.15812067	-68.04170989990234	Amides	12
au-37X4-a	-68.9574323	-68.98060607910156	Amides	12
ru-37X1-a	-69.10949819	-69.0536880493164	Amides	12
37X1	-68.36988191	-68.28663635253906	Amides	12
ag-13X1-a	-35.71554873	-35.62367630004883	Amides	12
co-13X1-a	-35.94816818	-35.9891242980957	Amides	12
cu-37X4-a	-68.93161312	-68.92727661132812	Amides	12
ru-49X6-a	-86.22726913	-86.22517395019531	Amides	12
cu-25X2-a	-52.7373742	-52.68512725830078	Amides	12
ir-37X2-a	-69.59463915	-69.55714416503906	Amides	12
ag-38Z3-a	-73.95816147	-73.99622344970703	Amidines	12
ir-38Z7-a	-74.32189567	-74.2784423828125	Amidines	12
zn-4aZf-a	-90.58272908	-90.63851928710938	Amidines	12
zn-38Z3-a	-73.95381671	-73.98482513427734	Amidines	12
pd-38Z8-a	-74.47768386	-74.49714660644531	Amidines	12
ru-4aZn-a	-90.8954334	-90.95126342773438	Amidines	12
pt-38Z4-a	-74.45930057	-74.36974334716797	Amidines	12
cd-14Z1-a	-40.67879406	-40.61143112182617	Amidines	12
ru-4aZj-a	-91.07198913	-91.0766830444336	Amidines	12
ag-4aZi-a	-90.22704479	-90.1869888305664	Amidines	12
zn-38Z9-a	-72.60173323	-72.7771987915039	Amidines	12
ir-4aZf-a	-91.26121288	-91.24388885498047	Amidines	12
co-26Z3-a	-57.62097333	-57.60231018066406	Amidines	12
pt-38Z6-a	-74.50499683	-74.60275268554688	Amidines	12
4aZa	-89.98237877	-89.94480895996094	Amidines	12
au-4aZ2-a	-90.72707058	-90.77928161621094	Amidines	12
co-4aZ7-a	-91.17317381	-91.24014282226562	Amidines	12
ir-38Z3-a	-74.70976645	-74.66570281982422	Amidines	12
rh-4aZo-a	-91.05106083	-91.10237121582031	Amidines	12
au-4aZd-a	-90.37765086	-90.34893035888672	Amidines	12
pd-38Z7-a	-74.21227492	-74.18090057373047	Amidines	12
au-38Z6-a	-73.92470725	-73.91289520263672	Amidines	12
fe-38Z8-a	-74.894328	-74.74015045166016	Amidines	12
pd-4aZk-a	-90.89072173	-90.74820709228516	Amidines	12
cu-38Z1-a	-74.29566478	-74.32148742675781	Amidines	12
cu-38Z2-a	-74.63105858	-74.59788513183594	Amidines	12
pt-4aZ1-a	-91.24531631	-91.2292709350586	Amidines	12
cu-4aZm-a	-90.01159511	-90.11754608154297	Amidines	12
fe-38Z1-a	-74.97304424	-75.02978515625	Amidines	12
os-4aZd-a	-91.18622033	-91.15821838378906	Amidines	12
ag-4aZb-a	-90.58089622	-90.58179473876953	Amidines	12
ru-4aZl-a	-91.0257873	-90.7997817993164	Amidines	12
cu-4aZo-a	-90.59215317	-90.55426025390625	Amidines	12
cu-4aZk-a	-90.50275569	-90.3767318725586	Amidines	12
ni-26Z3-a	-57.50595646	-57.65978240966797	Amidines	12
au-38Z5-a	-74.05568587	-74.03138732910156	Amidines	12
zn-26Z2-a	-57.67581527	-57.73428726196289	Amidines	12
fe-26Z2-a	-58.64533557	-58.485443115234375	Amidines	12
cu-38Z4-a	-73.44909155	-73.63481140136719	Amidines	12
fe-4aZ5-a	-90.65903445	-90.90219116210938	Amidines	12
cu-4aZc-a	-90.69642403	-90.64379119873047	Amidines	12
pt-4aZ4-a	-91.85210913	-91.76914978027344	Amidines	12
rh-4aZk-a	-90.7333417	-90.73593139648438	Amidines	12
ni-4aZi-a	-90.7626741	-90.54579162597656	Amidines	12
ni-4aZ5-a	-91.16021068	-91.2225570678711	Amidines	12
ir-38Z4-a	-74.8176671	-74.66365814208984	Amidines	12
rh-4aZ1-a	-91.34517465	-91.45079040527344	Amidines	12
co-4aZl-a	-90.54080545	-90.3651123046875	Amidines	12
pd-38Za-a	-74.09938552	-74.09764862060547	Amidines	12
ir-26Z3-a	-57.61805454	-57.57322311401367	Amidines	12
au-14Z1-a	-40.95062514	-40.92801284790039	Amidines	12
cu-4aZ3-a	-91.26713569	-91.16805267333984	Amidines	12
ru-4aZa-a	-91.1221202	-91.19590759277344	Amidines	12
os-4aZk-a	-91.13761165	-91.13946533203125	Amidines	12
cd-38Z2-a	-74.10827151	-74.14994812011719	Amidines	12
pd-26Z3-a	-57.47146758	-57.630950927734375	Amidines	12
pd-26Z2-a	-58.43032292	-58.44285583496094	Amidines	12
os-26Z3-a	-58.02352448	-58.163692474365234	Amidines	12
ru-38Z5-a	-74.78104608	-74.79215240478516	Amidines	12
cd-4aZj-a	-90.19880706	-90.108154296875	Amidines	12
pt-4aZd-a	-91.06556591	-91.05550384521484	Amidines	12
4aZm	-88.98917594	-89.0394058227539	Amidines	12
fe-4aZ8-a	-91.18780345	-91.31265258789062	Amidines	12
co-4aZf-a	-91.04242741	-91.0007095336914	Amidines	12
co-4aZ2-a	-91.1973161	-91.07203674316406	Amidines	12
co-4aZa-a	-90.7421278	-91.04765319824219	Amidines	12
au-38Za-a	-73.5607789	-73.59223937988281	Amidines	12
38Z5	-73.26704009	-73.1972885131836	Amidines	12
ni-38Z3-a	-74.53298005	-74.36782836914062	Amidines	12
ag-38Z7-a	-73.59576706	-73.6346206665039	Amidines	12
pt-4aZn-a	-91.16729413	-91.12837982177734	Amidines	12
ag-4aZl-a	-89.81188304	-89.87442779541016	Amidines	12
au-4aZ1-a	-90.85391071	-90.84361267089844	Amidines	12
38Z9	-72.78093875	-72.84879302978516	Amidines	12
ir-4aZ7-a	-90.88513624	-90.9652099609375	Amidines	12
co-4aZ4-a	-91.4951009	-91.44586944580078	Amidines	12
rh-4aZm-a	-90.43696045	-90.50164031982422	Amidines	12
ru-4aZk-a	-90.93951685	-91.03540802001953	Amidines	12
pd-4aZ1-a	-91.28684472	-91.2642593383789	Amidines	12
pd-38Z2-a	-75.04143697	-75.05503845214844	Amidines	12
pt-38Z5-a	-74.67645433	-74.63654327392578	Amidines	12
fe-4aZe-a	-90.88311871	-90.98348236083984	Amidines	12
pt-4aZb-a	-91.27320407	-91.00680541992188	Amidines	12
zn-4aZh-a	-90.36060474	-90.25411224365234	Amidines	12
ni-38Z6-a	-74.34568574	-74.41840362548828	Amidines	12
co-38Z5-a	-74.40746338	-74.4710464477539	Amidines	12
cu-4aZn-a	-90.59467	-90.52131652832031	Amidines	12
4aZg	-89.59163214	-89.59595489501953	Amidines	12
zn-4aZ1-a	-90.70963606	-90.71176147460938	Amidines	12
os-38Z3-a	-74.80034644	-74.77360534667969	Amidines	12
ir-26Z4-a	-57.1363284	-57.569549560546875	Amidines	12
ru-26Z3-a	-57.88324337	-57.7830810546875	Amidines	12
cu-4aZ4-a	-91.26539298	-91.22406005859375	Amidines	12
26Z3	-56.47362309	-56.46726989746094	Amidines	12
ru-26Z2-a	-58.48154171	-58.499637603759766	Amidines	12
fe-38Z9-a	-74.18304733	-74.08946228027344	Amidines	12
38Z4	-73.15683345	-73.07838439941406	Amidines	12
os-38Z1-a	-75.17364472	-74.9470443725586	Amidines	12
4aZe	-89.76368235	-89.79004669189453	Amidines	12
ag-38Z1-a	-73.98903887	-73.99393463134766	Amidines	12
ni-4aZo-a	-90.84957878	-90.87295532226562	Amidines	12
pd-38Z6-a	-74.47651458	-74.53609466552734	Amidines	12
ru-4aZb-a	-91.67203274	-91.49018859863281	Amidines	12
ru-4aZ4-a	-91.72061734	-91.78170013427734	Amidines	12
ni-4aZ1-a	-91.2639516	-91.43778228759766	Amidines	12
38Z6	-73.31321823	-73.27569580078125	Amidines	12
ni-4aZm-a	-90.35663421	-90.25668334960938	Amidines	12
os-4aZm-a	-90.7132254	-90.80807495117188	Amidines	12
pd-4aZl-a	-90.52108186	-90.6619644165039	Amidines	12
fe-4aZh-a	-91.06174177	-91.149658203125	Amidines	12
zn-4aZ4-a	-90.94226393	-90.93841552734375	Amidines	12
co-4aZ3-a	-91.42321913	-91.43803405761719	Amidines	12
ir-4aZ3-a	-91.80606814	-91.76811218261719	Amidines	12
co-4aZc-a	-90.80426066	-90.92316436767578	Amidines	12
rh-4aZ4-a	-91.6989742	-91.76741790771484	Amidines	12
fe-4aZf-a	-91.60310058	-91.40572357177734	Amidines	12
ru-4aZo-a	-90.99306196	-91.13304901123047	Amidines	12
zn-55N1-b	-71.62510486	-71.77014923095703	Aromatics	12
8a02	-109.58318392	-109.59486389160156	Aromatics	12
ir-6611-a	-84.83262295	-84.85324096679688	Aromatics	12
cd-67N1-a	-88.72796869	-88.81351470947266	Aromatics	12
pt-55N1-b	-72.52135576	-72.73078155517578	Aromatics	12
ru-44S1-b	-56.4248662	-56.49293899536133	Aromatics	12
pd-7801-a	-94.93741554	-94.96025848388672	Aromatics	12
ru-67N1-a	-90.62415097	-90.55532836914062	Aromatics	12
au-55N1-a	-71.72194093	-71.71175384521484	Aromatics	12
cd-4411-b	-56.77932047	-56.740997314453125	Aromatics	12
co-45N1-b	-63.73166314	-63.75640869140625	Aromatics	12
co-67N1-a	-90.10311329	-90.14383697509766	Aromatics	12
8a03	-109.55710134	-109.5653076171875	Aromatics	12
co-6601-a	-77.64759372	-77.61522674560547	Aromatics	12
ru-8a03-a	-111.62978722	-111.59867858886719	Aromatics	12
fe-66S1-a	-82.41880171	-82.46470642089844	Aromatics	12
ir-5601-b	-68.41683005	-68.28754425048828	Aromatics	12
ni-8a02-b	-111.36089443	-111.3951644897461	Aromatics	12
ag-4411-b	-56.91621954	-56.909873962402344	Aromatics	12
pt-8a01-b	-111.47817676	-111.41458892822266	Aromatics	12
ir-66S1-a	-81.84831209	-82.12435150146484	Aromatics	12
os-44S1-b	-56.37204516	-56.521305084228516	Aromatics	12
zn-8a01-b	-110.01498228	-110.03187561035156	Aromatics	12
cu-6611-b	-83.507161	-83.32125091552734	Aromatics	12
co-55N1-a	-72.9682924	-72.92417907714844	Aromatics	12
ni-5601-b	-67.93297288	-67.95774841308594	Aromatics	12
fe-45N1-b	-64.17414763	-64.17420196533203	Aromatics	12
ru-45N1-a	-63.71781059	-63.72941970825195	Aromatics	12
cu-7801-b	-93.43511637	-93.36490631103516	Aromatics	12
pd-55N1-a	-72.33737494	-72.3700942993164	Aromatics	12
ir-7801-a	-94.82813963	-94.88839721679688	Aromatics	12
cd-8a02-a	-109.92699502	-109.91625213623047	Aromatics	12
zn-6611-a	-83.2346196	-83.19146728515625	Aromatics	12
ni-66S1-b	-82.19481207	-82.04230499267578	Aromatics	12
fe-8a01-a	-111.44936643	-111.51480865478516	Aromatics	12
rh-45N1-b	-63.94625564	-63.91843032836914	Aromatics	12
ru-55N1-b	-73.2858508	-73.17826080322266	Aromatics	12
cu-67N1-a	-89.10155666	-89.19880676269531	Aromatics	12
ag-6611-a	-83.3398071	-83.30372619628906	Aromatics	12
au-4411-a	-56.92080585	-56.89596939086914	Aromatics	12
pd-55N1-b	-73.28364046	-73.21949768066406	Aromatics	12
pd-6611-b	-84.80121495	-84.88225555419922	Aromatics	12
ir-5601-a	-68.39018973	-68.29158782958984	Aromatics	12
5601	-66.22363011	-66.32887268066406	Aromatics	12
zn-66S1-b	-80.40658377	-80.58497619628906	Aromatics	12
pt-45N1-a	-64.07045655	-63.87890625	Aromatics	12
pt-5601-b	-68.39239545	-68.2143783569336	Aromatics	12
fe-8a01-b	-111.45377751	-111.46997833251953	Aromatics	12
ru-4411-a	-57.86198018	-57.89588165283203	Aromatics	12
co-44S1-a	-56.0185439	-56.405460357666016	Aromatics	12
ir-67N1-a	-90.6233773	-90.66719055175781	Aromatics	12
ru-5601-b	-68.14265721	-68.37274932861328	Aromatics	12
au-67N1-b	-89.01300012	-89.02833557128906	Aromatics	12
ag-66S1-b	-80.63751583	-80.5628662109375	Aromatics	12
au-66S1-b	-80.71319642	-80.72746276855469	Aromatics	12
zn-67N1-b	-88.80870375	-88.94823455810547	Aromatics	12
au-67N1-a	-88.96561396	-89.0464859008789	Aromatics	12
ag-5601-a	-66.66216014	-66.721923828125	Aromatics	12
ir-8a02-b	-111.42278908	-111.43486022949219	Aromatics	12
ag-7801-b	-93.35430656	-93.35498046875	Aromatics	12
co-5601-b	-67.93561779	-67.98418426513672	Aromatics	12
45N1	-62.42511505	-62.40492248535156	Aromatics	12
cd-7801-a	-93.16403488	-93.19010162353516	Aromatics	12
fe-8a03-b	-111.46156401	-111.50837707519531	Aromatics	12
cd-8a01-b	-109.93974922	-109.95641326904297	Aromatics	12
cd-55N1-b	-71.58381082	-71.58163452148438	Aromatics	12
os-55N1-b	-73.35179751	-73.50862121582031	Aromatics	12
ir-6611-b	-84.86129821	-84.94512939453125	Aromatics	12
cu-67N1-b	-89.07085689	-89.1885986328125	Aromatics	12
ni-4411-b	-57.74696764	-57.920387268066406	Aromatics	12
pd-6601-a	-76.78711649	-76.7552719116211	Aromatics	12
ni-7801-b	-94.65359506	-94.71501159667969	Aromatics	12
fe-44S1-b	-57.36823355	-57.067928314208984	Aromatics	12
cu-8a03-b	-110.24326236	-110.20841979980469	Aromatics	12
pt-44S1-b	-56.40738549	-56.42203140258789	Aromatics	12
os-55N1-a	-73.40459886	-73.49327850341797	Aromatics	12
a801	-119.89759399	-119.9512939453125	Aromatics	12
co-86S2-a	-100.56039657	-100.52615356445312	Aromatics	12
pt-9802-a	-112.6368517	-112.50749206542969	Aromatics	12
os-8612-a	-102.90672638	-102.63539123535156	Aromatics	12
pd-86S1-a	-101.11373749	-101.11634826660156	Aromatics	12
ag-9801-a	-110.96874143	-110.92449188232422	Aromatics	12
rh-8612-a	-102.99101107	-102.6821060180664	Aromatics	12
os-97N1-a	-118.21878734	-118.33927917480469	Aromatics	12
ni-97N1-a	-117.81756653	-117.69530487060547	Aromatics	12
co-87N2-a	-108.10304496	-108.29386901855469	Aromatics	12
ru-8612-a	-102.83915671	-102.42086029052734	Aromatics	12
ru-86S1-a	-101.19950889	-101.02303314208984	Aromatics	12
zn-97N2-a	-115.57310049	-115.64042663574219	Aromatics	12
9801	-110.38328305	-110.34872436523438	Aromatics	12
os-87N1-a	-108.66165407	-108.65850830078125	Aromatics	12
zn-9802-a	-110.27640974	-110.79500579833984	Aromatics	12
ni-87N2-a	-108.25941876	-108.37366485595703	Aromatics	12
cd-87N2-a	-106.38495407	-106.3897933959961	Aromatics	12
ag-87N1-a	-106.93134566	-106.74031829833984	Aromatics	12
co-a801-a	-122.44553067	-122.44293975830078	Aromatics	12
ru-8611-a	-102.68357499	-102.83267974853516	Aromatics	12
os-87N2-a	-108.99681911	-108.94086456298828	Aromatics	12
au-9802-a	-110.39279498	-111.03038787841797	Aromatics	12
86S2	-97.8046295	-97.77750396728516	Aromatics	12
ag-86S1-a	-98.75030469	-98.84803009033203	Aromatics	12
co-9801-a	-112.50563344	-112.4948959350586	Aromatics	12
rh-8611-a	-102.57425285	-102.708251953125	Aromatics	12
pd-8612-a	-102.66838839	-102.60140228271484	Aromatics	12
fe-86S1-a	-101.15294578	-101.00141906738281	Aromatics	12
au-87N1-a	-106.98308631	-106.80034637451172	Aromatics	12
cd-8611-a	-100.82072096	-100.77263641357422	Aromatics	12
cu-97N2-a	-115.79943139	-115.66207885742188	Aromatics	12
ru-87N2-a	-108.71658921	-108.74474334716797	Aromatics	12
fe-37_4-a	-75.94864614	-76.24040222167969	Carbamates	12
pt-25_1-a	-59.24321499	-59.18995666503906	Carbamates	12
ag-49_5-a	-92.31394579	-92.35462188720703	Carbamates	12
co-37_1-a	-76.10890621	-76.0748291015625	Carbamates	12
ni-37_2-a	-76.24997194	-76.28155517578125	Carbamates	12
au-37_2-a	-75.95568947	-75.99836730957031	Carbamates	12
ir-25_1-a	-59.60896136	-59.51267623901367	Carbamates	12
zn-25_1-a	-59.09910881	-59.151424407958984	Carbamates	12
cd-25_1-a	-59.06785625	-59.08151626586914	Carbamates	12
os-25_1-a	-59.72974269	-59.653526306152344	Carbamates	12
ru-37_4-a	-75.84868963	-75.75283813476562	Carbamates	12
zn-49_5-a	-92.2439847	-92.12106323242188	Carbamates	12
pt-25_2-a	-59.4023908	-59.365909576416016	Carbamates	12
fe-49_3-a	-93.08053647	-93.0241470336914	Carbamates	12
cd-37_2-a	-75.86722093	-75.90092468261719	Carbamates	12
rh-25_1-a	-59.29273572	-59.44217300415039	Carbamates	12
ag-49_3-a	-92.75822096	-92.80326843261719	Carbamates	12
ru-49_8-a	-92.15675145	-92.19274139404297	Carbamates	12
ir-49_7-a	-92.69845926	-92.67091369628906	Carbamates	12
cd-37_3-a	-75.49614347	-75.60023498535156	Carbamates	12
os-49_4-a	-93.09118346	-93.16170501708984	Carbamates	12
os-49_8-a	-92.21307769	-92.21780395507812	Carbamates	12
pt-37_3-a	-75.77680699	-75.76728820800781	Carbamates	12
25_2	-58.80401685	-58.769195556640625	Carbamates	12
cu-37_1-a	-76.01297492	-75.9446029663086	Carbamates	12
rh-13_1-a	-43.04334086	-43.06129837036133	Carbamates	12
ni-49_6-a	-92.43450619	-92.43000793457031	Carbamates	12
pd-49_5-a	-92.57439027	-92.67723083496094	Carbamates	12
pd-49_4-a	-92.98994289	-93.05630493164062	Carbamates	12
rh-49_7-a	-92.66148551	-92.68477630615234	Carbamates	12
pt-49_6-a	-92.49052317	-92.50077056884766	Carbamates	12
co-49_3-a	-93.00405742	-92.97588348388672	Carbamates	12
ag-37_4-a	-75.54922552	-75.51454162597656	Carbamates	12
cu-49_7-a	-92.41556672	-92.29882049560547	Carbamates	12
ru-37_3-a	-75.93900694	-75.94685363769531	Carbamates	12
cu-37_3-a	-75.70946894	-75.79270935058594	Carbamates	12
ni-13_1-a	-43.04300181	-43.18714141845703	Carbamates	12
os-49_2-a	-93.00225374	-92.99813842773438	Carbamates	12
au-49_2-a	-92.58112328	-92.60296630859375	Carbamates	12
25_1	-58.74020765	-58.74159622192383	Carbamates	12
fe-49_1-a	-93.31999981	-93.23539733886719	Carbamates	12
fe-49_4-a	-92.93003371	-93.16342163085938	Carbamates	12
pd-25_1-a	-59.30955753	-59.40709686279297	Carbamates	12
fe-37_3-a	-76.2480663	-76.1326675415039	Carbamates	12
os-25_2-a	-59.6902719	-59.68353271484375	Carbamates	12
rh-1211-a	-23.02462819	-23.04460334777832	$C_{x}H_{y}O_{(0,1)}$	12
4a14	-80.47262518	-80.43475341796875	$C_{x}H_{y}O_{(0,1)}$	12
co-4a14-a	-81.01033368	-81.04444885253906	$C_{x}H_{y}O_{(0,1)}$	12
ru-2611-a	-46.64839006	-46.65064239501953	$C_{x}H_{y}O_{(0,1)}$	12
cd-3601-a	-48.95578934	-49.020912170410156	$C_{x}H_{y}O_{(0,1)}$	12
rh-4804-a	-66.62496531	-66.56620025634766	$C_{x}H_{y}O_{(0,1)}$	12
3813	-63.72815861	-63.67942428588867	$C_{x}H_{y}O_{(0,1)}$	12
zn-4602-a	-56.77965416	-57.07544708251953	$C_{x}H_{y}O_{(0,1)}$	12
ru-1211-a	-23.40345084	-23.268217086791992	$C_{x}H_{y}O_{(0,1)}$	12
os-4801-a	-66.49709266	-66.67227172851562	$C_{x}H_{y}O_{(0,1)}$	12
ag-3601-a	-49.10067909	-49.11669921875	$C_{x}H_{y}O_{(0,1)}$	12
pt-4601-a	-57.86027641	-57.93749237060547	$C_{x}H_{y}O_{(0,1)}$	12
ni-2612-a	-47.54345082	-47.5585823059082	$C_{x}H_{y}O_{(0,1)}$	12
ni-4803-a	-66.35110458	-66.41043090820312	$C_{x}H_{y}O_{(0,1)}$	12
cd-2411-a	-39.3211282	-39.324501037597656	$C_{x}H_{y}O_{(0,1)}$	12
ru-3801-a	-57.42680325	-57.44135665893555	$C_{x}H_{y}O_{(0,1)}$	12
pd-3801-a	-57.51234585	-57.601280212402344	$C_{x}H_{y}O_{(0,1)}$	12
pd-4802-a	-66.62315724	-66.60826110839844	$C_{x}H_{y}O_{(0,1)}$	12
pd-2411-a	-39.89362975	-40.030433654785156	$C_{x}H_{y}O_{(0,1)}$	12
pt-3611-b	-56.5880223	-56.66329574584961	$C_{x}H_{y}O_{(0,1)}$	12
ag-4811-b	-73.01966894	-72.99348449707031	$C_{x}H_{y}O_{(0,1)}$	12
pt-2611-a	-46.76127205	-46.70252990722656	$C_{x}H_{y}O_{(0,1)}$	12
au-4601-a	-57.06345371	-57.13014602661133	$C_{x}H_{y}O_{(0,1)}$	12
zn-3611-b	-56.30456774	-56.288536071777344	$C_{x}H_{y}O_{(0,1)}$	12
pt-2601-a	-40.77850316	-40.80110549926758	$C_{x}H_{y}O_{(0,1)}$	12
pd-3611-b	-56.64832099	-56.69771957397461	$C_{x}H_{y}O_{(0,1)}$	12
ni-3812-a	-64.18423845	-64.25296783447266	$C_{x}H_{y}O_{(0,1)}$	12
cu-3611-b	-56.46677881	-56.49203872680664	$C_{x}H_{y}O_{(0,1)}$	12
ir-3811-a	-63.72383328	-63.76958465576172	$C_{x}H_{y}O_{(0,1)}$	12
fe-4602-a	-59.74710145	-59.59748458862305	$C_{x}H_{y}O_{(0,1)}$	12
os-2201-a	-26.21112113	-26.185020446777344	$C_{x}H_{y}O_{(0,1)}$	12
ni-3811-a	-63.67706311	-63.76858901977539	$C_{x}H_{y}O_{(0,1)}$	12
3401	-39.86035688	-40.00540542602539	$C_{x}H_{y}O_{(0,1)}$	12
ag-2601-a	-40.72409326	-40.662147521972656	$C_{x}H_{y}O_{(0,1)}$	12
cu-4601-a	-57.14295874	-57.30842208862305	$C_{x}H_{y}O_{(0,1)}$	12
cu-4a14-a	-80.91897893	-80.95355987548828	$C_{x}H_{y}O_{(0,1)}$	12
pt-2612-a	-47.49667694	-47.44459915161133	$C_{x}H_{y}O_{(0,1)}$	12
fe-2411-a	-40.4010903	-40.29787063598633	$C_{x}H_{y}O_{(0,1)}$	12
ir-4802-a	-66.58296988	-66.55829620361328	$C_{x}H_{y}O_{(0,1)}$	12
ru-2612-a	-47.61463327	-47.55950927734375	$C_{x}H_{y}O_{(0,1)}$	12
2611	-46.47943398	-46.36726379394531	$C_{x}H_{y}O_{(0,1)}$	12
1211	-22.14198155	-22.18722152709961	$C_{x}H_{y}O_{(0,1)}$	12
os-4a13-a	-81.13674928	-81.05117797851562	$C_{x}H_{y}O_{(0,1)}$	12
cu-4a01-a	-74.09300056	-74.16548919677734	$C_{x}H_{y}O_{(0,1)}$	12
pt-2411-a	-39.71445204	-39.84254455566406	$C_{x}H_{y}O_{(0,1)}$	12
co-3813-a	-64.24990206	-64.1941146850586	$C_{x}H_{y}O_{(0,1)}$	12
au-2411-a	-39.3732657	-39.35517501831055	$C_{x}H_{y}O_{(0,1)}$	12
co-3611-b	-56.56684991	-56.632938385009766	$C_{x}H_{y}O_{(0,1)}$	12
fe-3811-a	-63.61755912	-63.63179397583008	$C_{x}H_{y}O_{(0,1)}$	12
cu-2411-a	-39.36090266	-39.530887603759766	$C_{x}H_{y}O_{(0,1)}$	12
2401	-32.00433821	-32.019569396972656	$C_{x}H_{y}O_{(0,1)}$	12
3601	-48.75667372	-48.76482391357422	$C_{x}H_{y}O_{(0,1)}$	12
zn-4801-a	-65.5918385	-65.74698638916016	$C_{x}H_{y}O_{(0,1)}$	12
au-4a01-a	-74.09854307	-74.14183807373047	$C_{x}H_{y}O_{(0,1)}$	12
fe-4a14-a	-81.02361805	-81.14152526855469	$C_{x}H_{y}O_{(0,1)}$	12
pd-3812-a	-64.17061973	-64.1738510131836	$C_{x}H_{y}O_{(0,1)}$	12
zn-2612-a	-47.26769153	-47.21401596069336	$C_{x}H_{y}O_{(0,1)}$	12
au-4a13-a	-80.70079676	-80.857177734375	$C_{x}H_{y}O_{(0,1)}$	12
pt-2401-a	-33.18372502	-33.06425476074219	$C_{x}H_{y}O_{(0,1)}$	12
ir-4601-a	-57.96573544	-58.03057098388672	$C_{x}H_{y}O_{(0,1)}$	12
cd-4803-a	-65.71388305	-65.67158508300781	$C_{x}H_{y}O_{(0,1)}$	12
2201	-22.95894282	-23.187450408935547	$C_{x}H_{y}O_{(0,1)}$	12
ru-2411-a	-40.09931895	-40.16541290283203	$C_{x}H_{y}O_{(0,1)}$	12
co-2601-a	-40.68740792	-40.793643951416016	$C_{x}H_{y}O_{(0,1)}$	12
cd-3801-a	-57.33218909	-57.201602935791016	$C_{x}H_{y}O_{(0,1)}$	12
ir-2601-a	-40.75557156	-40.76573181152344	$C_{x}H_{y}O_{(0,1)}$	12
co-4803-a	-66.3076699	-66.50370025634766	$C_{x}H_{y}O_{(0,1)}$	12
ir-2201-a	-24.12452096	-24.37980079650879	$C_{x}H_{y}O_{(0,1)}$	12
pt-4804-a	-66.64431647	-66.54136657714844	$C_{x}H_{y}O_{(0,1)}$	12
au-2401-a	-32.3253149	-32.37228775024414	$C_{x}H_{y}O_{(0,1)}$	12
pt-3812-a	-64.13067067	-64.17345428466797	$C_{x}H_{y}O_{(0,1)}$	12
ni-1211-a	-23.18773162	-23.13461685180664	$C_{x}H_{y}O_{(0,1)}$	12
ru-3812-a	-64.26225748	-64.31707763671875	$C_{x}H_{y}O_{(0,1)}$	12
pd-2401-a	-33.176431	-33.18605422973633	$C_{x}H_{y}O_{(0,1)}$	12
cd-3401-a	-40.01793298	-40.12590026855469	$C_{x}H_{y}O_{(0,1)}$	12
fe-3611-a	-56.96757888	-56.83891296386719	$C_{x}H_{y}O_{(0,1)}$	12
cd-4a11-a	-80.19170077	-80.02725982666016	$C_{x}H_{y}O_{(0,1)}$	12
3611	-55.77481262	-55.96611022949219	$C_{x}H_{y}O_{(0,1)}$	12
ni-4811-a	-72.96608413	-73.29485321044922	$C_{x}H_{y}O_{(0,1)}$	12
ag-4a12-a	-80.17400667	-80.25206756591797	$C_{x}H_{y}O_{(0,1)}$	12
4a12	-79.79709896	-80.30671691894531	$C_{x}H_{y}O_{(0,1)}$	12
pt-3611-a	-56.12419725	-56.19310760498047	$C_{x}H_{y}O_{(0,1)}$	12
cu-3611-a	-56.12212397	-56.19740676879883	$C_{x}H_{y}O_{(0,1)}$	12
cd-4812-a	-72.64650466	-72.7001953125	$C_{x}H_{y}O_{(0,1)}$	12
cu-4a12-a	-80.23538756	-80.32654571533203	$C_{x}H_{y}O_{(0,1)}$	12
ru-4a11-a	-80.36051731	-80.44950866699219	$C_{x}H_{y}O_{(0,1)}$	12
ni-4a12-a	-80.3621706	-80.48722076416016	$C_{x}H_{y}O_{(0,1)}$	12
fe-4812-a	-73.7382169	-73.31729888916016	$C_{x}H_{y}O_{(0,1)}$	12
fe-4a11-a	-80.28150424	-80.32574462890625	$C_{x}H_{y}O_{(0,1)}$	12
cd-4811-a	-72.60956728	-72.71340942382812	$C_{x}H_{y}O_{(0,1)}$	12
zn-49N9-a	-78.33740356	-78.39962005615234	$C_{x}H_{y}N$	12
rh-4bN7-a	-86.24431366	-86.2455062866211	$C_{x}H_{y}N$	12
ag-4bN1-a	-86.3375343	-86.37583923339844	$C_{x}H_{y}N$	12
pt-4bN2-a	-87.17030311	-87.08626556396484	$C_{x}H_{y}N$	12
fe-39N4-a	-69.39281477	-69.3701400756836	$C_{x}H_{y}N$	12
fe-49N9-a	-79.03860406	-79.15795135498047	$C_{x}H_{y}N$	12
rh-49N3-a	-78.48668776	-78.53515625	$C_{x}H_{y}N$	12
fe-37N4-a	-62.07720033	-62.21457290649414	$C_{x}H_{y}N$	12
ni-49N8-a	-78.22089428	-78.26556396484375	$C_{x}H_{y}N$	12
pd-27N1-a	-53.61957111	-53.62511444091797	$C_{x}H_{y}N$	12
zn-49N5-a	-77.9075015	-77.9551010131836	$C_{x}H_{y}N$	12
cu-37N5-a	-62.02432208	-62.04633331298828	$C_{x}H_{y}N$	12
13N1	-27.42006704	-27.61103630065918	$C_{x}H_{y}N$	12
pd-4bN6-a	-86.63468777	-86.66242218017578	$C_{x}H_{y}N$	12
ir-39N2-a	-70.49819533	-70.4564437866211	$C_{x}H_{y}N$	12
cd-49N2-a	-77.96016392	-78.00093841552734	$C_{x}H_{y}N$	12
15N1	-35.70925393	-35.802833557128906	$C_{x}H_{y}N$	12
pt-4bN5-a	-86.62476328	-86.6534652709961	$C_{x}H_{y}N$	12
pt-39N2-a	-70.46583279	-70.39228057861328	$C_{x}H_{y}N$	12
pd-37N4-a	-61.93769574	-62.00563049316406	$C_{x}H_{y}N$	12
cd-27N2-a	-52.5476062	-52.554283142089844	$C_{x}H_{y}N$	12
25N2	-43.92537546	-43.954532623291016	$C_{x}H_{y}N$	12
cu-39N3-a	-69.53838902	-69.58599090576172	$C_{x}H_{y}N$	12
pt-13N1-a	-28.61666311	-28.77811050415039	$C_{x}H_{y}N$	12
cd-13N1-a	-27.7312022	-27.782949447631836	$C_{x}H_{y}N$	12
rh-4bN4-a	-87.07505645	-87.02738952636719	$C_{x}H_{y}N$	12
37N3	-60.80086224	-60.75545120239258	$C_{x}H_{y}N$	12
au-39N3-a	-69.43635252	-69.4360122680664	$C_{x}H_{y}N$	12
os-49N3-a	-78.68353082	-78.67982482910156	$C_{x}H_{y}N$	12
ag-49N8-a	-77.7026756	-77.70057678222656	$C_{x}H_{y}N$	12
os-39N3-a	-70.10972899	-70.05748748779297	$C_{x}H_{y}N$	12
rh-15N1-a	-36.92403574	-36.9630012512207	$C_{x}H_{y}N$	12
ru-39N4-a	-69.59883408	-69.51051330566406	$C_{x}H_{y}N$	12
ir-37N5-a	-62.61789943	-62.57405090332031	$C_{x}H_{y}N$	12
co-37N5-a	-62.24873292	-62.35456466674805	$C_{x}H_{y}N$	12
fe-49Na-a	-78.7358398	-78.94705200195312	$C_{x}H_{y}N$	12
au-4bN3-a	-86.49210618	-86.45561981201172	$C_{x}H_{y}N$	12
cd-15N1-a	-36.1427299	-36.07666015625	$C_{x}H_{y}N$	12
os-25N2-a	-45.30760007	-45.38686752319336	$C_{x}H_{y}N$	12
pt-37N5-a	-62.58589598	-62.58132553100586	$C_{x}H_{y}N$	12
ag-49N5-a	-77.94969069	-77.9200439453125	$C_{x}H_{y}N$	12
4bN1	-85.58634468	-85.77957153320312	$C_{x}H_{y}N$	12
ru-49N1-a	-78.75665887	-78.89350891113281	$C_{x}H_{y}N$	12
pt-37N1-a	-62.28228737	-62.21322250366211	$C_{x}H_{y}N$	12
fe-39N3-a	-69.6574336	-69.72394561767578	$C_{x}H_{y}N$	12
ni-25N1-a	-45.53432282	-45.593936920166016	$C_{x}H_{y}N$	12
pt-27N1-a	-53.75587871	-53.69215774536133	$C_{x}H_{y}N$	12
ag-4bN3-a	-86.41909301	-86.35613250732422	$C_{x}H_{y}N$	12
zn-37N3-a	-61.27098956	-61.23896789550781	$C_{x}H_{y}N$	12
ag-39N4-a	-69.16105099	-69.1051254272461	$C_{x}H_{y}N$	12
os-4bN6-a	-86.80949813	-86.80655670166016	$C_{x}H_{y}N$	12
au-39N1-a	-69.75199666	-69.77642822265625	$C_{x}H_{y}N$	12
cu-39N1-a	-69.89827967	-70.00418853759766	$C_{x}H_{y}N$	12
49N6	-77.1132733	-77.150634765625	$C_{x}H_{y}N$	12
cd-4bN4-a	-86.27315302	-86.24430084228516	$C_{x}H_{y}N$	12
zn-39N4-a	-69.14423191	-69.04790496826172	$C_{x}H_{y}N$	12
pd-49N1-a	-78.69155764	-78.8034896850586	$C_{x}H_{y}N$	12
fe-13N1-a	-29.36122527	-29.15089988708496	$C_{x}H_{y}N$	12
rh-49N1-a	-78.71431247	-78.8318862915039	$C_{x}H_{y}N$	12
co-39N1-a	-70.03719004	-70.06475067138672	$C_{x}H_{y}N$	12
cu-49N9-a	-78.67851893	-78.7216567993164	$C_{x}H_{y}N$	12
zn-39N3-a	-69.33929978	-69.29594421386719	$C_{x}H_{y}N$	12
cu-49N7-a	-78.15613452	-78.19007873535156	$C_{x}H_{y}N$	12
ni-49N6-a	-78.54765542	-78.43220520019531	$C_{x}H_{y}N$	12
pd-37N3-a	-61.86397838	-61.91651153564453	$C_{x}H_{y}N$	12
pt-4bN3-a	-87.16811631	-87.07261657714844	$C_{x}H_{y}N$	12
rh-49N6-a	-78.64890813	-78.65054321289062	$C_{x}H_{y}N$	12
cu-49N4-a	-78.00187556	-78.0015640258789	$C_{x}H_{y}N$	12
zn-49N3-a	-77.76870601	-77.86949157714844	$C_{x}H_{y}N$	12
ni-13N1-a	-28.72370485	-28.982133865356445	$C_{x}H_{y}N$	12
ag-39N3-a	-69.36057278	-69.36884307861328	$C_{x}H_{y}N$	12
pt-49N5-a	-78.63393583	-78.6436996459961	$C_{x}H_{y}N$	12
ag-39N1-a	-69.68649365	-69.7010726928711	$C_{x}H_{y}N$	12
pd-39N1-a	-70.29047016	-70.3036880493164	$C_{x}H_{y}N$	12
rh-37N2-a	-61.82876624	-61.858421325683594	$C_{x}H_{y}N$	12
49N8	-77.06796387	-77.16149139404297	$C_{x}H_{y}N$	12
fe-37N5-a	-62.4878612	-62.51456832885742	$C_{x}H_{y}N$	12
cd-39N2-a	-69.52152927	-69.58698272705078	$C_{x}H_{y}N$	12
cd-49N3-a	-77.6268096	-77.73970031738281	$C_{x}H_{y}N$	12
rh-4bN3-a	-87.01599144	-86.96763610839844	$C_{x}H_{y}N$	12
co-49N2-a	-78.99278351	-78.86012268066406	$C_{x}H_{y}N$	12
ni-27N2-a	-53.17870867	-53.170528411865234	$C_{x}H_{y}N$	12
ni-39N4-a	-69.55364257	-69.42526245117188	$C_{x}H_{y}N$	12
rh-25N2-a	-45.12404481	-45.062583923339844	$C_{x}H_{y}N$	12
ru-27N1-a	-53.60295825	-53.5768928527832	$C_{x}H_{y}N$	12
37N2	-60.53754055	-60.55433654785156	$C_{x}H_{y}N$	12
ru-39N3-a	-69.87880735	-69.86209106445312	$C_{x}H_{y}N$	12
cu-49N1-a	-78.32945999	-78.36856079101562	$C_{x}H_{y}N$	12
ru-49N9-a	-79.12373956	-79.16114044189453	$C_{x}H_{y}N$	12
cd-49N1-a	-77.91116572	-77.94607543945312	$C_{x}H_{y}N$	12
4bN2	-85.69989968	-85.78911590576172	$C_{x}H_{y}N$	12
pt-49N2-a	-78.93465008	-78.94954681396484	$C_{x}H_{y}N$	12
zn-39N2-a	-69.66929652	-69.80506134033203	$C_{x}H_{y}N$	12
49N5	-77.40077133	-77.384033203125	$C_{x}H_{y}N$	12
ag-49N7-a	-77.97405522	-77.9034423828125	$C_{x}H_{y}N$	12
fe-4bN7-a	-86.0055723	-86.00959777832031	$C_{x}H_{y}N$	12
cd-4aS3-a	-77.92426857	-77.83798217773438	$C_{x}H_{y}S$	12
co-38S3-a	-62.23870077	-62.06037902832031	$C_{x}H_{y}S$	12
au-38S2-a	-61.62211713	-61.611480712890625	$C_{x}H_{y}S$	12
cd-4aS2-a	-77.95340828	-77.9991683959961	$C_{x}H_{y}S$	12
pd-4aS6-a	-79.04919515	-79.05817413330078	$C_{x}H_{y}S$	12
zn-26S2-a	-44.73245222	-44.74897003173828	$C_{x}H_{y}S$	12
co-12S1-a	-21.95340832	-21.99260902404785	$C_{x}H_{y}S$	12
pt-4aS2-a	-79.06983821	-79.02176666259766	$C_{x}H_{y}S$	12
cd-4aS5-a	-77.93262719	-77.91799926757812	$C_{x}H_{y}S$	12
rh-12S1-a	-22.35324486	-22.238544464111328	$C_{x}H_{y}S$	12
co-36S1-a	-55.27629598	-55.226295471191406	$C_{x}H_{y}S$	12
zn-14S1-a	-27.99825676	-27.992433547973633	$C_{x}H_{y}S$	12
co-4aS3-a	-78.60054721	-78.66024780273438	$C_{x}H_{y}S$	12
36S2	-52.8899066	-52.860836029052734	$C_{x}H_{y}S$	12
pd-14S1-a	-28.89260437	-29.078428268432617	$C_{x}H_{y}S$	12
cu-26S2-a	-45.10174458	-45.01053237915039	$C_{x}H_{y}S$	12
ni-4aS4-a	-78.81019438	-78.74515533447266	$C_{x}H_{y}S$	12
48S2	-69.29758067	-69.37393188476562	$C_{x}H_{y}S$	12
fe-38S3-a	-62.2667671	-62.381160736083984	$C_{x}H_{y}S$	12
pd-48S1-a	-72.12404638	-72.0237808227539	$C_{x}H_{y}S$	12
ag-38S2-a	-61.37666444	-61.40176010131836	$C_{x}H_{y}S$	12
rh-4aS3-a	-78.92663419	-78.9222640991211	$C_{x}H_{y}S$	12
ag-24S1-a	-37.05142342	-37.138580322265625	$C_{x}H_{y}S$	12
ag-4aS6-a	-78.19783508	-78.14998626708984	$C_{x}H_{y}S$	12
fe-48S3-a	-72.16108069	-72.13411712646484	$C_{x}H_{y}S$	12
cu-4aS5-a	-78.37905096	-78.32720184326172	$C_{x}H_{y}S$	12
os-4aS1-a	-79.02363874	-79.07723999023438	$C_{x}H_{y}S$	12
os-26S1-a	-45.65602562	-45.74794006347656	$C_{x}H_{y}S$	12
pt-38S1-a	-62.35577489	-62.36265182495117	$C_{x}H_{y}S$	12
pt-4aS3-a	-79.05435787	-78.9935302734375	$C_{x}H_{y}S$	12
ru-38S1-a	-62.1711784	-62.115478515625	$C_{x}H_{y}S$	12
ir-48S1-a	-72.36896277	-72.27210235595703	$C_{x}H_{y}S$	12
ir-4aS6-a	-79.10810977	-79.0224838256836	$C_{x}H_{y}S$	12
ru-38S3-a	-62.22004224	-62.246543884277344	$C_{x}H_{y}S$	12
38S3	-60.8666092	-61.00038528442383	$C_{x}H_{y}S$	12
cd-4aS4-a	-77.87106263	-78.1527099609375	$C_{x}H_{y}S$	12
co-26S2-a	-45.33665699	-45.36482238769531	$C_{x}H_{y}S$	12
rh-38S3-a	-62.32254073	-62.31657791137695	$C_{x}H_{y}S$	12
ni-14S1-a	-28.72400203	-28.878435134887695	$C_{x}H_{y}S$	12
ru-26S2-a	-45.60892236	-45.59088897705078	$C_{x}H_{y}S$	12
ni-4aS2-a	-78.77614542	-78.7748031616211	$C_{x}H_{y}S$	12
ru-14S1-a	-28.8371012	-28.985816955566406	$C_{x}H_{y}S$	12
rh-38S2-a	-62.40892092	-62.3184700012207	$C_{x}H_{y}S$	12
fe-4aS1-a	-78.7706468	-78.88214111328125	$C_{x}H_{y}S$	12
ag-4aS1-a	-78.15386639	-78.10163879394531	$C_{x}H_{y}S$	12
cd-38S1-a	-61.23703036	-61.35771560668945	$C_{x}H_{y}S$	12
os-4aS6-a	-79.13785394	-79.09871673583984	$C_{x}H_{y}S$	12
4aS1	-77.52515631	-77.55509948730469	$C_{x}H_{y}S$	12
os-38S2-a	-62.57775322	-62.62065887451172	$C_{x}H_{y}S$	12
cd-4aS1-a	-77.88947776	-77.98338317871094	$C_{x}H_{y}S$	12
ir-26S1-a	-45.62269254	-45.61673355102539	$C_{x}H_{y}S$	12
ag-36S2-a	-53.71744093	-53.70980453491211	$C_{x}H_{y}S$	12
cd-26S2-a	-44.63821492	-44.63098907470703	$C_{x}H_{y}S$	12
cu-38S3-a	-61.74998306	-61.81607437133789	$C_{x}H_{y}S$	12
ni-48S1-a	-72.01586241	-71.70275115966797	$C_{x}H_{y}S$	12
zn-4aS6-a	-78.04994106	-78.10858154296875	$C_{x}H_{y}S$	12
pd-12S1-a	-22.16363451	-22.09918785095215	$C_{x}H_{y}S$	12
4831	-86.63647311	-86.62468719482422	$C_{x}H_{y}O_{(2,3)}$	12
cu-4833-a	-86.58787065	-86.58512115478516	$C_{x}H_{y}O_{(2,3)}$	12
au-3631-a	-70.36747423	-70.36273956298828	$C_{x}H_{y}O_{(2,3)}$	12
zn-3631-a	-70.34381669	-70.27796173095703	$C_{x}H_{y}O_{(2,3)}$	12
ag-4825-a	-80.05415771	-80.05314636230469	$C_{x}H_{y}O_{(2,3)}$	12
4824	-79.5526567	-79.49504089355469	$C_{x}H_{y}O_{(2,3)}$	12
os-2422-a	-46.65502579	-46.60379409790039	$C_{x}H_{y}O_{(2,3)}$	12
ir-4825-a	-80.21265069	-80.29951477050781	$C_{x}H_{y}O_{(2,3)}$	12
pt-3623-a	-63.40807311	-63.42424392700195	$C_{x}H_{y}O_{(2,3)}$	12
co-1221-a	-30.05824247	-30.174671173095703	$C_{x}H_{y}O_{(2,3)}$	12
rh-2431-a	-53.64765041	-53.68052673339844	$C_{x}H_{y}O_{(2,3)}$	12
fe-2431-a	-53.64472438	-53.63543701171875	$C_{x}H_{y}O_{(2,3)}$	12
ag-4832-a	-87.11150954	-87.14432525634766	$C_{x}H_{y}O_{(2,3)}$	12
fe-4823-a	-80.11641722	-80.13297271728516	$C_{x}H_{y}O_{(2,3)}$	12
cu-2431-a	-53.57757506	-53.59233474731445	$C_{x}H_{y}O_{(2,3)}$	12
pd-4833-a	-86.70270588	-86.75255584716797	$C_{x}H_{y}O_{(2,3)}$	12
zn-4822-a	-80.09717726	-80.10855102539062	$C_{x}H_{y}O_{(2,3)}$	12
1221	-29.73755935	-29.740272521972656	$C_{x}H_{y}O_{(2,3)}$	12
co-1231-a	-37.69942271	-37.58456802368164	$C_{x}H_{y}O_{(2,3)}$	12
pd-3632-a	-69.9868703	-69.95380401611328	$C_{x}H_{y}O_{(2,3)}$	12
pt-4824-a	-79.9687341	-79.95174407958984	$C_{x}H_{y}O_{(2,3)}$	12
ir-1221-a	-30.13565155	-30.116111755371094	$C_{x}H_{y}O_{(2,3)}$	12
pd-3623-a	-63.47626318	-63.469966888427734	$C_{x}H_{y}O_{(2,3)}$	12
ag-2431-a	-53.5436067	-53.605926513671875	$C_{x}H_{y}O_{(2,3)}$	12
rh-3632-a	-69.93787147	-69.92896270751953	$C_{x}H_{y}O_{(2,3)}$	12
pt-3631-a	-70.56327465	-70.5964126586914	$C_{x}H_{y}O_{(2,3)}$	12
ir-4833-a	-86.58285943	-86.48926544189453	$C_{x}H_{y}O_{(2,3)}$	12
co-4832-a	-87.19141451	-87.08451843261719	$C_{x}H_{y}O_{(2,3)}$	12
pt-4823-a	-79.86033599	-79.95773315429688	$C_{x}H_{y}O_{(2,3)}$	12
ag-4824-a	-79.88133647	-79.88375091552734	$C_{x}H_{y}O_{(2,3)}$	12
pd-3621-a	-63.71613227	-63.79506301879883	$C_{x}H_{y}O_{(2,3)}$	12
au-2422-a	-46.30734318	-46.29465866088867	$C_{x}H_{y}O_{(2,3)}$	12
cd-1221-a	-29.91911744	-29.89830780029297	$C_{x}H_{y}O_{(2,3)}$	12
ni-3623-a	-63.50121123	-63.55107498168945	$C_{x}H_{y}O_{(2,3)}$	12
cd-4832-a	-87.01973735	-87.04611206054688	$C_{x}H_{y}O_{(2,3)}$	12
co-3632-a	-69.88312999	-69.80252838134766	$C_{x}H_{y}O_{(2,3)}$	12
ru-2422-a	-46.53795286	-46.55797576904297	$C_{x}H_{y}O_{(2,3)}$	12
pt-4826-a	-80.07474098	-80.06539154052734	$C_{x}H_{y}O_{(2,3)}$	12
ru-4832-a	-87.26635991	-87.27416229248047	$C_{x}H_{y}O_{(2,3)}$	12
pt-4832-a	-87.18758285	-87.11905670166016	$C_{x}H_{y}O_{(2,3)}$	12
os-3631-a	-70.89069675	-70.9283676147461	$C_{x}H_{y}O_{(2,3)}$	12
fe-1221-a	-30.08384925	-30.32157325744629	$C_{x}H_{y}O_{(2,3)}$	12
co-2422-a	-46.4046255	-46.519771575927734	$C_{x}H_{y}O_{(2,3)}$	12
pd-3622-a	-63.270465	-63.343990325927734	$C_{x}H_{y}O_{(2,3)}$	12
ru-4824-a	-80.04665207	-80.01287078857422	$C_{x}H_{y}O_{(2,3)}$	12
fe-3631-a	-70.73684923	-70.648193359375	$C_{x}H_{y}O_{(2,3)}$	12
zn-2421-a	-46.8400664	-46.804927825927734	$C_{x}H_{y}O_{(2,3)}$	12
rh-3631-a	-70.64414086	-70.72673034667969	$C_{x}H_{y}O_{(2,3)}$	12
rh-4826-a	-80.14612402	-80.0969009399414	$C_{x}H_{y}O_{(2,3)}$	12
cu-4823-a	-79.80174568	-79.77223205566406	$C_{x}H_{y}O_{(2,3)}$	12
au-4831-a	-87.05780787	-87.02940368652344	$C_{x}H_{y}O_{(2,3)}$	12
rh-1231-a	-37.74508795	-37.71684265136719	$C_{x}H_{y}O_{(2,3)}$	12
cu-2422-a	-46.36657144	-46.33847427368164	$C_{x}H_{y}O_{(2,3)}$	12
rh-1221-a	-30.1406643	-30.169206619262695	$C_{x}H_{y}O_{(2,3)}$	12
pt-2422-a	-46.40658719	-46.4412956237793	$C_{x}H_{y}O_{(2,3)}$	12
cd-4825-a	-79.95899726	-79.96263122558594	$C_{x}H_{y}O_{(2,3)}$	12
zn-4823-a	-79.70845411	-79.75221252441406	$C_{x}H_{y}O_{(2,3)}$	12
ir-49Y2-a	-84.53243416	-84.54508972167969	Oximes	12
pt-49Y3-a	-83.76496173	-84.03300476074219	Oximes	12
ir-49Y6-a	-83.98665733	-84.20421600341797	Oximes	12
ag-49Y3-a	-83.59288659	-83.76373291015625	Oximes	12
ag-49Y1-a	-83.79514369	-83.76271057128906	Oximes	12
ir-25Y2-a	-51.02984143	-51.09645462036133	Oximes	12
os-49Y2-a	-84.61031508	-84.542236328125	Oximes	12
au-13Y1-a	-33.62595171	-33.670230865478516	Oximes	12
rh-49Y2-a	-84.38601697	-84.3814926147461	Oximes	12
37Y3	-66.76108706	-66.66339874267578	Oximes	12
ag-13Y1-a	-33.61258361	-33.6990852355957	Oximes	12
pt-13Y1-a	-34.17223402	-34.13698959350586	Oximes	12
fe-49Y2-a	-84.70044262	-84.541748046875	Oximes	12
cu-49Y6-a	-84.10653698	-83.98307037353516	Oximes	12
49Y2	-82.99684645	-83.01817321777344	Oximes	12
pd-49Y3-a	-84.11997972	-84.31085968017578	Oximes	12
zn-37Y3-a	-67.30648786	-67.35697174072266	Oximes	12
cu-49Y2-a	-83.97221257	-84.0076904296875	Oximes	12
cd-49Y6-a	-83.66260208	-83.61688232421875	Oximes	12
cu-13Y1-a	-33.84023518	-33.899349212646484	Oximes	12
pd-49Y6-a	-84.23270112	-84.2442626953125	Oximes	12
fe-49Y5-a	-84.41842583	-84.40890502929688	Oximes	12
49Y6	-83.34490094	-83.21505737304688	Oximes	12
zn-25Y1-a	-50.44821313	-50.48027801513672	Oximes	12
co-49Y2-a	-84.08868615	-83.96239471435547	Oximes	12
zn-49Y2-a	-83.6724492	-83.73383331298828	Oximes	12
rh-25Y1-a	-51.09010362	-51.05754089355469	Oximes	12
cu-37Y3-a	-67.51968774	-67.537109375	Oximes	12
ir-37Y3-a	-67.37690722	-67.6008529663086	Oximes	12
ir-49Y4-a	-84.02527236	-84.25746154785156	Oximes	12
ag-37Y1-a	-66.92167924	-66.9942626953125	Oximes	12
pt-37Y2-a	-67.50085727	-67.58405303955078	Oximes	12
os-49Y6-a	-84.56931685	-84.5836410522461	Oximes	12
pd-49Y2-a	-84.31817396	-84.3516616821289	Oximes	12
cd-49Y3-a	-83.45622812	-83.52376556396484	Oximes	12
au-37Y3-a	-67.33715423	-67.41556549072266	Oximes	12
ni-49X4-a	-86.16680957	-86.02201843261719	Amides	18
ag-37X2-a	-69.21911834	-69.24079895019531	Amides	18
ni-49X7-a	-85.76246884	-85.79637908935547	Amides	18
ru-37X4-a	-69.10774388	-69.19056701660156	Amides	18
zn-49X8-a	-85.31719642	-85.32134246826172	Amides	18
pt-37X4-a	-69.15077045	-69.1468734741211	Amides	18
co-37X3-a	-68.80872577	-68.77632904052734	Amides	18
ir-37X3-a	-68.87139562	-68.82001495361328	Amides	18
zn-49X7-a	-85.57698381	-85.53770446777344	Amides	18
cd-25X1-a	-51.98296691	-51.97322463989258	Amides	18
cd-37X4-a	-68.88005615	-68.89517211914062	Amides	18
fe-49X7-a	-86.24087639	-86.14671325683594	Amides	18
cd-49X3-a	-85.73350214	-85.74070739746094	Amides	18
pd-37X4-a	-69.17959919	-69.13442993164062	Amides	18
rh-37X4-a	-69.1405935	-69.13243103027344	Amides	18
ir-37X4-a	-69.15644568	-69.17533874511719	Amides	18
ni-49X2-a	-85.75893154	-85.73652648925781	Amides	18
zn-13X1-a	-35.55804547	-35.55012130737305	Amides	18
fe-37X3-a	-68.95393083	-69.05620574951172	Amides	18
pt-37X2-a	-69.50203584	-69.54630279541016	Amides	18
pd-49X3-a	-86.22114891	-86.22602081298828	Amides	18
au-37X1-a	-68.77658538	-68.79724884033203	Amides	18
ru-37X3-a	-68.92705646	-68.86524963378906	Amides	18
ni-49X6-a	-86.04935086	-85.9317855834961	Amides	18
cu-49X1-a	-85.64645475	-85.58042907714844	Amides	18
ir-49X2-a	-85.75729976	-85.67875671386719	Amides	18
ru-37X2-a	-69.62159067	-69.63603973388672	Amides	18
co-37X1-a	-69.00697721	-68.98848724365234	Amides	18
ni-49X8-a	-85.62594938	-85.37338256835938	Amides	18
ni-37X4-a	-69.0652307	-69.1318588256836	Amides	18
zn-37X4-a	-68.92362016	-68.90280151367188	Amides	18
pt-49X5-a	-85.4989801	-85.55675506591797	Amides	18
ir-49X1-a	-85.81257702	-85.80964660644531	Amides	18
co-49X6-a	-85.93907013	-85.87482452392578	Amides	18
ni-13X1-a	-35.81654854	-35.87944030761719	Amides	18
rh-49X5-a	-85.47944653	-85.49028778076172	Amides	18
ag-49X6-a	-85.70478076	-85.6403579711914	Amides	18
ag-25X1-a	-52.08352087	-52.11864471435547	Amides	18
os-49X3-a	-86.46781954	-86.49374389648438	Amides	18
fe-49X6-a	-86.27730249	-86.21634674072266	Amides	18
cu-37X3-a	-68.70512924	-68.58887481689453	Amides	18
ru-49X7-a	-85.78484129	-85.86793518066406	Amides	18
pd-49X1-a	-85.82873242	-85.78341674804688	Amides	18
49X8	-84.60803269	-84.86510467529297	Amides	18
cu-49X2-a	-85.58819317	-85.55760192871094	Amides	18
fe-4aZ4-a	-91.92643199	-91.79618072509766	Amidines	18
[truncated: 11,020 more rows]
