# Supplementary material for: Fast evaluation of the adsorption energy of organic molecules on metals via graph neural networks
Source: Nat Comput Sci. 2023 May 1;3(5):433–42. doi: 10.1038/s43588-023-00437-y (PMC10766545; doi:10.1038/s43588-023-00437-y)
Supplement: Supplementary file 13 — Source data for Supplementary Figs. 23 and 24. csv files compressed as .zip. [file 43588_2023_437_MOESM13_ESM.zip › SIfigures/benchmark_results/lmdb_cross_cofe_ensemble/painn/SEM.csv]

family	aerr
$C_{x}H_{y}O_{(0,1)}$	0.002880205102535127
$C_{x}H_{y}O_{(2,3)}$	0.0009382056524237151
$C_{x}H_{y}N$	0.000758861749488199
$C_{x}H_{y}S$	0.0019353658408458871
Amidines	0.0016924470197776213
Amides	0.00221909107828973
Oximes	0.004357415274979391
Carbamates	0.0011419367733271177
Aromatics	0.002399101787824949
