# Supplementary material for: Fast evaluation of the adsorption energy of organic molecules on metals via graph neural networks
Source: Nat Comput Sci. 2023 May 1;3(5):433–42. doi: 10.1038/s43588-023-00437-y (PMC10766545; doi:10.1038/s43588-023-00437-y)
Supplement: Supplementary file 13 — Source data for Supplementary Figs. 23 and 24. csv files compressed as .zip. [file 43588_2023_437_MOESM13_ESM.zip › SIfigures/benchmark_results/lmdb_cross_cofe_ensemble_init/dpp/SEM.csv]

family	aerr
$C_{x}H_{y}O_{(0,1)}$	0.004961263382283839
$C_{x}H_{y}O_{(2,3)}$	0.006338042164875171
$C_{x}H_{y}N$	0.004765009333470639
$C_{x}H_{y}S$	0.004809563297925269
Amidines	0.004226729077909163
Amides	0.0034454036385213943
Oximes	0.00767314085288299
Carbamates	0.005464079382199087
Aromatics	0.007018816936956036
