# Supplementary material for: Fast evaluation of the adsorption energy of organic molecules on metals via graph neural networks
Source: Nat Comput Sci. 2023 May 1;3(5):433–42. doi: 10.1038/s43588-023-00437-y (PMC10766545; doi:10.1038/s43588-023-00437-y)
Supplement: Supplementary file 13 — Source data for Supplementary Figs. 23 and 24. csv files compressed as .zip. [file 43588_2023_437_MOESM13_ESM.zip › SIfigures/benchmark_results/lmdb_cross_cofe_ensemble_init/dpp/boxplot.csv]

cu-37X3-a	-68.70512924	-68.71611785888672	Amides	16
ag-49X8-a	-85.37669607	-85.33529663085938	Amides	16
49X8	-84.60803269	-84.83055877685547	Amides	16
zn-49X6-a	-85.64743919	-85.29998779296875	Amides	16
pd-49X7-a	-85.8734529	-85.89916229248047	Amides	16
ir-49X6-a	-86.27935028	-86.0617904663086	Amides	16
co-37X2-a	-69.46916594	-69.80679321289062	Amides	16
pd-49X3-a	-86.22114891	-86.15899658203125	Amides	16
ag-49X7-a	-85.64371033	-85.52100372314453	Amides	16
os-13X1-a	-36.01236575	-36.0237922668457	Amides	16
49X4	-85.34712626	-85.24530029296875	Amides	16
pd-37X4-a	-69.17959919	-69.27961730957031	Amides	16
49X3	-85.39278571	-85.30919647216797	Amides	16
co-49X8-a	-85.34212478	-85.59422302246094	Amides	16
ru-49X8-a	-85.66264802	-85.5386962890625	Amides	16
au-37X1-a	-68.77658538	-68.74986267089844	Amides	16
os-49X3-a	-86.46781954	-86.46891784667969	Amides	16
pd-25X1-a	-52.31865275	-52.418861389160156	Amides	16
pt-37X4-a	-69.15077045	-69.31785583496094	Amides	16
au-25X1-a	-52.04533114	-52.08788299560547	Amides	16
ag-25X2-a	-52.6015643	-52.537967681884766	Amides	16
au-49X8-a	-85.36375125	-85.19223022460938	Amides	16
os-49X2-a	-85.884746	-85.93647766113281	Amides	16
pd-49X1-a	-85.82873242	-85.83757781982422	Amides	16
rh-25X1-a	-52.2948615	-52.631134033203125	Amides	16
ni-49X6-a	-86.04935086	-85.86624908447266	Amides	16
cd-37X3-a	-68.48416931	-68.41216278076172	Amides	16
49X7	-85.12457339	-85.0776596069336	Amides	16
cu-49X2-a	-85.58819317	-85.60108184814453	Amides	16
ag-49X6-a	-85.70478076	-85.60564422607422	Amides	16
rh-49X2-a	-85.75313558	-85.70520782470703	Amides	16
fe-25X1-a	-52.67381982	-52.69417953491211	Amides	16
ru-37X3-a	-68.92705646	-68.96339416503906	Amides	16
rh-49X6-a	-86.1150103	-86.03380584716797	Amides	16
zn-37X4-a	-68.92362016	-68.85430908203125	Amides	16
pd-13X1-a	-35.81256548	-35.88167190551758	Amides	16
pt-37X3-a	-68.81550693	-68.83269500732422	Amides	16
pd-49X5-a	-85.55450958	-85.65946197509766	Amides	16
co-49X2-a	-85.69847248	-85.80208587646484	Amides	16
cd-49X3-a	-85.73350214	-85.5762710571289	Amides	16
zn-37X2-a	-69.16710218	-69.10266876220703	Amides	16
49X2	-84.97580513	-84.904052734375	Amides	16
cd-49X7-a	-85.5136416	-85.3001480102539	Amides	16
fe-49X2-a	-85.76733352	-85.69864654541016	Amides	16
cd-37X1-a	-68.69292318	-68.63005065917969	Amides	16
ru-38Z2-a	-75.09789707	-75.21454620361328	Amidines	16
au-4aZa-a	-90.62083916	-90.63771057128906	Amidines	16
cd-38Z5-a	-73.82814939	-73.86167907714844	Amidines	16
os-4aZo-a	-91.29073291	-91.5078353881836	Amidines	16
co-4aZ8-a	-90.83593877	-90.90904235839844	Amidines	16
co-4aZd-a	-90.77260277	-90.8638687133789	Amidines	16
ir-26Z3-a	-57.61805454	-57.66571044921875	Amidines	16
pd-4aZ3-a	-91.59540239	-91.85255432128906	Amidines	16
rh-38Z2-a	-75.06958689	-74.98834228515625	Amidines	16
fe-4aZl-a	-90.78750156	-90.82636260986328	Amidines	16
ni-4aZm-a	-90.35663421	-90.42462158203125	Amidines	16
rh-38Z6-a	-74.43658464	-74.75982666015625	Amidines	16
os-4aZe-a	-91.33774112	-91.39665222167969	Amidines	16
cu-26Z1-a	-57.59270329	-57.70209884643555	Amidines	16
cd-26Z1-a	-57.07112829	-57.16275405883789	Amidines	16
co-14Z1-a	-41.4580768	-41.441246032714844	Amidines	16
cd-26Z4-a	-56.94980298	-57.13493728637695	Amidines	16
fe-4aZ3-a	-91.58470578	-91.72452545166016	Amidines	16
zn-38Z5-a	-73.9924914	-73.91154479980469	Amidines	16
ir-4aZf-a	-91.26121288	-91.18902587890625	Amidines	16
pt-38Z4-a	-74.45930057	-74.87035369873047	Amidines	16
ag-4aZm-a	-89.76174942	-90.02657318115234	Amidines	16
pd-38Z6-a	-74.47651458	-74.48664093017578	Amidines	16
fe-4aZf-a	-91.60310058	-91.21257781982422	Amidines	16
ir-4aZ2-a	-91.56570866	-91.41883087158203	Amidines	16
rh-4aZ9-a	-91.13786535	-91.57996368408203	Amidines	16
ag-38Z4-a	-73.95858997	-72.78886413574219	Amidines	16
ir-4aZl-a	-90.26563428	-90.98587036132812	Amidines	16
cd-4aZe-a	-90.44864609	-90.29817962646484	Amidines	16
ni-4aZi-a	-90.7626741	-90.65283966064453	Amidines	16
cu-4aZn-a	-90.59467	-90.68547821044922	Amidines	16
fe-38Z4-a	-74.92833722	-74.50132751464844	Amidines	16
ir-4aZm-a	-90.58440933	-90.78348541259766	Amidines	16
au-4aZh-a	-90.43132378	-90.33683013916016	Amidines	16
pd-14Z1-a	-41.25779684	-41.45403289794922	Amidines	16
cu-4aZh-a	-90.64086856	-90.57586669921875	Amidines	16
pt-4aZ3-a	-91.79823366	-92.02735137939453	Amidines	16
au-38Z2-a	-74.41130729	-74.30460357666016	Amidines	16
zn-4aZ9-a	-90.40672416	-90.5647201538086	Amidines	16
pd-4aZ9-a	-91.32793731	-91.32926940917969	Amidines	16
cd-4aZ6-a	-90.13928225	-90.16250610351562	Amidines	16
38Z1	-73.16804246	-73.09981536865234	Amidines	16
14Z1	-40.17277264	-40.054237365722656	Amidines	16
os-38Z4-a	-75.30410932	-75.25169372558594	Amidines	16
pt-38Z3-a	-74.75926196	-74.79088592529297	Amidines	16
os-38Z3-a	-74.80034644	-74.81170654296875	Amidines	16
zn-26Z3-a	-56.88240049	-57.02654266357422	Amidines	16
ni-4aZ2-a	-91.35216628	-91.32000732421875	Amidines	16
au-4aZ6-a	-90.36904075	-90.36006927490234	Amidines	16
ag-4aZc-a	-90.52423151	-90.56338500976562	Amidines	16
pd-4aZo-a	-90.94363475	-91.10816955566406	Amidines	16
cu-4aZl-a	-89.93867617	-90.41166687011719	Amidines	16
cu-38Z7-a	-73.82637532	-73.91188049316406	Amidines	16
4aZ2	-89.77371337	-89.71517181396484	Amidines	16
zn-4aZ8-a	-90.47015763	-90.4275131225586	Amidines	16
co-26Z2-a	-58.20395467	-58.3254280090332	Amidines	16
fe-4aZb-a	-91.56275731	-91.72854614257812	Amidines	16
pt-4aZj-a	-91.27077745	-91.3758544921875	Amidines	16
co-4aZf-a	-91.04242741	-91.14041900634766	Amidines	16
rh-26Z1-a	-58.04742999	-58.15852355957031	Amidines	16
co-38Z9-a	-74.16029159	-74.25234985351562	Amidines	16
pt-4aZ2-a	-91.54665586	-91.5208511352539	Amidines	16
cu-4aZb-a	-90.80191226	-90.93939971923828	Amidines	16
co-4aZg-a	-90.71274312	-90.92996215820312	Amidines	16
zn-38Z6-a	-73.87339139	-73.88026428222656	Amidines	16
ir-26Z2-a	-58.62936723	-58.685428619384766	Amidines	16
pd-4aZb-a	-91.19845891	-91.39288330078125	Amidines	16
ag-38Z3-a	-73.95816147	-73.97676849365234	Amidines	16
cu-4aZe-a	-90.72930704	-90.91862487792969	Amidines	16
pd-38Z5-a	-74.62739246	-74.90647888183594	Amidines	16
os-4aZc-a	-91.13301496	-91.14237976074219	Amidines	16
os-38Z1-a	-75.17364472	-75.19432830810547	Amidines	16
ni-4aZ3-a	-91.53255613	-91.71053314208984	Amidines	16
cd-4aZ9-a	-90.31425725	-90.45199584960938	Amidines	16
ni-38Z5-a	-74.54644449	-74.46025085449219	Amidines	16
co-4aZ1-a	-91.32179935	-91.4128646850586	Amidines	16
au-4aZg-a	-90.38441039	-90.4100570678711	Amidines	16
co-26Z4-a	-57.15842631	-57.7228889465332	Amidines	16
ni-38Z9-a	-74.1158005	-74.17757415771484	Amidines	16
cu-4aZd-a	-90.56483711	-90.64494323730469	Amidines	16
au-4aZ5-a	-90.70747369	-90.64344024658203	Amidines	16
ni-4aZj-a	-91.01682391	-90.96068572998047	Amidines	16
ni-4aZh-a	-90.78189939	-90.80487823486328	Amidines	16
pd-4aZj-a	-91.15609035	-91.10459899902344	Amidines	16
os-4aZ5-a	-91.73035441	-91.81971740722656	Amidines	16
au-38Z9-a	-73.56135742	-73.78401184082031	Amidines	16
rh-38Z1-a	-74.69894871	-74.91325378417969	Amidines	16
ru-38Z3-a	-74.56758594	-74.4991455078125	Amidines	16
4aZa	-89.98237877	-89.90189361572266	Amidines	16
ag-14Z1-a	-40.89563748	-40.977176666259766	Amidines	16
cd-4aZf-a	-90.46918974	-90.23980712890625	Amidines	16
cu-38Z5-a	-74.20838615	-74.32185363769531	Amidines	16
fe-4aZc-a	-90.78321929	-91.33854675292969	Amidines	16
ni-4aZc-a	-90.98338783	-90.97078704833984	Amidines	16
ni-4aZ4-a	-91.60713538	-91.7481689453125	Amidines	16
rh-4aZe-a	-91.11382166	-91.04035949707031	Amidines	16
ru-4aZc-a	-90.98109685	-91.07611083984375	Amidines	16
co-38Z8-a	-74.29458776	-74.75093841552734	Amidines	16
ni-4aZk-a	-90.6344764	-90.77291870117188	Amidines	16
4aZe	-89.76368235	-89.75809478759766	Amidines	16
os-26Z2-a	-58.75039005	-58.87739944458008	Amidines	16
rh-4aZ4-a	-91.6989742	-91.4863052368164	Amidines	16
ru-4aZo-a	-90.99306196	-91.30264282226562	Amidines	16
cd-4aZi-a	-89.99950935	-90.1159896850586	Amidines	16
ru-4aZ7-a	-91.34632494	-90.84345245361328	Amidines	16
ni-4aZe-a	-91.03895431	-91.06591033935547	Amidines	16
ru-4aZb-a	-91.67203274	-91.76695251464844	Amidines	16
co-4aZc-a	-90.80426066	-91.2821273803711	Amidines	16
ag-38Z6-a	-73.89291887	-74.01441955566406	Amidines	16
au-4aZd-a	-90.37765086	-90.30386352539062	Amidines	16
ag-26Z1-a	-57.28964774	-57.34508514404297	Amidines	16
ag-4aZ2-a	-90.64513756	-90.6083755493164	Amidines	16
fe-4aZe-a	-90.88311871	-91.2102279663086	Amidines	16
fe-4aZg-a	-90.85031131	-90.95564270019531	Amidines	16
cd-38Z6-a	-73.75733906	-73.85228729248047	Amidines	16
ni-4aZg-a	-90.82439501	-90.72942352294922	Amidines	16
cu-4aZi-a	-90.46718799	-90.57177734375	Amidines	16
ru-8a03-b	-111.62821156	-111.67547607421875	Aromatics	16
ru-7801-b	-95.01399916	-94.92497253417969	Aromatics	16
pt-6611-a	-84.48622488	-84.2191162109375	Aromatics	16
zn-55N1-b	-71.62510486	-71.79546356201172	Aromatics	16
pt-45N1-b	-64.14192309	-63.77096939086914	Aromatics	16
co-6611-a	-84.43830111	-84.41250610351562	Aromatics	16
ag-67N1-a	-88.93516647	-89.07764434814453	Aromatics	16
rh-55N1-a	-72.27581423	-72.93971252441406	Aromatics	16
rh-66S1-b	-82.64819552	-82.2628173828125	Aromatics	16
pd-8a02-b	-111.48985461	-111.42317199707031	Aromatics	16
zn-8a01-b	-110.01498228	-110.08638000488281	Aromatics	16
co-8a03-b	-111.06699073	-111.31616973876953	Aromatics	16
cd-4411-b	-56.77932047	-56.8516960144043	Aromatics	16
cu-8a02-b	-110.23867052	-110.45042419433594	Aromatics	16
co-45N1-a	-63.73281088	-63.65045928955078	Aromatics	16
cd-5601-a	-66.48251089	-66.70421600341797	Aromatics	16
cu-5601-b	-66.91495671	-67.33407592773438	Aromatics	16
ag-6601-b	-76.58352206	-76.51896667480469	Aromatics	16
fe-4411-a	-58.26800941	-57.95564651489258	Aromatics	16
zn-44S1-b	-54.61462148	-54.940216064453125	Aromatics	16
ag-6611-b	-83.37515558	-83.2618408203125	Aromatics	16
zn-6601-b	-76.45272563	-76.50041961669922	Aromatics	16
os-8a03-a	-111.64652462	-111.7057113647461	Aromatics	16
rh-44S1-b	-56.38340728	-56.72787857055664	Aromatics	16
pt-7801-b	-94.74972888	-94.51412200927734	Aromatics	16
cd-5601-b	-66.49235884	-66.80842590332031	Aromatics	16
cu-44S1-b	-54.85562996	-55.3897590637207	Aromatics	16
pd-44S1-b	-56.51098807	-56.33216857910156	Aromatics	16
os-6601-a	-78.2130687	-77.3774185180664	Aromatics	16
ag-5601-b	-66.6625084	-67.02296447753906	Aromatics	16
pt-66S1-a	-81.6120294	-81.72952270507812	Aromatics	16
rh-67N1-a	-90.53849963	-90.34303283691406	Aromatics	16
pt-5601-b	-68.39239545	-68.34880828857422	Aromatics	16
ni-7801-b	-94.65359506	-94.49061584472656	Aromatics	16
zn-6611-b	-83.24699729	-83.2744140625	Aromatics	16
co-6601-b	-77.8198287	-77.45353698730469	Aromatics	16
55N1	-71.34773032	-71.06309509277344	Aromatics	16
ni-8a03-b	-111.3494468	-111.3004379272461	Aromatics	16
zn-66S1-b	-80.40658377	-80.61809539794922	Aromatics	16
8a01	-109.57925815	-109.38436126708984	Aromatics	16
pd-6601-b	-77.72533686	-77.46388244628906	Aromatics	16
cd-44S1-b	-54.56875953	-54.64479446411133	Aromatics	16
ir-44S1-b	-56.11064384	-56.5057373046875	Aromatics	16
ni-4411-a	-57.69212486	-57.68619155883789	Aromatics	16
ru-44S1-b	-56.4248662	-56.49656295776367	Aromatics	16
pd-4411-a	-57.77588839	-57.81353759765625	Aromatics	16
fe-45N1-a	-64.17294641	-63.87102508544922	Aromatics	16
rh-45N1-a	-63.93325961	-63.570404052734375	Aromatics	16
au-7801-b	-93.40338217	-93.23194885253906	Aromatics	16
ag-6601-a	-76.51638542	-76.38275146484375	Aromatics	16
6611	-82.88044585	-82.70943450927734	Aromatics	16
rh-8a01-b	-111.76766187	-111.6302261352539	Aromatics	16
fe-6601-b	-78.06026931	-77.77287292480469	Aromatics	16
ir-8a01-b	-111.56465143	-111.69348907470703	Aromatics	16
ir-7801-b	-94.82768203	-94.8241958618164	Aromatics	16
co-7801-b	-94.46099356	-97.2022476196289	Aromatics	16
co-45N1-b	-63.73166314	-63.681766510009766	Aromatics	16
pd-6611-a	-84.91623727	-84.39115905761719	Aromatics	16
ir-66S1-a	-81.84831209	-82.30464935302734	Aromatics	16
co-8a01-b	-111.21273212	-111.5618667602539	Aromatics	16
cu-45N1-a	-63.04325073	-63.18696212768555	Aromatics	16
cu-8a01-b	-110.20034531	-110.51177978515625	Aromatics	16
cu-6601-b	-76.63576339	-77.03644561767578	Aromatics	16
ni-4411-b	-57.74696764	-57.768123626708984	Aromatics	16
cu-4411-a	-56.93820207	-57.013954162597656	Aromatics	16
zn-8a03-b	-110.03675468	-109.93303680419922	Aromatics	16
pt-8a01-a	-109.96330256	-111.05145263671875	Aromatics	16
zn-44S1-a	-54.60967222	-54.67434310913086	Aromatics	16
rh-8a03-b	-111.66327677	-111.40896606445312	Aromatics	16
cd-8a02-a	-109.92699502	-109.82881927490234	Aromatics	16
pd-8a03-b	-111.61329983	-111.35578918457031	Aromatics	16
cu-8a03-b	-110.24326236	-110.4892349243164	Aromatics	16
fe-44S1-a	-56.3597552	-56.018455505371094	Aromatics	16
ni-67N1-a	-90.22604153	-90.26597595214844	Aromatics	16
ni-6611-b	-84.59845784	-84.42608642578125	Aromatics	16
pt-a801-a	-122.39584868	-122.08780670166016	Aromatics	16
zn-87N1-a	-106.79147259	-106.64205932617188	Aromatics	16
ru-9801-a	-112.91224148	-113.04136657714844	Aromatics	16
os-87N2-a	-108.99681911	-108.93641662597656	Aromatics	16
pt-8611-a	-102.262617	-102.03555297851562	Aromatics	16
rh-97N2-a	-117.95660299	-117.92312622070312	Aromatics	16
zn-87N2-a	-106.46565769	-106.3409652709961	Aromatics	16
co-86S1-a	-100.46283021	-100.6497573852539	Aromatics	16
ag-a801-a	-120.49103716	-120.43278503417969	Aromatics	16
ir-87N2-a	-108.6783522	-108.67538452148438	Aromatics	16
co-9801-a	-112.50563344	-112.92312622070312	Aromatics	16
au-9802-a	-110.39279498	-110.44813537597656	Aromatics	16
rh-9802-a	-113.30077999	-112.7149887084961	Aromatics	16
cu-86S1-a	-98.89386696	-99.35345458984375	Aromatics	16
pd-87N2-a	-108.54472636	-108.25440216064453	Aromatics	16
ru-86S1-a	-101.19950889	-101.12249755859375	Aromatics	16
ni-87N2-a	-108.25941876	-108.47553253173828	Aromatics	16
pt-97N2-a	-117.1009318	-116.91006469726562	Aromatics	16
fe-86S2-a	-100.97419124	-100.90342712402344	Aromatics	16
pd-86S1-a	-101.11373749	-100.75347900390625	Aromatics	16
ru-97N2-a	-118.4339662	-117.81048583984375	Aromatics	16
os-86S1-a	-101.35588429	-101.2541275024414	Aromatics	16
pt-97N1-a	-117.42559201	-117.24102020263672	Aromatics	16
ag-87N2-a	-106.61071573	-106.70719909667969	Aromatics	16
zn-97N1-a	-115.59760193	-115.83740234375	Aromatics	16
zn-97N2-a	-115.57310049	-115.82066345214844	Aromatics	16
cd-87N1-a	-106.70908624	-106.15923309326172	Aromatics	16
cd-87N2-a	-106.38495407	-106.23101806640625	Aromatics	16
pd-9801-a	-113.07024697	-112.74948120117188	Aromatics	16
ir-97N2-a	-117.16529073	-117.55317687988281	Aromatics	16
ir-86S2-a	-101.25196156	-101.18196868896484	Aromatics	16
ni-87N1-a	-108.23289479	-108.50333404541016	Aromatics	16
cu-8612-a	-100.59000274	-101.11151885986328	Aromatics	16
cd-49_3-a	-92.6260228	-92.46290588378906	Carbamates	16
fe-49_1-a	-93.31999981	-93.40739440917969	Carbamates	16
rh-49_6-a	-92.48205853	-92.3414535522461	Carbamates	16
fe-37_1-a	-76.57491464	-76.5795669555664	Carbamates	16
cd-49_2-a	-92.46221677	-92.3695297241211	Carbamates	16
ni-37_4-a	-75.7672963	-75.71696472167969	Carbamates	16
ir-49_4-a	-93.00197322	-92.77372741699219	Carbamates	16
fe-37_3-a	-76.2480663	-76.11378479003906	Carbamates	16
cd-49_1-a	-92.50891467	-92.34547424316406	Carbamates	16
ag-49_8-a	-91.9205943	-91.92156982421875	Carbamates	16
co-49_6-a	-92.36427241	-92.45364379882812	Carbamates	16
rh-25_2-a	-59.44720079	-59.34624099731445	Carbamates	16
os-49_7-a	-92.79324872	-92.63800811767578	Carbamates	16
pd-49_7-a	-92.68977367	-92.48873138427734	Carbamates	16
os-37_1-a	-76.32243939	-76.36293029785156	Carbamates	16
rh-49_1-a	-93.19526809	-92.63092041015625	Carbamates	16
ir-25_2-a	-59.4589876	-59.479759216308594	Carbamates	16
zn-49_3-a	-92.69236144	-92.5958251953125	Carbamates	16
cd-37_2-a	-75.86722093	-75.7706069946289	Carbamates	16
pt-49_7-a	-92.66892414	-92.51508331298828	Carbamates	16
fe-49_5-a	-92.54537818	-92.92288208007812	Carbamates	16
49_6	-91.82062804	-91.71855926513672	Carbamates	16
zn-37_4-a	-75.49822072	-75.42512512207031	Carbamates	16
cu-25_2-a	-59.31891115	-59.35272979736328	Carbamates	16
co-37_2-a	-76.1860868	-76.16970825195312	Carbamates	16
49_3	-92.27569912	-92.17958068847656	Carbamates	16
zn-13_1-a	-42.75198826	-42.71641159057617	Carbamates	16
co-49_1-a	-92.87491036	-93.02810668945312	Carbamates	16
os-49_5-a	-92.75366134	-92.6806640625	Carbamates	16
cd-37_1-a	-75.79604285	-75.7379379272461	Carbamates	16
fe-49_4-a	-92.93003371	-92.67646789550781	Carbamates	16
pt-13_1-a	-42.95026984	-43.05146026611328	Carbamates	16
pt-49_5-a	-92.48381731	-92.39744567871094	Carbamates	16
os-37_3-a	-76.03590245	-76.04562377929688	Carbamates	16
49_4	-92.11251617	-91.98272705078125	Carbamates	16
ir-37_3-a	-75.83042891	-75.846923828125	Carbamates	16
cu-37_3-a	-75.70946894	-75.6328353881836	Carbamates	16
pd-49_1-a	-92.8704062	-92.94175720214844	Carbamates	16
ag-25_1-a	-59.16382761	-59.14322280883789	Carbamates	16
pt-49_4-a	-92.96812028	-92.75841522216797	Carbamates	16
cu-49_1-a	-92.74625431	-92.78169250488281	Carbamates	16
os-49_4-a	-93.09118346	-92.94750213623047	Carbamates	16
ir-49_7-a	-92.69845926	-92.45655822753906	Carbamates	16
zn-37_3-a	-75.54491096	-75.4725112915039	Carbamates	16
ni-37_3-a	-75.85651359	-76.03380584716797	Carbamates	16
cu-2201-a	-24.59210892	-24.47203826904297	$C_{x}H_{y}O_{(0,1)}$	16
ni-4804-a	-66.45182356	-66.46746826171875	$C_{x}H_{y}O_{(0,1)}$	16
au-2612-a	-47.28593656	-47.252567291259766	$C_{x}H_{y}O_{(0,1)}$	16
au-2411-a	-39.3732657	-39.23388671875	$C_{x}H_{y}O_{(0,1)}$	16
zn-2601-a	-40.69722109	-40.750160217285156	$C_{x}H_{y}O_{(0,1)}$	16
zn-2401-a	-32.1718506	-32.265281677246094	$C_{x}H_{y}O_{(0,1)}$	16
cd-3601-a	-48.95578934	-49.010807037353516	$C_{x}H_{y}O_{(0,1)}$	16
2612	-46.97414908	-47.02186965942383	$C_{x}H_{y}O_{(0,1)}$	16
cu-3401-a	-41.30925245	-41.4823112487793	$C_{x}H_{y}O_{(0,1)}$	16
ru-4803-a	-66.48529142	-66.79830169677734	$C_{x}H_{y}O_{(0,1)}$	16
zn-2201-a	-23.07952365	-23.378671646118164	$C_{x}H_{y}O_{(0,1)}$	16
cu-3811-a	-63.56430205	-63.60884475708008	$C_{x}H_{y}O_{(0,1)}$	16
3401	-39.86035688	-40.11959457397461	$C_{x}H_{y}O_{(0,1)}$	16
rh-4a01-a	-74.14348281	-74.31340789794922	$C_{x}H_{y}O_{(0,1)}$	16
ir-4804-a	-66.5770049	-66.76488494873047	$C_{x}H_{y}O_{(0,1)}$	16
ag-2401-a	-32.32111677	-32.31300735473633	$C_{x}H_{y}O_{(0,1)}$	16
ir-4a13-a	-80.74614917	-81.00946044921875	$C_{x}H_{y}O_{(0,1)}$	16
rh-4a14-a	-81.10058806	-80.99348449707031	$C_{x}H_{y}O_{(0,1)}$	16
fe-2601-a	-40.68944258	-40.99171829223633	$C_{x}H_{y}O_{(0,1)}$	16
ag-2601-a	-40.72409326	-40.65153121948242	$C_{x}H_{y}O_{(0,1)}$	16
ir-3801-a	-57.47462471	-57.52668762207031	$C_{x}H_{y}O_{(0,1)}$	16
ir-2411-a	-39.9059986	-39.78170394897461	$C_{x}H_{y}O_{(0,1)}$	16
fe-4804-a	-66.71921282	-66.80687713623047	$C_{x}H_{y}O_{(0,1)}$	16
au-4802-a	-65.8806697	-65.8282241821289	$C_{x}H_{y}O_{(0,1)}$	16
cd-4801-a	-65.53795717	-65.6519775390625	$C_{x}H_{y}O_{(0,1)}$	16
ag-3813-a	-64.11389342	-63.97934341430664	$C_{x}H_{y}O_{(0,1)}$	16
ag-3801-a	-57.39449423	-57.34980392456055	$C_{x}H_{y}O_{(0,1)}$	16
au-2201-a	-23.14828224	-23.111858367919922	$C_{x}H_{y}O_{(0,1)}$	16
ag-4811-b	-73.01966894	-72.87939453125	$C_{x}H_{y}O_{(0,1)}$	16
cd-3812-a	-63.80453831	-63.73268508911133	$C_{x}H_{y}O_{(0,1)}$	16
rh-2601-a	-40.75953452	-41.00676345825195	$C_{x}H_{y}O_{(0,1)}$	16
pd-4601-a	-57.8597885	-58.411190032958984	$C_{x}H_{y}O_{(0,1)}$	16
os-4804-a	-66.88382606	-66.77710723876953	$C_{x}H_{y}O_{(0,1)}$	16
cd-3801-a	-57.33218909	-57.19125747680664	$C_{x}H_{y}O_{(0,1)}$	16
au-4a14-a	-80.8504455	-80.66986083984375	$C_{x}H_{y}O_{(0,1)}$	16
os-4802-a	-66.58367693	-66.97367858886719	$C_{x}H_{y}O_{(0,1)}$	16
rh-4801-a	-66.52232528	-66.5427474975586	$C_{x}H_{y}O_{(0,1)}$	16
os-4a02-a	-74.0389916	-74.31623840332031	$C_{x}H_{y}O_{(0,1)}$	16
pt-2601-a	-40.77850316	-40.87593078613281	$C_{x}H_{y}O_{(0,1)}$	16
co-4801-a	-66.50903532	-66.20770263671875	$C_{x}H_{y}O_{(0,1)}$	16
pd-3801-a	-57.51234585	-57.537498474121094	$C_{x}H_{y}O_{(0,1)}$	16
ni-4a14-a	-81.08001707	-80.83998107910156	$C_{x}H_{y}O_{(0,1)}$	16
ni-4602-a	-59.29766564	-59.2125358581543	$C_{x}H_{y}O_{(0,1)}$	16
fe-3813-a	-64.30259792	-64.3975601196289	$C_{x}H_{y}O_{(0,1)}$	16
ni-4803-a	-66.35110458	-66.4725341796875	$C_{x}H_{y}O_{(0,1)}$	16
ag-4a13-a	-80.77883024	-80.65438842773438	$C_{x}H_{y}O_{(0,1)}$	16
pt-4811-b	-73.24456654	-73.20313262939453	$C_{x}H_{y}O_{(0,1)}$	16
cd-3813-a	-63.97592507	-63.867618560791016	$C_{x}H_{y}O_{(0,1)}$	16
co-2612-a	-47.47327736	-47.48842239379883	$C_{x}H_{y}O_{(0,1)}$	16
co-2201-a	-25.87697712	-25.506580352783203	$C_{x}H_{y}O_{(0,1)}$	16
ru-3812-a	-64.26225748	-64.23329162597656	$C_{x}H_{y}O_{(0,1)}$	16
pd-4803-a	-66.55961638	-66.57875061035156	$C_{x}H_{y}O_{(0,1)}$	16
fe-4601-a	-59.75798182	-58.09423065185547	$C_{x}H_{y}O_{(0,1)}$	16
ag-4802-a	-65.84280804	-65.96940612792969	$C_{x}H_{y}O_{(0,1)}$	16
2601	-40.56967816	-40.47496032714844	$C_{x}H_{y}O_{(0,1)}$	16
ir-4a02-a	-74.10501076	-74.23834228515625	$C_{x}H_{y}O_{(0,1)}$	16
ag-4803-a	-65.81717496	-65.93016052246094	$C_{x}H_{y}O_{(0,1)}$	16
zn-1211-a	-22.28187639	-22.39877700805664	$C_{x}H_{y}O_{(0,1)}$	16
co-4601-a	-59.32084643	-58.34519577026367	$C_{x}H_{y}O_{(0,1)}$	16
ir-3601-a	-49.90962262	-50.05220031738281	$C_{x}H_{y}O_{(0,1)}$	16
co-2601-a	-40.68740792	-40.80885696411133	$C_{x}H_{y}O_{(0,1)}$	16
rh-3801-a	-57.45985356	-57.72621536254883	$C_{x}H_{y}O_{(0,1)}$	16
pt-2411-a	-39.71445204	-39.58613204956055	$C_{x}H_{y}O_{(0,1)}$	16
pt-4a14-a	-81.0677863	-80.92726135253906	$C_{x}H_{y}O_{(0,1)}$	16
cu-2612-a	-47.41887524	-47.41444778442383	$C_{x}H_{y}O_{(0,1)}$	16
4a13	-80.32768712	-80.36668395996094	$C_{x}H_{y}O_{(0,1)}$	16
fe-4811-b	-73.45416684	-72.98330688476562	$C_{x}H_{y}O_{(0,1)}$	16
rh-3601-a	-49.93225815	-49.917457580566406	$C_{x}H_{y}O_{(0,1)}$	16
os-4803-a	-66.58601156	-66.75515747070312	$C_{x}H_{y}O_{(0,1)}$	16
rh-3811-a	-63.70697633	-63.96138381958008	$C_{x}H_{y}O_{(0,1)}$	16
ni-3812-a	-64.18423845	-64.00082397460938	$C_{x}H_{y}O_{(0,1)}$	16
ru-3811-a	-63.74803792	-63.88471221923828	$C_{x}H_{y}O_{(0,1)}$	16
ru-3801-a	-57.42680325	-57.585060119628906	$C_{x}H_{y}O_{(0,1)}$	16
ag-4602-a	-56.783891	-56.92213821411133	$C_{x}H_{y}O_{(0,1)}$	16
pd-3401-a	-42.30111404	-42.161216735839844	$C_{x}H_{y}O_{(0,1)}$	16
4811	-72.36997203	-72.28108215332031	$C_{x}H_{y}O_{(0,1)}$	16
fe-4812-a	-73.7382169	-73.39054870605469	$C_{x}H_{y}O_{(0,1)}$	16
ir-3611-a	-56.1417604	-56.10028076171875	$C_{x}H_{y}O_{(0,1)}$	16
rh-4812-a	-72.99642394	-73.20064544677734	$C_{x}H_{y}O_{(0,1)}$	16
ir-4811-a	-72.80706323	-72.7192611694336	$C_{x}H_{y}O_{(0,1)}$	16
ag-3611-a	-56.03715727	-55.93690872192383	$C_{x}H_{y}O_{(0,1)}$	16
pt-4a11-a	-80.52737352	-80.37001037597656	$C_{x}H_{y}O_{(0,1)}$	16
pd-3611-a	-56.23439116	-56.43284606933594	$C_{x}H_{y}O_{(0,1)}$	16
ag-4812-a	-72.73102004	-72.64933013916016	$C_{x}H_{y}O_{(0,1)}$	16
fe-4811-a	-73.69094112	-73.50064849853516	$C_{x}H_{y}O_{(0,1)}$	16
ni-4a12-a	-80.3621706	-80.39867401123047	$C_{x}H_{y}O_{(0,1)}$	16
pd-4811-a	-72.91120861	-73.0732421875	$C_{x}H_{y}O_{(0,1)}$	16
cu-4812-a	-72.80607324	-72.83853912353516	$C_{x}H_{y}O_{(0,1)}$	16
os-4a12-a	-80.48699418	-80.51473999023438	$C_{x}H_{y}O_{(0,1)}$	16
ru-4812-a	-73.03584435	-73.17009735107422	$C_{x}H_{y}O_{(0,1)}$	16
cu-4bN2-a	-86.62226971	-86.71573638916016	$C_{x}H_{y}N$	16
cu-49N4-a	-78.00187556	-78.0925521850586	$C_{x}H_{y}N$	16
ag-25N1-a	-44.85432121	-44.948814392089844	$C_{x}H_{y}N$	16
au-49N1-a	-78.11444376	-78.10617065429688	$C_{x}H_{y}N$	16
4bN3	-85.71219543	-85.941650390625	$C_{x}H_{y}N$	16
ag-4bN1-a	-86.3375343	-86.2500991821289	$C_{x}H_{y}N$	16
os-27N1-a	-53.8556044	-53.956932067871094	$C_{x}H_{y}N$	16
ni-27N1-a	-53.50750747	-53.56751251220703	$C_{x}H_{y}N$	16
cd-49Na-a	-77.8820111	-77.93891143798828	$C_{x}H_{y}N$	16
cu-39N2-a	-69.94175547	-70.07034301757812	$C_{x}H_{y}N$	16
cu-37N2-a	-61.37680585	-61.512237548828125	$C_{x}H_{y}N$	16
rh-39N4-a	-69.6637705	-69.77487182617188	$C_{x}H_{y}N$	16
pd-39N4-a	-69.70838075	-69.68978881835938	$C_{x}H_{y}N$	16
ag-39N1-a	-69.68649365	-69.59488677978516	$C_{x}H_{y}N$	16
ru-49N3-a	-78.45188082	-78.41470336914062	$C_{x}H_{y}N$	16
39N2	-69.10261853	-69.2526626586914	$C_{x}H_{y}N$	16
4bN2	-85.69989968	-85.95861053466797	$C_{x}H_{y}N$	16
ru-49N6-a	-78.60065057	-78.54391479492188	$C_{x}H_{y}N$	16
zn-39N4-a	-69.14423191	-68.69518280029297	$C_{x}H_{y}N$	16
ag-4bN5-a	-85.99098495	-86.1424560546875	$C_{x}H_{y}N$	16
pd-39N3-a	-69.95247775	-69.93606567382812	$C_{x}H_{y}N$	16
zn-25N2-a	-44.42395915	-44.3767204284668	$C_{x}H_{y}N$	16
cd-27N1-a	-52.83708099	-52.72875213623047	$C_{x}H_{y}N$	16
os-4bN5-a	-86.69120329	-86.8079833984375	$C_{x}H_{y}N$	16
fe-49N9-a	-79.03860406	-79.14892578125	$C_{x}H_{y}N$	16
ru-4bN1-a	-86.93244321	-86.89541625976562	$C_{x}H_{y}N$	16
zn-27N2-a	-52.69490212	-52.454803466796875	$C_{x}H_{y}N$	16
fe-4bN6-a	-86.34121574	-86.30364227294922	$C_{x}H_{y}N$	16
ni-37N3-a	-61.86431333	-61.78951644897461	$C_{x}H_{y}N$	16
ir-4bN4-a	-87.17383536	-87.32347869873047	$C_{x}H_{y}N$	16
cd-4bN7-a	-85.63065028	-85.6107406616211	$C_{x}H_{y}N$	16
ir-37N2-a	-61.93682768	-61.97225570678711	$C_{x}H_{y}N$	16
cd-39N4-a	-69.01195629	-69.00039672851562	$C_{x}H_{y}N$	16
zn-37N3-a	-61.27098956	-61.25022506713867	$C_{x}H_{y}N$	16
pt-49N9-a	-79.23043804	-79.21684265136719	$C_{x}H_{y}N$	16
pd-49N9-a	-79.08581077	-79.09133911132812	$C_{x}H_{y}N$	16
cu-15N1-a	-36.5422288	-36.54481887817383	$C_{x}H_{y}N$	16
rh-25N2-a	-45.12404481	-45.455108642578125	$C_{x}H_{y}N$	16
au-4bN2-a	-86.489723	-86.3228988647461	$C_{x}H_{y}N$	16
zn-39N1-a	-69.62218044	-69.52967071533203	$C_{x}H_{y}N$	16
rh-49N8-a	-78.34603521	-78.66466522216797	$C_{x}H_{y}N$	16
ir-39N3-a	-70.03672242	-70.05521392822266	$C_{x}H_{y}N$	16
os-49N8-a	-78.54230101	-78.77156829833984	$C_{x}H_{y}N$	16
cd-39N1-a	-69.47647689	-69.34877014160156	$C_{x}H_{y}N$	16
37N5	-61.16230378	-61.12138366699219	$C_{x}H_{y}N$	16
pt-4bN1-a	-87.09545855	-87.20304107666016	$C_{x}H_{y}N$	16
cu-37N4-a	-60.94101382	-61.519142150878906	$C_{x}H_{y}N$	16
rh-37N2-a	-61.82876624	-62.01533508300781	$C_{x}H_{y}N$	16
13N1	-27.42006704	-27.364030838012695	$C_{x}H_{y}N$	16
cd-13N1-a	-27.7312022	-27.84185218811035	$C_{x}H_{y}N$	16
au-4bN3-a	-86.49210618	-86.29546356201172	$C_{x}H_{y}N$	16
ag-4bN7-a	-85.77037426	-85.84577178955078	$C_{x}H_{y}N$	16
cd-49N5-a	-77.800366	-77.75990295410156	$C_{x}H_{y}N$	16
zn-49N3-a	-77.76870601	-77.6489028930664	$C_{x}H_{y}N$	16
rh-15N1-a	-36.92403574	-36.68838882446289	$C_{x}H_{y}N$	16
ru-49N7-a	-78.45041998	-78.53199005126953	$C_{x}H_{y}N$	16
zn-39N3-a	-69.33929978	-69.21483612060547	$C_{x}H_{y}N$	16
au-49N3-a	-77.86938615	-77.84351348876953	$C_{x}H_{y}N$	16
au-39N3-a	-69.43635252	-69.4259033203125	$C_{x}H_{y}N$	16
cu-37N3-a	-61.52120245	-61.566829681396484	$C_{x}H_{y}N$	16
ru-37N3-a	-61.94425372	-61.87245178222656	$C_{x}H_{y}N$	16
ag-49N7-a	-77.97405522	-77.95038604736328	$C_{x}H_{y}N$	16
ru-25N1-a	-45.918913	-46.2144889831543	$C_{x}H_{y}N$	16
os-4bN2-a	-87.26059806	-87.26309204101562	$C_{x}H_{y}N$	16
cd-4bN6-a	-85.85660524	-85.80219268798828	$C_{x}H_{y}N$	16
cu-49N2-a	-78.41707502	-78.62455749511719	$C_{x}H_{y}N$	16
cu-25N2-a	-44.68843381	-44.77312088012695	$C_{x}H_{y}N$	16
cu-13N1-a	-28.01489036	-28.52584457397461	$C_{x}H_{y}N$	16
au-37N4-a	-60.25196177	-60.924129486083984	$C_{x}H_{y}N$	16
rh-49N9-a	-79.12126089	-79.03799438476562	$C_{x}H_{y}N$	16
rh-13N1-a	-28.69612691	-28.63966941833496	$C_{x}H_{y}N$	16
pd-49N2-a	-78.7848834	-78.96399688720703	$C_{x}H_{y}N$	16
ir-49N9-a	-79.25647495	-79.22137451171875	$C_{x}H_{y}N$	16
cd-49N7-a	-77.80919488	-77.71137237548828	$C_{x}H_{y}N$	16
ag-49N2-a	-78.16651629	-78.20023345947266	$C_{x}H_{y}N$	16
pt-25N2-a	-45.20675776	-45.32289505004883	$C_{x}H_{y}N$	16
os-39N3-a	-70.10972899	-70.1006851196289	$C_{x}H_{y}N$	16
zn-4bN7-a	-85.74221504	-85.45006561279297	$C_{x}H_{y}N$	16
pd-25N1-a	-45.47848778	-45.75096130371094	$C_{x}H_{y}N$	16
pd-4bN2-a	-87.02942649	-87.06233215332031	$C_{x}H_{y}N$	16
fe-49N1-a	-79.25466252	-79.38264465332031	$C_{x}H_{y}N$	16
cd-4bN3-a	-86.20645658	-86.06372833251953	$C_{x}H_{y}N$	16
cd-49N9-a	-78.17240153	-78.13470458984375	$C_{x}H_{y}N$	16
ag-25N2-a	-44.46911345	-44.557525634765625	$C_{x}H_{y}N$	16
co-49N6-a	-78.42572855	-78.50179290771484	$C_{x}H_{y}N$	16
ir-4bN6-a	-86.73791239	-86.74189758300781	$C_{x}H_{y}N$	16
49N1	-77.51620218	-77.45259094238281	$C_{x}H_{y}N$	16
co-15N1-a	-36.67330099	-36.563690185546875	$C_{x}H_{y}N$	16
ni-37N5-a	-62.38613782	-62.40227508544922	$C_{x}H_{y}N$	16
rh-37N5-a	-62.48919042	-62.71800231933594	$C_{x}H_{y}N$	16
pt-13N1-a	-28.61666311	-28.516986846923828	$C_{x}H_{y}N$	16
4bN1	-85.58634468	-85.65276336669922	$C_{x}H_{y}N$	16
ir-39N2-a	-70.49819533	-70.49810028076172	$C_{x}H_{y}N$	16
49N7	-77.39302319	-77.32003021240234	$C_{x}H_{y}N$	16
zn-37N2-a	-61.11436972	-61.00626754760742	$C_{x}H_{y}N$	16
cu-49N1-a	-78.32945999	-78.42456817626953	$C_{x}H_{y}N$	16
co-26S2-a	-45.33665699	-45.989437103271484	$C_{x}H_{y}S$	16
26S2	-44.25900363	-44.46116638183594	$C_{x}H_{y}S$	16
zn-48S1-a	-70.30346386	-70.39441680908203	$C_{x}H_{y}S$	16
rh-36S1-a	-55.62451358	-55.59539794921875	$C_{x}H_{y}S$	16
zn-4aS3-a	-78.00098933	-78.03684997558594	$C_{x}H_{y}S$	16
fe-36S1-a	-55.66384891	-55.63542938232422	$C_{x}H_{y}S$	16
pt-4aS2-a	-79.06983821	-79.02423095703125	$C_{x}H_{y}S$	16
fe-14S1-a	-28.8197333	-28.976533889770508	$C_{x}H_{y}S$	16
cd-4aS5-a	-77.93262719	-77.69401550292969	$C_{x}H_{y}S$	16
co-4aS1-a	-78.73868886	-78.8074722290039	$C_{x}H_{y}S$	16
au-36S2-a	-53.93524635	-53.93423080444336	$C_{x}H_{y}S$	16
au-4aS4-a	-78.30048346	-78.3493881225586	$C_{x}H_{y}S$	16
36S1	-52.66295032	-52.93376159667969	$C_{x}H_{y}S$	16
4aS6	-77.46949802	-77.56399536132812	$C_{x}H_{y}S$	16
au-4aS5-a	-78.28802321	-78.00677490234375	$C_{x}H_{y}S$	16
cd-4aS3-a	-77.92426857	-77.86912536621094	$C_{x}H_{y}S$	16
cd-38S2-a	-61.18866301	-61.56595230102539	$C_{x}H_{y}S$	16
rh-26S1-a	-45.56569241	-45.79965591430664	$C_{x}H_{y}S$	16
zn-26S2-a	-44.73245222	-44.84541702270508	$C_{x}H_{y}S$	16
co-24S1-a	-38.67993007	-38.84200668334961	$C_{x}H_{y}S$	16
fe-26S2-a	-45.64999834	-46.417755126953125	$C_{x}H_{y}S$	16
4aS2	-77.5875646	-77.73957061767578	$C_{x}H_{y}S$	16
ni-36S1-a	-55.34221189	-55.40239715576172	$C_{x}H_{y}S$	16
cu-48S2-a	-71.04484985	-71.11553955078125	$C_{x}H_{y}S$	16
fe-4aS5-a	-78.97032286	-78.8536148071289	$C_{x}H_{y}S$	16
ru-38S3-a	-62.22004224	-62.27483367919922	$C_{x}H_{y}S$	16
os-4aS4-a	-79.03358197	-79.1527099609375	$C_{x}H_{y}S$	16
pd-14S1-a	-28.89260437	-28.85896110534668	$C_{x}H_{y}S$	16
ni-48S3-a	-72.08398616	-72.25006866455078	$C_{x}H_{y}S$	16
ru-12S1-a	-22.32455119	-22.558547973632812	$C_{x}H_{y}S$	16
ag-4aS6-a	-78.19783508	-77.98866271972656	$C_{x}H_{y}S$	16
ru-4aS4-a	-78.86937429	-79.06033325195312	$C_{x}H_{y}S$	16
cd-26S2-a	-44.63821492	-44.78862380981445	$C_{x}H_{y}S$	16
pt-4aS3-a	-79.05435787	-78.98273468017578	$C_{x}H_{y}S$	16
ni-24S1-a	-38.78709592	-38.958065032958984	$C_{x}H_{y}S$	16
pd-26S2-a	-45.67721242	-45.89284896850586	$C_{x}H_{y}S$	16
co-38S1-a	-61.91808039	-62.154335021972656	$C_{x}H_{y}S$	16
rh-38S2-a	-62.40892092	-62.53335952758789	$C_{x}H_{y}S$	16
ni-14S1-a	-28.72400203	-28.857120513916016	$C_{x}H_{y}S$	16
ni-4aS6-a	-78.83273446	-78.68816375732422	$C_{x}H_{y}S$	16
zn-4aS2-a	-78.02890681	-78.08802795410156	$C_{x}H_{y}S$	16
ag-36S2-a	-53.71744093	-53.802085876464844	$C_{x}H_{y}S$	16
12S1	-19.12496053	-19.38027000427246	$C_{x}H_{y}S$	16
os-14S1-a	-29.00273474	-29.059085845947266	$C_{x}H_{y}S$	16
4aS3	-77.58598133	-77.74369812011719	$C_{x}H_{y}S$	16
ru-36S2-a	-55.75159077	-55.96998977661133	$C_{x}H_{y}S$	16
ag-26S2-a	-44.89061919	-44.993736267089844	$C_{x}H_{y}S$	16
zn-38S3-a	-61.37803835	-61.38567352294922	$C_{x}H_{y}S$	16
co-4aS4-a	-78.66977873	-78.76722717285156	$C_{x}H_{y}S$	16
ir-38S2-a	-62.25805381	-62.789066314697266	$C_{x}H_{y}S$	16
fe-12S1-a	-22.37074688	-22.363096237182617	$C_{x}H_{y}S$	16
zn-48S2-a	-70.33598413	-70.43360137939453	$C_{x}H_{y}S$	16
ag-38S2-a	-61.37666444	-61.65713119506836	$C_{x}H_{y}S$	16
ni-12S1-a	-22.06184579	-22.224206924438477	$C_{x}H_{y}S$	16
cd-36S2-a	-53.49863495	-53.59769058227539	$C_{x}H_{y}S$	16
zn-4aS6-a	-78.04994106	-77.99115753173828	$C_{x}H_{y}S$	16
os-24S1-a	-39.25259871	-39.365509033203125	$C_{x}H_{y}S$	16
ni-3632-a	-69.95655207	-70.00167846679688	$C_{x}H_{y}O_{(2,3)}$	16
au-4821-a	-80.16632658	-80.0623550415039	$C_{x}H_{y}O_{(2,3)}$	16
zn-4821-a	-80.12104627	-80.08090209960938	$C_{x}H_{y}O_{(2,3)}$	16
rh-2431-a	-53.64765041	-53.51569366455078	$C_{x}H_{y}O_{(2,3)}$	16
cu-4824-a	-79.92801011	-79.833740234375	$C_{x}H_{y}O_{(2,3)}$	16
ru-4825-a	-80.27989398	-80.26163482666016	$C_{x}H_{y}O_{(2,3)}$	16
pd-4832-a	-87.2792606	-87.13262939453125	$C_{x}H_{y}O_{(2,3)}$	16
rh-4822-a	-80.32090054	-80.32312774658203	$C_{x}H_{y}O_{(2,3)}$	16
pt-4823-a	-79.86033599	-79.80609130859375	$C_{x}H_{y}O_{(2,3)}$	16
co-4823-a	-79.84952455	-79.93616485595703	$C_{x}H_{y}O_{(2,3)}$	16
au-2422-a	-46.30734318	-46.30351257324219	$C_{x}H_{y}O_{(2,3)}$	16
cd-4826-a	-79.84515865	-79.69473266601562	$C_{x}H_{y}O_{(2,3)}$	16
cd-1231-a	-37.38241701	-37.39377212524414	$C_{x}H_{y}O_{(2,3)}$	16
ni-1231-a	-37.74507463	-37.82714080810547	$C_{x}H_{y}O_{(2,3)}$	16
cu-1221-a	-30.02817665	-30.015579223632812	$C_{x}H_{y}O_{(2,3)}$	16
ag-1231-a	-37.45847347	-37.44778060913086	$C_{x}H_{y}O_{(2,3)}$	16
cu-3622-a	-63.13484338	-63.02743148803711	$C_{x}H_{y}O_{(2,3)}$	16
cd-4822-a	-80.07408033	-79.91682434082031	$C_{x}H_{y}O_{(2,3)}$	16
os-4825-a	-80.4247754	-80.29257202148438	$C_{x}H_{y}O_{(2,3)}$	16
cu-3621-a	-63.60530618	-63.49748229980469	$C_{x}H_{y}O_{(2,3)}$	16
cu-4823-a	-79.80174568	-79.7208480834961	$C_{x}H_{y}O_{(2,3)}$	16
cd-2431-a	-53.47675547	-53.4105224609375	$C_{x}H_{y}O_{(2,3)}$	16
au-1221-a	-29.94998341	-30.000356674194336	$C_{x}H_{y}O_{(2,3)}$	16
ir-1231-a	-37.72778548	-37.7051887512207	$C_{x}H_{y}O_{(2,3)}$	16
rh-3632-a	-69.93787147	-69.8008804321289	$C_{x}H_{y}O_{(2,3)}$	16
co-4832-a	-87.19141451	-87.26282501220703	$C_{x}H_{y}O_{(2,3)}$	16
fe-3631-a	-70.73684923	-70.72309875488281	$C_{x}H_{y}O_{(2,3)}$	16
au-4824-a	-79.88091416	-79.7486343383789	$C_{x}H_{y}O_{(2,3)}$	16
ni-3631-a	-70.72064042	-70.70931243896484	$C_{x}H_{y}O_{(2,3)}$	16
ir-4826-a	-80.11938727	-80.09974670410156	$C_{x}H_{y}O_{(2,3)}$	16
pd-4825-a	-80.25712182	-80.24526977539062	$C_{x}H_{y}O_{(2,3)}$	16
ir-2431-a	-53.60434548	-53.49123764038086	$C_{x}H_{y}O_{(2,3)}$	16
ni-4821-a	-80.41062377	-80.46053314208984	$C_{x}H_{y}O_{(2,3)}$	16
rh-4833-a	-86.61086974	-86.6138916015625	$C_{x}H_{y}O_{(2,3)}$	16
ni-2421-a	-47.08158474	-46.96260070800781	$C_{x}H_{y}O_{(2,3)}$	16
zn-3631-a	-70.34381669	-70.27533721923828	$C_{x}H_{y}O_{(2,3)}$	16
ni-4833-a	-86.65142432	-86.63186645507812	$C_{x}H_{y}O_{(2,3)}$	16
pt-2421-a	-46.93698347	-46.922115325927734	$C_{x}H_{y}O_{(2,3)}$	16
ir-2422-a	-46.50255616	-46.49207305908203	$C_{x}H_{y}O_{(2,3)}$	16
os-1221-a	-30.2684715	-30.30010414123535	$C_{x}H_{y}O_{(2,3)}$	16
pt-2431-a	-53.60288158	-53.49027633666992	$C_{x}H_{y}O_{(2,3)}$	16
fe-4821-a	-80.36179706	-80.75311279296875	$C_{x}H_{y}O_{(2,3)}$	16
co-4824-a	-79.90977532	-80.09138488769531	$C_{x}H_{y}O_{(2,3)}$	16
ni-3621-a	-63.66126269	-63.54551696777344	$C_{x}H_{y}O_{(2,3)}$	16
ni-3622-a	-63.25084902	-63.237388610839844	$C_{x}H_{y}O_{(2,3)}$	16
4826	-79.56987925	-79.48408508300781	$C_{x}H_{y}O_{(2,3)}$	16
os-4821-a	-80.52465578	-80.57490539550781	$C_{x}H_{y}O_{(2,3)}$	16
co-3623-a	-63.43682787	-63.43729782104492	$C_{x}H_{y}O_{(2,3)}$	16
zn-1231-a	-37.4337776	-37.41161346435547	$C_{x}H_{y}O_{(2,3)}$	16
cd-4825-a	-79.95899726	-79.8522720336914	$C_{x}H_{y}O_{(2,3)}$	16
au-3631-a	-70.36747423	-70.27350616455078	$C_{x}H_{y}O_{(2,3)}$	16
ru-4832-a	-87.26635991	-87.28457641601562	$C_{x}H_{y}O_{(2,3)}$	16
1221	-29.73755935	-26.084951400756836	$C_{x}H_{y}O_{(2,3)}$	16
4825	-79.68363659	-79.53211212158203	$C_{x}H_{y}O_{(2,3)}$	16
fe-2421-a	-46.98915065	-47.29397964477539	$C_{x}H_{y}O_{(2,3)}$	16
ag-4831-a	-87.06868375	-86.9708251953125	$C_{x}H_{y}O_{(2,3)}$	16
cu-4821-a	-80.25721585	-80.27667236328125	$C_{x}H_{y}O_{(2,3)}$	16
ru-25Y2-a	-51.2120783	-51.48813247680664	Oximes	16
ni-49Y2-a	-84.30900349	-84.43399047851562	Oximes	16
pd-25Y1-a	-51.06535756	-51.14247131347656	Oximes	16
zn-25Y2-a	-50.47537153	-50.64908981323242	Oximes	16
37Y3	-66.76108706	-66.80736541748047	Oximes	16
ni-49Y6-a	-84.2458255	-84.3814926147461	Oximes	16
zn-13Y1-a	-33.59995651	-33.776248931884766	Oximes	16
rh-25Y2-a	-50.9399616	-51.14030838012695	Oximes	16
os-49Y6-a	-84.56931685	-84.7640380859375	Oximes	16
ag-37Y1-a	-66.92167924	-67.09896087646484	Oximes	16
au-37Y2-a	-67.09922361	-67.26263427734375	Oximes	16
fe-49Y4-a	-84.24096806	-84.38765716552734	Oximes	16
cu-49Y2-a	-83.97221257	-84.20415496826172	Oximes	16
pt-49Y6-a	-84.1277826	-84.18151092529297	Oximes	16
ru-49Y6-a	-84.54390801	-84.8522720336914	Oximes	16
rh-49Y2-a	-84.38601697	-84.78947448730469	Oximes	16
rh-49Y5-a	-84.02695083	-84.41786193847656	Oximes	16
ru-37Y2-a	-67.81640888	-68.07695007324219	Oximes	16
rh-25Y1-a	-51.09010362	-50.82774353027344	Oximes	16
ir-49Y1-a	-84.4997587	-84.57579040527344	Oximes	16
25Y2	-49.94694248	-50.06056213378906	Oximes	16
37Y1	-66.52941973	-66.62043762207031	Oximes	16
cu-49Y5-a	-83.87384044	-84.03766632080078	Oximes	16
49Y3	-83.17086882	-83.30536651611328	Oximes	16
ag-49Y6-a	-83.83485195	-83.980224609375	Oximes	16
ru-49Y2-a	-84.37433604	-84.64061737060547	Oximes	16
co-49Y4-a	-84.21866717	-84.6794204711914	Oximes	16
au-25Y1-a	-50.48919564	-50.68574523925781	Oximes	16
ru-13Y1-a	-34.44897905	-34.84656524658203	Oximes	16
49Y2	-82.99684645	-83.27816009521484	Oximes	16
zn-49Y1-a	-83.77011414	-83.85275268554688	Oximes	16
zn-49Y4-a	-83.67036886	-83.9365463256836	Oximes	16
os-25Y2-a	-51.24864852	-51.464439392089844	Oximes	16
pd-49Y4-a	-84.27417441	-84.30833435058594	Oximes	16
au-49Y6-a	-83.82708565	-83.89543151855469	Oximes	16
13Y1	-33.13580814	-33.19239807128906	Oximes	16
ir-49X1-a	-85.81257702	-85.85428619384766	Amides	7
zn-25X2-a	-52.56926102	-52.470394134521484	Amides	7
25X2	-52.15327434	-52.022727966308594	Amides	7
fe-37X4-a	-69.61865113	-69.51435852050781	Amides	7
ru-25X2-a	-53.02685971	-53.02052307128906	Amides	7
zn-49X2-a	-85.40542135	-85.35679626464844	Amides	7
os-49X5-a	-85.79854	-85.96246337890625	Amides	7
zn-37X3-a	-68.52291509	-68.49503326416016	Amides	7
ag-49X3-a	-85.89683967	-85.715576171875	Amides	7
cd-37X4-a	-68.88005615	-68.70282745361328	Amides	7
cd-25X1-a	-51.98296691	-51.93376541137695	Amides	7
os-49X1-a	-85.96365471	-86.06951904296875	Amides	7
ru-49X6-a	-86.22726913	-86.15873718261719	Amides	7
ag-49X4-a	-85.88723524	-85.86611938476562	Amides	7
zn-49X7-a	-85.57698381	-85.4217300415039	Amides	7
co-49X6-a	-85.93907013	-85.9461669921875	Amides	7
os-49X6-a	-86.52287297	-86.29422760009766	Amides	7
zn-49X3-a	-85.85211322	-85.77491760253906	Amides	7
cu-49X7-a	-85.59496346	-85.47295379638672	Amides	7
ag-37X4-a	-68.98033252	-68.8760757446289	Amides	7
ni-37X4-a	-69.0652307	-68.97978210449219	Amides	7
fe-37X1-a	-69.41206541	-69.2762680053711	Amides	7
rh-37X4-a	-69.1405935	-69.30835723876953	Amides	7
cu-13X1-a	-35.84506026	-35.77105712890625	Amides	7
ag-25X1-a	-52.08352087	-52.080142974853516	Amides	7
os-37X1-a	-69.20621691	-69.259765625	Amides	7
rh-49X5-a	-85.47944653	-85.68976593017578	Amides	7
os-25X2-a	-53.15041275	-53.20792770385742	Amides	7
ir-25X2-a	-52.97023049	-53.0323371887207	Amides	7
os-49X8-a	-85.74341547	-85.77029418945312	Amides	7
cd-49X6-a	-85.58955684	-85.47444152832031	Amides	7
ni-49X5-a	-85.49352808	-85.57686614990234	Amides	7
cd-13X1-a	-35.62043804	-35.713157653808594	Amides	7
ir-37X2-a	-69.59463915	-69.63877868652344	Amides	7
au-37X3-a	-68.57693787	-68.64405822753906	Amides	7
au-13X1-a	-35.58435439	-35.795284271240234	Amides	7
au-37X4-a	-68.9574323	-68.88935089111328	Amides	7
rh-37X1-a	-69.05946853	-69.07955932617188	Amides	7
pt-37X1-a	-69.00878058	-69.034912109375	Amides	7
ni-37X1-a	-69.05933444	-69.11896514892578	Amides	7
ni-25X1-a	-52.21736856	-52.15340805053711	Amides	7
pt-49X3-a	-86.20384565	-86.14972686767578	Amides	7
49X1	-85.09142633	-85.02262878417969	Amides	7
zn-37X1-a	-68.73262979	-68.73868560791016	Amides	7
pt-37X2-a	-69.50203584	-69.4648208618164	Amides	7
rh-4aZ1-a	-91.34517465	-91.18596649169922	Amidines	7
pd-4aZf-a	-91.21592979	-91.1552734375	Amidines	7
fe-38Z5-a	-74.87585673	-74.52156829833984	Amidines	7
ni-4aZl-a	-90.68898295	-90.55094146728516	Amidines	7
pd-4aZ5-a	-91.25739587	-91.19166564941406	Amidines	7
zn-4aZe-a	-90.36629457	-90.37718200683594	Amidines	7
os-38Z5-a	-75.09906452	-75.0123519897461	Amidines	7
ru-26Z4-a	-57.73715011	-57.568145751953125	Amidines	7
pt-4aZa-a	-91.23531261	-91.13060760498047	Amidines	7
ag-4aZl-a	-89.81188304	-89.90096282958984	Amidines	7
pd-4aZg-a	-90.93023029	-90.88671112060547	Amidines	7
ir-4aZn-a	-91.1328103	-90.953125	Amidines	7
os-38Z8-a	-74.71709244	-74.73454284667969	Amidines	7
pd-4aZm-a	-90.45305623	-90.36405944824219	Amidines	7
cu-38Z1-a	-74.29566478	-74.27729797363281	Amidines	7
ru-26Z2-a	-58.48154171	-58.53977966308594	Amidines	7
au-38Z3-a	-74.03100842	-73.99844360351562	Amidines	7
ru-38Z6-a	-74.41412009	-74.2488021850586	Amidines	7
rh-26Z2-a	-58.47225978	-58.364952087402344	Amidines	7
38Z6	-73.31321823	-73.2091064453125	Amidines	7
cu-4aZ7-a	-90.46891482	-90.52674865722656	Amidines	7
zn-4aZ1-a	-90.70963606	-90.8231201171875	Amidines	7
pd-26Z1-a	-58.01085347	-58.04827880859375	Amidines	7
ag-4aZf-a	-90.64529426	-90.65434265136719	Amidines	7
co-4aZe-a	-90.78000697	-90.96000671386719	Amidines	7
fe-4aZ1-a	-91.5924355	-91.1939468383789	Amidines	7
cd-38Z4-a	-72.33632243	-72.87986755371094	Amidines	7
ni-14Z1-a	-41.46791534	-41.60093307495117	Amidines	7
os-4aZ3-a	-92.09284988	-92.02973175048828	Amidines	7
pt-38Za-a	-74.24583076	-74.11127471923828	Amidines	7
co-4aZ2-a	-91.1973161	-91.20008087158203	Amidines	7
fe-4aZ7-a	-91.51752572	-91.53311157226562	Amidines	7
pt-4aZ9-a	-90.78099466	-91.09457397460938	Amidines	7
cu-4aZj-a	-90.67681553	-90.5377426147461	Amidines	7
rh-4aZb-a	-91.32066491	-91.07606506347656	Amidines	7
4aZg	-89.59163214	-89.56901550292969	Amidines	7
pt-4aZg-a	-91.03446688	-90.97309875488281	Amidines	7
rh-4aZ3-a	-91.67950915	-91.22244262695312	Amidines	7
co-4aZn-a	-90.78466782	-90.89775085449219	Amidines	7
38Z7	-72.8732225	-72.7666015625	Amidines	7
ag-38Z2-a	-74.33753238	-74.29894256591797	Amidines	7
ru-4aZ1-a	-91.65648108	-91.82084655761719	Amidines	7
4aZf	-89.86611798	-89.93019104003906	Amidines	7
cu-14Z1-a	-41.18300699	-41.21480941772461	Amidines	7
ru-4aZ6-a	-90.79841081	-90.76871490478516	Amidines	7
cu-4aZ6-a	-90.4565505	-90.45649719238281	Amidines	7
rh-4aZd-a	-90.9310012	-90.63833618164062	Amidines	7
pd-38Z1-a	-74.58438161	-74.73027038574219	Amidines	7
4aZc	-89.88367801	-89.80841827392578	Amidines	7
ir-4aZe-a	-91.24194925	-91.125	Amidines	7
pd-4aZ1-a	-91.28684472	-91.43612670898438	Amidines	7
fe-38Z7-a	-74.47253674	-74.27427673339844	Amidines	7
rh-4aZa-a	-91.14637729	-91.01786041259766	Amidines	7
pt-26Z2-a	-58.60301701	-58.7015380859375	Amidines	7
4aZ9	-89.936183	-89.95623779296875	Amidines	7
cd-4aZ3-a	-90.73349255	-90.86029052734375	Amidines	7
au-26Z4-a	-57.17919537	-57.06048583984375	Amidines	7
cu-4aZ2-a	-90.97039113	-90.91069793701172	Amidines	7
ir-4aZg-a	-91.02663618	-90.98645782470703	Amidines	7
os-26Z4-a	-57.95612001	-58.29914855957031	Amidines	7
pt-4aZi-a	-90.99794124	-90.8315200805664	Amidines	7
zn-26Z2-a	-57.67581527	-57.77300262451172	Amidines	7
au-4aZ9-a	-90.56717802	-90.74344635009766	Amidines	7
ir-4aZ6-a	-90.89573455	-90.68401336669922	Amidines	7
os-4aZi-a	-91.09841879	-90.90913391113281	Amidines	7
ag-4aZk-a	-90.26292615	-90.25135803222656	Amidines	7
cu-4aZ4-a	-91.26539298	-91.30529022216797	Amidines	7
ag-4aZi-a	-90.22704479	-90.12617492675781	Amidines	7
os-26Z1-a	-58.32341774	-58.49425506591797	Amidines	7
au-14Z1-a	-40.95062514	-40.86125946044922	Amidines	7
cu-38Z3-a	-74.19752358	-74.184814453125	Amidines	7
ir-4aZ7-a	-90.88513624	-90.90348052978516	Amidines	7
26Z3	-56.47362309	-56.475311279296875	Amidines	7
pt-38Z6-a	-74.50499683	-74.41630554199219	Amidines	7
ni-38Z7-a	-74.10664013	-74.1208724975586	Amidines	7
os-4aZ4-a	-91.98467605	-92.03643798828125	Amidines	7
ru-4aZ2-a	-91.38178277	-91.51180267333984	Amidines	7
ag-4aZo-a	-90.30478873	-90.47899627685547	Amidines	7
cd-38Z7-a	-73.3884117	-73.4015884399414	Amidines	7
pd-26Z4-a	-57.70474245	-57.673648834228516	Amidines	7
ir-38Z1-a	-74.5484971	-74.80471801757812	Amidines	7
pt-38Z9-a	-74.184922	-74.28561401367188	Amidines	7
ir-4aZ1-a	-91.14362455	-91.47604370117188	Amidines	7
zn-4aZn-a	-90.34730112	-90.28075408935547	Amidines	7
38Za	-72.81191912	-72.76123809814453	Amidines	7
pd-4aZ7-a	-90.86106646	-90.93417358398438	Amidines	7
os-4aZl-a	-91.3900905	-91.0268325805664	Amidines	7
ag-4aZb-a	-90.58089622	-90.71072387695312	Amidines	7
os-38Z7-a	-74.44169826	-74.45984649658203	Amidines	7
pt-14Z1-a	-41.25168778	-41.37592697143555	Amidines	7
cu-38Z8-a	-74.12870406	-74.05416870117188	Amidines	7
4aZb	-89.83189482	-89.77923583984375	Amidines	7
4aZh	-89.44856733	-89.492431640625	Amidines	7
zn-38Z3-a	-73.95381671	-73.97525787353516	Amidines	7
ir-4aZc-a	-91.06233489	-90.93546295166016	Amidines	7
zn-26Z4-a	-57.11477155	-57.135929107666016	Amidines	7
ru-4aZj-a	-91.07198913	-90.9572525024414	Amidines	7
au-38Z1-a	-74.07424262	-74.08150482177734	Amidines	7
fe-38Z1-a	-74.97304424	-75.10640716552734	Amidines	7
ni-4aZ5-a	-91.16021068	-91.13896179199219	Amidines	7
cu-4aZ1-a	-91.06531197	-90.96383666992188	Amidines	7
cd-4aZa-a	-90.42615324	-90.42240905761719	Amidines	7
zn-4aZd-a	-90.23640004	-90.1213607788086	Amidines	7
26Z2	-56.9633665	-56.90277862548828	Amidines	7
zn-4aZi-a	-90.18712777	-90.11260223388672	Amidines	7
zn-38Z9-a	-72.60173323	-73.11618041992188	Amidines	7
os-38Za-a	-74.36815021	-74.35565185546875	Amidines	7
ru-4aZ9-a	-91.5244032	-91.33573150634766	Amidines	7
ag-38Za-a	-73.51203677	-73.57209014892578	Amidines	7
ru-4aZe-a	-91.11578421	-91.02543640136719	Amidines	7
au-4aZ4-a	-91.05969524	-90.93955993652344	Amidines	7
ir-4aZj-a	-91.24101565	-91.15318298339844	Amidines	7
pt-4aZ6-a	-90.86824583	-90.76522064208984	Amidines	7
au-4aZk-a	-90.32547794	-90.31222534179688	Amidines	7
ir-4aZ4-a	-91.86898541	-91.92253112792969	Amidines	7
ag-26Z4-a	-57.13903634	-57.11294174194336	Amidines	7
co-4aZh-a	-90.85273055	-90.68656921386719	Amidines	7
pt-8a03-a	-110.89221372	-111.26040649414062	Aromatics	7
co-67N1-a	-90.10311329	-90.28291320800781	Aromatics	7
fe-7801-b	-94.84066251	-97.62802124023438	Aromatics	7
pd-67N1-a	-90.56738338	-89.97826385498047	Aromatics	7
os-45N1-b	-63.89115523	-64.23932647705078	Aromatics	7
co-5601-a	-67.93441939	-68.14851379394531	Aromatics	7
44S1	-54.31266135	-54.29782485961914	Aromatics	7
fe-7801-a	-94.7106343	-95.33671569824219	Aromatics	7
pt-45N1-a	-64.07045655	-64.03569030761719	Aromatics	7
os-55N1-b	-73.35179751	-73.28538513183594	Aromatics	7
pt-67N1-a	-90.26096273	-90.19679260253906	Aromatics	7
pd-45N1-b	-63.95257923	-63.97022247314453	Aromatics	7
8a03	-109.55710134	-109.38987731933594	Aromatics	7
ag-45N1-a	-62.94333318	-62.989906311035156	Aromatics	7
ir-6601-b	-77.21852629	-77.75369262695312	Aromatics	7
ni-8a01-b	-111.33534161	-111.33732604980469	Aromatics	7
ir-8a01-a	-111.47671026	-110.96919250488281	Aromatics	7
rh-6601-b	-77.75026508	-77.7863540649414	Aromatics	7
ru-8a03-a	-111.62978722	-111.65371704101562	Aromatics	7
rh-7801-a	-95.02758196	-94.85655975341797	Aromatics	7
pd-66S1-a	-82.19429038	-81.69795989990234	Aromatics	7
rh-6601-a	-76.99620115	-78.01163482666016	Aromatics	7
os-8a02-a	-111.63457736	-111.73676300048828	Aromatics	7
zn-4411-b	-56.8195606	-56.88157272338867	Aromatics	7
co-8a02-b	-111.06492448	-111.02023315429688	Aromatics	7
rh-8a03-a	-111.66348255	-111.7243423461914	Aromatics	7
co-4411-b	-57.77796839	-57.83140563964844	Aromatics	7
au-6611-a	-83.37714122	-83.29096221923828	Aromatics	7
rh-8a02-b	-111.69656974	-111.47410583496094	Aromatics	7
au-8a01-a	-110.12122274	-110.09864044189453	Aromatics	7
fe-8a02-b	-111.58938524	-111.57213592529297	Aromatics	7
au-8a02-b	-110.20333055	-110.30499267578125	Aromatics	7
ni-6611-a	-84.58460186	-84.28842163085938	Aromatics	7
ag-55N1-b	-71.71510308	-71.9772720336914	Aromatics	7
ru-4411-b	-57.86938896	-58.189666748046875	Aromatics	7
ru-6611-b	-84.9226848	-84.69064331054688	Aromatics	7
pd-8a01-b	-111.66234716	-111.47614288330078	Aromatics	7
cd-66S1-a	-80.36251971	-80.54481506347656	Aromatics	7
ni-5601-b	-67.93297288	-67.98119354248047	Aromatics	7
au-4411-a	-56.92080585	-56.83514404296875	Aromatics	7
ir-55N1-a	-71.57487019	-72.7511978149414	Aromatics	7
ag-44S1-b	-54.72788647	-55.01175308227539	Aromatics	7
cd-8a03-a	-109.94542954	-110.20799255371094	Aromatics	7
pt-55N1-b	-72.52135576	-72.97352600097656	Aromatics	7
au-5601-a	-66.70373908	-67.11895751953125	Aromatics	7
ru-8a01-b	-111.66216518	-111.41383361816406	Aromatics	7
ir-8a03-b	-111.51795739	-111.70355224609375	Aromatics	7
7801	-92.87076709	-92.66976928710938	Aromatics	7
ir-66S1-b	-82.16610845	-82.15847778320312	Aromatics	7
pt-67N1-b	-90.11079625	-90.5042495727539	Aromatics	7
cd-55N1-a	-71.66922289	-71.59711456298828	Aromatics	7
cu-8a03-a	-110.24291825	-110.28450775146484	Aromatics	7
au-67N1-a	-88.96561396	-89.06857299804688	Aromatics	7
cu-7801-b	-93.43511637	-93.5843734741211	Aromatics	7
au-66S1-b	-80.71319642	-80.86148834228516	Aromatics	7
os-5601-a	-68.31972721	-68.61634826660156	Aromatics	7
zn-67N1-b	-88.80870375	-89.10857391357422	Aromatics	7
os-44S1-b	-56.37204516	-56.82145309448242	Aromatics	7
ni-44S1-b	-56.21298333	-56.139915466308594	Aromatics	7
zn-6611-a	-83.2346196	-83.2651138305664	Aromatics	7
zn-67N1-a	-88.84415846	-89.14476776123047	Aromatics	7
ir-6611-a	-84.83262295	-84.41215515136719	Aromatics	7
pd-66S1-b	-82.29399362	-82.17697143554688	Aromatics	7
ni-67N1-b	-90.18999898	-90.24630737304688	Aromatics	7
pd-8a02-a	-111.49032147	-111.19187927246094	Aromatics	7
fe-44S1-b	-57.36823355	-56.40910720825195	Aromatics	7
cd-6611-b	-83.20951089	-83.2406997680664	Aromatics	7
co-8a01-a	-111.06854065	-111.35079193115234	Aromatics	7
au-4411-b	-56.94893942	-56.920448303222656	Aromatics	7
6601	-76.15708337	-75.92987823486328	Aromatics	7
zn-8a01-a	-109.97135908	-110.0722885131836	Aromatics	7
ru-8a01-a	-111.64837935	-111.43732452392578	Aromatics	7
ir-67N1-b	-90.31477701	-90.55738830566406	Aromatics	7
os-67N1-b	-90.67027607	-90.81079864501953	Aromatics	7
ag-67N1-b	-88.9781367	-89.22174072265625	Aromatics	7
pt-55N1-a	-71.45022185	-72.66708374023438	Aromatics	7
ru-8612-a	-102.83915671	-102.7552261352539	Aromatics	7
8611	-100.47243565	-100.15938568115234	Aromatics	7
ni-86S2-a	-100.67704769	-100.53878784179688	Aromatics	7
ir-86S1-a	-101.22290182	-101.31851196289062	Aromatics	7
cu-9801-a	-111.05416779	-111.27836608886719	Aromatics	7
co-a801-a	-122.44553067	-122.30594635009766	Aromatics	7
au-87N2-a	-106.66365568	-106.95195007324219	Aromatics	7
rh-9801-a	-113.28997108	-113.08982849121094	Aromatics	7
ru-a801-a	-123.1804539	-122.93544006347656	Aromatics	7
rh-a801-a	-123.25459417	-122.8872299194336	Aromatics	7
ag-97N2-a	-115.67855918	-115.89892578125	Aromatics	7
cd-97N2-a	-115.50125674	-115.62286376953125	Aromatics	7
zn-86S1-a	-98.62773822	-98.84566497802734	Aromatics	7
ni-97N1-a	-117.81756653	-117.69544982910156	Aromatics	7
au-97N1-a	-115.75444121	-115.91315460205078	Aromatics	7
co-8611-a	-102.28936511	-102.37010955810547	Aromatics	7
ag-97N1-a	-115.69671647	-116.18953704833984	Aromatics	7
cd-9802-a	-110.12192582	-110.85845184326172	Aromatics	7
zn-9802-a	-110.27640974	-111.05341339111328	Aromatics	7
rh-86S2-a	-101.5289326	-101.11394500732422	Aromatics	7
pd-86S2-a	-101.10926322	-100.95854949951172	Aromatics	7
co-8612-a	-102.14062263	-102.06941986083984	Aromatics	7
cu-97N2-a	-115.79943139	-116.2139663696289	Aromatics	7
os-8612-a	-102.90672638	-102.81278991699219	Aromatics	7
9801	-110.38328305	-110.32632446289062	Aromatics	7
co-97N2-a	-117.67503525	-117.62696075439453	Aromatics	7
cu-87N2-a	-106.75592043	-106.90361785888672	Aromatics	7
pt-87N2-a	-108.18585833	-108.76133728027344	Aromatics	7
os-a801-a	-123.03460421	-123.1739501953125	Aromatics	7
rh-8611-a	-102.57425285	-102.72889709472656	Aromatics	7
zn-9801-a	-110.84116824	-111.0484619140625	Aromatics	7
pd-a801-a	-122.88403708	-122.67603302001953	Aromatics	7
pd-9802-a	-113.00045979	-113.1754150390625	Aromatics	7
os-49_6-a	-92.61487707	-92.79230499267578	Carbamates	7
37_1	-75.40830914	-75.15003204345703	Carbamates	7
ni-49_6-a	-92.43450619	-92.39105987548828	Carbamates	7
co-49_2-a	-92.78948198	-92.84646606445312	Carbamates	7
cu-37_4-a	-75.61494158	-75.58531188964844	Carbamates	7
ru-37_3-a	-75.93900694	-75.8531494140625	Carbamates	7
pd-37_4-a	-75.85271474	-75.77952575683594	Carbamates	7
ag-49_4-a	-92.64822321	-92.75192260742188	Carbamates	7
co-25_1-a	-59.36914276	-59.32731246948242	Carbamates	7
ir-37_2-a	-76.24674724	-76.19992065429688	Carbamates	7
au-25_1-a	-59.1439817	-58.93282699584961	Carbamates	7
fe-49_8-a	-92.15905063	-92.45101165771484	Carbamates	7
pt-49_3-a	-92.9624765	-92.79518127441406	Carbamates	7
pd-37_2-a	-76.22649907	-76.11082458496094	Carbamates	7
ni-37_1-a	-76.4469354	-76.12220001220703	Carbamates	7
cd-49_8-a	-91.85602064	-91.73519897460938	Carbamates	7
cu-37_1-a	-76.01297492	-75.87483978271484	Carbamates	7
zn-49_1-a	-92.55894085	-92.47315979003906	Carbamates	7
cu-25_1-a	-59.220774	-58.90763473510742	Carbamates	7
ru-37_2-a	-76.29957513	-76.21888732910156	Carbamates	7
cd-49_5-a	-92.19203245	-91.99701690673828	Carbamates	7
ni-49_5-a	-92.56296922	-92.49269104003906	Carbamates	7
ag-49_7-a	-92.33767873	-92.42607879638672	Carbamates	7
ag-49_5-a	-92.31394579	-92.13227081298828	Carbamates	7
fe-49_7-a	-92.53557299	-92.58760070800781	Carbamates	7
cu-49_3-a	-92.8948532	-92.65167999267578	Carbamates	7
ag-37_1-a	-75.91707688	-75.91098022460938	Carbamates	7
37_2	-75.51806628	-75.38963317871094	Carbamates	7
pt-37_4-a	-75.84021079	-75.82835388183594	Carbamates	7
37_3	-75.09357957	-74.91116333007812	Carbamates	7
13_1	-42.38057294	-42.12068176269531	Carbamates	7
ir-13_1-a	-43.03846855	-42.818180084228516	Carbamates	7
os-49_8-a	-92.21307769	-92.19528198242188	Carbamates	7
rh-49_5-a	-92.56241919	-92.44825744628906	Carbamates	7
ir-49_5-a	-92.53810217	-92.52135467529297	Carbamates	7
ni-49_4-a	-92.92420696	-92.66271209716797	Carbamates	7
au-49_5-a	-92.29835333	-92.13690948486328	Carbamates	7
ni-49_7-a	-92.59596674	-92.45285034179688	Carbamates	7
au-49_2-a	-92.58112328	-92.48975372314453	Carbamates	7
pt-25_1-a	-59.24321499	-59.04725646972656	Carbamates	7
au-49_7-a	-92.37832106	-92.40947723388672	Carbamates	7
cd-49_6-a	-92.15147131	-92.19337463378906	Carbamates	7
ir-49_3-a	-93.05253352	-92.86528778076172	Carbamates	7
cd-37_4-a	-75.45261954	-75.415771484375	Carbamates	7
fe-49_6-a	-92.22453993	-92.71808624267578	Carbamates	7
ni-3401-a	-42.61008552	-42.600406646728516	$C_{x}H_{y}O_{(0,1)}$	7
au-4601-a	-57.06345371	-57.212852478027344	$C_{x}H_{y}O_{(0,1)}$	7
cu-3813-a	-64.19125985	-63.978294372558594	$C_{x}H_{y}O_{(0,1)}$	7
co-4804-a	-66.60849157	-66.44937896728516	$C_{x}H_{y}O_{(0,1)}$	7
pd-4801-a	-66.53850018	-66.59905242919922	$C_{x}H_{y}O_{(0,1)}$	7
fe-3812-a	-64.15397299	-64.18867492675781	$C_{x}H_{y}O_{(0,1)}$	7
ni-2612-a	-47.54345082	-47.42902374267578	$C_{x}H_{y}O_{(0,1)}$	7
co-3812-a	-64.12778808	-64.16805267333984	$C_{x}H_{y}O_{(0,1)}$	7
ni-2611-a	-46.72161185	-46.76703643798828	$C_{x}H_{y}O_{(0,1)}$	7
co-4811-b	-73.25114521	-73.27369689941406	$C_{x}H_{y}O_{(0,1)}$	7
ni-3811-a	-63.67706311	-63.640228271484375	$C_{x}H_{y}O_{(0,1)}$	7
zn-4804-a	-65.8267204	-65.90898132324219	$C_{x}H_{y}O_{(0,1)}$	7
fe-3601-a	-50.05662243	-49.9763069152832	$C_{x}H_{y}O_{(0,1)}$	7
ir-3611-b	-56.66826127	-56.49225616455078	$C_{x}H_{y}O_{(0,1)}$	7
ru-2601-a	-40.72516176	-40.86674880981445	$C_{x}H_{y}O_{(0,1)}$	7
zn-3811-a	-63.47456292	-63.40280532836914	$C_{x}H_{y}O_{(0,1)}$	7
ir-3401-a	-42.68868882	-42.629459381103516	$C_{x}H_{y}O_{(0,1)}$	7
os-2401-a	-33.27822399	-33.34429931640625	$C_{x}H_{y}O_{(0,1)}$	7
cd-4a01-a	-73.98594605	-74.00006103515625	$C_{x}H_{y}O_{(0,1)}$	7
ir-2612-a	-47.58430703	-47.508731842041016	$C_{x}H_{y}O_{(0,1)}$	7
cu-4a01-a	-74.09300056	-74.02156066894531	$C_{x}H_{y}O_{(0,1)}$	7
cd-2201-a	-23.0638402	-23.205242156982422	$C_{x}H_{y}O_{(0,1)}$	7
ru-2411-a	-40.09931895	-40.102760314941406	$C_{x}H_{y}O_{(0,1)}$	7
cu-4a02-a	-74.09382694	-74.11504364013672	$C_{x}H_{y}O_{(0,1)}$	7
cu-3601-a	-49.24384736	-49.284629821777344	$C_{x}H_{y}O_{(0,1)}$	7
ag-4601-a	-57.04264854	-57.22968292236328	$C_{x}H_{y}O_{(0,1)}$	7
au-4602-a	-56.80986537	-57.134857177734375	$C_{x}H_{y}O_{(0,1)}$	7
ag-4804-a	-65.94257846	-65.99275207519531	$C_{x}H_{y}O_{(0,1)}$	7
ni-2401-a	-33.08131167	-33.08892822265625	$C_{x}H_{y}O_{(0,1)}$	7
rh-3401-a	-42.54457582	-42.01342010498047	$C_{x}H_{y}O_{(0,1)}$	7
cu-2611-a	-46.68543709	-46.8116569519043	$C_{x}H_{y}O_{(0,1)}$	7
ru-2401-a	-33.1975774	-33.24765396118164	$C_{x}H_{y}O_{(0,1)}$	7
zn-4602-a	-56.77965416	-57.358306884765625	$C_{x}H_{y}O_{(0,1)}$	7
cu-3611-b	-56.46677881	-56.3355827331543	$C_{x}H_{y}O_{(0,1)}$	7
fe-4a13-a	-80.95645643	-80.8949203491211	$C_{x}H_{y}O_{(0,1)}$	7
ag-3812-a	-63.92932571	-63.88641357421875	$C_{x}H_{y}O_{(0,1)}$	7
au-2601-a	-40.74015944	-40.85080337524414	$C_{x}H_{y}O_{(0,1)}$	7
zn-4a01-a	-74.02019648	-73.96420288085938	$C_{x}H_{y}O_{(0,1)}$	7
4802	-65.4493179	-65.48838806152344	$C_{x}H_{y}O_{(0,1)}$	7
pd-4a14-a	-81.10985536	-80.9167709350586	$C_{x}H_{y}O_{(0,1)}$	7
rh-4804-a	-66.62496531	-66.6435317993164	$C_{x}H_{y}O_{(0,1)}$	7
rh-1211-a	-23.02462819	-23.12628936767578	$C_{x}H_{y}O_{(0,1)}$	7
ni-4a13-a	-81.01336942	-80.84770202636719	$C_{x}H_{y}O_{(0,1)}$	7
pt-3601-a	-49.90637443	-50.243247985839844	$C_{x}H_{y}O_{(0,1)}$	7
co-2411-a	-40.05112221	-39.92362594604492	$C_{x}H_{y}O_{(0,1)}$	7
co-3601-a	-49.77091161	-49.839107513427734	$C_{x}H_{y}O_{(0,1)}$	7
3601	-48.75667372	-48.85252380371094	$C_{x}H_{y}O_{(0,1)}$	7
zn-2611-a	-46.62150037	-46.59507369995117	$C_{x}H_{y}O_{(0,1)}$	7
zn-2411-a	-39.33690295	-39.13069152832031	$C_{x}H_{y}O_{(0,1)}$	7
fe-2401-a	-33.38700774	-33.21559143066406	$C_{x}H_{y}O_{(0,1)}$	7
co-4a14-a	-81.01033368	-80.72964477539062	$C_{x}H_{y}O_{(0,1)}$	7
ru-1211-a	-23.40345084	-23.31378746032715	$C_{x}H_{y}O_{(0,1)}$	7
zn-4a14-a	-80.75442792	-80.58332061767578	$C_{x}H_{y}O_{(0,1)}$	7
au-2401-a	-32.3253149	-32.51250457763672	$C_{x}H_{y}O_{(0,1)}$	7
ru-4601-a	-59.32531379	-58.740089416503906	$C_{x}H_{y}O_{(0,1)}$	7
cu-4802-a	-65.94713219	-65.89535522460938	$C_{x}H_{y}O_{(0,1)}$	7
rh-2611-a	-46.71738425	-46.84457778930664	$C_{x}H_{y}O_{(0,1)}$	7
ni-1211-a	-23.18773162	-23.217632293701172	$C_{x}H_{y}O_{(0,1)}$	7
cd-4602-a	-56.65832577	-56.892982482910156	$C_{x}H_{y}O_{(0,1)}$	7
cu-4804-a	-66.01146778	-65.97126770019531	$C_{x}H_{y}O_{(0,1)}$	7
os-2601-a	-40.75193551	-40.94082260131836	$C_{x}H_{y}O_{(0,1)}$	7
4a14	-80.47262518	-80.09807586669922	$C_{x}H_{y}O_{(0,1)}$	7
pt-3813-a	-64.3039428	-64.21011352539062	$C_{x}H_{y}O_{(0,1)}$	7
ni-2201-a	-25.89818706	-26.111560821533203	$C_{x}H_{y}O_{(0,1)}$	7
ni-3813-a	-64.32037633	-64.15058898925781	$C_{x}H_{y}O_{(0,1)}$	7
fe-2201-a	-26.39064679	-25.305356979370117	$C_{x}H_{y}O_{(0,1)}$	7
ag-3401-a	-40.13753341	-40.69281005859375	$C_{x}H_{y}O_{(0,1)}$	7
ru-3611-b	-56.74979666	-56.74004364013672	$C_{x}H_{y}O_{(0,1)}$	7
co-4602-a	-59.19990606	-58.70780944824219	$C_{x}H_{y}O_{(0,1)}$	7
2401	-32.00433821	-32.17574691772461	$C_{x}H_{y}O_{(0,1)}$	7
pt-4602-a	-59.11397315	-58.77538299560547	$C_{x}H_{y}O_{(0,1)}$	7
ru-4811-b	-73.4103531	-73.38605499267578	$C_{x}H_{y}O_{(0,1)}$	7
ru-4a01-a	-74.06543597	-74.15414428710938	$C_{x}H_{y}O_{(0,1)}$	7
zn-4802-a	-65.74936028	-65.77494049072266	$C_{x}H_{y}O_{(0,1)}$	7
co-4a01-a	-74.1093286	-74.14616394042969	$C_{x}H_{y}O_{(0,1)}$	7
co-3611-a	-56.70922451	-56.51179504394531	$C_{x}H_{y}O_{(0,1)}$	7
cd-4811-a	-72.60956728	-72.47174072265625	$C_{x}H_{y}O_{(0,1)}$	7
fe-3611-a	-56.96757888	-56.71394729614258	$C_{x}H_{y}O_{(0,1)}$	7
pt-4811-a	-72.78491284	-72.76282501220703	$C_{x}H_{y}O_{(0,1)}$	7
cu-3611-a	-56.12212397	-56.118560791015625	$C_{x}H_{y}O_{(0,1)}$	7
ni-4811-a	-72.96608413	-73.15544891357422	$C_{x}H_{y}O_{(0,1)}$	7
zn-4811-a	-72.6429739	-72.5191650390625	$C_{x}H_{y}O_{(0,1)}$	7
os-3611-a	-56.46782234	-56.53098678588867	$C_{x}H_{y}O_{(0,1)}$	7
ni-3611-a	-56.30318036	-56.52142333984375	$C_{x}H_{y}O_{(0,1)}$	7
ir-4a12-a	-80.39285789	-80.37455749511719	$C_{x}H_{y}O_{(0,1)}$	7
pd-4a11-a	-80.50440488	-80.41250610351562	$C_{x}H_{y}O_{(0,1)}$	7
zn-4a11-a	-80.2315914	-80.15152740478516	$C_{x}H_{y}O_{(0,1)}$	7
ag-4811-a	-72.68335334	-72.61246490478516	$C_{x}H_{y}O_{(0,1)}$	7
au-4a11-a	-80.33499151	-80.35002136230469	$C_{x}H_{y}O_{(0,1)}$	7
fe-4a11-a	-80.28150424	-80.279052734375	$C_{x}H_{y}O_{(0,1)}$	7
ag-37N5-a	-61.75127998	-61.80806350708008	$C_{x}H_{y}N$	7
pd-37N5-a	-62.44322154	-62.464900970458984	$C_{x}H_{y}N$	7
fe-13N1-a	-29.36122527	-29.035951614379883	$C_{x}H_{y}N$	7
cd-39N3-a	-69.2099575	-69.37593841552734	$C_{x}H_{y}N$	7
ni-49N2-a	-78.75659147	-78.79701232910156	$C_{x}H_{y}N$	7
os-37N3-a	-62.06930945	-62.03160858154297	$C_{x}H_{y}N$	7
ag-37N2-a	-61.15890986	-61.16069412231445	$C_{x}H_{y}N$	7
ni-4bN6-a	-86.49945725	-86.49120330810547	$C_{x}H_{y}N$	7
ru-37N5-a	-62.48701327	-62.48625564575195	$C_{x}H_{y}N$	7
cu-25N1-a	-45.11149479	-45.056697845458984	$C_{x}H_{y}N$	7
fe-4bN4-a	-86.80673501	-86.81985473632812	$C_{x}H_{y}N$	7
ag-13N1-a	-27.90249604	-28.02508544921875	$C_{x}H_{y}N$	7
zn-49N9-a	-78.33740356	-78.3614273071289	$C_{x}H_{y}N$	7
cd-49N4-a	-77.69008982	-77.70576477050781	$C_{x}H_{y}N$	7
co-4bN5-a	-86.27791923	-86.11257934570312	$C_{x}H_{y}N$	7
ir-25N1-a	-45.90063945	-45.66266632080078	$C_{x}H_{y}N$	7
rh-4bN7-a	-86.24431366	-86.3299331665039	$C_{x}H_{y}N$	7
co-27N2-a	-53.05358675	-52.989585876464844	$C_{x}H_{y}N$	7
pd-4bN5-a	-86.57679419	-86.75269317626953	$C_{x}H_{y}N$	7
fe-49N4-a	-79.27539338	-78.52154541015625	$C_{x}H_{y}N$	7
fe-37N3-a	-61.79584986	-61.66358947753906	$C_{x}H_{y}N$	7
pt-4bN2-a	-87.17030311	-87.11956024169922	$C_{x}H_{y}N$	7
co-4bN7-a	-86.03771025	-86.10681915283203	$C_{x}H_{y}N$	7
rh-4bN5-a	-86.50859901	-86.3891372680664	$C_{x}H_{y}N$	7
ag-49Na-a	-78.03457531	-78.06412506103516	$C_{x}H_{y}N$	7
fe-27N1-a	-53.37095488	-53.468353271484375	$C_{x}H_{y}N$	7
ni-49N8-a	-78.22089428	-78.23069763183594	$C_{x}H_{y}N$	7
cd-39N2-a	-69.52152927	-69.68193817138672	$C_{x}H_{y}N$	7
au-49N4-a	-77.88342741	-77.91462707519531	$C_{x}H_{y}N$	7
cd-4bN4-a	-86.27315302	-86.36226654052734	$C_{x}H_{y}N$	7
rh-4bN1-a	-86.96811929	-86.9378890991211	$C_{x}H_{y}N$	7
fe-37N1-a	-62.62828659	-62.47106170654297	$C_{x}H_{y}N$	7
zn-49Na-a	-78.00384132	-78.02438354492188	$C_{x}H_{y}N$	7
ir-49N5-a	-78.58349612	-78.61504364013672	$C_{x}H_{y}N$	7
zn-4bN4-a	-86.42279979	-86.36881256103516	$C_{x}H_{y}N$	7
27N2	-52.0603479	-52.24938201904297	$C_{x}H_{y}N$	7
pt-49N2-a	-78.93465008	-79.02690124511719	$C_{x}H_{y}N$	7
fe-27N2-a	-53.03717412	-53.152225494384766	$C_{x}H_{y}N$	7
ag-49N1-a	-78.09793459	-78.1304702758789	$C_{x}H_{y}N$	7
pd-49N7-a	-78.61273585	-78.57096099853516	$C_{x}H_{y}N$	7
au-39N1-a	-69.75199666	-69.87848663330078	$C_{x}H_{y}N$	7
rh-4bN4-a	-87.07505645	-86.96367645263672	$C_{x}H_{y}N$	7
ni-37N1-a	-62.09543836	-61.993656158447266	$C_{x}H_{y}N$	7
ni-49N7-a	-78.47413024	-78.53462982177734	$C_{x}H_{y}N$	7
au-37N3-a	-61.34678889	-61.3380126953125	$C_{x}H_{y}N$	7
pt-39N1-a	-70.41992815	-70.45791625976562	$C_{x}H_{y}N$	7
co-4bN1-a	-86.73187463	-86.6768798828125	$C_{x}H_{y}N$	7
co-39N1-a	-70.03719004	-70.11946868896484	$C_{x}H_{y}N$	7
co-49N9-a	-78.8786102	-78.85782623291016	$C_{x}H_{y}N$	7
pt-27N1-a	-53.75587871	-53.80259704589844	$C_{x}H_{y}N$	7
au-15N1-a	-36.38041813	-36.51244354248047	$C_{x}H_{y}N$	7
49N8	-77.06796387	-77.21282196044922	$C_{x}H_{y}N$	7
ni-39N2-a	-70.22078342	-70.2672119140625	$C_{x}H_{y}N$	7
cd-27N2-a	-52.5476062	-52.66475296020508	$C_{x}H_{y}N$	7
rh-27N2-a	-53.30076882	-53.29029846191406	$C_{x}H_{y}N$	7
co-49N8-a	-78.09193043	-78.0417709350586	$C_{x}H_{y}N$	7
zn-27N1-a	-52.97264359	-53.084720611572266	$C_{x}H_{y}N$	7
ru-49N2-a	-78.86339618	-78.90524291992188	$C_{x}H_{y}N$	7
au-37N1-a	-61.51123784	-61.478214263916016	$C_{x}H_{y}N$	7
ni-25N2-a	-45.01672606	-44.998939514160156	$C_{x}H_{y}N$	7
ag-49N3-a	-77.82174765	-77.80228424072266	$C_{x}H_{y}N$	7
cu-27N1-a	-53.2374052	-53.20195770263672	$C_{x}H_{y}N$	7
co-39N3-a	-69.67873764	-69.75033569335938	$C_{x}H_{y}N$	7
pt-27N2-a	-53.43330056	-53.48686218261719	$C_{x}H_{y}N$	7
fe-49N3-a	-78.25357964	-78.49861907958984	$C_{x}H_{y}N$	7
ru-4bN6-a	-86.5661125	-86.60269165039062	$C_{x}H_{y}N$	7
cu-4bN6-a	-86.21928207	-86.20011901855469	$C_{x}H_{y}N$	7
pd-15N1-a	-36.88536548	-37.02175521850586	$C_{x}H_{y}N$	7
ru-27N2-a	-53.2813666	-53.35757827758789	$C_{x}H_{y}N$	7
fe-39N2-a	-70.08559461	-70.06700897216797	$C_{x}H_{y}N$	7
ni-25N1-a	-45.53432282	-45.678653717041016	$C_{x}H_{y}N$	7
au-27N2-a	-52.79088048	-52.87561798095703	$C_{x}H_{y}N$	7
pt-37N1-a	-62.28228737	-62.169189453125	$C_{x}H_{y}N$	7
ir-49N7-a	-78.59471446	-78.60968017578125	$C_{x}H_{y}N$	7
ag-4bN2-a	-86.41385883	-86.47403717041016	$C_{x}H_{y}N$	7
cu-39N3-a	-69.53838902	-69.55818939208984	$C_{x}H_{y}N$	7
zn-37N5-a	-61.68812217	-61.748260498046875	$C_{x}H_{y}N$	7
ir-39N1-a	-70.44562366	-70.39610290527344	$C_{x}H_{y}N$	7
fe-15N1-a	-36.67629231	-36.710018157958984	$C_{x}H_{y}N$	7
os-25N1-a	-46.19666266	-46.148860931396484	$C_{x}H_{y}N$	7
pd-49N8-a	-78.31788871	-78.19760131835938	$C_{x}H_{y}N$	7
cu-39N4-a	-69.31526294	-69.20437622070312	$C_{x}H_{y}N$	7
ir-37N3-a	-61.99800523	-61.877017974853516	$C_{x}H_{y}N$	7
ir-4bN7-a	-86.30674376	-86.38583374023438	$C_{x}H_{y}N$	7
49N3	-77.18774707	-77.25277709960938	$C_{x}H_{y}N$	7
fe-37N4-a	-62.07720033	-62.15862274169922	$C_{x}H_{y}N$	7
pt-4bN7-a	-86.35880412	-86.43765258789062	$C_{x}H_{y}N$	7
os-37N2-a	-61.99085842	-61.99047088623047	$C_{x}H_{y}N$	7
pd-37N2-a	-61.80267686	-61.74585723876953	$C_{x}H_{y}N$	7
cd-49N8-a	-77.69013283	-77.32382202148438	$C_{x}H_{y}N$	7
37N3	-60.80086224	-60.73052978515625	$C_{x}H_{y}N$	7
au-49Na-a	-78.06351052	-78.06886291503906	$C_{x}H_{y}N$	7
ag-49N6-a	-78.00283911	-77.95906829833984	$C_{x}H_{y}N$	7
pd-37N4-a	-61.93769574	-61.905120849609375	$C_{x}H_{y}N$	7
49N6	-77.1132733	-77.33169555664062	$C_{x}H_{y}N$	7
pt-49N3-a	-78.58707896	-78.49340057373047	$C_{x}H_{y}N$	7
pt-48S2-a	-72.18055112	-72.09212493896484	$C_{x}H_{y}S$	7
rh-36S2-a	-55.80705476	-55.57365036010742	$C_{x}H_{y}S$	7
os-4aS6-a	-79.13785394	-79.13101196289062	$C_{x}H_{y}S$	7
pt-4aS1-a	-79.05165043	-79.01283264160156	$C_{x}H_{y}S$	7
co-14S1-a	-28.68236218	-28.75669288635254	$C_{x}H_{y}S$	7
pd-4aS1-a	-78.97955478	-78.92504119873047	$C_{x}H_{y}S$	7
ag-48S3-a	-70.32134797	-70.50313568115234	$C_{x}H_{y}S$	7
ru-4aS3-a	-78.83300122	-78.79257202148438	$C_{x}H_{y}S$	7
cu-48S3-a	-71.08214658	-71.01168823242188	$C_{x}H_{y}S$	7
cu-4aS2-a	-78.40617939	-78.37395477294922	$C_{x}H_{y}S$	7
cu-14S1-a	-28.36132297	-28.524072647094727	$C_{x}H_{y}S$	7
ir-4aS3-a	-78.99741369	-78.93768310546875	$C_{x}H_{y}S$	7
pt-4aS4-a	-79.08098695	-78.91336822509766	$C_{x}H_{y}S$	7
co-12S1-a	-21.95340832	-21.978984832763672	$C_{x}H_{y}S$	7
os-26S2-a	-45.80448396	-45.8863525390625	$C_{x}H_{y}S$	7
48S1	-69.25889361	-69.5822982788086	$C_{x}H_{y}S$	7
pt-38S2-a	-62.25506844	-62.57314682006836	$C_{x}H_{y}S$	7
zn-14S1-a	-27.99825676	-28.2468204498291	$C_{x}H_{y}S$	7
zn-38S2-a	-61.32676565	-61.558040618896484	$C_{x}H_{y}S$	7
os-36S2-a	-55.98197799	-56.03959274291992	$C_{x}H_{y}S$	7
os-26S1-a	-45.65602562	-45.78026580810547	$C_{x}H_{y}S$	7
os-4aS5-a	-79.03254403	-79.078369140625	$C_{x}H_{y}S$	7
rh-4aS3-a	-78.92663419	-78.92845916748047	$C_{x}H_{y}S$	7
rh-38S3-a	-62.32254073	-62.468936920166016	$C_{x}H_{y}S$	7
fe-4aS6-a	-78.91511456	-79.2195053100586	$C_{x}H_{y}S$	7
ni-38S2-a	-62.26515387	-62.334205627441406	$C_{x}H_{y}S$	7
rh-48S3-a	-72.37851913	-72.10991668701172	$C_{x}H_{y}S$	7
zn-24S1-a	-37.13494098	-37.24136734008789	$C_{x}H_{y}S$	7
14S1	-27.67320668	-27.810575485229492	$C_{x}H_{y}S$	7
zn-4aS5-a	-78.03832102	-78.09332275390625	$C_{x}H_{y}S$	7
pd-4aS5-a	-79.0065029	-78.95687866210938	$C_{x}H_{y}S$	7
fe-4aS4-a	-78.74010189	-78.61030578613281	$C_{x}H_{y}S$	7
au-26S2-a	-45.00481706	-45.0992431640625	$C_{x}H_{y}S$	7
ir-36S2-a	-55.85560404	-55.7122917175293	$C_{x}H_{y}S$	7
rh-12S1-a	-22.35324486	-22.145925521850586	$C_{x}H_{y}S$	7
ni-38S3-a	-62.1358928	-62.123409271240234	$C_{x}H_{y}S$	7
ru-48S1-a	-72.36295795	-72.3275146484375	$C_{x}H_{y}S$	7
pd-26S1-a	-45.58803564	-45.63486862182617	$C_{x}H_{y}S$	7
pd-38S1-a	-62.27789998	-62.24147415161133	$C_{x}H_{y}S$	7
au-26S1-a	-44.90697145	-45.11821365356445	$C_{x}H_{y}S$	7
ag-14S1-a	-28.17473183	-28.475717544555664	$C_{x}H_{y}S$	7
ni-4aS1-a	-78.78106632	-78.67393493652344	$C_{x}H_{y}S$	7
au-48S2-a	-70.43804999	-70.54505920410156	$C_{x}H_{y}S$	7
zn-36S1-a	-53.66798943	-53.84543228149414	$C_{x}H_{y}S$	7
ir-4aS6-a	-79.10810977	-79.03968811035156	$C_{x}H_{y}S$	7
ru-24S1-a	-39.03804476	-39.20317459106445	$C_{x}H_{y}S$	7
os-38S3-a	-62.44626127	-62.491737365722656	$C_{x}H_{y}S$	7
36S2	-52.8899066	-52.88322448730469	$C_{x}H_{y}S$	7
ag-4aS3-a	-78.18661467	-78.34454345703125	$C_{x}H_{y}S$	7
pd-4aS4-a	-79.0291096	-78.8755111694336	$C_{x}H_{y}S$	7
os-48S2-a	-72.55036793	-72.50528717041016	$C_{x}H_{y}S$	7
cu-4aS5-a	-78.37905096	-78.3236083984375	$C_{x}H_{y}S$	7
co-48S3-a	-72.04717621	-71.74543762207031	$C_{x}H_{y}S$	7
pt-48S3-a	-72.265801	-72.2479476928711	$C_{x}H_{y}S$	7
pd-48S2-a	-72.13539709	-72.04393005371094	$C_{x}H_{y}S$	7
rh-4aS4-a	-78.97017526	-78.90169525146484	$C_{x}H_{y}S$	7
fe-4aS2-a	-78.91269503	-78.86782836914062	$C_{x}H_{y}S$	7
zn-4822-a	-80.09717726	-79.97057342529297	$C_{x}H_{y}O_{(2,3)}$	7
pd-4822-a	-80.33406214	-80.2064208984375	$C_{x}H_{y}O_{(2,3)}$	7
zn-2421-a	-46.8400664	-46.72092056274414	$C_{x}H_{y}O_{(2,3)}$	7
rh-2421-a	-47.00112442	-47.207916259765625	$C_{x}H_{y}O_{(2,3)}$	7
ni-3623-a	-63.50121123	-63.46451950073242	$C_{x}H_{y}O_{(2,3)}$	7
fe-4823-a	-80.11641722	-80.24124145507812	$C_{x}H_{y}O_{(2,3)}$	7
ag-1221-a	-29.97156671	-29.95599937438965	$C_{x}H_{y}O_{(2,3)}$	7
ir-2421-a	-46.93391848	-46.967987060546875	$C_{x}H_{y}O_{(2,3)}$	7
au-4833-a	-86.56279899	-86.42352294921875	$C_{x}H_{y}O_{(2,3)}$	7
zn-2431-a	-53.49789838	-53.372554779052734	$C_{x}H_{y}O_{(2,3)}$	7
pt-4831-a	-87.23555663	-87.19004821777344	$C_{x}H_{y}O_{(2,3)}$	7
ru-4822-a	-80.45882191	-80.28079223632812	$C_{x}H_{y}O_{(2,3)}$	7
ru-2422-a	-46.53795286	-46.65373611450195	$C_{x}H_{y}O_{(2,3)}$	7
pd-4823-a	-79.97491841	-79.96346282958984	$C_{x}H_{y}O_{(2,3)}$	7
cd-3622-a	-63.01624058	-63.17929458618164	$C_{x}H_{y}O_{(2,3)}$	7
pt-4833-a	-86.62792655	-86.48574829101562	$C_{x}H_{y}O_{(2,3)}$	7
cu-3632-a	-69.85466419	-69.9076156616211	$C_{x}H_{y}O_{(2,3)}$	7
4831	-86.63647311	-86.36515045166016	$C_{x}H_{y}O_{(2,3)}$	7
ru-3621-a	-63.77304134	-63.757720947265625	$C_{x}H_{y}O_{(2,3)}$	7
ru-3622-a	-63.28607856	-63.45486831665039	$C_{x}H_{y}O_{(2,3)}$	7
ru-2421-a	-47.14299953	-47.00328063964844	$C_{x}H_{y}O_{(2,3)}$	7
cd-3623-a	-63.19565991	-63.16220474243164	$C_{x}H_{y}O_{(2,3)}$	7
ir-3623-a	-63.48878276	-63.443058013916016	$C_{x}H_{y}O_{(2,3)}$	7
ag-2431-a	-53.5436067	-53.500770568847656	$C_{x}H_{y}O_{(2,3)}$	7
co-4826-a	-79.87574306	-80.03915405273438	$C_{x}H_{y}O_{(2,3)}$	7
ir-4822-a	-80.2732198	-80.19825744628906	$C_{x}H_{y}O_{(2,3)}$	7
zn-4833-a	-86.49650284	-86.2579345703125	$C_{x}H_{y}O_{(2,3)}$	7
cd-4821-a	-80.08950754	-79.86925506591797	$C_{x}H_{y}O_{(2,3)}$	7
co-4833-a	-86.23010619	-86.9061279296875	$C_{x}H_{y}O_{(2,3)}$	7
cd-1221-a	-29.91911744	-29.895044326782227	$C_{x}H_{y}O_{(2,3)}$	7
os-2431-a	-53.71638251	-53.65647888183594	$C_{x}H_{y}O_{(2,3)}$	7
fe-1221-a	-30.08384925	-30.369443893432617	$C_{x}H_{y}O_{(2,3)}$	7
pt-4822-a	-80.22509164	-80.15190887451172	$C_{x}H_{y}O_{(2,3)}$	7
os-3622-a	-63.341356	-63.542747497558594	$C_{x}H_{y}O_{(2,3)}$	7
4833	-86.19637059	-86.11292266845703	$C_{x}H_{y}O_{(2,3)}$	7
ru-1221-a	-30.19846718	-30.12621307373047	$C_{x}H_{y}O_{(2,3)}$	7
os-3632-a	-69.95508195	-69.99505615234375	$C_{x}H_{y}O_{(2,3)}$	7
pt-3621-a	-63.63296986	-63.63788986206055	$C_{x}H_{y}O_{(2,3)}$	7
cu-4831-a	-87.18622488	-87.11319732666016	$C_{x}H_{y}O_{(2,3)}$	7
fe-3622-a	-63.45015404	-63.40983963012695	$C_{x}H_{y}O_{(2,3)}$	7
ir-3621-a	-63.60693668	-63.723121643066406	$C_{x}H_{y}O_{(2,3)}$	7
ni-4831-a	-87.45861	-87.1702651977539	$C_{x}H_{y}O_{(2,3)}$	7
ag-2422-a	-46.31388616	-46.3820915222168	$C_{x}H_{y}O_{(2,3)}$	7
ni-4826-a	-80.15945084	-80.14244079589844	$C_{x}H_{y}O_{(2,3)}$	7
ni-2422-a	-46.47635682	-46.62803268432617	$C_{x}H_{y}O_{(2,3)}$	7
ag-3632-a	-69.79534452	-69.86486053466797	$C_{x}H_{y}O_{(2,3)}$	7
pd-2422-a	-46.48576457	-46.511810302734375	$C_{x}H_{y}O_{(2,3)}$	7
co-2421-a	-46.95740807	-47.15903854370117	$C_{x}H_{y}O_{(2,3)}$	7
zn-4825-a	-79.98758743	-79.98931884765625	$C_{x}H_{y}O_{(2,3)}$	7
ir-4824-a	-79.9575643	-79.90880584716797	$C_{x}H_{y}O_{(2,3)}$	7
pt-2422-a	-46.40658719	-46.46748733520508	$C_{x}H_{y}O_{(2,3)}$	7
ag-3622-a	-63.08457907	-63.293277740478516	$C_{x}H_{y}O_{(2,3)}$	7
ni-4822-a	-80.31290581	-80.22181701660156	$C_{x}H_{y}O_{(2,3)}$	7
pd-4826-a	-80.16597512	-80.09398651123047	$C_{x}H_{y}O_{(2,3)}$	7
rh-3623-a	-63.49040507	-63.46837615966797	$C_{x}H_{y}O_{(2,3)}$	7
fe-3623-a	-63.78523081	-63.649593353271484	$C_{x}H_{y}O_{(2,3)}$	7
fe-4831-a	-87.39605998	-87.27987670898438	$C_{x}H_{y}O_{(2,3)}$	7
zn-49Y5-a	-83.72518238	-83.55581665039062	Oximes	7
os-49Y4-a	-84.58572163	-84.52637481689453	Oximes	7
ir-37Y1-a	-67.16729891	-66.9115219116211	Oximes	7
pd-49Y6-a	-84.23270112	-84.11888122558594	Oximes	7
cd-49Y6-a	-83.66260208	-83.62652587890625	Oximes	7
co-37Y2-a	-67.56849489	-67.72216033935547	Oximes	7
ir-49Y5-a	-84.00149495	-83.93437957763672	Oximes	7
co-49Y2-a	-84.08868615	-84.20042419433594	Oximes	7
os-37Y1-a	-67.50555968	-67.4050521850586	Oximes	7
ir-25Y2-a	-51.02984143	-50.79805374145508	Oximes	7
fe-49Y2-a	-84.70044262	-84.03377532958984	Oximes	7
ir-13Y1-a	-34.28319726	-34.03281021118164	Oximes	7
ru-49Y3-a	-86.85085279	-84.42086029052734	Oximes	7
rh-13Y1-a	-34.1126778	-34.096378326416016	Oximes	7
au-13Y1-a	-33.62595171	-33.3582878112793	Oximes	7
pt-49Y1-a	-84.50953432	-84.31214141845703	Oximes	7
fe-49Y6-a	-84.32799509	-84.12876892089844	Oximes	7
ni-49Y1-a	-84.37988942	-84.16050720214844	Oximes	7
co-25Y1-a	-50.38231995	-50.71309280395508	Oximes	7
cd-37Y1-a	-66.80016973	-66.5704116821289	Oximes	7
os-37Y2-a	-67.83245346	-67.78876495361328	Oximes	7
cd-25Y2-a	-50.29046179	-50.15723419189453	Oximes	7
pt-13Y1-a	-34.17223402	-34.070526123046875	Oximes	7
ni-49Y4-a	-84.29220284	-84.24261474609375	Oximes	7
zn-37Y2-a	-67.05036146	-66.92789459228516	Oximes	7
rh-49Y3-a	-83.98696248	-84.08455657958984	Oximes	7
ir-49Y3-a	-83.83298735	-83.78112030029297	Oximes	7
ag-25Y1-a	-50.47768974	-50.37028121948242	Oximes	7
co-49Y3-a	-83.78962291	-83.94465637207031	Oximes	7
zn-37Y1-a	-66.84765447	-66.74982452392578	Oximes	7
pd-49Y3-a	-84.11997972	-83.90058135986328	Oximes	7
25Y1	-49.95497252	-49.79014205932617	Oximes	7
zn-49Y6-a	-83.87857606	-83.7183609008789	Oximes	7
rh-37Y2-a	-67.50446188	-67.55488586425781	Oximes	7
fe-49Y3-a	-83.72583317	-83.93504333496094	Oximes	7
ir-49Y4-a	-84.02527236	-84.07433319091797	Oximes	7
pt-25X1-a	-52.29701235	-52.31597137451172	Amides	11
rh-49X7-a	-85.82257256	-86.12406921386719	Amides	11
fe-13X1-a	-36.23795762	-36.24477767944336	Amides	11
ir-13X1-a	-35.87703175	-35.82534408569336	Amides	11
pd-49X8-a	-85.67075468	-85.61190795898438	Amides	11
fe-49X7-a	-86.24087639	-86.05280303955078	Amides	11
fe-49X3-a	-86.3069278	-86.23381805419922	Amides	11
ir-49X7-a	-85.84467221	-85.9176254272461	Amides	11
pt-49X8-a	-85.58631165	-85.52192687988281	Amides	11
fe-49X4-a	-86.28023752	-86.39714050292969	Amides	11
au-49X6-a	-85.68840214	-85.5737533569336	Amides	11
37X1	-68.36988191	-68.3980712890625	Amides	11
au-25X2-a	-52.56050603	-52.5994987487793	Amides	11
ni-37X2-a	-69.54145558	-69.49549102783203	Amides	11
cd-49X2-a	-85.35151968	-85.36066436767578	Amides	11
pt-49X5-a	-85.4989801	-85.49359130859375	Amides	11
ni-13X1-a	-35.81654854	-35.872310638427734	Amides	11
zn-49X4-a	-85.81550676	-85.81173706054688	Amides	11
pd-37X1-a	-69.0782544	-69.11607360839844	Amides	11
ag-49X1-a	-85.53142814	-85.5881118774414	Amides	11
zn-25X1-a	-52.01998681	-52.007328033447266	Amides	11
ir-37X4-a	-69.15644568	-69.25863647460938	Amides	11
ni-25X2-a	-52.92980117	-52.89704513549805	Amides	11
ir-49X2-a	-85.75729976	-85.74959564208984	Amides	11
pd-37X3-a	-68.87822785	-68.853759765625	Amides	11
ru-49X4-a	-86.21296384	-86.2537612915039	Amides	11
ru-37X1-a	-69.10949819	-69.10391235351562	Amides	11
ir-49X3-a	-86.29028224	-86.23575592041016	Amides	11
au-49X7-a	-85.57354119	-85.59878540039062	Amides	11
zn-49X1-a	-85.46593565	-85.51457214355469	Amides	11
ni-49X2-a	-85.75893154	-85.77204132080078	Amides	11
fe-25X2-a	-52.95708385	-52.97394943237305	Amides	11
zn-49X5-a	-85.20439528	-85.17218017578125	Amides	11
co-49X4-a	-86.08062486	-86.04617309570312	Amides	11
37X2	-68.74951717	-68.81898498535156	Amides	11
pt-49X2-a	-85.71208605	-85.68692016601562	Amides	11
ru-49X1-a	-85.85970688	-85.873779296875	Amides	11
cu-49X5-a	-85.3617794	-85.36912536621094	Amides	11
co-37X4-a	-68.9837237	-69.14144134521484	Amides	11
pd-49X4-a	-86.15684252	-86.24058532714844	Amides	11
ru-49X7-a	-85.78484129	-85.89723205566406	Amides	11
pd-49X6-a	-85.94814283	-86.27867889404297	Amides	11
ni-49X3-a	-86.24749905	-86.2491226196289	Amides	11
cu-49X6-a	-85.82139441	-85.56069946289062	Amides	11
pt-25X2-a	-52.88204531	-52.86934280395508	Amides	11
ag-4aZ5-a	-90.62239761	-90.64387512207031	Amidines	11
4aZd	-89.53895482	-89.66874694824219	Amidines	11
rh-4aZh-a	-90.79208825	-90.93544006347656	Amidines	11
pd-38Za-a	-74.09938552	-74.21731567382812	Amidines	11
cu-4aZk-a	-90.50275569	-90.49439239501953	Amidines	11
cu-4aZf-a	-90.8566664	-90.87928771972656	Amidines	11
pd-4aZk-a	-90.89072173	-90.92105865478516	Amidines	11
fe-4aZi-a	-91.33029425	-90.9224853515625	Amidines	11
zn-4aZ4-a	-90.94226393	-90.90560913085938	Amidines	11
ir-38Z3-a	-74.70976645	-74.59819030761719	Amidines	11
rh-38Z3-a	-74.63716726	-74.78788757324219	Amidines	11
4aZ7	-89.74371693	-89.91789245605469	Amidines	11
zn-38Z1-a	-73.96018275	-73.79524230957031	Amidines	11
rh-38Z5-a	-74.7111244	-74.77362060546875	Amidines	11
fe-4aZ6-a	-90.56534474	-91.1524658203125	Amidines	11
4aZi	-89.48306868	-89.58462524414062	Amidines	11
cd-26Z2-a	-57.47796054	-57.622703552246094	Amidines	11
rh-4aZk-a	-90.7333417	-91.1058349609375	Amidines	11
ru-4aZ4-a	-91.72061734	-91.78221130371094	Amidines	11
au-38Z4-a	-72.54075404	-73.01163482666016	Amidines	11
os-4aZ6-a	-91.00480785	-91.04302978515625	Amidines	11
38Z3	-73.14079468	-73.2970199584961	Amidines	11
ru-4aZ5-a	-91.37197011	-91.40864562988281	Amidines	11
zn-38Z2-a	-74.28295672	-74.25936889648438	Amidines	11
cu-4aZa-a	-90.777544	-90.87813568115234	Amidines	11
zn-4aZ6-a	-90.21475679	-90.32745361328125	Amidines	11
pt-4aZc-a	-91.13997683	-91.17115783691406	Amidines	11
rh-4aZg-a	-90.89241479	-90.82537078857422	Amidines	11
cd-4aZ8-a	-90.24679597	-90.53450012207031	Amidines	11
cd-4aZh-a	-90.17232825	-90.27810668945312	Amidines	11
fe-4aZa-a	-91.48919046	-91.37245178222656	Amidines	11
co-26Z1-a	-57.81319096	-57.96052169799805	Amidines	11
ag-4aZn-a	-90.33563383	-90.3276138305664	Amidines	11
au-38Z8-a	-73.95288674	-74.02832794189453	Amidines	11
pd-38Z4-a	-74.42557831	-74.19331359863281	Amidines	11
cd-38Z1-a	-73.77408411	-73.72760772705078	Amidines	11
ir-4aZi-a	-91.01357149	-90.93224334716797	Amidines	11
cd-4aZg-a	-90.13436871	-90.2275619506836	Amidines	11
ru-4aZn-a	-90.8954334	-91.06208801269531	Amidines	11
os-4aZg-a	-91.12130137	-91.09416961669922	Amidines	11
au-4aZ7-a	-90.36959849	-90.46619415283203	Amidines	11
pt-38Z1-a	-74.61482718	-74.48090362548828	Amidines	11
ag-38Z9-a	-73.6664285	-73.39627075195312	Amidines	11
4aZ1	-89.83666085	-90.14618682861328	Amidines	11
ru-26Z1-a	-58.0512821	-58.12437438964844	Amidines	11
rh-38Z8-a	-74.445144	-74.77923583984375	Amidines	11
pd-4aZ8-a	-90.87692493	-91.05823516845703	Amidines	11
ni-38Z6-a	-74.34568574	-74.32105255126953	Amidines	11
rh-26Z4-a	-57.40867474	-57.66304016113281	Amidines	11
fe-38Z6-a	-74.29409753	-74.47964477539062	Amidines	11
co-4aZ7-a	-91.17317381	-90.94829559326172	Amidines	11
ag-4aZ1-a	-90.75275697	-90.75614929199219	Amidines	11
fe-4aZ5-a	-90.65903445	-91.23872375488281	Amidines	11
os-4aZb-a	-91.82106407	-91.70227813720703	Amidines	11
ru-38Z1-a	-75.03483071	-74.9241943359375	Amidines	11
4aZo	-89.59802192	-89.65864562988281	Amidines	11
ir-4aZ8-a	-90.86179514	-90.86414337158203	Amidines	11
rh-4aZ6-a	-90.81699953	-90.89897155761719	Amidines	11
zn-4aZo-a	-89.3347556	-89.88052368164062	Amidines	11
ni-4aZ6-a	-90.71568138	-90.8873062133789	Amidines	11
co-38Z5-a	-74.40746338	-74.38298797607422	Amidines	11
ag-4aZg-a	-90.33196944	-90.42720794677734	Amidines	11
zn-4aZm-a	-89.71755018	-89.57035064697266	Amidines	11
38Z9	-72.78093875	-72.94197845458984	Amidines	11
pt-4aZl-a	-90.50500898	-90.56446838378906	Amidines	11
ir-4aZ3-a	-91.80606814	-91.78717803955078	Amidines	11
ag-4aZh-a	-90.3530735	-90.41397094726562	Amidines	11
ag-4aZ8-a	-90.4384744	-90.6291732788086	Amidines	11
ir-4aZo-a	-91.13015517	-91.1845474243164	Amidines	11
ir-4aZd-a	-91.07760845	-90.97637939453125	Amidines	11
ru-4aZm-a	-90.45860941	-90.37662506103516	Amidines	11
pt-4aZn-a	-91.16729413	-91.13215637207031	Amidines	11
zn-38Z4-a	-72.90131408	-72.76409912109375	Amidines	11
cu-4aZ5-a	-90.88404275	-90.94396209716797	Amidines	11
ag-4aZd-a	-90.32017132	-90.27749633789062	Amidines	11
fe-4aZ9-a	-91.63846663	-91.60333251953125	Amidines	11
fe-4aZ2-a	-91.60113449	-91.14132690429688	Amidines	11
rh-38Z7-a	-74.18104718	-74.62120056152344	Amidines	11
cu-4aZc-a	-90.69642403	-90.78054809570312	Amidines	11
au-4aZm-a	-89.82678014	-89.78597259521484	Amidines	11
zn-4aZb-a	-90.56875887	-90.28237915039062	Amidines	11
fe-4aZj-a	-90.91708309	-90.8954849243164	Amidines	11
cd-38Za-a	-73.33009729	-73.36444091796875	Amidines	11
rh-4aZ7-a	-90.81930495	-91.30750274658203	Amidines	11
ni-4aZb-a	-91.20824287	-91.22322845458984	Amidines	11
pt-26Z1-a	-58.17394882	-58.21196746826172	Amidines	11
pd-4aZ2-a	-91.39847373	-91.4633560180664	Amidines	11
au-26Z3-a	-57.00019762	-57.240604400634766	Amidines	11
rh-14Z1-a	-41.24446993	-41.502403259277344	Amidines	11
cd-4aZc-a	-90.39022519	-90.33830261230469	Amidines	11
rh-38Z9-a	-74.3323491	-74.2315902709961	Amidines	11
pd-4aZ6-a	-90.83969484	-90.93233489990234	Amidines	11
fe-38Za-a	-74.39422677	-74.24148559570312	Amidines	11
fe-4aZo-a	-90.55664682	-91.11469268798828	Amidines	11
4aZk	-89.47953894	-89.57660675048828	Amidines	11
zn-38Z8-a	-73.84185612	-73.81153869628906	Amidines	11
ru-4aZl-a	-91.0257873	-90.93563842773438	Amidines	11
ir-4aZ5-a	-91.43610524	-91.41883850097656	Amidines	11
pt-4aZk-a	-90.39229153	-90.73687744140625	Amidines	11
zn-38Za-a	-73.47596383	-73.33583068847656	Amidines	11
cu-4aZg-a	-90.56079407	-90.64049530029297	Amidines	11
zn-4aZj-a	-90.40681402	-90.34224700927734	Amidines	11
pt-26Z3-a	-57.29862645	-57.47618865966797	Amidines	11
cd-4aZl-a	-89.67880457	-89.97298431396484	Amidines	11
ir-38Z4-a	-74.8176671	-74.3927001953125	Amidines	11
pd-26Z2-a	-58.43032292	-58.51918029785156	Amidines	11
pd-4aZl-a	-90.52108186	-90.81604766845703	Amidines	11
cd-38Z8-a	-73.72947858	-73.82476806640625	Amidines	11
cu-4aZm-a	-90.01159511	-89.996826171875	Amidines	11
cu-26Z2-a	-58.01760607	-57.999107360839844	Amidines	11
zn-4aZ7-a	-90.22414009	-90.22564697265625	Amidines	11
ru-14Z1-a	-41.69413349	-41.76451110839844	Amidines	11
co-4aZm-a	-90.2529584	-90.25718688964844	Amidines	11
26Z1	-56.49648025	-56.69652557373047	Amidines	11
co-4aZ6-a	-90.62183541	-90.9427719116211	Amidines	11
ir-38Za-a	-74.26011001	-74.21149444580078	Amidines	11
pt-4aZf-a	-91.29329108	-91.16998291015625	Amidines	11
ir-44S1-a	-56.50053984	-56.4368896484375	Aromatics	11
ni-45N1-b	-63.6369933	-63.62456130981445	Aromatics	11
ru-6601-a	-76.21171613	-77.09030151367188	Aromatics	11
cd-45N1-a	-62.71999382	-62.81570053100586	Aromatics	11
os-8a01-b	-111.66373082	-111.6256103515625	Aromatics	11
zn-4411-a	-56.78240681	-56.40038299560547	Aromatics	11
au-45N1-b	-62.97710554	-62.87358474731445	Aromatics	11
rh-5601-b	-68.29434908	-68.38153076171875	Aromatics	11
ir-8a03-a	-111.38888742	-111.63710021972656	Aromatics	11
cu-6611-a	-83.45144594	-83.43631744384766	Aromatics	11
cu-45N1-b	-63.03930684	-62.87388610839844	Aromatics	11
cd-7801-a	-93.16403488	-93.28231811523438	Aromatics	11
cd-7801-b	-93.16932247	-93.27667236328125	Aromatics	11
pt-44S1-b	-56.40738549	-55.957435607910156	Aromatics	11
os-55N1-a	-73.40459886	-72.91622924804688	Aromatics	11
rh-67N1-b	-90.56137233	-90.69430541992188	Aromatics	11
pd-5601-a	-68.26367459	-68.46859741210938	Aromatics	11
fe-6611-a	-84.72343946	-84.77791595458984	Aromatics	11
pt-6601-b	-77.14407409	-77.26625061035156	Aromatics	11
fe-67N1-b	-90.41465648	-90.48126220703125	Aromatics	11
au-45N1-a	-62.97161195	-62.904884338378906	Aromatics	11
au-66S1-a	-80.68573303	-80.52942657470703	Aromatics	11
ru-67N1-b	-90.51757389	-90.4715576171875	Aromatics	11
rh-45N1-b	-63.94625564	-64.01548767089844	Aromatics	11
67N1	-88.37193618	-88.28917694091797	Aromatics	11
ni-8a02-b	-111.36089443	-111.29936981201172	Aromatics	11
pd-4411-b	-58.08397969	-57.86002731323242	Aromatics	11
cd-4411-a	-56.74575344	-56.51239013671875	Aromatics	11
cd-6601-b	-76.40742722	-76.4007568359375	Aromatics	11
co-55N1-a	-72.9682924	-72.9361572265625	Aromatics	11
co-44S1-a	-56.0185439	-56.101478576660156	Aromatics	11
os-66S1-b	-82.45277269	-82.55838012695312	Aromatics	11
pd-6601-a	-76.78711649	-77.0022201538086	Aromatics	11
rh-4411-b	-58.08686494	-57.991851806640625	Aromatics	11
os-4411-a	-57.96312879	-57.803009033203125	Aromatics	11
au-8a01-b	-110.1828144	-110.04484558105469	Aromatics	11
cu-7801-a	-93.43653651	-93.44812774658203	Aromatics	11
cu-55N1-a	-72.10484465	-71.83671569824219	Aromatics	11
ag-66S1-b	-80.63751583	-80.52130126953125	Aromatics	11
fe-8a01-a	-111.44936643	-111.31365966796875	Aromatics	11
cd-6601-a	-76.36759379	-76.5515365600586	Aromatics	11
cd-55N1-b	-71.58381082	-71.5160903930664	Aromatics	11
ag-8a03-a	-110.11921896	-110.10083770751953	Aromatics	11
co-4411-a	-57.7777224	-57.95624542236328	Aromatics	11
cu-44S1-a	-54.85430582	-54.87782669067383	Aromatics	11
fe-8a03-b	-111.46156401	-111.39348602294922	Aromatics	11
pt-8a01-b	-111.47817676	-111.34032440185547	Aromatics	11
ru-66S1-a	-82.67149736	-82.3999252319336	Aromatics	11
ru-55N1-a	-73.44071419	-73.13141632080078	Aromatics	11
ag-44S1-a	-54.72868331	-54.59517288208008	Aromatics	11
au-8a03-a	-110.15966662	-110.0345458984375	Aromatics	11
ni-66S1-a	-82.20213791	-81.98989868164062	Aromatics	11
os-8a01-a	-111.61441017	-111.45259094238281	Aromatics	11
rh-44S1-a	-56.63950341	-56.37833786010742	Aromatics	11
ni-8a02-a	-111.3224985	-111.33860778808594	Aromatics	11
ni-8a03-a	-111.31095768	-111.38365173339844	Aromatics	11
cd-67N1-a	-88.72796869	-88.98160552978516	Aromatics	11
ni-8a01-a	-111.31726771	-111.24417877197266	Aromatics	11
pd-55N1-b	-73.28364046	-72.8958511352539	Aromatics	11
ru-7801-a	-95.01505427	-95.06063842773438	Aromatics	11
66S1	-80.01524666	-79.73287200927734	Aromatics	11
ag-7801-a	-93.33369375	-93.4242935180664	Aromatics	11
cu-55N1-b	-72.07548845	-71.88033294677734	Aromatics	11
os-45N1-a	-63.89128619	-64.155517578125	Aromatics	11
os-44S1-a	-56.63767379	-56.55747604370117	Aromatics	11
ag-8a01-a	-110.07987855	-109.9704818725586	Aromatics	11
fe-8a02-a	-111.54670442	-111.32567596435547	Aromatics	11
os-66S1-a	-82.54825917	-82.42306518554688	Aromatics	11
au-6611-b	-83.40050466	-83.22676086425781	Aromatics	11
fe-5601-a	-68.31102013	-68.2514419555664	Aromatics	11
zn-7801-b	-93.22586081	-93.11940002441406	Aromatics	11
pt-66S1-b	-81.7490024	-81.96943664550781	Aromatics	11
os-6611-a	-84.97324973	-84.89541625976562	Aromatics	11
zn-55N1-a	-71.85138901	-71.39383697509766	Aromatics	11
ru-4411-a	-57.86198018	-57.8062858581543	Aromatics	11
co-6601-a	-77.64759372	-77.7168960571289	Aromatics	11
ag-9802-a	-110.17083602	-110.69361114501953	Aromatics	11
8612	-99.91687006	-99.99600219726562	Aromatics	11
cd-8611-a	-100.82072096	-100.7992935180664	Aromatics	11
fe-87N2-a	-108.61791887	-108.61460876464844	Aromatics	11
97N1	-115.13493741	-114.98834228515625	Aromatics	11
rh-86S1-a	-101.51757952	-101.53784942626953	Aromatics	11
au-86S1-a	-98.81088783	-98.59247589111328	Aromatics	11
ni-86S1-a	-100.70893372	-100.85027313232422	Aromatics	11
cu-8611-a	-101.05700732	-100.9406509399414	Aromatics	11
pt-86S1-a	-100.77777102	-100.74597930908203	Aromatics	11
au-97N2-a	-115.72877851	-115.7413101196289	Aromatics	11
os-97N1-a	-118.21878734	-118.34928894042969	Aromatics	11
cd-8612-a	-100.29685183	-100.19886779785156	Aromatics	11
pt-9801-a	-112.91067953	-112.71805572509766	Aromatics	11
a801	-119.89759399	-119.78834533691406	Aromatics	11
co-9802-a	-112.53022016	-112.20913696289062	Aromatics	11
ni-8611-a	-102.30430799	-102.58304595947266	Aromatics	11
86S2	-97.8046295	-97.70543670654297	Aromatics	11
cd-86S1-a	-98.55353713	-98.36710357666016	Aromatics	11
pt-8612-a	-102.46869533	-102.13887786865234	Aromatics	11
fe-a801-a	-122.78614724	-122.8491439819336	Aromatics	11
ni-a801-a	-122.52036582	-122.63184356689453	Aromatics	11
fe-97N2-a	-118.28213579	-118.10358428955078	Aromatics	11
ru-9802-a	-113.2846431	-113.27372741699219	Aromatics	11
ru-87N1-a	-108.81917699	-108.84229278564453	Aromatics	11
ru-86S2-a	-101.18823698	-101.3362808227539	Aromatics	11
ir-8612-a	-102.70841593	-102.52100372314453	Aromatics	11
co-87N2-a	-108.10304496	-108.20916748046875	Aromatics	11
87N1	-106.28688003	-105.95050811767578	Aromatics	11
fe-97N1-a	-118.00086447	-118.13557434082031	Aromatics	11
cu-87N1-a	-107.0466116	-106.74217987060547	Aromatics	11
os-87N1-a	-108.66165407	-108.85979461669922	Aromatics	11
cd-a801-a	-120.28831923	-120.24462127685547	Aromatics	11
ni-49_8-a	-92.16534727	-92.34336853027344	Carbamates	11
co-37_3-a	-76.07311304	-75.66183471679688	Carbamates	11
ag-25_2-a	-59.21425125	-59.2138786315918	Carbamates	11
ru-49_1-a	-93.26300027	-93.07865905761719	Carbamates	11
co-49_8-a	-92.09134988	-92.06565856933594	Carbamates	11
ag-49_2-a	-92.57773906	-92.66004180908203	Carbamates	11
au-37_3-a	-75.58569446	-75.61892700195312	Carbamates	11
pt-37_3-a	-75.77680699	-75.85381317138672	Carbamates	11
co-25_2-a	-59.43028818	-59.23286056518555	Carbamates	11
os-37_4-a	-75.99586487	-75.96894836425781	Carbamates	11
49_8	-91.51000813	-91.6024398803711	Carbamates	11
pt-49_6-a	-92.49052317	-92.51306915283203	Carbamates	11
co-49_7-a	-92.47964656	-92.25242614746094	Carbamates	11
os-25_1-a	-59.72974269	-59.597076416015625	Carbamates	11
49_7	-91.88070494	-91.91862487792969	Carbamates	11
ni-49_1-a	-93.22105917	-93.04019165039062	Carbamates	11
au-37_4-a	-75.58113099	-75.62583923339844	Carbamates	11
pt-37_1-a	-76.06177473	-76.18897247314453	Carbamates	11
cd-13_1-a	-42.69662999	-42.763553619384766	Carbamates	11
25_1	-58.74020765	-58.892303466796875	Carbamates	11
ni-13_1-a	-43.04300181	-43.16022872924805	Carbamates	11
37_4	-75.1669493	-75.1488037109375	Carbamates	11
ru-25_2-a	-59.57707651	-59.54725646972656	Carbamates	11
pd-37_3-a	-75.86928501	-75.91285705566406	Carbamates	11
fe-49_2-a	-93.22245837	-92.9916000366211	Carbamates	11
os-37_2-a	-76.40474319	-76.41123962402344	Carbamates	11
pd-25_1-a	-59.30955753	-59.47121810913086	Carbamates	11
cu-13_1-a	-42.88801662	-43.00757598876953	Carbamates	11
zn-49_4-a	-92.59665497	-92.63878631591797	Carbamates	11
49_1	-92.13741784	-92.3180160522461	Carbamates	11
co-49_5-a	-92.71524216	-92.36309814453125	Carbamates	11
ni-49_2-a	-92.79083054	-92.79107666015625	Carbamates	11
cd-25_2-a	-59.11151134	-59.157352447509766	Carbamates	11
ru-13_1-a	-43.12352807	-43.239540100097656	Carbamates	11
ru-49_3-a	-93.10081185	-93.12031555175781	Carbamates	11
pd-49_6-a	-92.53865964	-92.56963348388672	Carbamates	11
ru-37_4-a	-75.84868963	-75.84001159667969	Carbamates	11
os-49_3-a	-93.21447667	-93.2182388305664	Carbamates	11
49_2	-92.01138706	-92.18597412109375	Carbamates	11
pd-49_8-a	-92.2291385	-92.2371597290039	Carbamates	11
cd-37_3-a	-75.49614347	-75.55840301513672	Carbamates	11
rh-37_4-a	-75.83981936	-75.78556060791016	Carbamates	11
zn-49_6-a	-92.20358472	-92.14227294921875	Carbamates	11
cu-49_4-a	-92.70880009	-92.82180786132812	Carbamates	11
rh-49_8-a	-92.16130614	-92.22674560546875	Carbamates	11
ru-4a02-a	-74.05395031	-74.31898498535156	$C_{x}H_{y}O_{(0,1)}$	11
pd-3601-a	-49.90414227	-50.165531158447266	$C_{x}H_{y}O_{(0,1)}$	11
pd-3812-a	-64.17061973	-64.127685546875	$C_{x}H_{y}O_{(0,1)}$	11
pd-2411-a	-39.89362975	-39.800872802734375	$C_{x}H_{y}O_{(0,1)}$	11
ir-2601-a	-40.75557156	-40.88285827636719	$C_{x}H_{y}O_{(0,1)}$	11
os-4602-a	-59.62240539	-59.38795471191406	$C_{x}H_{y}O_{(0,1)}$	11
ag-3811-a	-63.5256743	-63.434627532958984	$C_{x}H_{y}O_{(0,1)}$	11
pt-3801-a	-57.49247725	-57.7853889465332	$C_{x}H_{y}O_{(0,1)}$	11
os-3801-a	-57.47308731	-57.48802947998047	$C_{x}H_{y}O_{(0,1)}$	11
co-2611-a	-46.69833325	-46.35261917114258	$C_{x}H_{y}O_{(0,1)}$	11
4801	-65.34196715	-65.48259735107422	$C_{x}H_{y}O_{(0,1)}$	11
au-4803-a	-65.85720309	-65.97000885009766	$C_{x}H_{y}O_{(0,1)}$	11
ir-4a01-a	-74.11302178	-74.27633666992188	$C_{x}H_{y}O_{(0,1)}$	11
au-4a02-a	-74.11241428	-74.11994934082031	$C_{x}H_{y}O_{(0,1)}$	11
ag-4a14-a	-80.83521065	-80.8050537109375	$C_{x}H_{y}O_{(0,1)}$	11
au-3813-a	-64.09739102	-64.0201416015625	$C_{x}H_{y}O_{(0,1)}$	11
cd-3611-b	-56.23245455	-56.24626922607422	$C_{x}H_{y}O_{(0,1)}$	11
3813	-63.72815861	-63.680519104003906	$C_{x}H_{y}O_{(0,1)}$	11
ag-3611-b	-56.36989016	-56.337615966796875	$C_{x}H_{y}O_{(0,1)}$	11
pd-4802-a	-66.62315724	-66.57457733154297	$C_{x}H_{y}O_{(0,1)}$	11
cd-2601-a	-40.68034553	-40.662357330322266	$C_{x}H_{y}O_{(0,1)}$	11
rh-4601-a	-57.98919108	-58.355037689208984	$C_{x}H_{y}O_{(0,1)}$	11
ir-2611-a	-46.6922353	-46.559120178222656	$C_{x}H_{y}O_{(0,1)}$	11
au-4a01-a	-74.09854307	-74.08802795410156	$C_{x}H_{y}O_{(0,1)}$	11
ir-2201-a	-24.12452096	-24.516969680786133	$C_{x}H_{y}O_{(0,1)}$	11
au-4801-a	-65.72182113	-65.79856872558594	$C_{x}H_{y}O_{(0,1)}$	11
au-1211-a	-22.2918857	-21.970937728881836	$C_{x}H_{y}O_{(0,1)}$	11
pt-3811-a	-63.67501915	-63.61991882324219	$C_{x}H_{y}O_{(0,1)}$	11
ir-2401-a	-33.2027722	-33.27482604980469	$C_{x}H_{y}O_{(0,1)}$	11
ir-3812-a	-64.22198495	-64.20069885253906	$C_{x}H_{y}O_{(0,1)}$	11
ir-4601-a	-57.96573544	-58.7859992980957	$C_{x}H_{y}O_{(0,1)}$	11
zn-3801-a	-57.35529513	-57.245479583740234	$C_{x}H_{y}O_{(0,1)}$	11
pd-2201-a	-25.48219675	-24.458513259887695	$C_{x}H_{y}O_{(0,1)}$	11
os-4601-a	-58.29362415	-58.86991882324219	$C_{x}H_{y}O_{(0,1)}$	11
co-3611-b	-56.56684991	-56.590755462646484	$C_{x}H_{y}O_{(0,1)}$	11
ag-2201-a	-23.15886225	-23.405649185180664	$C_{x}H_{y}O_{(0,1)}$	11
cu-2401-a	-32.53789829	-32.567569732666016	$C_{x}H_{y}O_{(0,1)}$	11
au-3812-a	-63.90787214	-63.806400299072266	$C_{x}H_{y}O_{(0,1)}$	11
co-4a02-a	-74.0743456	-73.82816314697266	$C_{x}H_{y}O_{(0,1)}$	11
cu-1211-a	-22.52641027	-22.379114151000977	$C_{x}H_{y}O_{(0,1)}$	11
os-3401-a	-42.89982601	-42.83891677856445	$C_{x}H_{y}O_{(0,1)}$	11
os-2201-a	-26.21112113	-24.7627010345459	$C_{x}H_{y}O_{(0,1)}$	11
pt-4804-a	-66.64431647	-66.60375213623047	$C_{x}H_{y}O_{(0,1)}$	11
fe-4602-a	-59.74710145	-59.18436050415039	$C_{x}H_{y}O_{(0,1)}$	11
rh-3813-a	-64.34019761	-64.36167907714844	$C_{x}H_{y}O_{(0,1)}$	11
fe-4a02-a	-74.05981088	-73.95838928222656	$C_{x}H_{y}O_{(0,1)}$	11
cd-4a02-a	-74.00466315	-74.03324890136719	$C_{x}H_{y}O_{(0,1)}$	11
fe-4801-a	-66.63960687	-66.44791412353516	$C_{x}H_{y}O_{(0,1)}$	11
ru-2201-a	-26.11321016	-25.10295867919922	$C_{x}H_{y}O_{(0,1)}$	11
cd-2611-a	-46.60584752	-46.39110565185547	$C_{x}H_{y}O_{(0,1)}$	11
au-3601-a	-49.12995356	-49.15814208984375	$C_{x}H_{y}O_{(0,1)}$	11
rh-2401-a	-33.22119005	-33.417747497558594	$C_{x}H_{y}O_{(0,1)}$	11
cd-4803-a	-65.71388305	-65.93222045898438	$C_{x}H_{y}O_{(0,1)}$	11
os-3813-a	-64.43403262	-64.46481323242188	$C_{x}H_{y}O_{(0,1)}$	11
au-3811-a	-63.54254861	-63.447601318359375	$C_{x}H_{y}O_{(0,1)}$	11
pt-4601-a	-57.86027641	-58.736488342285156	$C_{x}H_{y}O_{(0,1)}$	11
ni-4a01-a	-74.15352145	-74.05305480957031	$C_{x}H_{y}O_{(0,1)}$	11
os-4a13-a	-81.13674928	-80.94609069824219	$C_{x}H_{y}O_{(0,1)}$	11
fe-2611-a	-46.67829269	-46.44137191772461	$C_{x}H_{y}O_{(0,1)}$	11
1211	-22.14198155	-22.14659881591797	$C_{x}H_{y}O_{(0,1)}$	11
cu-4a13-a	-80.86857307	-80.75726318359375	$C_{x}H_{y}O_{(0,1)}$	11
cd-4a13-a	-80.5686953	-80.58905792236328	$C_{x}H_{y}O_{(0,1)}$	11
zn-3812-a	-63.84660715	-63.73143005371094	$C_{x}H_{y}O_{(0,1)}$	11
pt-4802-a	-66.62746133	-66.48994445800781	$C_{x}H_{y}O_{(0,1)}$	11
rh-4a02-a	-74.14708379	-74.09779357910156	$C_{x}H_{y}O_{(0,1)}$	11
pd-4804-a	-66.67363903	-66.74884033203125	$C_{x}H_{y}O_{(0,1)}$	11
ir-4a14-a	-81.10107833	-81.09183502197266	$C_{x}H_{y}O_{(0,1)}$	11
ni-4811-b	-73.33453586	-73.2959213256836	$C_{x}H_{y}O_{(0,1)}$	11
pd-3611-b	-56.64832099	-56.64076614379883	$C_{x}H_{y}O_{(0,1)}$	11
cd-2401-a	-32.14545312	-32.38075637817383	$C_{x}H_{y}O_{(0,1)}$	11
pd-1211-a	-22.92909338	-22.78196907043457	$C_{x}H_{y}O_{(0,1)}$	11
rh-4811-b	-73.34060831	-73.33824157714844	$C_{x}H_{y}O_{(0,1)}$	11
cu-4a14-a	-80.91897893	-80.94602966308594	$C_{x}H_{y}O_{(0,1)}$	11
au-4a13-a	-80.70079676	-80.65296936035156	$C_{x}H_{y}O_{(0,1)}$	11
cu-2411-a	-39.36090266	-39.56193161010742	$C_{x}H_{y}O_{(0,1)}$	11
fe-4a12-a	-80.27991528	-79.78974151611328	$C_{x}H_{y}O_{(0,1)}$	11
rh-4a11-a	-80.43819549	-80.24241638183594	$C_{x}H_{y}O_{(0,1)}$	11
ni-4a11-a	-80.40911222	-80.27739715576172	$C_{x}H_{y}O_{(0,1)}$	11
ru-3611-a	-56.80381338	-56.49568176269531	$C_{x}H_{y}O_{(0,1)}$	11
os-4a11-a	-80.45136314	-80.37288665771484	$C_{x}H_{y}O_{(0,1)}$	11
ru-4a12-a	-80.39048657	-80.29898071289062	$C_{x}H_{y}O_{(0,1)}$	11
cd-4a12-a	-80.08066928	-79.91365051269531	$C_{x}H_{y}O_{(0,1)}$	11
pd-4a12-a	-80.42172638	-80.31166076660156	$C_{x}H_{y}O_{(0,1)}$	11
cd-3611-a	-55.96855329	-55.94981002807617	$C_{x}H_{y}O_{(0,1)}$	11
zn-4a12-a	-80.12219775	-79.87422943115234	$C_{x}H_{y}O_{(0,1)}$	11
cu-4a12-a	-80.23538756	-80.07012176513672	$C_{x}H_{y}O_{(0,1)}$	11
ru-4a11-a	-80.36051731	-80.33336639404297	$C_{x}H_{y}O_{(0,1)}$	11
ir-4a11-a	-80.49125067	-80.34439849853516	$C_{x}H_{y}O_{(0,1)}$	11
ag-4a11-a	-80.28409587	-80.15595245361328	$C_{x}H_{y}O_{(0,1)}$	11
au-4811-a	-72.70679087	-72.60442352294922	$C_{x}H_{y}O_{(0,1)}$	11
pd-49N1-a	-78.69155764	-78.78195190429688	$C_{x}H_{y}N$	11
25N1	-44.30698715	-44.400962829589844	$C_{x}H_{y}N$	11
ir-49N3-a	-78.59700292	-78.58440399169922	$C_{x}H_{y}N$	11
39N4	-68.52906405	-68.56280517578125	$C_{x}H_{y}N$	11
pt-15N1-a	-37.04727224	-37.122379302978516	$C_{x}H_{y}N$	11
ru-15N1-a	-36.94002604	-36.956600189208984	$C_{x}H_{y}N$	11
co-37N1-a	-61.92532982	-62.202354431152344	$C_{x}H_{y}N$	11
4bN7	-85.16960424	-85.20707702636719	$C_{x}H_{y}N$	11
ni-4bN7-a	-86.14391084	-86.21015167236328	$C_{x}H_{y}N$	11
cd-37N4-a	-60.21791338	-60.8593864440918	$C_{x}H_{y}N$	11
cu-49N5-a	-78.15357556	-78.1368637084961	$C_{x}H_{y}N$	11
ir-15N1-a	-37.09217281	-37.12460708618164	$C_{x}H_{y}N$	11
ni-49Na-a	-78.53111128	-78.5735855102539	$C_{x}H_{y}N$	11
cd-25N2-a	-44.29294307	-44.31947708129883	$C_{x}H_{y}N$	11
rh-4bN3-a	-87.01599144	-87.08429718017578	$C_{x}H_{y}N$	11
cu-49N8-a	-77.92566225	-77.90868377685547	$C_{x}H_{y}N$	11
ni-39N1-a	-70.17981551	-70.12252044677734	$C_{x}H_{y}N$	11
au-25N2-a	-44.50458376	-44.567691802978516	$C_{x}H_{y}N$	11
ru-4bN5-a	-86.45920361	-86.5979995727539	$C_{x}H_{y}N$	11
ir-49Na-a	-78.60985469	-78.66665649414062	$C_{x}H_{y}N$	11
fe-4bN1-a	-86.7031488	-86.65424346923828	$C_{x}H_{y}N$	11
co-4bN6-a	-86.35884823	-86.18106842041016	$C_{x}H_{y}N$	11
zn-49N2-a	-78.10502057	-78.11234283447266	$C_{x}H_{y}N$	11
4bN5	-85.41231713	-85.3140869140625	$C_{x}H_{y}N$	11
cu-49N6-a	-78.22676295	-78.16954040527344	$C_{x}H_{y}N$	11
ir-49N1-a	-78.91703618	-78.87712097167969	$C_{x}H_{y}N$	11
ni-4bN4-a	-86.97399212	-87.03034973144531	$C_{x}H_{y}N$	11
rh-49N5-a	-78.58021653	-78.56741333007812	$C_{x}H_{y}N$	11
pt-49Na-a	-78.6615362	-78.72154235839844	$C_{x}H_{y}N$	11
pt-39N4-a	-69.77391601	-69.75994873046875	$C_{x}H_{y}N$	11
pt-4bN4-a	-87.22521047	-87.31053161621094	$C_{x}H_{y}N$	11
ni-4bN1-a	-86.86404329	-86.76657104492188	$C_{x}H_{y}N$	11
rh-49N3-a	-78.48668776	-78.5031967163086	$C_{x}H_{y}N$	11
fe-4bN2-a	-86.77410161	-86.97228240966797	$C_{x}H_{y}N$	11
ru-4bN7-a	-86.15152524	-86.26838684082031	$C_{x}H_{y}N$	11
os-49N9-a	-79.35018796	-79.3494644165039	$C_{x}H_{y}N$	11
au-49N6-a	-78.05825186	-78.0028305053711	$C_{x}H_{y}N$	11
au-4bN6-a	-86.10559034	-86.16048431396484	$C_{x}H_{y}N$	11
fe-39N4-a	-69.39281477	-69.27423095703125	$C_{x}H_{y}N$	11
pd-39N2-a	-70.31969882	-70.3296127319336	$C_{x}H_{y}N$	11
cu-27N2-a	-52.91547533	-52.94724655151367	$C_{x}H_{y}N$	11
ni-49N3-a	-78.39627825	-78.3008041381836	$C_{x}H_{y}N$	11
zn-4bN1-a	-86.27516053	-86.18421936035156	$C_{x}H_{y}N$	11
rh-39N1-a	-70.29147684	-70.26690673828125	$C_{x}H_{y}N$	11
pt-37N4-a	-62.03730359	-62.10719299316406	$C_{x}H_{y}N$	11
os-15N1-a	-37.18267685	-37.18360900878906	$C_{x}H_{y}N$	11
fe-37N5-a	-62.4878612	-62.54619216918945	$C_{x}H_{y}N$	11
fe-49N8-a	-79.09906331	-78.15654754638672	$C_{x}H_{y}N$	11
ni-4bN3-a	-86.9123246	-86.81412506103516	$C_{x}H_{y}N$	11
ru-39N1-a	-70.2778877	-70.28070068359375	$C_{x}H_{y}N$	11
au-49N5-a	-77.97956229	-77.99175262451172	$C_{x}H_{y}N$	11
ni-49N5-a	-78.4902454	-78.40312957763672	$C_{x}H_{y}N$	11
ni-37N2-a	-61.71760494	-61.63655471801758	$C_{x}H_{y}N$	11
ag-37N1-a	-61.48863957	-61.53425216674805	$C_{x}H_{y}N$	11
zn-49N7-a	-77.91955244	-77.7950210571289	$C_{x}H_{y}N$	11
os-49N4-a	-78.46981921	-78.5419692993164	$C_{x}H_{y}N$	11
cd-4bN1-a	-86.12177185	-86.15216064453125	$C_{x}H_{y}N$	11
au-49N7-a	-78.01660924	-77.90985870361328	$C_{x}H_{y}N$	11
fe-49Na-a	-78.7358398	-78.52909088134766	$C_{x}H_{y}N$	11
pd-27N1-a	-53.61957111	-53.61494445800781	$C_{x}H_{y}N$	11
zn-4bN5-a	-85.97910086	-85.96610260009766	$C_{x}H_{y}N$	11
zn-49N5-a	-77.9075015	-77.8734130859375	$C_{x}H_{y}N$	11
co-13N1-a	-28.84521747	-28.83214569091797	$C_{x}H_{y}N$	11
rh-4bN6-a	-86.6073062	-86.51677703857422	$C_{x}H_{y}N$	11
cd-37N5-a	-61.50601708	-61.648765563964844	$C_{x}H_{y}N$	11
co-4bN2-a	-86.7675964	-86.61611938476562	$C_{x}H_{y}N$	11
os-4bN6-a	-86.80949813	-86.82334899902344	$C_{x}H_{y}N$	11
ag-27N1-a	-53.03348518	-53.07294845581055	$C_{x}H_{y}N$	11
rh-49N7-a	-78.55163537	-78.55298614501953	$C_{x}H_{y}N$	11
co-39N4-a	-69.43564179	-69.20964050292969	$C_{x}H_{y}N$	11
au-49N8-a	-77.75854101	-77.77071380615234	$C_{x}H_{y}N$	11
au-4bN7-a	-85.85309	-85.98600006103516	$C_{x}H_{y}N$	11
os-37N4-a	-62.65110297	-62.51313400268555	$C_{x}H_{y}N$	11
49Na	-77.48977885	-77.45738983154297	$C_{x}H_{y}N$	11
ru-39N4-a	-69.59883408	-69.55374908447266	$C_{x}H_{y}N$	11
4bN6	-85.33333069	-85.34223937988281	$C_{x}H_{y}N$	11
co-4bN4-a	-86.81656585	-86.85110473632812	$C_{x}H_{y}N$	11
rh-39N3-a	-69.92190917	-69.93891143798828	$C_{x}H_{y}N$	11
ru-37N2-a	-61.76416689	-61.74482345581055	$C_{x}H_{y}N$	11
ru-49Na-a	-78.63738849	-78.61463165283203	$C_{x}H_{y}N$	11
os-49N1-a	-79.00819867	-79.03683471679688	$C_{x}H_{y}N$	11
ni-49N9-a	-79.03097135	-78.99209594726562	$C_{x}H_{y}N$	11
ir-39N4-a	-69.74683489	-69.77085876464844	$C_{x}H_{y}N$	11
pt-39N2-a	-70.46583279	-70.47860717773438	$C_{x}H_{y}N$	11
pd-4bN7-a	-86.32779958	-86.42259979248047	$C_{x}H_{y}N$	11
cu-37N1-a	-61.75122295	-61.792396545410156	$C_{x}H_{y}N$	11
au-4bN4-a	-86.58251909	-86.52238464355469	$C_{x}H_{y}N$	11
ag-39N4-a	-69.16105099	-69.19613647460938	$C_{x}H_{y}N$	11
ir-4bN3-a	-87.17680798	-87.16586303710938	$C_{x}H_{y}N$	11
os-39N2-a	-70.58272027	-70.51073455810547	$C_{x}H_{y}N$	11
rh-49N4-a	-78.43067683	-78.6971435546875	$C_{x}H_{y}N$	11
pt-49N7-a	-78.64712997	-78.57042694091797	$C_{x}H_{y}N$	11
cu-37N5-a	-62.02432208	-61.975807189941406	$C_{x}H_{y}N$	11
os-4bN3-a	-87.22959494	-87.2153549194336	$C_{x}H_{y}N$	11
ir-49N8-a	-78.47603608	-78.38777160644531	$C_{x}H_{y}N$	11
au-4bN5-a	-86.06737761	-86.15324401855469	$C_{x}H_{y}N$	11
au-38S1-a	-61.58410269	-61.520442962646484	$C_{x}H_{y}S$	11
fe-4aS1-a	-78.7706468	-78.86015319824219	$C_{x}H_{y}S$	11
rh-4aS6-a	-79.02047713	-79.09263610839844	$C_{x}H_{y}S$	11
co-48S1-a	-71.89569953	-71.80558013916016	$C_{x}H_{y}S$	11
cd-48S1-a	-70.0850584	-70.11431884765625	$C_{x}H_{y}S$	11
os-48S3-a	-72.64227864	-72.47000885009766	$C_{x}H_{y}S$	11
co-4aS3-a	-78.60054721	-78.6928939819336	$C_{x}H_{y}S$	11
fe-26S1-a	-45.53470937	-45.163330078125	$C_{x}H_{y}S$	11
os-4aS1-a	-79.02363874	-79.05204772949219	$C_{x}H_{y}S$	11
pd-36S2-a	-55.66707659	-55.68748474121094	$C_{x}H_{y}S$	11
pt-12S1-a	-22.28811161	-22.326778411865234	$C_{x}H_{y}S$	11
au-4aS3-a	-78.2872718	-78.15495300292969	$C_{x}H_{y}S$	11
ru-4aS6-a	-78.9224712	-78.99312591552734	$C_{x}H_{y}S$	11
os-4aS2-a	-79.01101406	-78.95856475830078	$C_{x}H_{y}S$	11
ag-36S1-a	-53.64931437	-53.65208435058594	$C_{x}H_{y}S$	11
ag-4aS4-a	-78.21575792	-78.072509765625	$C_{x}H_{y}S$	11
zn-12S1-a	-20.48793386	-20.42127227783203	$C_{x}H_{y}S$	11
co-4aS5-a	-78.61268402	-78.56018829345703	$C_{x}H_{y}S$	11
au-36S1-a	-53.77045909	-53.75859832763672	$C_{x}H_{y}S$	11
ir-48S1-a	-72.36896277	-72.28334045410156	$C_{x}H_{y}S$	11
ir-4aS2-a	-79.00455535	-78.92777252197266	$C_{x}H_{y}S$	11
ir-36S1-a	-55.67748076	-55.603965759277344	$C_{x}H_{y}S$	11
co-4aS2-a	-78.78928231	-78.63380432128906	$C_{x}H_{y}S$	11
rh-48S2-a	-72.29471294	-72.4107437133789	$C_{x}H_{y}S$	11
fe-38S1-a	-62.12600842	-61.99751663208008	$C_{x}H_{y}S$	11
cd-36S1-a	-53.45356236	-53.46202087402344	$C_{x}H_{y}S$	11
pd-48S3-a	-72.22637458	-72.29720306396484	$C_{x}H_{y}S$	11
24S1	-36.04580392	-36.3997688293457	$C_{x}H_{y}S$	11
ni-26S2-a	-45.48400091	-45.5118522644043	$C_{x}H_{y}S$	11
zn-26S1-a	-44.63636251	-44.65858459472656	$C_{x}H_{y}S$	11
ni-4aS4-a	-78.81019438	-78.98413848876953	$C_{x}H_{y}S$	11
cu-24S1-a	-37.78590667	-37.82575225830078	$C_{x}H_{y}S$	11
ir-26S1-a	-45.62269254	-45.65497589111328	$C_{x}H_{y}S$	11
ru-48S2-a	-72.34677439	-72.32148742675781	$C_{x}H_{y}S$	11
ag-26S1-a	-44.8227769	-44.818809509277344	$C_{x}H_{y}S$	11
pd-38S2-a	-62.37262673	-62.15705871582031	$C_{x}H_{y}S$	11
rh-38S1-a	-62.25031864	-62.19249725341797	$C_{x}H_{y}S$	11
pt-4aS5-a	-79.09295702	-78.88457489013672	$C_{x}H_{y}S$	11
4aS5	-77.4709852	-77.40852355957031	$C_{x}H_{y}S$	11
cd-48S3-a	-70.11159709	-70.09648895263672	$C_{x}H_{y}S$	11
ru-48S3-a	-72.45544237	-72.34062194824219	$C_{x}H_{y}S$	11
4aS4	-77.6584738	-77.57624053955078	$C_{x}H_{y}S$	11
co-36S1-a	-55.27629598	-55.126197814941406	$C_{x}H_{y}S$	11
pt-4aS6-a	-79.15698595	-79.04434967041016	$C_{x}H_{y}S$	11
rh-14S1-a	-28.89803279	-29.174739837646484	$C_{x}H_{y}S$	11
zn-48S3-a	-70.37641666	-70.24483489990234	$C_{x}H_{y}S$	11
os-38S2-a	-62.57775322	-62.36241149902344	$C_{x}H_{y}S$	11
rh-4aS5-a	-78.95184501	-78.81343841552734	$C_{x}H_{y}S$	11
cu-38S3-a	-61.74998306	-61.72323989868164	$C_{x}H_{y}S$	11
pt-38S3-a	-62.45537627	-62.46953582763672	$C_{x}H_{y}S$	11
fe-48S1-a	-72.27278278	-72.09408569335938	$C_{x}H_{y}S$	11
co-36S2-a	-55.3851111	-55.37749481201172	$C_{x}H_{y}S$	11
pt-36S1-a	-55.50616565	-55.47934341430664	$C_{x}H_{y}S$	11
48S2	-69.29758067	-69.72993469238281	$C_{x}H_{y}S$	11
ru-38S2-a	-62.48177376	-62.27303695678711	$C_{x}H_{y}S$	11
ir-48S2-a	-72.35318279	-72.29297637939453	$C_{x}H_{y}S$	11
pd-4aS3-a	-78.97283113	-78.93260955810547	$C_{x}H_{y}S$	11
co-2431-a	-53.60205507	-53.3427734375	$C_{x}H_{y}O_{(2,3)}$	11
rh-1221-a	-30.1406643	-30.24452781677246	$C_{x}H_{y}O_{(2,3)}$	11
cu-2431-a	-53.57757506	-53.50422668457031	$C_{x}H_{y}O_{(2,3)}$	11
pd-1231-a	-37.69450301	-37.73295593261719	$C_{x}H_{y}O_{(2,3)}$	11
os-2422-a	-46.65502579	-46.476890563964844	$C_{x}H_{y}O_{(2,3)}$	11
ir-4831-a	-87.44394177	-87.37037658691406	$C_{x}H_{y}O_{(2,3)}$	11
ru-4824-a	-80.04665207	-80.04938507080078	$C_{x}H_{y}O_{(2,3)}$	11
os-4831-a	-87.60604105	-87.51594543457031	$C_{x}H_{y}O_{(2,3)}$	11
ni-4825-a	-80.25045076	-80.18949890136719	$C_{x}H_{y}O_{(2,3)}$	11
fe-4832-a	-87.2613451	-87.21202850341797	$C_{x}H_{y}O_{(2,3)}$	11
cu-1231-a	-37.56990257	-37.61186218261719	$C_{x}H_{y}O_{(2,3)}$	11
ir-4823-a	-79.88856196	-79.89755249023438	$C_{x}H_{y}O_{(2,3)}$	11
pd-3621-a	-63.71613227	-63.78857421875	$C_{x}H_{y}O_{(2,3)}$	11
fe-4826-a	-79.85684735	-80.12385559082031	$C_{x}H_{y}O_{(2,3)}$	11
ni-1221-a	-30.12620431	-30.17569923400879	$C_{x}H_{y}O_{(2,3)}$	11
co-3631-a	-70.59167269	-70.50421905517578	$C_{x}H_{y}O_{(2,3)}$	11
au-4823-a	-79.77648094	-79.67237854003906	$C_{x}H_{y}O_{(2,3)}$	11
co-1231-a	-37.69942271	-37.512027740478516	$C_{x}H_{y}O_{(2,3)}$	11
cd-4833-a	-86.45473562	-86.32112121582031	$C_{x}H_{y}O_{(2,3)}$	11
ag-3623-a	-63.2928639	-63.28582000732422	$C_{x}H_{y}O_{(2,3)}$	11
os-3623-a	-63.6490439	-63.51711654663086	$C_{x}H_{y}O_{(2,3)}$	11
au-2421-a	-46.87609603	-46.89520263671875	$C_{x}H_{y}O_{(2,3)}$	11
pd-3623-a	-63.47626318	-63.492919921875	$C_{x}H_{y}O_{(2,3)}$	11
ir-4821-a	-80.34899546	-80.45995330810547	$C_{x}H_{y}O_{(2,3)}$	11
ni-2431-a	-53.63756197	-53.61814498901367	$C_{x}H_{y}O_{(2,3)}$	11
ag-4822-a	-80.16447893	-80.17784118652344	$C_{x}H_{y}O_{(2,3)}$	11
ni-4832-a	-87.25478841	-87.26602935791016	$C_{x}H_{y}O_{(2,3)}$	11
co-1221-a	-30.05824247	-30.224567413330078	$C_{x}H_{y}O_{(2,3)}$	11
ru-3623-a	-63.56675796	-63.48006057739258	$C_{x}H_{y}O_{(2,3)}$	11
cd-4832-a	-87.01973735	-86.92962646484375	$C_{x}H_{y}O_{(2,3)}$	11
ru-4826-a	-80.19715779	-80.1408920288086	$C_{x}H_{y}O_{(2,3)}$	11
fe-4825-a	-80.25233301	-80.32976531982422	$C_{x}H_{y}O_{(2,3)}$	11
ir-3632-a	-69.86364754	-69.82152557373047	$C_{x}H_{y}O_{(2,3)}$	11
ir-3622-a	-63.22640864	-63.27113723754883	$C_{x}H_{y}O_{(2,3)}$	11
ag-4824-a	-79.88133647	-79.77827453613281	$C_{x}H_{y}O_{(2,3)}$	11
4824	-79.5526567	-79.48086547851562	$C_{x}H_{y}O_{(2,3)}$	11
ru-4833-a	-86.73935532	-86.44471740722656	$C_{x}H_{y}O_{(2,3)}$	11
4823	-79.3994218	-79.29218292236328	$C_{x}H_{y}O_{(2,3)}$	11
os-4832-a	-87.32232084	-87.27592468261719	$C_{x}H_{y}O_{(2,3)}$	11
co-2422-a	-46.4046255	-46.334373474121094	$C_{x}H_{y}O_{(2,3)}$	11
co-3622-a	-63.19302576	-63.137638092041016	$C_{x}H_{y}O_{(2,3)}$	11
au-4832-a	-87.10526775	-87.03119659423828	$C_{x}H_{y}O_{(2,3)}$	11
au-3622-a	-63.09378774	-63.085628509521484	$C_{x}H_{y}O_{(2,3)}$	11
fe-2422-a	-46.70887393	-46.586456298828125	$C_{x}H_{y}O_{(2,3)}$	11
ir-1221-a	-30.13565155	-30.133121490478516	$C_{x}H_{y}O_{(2,3)}$	11
fe-3632-a	-69.94363372	-69.80794525146484	$C_{x}H_{y}O_{(2,3)}$	11
os-2421-a	-47.19738493	-47.18710708618164	$C_{x}H_{y}O_{(2,3)}$	11
co-3621-a	-63.60319336	-63.721275329589844	$C_{x}H_{y}O_{(2,3)}$	11
3623	-62.96965736	-62.89569854736328	$C_{x}H_{y}O_{(2,3)}$	11
cd-2422-a	-46.24902875	-46.28712463378906	$C_{x}H_{y}O_{(2,3)}$	11
cd-4824-a	-79.80323476	-79.67547607421875	$C_{x}H_{y}O_{(2,3)}$	11
cu-4825-a	-80.12788867	-80.0762939453125	$C_{x}H_{y}O_{(2,3)}$	11
rh-4826-a	-80.14612402	-80.09925079345703	$C_{x}H_{y}O_{(2,3)}$	11
rh-1231-a	-37.74508795	-37.567867279052734	$C_{x}H_{y}O_{(2,3)}$	11
4822	-79.83383076	-79.9620132446289	$C_{x}H_{y}O_{(2,3)}$	11
pt-1221-a	-30.06930462	-30.0853214263916	$C_{x}H_{y}O_{(2,3)}$	11
rh-4824-a	-80.02320281	-80.01261901855469	$C_{x}H_{y}O_{(2,3)}$	11
co-49Y1-a	-84.24307748	-84.22032165527344	Oximes	11
zn-49Y3-a	-83.5126407	-83.66152954101562	Oximes	11
ir-37Y3-a	-67.37690722	-67.61886596679688	Oximes	11
pt-25Y2-a	-50.93839694	-50.95038986206055	Oximes	11
cd-13Y1-a	-33.4585353	-33.446800231933594	Oximes	11
rh-37Y1-a	-67.34062072	-67.57322692871094	Oximes	11
ru-37Y1-a	-67.53656008	-68.06216430664062	Oximes	11
pd-49Y2-a	-84.31817396	-84.15333557128906	Oximes	11
au-49Y3-a	-83.58929762	-83.58008575439453	Oximes	11
ni-37Y3-a	-67.63834753	-67.83662414550781	Oximes	11
rh-49Y4-a	-84.25652615	-84.09266662597656	Oximes	11
49Y1	-83.13066499	-83.3071517944336	Oximes	11
ir-49Y2-a	-84.53243416	-84.30960083007812	Oximes	11
os-49Y2-a	-84.61031508	-84.42772674560547	Oximes	11
au-37Y1-a	-66.92579674	-67.01016235351562	Oximes	11
os-49Y5-a	-84.12578726	-84.31539154052734	Oximes	11
ag-49Y4-a	-83.72731195	-83.55086517333984	Oximes	11
pt-37Y3-a	-67.54167365	-67.6452407836914	Oximes	11
ni-37Y1-a	-67.23240251	-67.6555404663086	Oximes	11
ni-25Y2-a	-50.95825549	-51.13104248046875	Oximes	11
ru-49Y1-a	-84.3874565	-84.54830932617188	Oximes	11
fe-25Y2-a	-50.9912166	-51.0279655456543	Oximes	11
fe-49Y1-a	-84.16187573	-84.2081069946289	Oximes	11
ir-49Y6-a	-83.98665733	-84.22208404541016	Oximes	11
pd-49Y5-a	-84.62177579	-84.1896743774414	Oximes	11
pt-49Y5-a	-83.97734774	-84.14169311523438	Oximes	11
49Y5	-83.32928722	-83.50204467773438	Oximes	11
pt-37Y1-a	-66.99199002	-67.53216552734375	Oximes	11
au-49Y2-a	-83.73585086	-83.65131378173828	Oximes	11
cu-49Y6-a	-84.10653698	-84.0704345703125	Oximes	11
ag-13Y1-a	-33.61258361	-33.58510971069336	Oximes	11
cd-49Y5-a	-83.67193678	-83.68970489501953	Oximes	11
ag-49Y1-a	-83.79514369	-83.8545913696289	Oximes	11
pt-25Y1-a	-51.13157858	-51.188446044921875	Oximes	11
pd-37Y3-a	-67.62333177	-67.6764907836914	Oximes	11
cu-37Y2-a	-67.31945896	-67.29674530029297	Oximes	11
cd-49X5-a	-85.1514978	-85.20691680908203	Amides	0
cu-49X8-a	-85.48006039	-85.36515808105469	Amides	0
rh-49X1-a	-85.80836362	-85.8817367553711	Amides	0
ni-49X8-a	-85.62594938	-85.53988647460938	Amides	0
au-49X5-a	-85.23628929	-85.46812438964844	Amides	0
co-25X2-a	-52.84421746	-52.86185073852539	Amides	0
co-49X3-a	-86.17996831	-86.2419204711914	Amides	0
cu-25X2-a	-52.7373742	-52.69707489013672	Amides	0
pt-49X4-a	-86.08794713	-86.07145690917969	Amides	0
ir-49X4-a	-86.15260988	-86.28614044189453	Amides	0
ru-25X1-a	-52.28940371	-52.42454528808594	Amides	0
ni-49X4-a	-86.16680957	-86.05420684814453	Amides	0
zn-49X8-a	-85.31719642	-85.26903533935547	Amides	0
cu-37X4-a	-68.93161312	-68.90342712402344	Amides	0
ru-37X4-a	-69.10774388	-69.17002868652344	Amides	0
ru-37X2-a	-69.62159067	-69.64037322998047	Amides	0
rh-49X4-a	-86.15252007	-86.31067657470703	Amides	0
pt-49X7-a	-85.84280603	-85.82942962646484	Amides	0
cd-49X1-a	-85.410094	-85.41034698486328	Amides	0
cd-49X8-a	-85.2701428	-85.21114349365234	Amides	0
ag-37X3-a	-68.5877039	-68.68941497802734	Amides	0
au-37X2-a	-69.1762478	-69.1837387084961	Amides	0
co-25X1-a	-52.39749787	-52.57176971435547	Amides	0
49X5	-84.81148127	-84.79141998291016	Amides	0
os-37X3-a	-69.02329997	-69.062255859375	Amides	0
cu-49X3-a	-86.04687394	-86.05186462402344	Amides	0
fe-37X2-a	-69.63304679	-69.5658950805664	Amides	0
ni-49X7-a	-85.76246884	-85.71481323242188	Amides	0
pt-49X1-a	-85.7593302	-85.78887176513672	Amides	0
cd-37X2-a	-69.09155689	-69.01634216308594	Amides	0
ir-25X1-a	-52.31109532	-52.413177490234375	Amides	0
os-25X1-a	-52.39127664	-52.50046157836914	Amides	0
ir-49X8-a	-85.61838268	-85.7074203491211	Amides	0
co-37X3-a	-68.80872577	-68.94586181640625	Amides	0
cu-49X4-a	-86.02383214	-85.97604370117188	Amides	0
pd-25X2-a	-52.90989274	-52.912662506103516	Amides	0
co-37X1-a	-69.00697721	-69.26148223876953	Amides	0
co-49X7-a	-85.67812445	-85.84583282470703	Amides	0
13X1	-35.32056159	-35.201690673828125	Amides	0
pd-37X2-a	-69.51073765	-69.61175537109375	Amides	0
rh-37X3-a	-68.86918174	-68.9604263305664	Amides	0
ag-37X2-a	-69.21911834	-69.25340270996094	Amides	0
ni-49X1-a	-85.8042778	-85.77861022949219	Amides	0
ir-37X3-a	-68.87139562	-68.91206359863281	Amides	0
ag-49X2-a	-85.47091887	-85.49212646484375	Amides	0
[truncated: 11,020 more rows]
