# Supplementary material for: Fast evaluation of the adsorption energy of organic molecules on metals via graph neural networks
Source: Nat Comput Sci. 2023 May 1;3(5):433–42. doi: 10.1038/s43588-023-00437-y (PMC10766545; doi:10.1038/s43588-023-00437-y)
Supplement: Supplementary file 13 — Source data for Supplementary Figs. 23 and 24. csv files compressed as .zip. [file 43588_2023_437_MOESM13_ESM.zip › SIfigures/benchmark_results/lmdb_cross_cofe_ensemble_init/dpp/ERROR.csv]

family	aerr
$C_{x}H_{y}O_{(0,1)}$	0.15045114191128042
$C_{x}H_{y}O_{(2,3)}$	0.09768629431688598
$C_{x}H_{y}N$	0.10981969890206138
$C_{x}H_{y}S$	0.10597841215451564
Amidines	0.1314764849406928
Amides	0.08151896002842768
Oximes	0.15247484355224594
Carbamates	0.10405307173862846
Aromatics	0.21957705246701836
