# Supplementary material for: Fast evaluation of the adsorption energy of organic molecules on metals via graph neural networks
Source: Nat Comput Sci. 2023 May 1;3(5):433–42. doi: 10.1038/s43588-023-00437-y (PMC10766545; doi:10.1038/s43588-023-00437-y)
Supplement: Supplementary file 13 — Source data for Supplementary Figs. 23 and 24. csv files compressed as .zip. [file 43588_2023_437_MOESM13_ESM.zip › SIfigures/benchmark_results/lmdb_cross_cofe_ensemble_init/painn/SEM.csv]

family	aerr
$C_{x}H_{y}O_{(0,1)}$	0.004650851180591722
$C_{x}H_{y}O_{(2,3)}$	0.0029589268237507084
$C_{x}H_{y}N$	0.001735026935852593
$C_{x}H_{y}S$	0.0033278688602605983
Amidines	0.0032180579156992754
Amides	0.0025003943948518795
Oximes	0.009854575101434528
Carbamates	0.002436434240233189
Aromatics	0.0036762271343294354
