# Supplementary material for: Fast evaluation of the adsorption energy of organic molecules on metals via graph neural networks
Source: Nat Comput Sci. 2023 May 1;3(5):433–42. doi: 10.1038/s43588-023-00437-y (PMC10766545; doi:10.1038/s43588-023-00437-y)
Supplement: Supplementary file 13 — Source data for Supplementary Figs. 23 and 24. csv files compressed as .zip. [file 43588_2023_437_MOESM13_ESM.zip › SIfigures/benchmark_results/lmdb_cross_cofe_ensemble_init/painn/ERROR.csv]

family	aerr
$C_{x}H_{y}O_{(0,1)}$	0.18438940606241244
$C_{x}H_{y}O_{(2,3)}$	0.08596952211846363
$C_{x}H_{y}N$	0.09743652570984648
$C_{x}H_{y}S$	0.12582336700542252
Amidines	0.12816725692965408
Amides	0.09807709665216101
Oximes	0.1497384610415173
Carbamates	0.09658509612506504
Aromatics	0.19043754816449487
