# Supplementary material for: Fast evaluation of the adsorption energy of organic molecules on metals via graph neural networks
Source: Nat Comput Sci. 2023 May 1;3(5):433–42. doi: 10.1038/s43588-023-00437-y (PMC10766545; doi:10.1038/s43588-023-00437-y)
Supplement: Supplementary file 13 — Source data for Supplementary Figs. 23 and 24. csv files compressed as .zip. [file 43588_2023_437_MOESM13_ESM.zip › SIfigures/benchmark_results/lmdb_cross_cofe_ensemble_init/painn/boxplot.csv]

cu-37X3-a	-68.70512924	-68.4555435180664	Amides	16
ag-49X8-a	-85.37669607	-85.16265106201172	Amides	16
49X8	-84.60803269	-84.79316711425781	Amides	16
zn-49X6-a	-85.64743919	-85.12499237060547	Amides	16
pd-49X7-a	-85.8734529	-85.77664184570312	Amides	16
ir-49X6-a	-86.27935028	-86.13768768310547	Amides	16
co-37X2-a	-69.46916594	-69.24838256835938	Amides	16
pd-49X3-a	-86.22114891	-86.17986297607422	Amides	16
ag-49X7-a	-85.64371033	-85.59143829345703	Amides	16
os-13X1-a	-36.01236575	-36.04532241821289	Amides	16
49X4	-85.34712626	-85.3025894165039	Amides	16
pd-37X4-a	-69.17959919	-69.19374084472656	Amides	16
49X3	-85.39278571	-85.28815460205078	Amides	16
co-49X8-a	-85.34212478	-85.3670883178711	Amides	16
ru-49X8-a	-85.66264802	-85.62071228027344	Amides	16
au-37X1-a	-68.77658538	-68.75836181640625	Amides	16
os-49X3-a	-86.46781954	-86.54841613769531	Amides	16
pd-25X1-a	-52.31865275	-52.42832565307617	Amides	16
pt-37X4-a	-69.15077045	-69.177001953125	Amides	16
au-25X1-a	-52.04533114	-52.104976654052734	Amides	16
ag-25X2-a	-52.6015643	-52.55759048461914	Amides	16
au-49X8-a	-85.36375125	-85.21525573730469	Amides	16
os-49X2-a	-85.884746	-85.90923309326172	Amides	16
pd-49X1-a	-85.82873242	-85.83824157714844	Amides	16
rh-25X1-a	-52.2948615	-52.297767639160156	Amides	16
ni-49X6-a	-86.04935086	-85.87629699707031	Amides	16
cd-37X3-a	-68.48416931	-68.21842193603516	Amides	16
49X7	-85.12457339	-85.031494140625	Amides	16
cu-49X2-a	-85.58819317	-85.38179016113281	Amides	16
ag-49X6-a	-85.70478076	-85.69087219238281	Amides	16
rh-49X2-a	-85.75313558	-85.8011474609375	Amides	16
fe-25X1-a	-52.67381982	-52.5454216003418	Amides	16
ru-37X3-a	-68.92705646	-68.81451416015625	Amides	16
rh-49X6-a	-86.1150103	-86.09175109863281	Amides	16
zn-37X4-a	-68.92362016	-68.77120208740234	Amides	16
pd-13X1-a	-35.81256548	-35.8565559387207	Amides	16
pt-37X3-a	-68.81550693	-68.74543762207031	Amides	16
pd-49X5-a	-85.55450958	-85.66751098632812	Amides	16
co-49X2-a	-85.69847248	-85.65437316894531	Amides	16
cd-49X3-a	-85.73350214	-85.67709350585938	Amides	16
zn-37X2-a	-69.16710218	-69.09883117675781	Amides	16
49X2	-84.97580513	-84.92918395996094	Amides	16
cd-49X7-a	-85.5136416	-85.39358520507812	Amides	16
fe-49X2-a	-85.76733352	-85.96424865722656	Amides	16
cd-37X1-a	-68.69292318	-68.56839752197266	Amides	16
ru-38Z2-a	-75.09789707	-75.04430389404297	Amidines	16
au-4aZa-a	-90.62083916	-90.62796783447266	Amidines	16
cd-38Z5-a	-73.82814939	-73.7121810913086	Amidines	16
os-4aZo-a	-91.29073291	-91.32626342773438	Amidines	16
co-4aZ8-a	-90.83593877	-90.85965728759766	Amidines	16
co-4aZd-a	-90.77260277	-90.66691589355469	Amidines	16
ir-26Z3-a	-57.61805454	-57.580509185791016	Amidines	16
pd-4aZ3-a	-91.59540239	-91.49567413330078	Amidines	16
rh-38Z2-a	-75.06958689	-74.86383056640625	Amidines	16
fe-4aZl-a	-90.78750156	-90.59662628173828	Amidines	16
ni-4aZm-a	-90.35663421	-90.36038208007812	Amidines	16
rh-38Z6-a	-74.43658464	-74.47863006591797	Amidines	16
os-4aZe-a	-91.33774112	-91.31289672851562	Amidines	16
cu-26Z1-a	-57.59270329	-57.60341262817383	Amidines	16
cd-26Z1-a	-57.07112829	-57.08489990234375	Amidines	16
co-14Z1-a	-41.4580768	-41.25658416748047	Amidines	16
cd-26Z4-a	-56.94980298	-56.84228515625	Amidines	16
fe-4aZ3-a	-91.58470578	-91.79130554199219	Amidines	16
zn-38Z5-a	-73.9924914	-73.935302734375	Amidines	16
ir-4aZf-a	-91.26121288	-91.20982360839844	Amidines	16
pt-38Z4-a	-74.45930057	-74.480712890625	Amidines	16
ag-4aZm-a	-89.76174942	-89.80101013183594	Amidines	16
pd-38Z6-a	-74.47651458	-74.46768951416016	Amidines	16
fe-4aZf-a	-91.60310058	-91.20716857910156	Amidines	16
ir-4aZ2-a	-91.56570866	-91.34051513671875	Amidines	16
rh-4aZ9-a	-91.13786535	-91.30021667480469	Amidines	16
ag-38Z4-a	-73.95858997	-72.8202896118164	Amidines	16
ir-4aZl-a	-90.26563428	-90.94210052490234	Amidines	16
cd-4aZe-a	-90.44864609	-90.04186248779297	Amidines	16
ni-4aZi-a	-90.7626741	-90.74925231933594	Amidines	16
cu-4aZn-a	-90.59467	-90.65530395507812	Amidines	16
fe-38Z4-a	-74.92833722	-74.62372589111328	Amidines	16
ir-4aZm-a	-90.58440933	-90.48094940185547	Amidines	16
au-4aZh-a	-90.43132378	-90.33248901367188	Amidines	16
pd-14Z1-a	-41.25779684	-41.34255599975586	Amidines	16
cu-4aZh-a	-90.64086856	-90.52622985839844	Amidines	16
pt-4aZ3-a	-91.79823366	-91.52607727050781	Amidines	16
au-38Z2-a	-74.41130729	-74.36703491210938	Amidines	16
zn-4aZ9-a	-90.40672416	-90.45044708251953	Amidines	16
pd-4aZ9-a	-91.32793731	-91.08251190185547	Amidines	16
cd-4aZ6-a	-90.13928225	-90.31940460205078	Amidines	16
38Z1	-73.16804246	-73.1552505493164	Amidines	16
14Z1	-40.17277264	-40.39699935913086	Amidines	16
os-38Z4-a	-75.30410932	-74.86167907714844	Amidines	16
pt-38Z3-a	-74.75926196	-74.48064422607422	Amidines	16
os-38Z3-a	-74.80034644	-74.85189056396484	Amidines	16
zn-26Z3-a	-56.88240049	-57.02045440673828	Amidines	16
ni-4aZ2-a	-91.35216628	-90.98526000976562	Amidines	16
au-4aZ6-a	-90.36904075	-90.56625366210938	Amidines	16
ag-4aZc-a	-90.52423151	-90.60547637939453	Amidines	16
pd-4aZo-a	-90.94363475	-91.0777359008789	Amidines	16
cu-4aZl-a	-89.93867617	-90.25255584716797	Amidines	16
cu-38Z7-a	-73.82637532	-73.79351043701172	Amidines	16
4aZ2	-89.77371337	-89.75936126708984	Amidines	16
zn-4aZ8-a	-90.47015763	-90.29273986816406	Amidines	16
co-26Z2-a	-58.20395467	-58.02499008178711	Amidines	16
fe-4aZb-a	-91.56275731	-91.61450958251953	Amidines	16
pt-4aZj-a	-91.27077745	-91.06399536132812	Amidines	16
co-4aZf-a	-91.04242741	-91.08967590332031	Amidines	16
rh-26Z1-a	-58.04742999	-57.833831787109375	Amidines	16
co-38Z9-a	-74.16029159	-73.98066711425781	Amidines	16
pt-4aZ2-a	-91.54665586	-91.49835968017578	Amidines	16
cu-4aZb-a	-90.80191226	-90.89885711669922	Amidines	16
co-4aZg-a	-90.71274312	-90.85738372802734	Amidines	16
zn-38Z6-a	-73.87339139	-73.91033935546875	Amidines	16
ir-26Z2-a	-58.62936723	-58.572288513183594	Amidines	16
pd-4aZb-a	-91.19845891	-91.3562240600586	Amidines	16
ag-38Z3-a	-73.95816147	-73.9629135131836	Amidines	16
cu-4aZe-a	-90.72930704	-90.74129486083984	Amidines	16
pd-38Z5-a	-74.62739246	-74.63834381103516	Amidines	16
os-4aZc-a	-91.13301496	-91.18548583984375	Amidines	16
os-38Z1-a	-75.17364472	-75.07056427001953	Amidines	16
ni-4aZ3-a	-91.53255613	-91.41416931152344	Amidines	16
cd-4aZ9-a	-90.31425725	-90.2563247680664	Amidines	16
ni-38Z5-a	-74.54644449	-74.5416259765625	Amidines	16
co-4aZ1-a	-91.32179935	-91.20429229736328	Amidines	16
au-4aZg-a	-90.38441039	-90.32046508789062	Amidines	16
co-26Z4-a	-57.15842631	-57.41587829589844	Amidines	16
ni-38Z9-a	-74.1158005	-74.257080078125	Amidines	16
cu-4aZd-a	-90.56483711	-90.3874740600586	Amidines	16
au-4aZ5-a	-90.70747369	-90.70048522949219	Amidines	16
ni-4aZj-a	-91.01682391	-90.72824096679688	Amidines	16
ni-4aZh-a	-90.78189939	-90.84679412841797	Amidines	16
pd-4aZj-a	-91.15609035	-91.02194213867188	Amidines	16
os-4aZ5-a	-91.73035441	-91.67080688476562	Amidines	16
au-38Z9-a	-73.56135742	-73.66844177246094	Amidines	16
rh-38Z1-a	-74.69894871	-74.67102813720703	Amidines	16
ru-38Z3-a	-74.56758594	-74.64628601074219	Amidines	16
4aZa	-89.98237877	-89.89615631103516	Amidines	16
ag-14Z1-a	-40.89563748	-40.92888259887695	Amidines	16
cd-4aZf-a	-90.46918974	-90.42838287353516	Amidines	16
cu-38Z5-a	-74.20838615	-74.29513549804688	Amidines	16
fe-4aZc-a	-90.78321929	-91.378662109375	Amidines	16
ni-4aZc-a	-90.98338783	-90.96614074707031	Amidines	16
ni-4aZ4-a	-91.60713538	-91.34955596923828	Amidines	16
rh-4aZe-a	-91.11382166	-91.10604095458984	Amidines	16
ru-4aZc-a	-90.98109685	-91.05652618408203	Amidines	16
co-38Z8-a	-74.29458776	-74.41053771972656	Amidines	16
ni-4aZk-a	-90.6344764	-90.97122955322266	Amidines	16
4aZe	-89.76368235	-89.7602767944336	Amidines	16
os-26Z2-a	-58.75039005	-58.723388671875	Amidines	16
rh-4aZ4-a	-91.6989742	-91.62789154052734	Amidines	16
ru-4aZo-a	-90.99306196	-91.0677719116211	Amidines	16
cd-4aZi-a	-89.99950935	-90.0802230834961	Amidines	16
ru-4aZ7-a	-91.34632494	-90.89922332763672	Amidines	16
ni-4aZe-a	-91.03895431	-91.01756286621094	Amidines	16
ru-4aZb-a	-91.67203274	-91.66905975341797	Amidines	16
co-4aZc-a	-90.80426066	-90.93335723876953	Amidines	16
ag-38Z6-a	-73.89291887	-73.94229125976562	Amidines	16
au-4aZd-a	-90.37765086	-90.337158203125	Amidines	16
ag-26Z1-a	-57.28964774	-57.33562088012695	Amidines	16
ag-4aZ2-a	-90.64513756	-90.66832733154297	Amidines	16
fe-4aZe-a	-90.88311871	-91.22453308105469	Amidines	16
fe-4aZg-a	-90.85031131	-90.96720123291016	Amidines	16
cd-38Z6-a	-73.75733906	-73.68849182128906	Amidines	16
ni-4aZg-a	-90.82439501	-90.80211639404297	Amidines	16
cu-4aZi-a	-90.46718799	-90.25367736816406	Amidines	16
ru-8a03-b	-111.62821156	-111.73094177246094	Aromatics	16
ru-7801-b	-95.01399916	-95.01009368896484	Aromatics	16
pt-6611-a	-84.48622488	-84.07299041748047	Aromatics	16
zn-55N1-b	-71.62510486	-71.7274169921875	Aromatics	16
pt-45N1-b	-64.14192309	-64.06656646728516	Aromatics	16
co-6611-a	-84.43830111	-84.43018341064453	Aromatics	16
ag-67N1-a	-88.93516647	-88.96395874023438	Aromatics	16
rh-55N1-a	-72.27581423	-73.1410140991211	Aromatics	16
rh-66S1-b	-82.64819552	-82.59213256835938	Aromatics	16
pd-8a02-b	-111.48985461	-111.3091049194336	Aromatics	16
zn-8a01-b	-110.01498228	-109.80593872070312	Aromatics	16
co-8a03-b	-111.06699073	-111.05735778808594	Aromatics	16
cd-4411-b	-56.77932047	-56.65016174316406	Aromatics	16
cu-8a02-b	-110.23867052	-110.14645385742188	Aromatics	16
co-45N1-a	-63.73281088	-63.65230178833008	Aromatics	16
cd-5601-a	-66.48251089	-67.04827880859375	Aromatics	16
cu-5601-b	-66.91495671	-67.3145980834961	Aromatics	16
ag-6601-b	-76.58352206	-76.21299743652344	Aromatics	16
fe-4411-a	-58.26800941	-58.207401275634766	Aromatics	16
zn-44S1-b	-54.61462148	-54.81096267700195	Aromatics	16
ag-6611-b	-83.37515558	-83.23580932617188	Aromatics	16
zn-6601-b	-76.45272563	-76.64212799072266	Aromatics	16
os-8a03-a	-111.64652462	-111.70262908935547	Aromatics	16
rh-44S1-b	-56.38340728	-56.597747802734375	Aromatics	16
pt-7801-b	-94.74972888	-94.4074935913086	Aromatics	16
cd-5601-b	-66.49235884	-66.6194839477539	Aromatics	16
cu-44S1-b	-54.85562996	-55.283912658691406	Aromatics	16
pd-44S1-b	-56.51098807	-56.52399444580078	Aromatics	16
os-6601-a	-78.2130687	-76.82782745361328	Aromatics	16
ag-5601-b	-66.6625084	-66.81112670898438	Aromatics	16
pt-66S1-a	-81.6120294	-81.65641021728516	Aromatics	16
rh-67N1-a	-90.53849963	-90.66618347167969	Aromatics	16
pt-5601-b	-68.39239545	-68.23788452148438	Aromatics	16
ni-7801-b	-94.65359506	-94.47620391845703	Aromatics	16
zn-6611-b	-83.24699729	-83.48686981201172	Aromatics	16
co-6601-b	-77.8198287	-77.61023712158203	Aromatics	16
55N1	-71.34773032	-71.26492309570312	Aromatics	16
ni-8a03-b	-111.3494468	-111.38872528076172	Aromatics	16
zn-66S1-b	-80.40658377	-80.20687103271484	Aromatics	16
8a01	-109.57925815	-109.36860656738281	Aromatics	16
pd-6601-b	-77.72533686	-77.56015014648438	Aromatics	16
cd-44S1-b	-54.56875953	-54.39113998413086	Aromatics	16
ir-44S1-b	-56.11064384	-56.27467727661133	Aromatics	16
ni-4411-a	-57.69212486	-57.8894157409668	Aromatics	16
ru-44S1-b	-56.4248662	-56.4154167175293	Aromatics	16
pd-4411-a	-57.77588839	-57.974517822265625	Aromatics	16
fe-45N1-a	-64.17294641	-64.09417724609375	Aromatics	16
rh-45N1-a	-63.93325961	-63.843475341796875	Aromatics	16
au-7801-b	-93.40338217	-93.1127700805664	Aromatics	16
ag-6601-a	-76.51638542	-76.29329681396484	Aromatics	16
6611	-82.88044585	-82.95951080322266	Aromatics	16
rh-8a01-b	-111.76766187	-111.51737976074219	Aromatics	16
fe-6601-b	-78.06026931	-77.93344116210938	Aromatics	16
ir-8a01-b	-111.56465143	-111.49555969238281	Aromatics	16
ir-7801-b	-94.82768203	-94.67321014404297	Aromatics	16
co-7801-b	-94.46099356	-94.62519073486328	Aromatics	16
co-45N1-b	-63.73166314	-63.713111877441406	Aromatics	16
pd-6611-a	-84.91623727	-84.5323486328125	Aromatics	16
ir-66S1-a	-81.84831209	-82.00586700439453	Aromatics	16
co-8a01-b	-111.21273212	-111.04163360595703	Aromatics	16
cu-45N1-a	-63.04325073	-62.84821319580078	Aromatics	16
cu-8a01-b	-110.20034531	-110.0916519165039	Aromatics	16
cu-6601-b	-76.63576339	-76.74864959716797	Aromatics	16
ni-4411-b	-57.74696764	-57.907066345214844	Aromatics	16
cu-4411-a	-56.93820207	-56.96561050415039	Aromatics	16
zn-8a03-b	-110.03675468	-109.97224426269531	Aromatics	16
pt-8a01-a	-109.96330256	-110.54763793945312	Aromatics	16
zn-44S1-a	-54.60967222	-54.45802688598633	Aromatics	16
rh-8a03-b	-111.66327677	-111.68921661376953	Aromatics	16
cd-8a02-a	-109.92699502	-109.91497802734375	Aromatics	16
pd-8a03-b	-111.61329983	-111.62470245361328	Aromatics	16
cu-8a03-b	-110.24326236	-110.0396499633789	Aromatics	16
fe-44S1-a	-56.3597552	-56.020328521728516	Aromatics	16
ni-67N1-a	-90.22604153	-90.24252319335938	Aromatics	16
ni-6611-b	-84.59845784	-84.48519134521484	Aromatics	16
pt-a801-a	-122.39584868	-122.32360076904297	Aromatics	16
zn-87N1-a	-106.79147259	-106.42877960205078	Aromatics	16
ru-9801-a	-112.91224148	-113.35540008544922	Aromatics	16
os-87N2-a	-108.99681911	-108.7429428100586	Aromatics	16
pt-8611-a	-102.262617	-102.34059143066406	Aromatics	16
rh-97N2-a	-117.95660299	-118.11911010742188	Aromatics	16
zn-87N2-a	-106.46565769	-106.33242797851562	Aromatics	16
co-86S1-a	-100.46283021	-100.67161560058594	Aromatics	16
ag-a801-a	-120.49103716	-120.3450927734375	Aromatics	16
ir-87N2-a	-108.6783522	-108.6016845703125	Aromatics	16
co-9801-a	-112.50563344	-112.61911010742188	Aromatics	16
au-9802-a	-110.39279498	-110.51875305175781	Aromatics	16
rh-9802-a	-113.30077999	-113.20399475097656	Aromatics	16
cu-86S1-a	-98.89386696	-98.77452850341797	Aromatics	16
pd-87N2-a	-108.54472636	-108.58613586425781	Aromatics	16
ru-86S1-a	-101.19950889	-101.33126068115234	Aromatics	16
ni-87N2-a	-108.25941876	-108.40198516845703	Aromatics	16
pt-97N2-a	-117.1009318	-117.31053924560547	Aromatics	16
fe-86S2-a	-100.97419124	-100.89032745361328	Aromatics	16
pd-86S1-a	-101.11373749	-101.06979370117188	Aromatics	16
ru-97N2-a	-118.4339662	-117.84527587890625	Aromatics	16
os-86S1-a	-101.35588429	-101.23619842529297	Aromatics	16
pt-97N1-a	-117.42559201	-117.612060546875	Aromatics	16
ag-87N2-a	-106.61071573	-106.83648681640625	Aromatics	16
zn-97N1-a	-115.59760193	-115.49884033203125	Aromatics	16
zn-97N2-a	-115.57310049	-115.57877349853516	Aromatics	16
cd-87N1-a	-106.70908624	-106.44865417480469	Aromatics	16
cd-87N2-a	-106.38495407	-106.69783782958984	Aromatics	16
pd-9801-a	-113.07024697	-113.25892639160156	Aromatics	16
ir-97N2-a	-117.16529073	-117.56344604492188	Aromatics	16
ir-86S2-a	-101.25196156	-101.0848617553711	Aromatics	16
ni-87N1-a	-108.23289479	-108.34658813476562	Aromatics	16
cu-8612-a	-100.59000274	-100.90274810791016	Aromatics	16
cd-49_3-a	-92.6260228	-92.67996215820312	Carbamates	16
fe-49_1-a	-93.31999981	-93.14588165283203	Carbamates	16
rh-49_6-a	-92.48205853	-92.58331298828125	Carbamates	16
fe-37_1-a	-76.57491464	-76.28874969482422	Carbamates	16
cd-49_2-a	-92.46221677	-92.3929672241211	Carbamates	16
ni-37_4-a	-75.7672963	-75.93067169189453	Carbamates	16
ir-49_4-a	-93.00197322	-92.95724487304688	Carbamates	16
fe-37_3-a	-76.2480663	-75.87980651855469	Carbamates	16
cd-49_1-a	-92.50891467	-92.3844985961914	Carbamates	16
ag-49_8-a	-91.9205943	-92.12013244628906	Carbamates	16
co-49_6-a	-92.36427241	-92.49011993408203	Carbamates	16
rh-25_2-a	-59.44720079	-59.48647689819336	Carbamates	16
os-49_7-a	-92.79324872	-92.79865264892578	Carbamates	16
pd-49_7-a	-92.68977367	-92.6887435913086	Carbamates	16
os-37_1-a	-76.32243939	-76.44538116455078	Carbamates	16
rh-49_1-a	-93.19526809	-93.0313949584961	Carbamates	16
ir-25_2-a	-59.4589876	-59.57625198364258	Carbamates	16
zn-49_3-a	-92.69236144	-92.74525451660156	Carbamates	16
cd-37_2-a	-75.86722093	-75.90780639648438	Carbamates	16
pt-49_7-a	-92.66892414	-92.55433654785156	Carbamates	16
fe-49_5-a	-92.54537818	-92.74337005615234	Carbamates	16
49_6	-91.82062804	-91.74217224121094	Carbamates	16
zn-37_4-a	-75.49822072	-75.5736083984375	Carbamates	16
cu-25_2-a	-59.31891115	-59.40242385864258	Carbamates	16
co-37_2-a	-76.1860868	-76.18170166015625	Carbamates	16
49_3	-92.27569912	-92.26708984375	Carbamates	16
zn-13_1-a	-42.75198826	-42.774932861328125	Carbamates	16
co-49_1-a	-92.87491036	-92.79777526855469	Carbamates	16
os-49_5-a	-92.75366134	-92.7708740234375	Carbamates	16
cd-37_1-a	-75.79604285	-75.8214340209961	Carbamates	16
fe-49_4-a	-92.93003371	-92.9471435546875	Carbamates	16
pt-13_1-a	-42.95026984	-43.04814910888672	Carbamates	16
pt-49_5-a	-92.48381731	-92.5973129272461	Carbamates	16
os-37_3-a	-76.03590245	-76.04365539550781	Carbamates	16
49_4	-92.11251617	-92.15348815917969	Carbamates	16
ir-37_3-a	-75.83042891	-75.88357543945312	Carbamates	16
cu-37_3-a	-75.70946894	-75.7490463256836	Carbamates	16
pd-49_1-a	-92.8704062	-93.10595703125	Carbamates	16
ag-25_1-a	-59.16382761	-59.194847106933594	Carbamates	16
pt-49_4-a	-92.96812028	-92.8741455078125	Carbamates	16
cu-49_1-a	-92.74625431	-92.84899139404297	Carbamates	16
os-49_4-a	-93.09118346	-93.07293701171875	Carbamates	16
ir-49_7-a	-92.69845926	-92.64170837402344	Carbamates	16
zn-37_3-a	-75.54491096	-75.51697540283203	Carbamates	16
ni-37_3-a	-75.85651359	-75.84125518798828	Carbamates	16
cu-2201-a	-24.59210892	-24.730087280273438	$C_{x}H_{y}O_{(0,1)}$	16
ni-4804-a	-66.45182356	-66.57455444335938	$C_{x}H_{y}O_{(0,1)}$	16
au-2612-a	-47.28593656	-47.21295928955078	$C_{x}H_{y}O_{(0,1)}$	16
au-2411-a	-39.3732657	-39.425682067871094	$C_{x}H_{y}O_{(0,1)}$	16
zn-2601-a	-40.69722109	-40.50237274169922	$C_{x}H_{y}O_{(0,1)}$	16
zn-2401-a	-32.1718506	-32.46675491333008	$C_{x}H_{y}O_{(0,1)}$	16
cd-3601-a	-48.95578934	-49.03795623779297	$C_{x}H_{y}O_{(0,1)}$	16
2612	-46.97414908	-46.91083908081055	$C_{x}H_{y}O_{(0,1)}$	16
cu-3401-a	-41.30925245	-41.587623596191406	$C_{x}H_{y}O_{(0,1)}$	16
ru-4803-a	-66.48529142	-66.84664154052734	$C_{x}H_{y}O_{(0,1)}$	16
zn-2201-a	-23.07952365	-24.59758186340332	$C_{x}H_{y}O_{(0,1)}$	16
cu-3811-a	-63.56430205	-63.56147384643555	$C_{x}H_{y}O_{(0,1)}$	16
3401	-39.86035688	-41.23019027709961	$C_{x}H_{y}O_{(0,1)}$	16
rh-4a01-a	-74.14348281	-74.2645034790039	$C_{x}H_{y}O_{(0,1)}$	16
ir-4804-a	-66.5770049	-66.70193481445312	$C_{x}H_{y}O_{(0,1)}$	16
ag-2401-a	-32.32111677	-32.215694427490234	$C_{x}H_{y}O_{(0,1)}$	16
ir-4a13-a	-80.74614917	-80.88993835449219	$C_{x}H_{y}O_{(0,1)}$	16
rh-4a14-a	-81.10058806	-81.19684600830078	$C_{x}H_{y}O_{(0,1)}$	16
fe-2601-a	-40.68944258	-41.06930923461914	$C_{x}H_{y}O_{(0,1)}$	16
ag-2601-a	-40.72409326	-40.56159591674805	$C_{x}H_{y}O_{(0,1)}$	16
ir-3801-a	-57.47462471	-57.47560501098633	$C_{x}H_{y}O_{(0,1)}$	16
ir-2411-a	-39.9059986	-39.914058685302734	$C_{x}H_{y}O_{(0,1)}$	16
fe-4804-a	-66.71921282	-66.67912292480469	$C_{x}H_{y}O_{(0,1)}$	16
au-4802-a	-65.8806697	-65.88211822509766	$C_{x}H_{y}O_{(0,1)}$	16
cd-4801-a	-65.53795717	-65.58011627197266	$C_{x}H_{y}O_{(0,1)}$	16
ag-3813-a	-64.11389342	-64.1031494140625	$C_{x}H_{y}O_{(0,1)}$	16
ag-3801-a	-57.39449423	-57.31248092651367	$C_{x}H_{y}O_{(0,1)}$	16
au-2201-a	-23.14828224	-23.635417938232422	$C_{x}H_{y}O_{(0,1)}$	16
ag-4811-b	-73.01966894	-73.03056335449219	$C_{x}H_{y}O_{(0,1)}$	16
cd-3812-a	-63.80453831	-63.530609130859375	$C_{x}H_{y}O_{(0,1)}$	16
rh-2601-a	-40.75953452	-40.714080810546875	$C_{x}H_{y}O_{(0,1)}$	16
pd-4601-a	-57.8597885	-58.47697830200195	$C_{x}H_{y}O_{(0,1)}$	16
os-4804-a	-66.88382606	-66.78252410888672	$C_{x}H_{y}O_{(0,1)}$	16
cd-3801-a	-57.33218909	-57.06351089477539	$C_{x}H_{y}O_{(0,1)}$	16
au-4a14-a	-80.8504455	-80.84123229980469	$C_{x}H_{y}O_{(0,1)}$	16
os-4802-a	-66.58367693	-66.73633575439453	$C_{x}H_{y}O_{(0,1)}$	16
rh-4801-a	-66.52232528	-66.57691955566406	$C_{x}H_{y}O_{(0,1)}$	16
os-4a02-a	-74.0389916	-74.29733276367188	$C_{x}H_{y}O_{(0,1)}$	16
pt-2601-a	-40.77850316	-40.93229293823242	$C_{x}H_{y}O_{(0,1)}$	16
co-4801-a	-66.50903532	-66.54219055175781	$C_{x}H_{y}O_{(0,1)}$	16
pd-3801-a	-57.51234585	-57.530860900878906	$C_{x}H_{y}O_{(0,1)}$	16
ni-4a14-a	-81.08001707	-80.8801040649414	$C_{x}H_{y}O_{(0,1)}$	16
ni-4602-a	-59.29766564	-58.908565521240234	$C_{x}H_{y}O_{(0,1)}$	16
fe-3813-a	-64.30259792	-64.48674774169922	$C_{x}H_{y}O_{(0,1)}$	16
ni-4803-a	-66.35110458	-66.6612548828125	$C_{x}H_{y}O_{(0,1)}$	16
ag-4a13-a	-80.77883024	-80.63429260253906	$C_{x}H_{y}O_{(0,1)}$	16
pt-4811-b	-73.24456654	-73.3065414428711	$C_{x}H_{y}O_{(0,1)}$	16
cd-3813-a	-63.97592507	-63.97467041015625	$C_{x}H_{y}O_{(0,1)}$	16
co-2612-a	-47.47327736	-47.49171447753906	$C_{x}H_{y}O_{(0,1)}$	16
co-2201-a	-25.87697712	-25.581676483154297	$C_{x}H_{y}O_{(0,1)}$	16
ru-3812-a	-64.26225748	-64.44713592529297	$C_{x}H_{y}O_{(0,1)}$	16
pd-4803-a	-66.55961638	-66.67259979248047	$C_{x}H_{y}O_{(0,1)}$	16
fe-4601-a	-59.75798182	-58.627235412597656	$C_{x}H_{y}O_{(0,1)}$	16
ag-4802-a	-65.84280804	-65.93431854248047	$C_{x}H_{y}O_{(0,1)}$	16
2601	-40.56967816	-40.09637451171875	$C_{x}H_{y}O_{(0,1)}$	16
ir-4a02-a	-74.10501076	-74.35568237304688	$C_{x}H_{y}O_{(0,1)}$	16
ag-4803-a	-65.81717496	-65.83393096923828	$C_{x}H_{y}O_{(0,1)}$	16
zn-1211-a	-22.28187639	-22.52446937561035	$C_{x}H_{y}O_{(0,1)}$	16
co-4601-a	-59.32084643	-58.58160400390625	$C_{x}H_{y}O_{(0,1)}$	16
ir-3601-a	-49.90962262	-49.8731575012207	$C_{x}H_{y}O_{(0,1)}$	16
co-2601-a	-40.68740792	-40.74829864501953	$C_{x}H_{y}O_{(0,1)}$	16
rh-3801-a	-57.45985356	-57.51420593261719	$C_{x}H_{y}O_{(0,1)}$	16
pt-2411-a	-39.71445204	-39.799476623535156	$C_{x}H_{y}O_{(0,1)}$	16
pt-4a14-a	-81.0677863	-81.06973266601562	$C_{x}H_{y}O_{(0,1)}$	16
cu-2612-a	-47.41887524	-47.20895767211914	$C_{x}H_{y}O_{(0,1)}$	16
4a13	-80.32768712	-80.35804748535156	$C_{x}H_{y}O_{(0,1)}$	16
fe-4811-b	-73.45416684	-73.25157165527344	$C_{x}H_{y}O_{(0,1)}$	16
rh-3601-a	-49.93225815	-49.78217697143555	$C_{x}H_{y}O_{(0,1)}$	16
os-4803-a	-66.58601156	-66.71585083007812	$C_{x}H_{y}O_{(0,1)}$	16
rh-3811-a	-63.70697633	-63.79636001586914	$C_{x}H_{y}O_{(0,1)}$	16
ni-3812-a	-64.18423845	-63.94425582885742	$C_{x}H_{y}O_{(0,1)}$	16
ru-3811-a	-63.74803792	-63.72550964355469	$C_{x}H_{y}O_{(0,1)}$	16
ru-3801-a	-57.42680325	-57.446739196777344	$C_{x}H_{y}O_{(0,1)}$	16
ag-4602-a	-56.783891	-57.351295471191406	$C_{x}H_{y}O_{(0,1)}$	16
pd-3401-a	-42.30111404	-42.33666229248047	$C_{x}H_{y}O_{(0,1)}$	16
4811	-72.36997203	-72.44237518310547	$C_{x}H_{y}O_{(0,1)}$	16
fe-4812-a	-73.7382169	-73.36177062988281	$C_{x}H_{y}O_{(0,1)}$	16
ir-3611-a	-56.1417604	-56.38083267211914	$C_{x}H_{y}O_{(0,1)}$	16
rh-4812-a	-72.99642394	-73.26318359375	$C_{x}H_{y}O_{(0,1)}$	16
ir-4811-a	-72.80706323	-73.06253051757812	$C_{x}H_{y}O_{(0,1)}$	16
ag-3611-a	-56.03715727	-56.01845932006836	$C_{x}H_{y}O_{(0,1)}$	16
pt-4a11-a	-80.52737352	-80.40628051757812	$C_{x}H_{y}O_{(0,1)}$	16
pd-3611-a	-56.23439116	-56.46536636352539	$C_{x}H_{y}O_{(0,1)}$	16
ag-4812-a	-72.73102004	-72.74836730957031	$C_{x}H_{y}O_{(0,1)}$	16
fe-4811-a	-73.69094112	-73.23564147949219	$C_{x}H_{y}O_{(0,1)}$	16
ni-4a12-a	-80.3621706	-80.36268615722656	$C_{x}H_{y}O_{(0,1)}$	16
pd-4811-a	-72.91120861	-73.02738189697266	$C_{x}H_{y}O_{(0,1)}$	16
cu-4812-a	-72.80607324	-72.96092987060547	$C_{x}H_{y}O_{(0,1)}$	16
os-4a12-a	-80.48699418	-80.58070373535156	$C_{x}H_{y}O_{(0,1)}$	16
ru-4812-a	-73.03584435	-73.40017700195312	$C_{x}H_{y}O_{(0,1)}$	16
cu-4bN2-a	-86.62226971	-86.58628845214844	$C_{x}H_{y}N$	16
cu-49N4-a	-78.00187556	-78.15089416503906	$C_{x}H_{y}N$	16
ag-25N1-a	-44.85432121	-44.96021270751953	$C_{x}H_{y}N$	16
au-49N1-a	-78.11444376	-78.1849365234375	$C_{x}H_{y}N$	16
4bN3	-85.71219543	-85.77880096435547	$C_{x}H_{y}N$	16
ag-4bN1-a	-86.3375343	-86.379638671875	$C_{x}H_{y}N$	16
os-27N1-a	-53.8556044	-53.732940673828125	$C_{x}H_{y}N$	16
ni-27N1-a	-53.50750747	-53.504478454589844	$C_{x}H_{y}N$	16
cd-49Na-a	-77.8820111	-77.85853576660156	$C_{x}H_{y}N$	16
cu-39N2-a	-69.94175547	-70.20681762695312	$C_{x}H_{y}N$	16
cu-37N2-a	-61.37680585	-61.39591598510742	$C_{x}H_{y}N$	16
rh-39N4-a	-69.6637705	-69.58631134033203	$C_{x}H_{y}N$	16
pd-39N4-a	-69.70838075	-69.63517761230469	$C_{x}H_{y}N$	16
ag-39N1-a	-69.68649365	-69.71566009521484	$C_{x}H_{y}N$	16
ru-49N3-a	-78.45188082	-78.53045654296875	$C_{x}H_{y}N$	16
39N2	-69.10261853	-69.13347625732422	$C_{x}H_{y}N$	16
4bN2	-85.69989968	-85.77425384521484	$C_{x}H_{y}N$	16
ru-49N6-a	-78.60065057	-78.61236572265625	$C_{x}H_{y}N$	16
zn-39N4-a	-69.14423191	-68.98744201660156	$C_{x}H_{y}N$	16
ag-4bN5-a	-85.99098495	-85.99763488769531	$C_{x}H_{y}N$	16
pd-39N3-a	-69.95247775	-69.90391540527344	$C_{x}H_{y}N$	16
zn-25N2-a	-44.42395915	-44.4797477722168	$C_{x}H_{y}N$	16
cd-27N1-a	-52.83708099	-52.75518035888672	$C_{x}H_{y}N$	16
os-4bN5-a	-86.69120329	-86.73084259033203	$C_{x}H_{y}N$	16
fe-49N9-a	-79.03860406	-79.02020263671875	$C_{x}H_{y}N$	16
ru-4bN1-a	-86.93244321	-86.84706115722656	$C_{x}H_{y}N$	16
zn-27N2-a	-52.69490212	-52.65930938720703	$C_{x}H_{y}N$	16
fe-4bN6-a	-86.34121574	-86.56256103515625	$C_{x}H_{y}N$	16
ni-37N3-a	-61.86431333	-61.92564392089844	$C_{x}H_{y}N$	16
ir-4bN4-a	-87.17383536	-87.06925964355469	$C_{x}H_{y}N$	16
cd-4bN7-a	-85.63065028	-85.68602752685547	$C_{x}H_{y}N$	16
ir-37N2-a	-61.93682768	-61.930755615234375	$C_{x}H_{y}N$	16
cd-39N4-a	-69.01195629	-69.17395782470703	$C_{x}H_{y}N$	16
zn-37N3-a	-61.27098956	-61.334442138671875	$C_{x}H_{y}N$	16
pt-49N9-a	-79.23043804	-79.18071746826172	$C_{x}H_{y}N$	16
pd-49N9-a	-79.08581077	-79.06402587890625	$C_{x}H_{y}N$	16
cu-15N1-a	-36.5422288	-36.34931182861328	$C_{x}H_{y}N$	16
rh-25N2-a	-45.12404481	-45.2391471862793	$C_{x}H_{y}N$	16
au-4bN2-a	-86.489723	-86.44132995605469	$C_{x}H_{y}N$	16
zn-39N1-a	-69.62218044	-69.73088836669922	$C_{x}H_{y}N$	16
rh-49N8-a	-78.34603521	-78.48751068115234	$C_{x}H_{y}N$	16
ir-39N3-a	-70.03672242	-69.90534210205078	$C_{x}H_{y}N$	16
os-49N8-a	-78.54230101	-78.66767883300781	$C_{x}H_{y}N$	16
cd-39N1-a	-69.47647689	-69.43124389648438	$C_{x}H_{y}N$	16
37N5	-61.16230378	-61.030662536621094	$C_{x}H_{y}N$	16
pt-4bN1-a	-87.09545855	-87.04167175292969	$C_{x}H_{y}N$	16
cu-37N4-a	-60.94101382	-61.36813735961914	$C_{x}H_{y}N$	16
rh-37N2-a	-61.82876624	-61.956790924072266	$C_{x}H_{y}N$	16
13N1	-27.42006704	-27.57069969177246	$C_{x}H_{y}N$	16
cd-13N1-a	-27.7312022	-28.035045623779297	$C_{x}H_{y}N$	16
au-4bN3-a	-86.49210618	-86.39283752441406	$C_{x}H_{y}N$	16
ag-4bN7-a	-85.77037426	-85.78845977783203	$C_{x}H_{y}N$	16
cd-49N5-a	-77.800366	-77.68598937988281	$C_{x}H_{y}N$	16
zn-49N3-a	-77.76870601	-77.95269012451172	$C_{x}H_{y}N$	16
rh-15N1-a	-36.92403574	-36.82530212402344	$C_{x}H_{y}N$	16
ru-49N7-a	-78.45041998	-78.50621032714844	$C_{x}H_{y}N$	16
zn-39N3-a	-69.33929978	-69.27606201171875	$C_{x}H_{y}N$	16
au-49N3-a	-77.86938615	-77.92937469482422	$C_{x}H_{y}N$	16
au-39N3-a	-69.43635252	-69.41619873046875	$C_{x}H_{y}N$	16
cu-37N3-a	-61.52120245	-61.511287689208984	$C_{x}H_{y}N$	16
ru-37N3-a	-61.94425372	-61.93440628051758	$C_{x}H_{y}N$	16
ag-49N7-a	-77.97405522	-77.88883209228516	$C_{x}H_{y}N$	16
ru-25N1-a	-45.918913	-46.079795837402344	$C_{x}H_{y}N$	16
os-4bN2-a	-87.26059806	-87.20164489746094	$C_{x}H_{y}N$	16
cd-4bN6-a	-85.85660524	-85.8481674194336	$C_{x}H_{y}N$	16
cu-49N2-a	-78.41707502	-78.67124938964844	$C_{x}H_{y}N$	16
cu-25N2-a	-44.68843381	-44.64286422729492	$C_{x}H_{y}N$	16
cu-13N1-a	-28.01489036	-28.451095581054688	$C_{x}H_{y}N$	16
au-37N4-a	-60.25196177	-61.07628631591797	$C_{x}H_{y}N$	16
rh-49N9-a	-79.12126089	-79.0387191772461	$C_{x}H_{y}N$	16
rh-13N1-a	-28.69612691	-28.880441665649414	$C_{x}H_{y}N$	16
pd-49N2-a	-78.7848834	-78.83062744140625	$C_{x}H_{y}N$	16
ir-49N9-a	-79.25647495	-79.21572875976562	$C_{x}H_{y}N$	16
cd-49N7-a	-77.80919488	-77.8673324584961	$C_{x}H_{y}N$	16
ag-49N2-a	-78.16651629	-78.26734924316406	$C_{x}H_{y}N$	16
pt-25N2-a	-45.20675776	-45.244850158691406	$C_{x}H_{y}N$	16
os-39N3-a	-70.10972899	-69.96272277832031	$C_{x}H_{y}N$	16
zn-4bN7-a	-85.74221504	-85.68626403808594	$C_{x}H_{y}N$	16
pd-25N1-a	-45.47848778	-45.70253372192383	$C_{x}H_{y}N$	16
pd-4bN2-a	-87.02942649	-87.01844787597656	$C_{x}H_{y}N$	16
fe-49N1-a	-79.25466252	-78.96842193603516	$C_{x}H_{y}N$	16
cd-4bN3-a	-86.20645658	-86.05650329589844	$C_{x}H_{y}N$	16
cd-49N9-a	-78.17240153	-78.05853271484375	$C_{x}H_{y}N$	16
ag-25N2-a	-44.46911345	-44.44854736328125	$C_{x}H_{y}N$	16
co-49N6-a	-78.42572855	-78.38762664794922	$C_{x}H_{y}N$	16
ir-4bN6-a	-86.73791239	-86.67045593261719	$C_{x}H_{y}N$	16
49N1	-77.51620218	-77.73456573486328	$C_{x}H_{y}N$	16
co-15N1-a	-36.67330099	-36.65416717529297	$C_{x}H_{y}N$	16
ni-37N5-a	-62.38613782	-62.300411224365234	$C_{x}H_{y}N$	16
rh-37N5-a	-62.48919042	-62.54387664794922	$C_{x}H_{y}N$	16
pt-13N1-a	-28.61666311	-28.690166473388672	$C_{x}H_{y}N$	16
4bN1	-85.58634468	-85.64983367919922	$C_{x}H_{y}N$	16
ir-39N2-a	-70.49819533	-70.49284362792969	$C_{x}H_{y}N$	16
49N7	-77.39302319	-77.26842498779297	$C_{x}H_{y}N$	16
zn-37N2-a	-61.11436972	-61.33555221557617	$C_{x}H_{y}N$	16
cu-49N1-a	-78.32945999	-78.4532241821289	$C_{x}H_{y}N$	16
co-26S2-a	-45.33665699	-45.8372917175293	$C_{x}H_{y}S$	16
26S2	-44.25900363	-44.449317932128906	$C_{x}H_{y}S$	16
zn-48S1-a	-70.30346386	-70.46245574951172	$C_{x}H_{y}S$	16
rh-36S1-a	-55.62451358	-55.1842155456543	$C_{x}H_{y}S$	16
zn-4aS3-a	-78.00098933	-78.35803985595703	$C_{x}H_{y}S$	16
fe-36S1-a	-55.66384891	-55.07494354248047	$C_{x}H_{y}S$	16
pt-4aS2-a	-79.06983821	-79.07454681396484	$C_{x}H_{y}S$	16
fe-14S1-a	-28.8197333	-29.068885803222656	$C_{x}H_{y}S$	16
cd-4aS5-a	-77.93262719	-77.90751647949219	$C_{x}H_{y}S$	16
co-4aS1-a	-78.73868886	-78.87783813476562	$C_{x}H_{y}S$	16
au-36S2-a	-53.93524635	-54.01160430908203	$C_{x}H_{y}S$	16
au-4aS4-a	-78.30048346	-78.23912048339844	$C_{x}H_{y}S$	16
36S1	-52.66295032	-52.7437629699707	$C_{x}H_{y}S$	16
4aS6	-77.46949802	-77.53533935546875	$C_{x}H_{y}S$	16
au-4aS5-a	-78.28802321	-78.3300552368164	$C_{x}H_{y}S$	16
cd-4aS3-a	-77.92426857	-78.04717254638672	$C_{x}H_{y}S$	16
cd-38S2-a	-61.18866301	-61.26666259765625	$C_{x}H_{y}S$	16
rh-26S1-a	-45.56569241	-45.57645797729492	$C_{x}H_{y}S$	16
zn-26S2-a	-44.73245222	-44.784183502197266	$C_{x}H_{y}S$	16
co-24S1-a	-38.67993007	-38.219276428222656	$C_{x}H_{y}S$	16
fe-26S2-a	-45.64999834	-46.08491134643555	$C_{x}H_{y}S$	16
4aS2	-77.5875646	-77.70038604736328	$C_{x}H_{y}S$	16
ni-36S1-a	-55.34221189	-55.247291564941406	$C_{x}H_{y}S$	16
cu-48S2-a	-71.04484985	-71.07711029052734	$C_{x}H_{y}S$	16
fe-4aS5-a	-78.97032286	-78.78022766113281	$C_{x}H_{y}S$	16
ru-38S3-a	-62.22004224	-62.121437072753906	$C_{x}H_{y}S$	16
os-4aS4-a	-79.03358197	-79.0246353149414	$C_{x}H_{y}S$	16
pd-14S1-a	-28.89260437	-28.96285629272461	$C_{x}H_{y}S$	16
ni-48S3-a	-72.08398616	-71.88224792480469	$C_{x}H_{y}S$	16
ru-12S1-a	-22.32455119	-22.2877140045166	$C_{x}H_{y}S$	16
ag-4aS6-a	-78.19783508	-78.25629425048828	$C_{x}H_{y}S$	16
ru-4aS4-a	-78.86937429	-78.91666412353516	$C_{x}H_{y}S$	16
cd-26S2-a	-44.63821492	-44.63595962524414	$C_{x}H_{y}S$	16
pt-4aS3-a	-79.05435787	-78.99320983886719	$C_{x}H_{y}S$	16
ni-24S1-a	-38.78709592	-38.56687545776367	$C_{x}H_{y}S$	16
pd-26S2-a	-45.67721242	-45.69438934326172	$C_{x}H_{y}S$	16
co-38S1-a	-61.91808039	-61.85803985595703	$C_{x}H_{y}S$	16
rh-38S2-a	-62.40892092	-62.26068878173828	$C_{x}H_{y}S$	16
ni-14S1-a	-28.72400203	-28.802053451538086	$C_{x}H_{y}S$	16
ni-4aS6-a	-78.83273446	-78.69107818603516	$C_{x}H_{y}S$	16
zn-4aS2-a	-78.02890681	-78.2454833984375	$C_{x}H_{y}S$	16
ag-36S2-a	-53.71744093	-53.776145935058594	$C_{x}H_{y}S$	16
12S1	-19.12496053	-19.974376678466797	$C_{x}H_{y}S$	16
os-14S1-a	-29.00273474	-29.105661392211914	$C_{x}H_{y}S$	16
4aS3	-77.58598133	-77.69842529296875	$C_{x}H_{y}S$	16
ru-36S2-a	-55.75159077	-55.78602600097656	$C_{x}H_{y}S$	16
ag-26S2-a	-44.89061919	-45.01272964477539	$C_{x}H_{y}S$	16
zn-38S3-a	-61.37803835	-61.54890441894531	$C_{x}H_{y}S$	16
co-4aS4-a	-78.66977873	-78.74600219726562	$C_{x}H_{y}S$	16
ir-38S2-a	-62.25805381	-62.24049377441406	$C_{x}H_{y}S$	16
fe-12S1-a	-22.37074688	-22.043498992919922	$C_{x}H_{y}S$	16
zn-48S2-a	-70.33598413	-70.3943862915039	$C_{x}H_{y}S$	16
ag-38S2-a	-61.37666444	-61.52190399169922	$C_{x}H_{y}S$	16
ni-12S1-a	-22.06184579	-21.846250534057617	$C_{x}H_{y}S$	16
cd-36S2-a	-53.49863495	-53.4454345703125	$C_{x}H_{y}S$	16
zn-4aS6-a	-78.04994106	-78.19132995605469	$C_{x}H_{y}S$	16
os-24S1-a	-39.25259871	-39.31294631958008	$C_{x}H_{y}S$	16
ni-3632-a	-69.95655207	-70.19340515136719	$C_{x}H_{y}O_{(2,3)}$	16
au-4821-a	-80.16632658	-80.19425964355469	$C_{x}H_{y}O_{(2,3)}$	16
zn-4821-a	-80.12104627	-80.13519287109375	$C_{x}H_{y}O_{(2,3)}$	16
rh-2431-a	-53.64765041	-53.71551513671875	$C_{x}H_{y}O_{(2,3)}$	16
cu-4824-a	-79.92801011	-79.86924743652344	$C_{x}H_{y}O_{(2,3)}$	16
ru-4825-a	-80.27989398	-80.27679443359375	$C_{x}H_{y}O_{(2,3)}$	16
pd-4832-a	-87.2792606	-87.27159881591797	$C_{x}H_{y}O_{(2,3)}$	16
rh-4822-a	-80.32090054	-80.57225036621094	$C_{x}H_{y}O_{(2,3)}$	16
pt-4823-a	-79.86033599	-79.86692810058594	$C_{x}H_{y}O_{(2,3)}$	16
co-4823-a	-79.84952455	-79.89019012451172	$C_{x}H_{y}O_{(2,3)}$	16
au-2422-a	-46.30734318	-46.320072174072266	$C_{x}H_{y}O_{(2,3)}$	16
cd-4826-a	-79.84515865	-79.50040435791016	$C_{x}H_{y}O_{(2,3)}$	16
cd-1231-a	-37.38241701	-37.25971221923828	$C_{x}H_{y}O_{(2,3)}$	16
ni-1231-a	-37.74507463	-37.58871078491211	$C_{x}H_{y}O_{(2,3)}$	16
cu-1221-a	-30.02817665	-29.9891300201416	$C_{x}H_{y}O_{(2,3)}$	16
ag-1231-a	-37.45847347	-37.3848876953125	$C_{x}H_{y}O_{(2,3)}$	16
cu-3622-a	-63.13484338	-63.07986831665039	$C_{x}H_{y}O_{(2,3)}$	16
cd-4822-a	-80.07408033	-79.94108581542969	$C_{x}H_{y}O_{(2,3)}$	16
os-4825-a	-80.4247754	-80.34137725830078	$C_{x}H_{y}O_{(2,3)}$	16
cu-3621-a	-63.60530618	-63.49273681640625	$C_{x}H_{y}O_{(2,3)}$	16
cu-4823-a	-79.80174568	-79.78155517578125	$C_{x}H_{y}O_{(2,3)}$	16
cd-2431-a	-53.47675547	-53.447410583496094	$C_{x}H_{y}O_{(2,3)}$	16
au-1221-a	-29.94998341	-30.0140323638916	$C_{x}H_{y}O_{(2,3)}$	16
ir-1231-a	-37.72778548	-37.68195724487305	$C_{x}H_{y}O_{(2,3)}$	16
rh-3632-a	-69.93787147	-70.1182632446289	$C_{x}H_{y}O_{(2,3)}$	16
co-4832-a	-87.19141451	-87.07975769042969	$C_{x}H_{y}O_{(2,3)}$	16
fe-3631-a	-70.73684923	-70.73194122314453	$C_{x}H_{y}O_{(2,3)}$	16
au-4824-a	-79.88091416	-79.8905258178711	$C_{x}H_{y}O_{(2,3)}$	16
ni-3631-a	-70.72064042	-70.66790008544922	$C_{x}H_{y}O_{(2,3)}$	16
ir-4826-a	-80.11938727	-80.1324691772461	$C_{x}H_{y}O_{(2,3)}$	16
pd-4825-a	-80.25712182	-80.27859497070312	$C_{x}H_{y}O_{(2,3)}$	16
ir-2431-a	-53.60434548	-53.65059280395508	$C_{x}H_{y}O_{(2,3)}$	16
ni-4821-a	-80.41062377	-80.49537658691406	$C_{x}H_{y}O_{(2,3)}$	16
rh-4833-a	-86.61086974	-86.82742309570312	$C_{x}H_{y}O_{(2,3)}$	16
ni-2421-a	-47.08158474	-46.85548782348633	$C_{x}H_{y}O_{(2,3)}$	16
zn-3631-a	-70.34381669	-70.42537689208984	$C_{x}H_{y}O_{(2,3)}$	16
ni-4833-a	-86.65142432	-86.73954772949219	$C_{x}H_{y}O_{(2,3)}$	16
pt-2421-a	-46.93698347	-46.9468879699707	$C_{x}H_{y}O_{(2,3)}$	16
ir-2422-a	-46.50255616	-46.49600601196289	$C_{x}H_{y}O_{(2,3)}$	16
os-1221-a	-30.2684715	-30.339365005493164	$C_{x}H_{y}O_{(2,3)}$	16
pt-2431-a	-53.60288158	-53.61396789550781	$C_{x}H_{y}O_{(2,3)}$	16
fe-4821-a	-80.36179706	-80.62525177001953	$C_{x}H_{y}O_{(2,3)}$	16
co-4824-a	-79.90977532	-80.00823974609375	$C_{x}H_{y}O_{(2,3)}$	16
ni-3621-a	-63.66126269	-63.604251861572266	$C_{x}H_{y}O_{(2,3)}$	16
ni-3622-a	-63.25084902	-63.203025817871094	$C_{x}H_{y}O_{(2,3)}$	16
4826	-79.56987925	-79.46235656738281	$C_{x}H_{y}O_{(2,3)}$	16
os-4821-a	-80.52465578	-80.5626449584961	$C_{x}H_{y}O_{(2,3)}$	16
co-3623-a	-63.43682787	-63.38474655151367	$C_{x}H_{y}O_{(2,3)}$	16
zn-1231-a	-37.4337776	-37.48495864868164	$C_{x}H_{y}O_{(2,3)}$	16
cd-4825-a	-79.95899726	-79.84031677246094	$C_{x}H_{y}O_{(2,3)}$	16
au-3631-a	-70.36747423	-70.40396881103516	$C_{x}H_{y}O_{(2,3)}$	16
ru-4832-a	-87.26635991	-87.33561706542969	$C_{x}H_{y}O_{(2,3)}$	16
1221	-29.73755935	-28.657669067382812	$C_{x}H_{y}O_{(2,3)}$	16
4825	-79.68363659	-79.6741943359375	$C_{x}H_{y}O_{(2,3)}$	16
fe-2421-a	-46.98915065	-47.250972747802734	$C_{x}H_{y}O_{(2,3)}$	16
ag-4831-a	-87.06868375	-86.99332427978516	$C_{x}H_{y}O_{(2,3)}$	16
cu-4821-a	-80.25721585	-80.37959289550781	$C_{x}H_{y}O_{(2,3)}$	16
ru-25Y2-a	-51.2120783	-51.36766815185547	Oximes	16
ni-49Y2-a	-84.30900349	-84.2448959350586	Oximes	16
pd-25Y1-a	-51.06535756	-51.092262268066406	Oximes	16
zn-25Y2-a	-50.47537153	-50.628421783447266	Oximes	16
37Y3	-66.76108706	-66.65962219238281	Oximes	16
ni-49Y6-a	-84.2458255	-84.28079986572266	Oximes	16
zn-13Y1-a	-33.59995651	-33.73345184326172	Oximes	16
rh-25Y2-a	-50.9399616	-51.13483428955078	Oximes	16
os-49Y6-a	-84.56931685	-84.5928955078125	Oximes	16
ag-37Y1-a	-66.92167924	-66.99149322509766	Oximes	16
au-37Y2-a	-67.09922361	-67.1014633178711	Oximes	16
fe-49Y4-a	-84.24096806	-84.27017211914062	Oximes	16
cu-49Y2-a	-83.97221257	-83.98914337158203	Oximes	16
pt-49Y6-a	-84.1277826	-84.08948516845703	Oximes	16
ru-49Y6-a	-84.54390801	-84.5496826171875	Oximes	16
rh-49Y2-a	-84.38601697	-84.64462280273438	Oximes	16
rh-49Y5-a	-84.02695083	-84.33192443847656	Oximes	16
ru-37Y2-a	-67.81640888	-67.85233306884766	Oximes	16
rh-25Y1-a	-51.09010362	-50.82443618774414	Oximes	16
ir-49Y1-a	-84.4997587	-84.29690551757812	Oximes	16
25Y2	-49.94694248	-49.8000602722168	Oximes	16
37Y1	-66.52941973	-66.45183563232422	Oximes	16
cu-49Y5-a	-83.87384044	-83.82344055175781	Oximes	16
49Y3	-83.17086882	-83.0203857421875	Oximes	16
ag-49Y6-a	-83.83485195	-83.84464263916016	Oximes	16
ru-49Y2-a	-84.37433604	-84.45198059082031	Oximes	16
co-49Y4-a	-84.21866717	-84.0713882446289	Oximes	16
au-25Y1-a	-50.48919564	-50.51675796508789	Oximes	16
ru-13Y1-a	-34.44897905	-34.69865036010742	Oximes	16
49Y2	-82.99684645	-83.22607421875	Oximes	16
zn-49Y1-a	-83.77011414	-83.89109802246094	Oximes	16
zn-49Y4-a	-83.67036886	-83.64469146728516	Oximes	16
os-25Y2-a	-51.24864852	-51.40996551513672	Oximes	16
pd-49Y4-a	-84.27417441	-84.34709167480469	Oximes	16
au-49Y6-a	-83.82708565	-83.85513305664062	Oximes	16
13Y1	-33.13580814	-32.95335388183594	Oximes	16
ir-49X1-a	-85.81257702	-85.81420135498047	Amides	7
zn-25X2-a	-52.56926102	-52.407901763916016	Amides	7
25X2	-52.15327434	-52.16307067871094	Amides	7
fe-37X4-a	-69.61865113	-69.25544738769531	Amides	7
ru-25X2-a	-53.02685971	-52.9813232421875	Amides	7
zn-49X2-a	-85.40542135	-85.38683319091797	Amides	7
os-49X5-a	-85.79854	-85.63545227050781	Amides	7
zn-37X3-a	-68.52291509	-68.47335815429688	Amides	7
ag-49X3-a	-85.89683967	-85.841064453125	Amides	7
cd-37X4-a	-68.88005615	-68.5640869140625	Amides	7
cd-25X1-a	-51.98296691	-51.97203826904297	Amides	7
os-49X1-a	-85.96365471	-86.0362319946289	Amides	7
ru-49X6-a	-86.22726913	-86.05339050292969	Amides	7
ag-49X4-a	-85.88723524	-85.80457305908203	Amides	7
zn-49X7-a	-85.57698381	-85.37975311279297	Amides	7
co-49X6-a	-85.93907013	-85.91442108154297	Amides	7
os-49X6-a	-86.52287297	-86.13225555419922	Amides	7
zn-49X3-a	-85.85211322	-85.76040649414062	Amides	7
cu-49X7-a	-85.59496346	-85.57881927490234	Amides	7
ag-37X4-a	-68.98033252	-68.74134063720703	Amides	7
ni-37X4-a	-69.0652307	-69.11003875732422	Amides	7
fe-37X1-a	-69.41206541	-69.11200714111328	Amides	7
rh-37X4-a	-69.1405935	-69.24029541015625	Amides	7
cu-13X1-a	-35.84506026	-35.57585144042969	Amides	7
ag-25X1-a	-52.08352087	-52.12361145019531	Amides	7
os-37X1-a	-69.20621691	-69.24434661865234	Amides	7
rh-49X5-a	-85.47944653	-85.53221130371094	Amides	7
os-25X2-a	-53.15041275	-53.19951248168945	Amides	7
ir-25X2-a	-52.97023049	-53.00392532348633	Amides	7
os-49X8-a	-85.74341547	-85.8309326171875	Amides	7
cd-49X6-a	-85.58955684	-85.15802764892578	Amides	7
ni-49X5-a	-85.49352808	-85.52686309814453	Amides	7
cd-13X1-a	-35.62043804	-35.55086135864258	Amides	7
ir-37X2-a	-69.59463915	-69.58580017089844	Amides	7
au-37X3-a	-68.57693787	-68.51597595214844	Amides	7
au-13X1-a	-35.58435439	-35.65754699707031	Amides	7
au-37X4-a	-68.9574323	-68.7357406616211	Amides	7
rh-37X1-a	-69.05946853	-69.1430435180664	Amides	7
pt-37X1-a	-69.00878058	-68.99624633789062	Amides	7
ni-37X1-a	-69.05933444	-69.06998443603516	Amides	7
ni-25X1-a	-52.21736856	-52.358482360839844	Amides	7
pt-49X3-a	-86.20384565	-86.25646209716797	Amides	7
49X1	-85.09142633	-85.07051086425781	Amides	7
zn-37X1-a	-68.73262979	-68.7544174194336	Amides	7
pt-37X2-a	-69.50203584	-69.5248794555664	Amides	7
rh-4aZ1-a	-91.34517465	-91.2696304321289	Amidines	7
pd-4aZf-a	-91.21592979	-91.25716400146484	Amidines	7
fe-38Z5-a	-74.87585673	-74.70968627929688	Amidines	7
ni-4aZl-a	-90.68898295	-90.416748046875	Amidines	7
pd-4aZ5-a	-91.25739587	-91.32453155517578	Amidines	7
zn-4aZe-a	-90.36629457	-90.68596649169922	Amidines	7
os-38Z5-a	-75.09906452	-75.0146713256836	Amidines	7
ru-26Z4-a	-57.73715011	-57.77939987182617	Amidines	7
pt-4aZa-a	-91.23531261	-91.06664276123047	Amidines	7
ag-4aZl-a	-89.81188304	-89.85576629638672	Amidines	7
pd-4aZg-a	-90.93023029	-91.00679779052734	Amidines	7
ir-4aZn-a	-91.1328103	-91.2260513305664	Amidines	7
os-38Z8-a	-74.71709244	-74.7518310546875	Amidines	7
pd-4aZm-a	-90.45305623	-90.54841613769531	Amidines	7
cu-38Z1-a	-74.29566478	-74.16583251953125	Amidines	7
ru-26Z2-a	-58.48154171	-58.44548034667969	Amidines	7
au-38Z3-a	-74.03100842	-73.92147064208984	Amidines	7
ru-38Z6-a	-74.41412009	-74.42495727539062	Amidines	7
rh-26Z2-a	-58.47225978	-58.26382827758789	Amidines	7
38Z6	-73.31321823	-73.2609634399414	Amidines	7
cu-4aZ7-a	-90.46891482	-90.75787353515625	Amidines	7
zn-4aZ1-a	-90.70963606	-90.540283203125	Amidines	7
pd-26Z1-a	-58.01085347	-58.000431060791016	Amidines	7
ag-4aZf-a	-90.64529426	-90.66642761230469	Amidines	7
co-4aZe-a	-90.78000697	-90.90035247802734	Amidines	7
fe-4aZ1-a	-91.5924355	-91.40229797363281	Amidines	7
cd-38Z4-a	-72.33632243	-73.16343688964844	Amidines	7
ni-14Z1-a	-41.46791534	-41.4723014831543	Amidines	7
os-4aZ3-a	-92.09284988	-91.99278259277344	Amidines	7
pt-38Za-a	-74.24583076	-74.17607879638672	Amidines	7
co-4aZ2-a	-91.1973161	-91.31180572509766	Amidines	7
fe-4aZ7-a	-91.51752572	-91.5123062133789	Amidines	7
pt-4aZ9-a	-90.78099466	-91.15286254882812	Amidines	7
cu-4aZj-a	-90.67681553	-90.33586883544922	Amidines	7
rh-4aZb-a	-91.32066491	-91.19908142089844	Amidines	7
4aZg	-89.59163214	-89.58374786376953	Amidines	7
pt-4aZg-a	-91.03446688	-91.0223159790039	Amidines	7
rh-4aZ3-a	-91.67950915	-91.46675872802734	Amidines	7
co-4aZn-a	-90.78466782	-90.77029418945312	Amidines	7
38Z7	-72.8732225	-72.84769439697266	Amidines	7
ag-38Z2-a	-74.33753238	-74.29043579101562	Amidines	7
ru-4aZ1-a	-91.65648108	-91.50167083740234	Amidines	7
4aZf	-89.86611798	-89.80133056640625	Amidines	7
cu-14Z1-a	-41.18300699	-40.78919219970703	Amidines	7
ru-4aZ6-a	-90.79841081	-90.83071899414062	Amidines	7
cu-4aZ6-a	-90.4565505	-90.75831604003906	Amidines	7
rh-4aZd-a	-90.9310012	-90.92582702636719	Amidines	7
pd-38Z1-a	-74.58438161	-74.6847152709961	Amidines	7
4aZc	-89.88367801	-89.7988510131836	Amidines	7
ir-4aZe-a	-91.24194925	-91.20899963378906	Amidines	7
pd-4aZ1-a	-91.28684472	-91.44007873535156	Amidines	7
fe-38Z7-a	-74.47253674	-74.3867416381836	Amidines	7
rh-4aZa-a	-91.14637729	-91.15641021728516	Amidines	7
pt-26Z2-a	-58.60301701	-58.60008239746094	Amidines	7
4aZ9	-89.936183	-89.88045501708984	Amidines	7
cd-4aZ3-a	-90.73349255	-90.68243408203125	Amidines	7
au-26Z4-a	-57.17919537	-57.00304412841797	Amidines	7
cu-4aZ2-a	-90.97039113	-90.8976058959961	Amidines	7
ir-4aZg-a	-91.02663618	-90.94303894042969	Amidines	7
os-26Z4-a	-57.95612001	-58.06595230102539	Amidines	7
pt-4aZi-a	-90.99794124	-90.8477554321289	Amidines	7
zn-26Z2-a	-57.67581527	-57.75737380981445	Amidines	7
au-4aZ9-a	-90.56717802	-90.6179428100586	Amidines	7
ir-4aZ6-a	-90.89573455	-90.8179702758789	Amidines	7
os-4aZi-a	-91.09841879	-90.95283508300781	Amidines	7
ag-4aZk-a	-90.26292615	-90.19287109375	Amidines	7
cu-4aZ4-a	-91.26539298	-91.25881958007812	Amidines	7
ag-4aZi-a	-90.22704479	-90.26913452148438	Amidines	7
os-26Z1-a	-58.32341774	-58.361053466796875	Amidines	7
au-14Z1-a	-40.95062514	-40.66643524169922	Amidines	7
cu-38Z3-a	-74.19752358	-74.0225601196289	Amidines	7
ir-4aZ7-a	-90.88513624	-90.94355773925781	Amidines	7
26Z3	-56.47362309	-56.438838958740234	Amidines	7
pt-38Z6-a	-74.50499683	-74.59983825683594	Amidines	7
ni-38Z7-a	-74.10664013	-74.0211181640625	Amidines	7
os-4aZ4-a	-91.98467605	-91.96034240722656	Amidines	7
ru-4aZ2-a	-91.38178277	-91.40389251708984	Amidines	7
ag-4aZo-a	-90.30478873	-90.3966293334961	Amidines	7
cd-38Z7-a	-73.3884117	-73.33917236328125	Amidines	7
pd-26Z4-a	-57.70474245	-57.63752746582031	Amidines	7
ir-38Z1-a	-74.5484971	-74.79400634765625	Amidines	7
pt-38Z9-a	-74.184922	-74.141357421875	Amidines	7
ir-4aZ1-a	-91.14362455	-91.4034194946289	Amidines	7
zn-4aZn-a	-90.34730112	-90.2921371459961	Amidines	7
38Za	-72.81191912	-72.90503692626953	Amidines	7
pd-4aZ7-a	-90.86106646	-90.83541107177734	Amidines	7
os-4aZl-a	-91.3900905	-91.10250854492188	Amidines	7
ag-4aZb-a	-90.58089622	-90.56735229492188	Amidines	7
os-38Z7-a	-74.44169826	-74.48614501953125	Amidines	7
pt-14Z1-a	-41.25168778	-41.40211486816406	Amidines	7
cu-38Z8-a	-74.12870406	-74.23087310791016	Amidines	7
4aZb	-89.83189482	-89.86277770996094	Amidines	7
4aZh	-89.44856733	-89.53897094726562	Amidines	7
zn-38Z3-a	-73.95381671	-73.85478973388672	Amidines	7
ir-4aZc-a	-91.06233489	-91.11527252197266	Amidines	7
zn-26Z4-a	-57.11477155	-56.854957580566406	Amidines	7
ru-4aZj-a	-91.07198913	-91.05680084228516	Amidines	7
au-38Z1-a	-74.07424262	-73.88018035888672	Amidines	7
fe-38Z1-a	-74.97304424	-74.92108154296875	Amidines	7
ni-4aZ5-a	-91.16021068	-91.09538269042969	Amidines	7
cu-4aZ1-a	-91.06531197	-90.89859771728516	Amidines	7
cd-4aZa-a	-90.42615324	-90.34896087646484	Amidines	7
zn-4aZd-a	-90.23640004	-90.30319213867188	Amidines	7
26Z2	-56.9633665	-56.904964447021484	Amidines	7
zn-4aZi-a	-90.18712777	-90.17871856689453	Amidines	7
zn-38Z9-a	-72.60173323	-72.7986068725586	Amidines	7
os-38Za-a	-74.36815021	-74.345703125	Amidines	7
ru-4aZ9-a	-91.5244032	-91.33610534667969	Amidines	7
ag-38Za-a	-73.51203677	-73.54308319091797	Amidines	7
ru-4aZe-a	-91.11578421	-91.175537109375	Amidines	7
au-4aZ4-a	-91.05969524	-91.10057067871094	Amidines	7
ir-4aZj-a	-91.24101565	-91.24076080322266	Amidines	7
pt-4aZ6-a	-90.86824583	-90.92530822753906	Amidines	7
au-4aZk-a	-90.32547794	-90.35375213623047	Amidines	7
ir-4aZ4-a	-91.86898541	-91.83357238769531	Amidines	7
ag-26Z4-a	-57.13903634	-57.03874206542969	Amidines	7
co-4aZh-a	-90.85273055	-90.53173828125	Amidines	7
pt-8a03-a	-110.89221372	-111.3783187866211	Aromatics	7
co-67N1-a	-90.10311329	-90.33464813232422	Aromatics	7
fe-7801-b	-94.84066251	-94.92510986328125	Aromatics	7
pd-67N1-a	-90.56738338	-90.25027465820312	Aromatics	7
os-45N1-b	-63.89115523	-63.98073959350586	Aromatics	7
co-5601-a	-67.93441939	-67.95403289794922	Aromatics	7
44S1	-54.31266135	-54.00733184814453	Aromatics	7
fe-7801-a	-94.7106343	-94.93248748779297	Aromatics	7
pt-45N1-a	-64.07045655	-64.0106201171875	Aromatics	7
os-55N1-b	-73.35179751	-73.1604232788086	Aromatics	7
pt-67N1-a	-90.26096273	-90.58395385742188	Aromatics	7
pd-45N1-b	-63.95257923	-63.92393493652344	Aromatics	7
8a03	-109.55710134	-109.2540054321289	Aromatics	7
ag-45N1-a	-62.94333318	-62.91687774658203	Aromatics	7
ir-6601-b	-77.21852629	-77.72527313232422	Aromatics	7
ni-8a01-b	-111.33534161	-111.49491882324219	Aromatics	7
ir-8a01-a	-111.47671026	-111.34513854980469	Aromatics	7
rh-6601-b	-77.75026508	-78.07263946533203	Aromatics	7
ru-8a03-a	-111.62978722	-111.67674255371094	Aromatics	7
rh-7801-a	-95.02758196	-95.31770324707031	Aromatics	7
pd-66S1-a	-82.19429038	-81.80558013916016	Aromatics	7
rh-6601-a	-76.99620115	-77.85457611083984	Aromatics	7
os-8a02-a	-111.63457736	-111.69064331054688	Aromatics	7
zn-4411-b	-56.8195606	-56.88909912109375	Aromatics	7
co-8a02-b	-111.06492448	-111.19416046142578	Aromatics	7
rh-8a03-a	-111.66348255	-111.85334014892578	Aromatics	7
co-4411-b	-57.77796839	-57.78813552856445	Aromatics	7
au-6611-a	-83.37714122	-83.29388427734375	Aromatics	7
rh-8a02-b	-111.69656974	-112.0905532836914	Aromatics	7
au-8a01-a	-110.12122274	-110.10227966308594	Aromatics	7
fe-8a02-b	-111.58938524	-111.58621215820312	Aromatics	7
au-8a02-b	-110.20333055	-110.1698226928711	Aromatics	7
ni-6611-a	-84.58460186	-83.9920883178711	Aromatics	7
ag-55N1-b	-71.71510308	-71.81623840332031	Aromatics	7
ru-4411-b	-57.86938896	-58.01786422729492	Aromatics	7
ru-6611-b	-84.9226848	-84.82152557373047	Aromatics	7
pd-8a01-b	-111.66234716	-111.4638900756836	Aromatics	7
cd-66S1-a	-80.36251971	-80.33226013183594	Aromatics	7
ni-5601-b	-67.93297288	-68.09843444824219	Aromatics	7
au-4411-a	-56.92080585	-56.883296966552734	Aromatics	7
ir-55N1-a	-71.57487019	-73.06633758544922	Aromatics	7
ag-44S1-b	-54.72788647	-54.691715240478516	Aromatics	7
cd-8a03-a	-109.94542954	-109.97535705566406	Aromatics	7
pt-55N1-b	-72.52135576	-73.0782241821289	Aromatics	7
au-5601-a	-66.70373908	-66.86529541015625	Aromatics	7
ru-8a01-b	-111.66216518	-111.57904052734375	Aromatics	7
ir-8a03-b	-111.51795739	-111.41543579101562	Aromatics	7
7801	-92.87076709	-92.58842468261719	Aromatics	7
ir-66S1-b	-82.16610845	-82.21365356445312	Aromatics	7
pt-67N1-b	-90.11079625	-90.13101196289062	Aromatics	7
cd-55N1-a	-71.66922289	-71.49681091308594	Aromatics	7
cu-8a03-a	-110.24291825	-110.22809600830078	Aromatics	7
au-67N1-a	-88.96561396	-89.09102630615234	Aromatics	7
cu-7801-b	-93.43511637	-93.30889892578125	Aromatics	7
au-66S1-b	-80.71319642	-80.71540069580078	Aromatics	7
os-5601-a	-68.31972721	-68.4297866821289	Aromatics	7
zn-67N1-b	-88.80870375	-88.29365539550781	Aromatics	7
os-44S1-b	-56.37204516	-56.796913146972656	Aromatics	7
ni-44S1-b	-56.21298333	-56.17259216308594	Aromatics	7
zn-6611-a	-83.2346196	-83.53966522216797	Aromatics	7
zn-67N1-a	-88.84415846	-88.92533874511719	Aromatics	7
ir-6611-a	-84.83262295	-84.75846862792969	Aromatics	7
pd-66S1-b	-82.29399362	-82.17201232910156	Aromatics	7
ni-67N1-b	-90.18999898	-89.79898071289062	Aromatics	7
pd-8a02-a	-111.49032147	-111.4407958984375	Aromatics	7
fe-44S1-b	-57.36823355	-57.04350280761719	Aromatics	7
cd-6611-b	-83.20951089	-83.19859313964844	Aromatics	7
co-8a01-a	-111.06854065	-111.13483428955078	Aromatics	7
au-4411-b	-56.94893942	-56.86808395385742	Aromatics	7
6601	-76.15708337	-75.83360290527344	Aromatics	7
zn-8a01-a	-109.97135908	-109.80854034423828	Aromatics	7
ru-8a01-a	-111.64837935	-111.58363342285156	Aromatics	7
ir-67N1-b	-90.31477701	-90.18775939941406	Aromatics	7
os-67N1-b	-90.67027607	-90.60005950927734	Aromatics	7
ag-67N1-b	-88.9781367	-88.92425537109375	Aromatics	7
pt-55N1-a	-71.45022185	-72.83292388916016	Aromatics	7
ru-8612-a	-102.83915671	-102.64680480957031	Aromatics	7
8611	-100.47243565	-100.58727264404297	Aromatics	7
ni-86S2-a	-100.67704769	-100.72732543945312	Aromatics	7
ir-86S1-a	-101.22290182	-101.20411682128906	Aromatics	7
cu-9801-a	-111.05416779	-111.36199188232422	Aromatics	7
co-a801-a	-122.44553067	-122.13470458984375	Aromatics	7
au-87N2-a	-106.66365568	-106.9240493774414	Aromatics	7
rh-9801-a	-113.28997108	-113.0665283203125	Aromatics	7
ru-a801-a	-123.1804539	-122.98763275146484	Aromatics	7
rh-a801-a	-123.25459417	-122.85551452636719	Aromatics	7
ag-97N2-a	-115.67855918	-115.64810180664062	Aromatics	7
cd-97N2-a	-115.50125674	-115.61128997802734	Aromatics	7
zn-86S1-a	-98.62773822	-98.45271301269531	Aromatics	7
ni-97N1-a	-117.81756653	-117.56975555419922	Aromatics	7
au-97N1-a	-115.75444121	-115.87236785888672	Aromatics	7
co-8611-a	-102.28936511	-102.22201538085938	Aromatics	7
ag-97N1-a	-115.69671647	-115.69898223876953	Aromatics	7
cd-9802-a	-110.12192582	-110.90681457519531	Aromatics	7
zn-9802-a	-110.27640974	-111.24005889892578	Aromatics	7
rh-86S2-a	-101.5289326	-101.08454132080078	Aromatics	7
pd-86S2-a	-101.10926322	-101.21770477294922	Aromatics	7
co-8612-a	-102.14062263	-101.84644317626953	Aromatics	7
cu-97N2-a	-115.79943139	-116.09004974365234	Aromatics	7
os-8612-a	-102.90672638	-102.85865783691406	Aromatics	7
9801	-110.38328305	-110.28443908691406	Aromatics	7
co-97N2-a	-117.67503525	-117.31314086914062	Aromatics	7
cu-87N2-a	-106.75592043	-106.95826721191406	Aromatics	7
pt-87N2-a	-108.18585833	-108.4612045288086	Aromatics	7
os-a801-a	-123.03460421	-122.89651489257812	Aromatics	7
rh-8611-a	-102.57425285	-102.91433715820312	Aromatics	7
zn-9801-a	-110.84116824	-110.71117401123047	Aromatics	7
pd-a801-a	-122.88403708	-122.84556579589844	Aromatics	7
pd-9802-a	-113.00045979	-113.01225280761719	Aromatics	7
os-49_6-a	-92.61487707	-92.66868591308594	Carbamates	7
37_1	-75.40830914	-75.37647247314453	Carbamates	7
ni-49_6-a	-92.43450619	-92.44036102294922	Carbamates	7
co-49_2-a	-92.78948198	-92.90940856933594	Carbamates	7
cu-37_4-a	-75.61494158	-75.72575378417969	Carbamates	7
ru-37_3-a	-75.93900694	-75.97173309326172	Carbamates	7
pd-37_4-a	-75.85271474	-75.80757904052734	Carbamates	7
ag-49_4-a	-92.64822321	-92.48208618164062	Carbamates	7
co-25_1-a	-59.36914276	-59.4716682434082	Carbamates	7
ir-37_2-a	-76.24674724	-76.21112060546875	Carbamates	7
au-25_1-a	-59.1439817	-59.149330139160156	Carbamates	7
fe-49_8-a	-92.15905063	-92.55792236328125	Carbamates	7
pt-49_3-a	-92.9624765	-93.0394287109375	Carbamates	7
pd-37_2-a	-76.22649907	-76.21282958984375	Carbamates	7
ni-37_1-a	-76.4469354	-76.01371002197266	Carbamates	7
cd-49_8-a	-91.85602064	-91.9615249633789	Carbamates	7
cu-37_1-a	-76.01297492	-75.93468475341797	Carbamates	7
zn-49_1-a	-92.55894085	-92.84870147705078	Carbamates	7
cu-25_1-a	-59.220774	-59.19245529174805	Carbamates	7
ru-37_2-a	-76.29957513	-76.2860107421875	Carbamates	7
cd-49_5-a	-92.19203245	-92.21649169921875	Carbamates	7
ni-49_5-a	-92.56296922	-92.5227279663086	Carbamates	7
ag-49_7-a	-92.33767873	-92.36697387695312	Carbamates	7
ag-49_5-a	-92.31394579	-92.33463287353516	Carbamates	7
fe-49_7-a	-92.53557299	-92.93344116210938	Carbamates	7
cu-49_3-a	-92.8948532	-92.86515045166016	Carbamates	7
ag-37_1-a	-75.91707688	-75.94569396972656	Carbamates	7
37_2	-75.51806628	-75.54100799560547	Carbamates	7
pt-37_4-a	-75.84021079	-75.89122009277344	Carbamates	7
37_3	-75.09357957	-75.19728088378906	Carbamates	7
13_1	-42.38057294	-42.49967956542969	Carbamates	7
ir-13_1-a	-43.03846855	-43.08402633666992	Carbamates	7
os-49_8-a	-92.21307769	-92.252197265625	Carbamates	7
rh-49_5-a	-92.56241919	-92.8604736328125	Carbamates	7
ir-49_5-a	-92.53810217	-92.625	Carbamates	7
ni-49_4-a	-92.92420696	-92.7470703125	Carbamates	7
au-49_5-a	-92.29835333	-92.3173599243164	Carbamates	7
ni-49_7-a	-92.59596674	-92.4619369506836	Carbamates	7
au-49_2-a	-92.58112328	-92.62115478515625	Carbamates	7
pt-25_1-a	-59.24321499	-59.221126556396484	Carbamates	7
au-49_7-a	-92.37832106	-92.33195495605469	Carbamates	7
cd-49_6-a	-92.15147131	-92.16463470458984	Carbamates	7
ir-49_3-a	-93.05253352	-93.0385971069336	Carbamates	7
cd-37_4-a	-75.45261954	-75.334716796875	Carbamates	7
fe-49_6-a	-92.22453993	-92.98146057128906	Carbamates	7
ni-3401-a	-42.61008552	-42.27718734741211	$C_{x}H_{y}O_{(0,1)}$	7
au-4601-a	-57.06345371	-57.806095123291016	$C_{x}H_{y}O_{(0,1)}$	7
cu-3813-a	-64.19125985	-64.1609115600586	$C_{x}H_{y}O_{(0,1)}$	7
co-4804-a	-66.60849157	-66.36451721191406	$C_{x}H_{y}O_{(0,1)}$	7
pd-4801-a	-66.53850018	-66.52336120605469	$C_{x}H_{y}O_{(0,1)}$	7
fe-3812-a	-64.15397299	-64.48279571533203	$C_{x}H_{y}O_{(0,1)}$	7
ni-2612-a	-47.54345082	-47.4843635559082	$C_{x}H_{y}O_{(0,1)}$	7
co-3812-a	-64.12778808	-64.28141021728516	$C_{x}H_{y}O_{(0,1)}$	7
ni-2611-a	-46.72161185	-47.18117904663086	$C_{x}H_{y}O_{(0,1)}$	7
co-4811-b	-73.25114521	-73.19327545166016	$C_{x}H_{y}O_{(0,1)}$	7
ni-3811-a	-63.67706311	-63.99795913696289	$C_{x}H_{y}O_{(0,1)}$	7
zn-4804-a	-65.8267204	-65.66800689697266	$C_{x}H_{y}O_{(0,1)}$	7
fe-3601-a	-50.05662243	-49.91740036010742	$C_{x}H_{y}O_{(0,1)}$	7
ir-3611-b	-56.66826127	-56.675445556640625	$C_{x}H_{y}O_{(0,1)}$	7
ru-2601-a	-40.72516176	-40.873565673828125	$C_{x}H_{y}O_{(0,1)}$	7
zn-3811-a	-63.47456292	-63.462894439697266	$C_{x}H_{y}O_{(0,1)}$	7
ir-3401-a	-42.68868882	-42.34014129638672	$C_{x}H_{y}O_{(0,1)}$	7
os-2401-a	-33.27822399	-33.614871978759766	$C_{x}H_{y}O_{(0,1)}$	7
cd-4a01-a	-73.98594605	-73.73190307617188	$C_{x}H_{y}O_{(0,1)}$	7
ir-2612-a	-47.58430703	-47.67259216308594	$C_{x}H_{y}O_{(0,1)}$	7
cu-4a01-a	-74.09300056	-73.96009063720703	$C_{x}H_{y}O_{(0,1)}$	7
cd-2201-a	-23.0638402	-23.961315155029297	$C_{x}H_{y}O_{(0,1)}$	7
ru-2411-a	-40.09931895	-40.01866149902344	$C_{x}H_{y}O_{(0,1)}$	7
cu-4a02-a	-74.09382694	-74.10381317138672	$C_{x}H_{y}O_{(0,1)}$	7
cu-3601-a	-49.24384736	-49.13547897338867	$C_{x}H_{y}O_{(0,1)}$	7
ag-4601-a	-57.04264854	-57.84675598144531	$C_{x}H_{y}O_{(0,1)}$	7
au-4602-a	-56.80986537	-58.05057144165039	$C_{x}H_{y}O_{(0,1)}$	7
ag-4804-a	-65.94257846	-65.9032974243164	$C_{x}H_{y}O_{(0,1)}$	7
ni-2401-a	-33.08131167	-33.184730529785156	$C_{x}H_{y}O_{(0,1)}$	7
rh-3401-a	-42.54457582	-42.088871002197266	$C_{x}H_{y}O_{(0,1)}$	7
cu-2611-a	-46.68543709	-47.10338592529297	$C_{x}H_{y}O_{(0,1)}$	7
ru-2401-a	-33.1975774	-33.515506744384766	$C_{x}H_{y}O_{(0,1)}$	7
zn-4602-a	-56.77965416	-57.848976135253906	$C_{x}H_{y}O_{(0,1)}$	7
cu-3611-b	-56.46677881	-56.516319274902344	$C_{x}H_{y}O_{(0,1)}$	7
fe-4a13-a	-80.95645643	-81.12407684326172	$C_{x}H_{y}O_{(0,1)}$	7
ag-3812-a	-63.92932571	-63.84006881713867	$C_{x}H_{y}O_{(0,1)}$	7
au-2601-a	-40.74015944	-40.58399963378906	$C_{x}H_{y}O_{(0,1)}$	7
zn-4a01-a	-74.02019648	-73.75598907470703	$C_{x}H_{y}O_{(0,1)}$	7
4802	-65.4493179	-65.45114135742188	$C_{x}H_{y}O_{(0,1)}$	7
pd-4a14-a	-81.10985536	-81.19662475585938	$C_{x}H_{y}O_{(0,1)}$	7
rh-4804-a	-66.62496531	-66.56864929199219	$C_{x}H_{y}O_{(0,1)}$	7
rh-1211-a	-23.02462819	-23.017101287841797	$C_{x}H_{y}O_{(0,1)}$	7
ni-4a13-a	-81.01336942	-81.04025268554688	$C_{x}H_{y}O_{(0,1)}$	7
pt-3601-a	-49.90637443	-49.817481994628906	$C_{x}H_{y}O_{(0,1)}$	7
co-2411-a	-40.05112221	-39.7957649230957	$C_{x}H_{y}O_{(0,1)}$	7
co-3601-a	-49.77091161	-49.74293899536133	$C_{x}H_{y}O_{(0,1)}$	7
3601	-48.75667372	-48.8392219543457	$C_{x}H_{y}O_{(0,1)}$	7
zn-2611-a	-46.62150037	-46.7725830078125	$C_{x}H_{y}O_{(0,1)}$	7
zn-2411-a	-39.33690295	-39.185420989990234	$C_{x}H_{y}O_{(0,1)}$	7
fe-2401-a	-33.38700774	-33.58753204345703	$C_{x}H_{y}O_{(0,1)}$	7
co-4a14-a	-81.01033368	-81.07412719726562	$C_{x}H_{y}O_{(0,1)}$	7
ru-1211-a	-23.40345084	-23.215394973754883	$C_{x}H_{y}O_{(0,1)}$	7
zn-4a14-a	-80.75442792	-80.80318450927734	$C_{x}H_{y}O_{(0,1)}$	7
au-2401-a	-32.3253149	-32.207359313964844	$C_{x}H_{y}O_{(0,1)}$	7
ru-4601-a	-59.32531379	-58.625186920166016	$C_{x}H_{y}O_{(0,1)}$	7
cu-4802-a	-65.94713219	-65.85353088378906	$C_{x}H_{y}O_{(0,1)}$	7
rh-2611-a	-46.71738425	-46.936649322509766	$C_{x}H_{y}O_{(0,1)}$	7
ni-1211-a	-23.18773162	-23.001808166503906	$C_{x}H_{y}O_{(0,1)}$	7
cd-4602-a	-56.65832577	-57.56821060180664	$C_{x}H_{y}O_{(0,1)}$	7
cu-4804-a	-66.01146778	-65.8358383178711	$C_{x}H_{y}O_{(0,1)}$	7
os-2601-a	-40.75193551	-40.93915939331055	$C_{x}H_{y}O_{(0,1)}$	7
4a14	-80.47262518	-80.5401840209961	$C_{x}H_{y}O_{(0,1)}$	7
pt-3813-a	-64.3039428	-64.30110168457031	$C_{x}H_{y}O_{(0,1)}$	7
ni-2201-a	-25.89818706	-25.493410110473633	$C_{x}H_{y}O_{(0,1)}$	7
ni-3813-a	-64.32037633	-64.20883178710938	$C_{x}H_{y}O_{(0,1)}$	7
fe-2201-a	-26.39064679	-25.69385528564453	$C_{x}H_{y}O_{(0,1)}$	7
ag-3401-a	-40.13753341	-40.681365966796875	$C_{x}H_{y}O_{(0,1)}$	7
ru-3611-b	-56.74979666	-56.74455261230469	$C_{x}H_{y}O_{(0,1)}$	7
co-4602-a	-59.19990606	-58.83531188964844	$C_{x}H_{y}O_{(0,1)}$	7
2401	-32.00433821	-32.09608840942383	$C_{x}H_{y}O_{(0,1)}$	7
pt-4602-a	-59.11397315	-58.721370697021484	$C_{x}H_{y}O_{(0,1)}$	7
ru-4811-b	-73.4103531	-73.39288330078125	$C_{x}H_{y}O_{(0,1)}$	7
ru-4a01-a	-74.06543597	-74.27694702148438	$C_{x}H_{y}O_{(0,1)}$	7
zn-4802-a	-65.74936028	-65.68660736083984	$C_{x}H_{y}O_{(0,1)}$	7
co-4a01-a	-74.1093286	-74.54267120361328	$C_{x}H_{y}O_{(0,1)}$	7
co-3611-a	-56.70922451	-56.522342681884766	$C_{x}H_{y}O_{(0,1)}$	7
cd-4811-a	-72.60956728	-72.52354431152344	$C_{x}H_{y}O_{(0,1)}$	7
fe-3611-a	-56.96757888	-56.732547760009766	$C_{x}H_{y}O_{(0,1)}$	7
pt-4811-a	-72.78491284	-73.06513977050781	$C_{x}H_{y}O_{(0,1)}$	7
cu-3611-a	-56.12212397	-56.22360610961914	$C_{x}H_{y}O_{(0,1)}$	7
ni-4811-a	-72.96608413	-73.1257095336914	$C_{x}H_{y}O_{(0,1)}$	7
zn-4811-a	-72.6429739	-72.66983795166016	$C_{x}H_{y}O_{(0,1)}$	7
os-3611-a	-56.46782234	-56.70363998413086	$C_{x}H_{y}O_{(0,1)}$	7
ni-3611-a	-56.30318036	-56.644412994384766	$C_{x}H_{y}O_{(0,1)}$	7
ir-4a12-a	-80.39285789	-80.50657653808594	$C_{x}H_{y}O_{(0,1)}$	7
pd-4a11-a	-80.50440488	-80.6495361328125	$C_{x}H_{y}O_{(0,1)}$	7
zn-4a11-a	-80.2315914	-80.23432159423828	$C_{x}H_{y}O_{(0,1)}$	7
ag-4811-a	-72.68335334	-72.7004165649414	$C_{x}H_{y}O_{(0,1)}$	7
au-4a11-a	-80.33499151	-80.35758209228516	$C_{x}H_{y}O_{(0,1)}$	7
fe-4a11-a	-80.28150424	-80.60052490234375	$C_{x}H_{y}O_{(0,1)}$	7
ag-37N5-a	-61.75127998	-61.785037994384766	$C_{x}H_{y}N$	7
pd-37N5-a	-62.44322154	-62.47950744628906	$C_{x}H_{y}N$	7
fe-13N1-a	-29.36122527	-29.028940200805664	$C_{x}H_{y}N$	7
cd-39N3-a	-69.2099575	-69.14120483398438	$C_{x}H_{y}N$	7
ni-49N2-a	-78.75659147	-78.78438568115234	$C_{x}H_{y}N$	7
os-37N3-a	-62.06930945	-62.015838623046875	$C_{x}H_{y}N$	7
ag-37N2-a	-61.15890986	-61.18680953979492	$C_{x}H_{y}N$	7
ni-4bN6-a	-86.49945725	-86.28782653808594	$C_{x}H_{y}N$	7
ru-37N5-a	-62.48701327	-62.430660247802734	$C_{x}H_{y}N$	7
cu-25N1-a	-45.11149479	-44.90046691894531	$C_{x}H_{y}N$	7
fe-4bN4-a	-86.80673501	-86.80842590332031	$C_{x}H_{y}N$	7
ag-13N1-a	-27.90249604	-27.976049423217773	$C_{x}H_{y}N$	7
zn-49N9-a	-78.33740356	-78.3631591796875	$C_{x}H_{y}N$	7
cd-49N4-a	-77.69008982	-77.7393798828125	$C_{x}H_{y}N$	7
co-4bN5-a	-86.27791923	-86.2984390258789	$C_{x}H_{y}N$	7
ir-25N1-a	-45.90063945	-45.75932312011719	$C_{x}H_{y}N$	7
rh-4bN7-a	-86.24431366	-86.21589660644531	$C_{x}H_{y}N$	7
co-27N2-a	-53.05358675	-53.19955825805664	$C_{x}H_{y}N$	7
pd-4bN5-a	-86.57679419	-86.6528549194336	$C_{x}H_{y}N$	7
fe-49N4-a	-79.27539338	-78.59283447265625	$C_{x}H_{y}N$	7
fe-37N3-a	-61.79584986	-61.95227813720703	$C_{x}H_{y}N$	7
pt-4bN2-a	-87.17030311	-87.13681030273438	$C_{x}H_{y}N$	7
co-4bN7-a	-86.03771025	-86.0007553100586	$C_{x}H_{y}N$	7
rh-4bN5-a	-86.50859901	-86.4694595336914	$C_{x}H_{y}N$	7
ag-49Na-a	-78.03457531	-78.10470581054688	$C_{x}H_{y}N$	7
fe-27N1-a	-53.37095488	-53.53667449951172	$C_{x}H_{y}N$	7
ni-49N8-a	-78.22089428	-78.48041534423828	$C_{x}H_{y}N$	7
cd-39N2-a	-69.52152927	-69.5349349975586	$C_{x}H_{y}N$	7
au-49N4-a	-77.88342741	-77.93946075439453	$C_{x}H_{y}N$	7
cd-4bN4-a	-86.27315302	-86.23322296142578	$C_{x}H_{y}N$	7
rh-4bN1-a	-86.96811929	-86.77164459228516	$C_{x}H_{y}N$	7
fe-37N1-a	-62.62828659	-62.43000793457031	$C_{x}H_{y}N$	7
zn-49Na-a	-78.00384132	-77.93302917480469	$C_{x}H_{y}N$	7
ir-49N5-a	-78.58349612	-78.69611358642578	$C_{x}H_{y}N$	7
zn-4bN4-a	-86.42279979	-86.48712921142578	$C_{x}H_{y}N$	7
27N2	-52.0603479	-52.1727294921875	$C_{x}H_{y}N$	7
pt-49N2-a	-78.93465008	-78.9462661743164	$C_{x}H_{y}N$	7
fe-27N2-a	-53.03717412	-53.20305252075195	$C_{x}H_{y}N$	7
ag-49N1-a	-78.09793459	-78.2961196899414	$C_{x}H_{y}N$	7
pd-49N7-a	-78.61273585	-78.51924133300781	$C_{x}H_{y}N$	7
au-39N1-a	-69.75199666	-69.7476806640625	$C_{x}H_{y}N$	7
rh-4bN4-a	-87.07505645	-86.85621643066406	$C_{x}H_{y}N$	7
ni-37N1-a	-62.09543836	-62.105979919433594	$C_{x}H_{y}N$	7
ni-49N7-a	-78.47413024	-78.27741241455078	$C_{x}H_{y}N$	7
au-37N3-a	-61.34678889	-61.3031120300293	$C_{x}H_{y}N$	7
pt-39N1-a	-70.41992815	-70.38008880615234	$C_{x}H_{y}N$	7
co-4bN1-a	-86.73187463	-86.64575958251953	$C_{x}H_{y}N$	7
co-39N1-a	-70.03719004	-69.89649200439453	$C_{x}H_{y}N$	7
co-49N9-a	-78.8786102	-78.8480224609375	$C_{x}H_{y}N$	7
pt-27N1-a	-53.75587871	-53.72089767456055	$C_{x}H_{y}N$	7
au-15N1-a	-36.38041813	-36.280269622802734	$C_{x}H_{y}N$	7
49N8	-77.06796387	-77.31867980957031	$C_{x}H_{y}N$	7
ni-39N2-a	-70.22078342	-70.26123809814453	$C_{x}H_{y}N$	7
cd-27N2-a	-52.5476062	-52.59197998046875	$C_{x}H_{y}N$	7
rh-27N2-a	-53.30076882	-53.2685661315918	$C_{x}H_{y}N$	7
co-49N8-a	-78.09193043	-78.3328857421875	$C_{x}H_{y}N$	7
zn-27N1-a	-52.97264359	-52.91874313354492	$C_{x}H_{y}N$	7
ru-49N2-a	-78.86339618	-78.91425323486328	$C_{x}H_{y}N$	7
au-37N1-a	-61.51123784	-61.469783782958984	$C_{x}H_{y}N$	7
ni-25N2-a	-45.01672606	-45.01567459106445	$C_{x}H_{y}N$	7
ag-49N3-a	-77.82174765	-77.93522644042969	$C_{x}H_{y}N$	7
cu-27N1-a	-53.2374052	-53.22493362426758	$C_{x}H_{y}N$	7
co-39N3-a	-69.67873764	-69.64811706542969	$C_{x}H_{y}N$	7
pt-27N2-a	-53.43330056	-53.51272201538086	$C_{x}H_{y}N$	7
fe-49N3-a	-78.25357964	-78.49137878417969	$C_{x}H_{y}N$	7
ru-4bN6-a	-86.5661125	-86.5857162475586	$C_{x}H_{y}N$	7
cu-4bN6-a	-86.21928207	-86.07664489746094	$C_{x}H_{y}N$	7
pd-15N1-a	-36.88536548	-36.92939376831055	$C_{x}H_{y}N$	7
ru-27N2-a	-53.2813666	-53.33561325073242	$C_{x}H_{y}N$	7
fe-39N2-a	-70.08559461	-70.22172546386719	$C_{x}H_{y}N$	7
ni-25N1-a	-45.53432282	-45.5104866027832	$C_{x}H_{y}N$	7
au-27N2-a	-52.79088048	-52.74127960205078	$C_{x}H_{y}N$	7
pt-37N1-a	-62.28228737	-62.06161117553711	$C_{x}H_{y}N$	7
ir-49N7-a	-78.59471446	-78.57593536376953	$C_{x}H_{y}N$	7
ag-4bN2-a	-86.41385883	-86.33761596679688	$C_{x}H_{y}N$	7
cu-39N3-a	-69.53838902	-69.49894714355469	$C_{x}H_{y}N$	7
zn-37N5-a	-61.68812217	-61.72199630737305	$C_{x}H_{y}N$	7
ir-39N1-a	-70.44562366	-70.50202941894531	$C_{x}H_{y}N$	7
fe-15N1-a	-36.67629231	-36.963623046875	$C_{x}H_{y}N$	7
os-25N1-a	-46.19666266	-46.05637741088867	$C_{x}H_{y}N$	7
pd-49N8-a	-78.31788871	-78.3050537109375	$C_{x}H_{y}N$	7
cu-39N4-a	-69.31526294	-69.10443115234375	$C_{x}H_{y}N$	7
ir-37N3-a	-61.99800523	-61.918304443359375	$C_{x}H_{y}N$	7
ir-4bN7-a	-86.30674376	-86.25447845458984	$C_{x}H_{y}N$	7
49N3	-77.18774707	-77.25566101074219	$C_{x}H_{y}N$	7
fe-37N4-a	-62.07720033	-62.17436218261719	$C_{x}H_{y}N$	7
pt-4bN7-a	-86.35880412	-86.30563354492188	$C_{x}H_{y}N$	7
os-37N2-a	-61.99085842	-61.9445686340332	$C_{x}H_{y}N$	7
pd-37N2-a	-61.80267686	-61.8583984375	$C_{x}H_{y}N$	7
cd-49N8-a	-77.69013283	-77.66939544677734	$C_{x}H_{y}N$	7
37N3	-60.80086224	-60.659446716308594	$C_{x}H_{y}N$	7
au-49Na-a	-78.06351052	-78.10039520263672	$C_{x}H_{y}N$	7
ag-49N6-a	-78.00283911	-78.10718536376953	$C_{x}H_{y}N$	7
pd-37N4-a	-61.93769574	-62.02561569213867	$C_{x}H_{y}N$	7
49N6	-77.1132733	-77.26774597167969	$C_{x}H_{y}N$	7
pt-49N3-a	-78.58707896	-78.60545349121094	$C_{x}H_{y}N$	7
pt-48S2-a	-72.18055112	-72.23812866210938	$C_{x}H_{y}S$	7
rh-36S2-a	-55.80705476	-55.37868118286133	$C_{x}H_{y}S$	7
os-4aS6-a	-79.13785394	-79.12064361572266	$C_{x}H_{y}S$	7
pt-4aS1-a	-79.05165043	-78.91339111328125	$C_{x}H_{y}S$	7
co-14S1-a	-28.68236218	-28.79002571105957	$C_{x}H_{y}S$	7
pd-4aS1-a	-78.97955478	-78.94963073730469	$C_{x}H_{y}S$	7
ag-48S3-a	-70.32134797	-70.32789611816406	$C_{x}H_{y}S$	7
ru-4aS3-a	-78.83300122	-78.87623596191406	$C_{x}H_{y}S$	7
cu-48S3-a	-71.08214658	-71.13912200927734	$C_{x}H_{y}S$	7
cu-4aS2-a	-78.40617939	-78.45213317871094	$C_{x}H_{y}S$	7
cu-14S1-a	-28.36132297	-28.488414764404297	$C_{x}H_{y}S$	7
ir-4aS3-a	-78.99741369	-78.99324035644531	$C_{x}H_{y}S$	7
pt-4aS4-a	-79.08098695	-79.0089340209961	$C_{x}H_{y}S$	7
co-12S1-a	-21.95340832	-21.573394775390625	$C_{x}H_{y}S$	7
os-26S2-a	-45.80448396	-45.855594635009766	$C_{x}H_{y}S$	7
48S1	-69.25889361	-69.97010040283203	$C_{x}H_{y}S$	7
pt-38S2-a	-62.25506844	-62.50902557373047	$C_{x}H_{y}S$	7
zn-14S1-a	-27.99825676	-28.162328720092773	$C_{x}H_{y}S$	7
zn-38S2-a	-61.32676565	-61.31840515136719	$C_{x}H_{y}S$	7
os-36S2-a	-55.98197799	-56.008323669433594	$C_{x}H_{y}S$	7
os-26S1-a	-45.65602562	-45.64521408081055	$C_{x}H_{y}S$	7
os-4aS5-a	-79.03254403	-78.91856384277344	$C_{x}H_{y}S$	7
rh-4aS3-a	-78.92663419	-79.00535583496094	$C_{x}H_{y}S$	7
rh-38S3-a	-62.32254073	-62.24258804321289	$C_{x}H_{y}S$	7
fe-4aS6-a	-78.91511456	-78.90015411376953	$C_{x}H_{y}S$	7
ni-38S2-a	-62.26515387	-62.289188385009766	$C_{x}H_{y}S$	7
rh-48S3-a	-72.37851913	-71.79936218261719	$C_{x}H_{y}S$	7
zn-24S1-a	-37.13494098	-37.140968322753906	$C_{x}H_{y}S$	7
14S1	-27.67320668	-27.704458236694336	$C_{x}H_{y}S$	7
zn-4aS5-a	-78.03832102	-78.1424331665039	$C_{x}H_{y}S$	7
pd-4aS5-a	-79.0065029	-79.12176513671875	$C_{x}H_{y}S$	7
fe-4aS4-a	-78.74010189	-78.97506713867188	$C_{x}H_{y}S$	7
au-26S2-a	-45.00481706	-45.07124328613281	$C_{x}H_{y}S$	7
ir-36S2-a	-55.85560404	-55.84076690673828	$C_{x}H_{y}S$	7
rh-12S1-a	-22.35324486	-21.571807861328125	$C_{x}H_{y}S$	7
ni-38S3-a	-62.1358928	-62.26118469238281	$C_{x}H_{y}S$	7
ru-48S1-a	-72.36295795	-72.39946746826172	$C_{x}H_{y}S$	7
pd-26S1-a	-45.58803564	-45.67637252807617	$C_{x}H_{y}S$	7
pd-38S1-a	-62.27789998	-62.28377914428711	$C_{x}H_{y}S$	7
au-26S1-a	-44.90697145	-44.7853889465332	$C_{x}H_{y}S$	7
ag-14S1-a	-28.17473183	-28.33574104309082	$C_{x}H_{y}S$	7
ni-4aS1-a	-78.78106632	-78.89805603027344	$C_{x}H_{y}S$	7
au-48S2-a	-70.43804999	-70.40238189697266	$C_{x}H_{y}S$	7
zn-36S1-a	-53.66798943	-53.88459396362305	$C_{x}H_{y}S$	7
ir-4aS6-a	-79.10810977	-79.220458984375	$C_{x}H_{y}S$	7
ru-24S1-a	-39.03804476	-38.88541030883789	$C_{x}H_{y}S$	7
os-38S3-a	-62.44626127	-62.41254425048828	$C_{x}H_{y}S$	7
36S2	-52.8899066	-52.84191131591797	$C_{x}H_{y}S$	7
ag-4aS3-a	-78.18661467	-78.21758270263672	$C_{x}H_{y}S$	7
pd-4aS4-a	-79.0291096	-79.11056518554688	$C_{x}H_{y}S$	7
os-48S2-a	-72.55036793	-72.55459594726562	$C_{x}H_{y}S$	7
cu-4aS5-a	-78.37905096	-78.32222747802734	$C_{x}H_{y}S$	7
co-48S3-a	-72.04717621	-71.81714630126953	$C_{x}H_{y}S$	7
pt-48S3-a	-72.265801	-72.1871566772461	$C_{x}H_{y}S$	7
pd-48S2-a	-72.13539709	-72.17626953125	$C_{x}H_{y}S$	7
rh-4aS4-a	-78.97017526	-79.1306381225586	$C_{x}H_{y}S$	7
fe-4aS2-a	-78.91269503	-79.16590118408203	$C_{x}H_{y}S$	7
zn-4822-a	-80.09717726	-80.0767822265625	$C_{x}H_{y}O_{(2,3)}$	7
pd-4822-a	-80.33406214	-80.34893035888672	$C_{x}H_{y}O_{(2,3)}$	7
zn-2421-a	-46.8400664	-46.85537338256836	$C_{x}H_{y}O_{(2,3)}$	7
rh-2421-a	-47.00112442	-47.05776596069336	$C_{x}H_{y}O_{(2,3)}$	7
ni-3623-a	-63.50121123	-63.386383056640625	$C_{x}H_{y}O_{(2,3)}$	7
fe-4823-a	-80.11641722	-80.18434143066406	$C_{x}H_{y}O_{(2,3)}$	7
ag-1221-a	-29.97156671	-30.014787673950195	$C_{x}H_{y}O_{(2,3)}$	7
ir-2421-a	-46.93391848	-47.08510971069336	$C_{x}H_{y}O_{(2,3)}$	7
au-4833-a	-86.56279899	-86.66854095458984	$C_{x}H_{y}O_{(2,3)}$	7
zn-2431-a	-53.49789838	-53.528846740722656	$C_{x}H_{y}O_{(2,3)}$	7
pt-4831-a	-87.23555663	-87.21014404296875	$C_{x}H_{y}O_{(2,3)}$	7
ru-4822-a	-80.45882191	-80.43931579589844	$C_{x}H_{y}O_{(2,3)}$	7
ru-2422-a	-46.53795286	-46.606353759765625	$C_{x}H_{y}O_{(2,3)}$	7
pd-4823-a	-79.97491841	-79.9729232788086	$C_{x}H_{y}O_{(2,3)}$	7
cd-3622-a	-63.01624058	-63.06649398803711	$C_{x}H_{y}O_{(2,3)}$	7
pt-4833-a	-86.62792655	-86.75220489501953	$C_{x}H_{y}O_{(2,3)}$	7
cu-3632-a	-69.85466419	-69.89410400390625	$C_{x}H_{y}O_{(2,3)}$	7
4831	-86.63647311	-86.70220184326172	$C_{x}H_{y}O_{(2,3)}$	7
ru-3621-a	-63.77304134	-63.76919937133789	$C_{x}H_{y}O_{(2,3)}$	7
ru-3622-a	-63.28607856	-63.35677719116211	$C_{x}H_{y}O_{(2,3)}$	7
ru-2421-a	-47.14299953	-47.12522506713867	$C_{x}H_{y}O_{(2,3)}$	7
cd-3623-a	-63.19565991	-63.045860290527344	$C_{x}H_{y}O_{(2,3)}$	7
ir-3623-a	-63.48878276	-63.52039337158203	$C_{x}H_{y}O_{(2,3)}$	7
ag-2431-a	-53.5436067	-53.5640754699707	$C_{x}H_{y}O_{(2,3)}$	7
co-4826-a	-79.87574306	-79.94892883300781	$C_{x}H_{y}O_{(2,3)}$	7
ir-4822-a	-80.2732198	-80.4035415649414	$C_{x}H_{y}O_{(2,3)}$	7
zn-4833-a	-86.49650284	-86.56824493408203	$C_{x}H_{y}O_{(2,3)}$	7
cd-4821-a	-80.08950754	-79.8330307006836	$C_{x}H_{y}O_{(2,3)}$	7
co-4833-a	-86.23010619	-86.80721282958984	$C_{x}H_{y}O_{(2,3)}$	7
cd-1221-a	-29.91911744	-30.00202751159668	$C_{x}H_{y}O_{(2,3)}$	7
os-2431-a	-53.71638251	-53.76224136352539	$C_{x}H_{y}O_{(2,3)}$	7
fe-1221-a	-30.08384925	-30.298938751220703	$C_{x}H_{y}O_{(2,3)}$	7
pt-4822-a	-80.22509164	-80.30854797363281	$C_{x}H_{y}O_{(2,3)}$	7
os-3622-a	-63.341356	-63.45759963989258	$C_{x}H_{y}O_{(2,3)}$	7
4833	-86.19637059	-86.2142333984375	$C_{x}H_{y}O_{(2,3)}$	7
ru-1221-a	-30.19846718	-30.224098205566406	$C_{x}H_{y}O_{(2,3)}$	7
os-3632-a	-69.95508195	-69.97980499267578	$C_{x}H_{y}O_{(2,3)}$	7
pt-3621-a	-63.63296986	-63.72013473510742	$C_{x}H_{y}O_{(2,3)}$	7
cu-4831-a	-87.18622488	-87.02450561523438	$C_{x}H_{y}O_{(2,3)}$	7
fe-3622-a	-63.45015404	-63.50033950805664	$C_{x}H_{y}O_{(2,3)}$	7
ir-3621-a	-63.60693668	-63.7765998840332	$C_{x}H_{y}O_{(2,3)}$	7
ni-4831-a	-87.45861	-87.04497528076172	$C_{x}H_{y}O_{(2,3)}$	7
ag-2422-a	-46.31388616	-46.376522064208984	$C_{x}H_{y}O_{(2,3)}$	7
ni-4826-a	-80.15945084	-79.95172882080078	$C_{x}H_{y}O_{(2,3)}$	7
ni-2422-a	-46.47635682	-46.69618225097656	$C_{x}H_{y}O_{(2,3)}$	7
ag-3632-a	-69.79534452	-69.85626220703125	$C_{x}H_{y}O_{(2,3)}$	7
pd-2422-a	-46.48576457	-46.48448181152344	$C_{x}H_{y}O_{(2,3)}$	7
co-2421-a	-46.95740807	-47.07062530517578	$C_{x}H_{y}O_{(2,3)}$	7
zn-4825-a	-79.98758743	-80.0208969116211	$C_{x}H_{y}O_{(2,3)}$	7
ir-4824-a	-79.9575643	-79.96145629882812	$C_{x}H_{y}O_{(2,3)}$	7
pt-2422-a	-46.40658719	-46.48307800292969	$C_{x}H_{y}O_{(2,3)}$	7
ag-3622-a	-63.08457907	-63.12677764892578	$C_{x}H_{y}O_{(2,3)}$	7
ni-4822-a	-80.31290581	-80.34281158447266	$C_{x}H_{y}O_{(2,3)}$	7
pd-4826-a	-80.16597512	-80.08071899414062	$C_{x}H_{y}O_{(2,3)}$	7
rh-3623-a	-63.49040507	-63.56745147705078	$C_{x}H_{y}O_{(2,3)}$	7
fe-3623-a	-63.78523081	-63.58266067504883	$C_{x}H_{y}O_{(2,3)}$	7
fe-4831-a	-87.39605998	-87.33346557617188	$C_{x}H_{y}O_{(2,3)}$	7
zn-49Y5-a	-83.72518238	-83.54641723632812	Oximes	7
os-49Y4-a	-84.58572163	-84.6746826171875	Oximes	7
ir-37Y1-a	-67.16729891	-67.3106460571289	Oximes	7
pd-49Y6-a	-84.23270112	-84.21888732910156	Oximes	7
cd-49Y6-a	-83.66260208	-83.82661437988281	Oximes	7
co-37Y2-a	-67.56849489	-67.62128448486328	Oximes	7
ir-49Y5-a	-84.00149495	-83.98096466064453	Oximes	7
co-49Y2-a	-84.08868615	-84.4834976196289	Oximes	7
os-37Y1-a	-67.50555968	-67.65502166748047	Oximes	7
ir-25Y2-a	-51.02984143	-50.91673278808594	Oximes	7
fe-49Y2-a	-84.70044262	-84.45751190185547	Oximes	7
ir-13Y1-a	-34.28319726	-34.19649124145508	Oximes	7
ru-49Y3-a	-86.85085279	-84.3263168334961	Oximes	7
rh-13Y1-a	-34.1126778	-34.421539306640625	Oximes	7
au-13Y1-a	-33.62595171	-33.52626419067383	Oximes	7
pt-49Y1-a	-84.50953432	-84.41230773925781	Oximes	7
fe-49Y6-a	-84.32799509	-84.41314697265625	Oximes	7
ni-49Y1-a	-84.37988942	-84.22205352783203	Oximes	7
co-25Y1-a	-50.38231995	-50.8696403503418	Oximes	7
cd-37Y1-a	-66.80016973	-67.05455017089844	Oximes	7
os-37Y2-a	-67.83245346	-67.7861099243164	Oximes	7
cd-25Y2-a	-50.29046179	-50.17542266845703	Oximes	7
pt-13Y1-a	-34.17223402	-34.2037467956543	Oximes	7
ni-49Y4-a	-84.29220284	-84.2112808227539	Oximes	7
zn-37Y2-a	-67.05036146	-66.88008880615234	Oximes	7
rh-49Y3-a	-83.98696248	-83.9456787109375	Oximes	7
ir-49Y3-a	-83.83298735	-83.99173736572266	Oximes	7
ag-25Y1-a	-50.47768974	-50.42852783203125	Oximes	7
co-49Y3-a	-83.78962291	-84.13948822021484	Oximes	7
zn-37Y1-a	-66.84765447	-66.82913208007812	Oximes	7
pd-49Y3-a	-84.11997972	-83.99669647216797	Oximes	7
25Y1	-49.95497252	-49.74156951904297	Oximes	7
zn-49Y6-a	-83.87857606	-83.8550796508789	Oximes	7
rh-37Y2-a	-67.50446188	-67.65654754638672	Oximes	7
fe-49Y3-a	-83.72583317	-84.30533599853516	Oximes	7
ir-49Y4-a	-84.02527236	-84.2350082397461	Oximes	7
pt-25X1-a	-52.29701235	-52.39470291137695	Amides	11
rh-49X7-a	-85.82257256	-85.99527740478516	Amides	11
fe-13X1-a	-36.23795762	-36.40299987792969	Amides	11
ir-13X1-a	-35.87703175	-35.78801345825195	Amides	11
pd-49X8-a	-85.67075468	-85.49475860595703	Amides	11
fe-49X7-a	-86.24087639	-86.10400390625	Amides	11
fe-49X3-a	-86.3069278	-86.39274597167969	Amides	11
ir-49X7-a	-85.84467221	-85.91778564453125	Amides	11
pt-49X8-a	-85.58631165	-85.42469787597656	Amides	11
fe-49X4-a	-86.28023752	-86.25604248046875	Amides	11
au-49X6-a	-85.68840214	-85.40169525146484	Amides	11
37X1	-68.36988191	-68.40267181396484	Amides	11
au-25X2-a	-52.56050603	-52.426963806152344	Amides	11
ni-37X2-a	-69.54145558	-69.52130126953125	Amides	11
cd-49X2-a	-85.35151968	-85.26054382324219	Amides	11
pt-49X5-a	-85.4989801	-85.56202697753906	Amides	11
ni-13X1-a	-35.81654854	-35.77329635620117	Amides	11
zn-49X4-a	-85.81550676	-85.77391052246094	Amides	11
pd-37X1-a	-69.0782544	-69.07779693603516	Amides	11
ag-49X1-a	-85.53142814	-85.53663635253906	Amides	11
zn-25X1-a	-52.01998681	-51.877681732177734	Amides	11
ir-37X4-a	-69.15644568	-69.17386627197266	Amides	11
ni-25X2-a	-52.92980117	-52.826446533203125	Amides	11
ir-49X2-a	-85.75729976	-85.70904541015625	Amides	11
pd-37X3-a	-68.87822785	-68.7895736694336	Amides	11
ru-49X4-a	-86.21296384	-86.26172637939453	Amides	11
ru-37X1-a	-69.10949819	-69.06394958496094	Amides	11
ir-49X3-a	-86.29028224	-86.325439453125	Amides	11
au-49X7-a	-85.57354119	-85.65159606933594	Amides	11
zn-49X1-a	-85.46593565	-85.49849700927734	Amides	11
ni-49X2-a	-85.75893154	-85.73554992675781	Amides	11
fe-25X2-a	-52.95708385	-52.94559097290039	Amides	11
zn-49X5-a	-85.20439528	-85.06248474121094	Amides	11
co-49X4-a	-86.08062486	-86.1230697631836	Amides	11
37X2	-68.74951717	-68.61611938476562	Amides	11
pt-49X2-a	-85.71208605	-85.71784973144531	Amides	11
ru-49X1-a	-85.85970688	-85.84983825683594	Amides	11
cu-49X5-a	-85.3617794	-85.25497436523438	Amides	11
co-37X4-a	-68.9837237	-69.2619857788086	Amides	11
pd-49X4-a	-86.15684252	-86.10017395019531	Amides	11
ru-49X7-a	-85.78484129	-85.84182739257812	Amides	11
pd-49X6-a	-85.94814283	-86.1941909790039	Amides	11
ni-49X3-a	-86.24749905	-86.19202423095703	Amides	11
cu-49X6-a	-85.82139441	-85.46768188476562	Amides	11
pt-25X2-a	-52.88204531	-52.875274658203125	Amides	11
ag-4aZ5-a	-90.62239761	-90.59029388427734	Amidines	11
4aZd	-89.53895482	-89.60379028320312	Amidines	11
rh-4aZh-a	-90.79208825	-90.84477233886719	Amidines	11
pd-38Za-a	-74.09938552	-74.21134948730469	Amidines	11
cu-4aZk-a	-90.50275569	-90.54719543457031	Amidines	11
cu-4aZf-a	-90.8566664	-90.87333679199219	Amidines	11
pd-4aZk-a	-90.89072173	-90.95751953125	Amidines	11
fe-4aZi-a	-91.33029425	-90.95670318603516	Amidines	11
zn-4aZ4-a	-90.94226393	-90.92034912109375	Amidines	11
ir-38Z3-a	-74.70976645	-74.77590942382812	Amidines	11
rh-38Z3-a	-74.63716726	-74.5269546508789	Amidines	11
4aZ7	-89.74371693	-89.86713409423828	Amidines	11
zn-38Z1-a	-73.96018275	-73.76048278808594	Amidines	11
rh-38Z5-a	-74.7111244	-74.61222076416016	Amidines	11
fe-4aZ6-a	-90.56534474	-91.01428985595703	Amidines	11
4aZi	-89.48306868	-89.55380249023438	Amidines	11
cd-26Z2-a	-57.47796054	-57.57429504394531	Amidines	11
rh-4aZk-a	-90.7333417	-90.81439208984375	Amidines	11
ru-4aZ4-a	-91.72061734	-91.83222198486328	Amidines	11
au-38Z4-a	-72.54075404	-73.58895111083984	Amidines	11
os-4aZ6-a	-91.00480785	-91.03997039794922	Amidines	11
38Z3	-73.14079468	-73.1883544921875	Amidines	11
ru-4aZ5-a	-91.37197011	-91.40937805175781	Amidines	11
zn-38Z2-a	-74.28295672	-74.23632049560547	Amidines	11
cu-4aZa-a	-90.777544	-90.68699645996094	Amidines	11
zn-4aZ6-a	-90.21475679	-90.51934814453125	Amidines	11
pt-4aZc-a	-91.13997683	-91.21094512939453	Amidines	11
rh-4aZg-a	-90.89241479	-90.759765625	Amidines	11
cd-4aZ8-a	-90.24679597	-90.38320922851562	Amidines	11
cd-4aZh-a	-90.17232825	-90.12577056884766	Amidines	11
fe-4aZa-a	-91.48919046	-91.28511047363281	Amidines	11
co-26Z1-a	-57.81319096	-57.86913299560547	Amidines	11
ag-4aZn-a	-90.33563383	-90.39128875732422	Amidines	11
au-38Z8-a	-73.95288674	-73.94034576416016	Amidines	11
pd-38Z4-a	-74.42557831	-74.34674072265625	Amidines	11
cd-38Z1-a	-73.77408411	-73.8658676147461	Amidines	11
ir-4aZi-a	-91.01357149	-90.99581909179688	Amidines	11
cd-4aZg-a	-90.13436871	-90.23513793945312	Amidines	11
ru-4aZn-a	-90.8954334	-91.10169982910156	Amidines	11
os-4aZg-a	-91.12130137	-91.08053588867188	Amidines	11
au-4aZ7-a	-90.36959849	-90.41648864746094	Amidines	11
pt-38Z1-a	-74.61482718	-74.46869659423828	Amidines	11
ag-38Z9-a	-73.6664285	-73.51516723632812	Amidines	11
4aZ1	-89.83666085	-89.99005126953125	Amidines	11
ru-26Z1-a	-58.0512821	-58.02292251586914	Amidines	11
rh-38Z8-a	-74.445144	-74.6956787109375	Amidines	11
pd-4aZ8-a	-90.87692493	-90.82616424560547	Amidines	11
ni-38Z6-a	-74.34568574	-74.37571716308594	Amidines	11
rh-26Z4-a	-57.40867474	-57.66517639160156	Amidines	11
fe-38Z6-a	-74.29409753	-74.69355773925781	Amidines	11
co-4aZ7-a	-91.17317381	-90.91735076904297	Amidines	11
ag-4aZ1-a	-90.75275697	-90.69426727294922	Amidines	11
fe-4aZ5-a	-90.65903445	-91.22705841064453	Amidines	11
os-4aZb-a	-91.82106407	-91.5862045288086	Amidines	11
ru-38Z1-a	-75.03483071	-74.86658477783203	Amidines	11
4aZo	-89.59802192	-89.55951690673828	Amidines	11
ir-4aZ8-a	-90.86179514	-90.95201110839844	Amidines	11
rh-4aZ6-a	-90.81699953	-91.02484893798828	Amidines	11
zn-4aZo-a	-89.3347556	-89.68090057373047	Amidines	11
ni-4aZ6-a	-90.71568138	-90.98934173583984	Amidines	11
co-38Z5-a	-74.40746338	-74.36543273925781	Amidines	11
ag-4aZg-a	-90.33196944	-90.46284484863281	Amidines	11
zn-4aZm-a	-89.71755018	-89.86660766601562	Amidines	11
38Z9	-72.78093875	-72.73635864257812	Amidines	11
pt-4aZl-a	-90.50500898	-90.54879760742188	Amidines	11
ir-4aZ3-a	-91.80606814	-91.8313980102539	Amidines	11
ag-4aZh-a	-90.3530735	-90.15705871582031	Amidines	11
ag-4aZ8-a	-90.4384744	-90.50336456298828	Amidines	11
ir-4aZo-a	-91.13015517	-90.99552917480469	Amidines	11
ir-4aZd-a	-91.07760845	-90.93961334228516	Amidines	11
ru-4aZm-a	-90.45860941	-90.44339752197266	Amidines	11
pt-4aZn-a	-91.16729413	-91.04011535644531	Amidines	11
zn-38Z4-a	-72.90131408	-73.52449798583984	Amidines	11
cu-4aZ5-a	-90.88404275	-90.91253662109375	Amidines	11
ag-4aZd-a	-90.32017132	-90.25519561767578	Amidines	11
fe-4aZ9-a	-91.63846663	-91.52626037597656	Amidines	11
fe-4aZ2-a	-91.60113449	-91.479736328125	Amidines	11
rh-38Z7-a	-74.18104718	-74.31169128417969	Amidines	11
cu-4aZc-a	-90.69642403	-90.66311645507812	Amidines	11
au-4aZm-a	-89.82678014	-89.80502319335938	Amidines	11
zn-4aZb-a	-90.56875887	-90.37728118896484	Amidines	11
fe-4aZj-a	-90.91708309	-90.95407104492188	Amidines	11
cd-38Za-a	-73.33009729	-73.42701721191406	Amidines	11
rh-4aZ7-a	-90.81930495	-91.2789077758789	Amidines	11
ni-4aZb-a	-91.20824287	-91.06558990478516	Amidines	11
pt-26Z1-a	-58.17394882	-58.12971115112305	Amidines	11
pd-4aZ2-a	-91.39847373	-91.32189178466797	Amidines	11
au-26Z3-a	-57.00019762	-57.101097106933594	Amidines	11
rh-14Z1-a	-41.24446993	-41.33041763305664	Amidines	11
cd-4aZc-a	-90.39022519	-90.48841094970703	Amidines	11
rh-38Z9-a	-74.3323491	-74.30191040039062	Amidines	11
pd-4aZ6-a	-90.83969484	-90.77482604980469	Amidines	11
fe-38Za-a	-74.39422677	-74.31815338134766	Amidines	11
fe-4aZo-a	-90.55664682	-91.2912368774414	Amidines	11
4aZk	-89.47953894	-89.63211822509766	Amidines	11
zn-38Z8-a	-73.84185612	-73.96226501464844	Amidines	11
ru-4aZl-a	-91.0257873	-90.86933898925781	Amidines	11
ir-4aZ5-a	-91.43610524	-91.44747161865234	Amidines	11
pt-4aZk-a	-90.39229153	-90.90029907226562	Amidines	11
zn-38Za-a	-73.47596383	-73.5658950805664	Amidines	11
cu-4aZg-a	-90.56079407	-90.63871002197266	Amidines	11
zn-4aZj-a	-90.40681402	-90.43109893798828	Amidines	11
pt-26Z3-a	-57.29862645	-57.47394561767578	Amidines	11
cd-4aZl-a	-89.67880457	-90.12410736083984	Amidines	11
ir-38Z4-a	-74.8176671	-74.53007507324219	Amidines	11
pd-26Z2-a	-58.43032292	-58.431156158447266	Amidines	11
pd-4aZl-a	-90.52108186	-90.73388671875	Amidines	11
cd-38Z8-a	-73.72947858	-73.78909301757812	Amidines	11
cu-4aZm-a	-90.01159511	-89.93251037597656	Amidines	11
cu-26Z2-a	-58.01760607	-58.05152893066406	Amidines	11
zn-4aZ7-a	-90.22414009	-90.51670837402344	Amidines	11
ru-14Z1-a	-41.69413349	-41.66545867919922	Amidines	11
co-4aZm-a	-90.2529584	-90.3160171508789	Amidines	11
26Z1	-56.49648025	-56.498130798339844	Amidines	11
co-4aZ6-a	-90.62183541	-91.00739288330078	Amidines	11
ir-38Za-a	-74.26011001	-74.18409729003906	Amidines	11
pt-4aZf-a	-91.29329108	-91.23933410644531	Amidines	11
ir-44S1-a	-56.50053984	-56.454280853271484	Aromatics	11
ni-45N1-b	-63.6369933	-63.530006408691406	Aromatics	11
ru-6601-a	-76.21171613	-77.58008575439453	Aromatics	11
cd-45N1-a	-62.71999382	-62.72173309326172	Aromatics	11
os-8a01-b	-111.66373082	-111.69182586669922	Aromatics	11
zn-4411-a	-56.78240681	-56.90166473388672	Aromatics	11
au-45N1-b	-62.97710554	-63.01294708251953	Aromatics	11
rh-5601-b	-68.29434908	-68.14259338378906	Aromatics	11
ir-8a03-a	-111.38888742	-111.43614959716797	Aromatics	11
cu-6611-a	-83.45144594	-83.4320297241211	Aromatics	11
cu-45N1-b	-63.03930684	-62.95518493652344	Aromatics	11
cd-7801-a	-93.16403488	-93.0032730102539	Aromatics	11
cd-7801-b	-93.16932247	-92.9739990234375	Aromatics	11
pt-44S1-b	-56.40738549	-56.44206619262695	Aromatics	11
os-55N1-a	-73.40459886	-72.76776123046875	Aromatics	11
rh-67N1-b	-90.56137233	-90.7339859008789	Aromatics	11
pd-5601-a	-68.26367459	-68.3847885131836	Aromatics	11
fe-6611-a	-84.72343946	-84.84552001953125	Aromatics	11
pt-6601-b	-77.14407409	-77.54766845703125	Aromatics	11
fe-67N1-b	-90.41465648	-90.29570770263672	Aromatics	11
au-45N1-a	-62.97161195	-62.97761154174805	Aromatics	11
au-66S1-a	-80.68573303	-80.6456069946289	Aromatics	11
ru-67N1-b	-90.51757389	-90.37206268310547	Aromatics	11
rh-45N1-b	-63.94625564	-63.924339294433594	Aromatics	11
67N1	-88.37193618	-88.49484252929688	Aromatics	11
ni-8a02-b	-111.36089443	-111.2274398803711	Aromatics	11
pd-4411-b	-58.08397969	-58.00240707397461	Aromatics	11
cd-4411-a	-56.74575344	-56.84575271606445	Aromatics	11
cd-6601-b	-76.40742722	-76.07144165039062	Aromatics	11
co-55N1-a	-72.9682924	-72.9209976196289	Aromatics	11
co-44S1-a	-56.0185439	-56.35707473754883	Aromatics	11
os-66S1-b	-82.45277269	-82.7065200805664	Aromatics	11
pd-6601-a	-76.78711649	-77.257080078125	Aromatics	11
rh-4411-b	-58.08686494	-57.91294860839844	Aromatics	11
os-4411-a	-57.96312879	-57.766143798828125	Aromatics	11
au-8a01-b	-110.1828144	-110.23497772216797	Aromatics	11
cu-7801-a	-93.43653651	-93.19813537597656	Aromatics	11
cu-55N1-a	-72.10484465	-71.67239379882812	Aromatics	11
ag-66S1-b	-80.63751583	-80.6513442993164	Aromatics	11
fe-8a01-a	-111.44936643	-111.47509002685547	Aromatics	11
cd-6601-a	-76.36759379	-76.32620239257812	Aromatics	11
cd-55N1-b	-71.58381082	-71.60572814941406	Aromatics	11
ag-8a03-a	-110.11921896	-110.1299819946289	Aromatics	11
co-4411-a	-57.7777224	-57.80926513671875	Aromatics	11
cu-44S1-a	-54.85430582	-55.30352783203125	Aromatics	11
fe-8a03-b	-111.46156401	-111.38336181640625	Aromatics	11
pt-8a01-b	-111.47817676	-111.39765167236328	Aromatics	11
ru-66S1-a	-82.67149736	-82.43658447265625	Aromatics	11
ru-55N1-a	-73.44071419	-73.10252380371094	Aromatics	11
ag-44S1-a	-54.72868331	-54.70246887207031	Aromatics	11
au-8a03-a	-110.15966662	-110.14429473876953	Aromatics	11
ni-66S1-a	-82.20213791	-82.20169067382812	Aromatics	11
os-8a01-a	-111.61441017	-111.42402648925781	Aromatics	11
rh-44S1-a	-56.63950341	-56.53640365600586	Aromatics	11
ni-8a02-a	-111.3224985	-111.14204406738281	Aromatics	11
ni-8a03-a	-111.31095768	-111.05502319335938	Aromatics	11
cd-67N1-a	-88.72796869	-88.73796081542969	Aromatics	11
ni-8a01-a	-111.31726771	-111.05992889404297	Aromatics	11
pd-55N1-b	-73.28364046	-72.80825805664062	Aromatics	11
ru-7801-a	-95.01505427	-94.84339141845703	Aromatics	11
66S1	-80.01524666	-80.25904846191406	Aromatics	11
ag-7801-a	-93.33369375	-93.30264282226562	Aromatics	11
cu-55N1-b	-72.07548845	-72.00614166259766	Aromatics	11
os-45N1-a	-63.89128619	-63.912662506103516	Aromatics	11
os-44S1-a	-56.63767379	-56.563751220703125	Aromatics	11
ag-8a01-a	-110.07987855	-110.06436157226562	Aromatics	11
fe-8a02-a	-111.54670442	-111.34562683105469	Aromatics	11
os-66S1-a	-82.54825917	-82.52698516845703	Aromatics	11
au-6611-b	-83.40050466	-83.53028869628906	Aromatics	11
fe-5601-a	-68.31102013	-68.24087524414062	Aromatics	11
zn-7801-b	-93.22586081	-93.11399841308594	Aromatics	11
pt-66S1-b	-81.7490024	-81.84940338134766	Aromatics	11
os-6611-a	-84.97324973	-84.8924560546875	Aromatics	11
zn-55N1-a	-71.85138901	-71.29097747802734	Aromatics	11
ru-4411-a	-57.86198018	-57.89207458496094	Aromatics	11
co-6601-a	-77.64759372	-77.62197875976562	Aromatics	11
ag-9802-a	-110.17083602	-111.21319580078125	Aromatics	11
8612	-99.91687006	-100.32157135009766	Aromatics	11
cd-8611-a	-100.82072096	-100.56116485595703	Aromatics	11
fe-87N2-a	-108.61791887	-108.36844635009766	Aromatics	11
97N1	-115.13493741	-115.1487045288086	Aromatics	11
rh-86S1-a	-101.51757952	-101.40770721435547	Aromatics	11
au-86S1-a	-98.81088783	-98.75750732421875	Aromatics	11
ni-86S1-a	-100.70893372	-100.81429290771484	Aromatics	11
cu-8611-a	-101.05700732	-100.98380279541016	Aromatics	11
pt-86S1-a	-100.77777102	-100.58120727539062	Aromatics	11
au-97N2-a	-115.72877851	-115.76927947998047	Aromatics	11
os-97N1-a	-118.21878734	-118.19892120361328	Aromatics	11
cd-8612-a	-100.29685183	-100.59034729003906	Aromatics	11
pt-9801-a	-112.91067953	-112.91266632080078	Aromatics	11
a801	-119.89759399	-120.00463104248047	Aromatics	11
co-9802-a	-112.53022016	-112.41846466064453	Aromatics	11
ni-8611-a	-102.30430799	-102.22652435302734	Aromatics	11
86S2	-97.8046295	-98.1187744140625	Aromatics	11
cd-86S1-a	-98.55353713	-98.1457748413086	Aromatics	11
pt-8612-a	-102.46869533	-102.16981506347656	Aromatics	11
fe-a801-a	-122.78614724	-122.63420104980469	Aromatics	11
ni-a801-a	-122.52036582	-122.68628692626953	Aromatics	11
fe-97N2-a	-118.28213579	-117.84831237792969	Aromatics	11
ru-9802-a	-113.2846431	-113.28705596923828	Aromatics	11
ru-87N1-a	-108.81917699	-108.60653686523438	Aromatics	11
ru-86S2-a	-101.18823698	-101.27261352539062	Aromatics	11
ir-8612-a	-102.70841593	-102.47378540039062	Aromatics	11
co-87N2-a	-108.10304496	-108.10415649414062	Aromatics	11
87N1	-106.28688003	-106.07379913330078	Aromatics	11
fe-97N1-a	-118.00086447	-117.70305633544922	Aromatics	11
cu-87N1-a	-107.0466116	-106.74864959716797	Aromatics	11
os-87N1-a	-108.66165407	-108.80956268310547	Aromatics	11
cd-a801-a	-120.28831923	-120.08489227294922	Aromatics	11
ni-49_8-a	-92.16534727	-92.20088958740234	Carbamates	11
co-37_3-a	-76.07311304	-75.72723388671875	Carbamates	11
ag-25_2-a	-59.21425125	-59.18964767456055	Carbamates	11
ru-49_1-a	-93.26300027	-93.10553741455078	Carbamates	11
co-49_8-a	-92.09134988	-92.10210418701172	Carbamates	11
ag-49_2-a	-92.57773906	-92.56095123291016	Carbamates	11
au-37_3-a	-75.58569446	-75.5665054321289	Carbamates	11
pt-37_3-a	-75.77680699	-75.8955307006836	Carbamates	11
co-25_2-a	-59.43028818	-59.426918029785156	Carbamates	11
os-37_4-a	-75.99586487	-75.94416809082031	Carbamates	11
49_8	-91.51000813	-91.5172348022461	Carbamates	11
pt-49_6-a	-92.49052317	-92.58177185058594	Carbamates	11
co-49_7-a	-92.47964656	-92.60537719726562	Carbamates	11
os-25_1-a	-59.72974269	-59.63495635986328	Carbamates	11
49_7	-91.88070494	-91.84140014648438	Carbamates	11
ni-49_1-a	-93.22105917	-92.81233215332031	Carbamates	11
au-37_4-a	-75.58113099	-75.55370330810547	Carbamates	11
pt-37_1-a	-76.06177473	-76.19193267822266	Carbamates	11
cd-13_1-a	-42.69662999	-42.90998840332031	Carbamates	11
25_1	-58.74020765	-58.752220153808594	Carbamates	11
ni-13_1-a	-43.04300181	-43.19263458251953	Carbamates	11
37_4	-75.1669493	-75.07276153564453	Carbamates	11
ru-25_2-a	-59.57707651	-59.55406188964844	Carbamates	11
pd-37_3-a	-75.86928501	-75.86717224121094	Carbamates	11
fe-49_2-a	-93.22245837	-93.11917877197266	Carbamates	11
os-37_2-a	-76.40474319	-76.34683227539062	Carbamates	11
pd-25_1-a	-59.30955753	-59.423587799072266	Carbamates	11
cu-13_1-a	-42.88801662	-43.102237701416016	Carbamates	11
zn-49_4-a	-92.59665497	-92.62206268310547	Carbamates	11
49_1	-92.13741784	-92.0947494506836	Carbamates	11
co-49_5-a	-92.71524216	-92.75157928466797	Carbamates	11
ni-49_2-a	-92.79083054	-92.82225036621094	Carbamates	11
cd-25_2-a	-59.11151134	-59.27195739746094	Carbamates	11
ru-13_1-a	-43.12352807	-43.22154998779297	Carbamates	11
ru-49_3-a	-93.10081185	-93.05919647216797	Carbamates	11
pd-49_6-a	-92.53865964	-92.5832290649414	Carbamates	11
ru-37_4-a	-75.84868963	-75.8995361328125	Carbamates	11
os-49_3-a	-93.21447667	-93.1185531616211	Carbamates	11
49_2	-92.01138706	-91.9632339477539	Carbamates	11
pd-49_8-a	-92.2291385	-92.19570922851562	Carbamates	11
cd-37_3-a	-75.49614347	-75.5419692993164	Carbamates	11
rh-37_4-a	-75.83981936	-75.87560272216797	Carbamates	11
zn-49_6-a	-92.20358472	-91.97038269042969	Carbamates	11
cu-49_4-a	-92.70880009	-92.47991943359375	Carbamates	11
rh-49_8-a	-92.16130614	-92.3084487915039	Carbamates	11
ru-4a02-a	-74.05395031	-74.32034301757812	$C_{x}H_{y}O_{(0,1)}$	11
pd-3601-a	-49.90414227	-49.83924865722656	$C_{x}H_{y}O_{(0,1)}$	11
pd-3812-a	-64.17061973	-64.14888000488281	$C_{x}H_{y}O_{(0,1)}$	11
pd-2411-a	-39.89362975	-39.93268585205078	$C_{x}H_{y}O_{(0,1)}$	11
ir-2601-a	-40.75557156	-40.84929275512695	$C_{x}H_{y}O_{(0,1)}$	11
os-4602-a	-59.62240539	-59.28004455566406	$C_{x}H_{y}O_{(0,1)}$	11
ag-3811-a	-63.5256743	-63.48785400390625	$C_{x}H_{y}O_{(0,1)}$	11
pt-3801-a	-57.49247725	-57.64824295043945	$C_{x}H_{y}O_{(0,1)}$	11
os-3801-a	-57.47308731	-57.594383239746094	$C_{x}H_{y}O_{(0,1)}$	11
co-2611-a	-46.69833325	-46.97093963623047	$C_{x}H_{y}O_{(0,1)}$	11
4801	-65.34196715	-65.50727844238281	$C_{x}H_{y}O_{(0,1)}$	11
au-4803-a	-65.85720309	-65.97097778320312	$C_{x}H_{y}O_{(0,1)}$	11
ir-4a01-a	-74.11302178	-74.17262268066406	$C_{x}H_{y}O_{(0,1)}$	11
au-4a02-a	-74.11241428	-74.0237045288086	$C_{x}H_{y}O_{(0,1)}$	11
ag-4a14-a	-80.83521065	-80.82091522216797	$C_{x}H_{y}O_{(0,1)}$	11
au-3813-a	-64.09739102	-63.99925994873047	$C_{x}H_{y}O_{(0,1)}$	11
cd-3611-b	-56.23245455	-56.18278503417969	$C_{x}H_{y}O_{(0,1)}$	11
3813	-63.72815861	-63.66460037231445	$C_{x}H_{y}O_{(0,1)}$	11
ag-3611-b	-56.36989016	-56.38312911987305	$C_{x}H_{y}O_{(0,1)}$	11
pd-4802-a	-66.62315724	-66.50132751464844	$C_{x}H_{y}O_{(0,1)}$	11
cd-2601-a	-40.68034553	-40.24702835083008	$C_{x}H_{y}O_{(0,1)}$	11
rh-4601-a	-57.98919108	-58.880210876464844	$C_{x}H_{y}O_{(0,1)}$	11
ir-2611-a	-46.6922353	-46.75303649902344	$C_{x}H_{y}O_{(0,1)}$	11
au-4a01-a	-74.09854307	-74.03856658935547	$C_{x}H_{y}O_{(0,1)}$	11
ir-2201-a	-24.12452096	-25.321802139282227	$C_{x}H_{y}O_{(0,1)}$	11
au-4801-a	-65.72182113	-65.81746673583984	$C_{x}H_{y}O_{(0,1)}$	11
au-1211-a	-22.2918857	-22.353391647338867	$C_{x}H_{y}O_{(0,1)}$	11
pt-3811-a	-63.67501915	-63.66798400878906	$C_{x}H_{y}O_{(0,1)}$	11
ir-2401-a	-33.2027722	-33.279396057128906	$C_{x}H_{y}O_{(0,1)}$	11
ir-3812-a	-64.22198495	-64.16551208496094	$C_{x}H_{y}O_{(0,1)}$	11
ir-4601-a	-57.96573544	-59.04816436767578	$C_{x}H_{y}O_{(0,1)}$	11
zn-3801-a	-57.35529513	-57.05323028564453	$C_{x}H_{y}O_{(0,1)}$	11
pd-2201-a	-25.48219675	-25.112552642822266	$C_{x}H_{y}O_{(0,1)}$	11
os-4601-a	-58.29362415	-59.196041107177734	$C_{x}H_{y}O_{(0,1)}$	11
co-3611-b	-56.56684991	-56.62498474121094	$C_{x}H_{y}O_{(0,1)}$	11
ag-2201-a	-23.15886225	-24.005088806152344	$C_{x}H_{y}O_{(0,1)}$	11
cu-2401-a	-32.53789829	-32.816959381103516	$C_{x}H_{y}O_{(0,1)}$	11
au-3812-a	-63.90787214	-63.92184066772461	$C_{x}H_{y}O_{(0,1)}$	11
co-4a02-a	-74.0743456	-74.18770599365234	$C_{x}H_{y}O_{(0,1)}$	11
cu-1211-a	-22.52641027	-22.845632553100586	$C_{x}H_{y}O_{(0,1)}$	11
os-3401-a	-42.89982601	-42.655731201171875	$C_{x}H_{y}O_{(0,1)}$	11
os-2201-a	-26.21112113	-25.3601016998291	$C_{x}H_{y}O_{(0,1)}$	11
pt-4804-a	-66.64431647	-66.67449951171875	$C_{x}H_{y}O_{(0,1)}$	11
fe-4602-a	-59.74710145	-59.29820251464844	$C_{x}H_{y}O_{(0,1)}$	11
rh-3813-a	-64.34019761	-64.42778015136719	$C_{x}H_{y}O_{(0,1)}$	11
fe-4a02-a	-74.05981088	-74.51988220214844	$C_{x}H_{y}O_{(0,1)}$	11
cd-4a02-a	-74.00466315	-73.5773696899414	$C_{x}H_{y}O_{(0,1)}$	11
fe-4801-a	-66.63960687	-66.72801971435547	$C_{x}H_{y}O_{(0,1)}$	11
ru-2201-a	-26.11321016	-25.45305633544922	$C_{x}H_{y}O_{(0,1)}$	11
cd-2611-a	-46.60584752	-46.62629318237305	$C_{x}H_{y}O_{(0,1)}$	11
au-3601-a	-49.12995356	-49.12186050415039	$C_{x}H_{y}O_{(0,1)}$	11
rh-2401-a	-33.22119005	-33.390384674072266	$C_{x}H_{y}O_{(0,1)}$	11
cd-4803-a	-65.71388305	-65.60009002685547	$C_{x}H_{y}O_{(0,1)}$	11
os-3813-a	-64.43403262	-64.40530395507812	$C_{x}H_{y}O_{(0,1)}$	11
au-3811-a	-63.54254861	-63.53026580810547	$C_{x}H_{y}O_{(0,1)}$	11
pt-4601-a	-57.86027641	-58.945858001708984	$C_{x}H_{y}O_{(0,1)}$	11
ni-4a01-a	-74.15352145	-74.17059326171875	$C_{x}H_{y}O_{(0,1)}$	11
os-4a13-a	-81.13674928	-81.09919738769531	$C_{x}H_{y}O_{(0,1)}$	11
fe-2611-a	-46.67829269	-47.0297737121582	$C_{x}H_{y}O_{(0,1)}$	11
1211	-22.14198155	-22.516559600830078	$C_{x}H_{y}O_{(0,1)}$	11
cu-4a13-a	-80.86857307	-80.77418518066406	$C_{x}H_{y}O_{(0,1)}$	11
cd-4a13-a	-80.5686953	-80.5613784790039	$C_{x}H_{y}O_{(0,1)}$	11
zn-3812-a	-63.84660715	-63.82763671875	$C_{x}H_{y}O_{(0,1)}$	11
pt-4802-a	-66.62746133	-66.47696685791016	$C_{x}H_{y}O_{(0,1)}$	11
rh-4a02-a	-74.14708379	-74.38369750976562	$C_{x}H_{y}O_{(0,1)}$	11
pd-4804-a	-66.67363903	-66.72779083251953	$C_{x}H_{y}O_{(0,1)}$	11
ir-4a14-a	-81.10107833	-81.04463958740234	$C_{x}H_{y}O_{(0,1)}$	11
ni-4811-b	-73.33453586	-73.27507781982422	$C_{x}H_{y}O_{(0,1)}$	11
pd-3611-b	-56.64832099	-56.722084045410156	$C_{x}H_{y}O_{(0,1)}$	11
cd-2401-a	-32.14545312	-31.441055297851562	$C_{x}H_{y}O_{(0,1)}$	11
pd-1211-a	-22.92909338	-22.963401794433594	$C_{x}H_{y}O_{(0,1)}$	11
rh-4811-b	-73.34060831	-73.30618286132812	$C_{x}H_{y}O_{(0,1)}$	11
cu-4a14-a	-80.91897893	-80.7852783203125	$C_{x}H_{y}O_{(0,1)}$	11
au-4a13-a	-80.70079676	-80.69291687011719	$C_{x}H_{y}O_{(0,1)}$	11
cu-2411-a	-39.36090266	-39.67955017089844	$C_{x}H_{y}O_{(0,1)}$	11
fe-4a12-a	-80.27991528	-80.07039642333984	$C_{x}H_{y}O_{(0,1)}$	11
rh-4a11-a	-80.43819549	-80.63404846191406	$C_{x}H_{y}O_{(0,1)}$	11
ni-4a11-a	-80.40911222	-80.60838317871094	$C_{x}H_{y}O_{(0,1)}$	11
ru-3611-a	-56.80381338	-56.61834716796875	$C_{x}H_{y}O_{(0,1)}$	11
os-4a11-a	-80.45136314	-80.5149917602539	$C_{x}H_{y}O_{(0,1)}$	11
ru-4a12-a	-80.39048657	-80.55894470214844	$C_{x}H_{y}O_{(0,1)}$	11
cd-4a12-a	-80.08066928	-80.11505889892578	$C_{x}H_{y}O_{(0,1)}$	11
pd-4a12-a	-80.42172638	-80.4678955078125	$C_{x}H_{y}O_{(0,1)}$	11
cd-3611-a	-55.96855329	-56.04067611694336	$C_{x}H_{y}O_{(0,1)}$	11
zn-4a12-a	-80.12219775	-80.1572494506836	$C_{x}H_{y}O_{(0,1)}$	11
cu-4a12-a	-80.23538756	-80.13822937011719	$C_{x}H_{y}O_{(0,1)}$	11
ru-4a11-a	-80.36051731	-80.5063705444336	$C_{x}H_{y}O_{(0,1)}$	11
ir-4a11-a	-80.49125067	-80.40376281738281	$C_{x}H_{y}O_{(0,1)}$	11
ag-4a11-a	-80.28409587	-80.30174255371094	$C_{x}H_{y}O_{(0,1)}$	11
au-4811-a	-72.70679087	-72.72550201416016	$C_{x}H_{y}O_{(0,1)}$	11
pd-49N1-a	-78.69155764	-78.76690673828125	$C_{x}H_{y}N$	11
25N1	-44.30698715	-44.35559844970703	$C_{x}H_{y}N$	11
ir-49N3-a	-78.59700292	-78.62692260742188	$C_{x}H_{y}N$	11
39N4	-68.52906405	-68.46238708496094	$C_{x}H_{y}N$	11
pt-15N1-a	-37.04727224	-36.8319091796875	$C_{x}H_{y}N$	11
ru-15N1-a	-36.94002604	-36.85688400268555	$C_{x}H_{y}N$	11
co-37N1-a	-61.92532982	-62.10773468017578	$C_{x}H_{y}N$	11
4bN7	-85.16960424	-85.07951354980469	$C_{x}H_{y}N$	11
ni-4bN7-a	-86.14391084	-86.14801788330078	$C_{x}H_{y}N$	11
cd-37N4-a	-60.21791338	-60.69055938720703	$C_{x}H_{y}N$	11
cu-49N5-a	-78.15357556	-78.22095489501953	$C_{x}H_{y}N$	11
ir-15N1-a	-37.09217281	-36.988616943359375	$C_{x}H_{y}N$	11
ni-49Na-a	-78.53111128	-78.63663482666016	$C_{x}H_{y}N$	11
cd-25N2-a	-44.29294307	-44.23851013183594	$C_{x}H_{y}N$	11
rh-4bN3-a	-87.01599144	-86.94417572021484	$C_{x}H_{y}N$	11
cu-49N8-a	-77.92566225	-77.99946594238281	$C_{x}H_{y}N$	11
ni-39N1-a	-70.17981551	-70.18120574951172	$C_{x}H_{y}N$	11
au-25N2-a	-44.50458376	-44.39324188232422	$C_{x}H_{y}N$	11
ru-4bN5-a	-86.45920361	-86.68148040771484	$C_{x}H_{y}N$	11
ir-49Na-a	-78.60985469	-78.61906433105469	$C_{x}H_{y}N$	11
fe-4bN1-a	-86.7031488	-86.77558135986328	$C_{x}H_{y}N$	11
co-4bN6-a	-86.35884823	-86.19255828857422	$C_{x}H_{y}N$	11
zn-49N2-a	-78.10502057	-78.23336791992188	$C_{x}H_{y}N$	11
4bN5	-85.41231713	-85.51561737060547	$C_{x}H_{y}N$	11
cu-49N6-a	-78.22676295	-78.16879272460938	$C_{x}H_{y}N$	11
ir-49N1-a	-78.91703618	-78.82793426513672	$C_{x}H_{y}N$	11
ni-4bN4-a	-86.97399212	-86.92561340332031	$C_{x}H_{y}N$	11
rh-49N5-a	-78.58021653	-78.59336853027344	$C_{x}H_{y}N$	11
pt-49Na-a	-78.6615362	-78.74202728271484	$C_{x}H_{y}N$	11
pt-39N4-a	-69.77391601	-69.77346801757812	$C_{x}H_{y}N$	11
pt-4bN4-a	-87.22521047	-87.02571868896484	$C_{x}H_{y}N$	11
ni-4bN1-a	-86.86404329	-86.73836517333984	$C_{x}H_{y}N$	11
rh-49N3-a	-78.48668776	-78.56088256835938	$C_{x}H_{y}N$	11
fe-4bN2-a	-86.77410161	-86.63754272460938	$C_{x}H_{y}N$	11
ru-4bN7-a	-86.15152524	-86.13880157470703	$C_{x}H_{y}N$	11
os-49N9-a	-79.35018796	-79.26202392578125	$C_{x}H_{y}N$	11
au-49N6-a	-78.05825186	-77.91038513183594	$C_{x}H_{y}N$	11
au-4bN6-a	-86.10559034	-86.08525085449219	$C_{x}H_{y}N$	11
fe-39N4-a	-69.39281477	-69.41554260253906	$C_{x}H_{y}N$	11
pd-39N2-a	-70.31969882	-70.35517883300781	$C_{x}H_{y}N$	11
cu-27N2-a	-52.91547533	-52.889251708984375	$C_{x}H_{y}N$	11
ni-49N3-a	-78.39627825	-78.40552520751953	$C_{x}H_{y}N$	11
zn-4bN1-a	-86.27516053	-86.37138366699219	$C_{x}H_{y}N$	11
rh-39N1-a	-70.29147684	-70.171630859375	$C_{x}H_{y}N$	11
pt-37N4-a	-62.03730359	-61.94565963745117	$C_{x}H_{y}N$	11
os-15N1-a	-37.18267685	-37.12214279174805	$C_{x}H_{y}N$	11
fe-37N5-a	-62.4878612	-62.54890060424805	$C_{x}H_{y}N$	11
fe-49N8-a	-79.09906331	-78.46965789794922	$C_{x}H_{y}N$	11
ni-4bN3-a	-86.9123246	-86.80696105957031	$C_{x}H_{y}N$	11
ru-39N1-a	-70.2778877	-70.23268127441406	$C_{x}H_{y}N$	11
au-49N5-a	-77.97956229	-77.96963500976562	$C_{x}H_{y}N$	11
ni-49N5-a	-78.4902454	-78.64854431152344	$C_{x}H_{y}N$	11
ni-37N2-a	-61.71760494	-61.767547607421875	$C_{x}H_{y}N$	11
ag-37N1-a	-61.48863957	-61.497894287109375	$C_{x}H_{y}N$	11
zn-49N7-a	-77.91955244	-77.70770263671875	$C_{x}H_{y}N$	11
os-49N4-a	-78.46981921	-78.55958557128906	$C_{x}H_{y}N$	11
cd-4bN1-a	-86.12177185	-86.08635711669922	$C_{x}H_{y}N$	11
au-49N7-a	-78.01660924	-78.04998016357422	$C_{x}H_{y}N$	11
fe-49Na-a	-78.7358398	-78.89604187011719	$C_{x}H_{y}N$	11
pd-27N1-a	-53.61957111	-53.630699157714844	$C_{x}H_{y}N$	11
zn-4bN5-a	-85.97910086	-86.04240417480469	$C_{x}H_{y}N$	11
zn-49N5-a	-77.9075015	-77.93992614746094	$C_{x}H_{y}N$	11
co-13N1-a	-28.84521747	-28.751419067382812	$C_{x}H_{y}N$	11
rh-4bN6-a	-86.6073062	-86.47445678710938	$C_{x}H_{y}N$	11
cd-37N5-a	-61.50601708	-61.396209716796875	$C_{x}H_{y}N$	11
co-4bN2-a	-86.7675964	-86.79975128173828	$C_{x}H_{y}N$	11
os-4bN6-a	-86.80949813	-86.77670288085938	$C_{x}H_{y}N$	11
ag-27N1-a	-53.03348518	-53.0548095703125	$C_{x}H_{y}N$	11
rh-49N7-a	-78.55163537	-78.56137084960938	$C_{x}H_{y}N$	11
co-39N4-a	-69.43564179	-69.29324340820312	$C_{x}H_{y}N$	11
au-49N8-a	-77.75854101	-77.78511047363281	$C_{x}H_{y}N$	11
au-4bN7-a	-85.85309	-85.85592651367188	$C_{x}H_{y}N$	11
os-37N4-a	-62.65110297	-62.56954574584961	$C_{x}H_{y}N$	11
49Na	-77.48977885	-77.47911071777344	$C_{x}H_{y}N$	11
ru-39N4-a	-69.59883408	-69.47964477539062	$C_{x}H_{y}N$	11
4bN6	-85.33333069	-85.4542236328125	$C_{x}H_{y}N$	11
co-4bN4-a	-86.81656585	-86.62939453125	$C_{x}H_{y}N$	11
rh-39N3-a	-69.92190917	-69.9373779296875	$C_{x}H_{y}N$	11
ru-37N2-a	-61.76416689	-61.83974838256836	$C_{x}H_{y}N$	11
ru-49Na-a	-78.63738849	-78.61505889892578	$C_{x}H_{y}N$	11
os-49N1-a	-79.00819867	-78.97659301757812	$C_{x}H_{y}N$	11
ni-49N9-a	-79.03097135	-78.83345794677734	$C_{x}H_{y}N$	11
ir-39N4-a	-69.74683489	-69.7565689086914	$C_{x}H_{y}N$	11
pt-39N2-a	-70.46583279	-70.39410400390625	$C_{x}H_{y}N$	11
pd-4bN7-a	-86.32779958	-86.25096130371094	$C_{x}H_{y}N$	11
cu-37N1-a	-61.75122295	-61.89480972290039	$C_{x}H_{y}N$	11
au-4bN4-a	-86.58251909	-86.43937683105469	$C_{x}H_{y}N$	11
ag-39N4-a	-69.16105099	-69.12896728515625	$C_{x}H_{y}N$	11
ir-4bN3-a	-87.17680798	-87.073974609375	$C_{x}H_{y}N$	11
os-39N2-a	-70.58272027	-70.507080078125	$C_{x}H_{y}N$	11
rh-49N4-a	-78.43067683	-78.69571685791016	$C_{x}H_{y}N$	11
pt-49N7-a	-78.64712997	-78.62218475341797	$C_{x}H_{y}N$	11
cu-37N5-a	-62.02432208	-62.01215362548828	$C_{x}H_{y}N$	11
os-4bN3-a	-87.22959494	-87.17060852050781	$C_{x}H_{y}N$	11
ir-49N8-a	-78.47603608	-78.48320770263672	$C_{x}H_{y}N$	11
au-4bN5-a	-86.06737761	-86.1466064453125	$C_{x}H_{y}N$	11
au-38S1-a	-61.58410269	-61.537437438964844	$C_{x}H_{y}S$	11
fe-4aS1-a	-78.7706468	-78.5805435180664	$C_{x}H_{y}S$	11
rh-4aS6-a	-79.02047713	-79.13861846923828	$C_{x}H_{y}S$	11
co-48S1-a	-71.89569953	-71.27545928955078	$C_{x}H_{y}S$	11
cd-48S1-a	-70.0850584	-70.32121276855469	$C_{x}H_{y}S$	11
os-48S3-a	-72.64227864	-72.5352554321289	$C_{x}H_{y}S$	11
co-4aS3-a	-78.60054721	-78.8335952758789	$C_{x}H_{y}S$	11
fe-26S1-a	-45.53470937	-45.93800354003906	$C_{x}H_{y}S$	11
os-4aS1-a	-79.02363874	-79.09001159667969	$C_{x}H_{y}S$	11
pd-36S2-a	-55.66707659	-55.537925720214844	$C_{x}H_{y}S$	11
pt-12S1-a	-22.28811161	-22.21758270263672	$C_{x}H_{y}S$	11
au-4aS3-a	-78.2872718	-78.3138198852539	$C_{x}H_{y}S$	11
ru-4aS6-a	-78.9224712	-78.98373413085938	$C_{x}H_{y}S$	11
os-4aS2-a	-79.01101406	-78.99701690673828	$C_{x}H_{y}S$	11
ag-36S1-a	-53.64931437	-53.67513656616211	$C_{x}H_{y}S$	11
ag-4aS4-a	-78.21575792	-78.24217987060547	$C_{x}H_{y}S$	11
zn-12S1-a	-20.48793386	-20.493793487548828	$C_{x}H_{y}S$	11
co-4aS5-a	-78.61268402	-78.69459533691406	$C_{x}H_{y}S$	11
au-36S1-a	-53.77045909	-53.813961029052734	$C_{x}H_{y}S$	11
ir-48S1-a	-72.36896277	-72.39014434814453	$C_{x}H_{y}S$	11
ir-4aS2-a	-79.00455535	-78.99100494384766	$C_{x}H_{y}S$	11
ir-36S1-a	-55.67748076	-55.782371520996094	$C_{x}H_{y}S$	11
co-4aS2-a	-78.78928231	-78.92951202392578	$C_{x}H_{y}S$	11
rh-48S2-a	-72.29471294	-72.03934478759766	$C_{x}H_{y}S$	11
fe-38S1-a	-62.12600842	-62.372535705566406	$C_{x}H_{y}S$	11
cd-36S1-a	-53.45356236	-53.49333572387695	$C_{x}H_{y}S$	11
pd-48S3-a	-72.22637458	-72.11347961425781	$C_{x}H_{y}S$	11
24S1	-36.04580392	-36.32615661621094	$C_{x}H_{y}S$	11
ni-26S2-a	-45.48400091	-45.54631805419922	$C_{x}H_{y}S$	11
zn-26S1-a	-44.63636251	-44.79421615600586	$C_{x}H_{y}S$	11
ni-4aS4-a	-78.81019438	-78.78919219970703	$C_{x}H_{y}S$	11
cu-24S1-a	-37.78590667	-37.801700592041016	$C_{x}H_{y}S$	11
ir-26S1-a	-45.62269254	-45.66276931762695	$C_{x}H_{y}S$	11
ru-48S2-a	-72.34677439	-72.30857849121094	$C_{x}H_{y}S$	11
ag-26S1-a	-44.8227769	-44.837364196777344	$C_{x}H_{y}S$	11
pd-38S2-a	-62.37262673	-62.274837493896484	$C_{x}H_{y}S$	11
rh-38S1-a	-62.25031864	-62.12873077392578	$C_{x}H_{y}S$	11
pt-4aS5-a	-79.09295702	-79.08145141601562	$C_{x}H_{y}S$	11
4aS5	-77.4709852	-77.23228454589844	$C_{x}H_{y}S$	11
cd-48S3-a	-70.11159709	-70.21056365966797	$C_{x}H_{y}S$	11
ru-48S3-a	-72.45544237	-72.2608413696289	$C_{x}H_{y}S$	11
4aS4	-77.6584738	-77.73090362548828	$C_{x}H_{y}S$	11
co-36S1-a	-55.27629598	-54.9397087097168	$C_{x}H_{y}S$	11
pt-4aS6-a	-79.15698595	-79.01142883300781	$C_{x}H_{y}S$	11
rh-14S1-a	-28.89803279	-29.35922622680664	$C_{x}H_{y}S$	11
zn-48S3-a	-70.37641666	-70.42398071289062	$C_{x}H_{y}S$	11
os-38S2-a	-62.57775322	-62.44696807861328	$C_{x}H_{y}S$	11
rh-4aS5-a	-78.95184501	-78.78679656982422	$C_{x}H_{y}S$	11
cu-38S3-a	-61.74998306	-61.827754974365234	$C_{x}H_{y}S$	11
pt-38S3-a	-62.45537627	-62.3427734375	$C_{x}H_{y}S$	11
fe-48S1-a	-72.27278278	-72.00479888916016	$C_{x}H_{y}S$	11
co-36S2-a	-55.3851111	-55.05650329589844	$C_{x}H_{y}S$	11
pt-36S1-a	-55.50616565	-55.52751541137695	$C_{x}H_{y}S$	11
48S2	-69.29758067	-69.86512756347656	$C_{x}H_{y}S$	11
ru-38S2-a	-62.48177376	-62.3962516784668	$C_{x}H_{y}S$	11
ir-48S2-a	-72.35318279	-72.43103790283203	$C_{x}H_{y}S$	11
pd-4aS3-a	-78.97283113	-78.943115234375	$C_{x}H_{y}S$	11
co-2431-a	-53.60205507	-53.72372055053711	$C_{x}H_{y}O_{(2,3)}$	11
rh-1221-a	-30.1406643	-30.293912887573242	$C_{x}H_{y}O_{(2,3)}$	11
cu-2431-a	-53.57757506	-53.768165588378906	$C_{x}H_{y}O_{(2,3)}$	11
pd-1231-a	-37.69450301	-37.63307571411133	$C_{x}H_{y}O_{(2,3)}$	11
os-2422-a	-46.65502579	-46.55146789550781	$C_{x}H_{y}O_{(2,3)}$	11
ir-4831-a	-87.44394177	-87.298095703125	$C_{x}H_{y}O_{(2,3)}$	11
ru-4824-a	-80.04665207	-80.02393341064453	$C_{x}H_{y}O_{(2,3)}$	11
os-4831-a	-87.60604105	-87.4724349975586	$C_{x}H_{y}O_{(2,3)}$	11
ni-4825-a	-80.25045076	-80.21589660644531	$C_{x}H_{y}O_{(2,3)}$	11
fe-4832-a	-87.2613451	-87.40494537353516	$C_{x}H_{y}O_{(2,3)}$	11
cu-1231-a	-37.56990257	-37.61579513549805	$C_{x}H_{y}O_{(2,3)}$	11
ir-4823-a	-79.88856196	-79.87104034423828	$C_{x}H_{y}O_{(2,3)}$	11
pd-3621-a	-63.71613227	-63.69800567626953	$C_{x}H_{y}O_{(2,3)}$	11
fe-4826-a	-79.85684735	-80.11298370361328	$C_{x}H_{y}O_{(2,3)}$	11
ni-1221-a	-30.12620431	-30.23408317565918	$C_{x}H_{y}O_{(2,3)}$	11
co-3631-a	-70.59167269	-70.44864654541016	$C_{x}H_{y}O_{(2,3)}$	11
au-4823-a	-79.77648094	-79.70191192626953	$C_{x}H_{y}O_{(2,3)}$	11
co-1231-a	-37.69942271	-37.48182678222656	$C_{x}H_{y}O_{(2,3)}$	11
cd-4833-a	-86.45473562	-86.5539779663086	$C_{x}H_{y}O_{(2,3)}$	11
ag-3623-a	-63.2928639	-63.26997375488281	$C_{x}H_{y}O_{(2,3)}$	11
os-3623-a	-63.6490439	-63.5739860534668	$C_{x}H_{y}O_{(2,3)}$	11
au-2421-a	-46.87609603	-46.91510772705078	$C_{x}H_{y}O_{(2,3)}$	11
pd-3623-a	-63.47626318	-63.48409652709961	$C_{x}H_{y}O_{(2,3)}$	11
ir-4821-a	-80.34899546	-80.31886291503906	$C_{x}H_{y}O_{(2,3)}$	11
ni-2431-a	-53.63756197	-53.67076873779297	$C_{x}H_{y}O_{(2,3)}$	11
ag-4822-a	-80.16447893	-80.15699005126953	$C_{x}H_{y}O_{(2,3)}$	11
ni-4832-a	-87.25478841	-87.32316589355469	$C_{x}H_{y}O_{(2,3)}$	11
co-1221-a	-30.05824247	-30.090112686157227	$C_{x}H_{y}O_{(2,3)}$	11
ru-3623-a	-63.56675796	-63.50099563598633	$C_{x}H_{y}O_{(2,3)}$	11
cd-4832-a	-87.01973735	-86.87107849121094	$C_{x}H_{y}O_{(2,3)}$	11
ru-4826-a	-80.19715779	-80.2105941772461	$C_{x}H_{y}O_{(2,3)}$	11
fe-4825-a	-80.25233301	-80.2090072631836	$C_{x}H_{y}O_{(2,3)}$	11
ir-3632-a	-69.86364754	-69.92295837402344	$C_{x}H_{y}O_{(2,3)}$	11
ir-3622-a	-63.22640864	-63.175537109375	$C_{x}H_{y}O_{(2,3)}$	11
ag-4824-a	-79.88133647	-79.84873962402344	$C_{x}H_{y}O_{(2,3)}$	11
4824	-79.5526567	-79.47896575927734	$C_{x}H_{y}O_{(2,3)}$	11
ru-4833-a	-86.73935532	-86.64566040039062	$C_{x}H_{y}O_{(2,3)}$	11
4823	-79.3994218	-79.39513397216797	$C_{x}H_{y}O_{(2,3)}$	11
os-4832-a	-87.32232084	-87.25492095947266	$C_{x}H_{y}O_{(2,3)}$	11
co-2422-a	-46.4046255	-46.4850959777832	$C_{x}H_{y}O_{(2,3)}$	11
co-3622-a	-63.19302576	-63.295745849609375	$C_{x}H_{y}O_{(2,3)}$	11
au-4832-a	-87.10526775	-87.07245635986328	$C_{x}H_{y}O_{(2,3)}$	11
au-3622-a	-63.09378774	-63.055850982666016	$C_{x}H_{y}O_{(2,3)}$	11
fe-2422-a	-46.70887393	-46.51009750366211	$C_{x}H_{y}O_{(2,3)}$	11
ir-1221-a	-30.13565155	-30.198938369750977	$C_{x}H_{y}O_{(2,3)}$	11
fe-3632-a	-69.94363372	-70.2834701538086	$C_{x}H_{y}O_{(2,3)}$	11
os-2421-a	-47.19738493	-47.1231575012207	$C_{x}H_{y}O_{(2,3)}$	11
co-3621-a	-63.60319336	-63.81507873535156	$C_{x}H_{y}O_{(2,3)}$	11
3623	-62.96965736	-62.86878204345703	$C_{x}H_{y}O_{(2,3)}$	11
cd-2422-a	-46.24902875	-46.29798889160156	$C_{x}H_{y}O_{(2,3)}$	11
cd-4824-a	-79.80323476	-79.6505355834961	$C_{x}H_{y}O_{(2,3)}$	11
cu-4825-a	-80.12788867	-80.04957580566406	$C_{x}H_{y}O_{(2,3)}$	11
rh-4826-a	-80.14612402	-80.10089874267578	$C_{x}H_{y}O_{(2,3)}$	11
rh-1231-a	-37.74508795	-37.63694763183594	$C_{x}H_{y}O_{(2,3)}$	11
4822	-79.83383076	-79.80184936523438	$C_{x}H_{y}O_{(2,3)}$	11
pt-1221-a	-30.06930462	-30.10297966003418	$C_{x}H_{y}O_{(2,3)}$	11
rh-4824-a	-80.02320281	-80.04923248291016	$C_{x}H_{y}O_{(2,3)}$	11
co-49Y1-a	-84.24307748	-84.08753204345703	Oximes	11
zn-49Y3-a	-83.5126407	-84.0433120727539	Oximes	11
ir-37Y3-a	-67.37690722	-67.58795928955078	Oximes	11
pt-25Y2-a	-50.93839694	-50.94078826904297	Oximes	11
cd-13Y1-a	-33.4585353	-33.525272369384766	Oximes	11
rh-37Y1-a	-67.34062072	-67.5	Oximes	11
ru-37Y1-a	-67.53656008	-67.73018646240234	Oximes	11
pd-49Y2-a	-84.31817396	-84.27130889892578	Oximes	11
au-49Y3-a	-83.58929762	-83.59911346435547	Oximes	11
ni-37Y3-a	-67.63834753	-67.9010009765625	Oximes	11
rh-49Y4-a	-84.25652615	-84.28019714355469	Oximes	11
49Y1	-83.13066499	-83.29267120361328	Oximes	11
ir-49Y2-a	-84.53243416	-84.39494323730469	Oximes	11
os-49Y2-a	-84.61031508	-84.55538940429688	Oximes	11
au-37Y1-a	-66.92579674	-67.19462585449219	Oximes	11
os-49Y5-a	-84.12578726	-84.21849060058594	Oximes	11
ag-49Y4-a	-83.72731195	-83.6742935180664	Oximes	11
pt-37Y3-a	-67.54167365	-67.58494567871094	Oximes	11
ni-37Y1-a	-67.23240251	-67.61134338378906	Oximes	11
ni-25Y2-a	-50.95825549	-51.04370880126953	Oximes	11
ru-49Y1-a	-84.3874565	-84.34343719482422	Oximes	11
fe-25Y2-a	-50.9912166	-51.19572448730469	Oximes	11
fe-49Y1-a	-84.16187573	-84.33656311035156	Oximes	11
ir-49Y6-a	-83.98665733	-84.08094787597656	Oximes	11
pd-49Y5-a	-84.62177579	-84.28507995605469	Oximes	11
pt-49Y5-a	-83.97734774	-84.11267852783203	Oximes	11
49Y5	-83.32928722	-83.37701416015625	Oximes	11
pt-37Y1-a	-66.99199002	-66.92046356201172	Oximes	11
au-49Y2-a	-83.73585086	-83.75684356689453	Oximes	11
cu-49Y6-a	-84.10653698	-84.04228210449219	Oximes	11
ag-13Y1-a	-33.61258361	-33.639381408691406	Oximes	11
cd-49Y5-a	-83.67193678	-83.81710052490234	Oximes	11
ag-49Y1-a	-83.79514369	-83.81402587890625	Oximes	11
pt-25Y1-a	-51.13157858	-51.11906433105469	Oximes	11
pd-37Y3-a	-67.62333177	-67.69157409667969	Oximes	11
cu-37Y2-a	-67.31945896	-67.24254608154297	Oximes	11
cd-49X5-a	-85.1514978	-84.83951568603516	Amides	0
cu-49X8-a	-85.48006039	-85.26821899414062	Amides	0
rh-49X1-a	-85.80836362	-85.90349578857422	Amides	0
ni-49X8-a	-85.62594938	-85.20256042480469	Amides	0
au-49X5-a	-85.23628929	-85.26496887207031	Amides	0
co-25X2-a	-52.84421746	-52.78650665283203	Amides	0
co-49X3-a	-86.17996831	-86.06947326660156	Amides	0
cu-25X2-a	-52.7373742	-52.593841552734375	Amides	0
pt-49X4-a	-86.08794713	-86.07040405273438	Amides	0
ir-49X4-a	-86.15260988	-86.1857681274414	Amides	0
ru-25X1-a	-52.28940371	-52.45529556274414	Amides	0
ni-49X4-a	-86.16680957	-85.90383911132812	Amides	0
zn-49X8-a	-85.31719642	-85.31455993652344	Amides	0
cu-37X4-a	-68.93161312	-68.92499542236328	Amides	0
ru-37X4-a	-69.10774388	-69.14958190917969	Amides	0
ru-37X2-a	-69.62159067	-69.67082977294922	Amides	0
rh-49X4-a	-86.15252007	-86.21031951904297	Amides	0
pt-49X7-a	-85.84280603	-85.87216186523438	Amides	0
cd-49X1-a	-85.410094	-85.31332397460938	Amides	0
cd-49X8-a	-85.2701428	-85.02330780029297	Amides	0
ag-37X3-a	-68.5877039	-68.42044830322266	Amides	0
au-37X2-a	-69.1762478	-69.2000732421875	Amides	0
co-25X1-a	-52.39749787	-52.4886360168457	Amides	0
49X5	-84.81148127	-84.68873596191406	Amides	0
os-37X3-a	-69.02329997	-69.04035949707031	Amides	0
cu-49X3-a	-86.04687394	-85.90341186523438	Amides	0
fe-37X2-a	-69.63304679	-69.7391586303711	Amides	0
ni-49X7-a	-85.76246884	-85.76200866699219	Amides	0
pt-49X1-a	-85.7593302	-85.76161193847656	Amides	0
cd-37X2-a	-69.09155689	-69.02527618408203	Amides	0
ir-25X1-a	-52.31109532	-52.41456985473633	Amides	0
os-25X1-a	-52.39127664	-52.54570388793945	Amides	0
ir-49X8-a	-85.61838268	-85.59101867675781	Amides	0
co-37X3-a	-68.80872577	-68.67778015136719	Amides	0
cu-49X4-a	-86.02383214	-85.92575073242188	Amides	0
pd-25X2-a	-52.90989274	-52.8545036315918	Amides	0
co-37X1-a	-69.00697721	-69.09674072265625	Amides	0
co-49X7-a	-85.67812445	-85.83914947509766	Amides	0
13X1	-35.32056159	-35.16971206665039	Amides	0
pd-37X2-a	-69.51073765	-69.51732635498047	Amides	0
rh-37X3-a	-68.86918174	-68.8726806640625	Amides	0
ag-37X2-a	-69.21911834	-69.21092224121094	Amides	0
ni-49X1-a	-85.8042778	-85.7978515625	Amides	0
ir-37X3-a	-68.87139562	-68.88941955566406	Amides	0
ag-49X2-a	-85.47091887	-85.45465087890625	Amides	0
[truncated: 11,020 more rows]
