# Supplementary material for: Fast evaluation of the adsorption energy of organic molecules on metals via graph neural networks
Source: Nat Comput Sci. 2023 May 1;3(5):433–42. doi: 10.1038/s43588-023-00437-y (PMC10766545; doi:10.1038/s43588-023-00437-y)
Supplement: Supplementary file 13 — Source data for Supplementary Figs. 23 and 24. csv files compressed as .zip. [file 43588_2023_437_MOESM13_ESM.zip › SIfigures/benchmark_results/lmdb_cross_cofe_fstruct/dpp/ERROR.csv]

family	aerr
$C_{x}H_{y}O_{(0,1)}$	1.2032043202761324
$C_{x}H_{y}O_{(2,3)}$	0.9626043479358858
$C_{x}H_{y}N$	0.9463892435144038
$C_{x}H_{y}S$	0.9557993026871456
Amidines	0.9761991803977451
Amides	0.9846980259763344
Oximes	0.9877251943963218
Carbamates	1.001752910454851
Aromatics	1.3075683453009739
