# Supplementary material for: Fast evaluation of the adsorption energy of organic molecules on metals via graph neural networks
Source: Nat Comput Sci. 2023 May 1;3(5):433–42. doi: 10.1038/s43588-023-00437-y (PMC10766545; doi:10.1038/s43588-023-00437-y)
Supplement: Supplementary file 13 — Source data for Supplementary Figs. 23 and 24. csv files compressed as .zip. [file 43588_2023_437_MOESM13_ESM.zip › SIfigures/benchmark_results/lmdb_cross_cofe_fstruct/dpp/boxplot.csv]

ni-49X4-a	-337.08550313	-339.06793212890625	Amides	16
ag-37X2-a	-194.523487	-194.833984375	Amides	16
ni-49X7-a	-336.6811624	-338.3634033203125	Amides	16
ru-37X4-a	-492.1762553	-494.3634948730469	Amides	16
zn-49X8-a	-139.17561016	-139.3475799560547	Amides	16
pt-37X4-a	-351.90638246	-353.3765563964844	Amides	16
co-37X3-a	-396.50202307	-397.5044860839844	Amides	16
ir-37X3-a	-476.92939824	-477.97320556640625	Amides	16
zn-49X7-a	-139.43539755	-139.88075256347656	Amides	16
cd-25X1-a	-88.04063138	-87.78041076660156	Amides	16
cd-37X4-a	-104.93772062	-104.6949691772461	Amides	16
fe-49X7-a	-467.44896051	-469.5481262207031	Amides	16
cd-49X3-a	-121.79116661	-122.31353759765625	Amides	16
pd-37X4-a	-310.41260573	-311.94989013671875	Amides	16
rh-37X4-a	-402.86917812	-404.27020263671875	Amides	16
ir-37X4-a	-477.2144483	-478.49017333984375	Amides	16
ni-49X2-a	-336.6776251	-338.7055969238281	Amides	16
zn-13X1-a	-89.41645921	-89.84896087646484	Amides	16
fe-37X3-a	-450.16201495	-454.7935791015625	Amides	16
pt-37X2-a	-352.25764785	-353.9781188964844	Amides	16
pd-49X3-a	-327.45415545	-329.0655212402344	Amides	16
au-37X1-a	-219.54071756	-220.05503845214844	Amides	16
ru-37X3-a	-491.99556788	-493.9574890136719	Amides	16
ni-49X6-a	-336.96804442	-338.3755798339844	Amides	16
cu-49X1-a	-257.02953926	-257.2846374511719	Amides	16
ir-49X2-a	-493.81530238	-495.4823303222656	Amides	16
ru-37X2-a	-492.69010209	-495.1905212402344	Amides	16
co-37X1-a	-396.70027451	-398.196044921875	Amides	16
ni-49X8-a	-336.54464294	-338.08990478515625	Amides	16
ni-37X4-a	-319.98392426	-321.7977600097656	Amides	16
zn-37X4-a	-122.7820339	-123.25712585449219	Amides	16
pt-49X5-a	-368.25459211	-369.738525390625	Amides	16
ir-49X1-a	-493.87057964	-495.4770812988281	Amides	16
co-49X6-a	-413.63236743	-415.9111328125	Amides	16
ni-13X1-a	-286.7352421	-288.6125183105469	Amides	16
rh-49X5-a	-419.20803115	-420.6652526855469	Amides	16
ag-49X6-a	-211.00914942	-211.21771240234375	Amides	16
ag-25X1-a	-177.38788953	-177.5290985107422	Amides	16
os-49X3-a	-605.08721928	-606.67626953125	Amides	16
fe-49X6-a	-467.48538661	-474.0250244140625	Amides	16
cu-37X3-a	-240.08821375	-239.1419219970703	Amides	16
ru-49X7-a	-508.85335271	-510.91510009765625	Amides	16
pd-49X1-a	-327.06173896	-328.7790832519531	Amides	16
49X8	-84.60803269	-84.835693359375	Amides	16
cu-49X2-a	-256.97127768	-257.3868408203125	Amides	16
fe-4aZ4-a	-473.13451611	-476.05438232421875	Amidines	16
ni-4aZe-a	-341.95764787	-343.70758056640625	Amidines	16
rh-4aZ3-a	-425.40809377	-427.0296630859375	Amidines	16
os-4aZb-a	-610.44046381	-612.4602661132812	Amidines	16
pt-4aZ3-a	-374.55384567	-376.1666564941406	Amidines	16
os-4aZ3-a	-610.71224962	-612.9252319335938	Amidines	16
ag-38Z6-a	-199.19728753	-199.3330841064453	Amidines	16
cd-4aZg-a	-126.19203318	-125.80890655517578	Amidines	16
pt-4aZh-a	-373.22073616	-374.8493347167969	Amidines	16
fe-4aZk-a	-472.62689243	-479.6192932128906	Amidines	16
au-4aZe-a	-241.26951536	-241.81057739257812	Amidines	16
zn-38Z8-a	-127.70026986	-128.14523315429688	Amidines	16
pd-26Z1-a	-299.24386001	-300.65478515625	Amidines	16
zn-26Z4-a	-110.97318529	-111.25653076171875	Amidines	16
cu-4aZ8-a	-262.15377082	-262.3218994140625	Amidines	16
ni-4aZb-a	-342.12693643	-343.77728271484375	Amidines	16
os-38Z2-a	-593.97742636	-595.6774291992188	Amidines	16
fe-4aZ3-a	-472.7927899	-475.8555603027344	Amidines	16
ru-38Z2-a	-498.16640849	-500.5594787597656	Amidines	16
38Z7	-72.8732225	-73.1158447265625	Amidines	16
38Z2	-73.51030823	-74.077880859375	Amidines	16
os-4aZa-a	-609.88627312	-612.3087158203125	Amidines	16
au-4aZ9-a	-241.3313102	-241.92465209960938	Amidines	16
au-4aZn-a	-241.18646056	-241.41632080078125	Amidines	16
rh-38Z4-a	-408.5270105	-409.58392333984375	Amidines	16
rh-4aZj-a	-424.86740107	-426.8119812011719	Amidines	16
pd-38Z9-a	-315.36984199	-316.8106689453125	Amidines	16
co-4aZ1-a	-419.01509665	-419.2491455078125	Amidines	16
pt-38Z9-a	-356.94053401	-357.8874206542969	Amidines	16
ag-26Z4-a	-182.443405	-182.40863037109375	Amidines	16
au-38Z4-a	-223.30488622	-224.05760192871094	Amidines	16
ru-4aZe-a	-514.18429563	-516.36962890625	Amidines	16
pd-4aZb-a	-332.43146545	-333.7551574707031	Amidines	16
pt-4aZ7-a	-373.62785256	-375.13226318359375	Amidines	16
fe-4aZl-a	-471.99558568	-474.22314453125	Amidines	16
pd-14Z1-a	-282.49080338	-284.0224609375	Amidines	16
fe-26Z4-a	-439.03286504	-447.00811767578125	Amidines	16
co-38Z4-a	-401.84073281	-402.9529724121094	Amidines	16
zn-4aZ7-a	-144.08255383	-144.50015258789062	Amidines	16
pt-38Z1-a	-357.37043919	-358.65924072265625	Amidines	16
cd-4aZf-a	-126.52685421	-126.47356414794922	Amidines	16
cd-4aZo-a	-126.20998594	-125.81890869140625	Amidines	16
ir-4aZe-a	-499.29995187	-500.5530090332031	Amidines	16
cu-38Z8-a	-245.51178857	-245.72323608398438	Amidines	16
rh-4aZn-a	-424.68528842	-425.9307556152344	Amidines	16
au-38Z7-a	-224.40333449	-224.6893310546875	Amidines	16
ru-38Z6-a	-497.48263151	-500.1707458496094	Amidines	16
cu-4aZ6-a	-261.83963501	-262.0729064941406	Amidines	16
ni-4aZ7-a	-341.66359425	-343.4509582519531	Amidines	16
os-4aZ8-a	-609.94987424	-612.685791015625	Amidines	16
pd-4aZf-a	-332.44893633	-334.0897521972656	Amidines	16
cd-4aZk-a	-126.12548653	-125.8321533203125	Amidines	16
rh-4aZ8-a	-424.70232266	-426.4053039550781	Amidines	16
co-38Z7-a	-401.74675608	-402.856689453125	Amidines	16
cu-38Za-a	-245.11649367	-245.0469207763672	Amidines	16
ru-38Z7-a	-497.27766776	-499.3717956542969	Amidines	16
pt-4aZ6-a	-373.62385784	-375.17864990234375	Amidines	16
pd-4aZn-a	-332.29047586	-333.3551025390625	Amidines	16
ag-4aZa-a	-215.88191473	-216.29058837890625	Amidines	16
ir-4aZo-a	-499.18815779	-499.60223388671875	Amidines	16
ni-38Z7-a	-325.02533369	-326.7088928222656	Amidines	16
ni-4aZ3-a	-342.45124969	-344.4681396484375	Amidines	16
os-4aZ9-a	-610.03125751	-613.129638671875	Amidines	16
os-4aZ5-a	-610.34975415	-612.512939453125	Amidines	16
ru-4aZi-a	-513.90660555	-515.9706420898438	Amidines	16
pt-4aZ8-a	-373.37065097	-375.3450927734375	Amidines	16
fe-4aZi-a	-472.53837837	-476.4378356933594	Amidines	16
14Z1	-40.17277264	-40.322574615478516	Amidines	16
ir-4aZn-a	-499.19081292	-500.0960693359375	Amidines	16
ru-4aZ3-a	-514.84596245	-517.2849731445312	Amidines	16
cd-38Z9-a	-109.39209937	-108.92987060546875	Amidines	16
au-4aZ5-a	-241.47160587	-241.95925903320312	Amidines	16
ir-4aZ8-a	-498.91979776	-500.47998046875	Amidines	16
cu-26Z2-a	-229.40069058	-229.84288024902344	Amidines	16
ru-38Z1-a	-498.10334213	-500.2366943359375	Amidines	16
fe-4aZd-a	-472.10709233	-475.2051696777344	Amidines	16
cu-4aZe-a	-262.11239155	-262.48846435546875	Amidines	16
rh-26Z1-a	-391.77601461	-393.3441467285156	Amidines	16
co-4aZ6-a	-418.31513271	-418.76983642578125	Amidines	16
ru-38Z4-a	-498.06846253	-499.7901916503906	Amidines	16
ir-4aZi-a	-499.07157411	-500.2243347167969	Amidines	16
rh-4aZb-a	-425.04924953	-426.2422790527344	Amidines	16
pt-4aZl-a	-373.26062099	-374.377197265625	Amidines	16
pd-4aZ4-a	-332.9126694	-334.58074951171875	Amidines	16
ir-4aZa-a	-499.2178529	-500.5380859375	Amidines	16
os-26Z1-a	-576.94281748	-578.3239135742188	Amidines	16
ru-4aZm-a	-513.52712083	-515.7166748046875	Amidines	16
pd-4aZi-a	-332.09022451	-333.5777893066406	Amidines	16
38Za	-72.81191912	-73.07052612304688	Amidines	16
co-38Z9-a	-401.85358889	-402.86065673828125	Amidines	16
ir-26Z1-a	-466.2647723	-467.3748779296875	Amidines	16
ni-4aZ6-a	-341.63437494	-343.5271301269531	Amidines	16
rh-4aZi-a	-424.59203151	-426.08819580078125	Amidines	16
zn-4aZi-a	-144.04554151	-144.5587158203125	Amidines	16
pt-4aZk-a	-373.14790354	-375.0389709472656	Amidines	16
pt-4aZ2-a	-374.30226787	-375.7223205566406	Amidines	16
cd-4aZb-a	-126.47150866	-126.23309326171875	Amidines	16
ru-4aZ6-a	-513.86692223	-516.4083862304688	Amidines	16
cu-38Z5-a	-245.59147066	-245.81800842285156	Amidines	16
au-4aZ6-a	-241.13317293	-241.54428100585938	Amidines	16
os-4aZh-a	-609.76951222	-612.3904418945312	Amidines	16
au-4aZm-a	-240.59091232	-240.79293823242188	Amidines	16
au-4aZo-a	-241.19611831	-241.2928924560547	Amidines	16
co-14Z1-a	-369.1513741	-370.26654052734375	Amidines	16
co-4aZ9-a	-419.00458125	-419.9330139160156	Amidines	16
fe-26Z1-a	-439.44189845	-442.0406494140625	Amidines	16
au-4aZa-a	-241.38497134	-242.059326171875	Amidines	16
au-4aZl-a	-240.63517684	-240.907470703125	Amidines	16
fe-38Z2-a	-456.48443687	-459.3960876464844	Amidines	16
4aZ5	-89.92729302	-90.08550262451172	Amidines	16
cu-14Z1-a	-212.5660915	-212.7724151611328	Amidines	16
zn-38Z7-a	-127.36164778	-127.76163482666016	Amidines	16
au-26Z3-a	-207.7643298	-208.10650634765625	Amidines	16
cd-4aZ5-a	-126.49456104	-126.26142883300781	Amidines	16
os-38Za-a	-592.98754995	-594.4478149414062	Amidines	16
rh-26Z3-a	-391.4149775	-392.74627685546875	Amidines	16
cu-4aZ1-a	-262.44839648	-262.72271728515625	Amidines	16
os-8a03-b	-630.22559558	-638.3631591796875	Aromatics	16
pd-6611-a	-326.14924381	-328.9613037109375	Aromatics	16
pt-6611-b	-367.509385	-370.1917419433594	Aromatics	16
4411	-56.55543939	-56.88258361816406	Aromatics	16
cu-66S1-a	-252.15386386	-251.91842651367188	Aromatics	16
ni-8a01-b	-362.25403517	-361.9654541015625	Aromatics	16
os-8a01-a	-630.23380991	-641.3244018554688	Aromatics	16
ru-55N1-a	-496.50922561	-502.2894287109375	Aromatics	16
ni-5601-a	-318.86713266	-318.7481384277344	Aromatics	16
pd-7801-b	-336.17106119	-338.2743835449219	Aromatics	16
ag-5601-b	-191.96687706	-192.29026794433594	Aromatics	16
ru-4411-b	-480.93790038	-488.5448913574219	Aromatics	16
7801	-92.87076709	-93.16748046875	Aromatics	16
rh-8a01-a	-445.47632648	-447.3193359375	Aromatics	16
co-6601-b	-405.513126	-401.7688293457031	Aromatics	16
os-44S1-a	-575.25707353	-584.7008056640625	Aromatics	16
ni-67N1-b	-341.10869254	-343.1252136230469	Aromatics	16
co-66S1-a	-409.75970714	-410.9045104980469	Aromatics	16
cd-7801-b	-129.22698694	-129.4597930908203	Aromatics	16
zn-6601-b	-130.31113937	-130.07568359375	Aromatics	16
rh-45N1-a	-397.66184423	-400.59368896484375	Aromatics	16
ir-44S1-a	-464.55854246	-469.63311767578125	Aromatics	16
rh-5601-a	-402.01766056	-404.32586669921875	Aromatics	16
cd-8a01-a	-145.96855798	-147.69732666015625	Aromatics	16
co-6611-b	-412.14168226	-413.16497802734375	Aromatics	16
cd-8a03-a	-146.00309401	-147.7381134033203	Aromatics	16
ir-8a01-a	-519.53471288	-521.6532592773438	Aromatics	16
zn-8a03-b	-163.89516842	-163.73468017578125	Aromatics	16
cu-5601-a	-238.31035053	-238.2173614501953	Aromatics	16
fe-7801-b	-476.04874663	-479.3206787109375	Aromatics	16
co-8a01-a	-438.76183795	-440.17529296875	Aromatics	16
pd-66S1-a	-323.42729692	-325.95343017578125	Aromatics	16
au-55N1-b	-222.50499586	-222.7901611328125	Aromatics	16
cd-55N1-a	-107.72688736	-107.26009368896484	Aromatics	16
zn-7801-b	-147.08427455	-146.94992065429688	Aromatics	16
fe-8a02-b	-492.79746936	-496.6978454589844	Aromatics	16
cu-66S1-b	-252.1591199	-252.15560913085938	Aromatics	16
cu-44S1-b	-226.23871447	-225.4391326904297	Aromatics	16
au-45N1-b	-213.74123772	-213.8943328857422	Aromatics	16
ni-6611-b	-335.5171514	-336.3435363769531	Aromatics	16
ni-44S1-b	-307.13167689	-309.06427001953125	Aromatics	16
os-66S1-a	-601.16765891	-614.9132080078125	Aromatics	16
ni-45N1-a	-314.55536778	-314.481201171875	Aromatics	16
ni-4411-a	-308.61081842	-310.41973876953125	Aromatics	16
6601	-76.15708337	-76.30809020996094	Aromatics	16
ru-6601-a	-499.28022755	-503.18377685546875	Aromatics	16
pd-6601-b	-318.9583434	-321.4217834472656	Aromatics	16
ir-44S1-b	-464.16864646	-466.5718078613281	Aromatics	16
rh-4411-b	-391.81544956	-393.5746154785156	Aromatics	16
rh-7801-b	-428.7559595	-430.2196044921875	Aromatics	16
rh-6611-a	-418.73893728	-421.20281982421875	Aromatics	16
rh-66S1-b	-416.37678014	-417.5983581542969	Aromatics	16
rh-8a03-a	-445.39206717	-446.878662109375	Aromatics	16
cd-67N1-b	-124.80691474	-126.35282897949219	Aromatics	16
zn-55N1-a	-125.70980275	-125.92030334472656	Aromatics	16
ru-6601-b	-501.11833883	-503.58648681640625	Aromatics	16
8a01	-109.57925815	-109.86778259277344	Aromatics	16
fe-6601-a	-459.22579235	-463.743896484375	Aromatics	16
ag-55N1-b	-197.01947174	-197.1451416015625	Aromatics	16
os-4411-b	-576.75954715	-587.9896850585938	Aromatics	16
cu-5601-b	-238.29804122	-238.16268920898438	Aromatics	16
ru-8a02-a	-534.73619991	-537.2969360351562	Aromatics	16
ru-8a01-a	-534.71689077	-540.7191772460938	Aromatics	16
cd-45N1-a	-98.77765829	-98.42578125	Aromatics	16
co-6611-a	-412.13159841	-413.24700927734375	Aromatics	16
ir-6601-a	-484.57959219	-488.0594787597656	Aromatics	16
rh-6601-b	-411.4788497	-413.2733459472656	Aromatics	16
zn-8a02-a	-163.85398836	-163.70639038085938	Aromatics	16
cu-44S1-a	-226.23739033	-226.48072814941406	Aromatics	16
ag-7801-a	-218.63806241	-218.74871826171875	Aromatics	16
co-8a01-b	-438.90602942	-439.5169677734375	Aromatics	16
cd-5601-a	-102.54017536	-102.40501403808594	Aromatics	16
rh-6601-a	-410.72478577	-414.2002258300781	Aromatics	16
os-6611-b	-603.45880795	-606.1524047851562	Aromatics	16
ir-8a02-a	-519.61870263	-521.0734252929688	Aromatics	16
ni-86S1-a	-351.62762728	-354.2862243652344	Aromatics	16
zn-87N2-a	-160.32407143	-160.95140075683594	Aromatics	16
os-a801-a	-641.65400395	-645.350830078125	Aromatics	16
ag-a801-a	-245.79540582	-246.4884796142578	Aromatics	16
cd-8612-a	-136.3545163	-136.4552764892578	Aromatics	16
ru-86S2-a	-524.2567484	-527.0635375976562	Aromatics	16
fe-8612-a	-483.90533899	-492.1708068847656	Aromatics	16
ir-97N1-a	-525.99672497	-527.9885864257812	Aromatics	16
fe-86S2-a	-482.18227536	-486.0058898925781	Aromatics	16
ni-8612-a	-353.29317126	-355.3049621582031	Aromatics	16
au-86S2-a	-249.21891356	-250.36473083496094	Aromatics	16
au-8611-a	-251.81495805	-252.25851440429688	Aromatics	16
co-9802-a	-440.22351746	-440.97442626953125	Aromatics	16
cd-9801-a	-146.82770182	-146.75921630859375	Aromatics	16
cd-87N1-a	-142.76675071	-142.67555236816406	Aromatics	16
ag-8611-a	-226.3000087	-226.37542724609375	Aromatics	16
ag-87N2-a	-231.91508439	-232.22804260253906	Aromatics	16
co-86S1-a	-428.15612751	-429.3824462890625	Aromatics	16
fe-9801-a	-494.21537827	-498.08642578125	Aromatics	16
87N1	-106.28688003	-106.74180603027344	Aromatics	16
cu-8612-a	-271.97308725	-272.3160095214844	Aromatics	16
cd-97N1-a	-151.58356381	-151.60507202148438	Aromatics	16
zn-86S2-a	-152.12498996	-153.204345703125	Aromatics	16
ir-87N2-a	-516.73635482	-518.0833740234375	Aromatics	16
pt-a801-a	-405.15146069	-407.44586181640625	Aromatics	16
ag-8612-a	-225.79689194	-226.2437286376953	Aromatics	16
ir-86S2-a	-509.30996418	-510.9225769042969	Aromatics	16
ag-97N1-a	-241.00108513	-241.41395568847656	Aromatics	16
ru-a801-a	-546.24896532	-549.0889892578125	Aromatics	16
pt-86S2-a	-383.5709098	-385.56396484375	Aromatics	16
ni-87N1-a	-359.15158835	-361.96258544921875	Aromatics	16
ni-9801-a	-363.60544329	-365.9961853027344	Aromatics	16
ir-9802-a	-521.07531149	-522.023193359375	Aromatics	16
ru-25_2-a	-482.64558793	-485.14373779296875	Carbamates	16
au-49_4-a	-243.39148039	-244.2552032470703	Carbamates	16
ir-37_4-a	-483.93734453	-485.2912902832031	Carbamates	16
fe-37_1-a	-457.78299876	-458.4049377441406	Carbamates	16
rh-37_2-a	-409.96803824	-411.7502746582031	Carbamates	16
cd-37_4-a	-111.51028401	-111.41974639892578	Carbamates	16
os-49_6-a	-611.23427681	-614.06494140625	Carbamates	16
au-49_7-a	-243.14245324	-243.76707458496094	Carbamates	16
rh-49_1-a	-426.92385271	-428.32879638671875	Carbamates	16
pd-37_2-a	-317.45950561	-319.2959289550781	Carbamates	16
cd-49_6-a	-128.20913578	-128.24301147460938	Carbamates	16
ir-49_1-a	-501.26890282	-502.68182373046875	Carbamates	16
os-13_1-a	-561.83860434	-563.8245239257812	Carbamates	16
ru-13_1-a	-466.19203949	-469.08050537109375	Carbamates	16
pt-49_2-a	-375.66620224	-377.1195068359375	Carbamates	16
fe-49_2-a	-474.43054249	-477.1143493652344	Carbamates	16
pd-37_4-a	-317.08572128	-318.73382568359375	Carbamates	16
cu-49_2-a	-264.07808347	-264.4333801269531	Carbamates	16
49_8	-91.51000813	-91.7231216430664	Carbamates	16
cu-49_8-a	-263.41372133	-263.7776794433594	Carbamates	16
ru-49_3-a	-516.16932327	-519.204345703125	Carbamates	16
rh-49_6-a	-426.21064315	-427.79425048828125	Carbamates	16
rh-25_2-a	-393.17578541	-395.1824645996094	Carbamates	16
os-49_1-a	-611.98591216	-613.7462158203125	Carbamates	16
pt-49_1-a	-375.53582596	-377.172607421875	Carbamates	16
cd-49_7-a	-128.28316115	-128.2469940185547	Carbamates	16
ni-49_3-a	-343.95878461	-345.8806457519531	Carbamates	16
pd-49_3-a	-334.25569644	-336.0087890625	Carbamates	16
cu-25_1-a	-230.60385851	-231.07984924316406	Carbamates	16
ru-49_1-a	-516.33151169	-518.62255859375	Carbamates	16
au-49_5-a	-243.06248551	-243.47044372558594	Carbamates	16
ru-49_6-a	-515.5460752	-518.1371459960938	Carbamates	16
zn-49_2-a	-146.38328061	-146.91885375976562	Carbamates	16
co-49_8-a	-419.78464718	-420.86029052734375	Carbamates	16
cu-37_4-a	-246.99802609	-247.39846801757812	Carbamates	16
cu-37_2-a	-247.49016956	-247.94430541992188	Carbamates	16
au-37_3-a	-226.34982664	-226.70762634277344	Carbamates	16
zn-49_6-a	-146.06199846	-146.69573974609375	Carbamates	16
pd-37_1-a	-317.39117127	-319.0695495605469	Carbamates	16
zn-13_1-a	-96.610402	-97.30731201171875	Carbamates	16
pd-49_6-a	-333.77166618	-335.5315856933594	Carbamates	16
ag-37_3-a	-200.91631293	-200.94021606445312	Carbamates	16
ag-37_1-a	-201.22144554	-201.47239685058594	Carbamates	16
zn-37_2-a	-129.78258023	-130.48257446289062	Carbamates	16
zn-49_7-a	-146.13962412	-146.697509765625	Carbamates	16
rh-2401-a	-366.94977467	-368.2568359375	$C_{x}H_{y}O_{(0,1)}$	16
zn-4a01-a	-127.87861022	-127.58403778076172	$C_{x}H_{y}O_{(0,1)}$	16
rh-2411-a	-373.74737514	-375.0701904296875	$C_{x}H_{y}O_{(0,1)}$	16
ag-4a13-a	-206.0831989	-206.33599853515625	$C_{x}H_{y}O_{(0,1)}$	16
os-3811-a	-582.46050448	-586.4341430664062	$C_{x}H_{y}O_{(0,1)}$	16
os-4811-b	-592.12040011	-594.1552734375	$C_{x}H_{y}O_{(0,1)}$	16
2601	-40.56967816	-40.74394226074219	$C_{x}H_{y}O_{(0,1)}$	16
cd-4804-a	-101.84330042	-101.6978530883789	$C_{x}H_{y}O_{(0,1)}$	16
ru-4801-a	-489.7850411	-491.7656555175781	$C_{x}H_{y}O_{(0,1)}$	16
zn-2411-a	-93.19531669	-93.55687713623047	$C_{x}H_{y}O_{(0,1)}$	16
os-4a01-a	-592.74649475	-594.9354858398438	$C_{x}H_{y}O_{(0,1)}$	16
ni-3601-a	-300.78520274	-302.238037109375	$C_{x}H_{y}O_{(0,1)}$	16
ag-3611-b	-181.67425882	-181.86337280273438	$C_{x}H_{y}O_{(0,1)}$	16
rh-3401-a	-376.27316044	-376.5954284667969	$C_{x}H_{y}O_{(0,1)}$	16
cd-4a13-a	-116.62635977	-116.36027526855469	$C_{x}H_{y}O_{(0,1)}$	16
cu-4811-b	-244.51307724	-244.8319091796875	$C_{x}H_{y}O_{(0,1)}$	16
ir-3813-a	-472.38160609	-477.65008544921875	$C_{x}H_{y}O_{(0,1)}$	16
ni-4802-a	-317.32237153	-317.1370849609375	$C_{x}H_{y}O_{(0,1)}$	16
os-4804-a	-585.5032258	-587.817138671875	$C_{x}H_{y}O_{(0,1)}$	16
ag-3801-a	-182.69886289	-181.4258270263672	$C_{x}H_{y}O_{(0,1)}$	16
co-2401-a	-360.81277451	-361.25225830078125	$C_{x}H_{y}O_{(0,1)}$	16
zn-3812-a	-117.70502089	-118.03852844238281	$C_{x}H_{y}O_{(0,1)}$	16
ru-4601-a	-482.39382521	-488.6500244140625	$C_{x}H_{y}O_{(0,1)}$	16
cd-2612-a	-83.25577389	-83.86322021484375	$C_{x}H_{y}O_{(0,1)}$	16
ru-3611-b	-479.81830808	-482.1920166015625	$C_{x}H_{y}O_{(0,1)}$	16
ru-2201-a	-449.18172158	-453.19403076171875	$C_{x}H_{y}O_{(0,1)}$	16
fe-4a01-a	-455.26128536	-459.56011962890625	$C_{x}H_{y}O_{(0,1)}$	16
fe-2201-a	-407.59873091	-409.9786682128906	$C_{x}H_{y}O_{(0,1)}$	16
4a02	-73.84250815	-74.0813980102539	$C_{x}H_{y}O_{(0,1)}$	16
ir-4803-a	-474.61409376	-479.9361877441406	$C_{x}H_{y}O_{(0,1)}$	16
rh-2201-a	-359.41344598	-361.4941101074219	$C_{x}H_{y}O_{(0,1)}$	16
zn-4601-a	-110.83908002	-111.32699584960938	$C_{x}H_{y}O_{(0,1)}$	16
fe-4811-b	-454.66225096	-457.40484619140625	$C_{x}H_{y}O_{(0,1)}$	16
au-4801-a	-216.48595331	-216.8028106689453	$C_{x}H_{y}O_{(0,1)}$	16
ni-2401-a	-284.00000523	-285.2712097167969	$C_{x}H_{y}O_{(0,1)}$	16
pd-4602-a	-300.15194466	-301.4427490234375	$C_{x}H_{y}O_{(0,1)}$	16
ir-4a13-a	-488.80415179	-494.83453369140625	$C_{x}H_{y}O_{(0,1)}$	16
cu-4804-a	-237.39455229	-236.73623657226562	$C_{x}H_{y}O_{(0,1)}$	16
ag-2201-a	-148.46323091	-148.6656494140625	$C_{x}H_{y}O_{(0,1)}$	16
cd-3811-a	-99.50086501	-99.47956848144531	$C_{x}H_{y}O_{(0,1)}$	16
4802	-65.4493179	-65.58961486816406	$C_{x}H_{y}O_{(0,1)}$	16
cd-3812-a	-99.86220278	-99.86577606201172	$C_{x}H_{y}O_{(0,1)}$	16
rh-4601-a	-391.7177757	-394.9456787109375	$C_{x}H_{y}O_{(0,1)}$	16
pd-4804-a	-307.90664557	-309.5460510253906	$C_{x}H_{y}O_{(0,1)}$	16
4601	-56.70514354	-56.91493225097656	$C_{x}H_{y}O_{(0,1)}$	16
fe-2611-a	-427.88637681	-432.9432373046875	$C_{x}H_{y}O_{(0,1)}$	16
rh-4801-a	-400.2509099	-402.8871765136719	$C_{x}H_{y}O_{(0,1)}$	16
pt-4802-a	-349.38307334	-350.891357421875	$C_{x}H_{y}O_{(0,1)}$	16
ru-4811-b	-496.47886452	-498.90655517578125	$C_{x}H_{y}O_{(0,1)}$	16
pt-3811-a	-346.43063116	-348.33221435546875	$C_{x}H_{y}O_{(0,1)}$	16
au-4a14-a	-231.61457768	-232.0531463623047	$C_{x}H_{y}O_{(0,1)}$	16
cd-4a02-a	-110.06232762	-110.58892822265625	$C_{x}H_{y}O_{(0,1)}$	16
cd-4811-b	-108.92223601	-108.76187896728516	$C_{x}H_{y}O_{(0,1)}$	16
pt-4a13-a	-363.75662527	-365.2970886230469	$C_{x}H_{y}O_{(0,1)}$	16
fe-3601-a	-431.26470655	-435.6705627441406	$C_{x}H_{y}O_{(0,1)}$	16
cu-3801-a	-228.79890222	-228.7965087890625	$C_{x}H_{y}O_{(0,1)}$	16
cu-3811-a	-234.94738656	-235.49176025390625	$C_{x}H_{y}O_{(0,1)}$	16
ni-3801-a	-308.36855826	-310.5013732910156	$C_{x}H_{y}O_{(0,1)}$	16
zn-1211-a	-76.14029013	-76.281494140625	$C_{x}H_{y}O_{(0,1)}$	16
ru-2401-a	-456.26608882	-460.9317321777344	$C_{x}H_{y}O_{(0,1)}$	16
au-4602-a	-207.57399755	-208.0827178955078	$C_{x}H_{y}O_{(0,1)}$	16
os-3801-a	-576.09248705	-582.192626953125	$C_{x}H_{y}O_{(0,1)}$	16
ag-4a01-a	-199.37146072	-199.6499786376953	$C_{x}H_{y}O_{(0,1)}$	16
os-4a14-a	-599.83422107	-607.4710693359375	$C_{x}H_{y}O_{(0,1)}$	16
os-4803-a	-585.2054113	-594.5738525390625	$C_{x}H_{y}O_{(0,1)}$	16
rh-4a14-a	-414.82917268	-416.25347900390625	$C_{x}H_{y}O_{(0,1)}$	16
ir-3611-b	-464.72626389	-466.3486328125	$C_{x}H_{y}O_{(0,1)}$	16
ru-4a13-a	-504.08620396	-506.4912109375	$C_{x}H_{y}O_{(0,1)}$	16
ni-4801-a	-317.4335564	-318.91363525390625	$C_{x}H_{y}O_{(0,1)}$	16
os-3601-a	-568.74732164	-575.4527587890625	$C_{x}H_{y}O_{(0,1)}$	16
ag-2411-a	-164.6736734	-164.17018127441406	$C_{x}H_{y}O_{(0,1)}$	16
os-3611-b	-575.45527804	-577.5238037109375	$C_{x}H_{y}O_{(0,1)}$	16
4801	-65.34196715	-65.59015655517578	$C_{x}H_{y}O_{(0,1)}$	16
pt-1211-a	-305.59490967	-307.8211669921875	$C_{x}H_{y}O_{(0,1)}$	16
cu-2611-a	-218.0685216	-217.79776000976562	$C_{x}H_{y}O_{(0,1)}$	16
ag-4812-a	-198.0353887	-198.35696411132812	$C_{x}H_{y}O_{(0,1)}$	16
cd-3611-a	-92.29791967	-91.96353149414062	$C_{x}H_{y}O_{(0,1)}$	16
co-4a11-a	-408.47725929	-409.5882263183594	$C_{x}H_{y}O_{(0,1)}$	16
pt-4811-a	-355.76236649	-357.5164794921875	$C_{x}H_{y}O_{(0,1)}$	16
os-4a12-a	-599.7535595	-601.7552490234375	$C_{x}H_{y}O_{(0,1)}$	16
zn-4a11-a	-134.33360598	-134.79049682617188	$C_{x}H_{y}O_{(0,1)}$	16
ru-4a12-a	-504.10976477	-505.93341064453125	$C_{x}H_{y}O_{(0,1)}$	16
ru-4811-a	-495.96316841	-499.1171569824219	$C_{x}H_{y}O_{(0,1)}$	16
ir-4a11-a	-488.95834004	-490.4159240722656	$C_{x}H_{y}O_{(0,1)}$	16
ir-4811-a	-481.00456977	-482.8807678222656	$C_{x}H_{y}O_{(0,1)}$	16
au-4a12-a	-231.53272376	-231.81005859375	$C_{x}H_{y}O_{(0,1)}$	16
pd-4811-a	-314.28564722	-316.1923522949219	$C_{x}H_{y}O_{(0,1)}$	16
rh-4a12-a	-414.76868984	-415.9759216308594	$C_{x}H_{y}O_{(0,1)}$	16
ni-4a11-a	-331.79406085	-333.52899169921875	$C_{x}H_{y}O_{(0,1)}$	16
zn-4811-a	-126.72131061	-127.19002532958984	$C_{x}H_{y}O_{(0,1)}$	16
ru-49N2-a	-501.9319076	-504.17633056640625	$C_{x}H_{y}N$	16
au-25N2-a	-195.26871594	-195.40621948242188	$C_{x}H_{y}N$	16
ru-25N1-a	-468.98742442	-470.9324951171875	$C_{x}H_{y}N$	16
cd-39N4-a	-105.06962076	-104.73836517333984	$C_{x}H_{y}N$	16
ir-4bN2-a	-495.2459913	-496.6327819824219	$C_{x}H_{y}N$	16
25N1	-44.30698715	-44.54963302612305	$C_{x}H_{y}N$	16
co-37N4-a	-389.48393817	-389.86505126953125	$C_{x}H_{y}N$	16
pd-4bN7-a	-327.56080612	-328.8775634765625	$C_{x}H_{y}N$	16
ru-15N1-a	-460.00853746	-462.5483703613281	$C_{x}H_{y}N$	16
ni-4bN6-a	-337.41815081	-339.2107849121094	$C_{x}H_{y}N$	16
zn-37N5-a	-115.54653591	-116.04930114746094	$C_{x}H_{y}N$	16
ru-13N1-a	-452.25163965	-454.1430358886719	$C_{x}H_{y}N$	16
cd-4bN6-a	-121.91426971	-121.86415100097656	$C_{x}H_{y}N$	16
au-37N3-a	-212.11092107	-212.35382080078125	$C_{x}H_{y}N$	16
ni-49N2-a	-329.67528503	-331.41156005859375	$C_{x}H_{y}N$	16
ir-49N2-a	-487.08418898	-488.7135009765625	$C_{x}H_{y}N$	16
au-4bN2-a	-237.25385518	-237.92076110839844	$C_{x}H_{y}N$	16
co-49N7-a	-406.06647921	-406.3698425292969	$C_{x}H_{y}N$	16
ag-49N9-a	-203.71874073	-204.0272979736328	$C_{x}H_{y}N$	16
ir-49Na-a	-486.66785731	-487.7809753417969	$C_{x}H_{y}N$	16
cd-49N7-a	-113.86685935	-113.46977233886719	$C_{x}H_{y}N$	16
co-15N1-a	-364.36659829	-365.07122802734375	$C_{x}H_{y}N$	16
os-37N4-a	-581.27050271	-582.45361328125	$C_{x}H_{y}N$	16
os-37N3-a	-580.68870919	-582.5779418945312	$C_{x}H_{y}N$	16
27N2	-52.0603479	-52.40862274169922	$C_{x}H_{y}N$	16
fe-4bN3-a	-467.96724513	-471.5303039550781	$C_{x}H_{y}N$	16
os-13N1-a	-547.79918833	-549.716796875	$C_{x}H_{y}N$	16
ru-4bN1-a	-510.00095463	-512.6364135742188	$C_{x}H_{y}N$	16
pd-13N1-a	-269.84969462	-271.0994567871094	$C_{x}H_{y}N$	16
pd-4bN1-a	-328.21913056	-329.867431640625	$C_{x}H_{y}N$	16
rh-37N3-a	-395.58179055	-396.76409912109375	$C_{x}H_{y}N$	16
pt-49N3-a	-361.34269097	-362.5748596191406	$C_{x}H_{y}N$	16
fe-25N2-a	-426.07461932	-428.717041015625	$C_{x}H_{y}N$	16
ag-49N2-a	-203.47088495	-203.79685974121094	$C_{x}H_{y}N$	16
ni-39N1-a	-321.09850907	-323.04534912109375	$C_{x}H_{y}N$	16
ru-49N5-a	-501.64371553	-504.1512145996094	$C_{x}H_{y}N$	16
co-49N5-a	-406.08642345	-407.3363342285156	$C_{x}H_{y}N$	16
au-49N5-a	-228.74369447	-229.18968200683594	$C_{x}H_{y}N$	16
fe-49N2-a	-460.52854543	-462.93359375	$C_{x}H_{y}N$	16
os-39N1-a	-589.15015135	-591.3973999023438	$C_{x}H_{y}N$	16
pd-25N1-a	-286.71149432	-288.245849609375	$C_{x}H_{y}N$	16
ni-37N2-a	-312.6362985	-314.1130065917969	$C_{x}H_{y}N$	16
ir-49N5-a	-486.64149874	-487.927978515625	$C_{x}H_{y}N$	16
ni-49Na-a	-329.44980484	-331.00457763671875	$C_{x}H_{y}N$	16
co-4bN5-a	-413.97121653	-415.47540283203125	$C_{x}H_{y}N$	16
pd-49N2-a	-320.01788994	-321.6678466796875	$C_{x}H_{y}N$	16
cd-25N1-a	-79.96008304	-79.96953582763672	$C_{x}H_{y}N$	16
au-37N5-a	-212.55263818	-213.0135498046875	$C_{x}H_{y}N$	16
39N2	-69.10261853	-69.58761596679688	$C_{x}H_{y}N$	16
49Na	-77.48977885	-77.45903015136719	$C_{x}H_{y}N$	16
ag-27N1-a	-178.33785384	-178.7583770751953	$C_{x}H_{y}N$	16
os-49N8-a	-597.16170075	-598.8762817382812	$C_{x}H_{y}N$	16
os-49N1-a	-597.62759841	-599.4891967773438	$C_{x}H_{y}N$	16
au-27N1-a	-203.86240578	-204.49131774902344	$C_{x}H_{y}N$	16
4bN7	-85.16960424	-85.49673461914062	$C_{x}H_{y}N$	16
cd-49N9-a	-114.230066	-114.13134002685547	$C_{x}H_{y}N$	16
ag-4bN5-a	-211.29535361	-211.69480895996094	$C_{x}H_{y}N$	16
ru-39N1-a	-493.34639912	-495.9239501953125	$C_{x}H_{y}N$	16
4bN3	-85.71219543	-86.30970001220703	$C_{x}H_{y}N$	16
co-49N1-a	-406.5652668	-408.07135009765625	$C_{x}H_{y}N$	16
co-25N2-a	-372.57829537	-372.2869567871094	$C_{x}H_{y}N$	16
au-4bN6-a	-236.86972252	-237.40345764160156	$C_{x}H_{y}N$	16
fe-25N1-a	-427.20584877	-432.15380859375	$C_{x}H_{y}N$	16
ru-4bN2-a	-510.06681813	-512.6234741210938	$C_{x}H_{y}N$	16
fe-39N2-a	-451.29367873	-454.6172180175781	$C_{x}H_{y}N$	16
os-4bN7-a	-604.98545487	-609.3579711914062	$C_{x}H_{y}N$	16
pt-39N1-a	-353.17554016	-354.7851867675781	$C_{x}H_{y}N$	16
rh-39N1-a	-404.02006146	-405.72039794921875	$C_{x}H_{y}N$	16
ru-37N4-a	-485.40655442	-487.0709228515625	$C_{x}H_{y}N$	16
cu-39N4-a	-240.69834745	-240.81719970703125	$C_{x}H_{y}N$	16
cd-37N3-a	-97.23520366	-96.7255859375	$C_{x}H_{y}N$	16
ir-39N3-a	-478.09472504	-479.2735290527344	$C_{x}H_{y}N$	16
ni-49N4-a	-329.24783739	-330.8870544433594	$C_{x}H_{y}N$	16
fe-49N6-a	-459.33211605	-462.38525390625	$C_{x}H_{y}N$	16
ir-15N1-a	-445.15017543	-446.6499938964844	$C_{x}H_{y}N$	16
pt-49N9-a	-361.98605005	-363.7838439941406	$C_{x}H_{y}N$	16
4bN6	-85.33333069	-85.81180572509766	$C_{x}H_{y}N$	16
pd-25N2-a	-286.31018952	-287.5314025878906	$C_{x}H_{y}N$	16
ir-37N3-a	-470.05600785	-471.0057373046875	$C_{x}H_{y}N$	16
co-49Na-a	-406.20087784	-407.9633483886719	$C_{x}H_{y}N$	16
ru-49N3-a	-501.52039224	-503.4455871582031	$C_{x}H_{y}N$	16
cd-4bN5-a	-121.92564358	-121.9239501953125	$C_{x}H_{y}N$	16
ir-49N9-a	-487.31447757	-488.656494140625	$C_{x}H_{y}N$	16
co-4bN2-a	-414.4608937	-415.1297302246094	$C_{x}H_{y}N$	16
pt-27N2-a	-336.18891257	-337.50555419921875	$C_{x}H_{y}N$	16
zn-4bN6-a	-139.86077744	-140.2870635986328	$C_{x}H_{y}N$	16
ru-37N5-a	-485.55552469	-487.6917419433594	$C_{x}H_{y}N$	16
fe-49N7-a	-460.1313725	-462.6967468261719	$C_{x}H_{y}N$	16
cd-39N1-a	-105.53414136	-105.56547546386719	$C_{x}H_{y}N$	16
co-37N2-a	-389.67993601	-390.1002197265625	$C_{x}H_{y}N$	16
49N9	-77.77524938	-78.1253662109375	$C_{x}H_{y}N$	16
ag-37N4-a	-186.58043168	-186.5594024658203	$C_{x}H_{y}N$	16
39N4	-68.52906405	-68.73460388183594	$C_{x}H_{y}N$	16
ru-4bN5-a	-509.52771503	-511.8308410644531	$C_{x}H_{y}N$	16
cu-39N2-a	-241.32483998	-241.80604553222656	$C_{x}H_{y}N$	16
au-49N9-a	-229.21700996	-229.78475952148438	$C_{x}H_{y}N$	16
ag-4aS5-a	-203.46320329	-203.8506622314453	$C_{x}H_{y}S$	16
ru-4aS6-a	-501.99098262	-504.3948974609375	$C_{x}H_{y}S$	16
pd-38S3-a	-303.58573571	-304.8948974609375	$C_{x}H_{y}S$	16
os-38S1-a	-580.97528852	-582.797119140625	$C_{x}H_{y}S$	16
ir-38S3-a	-470.45619158	-472.13775634765625	$C_{x}H_{y}S$	16
pd-36S1-a	-296.69577778	-298.4859313964844	$C_{x}H_{y}S$	16
38S1	-60.92238156	-61.24591827392578	$C_{x}H_{y}S$	16
cd-48S3-a	-106.16926156	-106.23006439208984	$C_{x}H_{y}S$	16
38S2	-60.9787702	-61.24344253540039	$C_{x}H_{y}S$	16
zn-38S2-a	-115.18517939	-115.55288696289062	$C_{x}H_{y}S$	16
rh-38S1-a	-395.97890326	-397.2622985839844	$C_{x}H_{y}S$	16
ru-4aS4-a	-501.93788571	-504.5120849609375	$C_{x}H_{y}S$	16
fe-4aS6-a	-460.12319868	-464.47271728515625	$C_{x}H_{y}S$	16
zn-36S1-a	-107.52640317	-108.02874755859375	$C_{x}H_{y}S$	16
ni-4aS5-a	-329.69757293	-331.5640869140625	$C_{x}H_{y}S$	16
12S1	-19.12496053	-19.9039249420166	$C_{x}H_{y}S$	16
ru-12S1-a	-445.39306261	-447.21759033203125	$C_{x}H_{y}S$	16
cu-36S2-a	-225.86007611	-226.1261749267578	$C_{x}H_{y}S$	16
36S1	-52.66295032	-53.585533142089844	$C_{x}H_{y}S$	16
pd-26S2-a	-286.91021896	-287.9833984375	$C_{x}H_{y}S$	16
zn-48S2-a	-124.19439787	-124.64956665039062	$C_{x}H_{y}S$	16
ir-38S2-a	-470.31605643	-471.8707275390625	$C_{x}H_{y}S$	16
os-48S2-a	-591.16976767	-592.910400390625	$C_{x}H_{y}S$	16
os-24S1-a	-557.87199845	-559.5753173828125	$C_{x}H_{y}S$	16
pt-4aS6-a	-361.91259796	-363.15716552734375	$C_{x}H_{y}S$	16
ag-4aS2-a	-203.51828407	-203.64093017578125	$C_{x}H_{y}S$	16
ru-26S1-a	-468.55315469	-470.5074157714844	$C_{x}H_{y}S$	16
4aS2	-77.5875646	-77.90190887451172	$C_{x}H_{y}S$	16
zn-4aS3-a	-131.85940307	-132.23129272460938	$C_{x}H_{y}S$	16
fe-4aS4-a	-459.94818601	-463.23638916015625	$C_{x}H_{y}S$	16
ag-26S2-a	-170.19498785	-170.34664916992188	$C_{x}H_{y}S$	16
fe-48S2-a	-453.51610717	-456.3492736816406	$C_{x}H_{y}S$	16
au-4aS2-a	-229.07634475	-229.44129943847656	$C_{x}H_{y}S$	16
ag-48S1-a	-195.60280126	-196.02310180664062	$C_{x}H_{y}S$	16
cu-4aS6-a	-249.80902197	-250.11363220214844	$C_{x}H_{y}S$	16
ir-12S1-a	-430.48120483	-431.1899108886719	$C_{x}H_{y}S$	16
pt-4aS5-a	-361.84856903	-363.25933837890625	$C_{x}H_{y}S$	16
au-26S2-a	-195.76894924	-196.10101318359375	$C_{x}H_{y}S$	16
au-12S1-a	-171.33167193	-171.3539581298828	$C_{x}H_{y}S$	16
pd-38S1-a	-303.51090652	-304.8066101074219	$C_{x}H_{y}S$	16
pd-4aS3-a	-320.20583767	-321.4272155761719	$C_{x}H_{y}S$	16
au-4aS1-a	-229.02769167	-229.52883911132812	$C_{x}H_{y}S$	16
fe-4aS3-a	-460.12346169	-465.9150085449219	$C_{x}H_{y}S$	16
rh-48S1-a	-406.0280492	-407.7724609375	$C_{x}H_{y}S$	16
pd-38S2-a	-303.60563327	-305.1318054199219	$C_{x}H_{y}S$	16
zn-26S1-a	-98.49477625	-98.90798950195312	$C_{x}H_{y}S$	16
ir-48S2-a	-480.41118541	-481.5877990722656	$C_{x}H_{y}S$	16
zn-12S1-a	-74.3463476	-74.6603775024414	$C_{x}H_{y}S$	16
pd-48S2-a	-313.36840363	-315.00762939453125	$C_{x}H_{y}S$	16
ir-24S1-a	-447.2117959	-448.19232177734375	$C_{x}H_{y}S$	16
pt-26S1-a	-328.42023019	-329.69036865234375	$C_{x}H_{y}S$	16
ir-14S1-a	-437.02640418	-438.09423828125	$C_{x}H_{y}S$	16
ag-14S1-a	-153.47910049	-153.5431671142578	$C_{x}H_{y}S$	16
ru-4aS5-a	-501.90312158	-504.3548278808594	$C_{x}H_{y}S$	16
pt-38S2-a	-345.01068045	-346.72393798828125	$C_{x}H_{y}S$	16
au-4aS5-a	-229.05215539	-229.63063049316406	$C_{x}H_{y}S$	16
ir-26S2-a	-453.83598446	-455.0476989746094	$C_{x}H_{y}S$	16
ni-4831-a	-338.37730356	-340.3236389160156	$C_{x}H_{y}O_{(2,3)}$	16
cu-4825-a	-251.51097318	-251.87120056152344	$C_{x}H_{y}O_{(2,3)}$	16
co-3623-a	-391.13012517	-393.343017578125	$C_{x}H_{y}O_{(2,3)}$	16
4821	-79.81797513	-80.24109649658203	$C_{x}H_{y}O_{(2,3)}$	16
ru-4822-a	-503.52733333	-505.921630859375	$C_{x}H_{y}O_{(2,3)}$	16
ir-4832-a	-495.27232082	-498.9706115722656	$C_{x}H_{y}O_{(2,3)}$	16
co-4822-a	-407.94586146	-409.72967529296875	$C_{x}H_{y}O_{(2,3)}$	16
ni-1221-a	-281.04489787	-282.3200988769531	$C_{x}H_{y}O_{(2,3)}$	16
ag-3632-a	-195.09971318	-195.59967041015625	$C_{x}H_{y}O_{(2,3)}$	16
co-4824-a	-407.60307262	-408.6226806640625	$C_{x}H_{y}O_{(2,3)}$	16
ag-4823-a	-205.05173687	-205.38743591308594	$C_{x}H_{y}O_{(2,3)}$	16
rh-4825-a	-413.96860224	-416.316650390625	$C_{x}H_{y}O_{(2,3)}$	16
pd-4823-a	-321.20792495	-323.0364074707031	$C_{x}H_{y}O_{(2,3)}$	16
cu-3631-a	-241.89763722	-242.26576232910156	$C_{x}H_{y}O_{(2,3)}$	16
ni-3631-a	-321.63933398	-323.5003967285156	$C_{x}H_{y}O_{(2,3)}$	16
zn-1231-a	-91.29219134	-91.86257934570312	$C_{x}H_{y}O_{(2,3)}$	16
ru-1231-a	-460.89031888	-463.38720703125	$C_{x}H_{y}O_{(2,3)}$	16
zn-4826-a	-133.73663674	-134.34844970703125	$C_{x}H_{y}O_{(2,3)}$	16
pd-1231-a	-278.92750955	-280.5795593261719	$C_{x}H_{y}O_{(2,3)}$	16
cd-3623-a	-99.25332438	-99.04901123046875	$C_{x}H_{y}O_{(2,3)}$	16
au-4822-a	-230.91444799	-231.9580841064453	$C_{x}H_{y}O_{(2,3)}$	16
rh-4833-a	-420.33945436	-422.36859130859375	$C_{x}H_{y}O_{(2,3)}$	16
ni-4824-a	-330.95521567	-332.9486999511719	$C_{x}H_{y}O_{(2,3)}$	16
os-3621-a	-582.45339647	-586.9088134765625	$C_{x}H_{y}O_{(2,3)}$	16
ag-3621-a	-188.86974164	-189.11524963378906	$C_{x}H_{y}O_{(2,3)}$	16
ag-3631-a	-195.70862314	-196.0453338623047	$C_{x}H_{y}O_{(2,3)}$	16
au-3623-a	-214.0255964	-214.53515625	$C_{x}H_{y}O_{(2,3)}$	16
cu-4826-a	-251.41318751	-251.70181274414062	$C_{x}H_{y}O_{(2,3)}$	16
fe-4825-a	-461.46041713	-466.628173828125	$C_{x}H_{y}O_{(2,3)}$	16
pt-1221-a	-312.82491663	-314.634521484375	$C_{x}H_{y}O_{(2,3)}$	16
cd-4831-a	-123.00966065	-123.05648040771484	$C_{x}H_{y}O_{(2,3)}$	16
zn-2422-a	-100.11824996	-100.62211608886719	$C_{x}H_{y}O_{(2,3)}$	16
cd-4824-a	-115.86089923	-115.78092956542969	$C_{x}H_{y}O_{(2,3)}$	16
ir-2421-a	-454.9919211	-457.1056823730469	$C_{x}H_{y}O_{(2,3)}$	16
ru-2431-a	-476.75068429	-479.4226989746094	$C_{x}H_{y}O_{(2,3)}$	16
2422	-46.08698547	-46.256187438964844	$C_{x}H_{y}O_{(2,3)}$	16
ru-4825-a	-503.3484054	-505.953369140625	$C_{x}H_{y}O_{(2,3)}$	16
zn-4833-a	-140.35491658	-141.10537719726562	$C_{x}H_{y}O_{(2,3)}$	16
rh-4822-a	-414.04948516	-415.4275817871094	$C_{x}H_{y}O_{(2,3)}$	16
os-2421-a	-565.81678467	-568.1993408203125	$C_{x}H_{y}O_{(2,3)}$	16
zn-4832-a	-140.90950325	-141.38829040527344	$C_{x}H_{y}O_{(2,3)}$	16
zn-4824-a	-133.68964341	-134.20521545410156	$C_{x}H_{y}O_{(2,3)}$	16
fe-3632-a	-451.15171784	-454.5433044433594	$C_{x}H_{y}O_{(2,3)}$	16
ni-3621-a	-314.57995625	-316.58489990234375	$C_{x}H_{y}O_{(2,3)}$	16
ni-3622-a	-314.16954258	-315.9909362792969	$C_{x}H_{y}O_{(2,3)}$	16
os-3622-a	-581.96075574	-584.2749633789062	$C_{x}H_{y}O_{(2,3)}$	16
cu-1221-a	-201.41126116	-200.68170166015625	$C_{x}H_{y}O_{(2,3)}$	16
fe-2421-a	-428.19723477	-431.47607421875	$C_{x}H_{y}O_{(2,3)}$	16
fe-4826-a	-461.06493147	-464.036865234375	$C_{x}H_{y}O_{(2,3)}$	16
au-4832-a	-237.86939993	-238.3590850830078	$C_{x}H_{y}O_{(2,3)}$	16
2421	-46.59744285	-46.92372512817383	$C_{x}H_{y}O_{(2,3)}$	16
au-1221-a	-180.71411559	-181.1715087890625	$C_{x}H_{y}O_{(2,3)}$	16
4832	-86.75339357	-87.09492492675781	$C_{x}H_{y}O_{(2,3)}$	16
cd-2421-a	-82.87562414	-83.0207748413086	$C_{x}H_{y}O_{(2,3)}$	16
ni-3632-a	-320.87524563	-323.1270751953125	$C_{x}H_{y}O_{(2,3)}$	16
os-4823-a	-598.7051135	-600.7195434570312	$C_{x}H_{y}O_{(2,3)}$	16
pt-4821-a	-363.06451873	-364.950927734375	$C_{x}H_{y}O_{(2,3)}$	16
ru-25Y1-a	-474.14375516	-476.1030578613281	Oximes	16
co-37Y1-a	-394.75138721	-396.0357971191406	Oximes	16
pd-25Y2-a	-292.21221905	-293.6811828613281	Oximes	16
co-49Y4-a	-411.91196447	-412.83624267578125	Oximes	16
49Y4	-83.17201205	-83.41751861572266	Oximes	16
os-13Y1-a	-553.08240511	-555.05126953125	Oximes	16
co-49Y1-a	-411.93637478	-412.74798583984375	Oximes	16
rh-37Y1-a	-401.06920534	-402.44561767578125	Oximes	16
au-49Y3-a	-234.3534298	-234.6787109375	Oximes	16
au-49Y1-a	-234.59334614	-234.89305114746094	Oximes	16
cd-25Y2-a	-86.34812626	-85.98362731933594	Oximes	16
os-49Y1-a	-603.21775521	-606.36962890625	Oximes	16
ag-37Y3-a	-192.63427622	-192.66769409179688	Oximes	16
rh-13Y1-a	-367.84126242	-368.9061279296875	Oximes	16
co-37Y2-a	-395.26179219	-396.3995056152344	Oximes	16
49Y3	-83.17086882	-83.24800872802734	Oximes	16
zn-49Y5-a	-137.58359612	-138.0270233154297	Oximes	16
co-49Y3-a	-411.48292021	-412.805908203125	Oximes	16
au-25Y2-a	-201.27456855	-201.5999755859375	Oximes	16
zn-49Y6-a	-137.7369898	-137.93203735351562	Oximes	16
co-49Y6-a	-412.03537434	-412.7548828125	Oximes	16
ir-49Y4-a	-492.08327498	-493.3195495605469	Oximes	16
zn-37Y2-a	-120.9087752	-121.4007339477539	Oximes	16
rh-49Y2-a	-418.11460159	-419.4842834472656	Oximes	16
ir-37Y1-a	-475.22530153	-476.4117431640625	Oximes	16
zn-49Y4-a	-137.5287826	-137.9257049560547	Oximes	16
cu-49Y4-a	-255.3444739	-255.286376953125	Oximes	16
fe-37Y1-a	-448.28606709	-451.2079162597656	Oximes	16
rh-37Y2-a	-401.2330465	-402.80450439453125	Oximes	16
fe-13Y1-a	-415.30204194	-418.1063537597656	Oximes	16
ag-25Y2-a	-175.78475966	-175.93411254882812	Oximes	16
cd-49Y5-a	-119.72960125	-119.52828979492188	Oximes	16
os-49Y6-a	-603.18871659	-605.7333374023438	Oximes	16
zn-49Y3-a	-137.37105444	-137.6504364013672	Oximes	16
ni-49Y3-a	-335.10468985	-336.5687255859375	Oximes	16
ru-37Y2-a	-490.8849203	-493.044189453125	Oximes	16
zn-37X3-a	-122.38132883	-122.86710357666016	Amides	6
cu-49X5-a	-256.74486391	-257.34716796875	Amides	6
ru-49X4-a	-509.28147526	-511.522705078125	Amides	6
au-49X3-a	-236.62310295	-237.47564697265625	Amides	6
rh-49X4-a	-419.88110469	-421.3176574707031	Amides	6
cu-49X6-a	-257.20447892	-257.81170654296875	Amides	6
ru-49X8-a	-508.73115944	-511.2070617675781	Amides	6
pt-49X7-a	-368.59841804	-370.07977294921875	Amides	6
au-49X4-a	-236.62125391	-237.50135803222656	Amides	6
25X1	-51.71780145	-51.90333557128906	Amides	6
co-49X5-a	-413.24207635	-413.34405517578125	Amides	6
pd-13X1-a	-277.04557202	-277.5037536621094	Amides	6
ir-49X3-a	-494.34828486	-495.03619384765625	Amides	6
cd-49X5-a	-121.20916227	-121.89794921875	Amides	6
ir-25X2-a	-461.02823311	-461.81341552734375	Amides	6
zn-25X2-a	-106.42767476	-106.9953842163086	Amides	6
pt-49X8-a	-368.34192366	-369.9158630371094	Amides	6
pt-25X1-a	-335.05262436	-336.6659240722656	Amides	6
rh-37X1-a	-402.78805315	-404.291259765625	Amides	6
cd-37X3-a	-104.54183378	-105.14380645751953	Amides	6
os-49X2-a	-604.50414574	-608.0748291015625	Amides	6
zn-49X6-a	-139.50585293	-140.11038208007812	Amides	6
pd-37X2-a	-310.74374419	-311.2341003417969	Amides	6
ni-49X3-a	-337.16619261	-337.8638000488281	Amides	6
cd-49X8-a	-121.32780727	-121.9428939819336	Amides	6
cd-49X4-a	-121.80839105	-122.4964599609375	Amides	6
ag-49X2-a	-210.77528753	-211.35499572753906	Amides	6
49X1	-85.09142633	-85.5244369506836	Amides	6
49X2	-84.97580513	-85.30183410644531	Amides	6
ir-37X1-a	-477.12106559	-477.1274719238281	Amides	6
pd-25X1-a	-293.55165929	-294.11138916015625	Amides	6
ag-49X1-a	-210.8357968	-211.58963012695312	Amides	6
os-37X2-a	-588.39247139	-591.6483154296875	Amides	6
zn-49X5-a	-139.06280902	-139.60043334960938	Amides	6
pt-49X2-a	-368.46769806	-370.0862731933594	Amides	6
ag-49X5-a	-210.5542852	-211.10250854492188	Amides	6
rh-49X2-a	-419.4817202	-420.533935546875	Amides	6
au-37X3-a	-219.34107005	-219.65878295898438	Amides	6
cd-49X6-a	-121.64722131	-122.31196594238281	Amides	6
co-25X2-a	-380.53751476	-380.6072998046875	Amides	6
co-49X4-a	-413.77392216	-413.8433532714844	Amides	6
rh-49X3-a	-419.99283159	-421.29119873046875	Amides	6
37X4	-68.52948564	-68.78376770019531	Amides	6
ag-49X7-a	-210.94807899	-211.3673553466797	Amides	6
pd-49X7-a	-327.10645944	-327.5293884277344	Amides	6
cd-38Z1-a	-109.83174858	-110.71174621582031	Amidines	6
co-26Z4-a	-384.85172361	-384.3223571777344	Amidines	6
os-4aZ1-a	-610.3696811	-614.1365966796875	Amidines	6
ni-4aZg-a	-341.74308857	-341.9443664550781	Amidines	6
au-4aZc-a	-241.32725807	-242.45523071289062	Amidines	6
cd-4aZ2-a	-126.49119369	-127.3423080444336	Amidines	6
co-38Z1-a	-402.22711602	-402.4978332519531	Amidines	6
fe-4aZj-a	-472.12516721	-475.4725341796875	Amidines	6
ir-4aZ2-a	-499.62371128	-500.23907470703125	Amidines	6
ir-4aZb-a	-499.24608753	-500.3811950683594	Amidines	6
ni-4aZa-a	-341.99204093	-342.3599853515625	Amidines	6
cu-4aZ5-a	-262.26712726	-263.25811767578125	Amidines	6
rh-4aZh-a	-424.52067287	-426.1012878417969	Amidines	6
ni-38Z1-a	-325.53367815	-325.56634521484375	Amidines	6
4aZ6	-89.82432836	-90.66976928710938	Amidines	6
rh-4aZd-a	-424.65958582	-426.2952880859375	Amidines	6
ir-4aZ9-a	-499.10342319	-500.3243103027344	Amidines	6
cd-38Z5-a	-109.88581386	-110.72620391845703	Amidines	6
ir-4aZ4-a	-499.92698803	-500.59674072265625	Amidines	6
pt-4aZc-a	-373.89558884	-375.6928405761719	Amidines	6
rh-38Za-a	-407.83029102	-409.0528259277344	Amidines	6
ag-4aZ8-a	-215.74284306	-216.5259246826172	Amidines	6
cu-38Z7-a	-245.20945983	-246.02597045898438	Amidines	6
cd-26Z3-a	-93.12427748	-93.84834289550781	Amidines	6
zn-4aZ2-a	-144.49644483	-145.23004150390625	Amidines	6
ni-4aZj-a	-341.93551747	-342.1803283691406	Amidines	6
4aZk	-89.47953894	-90.1148910522461	Amidines	6
ir-4aZh-a	-498.79322204	-500.03973388671875	Amidines	6
4aZl	-89.3159104	-89.90092468261719	Amidines	6
ru-4aZf-a	-514.23875879	-516.9166259765625	Amidines	6
pt-38Z2-a	-357.97484324	-359.5015563964844	Amidines	6
ag-26Z2-a	-183.03287796	-183.76226806640625	Amidines	6
fe-4aZc-a	-471.99130341	-474.3406677246094	Amidines	6
rh-4aZ9-a	-424.86644997	-426.4179992675781	Amidines	6
4aZf	-89.86611798	-90.45027923583984	Amidines	6
au-26Z2-a	-208.55844667	-209.55291748046875	Amidines	6
ru-4aZ2-a	-514.45029419	-517.010009765625	Amidines	6
pt-38Z3-a	-357.51487397	-359.1098937988281	Amidines	6
rh-26Z2-a	-392.2008444	-393.56011962890625	Amidines	6
fe-4aZ9-a	-472.84655075	-475.9298095703125	Amidines	6
fe-38Z6-a	-455.50218165	-458.13336181640625	Amidines	6
ir-4aZc-a	-499.12033751	-500.22064208984375	Amidines	6
4aZb	-89.83189482	-90.36212158203125	Amidines	6
ag-4aZ5-a	-215.92676627	-216.8304901123047	Amidines	6
ni-38Z5-a	-325.46513805	-325.48486328125	Amidines	6
zn-38Z5-a	-127.85090514	-128.53309631347656	Amidines	6
ag-4aZ6-a	-215.62556684	-216.61441040039062	Amidines	6
cu-4aZd-a	-261.94792162	-262.8449401855469	Amidines	6
ir-4aZg-a	-499.0846388	-499.9662780761719	Amidines	6
zn-26Z3-a	-110.74081423	-111.42373657226562	Amidines	6
co-26Z2-a	-385.89725197	-386.13360595703125	Amidines	6
rh-4aZg-a	-424.62099941	-426.2370300292969	Amidines	6
zn-38Za-a	-127.33437757	-128.10250854492188	Amidines	6
ir-4aZ5-a	-499.49410786	-500.3779602050781	Amidines	6
pt-4aZm-a	-373.29084103	-375.1860656738281	Amidines	6
fe-4aZn-a	-471.97461489	-474.3558349609375	Amidines	6
pd-38Z5-a	-315.860399	-316.4038391113281	Amidines	6
26Z2	-56.9633665	-57.483131408691406	Amidines	6
os-4aZn-a	-610.0217189	-613.9960327148438	Amidines	6
co-38Z8-a	-401.98788506	-401.71368408203125	Amidines	6
zn-4aZm-a	-143.57596392	-144.34056091308594	Amidines	6
pd-4aZ6-a	-332.07270138	-332.9189758300781	Amidines	6
cu-4aZ9-a	-262.053226	-262.8674621582031	Amidines	6
rh-4aZa-a	-424.87496191	-426.58294677734375	Amidines	6
zn-4aZd-a	-144.09481378	-144.9707794189453	Amidines	6
zn-4aZ6-a	-144.07317053	-145.0730438232422	Amidines	6
co-38Za-a	-401.60497508	-401.9674987792969	Amidines	6
fe-38Z4-a	-456.13642134	-458.54217529296875	Amidines	6
au-4aZ3-a	-241.81579069	-242.92459106445312	Amidines	6
4aZ1	-89.83666085	-90.57415771484375	Amidines	6
ag-38Z8-a	-199.22614147	-199.85618591308594	Amidines	6
zn-38Z6-a	-127.73180513	-128.52435302734375	Amidines	6
pt-4aZa-a	-373.99092462	-375.817626953125	Amidines	6
ag-4aZo-a	-215.60915739	-216.43450927734375	Amidines	6
fe-4aZ7-a	-472.72560984	-474.849853515625	Amidines	6
rh-38Z1-a	-408.42753333	-409.7869567871094	Amidines	6
zn-4aZe-a	-144.22470831	-144.90835571289062	Amidines	6
co-4aZh-a	-418.54602785	-418.7933654785156	Amidines	6
pt-26Z3-a	-340.05423846	-342.1335754394531	Amidines	6
cd-4aZc-a	-126.44788966	-127.10708618164062	Amidines	6
pt-4aZg-a	-373.79007889	-375.55072021484375	Amidines	6
zn-4aZ5-a	-144.4747047	-145.26434326171875	Amidines	6
cu-26Z1-a	-228.9757878	-229.71603393554688	Amidines	6
fe-4aZ6-a	-471.77342886	-474.06048583984375	Amidines	6
au-4aZj-a	-241.25967012	-242.16824340820312	Amidines	6
ni-4aZl-a	-341.60767651	-341.9970397949219	Amidines	6
pd-4aZ8-a	-332.10993147	-333.2509765625	Amidines	6
ag-4aZ9-a	-215.83563325	-216.58367919921875	Amidines	6
au-4aZ8-a	-241.33958627	-242.465087890625	Amidines	6
ag-4aZ2-a	-215.94950622	-216.62863159179688	Amidines	6
rh-38Z6-a	-408.16516926	-409.782470703125	Amidines	6
pd-4aZg-a	-332.16323683	-332.885986328125	Amidines	6
pt-26Z4-a	-340.60924927	-342.3052978515625	Amidines	6
os-38Z7-a	-593.061098	-596.4196166992188	Amidines	6
pt-38Z8-a	-357.32008719	-358.90667724609375	Amidines	6
au-4aZ7-a	-241.13373067	-242.1212158203125	Amidines	6
au-4aZ4-a	-241.82382742	-242.8179931640625	Amidines	6
co-4aZo-a	-418.2214799	-418.7877502441406	Amidines	6
pd-4aZc-a	-332.35749391	-333.1076965332031	Amidines	6
zn-4aZ9-a	-144.2651379	-144.98858642578125	Amidines	6
fe-38Za-a	-455.60231089	-458.4826965332031	Amidines	6
rh-4aZ2-a	-425.13879583	-426.5433654785156	Amidines	6
cd-4aZ4-a	-126.81337687	-127.64628601074219	Amidines	6
zn-38Z2-a	-128.14137046	-128.8377227783203	Amidines	6
cu-4aZa-a	-262.16062851	-263.1974182128906	Amidines	6
rh-4aZf-a	-424.89392612	-426.4637756347656	Amidines	6
ir-38Z8-a	-482.65868361	-483.371826171875	Amidines	6
fe-38Z5-a	-456.08394085	-456.9283142089844	Amidines	6
ru-4aZ5-a	-514.44048153	-517.2109985351562	Amidines	6
zn-4aZn-a	-144.20571486	-144.9300537109375	Amidines	6
ni-4aZc-a	-341.90208139	-342.2004089355469	Amidines	6
4aZi	-89.48306868	-90.11180114746094	Amidines	6
ag-4aZg-a	-215.6363381	-216.43296813964844	Amidines	6
fe-14Z1-a	-422.66787417	-424.9832458496094	Amidines	6
ag-4aZ7-a	-215.63001548	-216.3623046875	Amidines	6
ag-4aZj-a	-215.69927796	-216.3790283203125	Amidines	6
38Z3	-73.14079468	-73.65223693847656	Amidines	6
cu-6611-a	-254.83453045	-255.869384765625	Aromatics	6
ag-6611-b	-208.67952424	-208.77903747558594	Aromatics	6
ru-6611-b	-507.99119622	-510.5708312988281	Aromatics	6
ir-45N1-b	-472.07279424	-472.6034851074219	Aromatics	6
os-45N1-a	-582.51068593	-587.8851318359375	Aromatics	6
os-8a03-a	-630.26592436	-635.93359375	Aromatics	6
os-7801-b	-613.66462761	-618.1771240234375	Aromatics	6
fe-44S1-a	-437.56783932	-439.5361022949219	Aromatics	6
pt-8a01-a	-392.71891457	-396.1239013671875	Aromatics	6
6611	-82.88044585	-83.54698181152344	Aromatics	6
au-6611-b	-234.16463684	-234.21226501464844	Aromatics	6
zn-7801-a	-147.08751041	-148.01312255859375	Aromatics	6
rh-8a01-b	-445.49624649	-446.9007263183594	Aromatics	6
fe-55N1-a	-454.79125953	-458.00372314453125	Aromatics	6
zn-45N1-a	-116.64028393	-117.37488555908203	Aromatics	6
ag-66S1-a	-205.91027856	-207.08131408691406	Aromatics	6
ag-6601-a	-201.82075408	-202.30760192871094	Aromatics	6
cu-8a02-b	-281.62175503	-282.67327880859375	Aromatics	6
au-8a03-b	-260.98050393	-260.9622497558594	Aromatics	6
pt-4411-a	-340.32208863	-342.57220458984375	Aromatics	6
66S1	-80.01524666	-80.99612426757812	Aromatics	6
fe-6601-b	-459.26835343	-457.0624084472656	Aromatics	6
co-4411-a	-385.4710197	-385.8342590332031	Aromatics	6
ir-66S1-b	-490.22411107	-490.4598083496094	Aromatics	6
co-8a03-b	-438.76028803	-440.10162353515625	Aromatics	6
fe-5601-a	-449.51910425	-452.4313659667969	Aromatics	6
co-5601-a	-395.62771669	-395.826904296875	Aromatics	6
au-6611-a	-234.1412734	-235.2518768310547	Aromatics	6
fe-4411-b	-439.47596329	-442.1688232421875	Aromatics	6
rh-55N1-a	-406.00439885	-409.6510925292969	Aromatics	6
pd-8a01-b	-352.8953537	-354.1853942871094	Aromatics	6
rh-44S1-a	-390.36808803	-393.2464599609375	Aromatics	6
cu-8a03-a	-281.62600276	-282.77935791015625	Aromatics	6
pd-4411-a	-299.00889493	-300.9822998046875	Aromatics	6
co-7801-b	-422.15429086	-422.9593505859375	Aromatics	6
ru-67N1-b	-513.58608531	-516.9544067382812	Aromatics	6
co-44S1-b	-383.74130391	-383.8300476074219	Aromatics	6
pt-4411-b	-340.91827443	-343.663330078125	Aromatics	6
ru-7801-a	-518.08356569	-522.6737670898438	Aromatics	6
fe-7801-a	-475.91871842	-478.5106506347656	Aromatics	6
co-55N1-b	-400.6740715	-401.4107360839844	Aromatics	6
au-8a02-a	-260.93708026	-262.1083679199219	Aromatics	6
cu-4411-b	-228.35509132	-228.59033203125	Aromatics	6
cu-6601-b	-248.0188479	-249.02554321289062	Aromatics	6
zn-5601-b	-120.40228411	-121.02162170410156	Aromatics	6
cu-8a01-b	-281.58342982	-282.0477294921875	Aromatics	6
os-6601-b	-596.59331098	-601.6572265625	Aromatics	6
ir-6601-b	-485.27652891	-487.6407470703125	Aromatics	6
ir-4411-a	-465.73546026	-466.83245849609375	Aromatics	6
pt-5601-a	-351.14679549	-352.6626892089844	Aromatics	6
ni-8a02-a	-362.24119206	-363.6723327636719	Aromatics	6
ir-55N1-b	-480.64449139	-482.0819091796875	Aromatics	6
pd-8a03-a	-352.69313346	-353.9045715332031	Aromatics	6
pt-6601-a	-359.38454079	-361.5386962890625	Aromatics	6
os-8a01-b	-630.28313056	-634.3085327148438	Aromatics	6
ir-7801-b	-502.88568465	-504.5820617675781	Aromatics	6
pt-8a03-a	-393.64782573	-396.9600830078125	Aromatics	6
ru-66S1-a	-505.74000878	-507.516845703125	Aromatics	6
fe-6611-b	-465.98231166	-469.3545227050781	Aromatics	6
cu-55N1-b	-243.45857296	-244.2342987060547	Aromatics	6
zn-44S1-b	-108.47303522	-108.74592590332031	Aromatics	6
ni-6611-a	-335.50329542	-336.0906066894531	Aromatics	6
co-8a02-a	-438.91953321	-440.10614013671875	Aromatics	6
fe-55N1-b	-454.79314178	-457.27447509765625	Aromatics	6
au-5601-a	-217.46787126	-218.37940979003906	Aromatics	6
67N1	-88.37193618	-88.981689453125	Aromatics	6
os-5601-a	-586.93912695	-591.1671752929688	Aromatics	6
pd-45N1-a	-305.2871475	-307.3521423339844	Aromatics	6
zn-6611-b	-137.10541103	-137.96511840820312	Aromatics	6
ru-45N1-b	-486.7899284	-488.9429626464844	Aromatics	6
os-8a02-a	-630.2539771	-634.1605834960938	Aromatics	6
zn-44S1-a	-108.46808596	-108.94244384765625	Aromatics	6
cu-55N1-a	-243.48792916	-244.23745727539062	Aromatics	6
pt-6601-b	-359.8996861	-362.63861083984375	Aromatics	6
pd-44S1-b	-297.74399461	-298.4546203613281	Aromatics	6
cu-87N2-a	-278.13900494	-279.4556579589844	Aromatics	6
au-87N2-a	-257.42778786	-258.921630859375	Aromatics	6
pt-86S1-a	-383.53338303	-385.813232421875	Aromatics	6
ni-a801-a	-373.43905938	-374.62701416015625	Aromatics	6
co-97N1-a	-445.45181571	-446.9267883300781	Aromatics	6
ir-8611-a	-510.93625789	-512.4713745117188	Aromatics	6
pd-97N1-a	-359.25001606	-360.23187255859375	Aromatics	6
cu-9802-a	-282.32288255	-283.4578552246094	Aromatics	6
os-9802-a	-632.12898644	-636.13720703125	Aromatics	6
fe-a801-a	-503.99423136	-508.43743896484375	Aromatics	6
ni-8611-a	-353.22300155	-353.8997497558594	Aromatics	6
pd-86S2-a	-342.34226976	-343.3607177734375	Aromatics	6
ag-97N2-a	-240.98292784	-242.12245178222656	Aromatics	6
cd-97N2-a	-151.55892121	-152.67431640625	Aromatics	6
rh-97N2-a	-451.68518761	-453.74774169921875	Aromatics	6
fe-97N2-a	-499.49021991	-500.1109313964844	Aromatics	6
pd-9802-a	-354.23346633	-354.93914794921875	Aromatics	6
86S1	-98.16846724	-98.95890045166016	Aromatics	6
ru-9802-a	-536.35315452	-539.3592529296875	Aromatics	6
pd-97N2-a	-358.95085117	-360.2325439453125	Aromatics	6
cu-a801-a	-291.95788961	-293.6618957519531	Aromatics	6
pd-9801-a	-354.30325351	-355.0890197753906	Aromatics	6
cu-87N1-a	-278.42969611	-279.5390930175781	Aromatics	6
cd-86S2-a	-134.25407943	-135.3440399169922	Aromatics	6
ru-97N1-a	-541.30999974	-544.8338012695312	Aromatics	6
pt-97N1-a	-400.18120402	-402.6512756347656	Aromatics	6
cu-97N1-a	-287.15886039	-288.6374206542969	Aromatics	6
zn-87N1-a	-160.64988633	-161.6735076904297	Aromatics	6
ni-9802-a	-363.61069354	-364.22125244140625	Aromatics	6
zn-86S1-a	-152.48615196	-153.60244750976562	Aromatics	6
ag-9802-a	-235.47520468	-236.88587951660156	Aromatics	6
co-8611-a	-429.98266241	-432.21209716796875	Aromatics	6
cd-a801-a	-156.3459837	-157.62283325195312	Aromatics	6
cu-49_3-a	-264.27793771	-264.9871826171875	Carbamates	6
cd-49_8-a	-127.91368511	-128.76548767089844	Carbamates	6
zn-37_4-a	-129.35663446	-129.89340209960938	Carbamates	6
pd-13_1-a	-284.2402814	-285.0605163574219	Carbamates	6
cd-49_2-a	-128.51988124	-129.25933837890625	Carbamates	6
os-37_4-a	-594.61526461	-598.4376831054688	Carbamates	6
ag-25_2-a	-184.51861991	-185.03085327148438	Carbamates	6
cd-49_1-a	-128.56657914	-129.52569580078125	Carbamates	6
os-49_3-a	-611.83387641	-615.2815551757812	Carbamates	6
au-25_2-a	-209.95195235	-210.60934448242188	Carbamates	6
co-25_2-a	-387.12358548	-387.0644226074219	Carbamates	6
cu-49_4-a	-264.0918846	-264.84820556640625	Carbamates	6
49_6	-91.82062804	-92.17794036865234	Carbamates	6
37_3	-75.09357957	-75.57941436767578	Carbamates	6
pd-25_2-a	-300.69339629	-301.3274230957031	Carbamates	6
pd-49_7-a	-333.92278021	-334.4610595703125	Carbamates	6
pd-49_8-a	-333.46214504	-334.1788024902344	Carbamates	6
cd-49_3-a	-128.68368727	-129.55665588378906	Carbamates	6
pt-37_2-a	-358.92478073	-360.7007751464844	Carbamates	6
ag-49_2-a	-217.88210772	-218.51380920410156	Carbamates	6
ir-49_5-a	-500.59610479	-501.6173400878906	Carbamates	6
au-25_1-a	-209.90811388	-210.8415985107422	Carbamates	6
cd-37_1-a	-111.85370732	-112.72409057617188	Carbamates	6
co-49_4-a	-420.51207552	-420.5890197753906	Carbamates	6
fe-49_5-a	-473.7534623	-475.835693359375	Carbamates	6
ag-13_1-a	-168.08110614	-168.7823028564453	Carbamates	6
fe-25_1-a	-441.04643167	-443.0970458984375	Carbamates	6
pt-13_1-a	-325.70588185	-327.6590881347656	Carbamates	6
os-37_2-a	-595.02414293	-598.5391235351562	Carbamates	6
zn-49_1-a	-146.41735459	-147.28872680664062	Carbamates	6
pt-49_4-a	-375.72373229	-377.14178466796875	Carbamates	6
ag-49_4-a	-217.95259187	-218.33909606933594	Carbamates	6
fe-25_2-a	-440.72545816	-442.09234619140625	Carbamates	6
co-13_1-a	-370.62547265	-370.85443115234375	Carbamates	6
zn-37_3-a	-129.4033247	-130.15382385253906	Carbamates	6
ir-49_2-a	-500.79841603	-501.9100646972656	Carbamates	6
cd-49_4-a	-128.57261183	-129.2462921142578	Carbamates	6
fe-37_2-a	-457.46905383	-460.55682373046875	Carbamates	6
pt-49_5-a	-375.23942932	-376.9621887207031	Carbamates	6
49_2	-92.01138706	-92.5025405883789	Carbamates	6
co-49_5-a	-420.40853946	-420.5184020996094	Carbamates	6
fe-49_8-a	-473.36713475	-478.59942626953125	Carbamates	6
pd-49_1-a	-334.10341274	-334.5531311035156	Carbamates	6
ni-37_3-a	-326.77520715	-327.1073913574219	Carbamates	6
zn-37_1-a	-129.70385069	-130.09913635253906	Carbamates	6
rh-2601-a	-374.48811914	-373.21868896484375	$C_{x}H_{y}O_{(0,1)}$	6
cu-2201-a	-195.97519343	-196.24879455566406	$C_{x}H_{y}O_{(0,1)}$	6
au-2612-a	-198.05006874	-199.0033416748047	$C_{x}H_{y}O_{(0,1)}$	6
rh-4a13-a	-414.74396884	-416.7703552246094	$C_{x}H_{y}O_{(0,1)}$	6
ag-4a02-a	-199.38977694	-200.0839080810547	$C_{x}H_{y}O_{(0,1)}$	6
ir-3812-a	-472.27998757	-475.0502014160156	$C_{x}H_{y}O_{(0,1)}$	6
rh-4a01-a	-407.87206743	-409.3995056152344	$C_{x}H_{y}O_{(0,1)}$	6
cd-4601-a	-93.00608695	-93.55972290039062	$C_{x}H_{y}O_{(0,1)}$	6
fe-4803-a	-447.64784697	-450.2148132324219	$C_{x}H_{y}O_{(0,1)}$	6
3811	-63.20502973	-63.50128936767578	$C_{x}H_{y}O_{(0,1)}$	6
rh-4602-a	-392.85094772	-395.5304870605469	$C_{x}H_{y}O_{(0,1)}$	6
zn-3813-a	-117.8905705	-118.34977722167969	$C_{x}H_{y}O_{(0,1)}$	6
zn-4a02-a	-127.88257494	-128.5018768310547	$C_{x}H_{y}O_{(0,1)}$	6
ni-4602-a	-310.2163592	-311.2597961425781	$C_{x}H_{y}O_{(0,1)}$	6
ni-3611-b	-307.58788245	-307.5614318847656	$C_{x}H_{y}O_{(0,1)}$	6
pt-4811-b	-356.00017855	-357.6322937011719	$C_{x}H_{y}O_{(0,1)}$	6
ni-4a01-a	-325.07221501	-325.6081237792969	$C_{x}H_{y}O_{(0,1)}$	6
pt-4a01-a	-356.91647955	-358.9548645019531	$C_{x}H_{y}O_{(0,1)}$	6
fe-3812-a	-445.36205711	-447.2190856933594	$C_{x}H_{y}O_{(0,1)}$	6
ag-4801-a	-190.98638165	-191.77748107910156	$C_{x}H_{y}O_{(0,1)}$	6
os-3812-a	-582.99439166	-585.6505737304688	$C_{x}H_{y}O_{(0,1)}$	6
3801	-57.17467534	-57.42463302612305	$C_{x}H_{y}O_{(0,1)}$	6
os-1211-a	-542.03914649	-544.5952758789062	$C_{x}H_{y}O_{(0,1)}$	6
4a13	-80.32768712	-80.7379150390625	$C_{x}H_{y}O_{(0,1)}$	6
ni-2611-a	-297.64030541	-298.4430847167969	$C_{x}H_{y}O_{(0,1)}$	6
ag-3813-a	-189.41826208	-189.66934204101562	$C_{x}H_{y}O_{(0,1)}$	6
ir-3601-a	-457.96762524	-457.82098388671875	$C_{x}H_{y}O_{(0,1)}$	6
pt-3813-a	-347.05955481	-348.70782470703125	$C_{x}H_{y}O_{(0,1)}$	6
pd-3601-a	-291.13714881	-292.73828125	$C_{x}H_{y}O_{(0,1)}$	6
co-4804-a	-394.30178887	-394.23095703125	$C_{x}H_{y}O_{(0,1)}$	6
pd-4a14-a	-322.3428619	-323.20880126953125	$C_{x}H_{y}O_{(0,1)}$	6
ir-4a01-a	-482.1710244	-483.06103515625	$C_{x}H_{y}O_{(0,1)}$	6
au-4803-a	-216.62133527	-217.57159423828125	$C_{x}H_{y}O_{(0,1)}$	6
cd-4801-a	-101.59562164	-102.38903045654297	$C_{x}H_{y}O_{(0,1)}$	6
zn-3811-a	-117.33297666	-118.09056854248047	$C_{x}H_{y}O_{(0,1)}$	6
pd-2612-a	-288.75789632	-289.37554931640625	$C_{x}H_{y}O_{(0,1)}$	6
ru-4a01-a	-497.13394739	-500.7771301269531	$C_{x}H_{y}O_{(0,1)}$	6
au-3813-a	-214.8615232	-215.32568359375	$C_{x}H_{y}O_{(0,1)}$	6
fe-4804-a	-447.92729694	-448.68927001953125	$C_{x}H_{y}O_{(0,1)}$	6
fe-1211-a	-405.06873712	-405.61041259765625	$C_{x}H_{y}O_{(0,1)}$	6
cu-3401-a	-212.69233696	-213.00918579101562	$C_{x}H_{y}O_{(0,1)}$	6
au-4a02-a	-224.87654646	-226.0648956298828	$C_{x}H_{y}O_{(0,1)}$	6
co-3801-a	-385.09249956	-385.48101806640625	$C_{x}H_{y}O_{(0,1)}$	6
fe-2612-a	-428.70076634	-432.3974914550781	$C_{x}H_{y}O_{(0,1)}$	6
co-2612-a	-375.16657466	-375.1796875	$C_{x}H_{y}O_{(0,1)}$	6
2411	-39.16156149	-39.33170700073242	$C_{x}H_{y}O_{(0,1)}$	6
ag-2611-a	-171.98113732	-172.69700622558594	$C_{x}H_{y}O_{(0,1)}$	6
rh-3601-a	-383.66084277	-386.2747497558594	$C_{x}H_{y}O_{(0,1)}$	6
ni-2601-a	-291.68019132	-293.0361022949219	$C_{x}H_{y}O_{(0,1)}$	6
co-4601-a	-387.01414373	-386.6145324707031	$C_{x}H_{y}O_{(0,1)}$	6
ag-1211-a	-147.61124271	-148.27784729003906	$C_{x}H_{y}O_{(0,1)}$	6
fe-3611-b	-438.00876182	-440.42437744140625	$C_{x}H_{y}O_{(0,1)}$	6
ru-4803-a	-489.55380284	-493.7558288574219	$C_{x}H_{y}O_{(0,1)}$	6
pd-4a01-a	-315.46471336	-316.4468994140625	$C_{x}H_{y}O_{(0,1)}$	6
pd-2201-a	-266.71520329	-267.2995910644531	$C_{x}H_{y}O_{(0,1)}$	6
rh-2611-a	-380.44596887	-381.8647766113281	$C_{x}H_{y}O_{(0,1)}$	6
zn-3601-a	-102.84793655	-103.58464813232422	$C_{x}H_{y}O_{(0,1)}$	6
ru-4a14-a	-504.17616168	-508.89129638671875	$C_{x}H_{y}O_{(0,1)}$	6
cu-4a02-a	-245.47691145	-246.03793334960938	$C_{x}H_{y}O_{(0,1)}$	6
au-3601-a	-199.89408574	-200.69558715820312	$C_{x}H_{y}O_{(0,1)}$	6
ni-4a02-a	-325.07027137	-325.985107421875	$C_{x}H_{y}O_{(0,1)}$	6
ir-2411-a	-447.96400122	-448.1112976074219	$C_{x}H_{y}O_{(0,1)}$	6
au-3801-a	-208.17272044	-208.07696533203125	$C_{x}H_{y}O_{(0,1)}$	6
pd-4601-a	-299.09279504	-299.1004333496094	$C_{x}H_{y}O_{(0,1)}$	6
co-3812-a	-391.82108538	-391.4484558105469	$C_{x}H_{y}O_{(0,1)}$	6
zn-4a14-a	-134.61284166	-135.5067596435547	$C_{x}H_{y}O_{(0,1)}$	6
ni-4601-a	-310.2618027	-309.6576843261719	$C_{x}H_{y}O_{(0,1)}$	6
zn-4a13-a	-134.46627925	-134.9103546142578	$C_{x}H_{y}O_{(0,1)}$	6
rh-3812-a	-397.93184018	-398.9769287109375	$C_{x}H_{y}O_{(0,1)}$	6
pd-1211-a	-264.16209992	-265.4631042480469	$C_{x}H_{y}O_{(0,1)}$	6
ni-4804-a	-317.37051712	-317.9568786621094	$C_{x}H_{y}O_{(0,1)}$	6
ru-4602-a	-482.56868519	-484.8377380371094	$C_{x}H_{y}O_{(0,1)}$	6
os-2411-a	-558.74665902	-562.6627197265625	$C_{x}H_{y}O_{(0,1)}$	6
cu-4801-a	-237.20672789	-238.2043914794922	$C_{x}H_{y}O_{(0,1)}$	6
cu-4a11-a	-252.09956738	-252.8450164794922	$C_{x}H_{y}O_{(0,1)}$	6
4811	-72.36997203	-72.68438720703125	$C_{x}H_{y}O_{(0,1)}$	6
pd-4812-a	-314.23161892	-314.9222412109375	$C_{x}H_{y}O_{(0,1)}$	6
ni-3611-a	-307.20045703	-307.5517883300781	$C_{x}H_{y}O_{(0,1)}$	6
pt-4a12-a	-363.76809275	-365.2289123535156	$C_{x}H_{y}O_{(0,1)}$	6
ni-4812-a	-323.9043794	-325.2790832519531	$C_{x}H_{y}O_{(0,1)}$	6
ag-4811-a	-198.20974953	-198.69544982910156	$C_{x}H_{y}O_{(0,1)}$	6
4812	-72.40609647	-72.76351928710938	$C_{x}H_{y}O_{(0,1)}$	6
rh-4811-a	-406.68969474	-408.4917297363281	$C_{x}H_{y}O_{(0,1)}$	6
4a11	-79.92998749	-80.40077209472656	$C_{x}H_{y}O_{(0,1)}$	6
pt-4812-a	-355.65675133	-357.47894287109375	$C_{x}H_{y}O_{(0,1)}$	6
co-4812-a	-401.07775154	-401.0049743652344	$C_{x}H_{y}O_{(0,1)}$	6
os-4812-a	-591.77118473	-595.2730712890625	$C_{x}H_{y}O_{(0,1)}$	6
ir-4812-a	-481.08215893	-481.0289611816406	$C_{x}H_{y}O_{(0,1)}$	6
au-3611-a	-207.04720868	-207.58505249023438	$C_{x}H_{y}O_{(0,1)}$	6
ni-4bN7-a	-337.0626044	-337.2240905761719	$C_{x}H_{y}N$	6
fe-37N1-a	-443.83637071	-445.445068359375	$C_{x}H_{y}N$	6
zn-4bN2-a	-140.21744583	-140.89703369140625	$C_{x}H_{y}N$	6
ir-4bN7-a	-494.36474638	-495.3225402832031	$C_{x}H_{y}N$	6
au-4bN7-a	-236.61722218	-237.56739807128906	$C_{x}H_{y}N$	6
pt-49Na-a	-361.41714821	-363.0132141113281	$C_{x}H_{y}N$	6
39N3	-68.73787826	-69.03465270996094	$C_{x}H_{y}N$	6
ag-4bN2-a	-211.71822749	-212.42356872558594	$C_{x}H_{y}N$	6
cd-4bN7-a	-121.68831475	-122.2841567993164	$C_{x}H_{y}N$	6
co-39N4-a	-397.12893909	-396.8066711425781	$C_{x}H_{y}N$	6
pd-39N2-a	-311.55270536	-312.1529846191406	$C_{x}H_{y}N$	6
cu-13N1-a	-199.39797487	-200.29978942871094	$C_{x}H_{y}N$	6
fe-39N1-a	-451.24326064	-452.649169921875	$C_{x}H_{y}N$	6
rh-4bN6-a	-420.33589082	-421.61529541015625	$C_{x}H_{y}N$	6
ni-49N1-a	-329.56731751	-329.6914367675781	$C_{x}H_{y}N$	6
au-37N1-a	-212.27537002	-213.29580688476562	$C_{x}H_{y}N$	6
os-27N2-a	-572.1436061	-575.5651245117188	$C_{x}H_{y}N$	6
ag-37N2-a	-186.46327852	-187.08001708984375	$C_{x}H_{y}N$	6
rh-37N1-a	-395.93125741	-397.27545166015625	$C_{x}H_{y}N$	6
zn-13N1-a	-81.72591226	-82.04034423828125	$C_{x}H_{y}N$	6
cu-4bN6-a	-257.60236658	-258.3362121582031	$C_{x}H_{y}N$	6
cu-4bN5-a	-257.535142	-258.3581848144531	$C_{x}H_{y}N$	6
ir-37N1-a	-470.43442681	-470.9144592285156	$C_{x}H_{y}N$	6
ru-37N2-a	-484.83267831	-487.2856140136719	$C_{x}H_{y}N$	6
au-39N4-a	-220.00332621	-220.7960662841797	$C_{x}H_{y}N$	6
os-49N7-a	-597.23869158	-600.6190795898438	$C_{x}H_{y}N$	6
49N2	-77.55447366	-78.02085876464844	$C_{x}H_{y}N$	6
os-25N1-a	-564.8160624	-567.8003540039062	$C_{x}H_{y}N$	6
fe-27N1-a	-434.579039	-436.3122863769531	$C_{x}H_{y}N$	6
cu-4bN1-a	-257.94528213	-258.61383056640625	$C_{x}H_{y}N$	6
cu-4bN3-a	-258.01373783	-258.80169677734375	$C_{x}H_{y}N$	6
pd-37N5-a	-303.67622808	-304.13812255859375	$C_{x}H_{y}N$	6
rh-39N4-a	-403.39235512	-404.6290283203125	$C_{x}H_{y}N$	6
cd-49Na-a	-113.93967557	-114.54920196533203	$C_{x}H_{y}N$	6
ag-25N1-a	-170.15868987	-170.741943359375	$C_{x}H_{y}N$	6
au-13N1-a	-178.67548338	-179.63475036621094	$C_{x}H_{y}N$	6
49N3	-77.18774707	-77.54566192626953	$C_{x}H_{y}N$	6
ir-13N1-a	-436.57486319	-437.466552734375	$C_{x}H_{y}N$	6
rh-49N2-a	-412.57081079	-414.0821838378906	$C_{x}H_{y}N$	6
ru-39N2-a	-493.40596978	-495.8455810546875	$C_{x}H_{y}N$	6
os-49N9-a	-597.9695877	-601.2369384765625	$C_{x}H_{y}N$	6
au-37N4-a	-211.01609395	-212.63998413085938	$C_{x}H_{y}N$	6
49N1	-77.51620218	-77.85883331298828	$C_{x}H_{y}N$	6
au-49N3-a	-228.63351833	-229.5209503173828	$C_{x}H_{y}N$	6
pd-4bN3-a	-328.26192502	-328.8070068359375	$C_{x}H_{y}N$	6
pt-4bN7-a	-369.11441613	-370.730224609375	$C_{x}H_{y}N$	6
zn-49Na-a	-131.86225506	-132.4458465576172	$C_{x}H_{y}N$	6
ni-37N1-a	-313.01413192	-313.07452392578125	$C_{x}H_{y}N$	6
cu-4bN2-a	-258.00535422	-258.8135681152344	$C_{x}H_{y}N$	6
fe-49N1-a	-460.46274664	-461.9888610839844	$C_{x}H_{y}N$	6
pd-37N1-a	-303.34482859	-303.99920654296875	$C_{x}H_{y}N$	6
pd-49N9-a	-320.31881731	-320.8274841308594	$C_{x}H_{y}N$	6
ag-37N1-a	-186.79300823	-187.468994140625	$C_{x}H_{y}N$	6
4bN5	-85.41231713	-85.68449401855469	$C_{x}H_{y}N$	6
rh-49N7-a	-412.28021999	-413.55328369140625	$C_{x}H_{y}N$	6
pd-37N2-a	-303.0356834	-303.5422058105469	$C_{x}H_{y}N$	6
co-39N2-a	-397.81081765	-397.93505859375	$C_{x}H_{y}N$	6
fe-4bN6-a	-467.54929986	-469.4228210449219	$C_{x}H_{y}N$	6
os-4bN2-a	-605.8799978	-609.1216430664062	$C_{x}H_{y}N$	6
cu-49N6-a	-249.60984746	-250.1985321044922	$C_{x}H_{y}N$	6
zn-49N8-a	-131.52648777	-132.10675048828125	$C_{x}H_{y}N$	6
49N7	-77.39302319	-77.73517608642578	$C_{x}H_{y}N$	6
zn-37N1-a	-115.28316837	-116.02139282226562	$C_{x}H_{y}N$	6
cu-49N5-a	-249.53666007	-250.14456176757812	$C_{x}H_{y}N$	6
ir-25N2-a	-453.29933745	-453.807861328125	$C_{x}H_{y}N$	6
pt-15N1-a	-319.80288425	-321.1937561035156	$C_{x}H_{y}N$	6
au-49N7-a	-228.78074142	-229.60098266601562	$C_{x}H_{y}N$	6
fe-4bN2-a	-467.98218573	-469.7973327636719	$C_{x}H_{y}N$	6
pt-49N1-a	-361.58068699	-363.26123046875	$C_{x}H_{y}N$	6
zn-49N4-a	-131.64321046	-132.2966766357422	$C_{x}H_{y}N$	6
ir-27N1-a	-461.82677519	-462.352783203125	$C_{x}H_{y}N$	6
co-4bN4-a	-414.50986315	-415.8305969238281	$C_{x}H_{y}N$	6
co-49N9-a	-406.5719075	-406.7113037109375	$C_{x}H_{y}N$	6
pd-49N4-a	-319.72147649	-320.3160095214844	$C_{x}H_{y}N$	6
cu-37N2-a	-232.75989036	-233.4413299560547	$C_{x}H_{y}N$	6
zn-49N6-a	-131.82435596	-132.3568115234375	$C_{x}H_{y}N$	6
ag-49N6-a	-203.30720777	-203.8533935546875	$C_{x}H_{y}N$	6
cu-27N1-a	-224.62048971	-225.3037872314453	$C_{x}H_{y}N$	6
co-49N8-a	-405.78522773	-406.0115966796875	$C_{x}H_{y}N$	6
ni-49N9-a	-329.94966491	-329.8811340332031	$C_{x}H_{y}N$	6
au-4bN4-a	-237.34665127	-238.422119140625	$C_{x}H_{y}N$	6
ru-27N2-a	-476.34987802	-478.79437255859375	$C_{x}H_{y}N$	6
os-49N6-a	-597.46544571	-600.6491088867188	$C_{x}H_{y}N$	6
fe-4bN4-a	-468.01481913	-470.0722351074219	$C_{x}H_{y}N$	6
ag-37N3-a	-186.615561	-187.17355346679688	$C_{x}H_{y}N$	6
fe-4bN1-a	-467.91123292	-469.628173828125	$C_{x}H_{y}N$	6
pt-49N6-a	-361.52360774	-362.9203186035156	$C_{x}H_{y}N$	6
ag-37N5-a	-187.05564864	-187.6366729736328	$C_{x}H_{y}N$	6
rh-4bN2-a	-420.75128934	-422.0945739746094	$C_{x}H_{y}N$	6
co-37N3-a	-389.47286464	-389.53466796875	$C_{x}H_{y}N$	6
ni-37N4-a	-312.85857524	-312.7558898925781	$C_{x}H_{y}N$	6
rh-49Na-a	-412.3502766	-413.76617431640625	$C_{x}H_{y}N$	6
zn-4bN1-a	-140.13357427	-140.6880645751953	$C_{x}H_{y}N$	6
cu-4bN4-a	-258.08442191	-258.978759765625	$C_{x}H_{y}N$	6
ir-4bN6-a	-494.79591501	-493.5628356933594	$C_{x}H_{y}N$	6
pt-25N1-a	-328.30633616	-329.87371826171875	$C_{x}H_{y}N$	6
cu-4aS2-a	-249.7892639	-250.8167266845703	$C_{x}H_{y}S$	6
pt-24S1-a	-321.79311939	-322.892578125	$C_{x}H_{y}S$	6
cu-38S2-a	-233.0252138	-233.91717529296875	$C_{x}H_{y}S$	6
rh-14S1-a	-362.62661741	-363.17791748046875	$C_{x}H_{y}S$	6
ni-48S2-a	-322.93432644	-322.74053955078125	$C_{x}H_{y}S$	6
pt-48S1-a	-354.92943099	-356.2557678222656	$C_{x}H_{y}S$	6
ni-26S2-a	-296.40269447	-296.2845153808594	$C_{x}H_{y}S$	6
au-36S2-a	-204.69937853	-205.673095703125	$C_{x}H_{y}S$	6
au-48S2-a	-221.20218217	-222.44491577148438	$C_{x}H_{y}S$	6
pd-26S1-a	-286.82104218	-287.3214111328125	$C_{x}H_{y}S$	6
os-14S1-a	-547.62213448	-550.8773803710938	$C_{x}H_{y}S$	6
ru-4aS2-a	-501.90393611	-504.42352294921875	$C_{x}H_{y}S$	6
cd-4aS6-a	-114.00020545	-114.64215850830078	$C_{x}H_{y}S$	6
pd-48S3-a	-313.45938112	-313.6707458496094	$C_{x}H_{y}S$	6
co-48S1-a	-399.58899683	-400.0415344238281	$C_{x}H_{y}S$	6
os-4aS5-a	-597.65194377	-600.73828125	$C_{x}H_{y}S$	6
26S1	-44.31230711	-44.73313522338867	$C_{x}H_{y}S$	6
au-38S3-a	-212.42506401	-213.27548217773438	$C_{x}H_{y}S$	6
os-48S3-a	-591.26167838	-594.6438598632812	$C_{x}H_{y}S$	6
cd-38S2-a	-97.24632748	-98.084716796875	$C_{x}H_{y}S$	6
ni-4aS1-a	-329.69975988	-329.7337646484375	$C_{x}H_{y}S$	6
fe-26S1-a	-426.74279349	-428.471923828125	$C_{x}H_{y}S$	6
os-4aS4-a	-597.65298171	-600.9813842773438	$C_{x}H_{y}S$	6
au-26S1-a	-195.67110363	-196.71156311035156	$C_{x}H_{y}S$	6
co-38S2-a	-389.69502632	-390.2112121582031	$C_{x}H_{y}S$	6
ag-38S3-a	-186.84323358	-187.4208526611328	$C_{x}H_{y}S$	6
pd-4aS5-a	-320.23950944	-320.6704406738281	$C_{x}H_{y}S$	6
cu-26S1-a	-216.40130304	-217.2884063720703	$C_{x}H_{y}S$	6
ir-36S2-a	-463.91360666	-464.2880554199219	$C_{x}H_{y}S$	6
rh-48S2-a	-406.02329756	-407.2746276855469	$C_{x}H_{y}S$	6
cd-48S2-a	-106.17197898	-107.296142578125	$C_{x}H_{y}S$	6
ru-36S1-a	-478.73390498	-481.18023681640625	$C_{x}H_{y}S$	6
rh-26S2-a	-379.41162869	-380.4921875	$C_{x}H_{y}S$	6
ir-48S3-a	-480.49912831	-481.0500183105469	$C_{x}H_{y}S$	6
os-12S1-a	-541.13923722	-544.20263671875	$C_{x}H_{y}S$	6
au-4aS4-a	-229.06461564	-230.10858154296875	$C_{x}H_{y}S$	6
ni-12S1-a	-272.98053935	-272.47235107421875	$C_{x}H_{y}S$	6
26S2	-44.25900363	-44.440277099609375	$C_{x}H_{y}S$	6
zn-38S3-a	-115.23645209	-115.79225158691406	$C_{x}H_{y}S$	6
ir-4aS3-a	-487.05541631	-487.6751708984375	$C_{x}H_{y}S$	6
cu-12S1-a	-192.49232264	-192.9977264404297	$C_{x}H_{y}S$	6
ru-36S2-a	-478.82010219	-481.0950012207031	$C_{x}H_{y}S$	6
pd-4aS1-a	-320.21256132	-320.67926025390625	$C_{x}H_{y}S$	6
4aS6	-77.46949802	-77.91300201416016	$C_{x}H_{y}S$	6
co-4aS2-a	-406.48257961	-406.488525390625	$C_{x}H_{y}S$	6
pt-26S2-a	-328.56466424	-329.8884582519531	$C_{x}H_{y}S$	6
co-4aS1-a	-406.43198616	-406.0057373046875	$C_{x}H_{y}S$	6
ag-12S1-a	-145.69047341	-146.30201721191406	$C_{x}H_{y}S$	6
zn-38S1-a	-115.16688511	-116.03729248046875	$C_{x}H_{y}S$	6
fe-26S2-a	-426.85808246	-428.4583740234375	$C_{x}H_{y}S$	6
au-38S1-a	-212.34823487	-213.2866668701172	$C_{x}H_{y}S$	6
ag-48S2-a	-195.60925187	-196.51885986328125	$C_{x}H_{y}S$	6
ir-4aS1-a	-487.06374806	-487.6888732910156	$C_{x}H_{y}S$	6
ni-48S3-a	-323.00267972	-322.6856384277344	$C_{x}H_{y}S$	6
ir-4aS2-a	-487.06255797	-487.754638671875	$C_{x}H_{y}S$	6
cu-38S1-a	-233.07772449	-233.97842407226562	$C_{x}H_{y}S$	6
rh-4aS4-a	-412.69875988	-414.1433410644531	$C_{x}H_{y}S$	6
pd-4826-a	-321.39898166	-321.8202209472656	$C_{x}H_{y}O_{(2,3)}$	6
ag-3622-a	-188.38894773	-188.99008178710938	$C_{x}H_{y}O_{(2,3)}$	6
rh-4823-a	-413.65426946	-415.1700439453125	$C_{x}H_{y}O_{(2,3)}$	6
fe-4824-a	-461.26325436	-464.5168762207031	$C_{x}H_{y}O_{(2,3)}$	6
pt-4831-a	-369.99116864	-371.58050537109375	$C_{x}H_{y}O_{(2,3)}$	6
fe-4832-a	-468.46942922	-471.305908203125	$C_{x}H_{y}O_{(2,3)}$	6
co-4831-a	-414.93354351	-414.4950866699219	$C_{x}H_{y}O_{(2,3)}$	6
cd-3632-a	-105.76361057	-106.40450286865234	$C_{x}H_{y}O_{(2,3)}$	6
co-2421-a	-374.65070537	-374.70947265625	$C_{x}H_{y}O_{(2,3)}$	6
co-4826-a	-407.56904036	-408.07586669921875	$C_{x}H_{y}O_{(2,3)}$	6
ni-4825-a	-331.16914432	-331.2057189941406	$C_{x}H_{y}O_{(2,3)}$	6
ir-2422-a	-454.56055878	-455.1588134765625	$C_{x}H_{y}O_{(2,3)}$	6
fe-3621-a	-445.33194774	-449.7154846191406	$C_{x}H_{y}O_{(2,3)}$	6
ru-4821-a	-503.49239674	-505.9389953613281	$C_{x}H_{y}O_{(2,3)}$	6
cd-4826-a	-115.90282312	-116.48937225341797	$C_{x}H_{y}O_{(2,3)}$	6
zn-4825-a	-133.84600117	-134.50392150878906	$C_{x}H_{y}O_{(2,3)}$	6
co-3622-a	-390.88632306	-390.6911315917969	$C_{x}H_{y}O_{(2,3)}$	6
ir-3631-a	-478.78130529	-478.6080627441406	$C_{x}H_{y}O_{(2,3)}$	6
cd-2431-a	-89.53441994	-90.25867462158203	$C_{x}H_{y}O_{(2,3)}$	6
ru-3623-a	-486.63526938	-489.017333984375	$C_{x}H_{y}O_{(2,3)}$	6
cu-3622-a	-234.51792789	-235.23251342773438	$C_{x}H_{y}O_{(2,3)}$	6
au-4825-a	-230.81958974	-231.7244415283203	$C_{x}H_{y}O_{(2,3)}$	6
os-3632-a	-588.57448169	-591.9052734375	$C_{x}H_{y}O_{(2,3)}$	6
ni-2421-a	-298.0002783	-296.8824157714844	$C_{x}H_{y}O_{(2,3)}$	6
os-3623-a	-582.26844364	-585.364990234375	$C_{x}H_{y}O_{(2,3)}$	6
cd-3621-a	-99.53838849	-100.15377807617188	$C_{x}H_{y}O_{(2,3)}$	6
rh-3622-a	-396.98473271	-398.5086364746094	$C_{x}H_{y}O_{(2,3)}$	6
ru-4831-a	-510.5579605	-512.9974365234375	$C_{x}H_{y}O_{(2,3)}$	6
cd-2422-a	-82.30669322	-82.97590637207031	$C_{x}H_{y}O_{(2,3)}$	6
zn-4831-a	-140.86182764	-141.50640869140625	$C_{x}H_{y}O_{(2,3)}$	6
cu-4824-a	-251.31109462	-252.11399841308594	$C_{x}H_{y}O_{(2,3)}$	6
3623	-62.96965736	-63.15794372558594	$C_{x}H_{y}O_{(2,3)}$	6
ni-2422-a	-297.39505038	-297.4352111816406	$C_{x}H_{y}O_{(2,3)}$	6
ni-4833-a	-337.57011788	-337.8830261230469	$C_{x}H_{y}O_{(2,3)}$	6
cu-4822-a	-251.57943758	-252.17111206054688	$C_{x}H_{y}O_{(2,3)}$	6
rh-4832-a	-420.97136368	-422.43499755859375	$C_{x}H_{y}O_{(2,3)}$	6
cu-4831-a	-258.56930939	-259.1287841796875	$C_{x}H_{y}O_{(2,3)}$	6
cu-1231-a	-208.95298708	-209.29776000976562	$C_{x}H_{y}O_{(2,3)}$	6
ag-4833-a	-211.8362078	-212.4750213623047	$C_{x}H_{y}O_{(2,3)}$	6
ag-1231-a	-162.76284213	-163.06512451171875	$C_{x}H_{y}O_{(2,3)}$	6
pd-2422-a	-287.71877111	-288.0914001464844	$C_{x}H_{y}O_{(2,3)}$	6
ir-2431-a	-461.6623481	-461.6489562988281	$C_{x}H_{y}O_{(2,3)}$	6
ag-3623-a	-188.59723256	-189.1046905517578	$C_{x}H_{y}O_{(2,3)}$	6
cu-2421-a	-218.31443122	-219.03016662597656	$C_{x}H_{y}O_{(2,3)}$	6
au-3632-a	-220.54616829	-221.35775756835938	$C_{x}H_{y}O_{(2,3)}$	6
os-4833-a	-605.14865929	-608.078125	$C_{x}H_{y}O_{(2,3)}$	6
rh-2421-a	-380.72970904	-382.2093811035156	$C_{x}H_{y}O_{(2,3)}$	6
au-2421-a	-197.64022821	-198.22776794433594	$C_{x}H_{y}O_{(2,3)}$	6
ni-4832-a	-338.17348197	-339.2202453613281	$C_{x}H_{y}O_{(2,3)}$	6
cu-3632-a	-241.2377487	-241.8804931640625	$C_{x}H_{y}O_{(2,3)}$	6
fe-4831-a	-468.6041441	-468.8116760253906	$C_{x}H_{y}O_{(2,3)}$	6
fe-4821-a	-461.56988118	-463.4244384765625	$C_{x}H_{y}O_{(2,3)}$	6
pd-3631-a	-311.84392631	-312.33270263671875	$C_{x}H_{y}O_{(2,3)}$	6
cd-4822-a	-116.1317448	-116.5138168334961	$C_{x}H_{y}O_{(2,3)}$	6
zn-3621-a	-117.36712134	-117.85659790039062	$C_{x}H_{y}O_{(2,3)}$	6
pt-2431-a	-336.35849359	-337.81561279296875	$C_{x}H_{y}O_{(2,3)}$	6
pt-2421-a	-329.69259548	-331.3631286621094	$C_{x}H_{y}O_{(2,3)}$	6
cu-37Y1-a	-238.37286542	-239.50645446777344	Oximes	6
cu-37Y2-a	-238.70254347	-239.5967254638672	Oximes	6
ir-49Y3-a	-491.89098997	-493.5615234375	Oximes	6
ag-49Y2-a	-209.02282864	-209.7967529296875	Oximes	6
pd-37Y1-a	-308.42741984	-309.4480285644531	Oximes	6
fe-37Y2-a	-448.79086627	-449.2958984375	Oximes	6
ni-49Y6-a	-335.16451906	-335.64813232421875	Oximes	6
cu-49Y5-a	-255.25692495	-256.4122314453125	Oximes	6
os-37Y1-a	-586.12495942	-590.7066040039062	Oximes	6
cd-49Y1-a	-119.68021822	-120.47755432128906	Oximes	6
ag-37Y2-a	-192.38587425	-193.1505889892578	Oximes	6
cd-25Y1-a	-86.38373673	-87.27678680419922	Oximes	6
pd-49Y1-a	-325.71535575	-326.1192626953125	Oximes	6
ru-37Y1-a	-490.6050715	-492.9644470214844	Oximes	6
fe-37Y3-a	-448.97908976	-450.90032958984375	Oximes	6
cu-49Y3-a	-255.04084436	-256.254638671875	Oximes	6
au-49Y6-a	-234.59121783	-235.69058227539062	Oximes	6
ru-49Y2-a	-507.44284746	-510.1308288574219	Oximes	6
ni-25Y1-a	-301.93314491	-302.00860595703125	Oximes	6
cd-49Y2-a	-119.56859995	-120.70249938964844	Oximes	6
pt-25Y1-a	-333.88719059	-335.3138122558594	Oximes	6
rh-25Y2-a	-384.66854622	-385.7495422363281	Oximes	6
cu-25Y2-a	-222.10787148	-222.9833984375	Oximes	6
pt-49Y6-a	-366.88339461	-368.733642578125	Oximes	6
ag-49Y4-a	-209.03168061	-210.02496337890625	Oximes	6
ni-37Y1-a	-318.15109607	-318.9098205566406	Oximes	6
ni-49Y4-a	-335.2108964	-335.3463439941406	Oximes	6
fe-25Y2-a	-432.19930072	-434.16876220703125	Oximes	6
37Y1	-66.52941973	-67.09331512451172	Oximes	6
ni-25Y2-a	-301.87694905	-301.9604797363281	Oximes	6
fe-49Y6-a	-465.53607921	-467.5815734863281	Oximes	6
rh-49Y4-a	-417.98511077	-419.3081970214844	Oximes	6
rh-49Y3-a	-417.7155471	-419.67694091796875	Oximes	6
ag-49Y6-a	-209.13922061	-209.95596313476562	Oximes	6
pt-49Y4-a	-366.97184529	-368.739501953125	Oximes	6
ir-49Y1-a	-492.55776132	-493.3583679199219	Oximes	6
ru-25X2-a	-476.09537113	-472.2550964355469	Amides	1
os-13X1-a	-554.63176549	-551.1565551757812	Amides	1
os-49X5-a	-604.41793974	-602.2052612304688	Amides	1
co-37X4-a	-396.677021	-395.736083984375	Amides	1
cu-49X3-a	-257.42995845	-257.590087890625	Amides	1
fe-49X5-a	-467.13460989	-466.0937805175781	Amides	1
49X4	-85.34712626	-85.072021484375	Amides	1
os-37X1-a	-587.82561665	-585.0677490234375	Amides	1
ru-25X1-a	-475.35791513	-471.8462829589844	Amides	1
49X3	-85.39278571	-85.14192199707031	Amides	1
49X6	-85.18458992	-84.9495620727539	Amides	1
au-49X2-a	-236.22259344	-236.05076599121094	Amides	1
cu-37X2-a	-240.73972515	-240.99368286132812	Amides	1
co-25X1-a	-380.09079517	-378.6915283203125	Amides	1
os-49X4-a	-604.93549734	-602.2645874023438	Amides	1
ni-25X1-a	-303.13606212	-301.85821533203125	Amides	1
ni-37X2-a	-320.46014914	-318.9872741699219	Amides	1
cu-37X1-a	-240.2825304	-240.69032287597656	Amides	1
49X7	-85.12457339	-84.87797546386719	Amides	1
zn-25X1-a	-105.87840055	-106.0807876586914	Amides	1
co-37X2-a	-397.16246324	-395.7340087890625	Amides	1
ir-13X1-a	-443.93503437	-440.4279479980469	Amides	1
13X1	-35.32056159	-35.124122619628906	Amides	1
ir-49X4-a	-494.2106125	-490.8374938964844	Amides	1
cu-49X8-a	-256.8631449	-257.16937255859375	Amides	1
rh-25X2-a	-386.68266653	-385.1035461425781	Amides	1
au-49X1-a	-236.28065428	-236.0234832763672	Amides	1
rh-49X6-a	-419.84359492	-417.7980041503906	Amides	1
os-49X1-a	-604.58305445	-601.8033447265625	Amides	1
au-37X2-a	-219.94037998	-219.7494659423828	Amides	1
ir-25X1-a	-460.36909794	-457.1390686035156	Amides	1
pd-49X6-a	-327.18114937	-326.04034423828125	Amides	1
zn-37X1-a	-122.59104353	-122.76239013671875	Amides	1
zn-49X4-a	-139.6739205	-139.63380432128906	Amides	1
au-25X2-a	-203.32463821	-203.05645751953125	Amides	1
zn-37X2-a	-123.02551592	-122.99165344238281	Amides	1
pt-49X3-a	-368.95945766	-367.9301452636719	Amides	1
rh-25X1-a	-386.02344612	-384.2806701660156	Amides	1
cd-37X1-a	-104.75058765	-104.45850372314453	Amides	1
pd-49X8-a	-326.90376122	-327.8013610839844	Amides	1
ni-49X5-a	-336.41222164	-334.9220886230469	Amides	1
cu-25X1-a	-223.44141097	-224.51844787597656	Amides	1
ru-49X2-a	-508.85493954	-505.0550842285156	Amides	1
rh-37X3-a	-402.59776636	-400.7464599609375	Amides	1
pd-37X3-a	-310.11123439	-309.0284423828125	Amides	1
ru-26Z4-a	-480.80566153	-477.9248046875	Amidines	1
cu-4aZg-a	-261.94387858	-262.3979797363281	Amidines	1
rh-38Z8-a	-408.17372862	-406.4465637207031	Amidines	1
ag-38Z5-a	-199.29313324	-198.9916534423828	Amidines	1
4aZj	-89.53796066	-89.55693054199219	Amidines	1
pt-38Z7-a	-357.0563948	-356.0682067871094	Amidines	1
4aZ9	-89.936183	-89.85308074951172	Amidines	1
ir-4aZd-a	-499.13561107	-495.406005859375	Amidines	1
au-4aZi-a	-241.05418941	-240.8058624267578	Amidines	1
4aZ3	-90.18966138	-90.09089660644531	Amidines	1
cu-26Z3-a	-228.49935991	-228.9957275390625	Amidines	1
os-4aZ7-a	-609.57896068	-606.4863891601562	Amidines	1
cd-38Za-a	-109.38776176	-109.04410552978516	Amidines	1
os-4aZc-a	-609.7524147	-607.10693359375	Amidines	1
zn-38Z1-a	-127.81859649	-127.86693572998047	Amidines	1
zn-4aZj-a	-144.26522776	-144.406982421875	Amidines	1
co-38Z2-a	-402.47697551	-401.0559387207031	Amidines	1
ag-26Z3-a	-182.29036962	-181.8930206298828	Amidines	1
au-4aZb-a	-241.4010329	-241.28424072265625	Amidines	1
fe-4aZg-a	-472.05839543	-470.098876953125	Amidines	1
cd-4aZh-a	-126.22999272	-125.87179565429688	Amidines	1
zn-4aZo-a	-143.19316934	-143.31822204589844	Amidines	1
zn-4aZg-a	-144.09726934	-144.0675048828125	Amidines	1
zn-4aZb-a	-144.42717261	-144.4826202392578	Amidines	1
zn-4aZc-a	-144.3644837	-144.1454620361328	Amidines	1
ru-4aZc-a	-514.04960827	-510.1620178222656	Amidines	1
rh-4aZ5-a	-425.03923908	-422.819091796875	Amidines	1
ru-38Z8-a	-497.55961006	-493.66632080078125	Amidines	1
pd-4aZd-a	-332.18538884	-331.1332092285156	Amidines	1
cd-4aZ6-a	-126.19694672	-126.00040435791016	Amidines	1
pd-4aZ3-a	-332.82840893	-331.6927795410156	Amidines	1
os-4aZ6-a	-609.62420759	-606.9038696289062	Amidines	1
os-4aZg-a	-609.74070111	-606.6160278320312	Amidines	1
os-26Z4-a	-576.57551975	-571.622314453125	Amidines	1
cu-4aZl-a	-261.32176068	-261.91259765625	Amidines	1
rh-14Z1-a	-374.97305455	-373.6283874511719	Amidines	1
ni-26Z2-a	-309.28046033	-307.8324279785156	Amidines	1
fe-38Z3-a	-456.08669424	-453.908935546875	Amidines	1
38Z1	-73.16804246	-73.21255493164062	Amidines	1
cd-4aZi-a	-126.05717382	-125.88526916503906	Amidines	1
zn-4aZ3-a	-144.78973656	-144.66983032226562	Amidines	1
ir-14Z1-a	-449.02281618	-446.30743408203125	Amidines	1
os-38Z8-a	-593.33649218	-590.384033203125	Amidines	1
ru-4aZg-a	-513.98125707	-510.02532958984375	Amidines	1
co-38Z6-a	-401.93677868	-400.75994873046875	Amidines	1
cd-26Z2-a	-93.53562501	-93.11860656738281	Amidines	1
zn-38Z4-a	-126.75972782	-126.57362365722656	Amidines	1
au-38Z2-a	-225.17543947	-224.95362854003906	Amidines	1
pd-4aZ7-a	-332.094073	-330.91717529296875	Amidines	1
ru-26Z1-a	-481.11979352	-477.1085205078125	Amidines	1
4aZ2	-89.77371337	-89.77645874023438	Amidines	1
pd-4aZh-a	-332.34173697	-331.0630187988281	Amidines	1
ag-14Z1-a	-166.20000614	-166.39999389648438	Amidines	1
fe-26Z3-a	-438.85286207	-437.68402099609375	Amidines	1
ir-4aZl-a	-498.3236369	-494.8398742675781	Amidines	1
os-4aZi-a	-609.71781853	-606.560546875	Amidines	1
ir-4aZj-a	-499.29901827	-495.6669616699219	Amidines	1
os-4aZ4-a	-610.60407579	-607.4283447265625	Amidines	1
cd-4aZ7-a	-126.20030708	-125.80024719238281	Amidines	1
ni-38Z9-a	-325.03449406	-323.3247985839844	Amidines	1
au-38Z3-a	-224.7951406	-224.62283325195312	Amidines	1
zn-4aZk-a	-144.08674827	-144.06903076171875	Amidines	1
ru-4aZ7-a	-514.41483636	-510.272705078125	Amidines	1
ag-4aZk-a	-215.56729481	-214.9724884033203	Amidines	1
ni-26Z4-a	-308.38701396	-307.1298522949219	Amidines	1
au-4aZk-a	-241.08961012	-240.7904815673828	Amidines	1
co-4aZi-a	-418.25712374	-412.84619140625	Amidines	1
rh-4aZ7-a	-424.54788957	-422.59649658203125	Amidines	1
ir-4aZ6-a	-498.95373717	-495.1900634765625	Amidines	1
cd-38Z3-a	-109.84853998	-109.42063903808594	Amidines	1
ni-38Z4-a	-325.47657594	-323.80682373046875	Amidines	1
ag-4aZh-a	-215.65744216	-215.0187225341797	Amidines	1
co-38Z3-a	-402.12988999	-399.0670166015625	Amidines	1
rh-38Z7-a	-407.9096318	-406.08526611328125	Amidines	1
pd-38Z1-a	-315.81738815	-314.6214599609375	Amidines	1
ru-14Z1-a	-464.76264491	-460.86297607421875	Amidines	1
pd-4aZ2-a	-332.63148027	-331.4825744628906	Amidines	1
co-4aZk-a	-418.37484369	-416.86114501953125	Amidines	1
ag-26Z1-a	-182.5940164	-182.15028381347656	Amidines	1
ni-4aZ9-a	-341.88266708	-340.6058654785156	Amidines	1
cd-4aZ9-a	-126.37192172	-126.31326293945312	Amidines	1
rh-38Z3-a	-408.36575188	-406.401611328125	Amidines	1
cd-38Z8-a	-109.78714305	-109.44418334960938	Amidines	1
co-4aZe-a	-418.47330427	-417.2658386230469	Amidines	1
fe-4aZ1-a	-472.80051962	-469.7958068847656	Amidines	1
os-38Z9-a	-593.30773001	-589.8642578125	Amidines	1
co-4aZn-a	-418.47796512	-416.9208068847656	Amidines	1
ni-4aZk-a	-341.55316996	-340.20123291015625	Amidines	1
cd-4aZl-a	-125.73646904	-125.55787658691406	Amidines	1
zn-26Z1-a	-111.10529415	-110.99356079101562	Amidines	1
os-38Z4-a	-593.92350906	-590.5270385742188	Amidines	1
ru-4aZ8-a	-514.21775677	-510.16070556640625	Amidines	1
zn-4aZ8-a	-144.32857137	-144.2748565673828	Amidines	1
cu-4aZi-a	-261.8502725	-262.21209716796875	Amidines	1
rh-4aZc-a	-424.77724646	-422.8315734863281	Amidines	1
fe-38Z7-a	-455.68062086	-453.7659606933594	Amidines	1
4aZh	-89.44856733	-89.36260986328125	Amidines	1
ru-38Za-a	-497.18744564	-493.19390869140625	Amidines	1
ni-4aZ2-a	-342.27085984	-340.7306213378906	Amidines	1
ru-38Z9-a	-497.44514161	-492.9783020019531	Amidines	1
cd-26Z1-a	-93.12879276	-92.81045532226562	Amidines	1
cd-4aZ1-a	-126.56545011	-126.31670379638672	Amidines	1
zn-14Z1-a	-94.70050525	-94.6823501586914	Amidines	1
cu-38Z6-a	-245.44415083	-246.28836059570312	Amidines	1
ag-38Z2-a	-199.64190104	-199.12586975097656	Amidines	1
ag-4aZ3-a	-216.29566788	-215.65542602539062	Amidines	1
au-4aZg-a	-241.14854257	-241.0672149658203	Amidines	1
cu-26Z4-a	-228.7465799	-229.12265014648438	Amidines	1
4aZd	-89.53895482	-89.59939575195312	Amidines	1
ir-4aZk-a	-498.71943681	-495.1963806152344	Amidines	1
fe-4aZo-a	-471.76473094	-470.3046875	Amidines	1
co-4aZm-a	-417.9462557	-416.7391052246094	Amidines	1
cu-4aZj-a	-262.05990004	-262.54315185546875	Amidines	1
pd-38Z4-a	-315.65858485	-314.40704345703125	Amidines	1
ni-14Z1-a	-292.3866089	-291.1383972167969	Amidines	1
os-4aZl-a	-610.00949024	-606.8883056640625	Amidines	1
pt-4aZ9-a	-373.53660667	-372.7919921875	Amidines	1
ir-45N1-a	-472.06028536	-469.6552734375	Aromatics	1
co-7801-a	-422.17322508	-418.9950866699219	Aromatics	1
ni-44S1-a	-307.13236076	-308.1279296875	Aromatics	1
ni-8a01-a	-362.23596127	-357.66265869140625	Aromatics	1
zn-45N1-b	-116.65318196	-116.51912689208984	Aromatics	1
pd-67N1-a	-331.80038992	-331.7159118652344	Aromatics	1
ir-8a01-b	-519.62265405	-517.9689331054688	Aromatics	1
pd-66S1-b	-323.52700016	-322.2543029785156	Aromatics	1
fe-4411-a	-439.47609353	-437.7401123046875	Aromatics	1
rh-44S1-b	-390.1119919	-387.51226806640625	Aromatics	1
pd-8a02-a	-352.72332801	-353.30767822265625	Aromatics	1
au-8a02-b	-260.96746273	-260.7024841308594	Aromatics	1
ir-4411-b	-466.22771502	-463.738525390625	Aromatics	1
cd-5601-b	-102.55002331	-103.30721282958984	Aromatics	1
cd-6601-a	-112.42525826	-113.93231201171875	Aromatics	1
os-67N1-a	-609.53437935	-604.9562377929688	Aromatics	1
os-6611-a	-603.59264947	-602.6837158203125	Aromatics	1
pt-67N1-b	-372.86640826	-371.9581604003906	Aromatics	1
zn-8a03-a	-163.86483683	-163.73712158203125	Aromatics	1
pd-4411-b	-299.31698623	-299.25311279296875	Aromatics	1
pt-67N1-a	-373.01657474	-371.80438232421875	Aromatics	1
co-8a02-b	-438.75822178	-437.721923828125	Aromatics	1
ru-6611-a	-507.97414072	-508.7410888671875	Aromatics	1
ag-8a02-a	-235.42975456	-234.87681579589844	Aromatics	1
zn-67N1-a	-142.7025722	-142.15631103515625	Aromatics	1
ag-45N1-a	-188.24770184	-187.50865173339844	Aromatics	1
co-45N1-a	-391.42610818	-389.7935485839844	Aromatics	1
cu-4411-a	-228.32128658	-228.80657958984375	Aromatics	1
pt-7801-b	-377.50534089	-376.3106384277344	Aromatics	1
ag-6601-b	-201.88789072	-201.30352783203125	Aromatics	1
au-6601-a	-227.30674793	-227.44497680664062	Aromatics	1
pd-45N1-b	-305.18558577	-305.06195068359375	Aromatics	1
cd-45N1-b	-98.79749096	-98.41776275634766	Aromatics	1
ni-45N1-b	-314.55568686	-312.9818420410156	Aromatics	1
cu-8a01-a	-281.52788721	-282.57635498046875	Aromatics	1
pt-66S1-a	-364.36764141	-363.8893737792969	Aromatics	1
pd-8a03-b	-352.84630637	-352.50146484375	Aromatics	1
zn-8a02-b	-163.89488076	-163.8297576904297	Aromatics	1
au-66S1-a	-231.44986521	-231.11141967773438	Aromatics	1
ag-8a01-b	-235.43022133	-236.18821716308594	Aromatics	1
cd-8a03-b	-146.03047394	-146.0709228515625	Aromatics	1
cd-4411-a	-92.80341791	-93.11112213134766	Aromatics	1
pt-8a02-b	-393.9435978	-394.0374450683594	Aromatics	1
rh-8a03-b	-445.39186139	-442.69000244140625	Aromatics	1
ni-8a03-b	-362.26814036	-361.53497314453125	Aromatics	1
au-8a03-a	-260.9237988	-261.2701416015625	Aromatics	1
ag-55N1-a	-197.16623318	-196.47320556640625	Aromatics	1
zn-5601-a	-120.39067484	-120.69169616699219	Aromatics	1
fe-67N1-a	-471.66487623	-470.01116943359375	Aromatics	1
os-6601-a	-596.83246844	-592.5720825195312	Aromatics	1
cu-45N1-a	-234.42633524	-235.2822265625	Aromatics	1
pd-67N1-b	-331.6131766	-330.1522521972656	Aromatics	1
fe-66S1-b	-463.53592473	-462.29974365234375	Aromatics	1
ru-5601-a	-491.38066841	-491.738525390625	Aromatics	1
zn-4411-b	-110.67797434	-110.54158020019531	Aromatics	1
pt-45N1-b	-346.8975351	-345.7809143066406	Aromatics	1
55N1	-71.34773032	-71.07635498046875	Aromatics	1
cd-66S1-a	-116.42018418	-116.11509704589844	Aromatics	1
au-4411-b	-207.7130716	-207.1129608154297	Aromatics	1
ru-66S1-b	-505.70786274	-501.4031982421875	Aromatics	1
rh-8a02-b	-445.42515436	-443.0998229980469	Aromatics	1
os-4411-a	-576.58252853	-574.8489990234375	Aromatics	1
zn-6601-a	-130.26915708	-130.34161376953125	Aromatics	1
rh-55N1-b	-407.12935774	-405.2093200683594	Aromatics	1
fe-8a03-a	-492.64959418	-490.70086669921875	Aromatics	1
rh-4411-a	-391.61220938	-389.6938781738281	Aromatics	1
os-67N1-b	-609.28967581	-604.8017578125	Aromatics	1
ir-8a03-a	-519.44689004	-516.7717895507812	Aromatics	1
rh-6611-b	-418.67221296	-415.95947265625	Aromatics	1
ru-44S1-a	-479.7337729	-479.372802734375	Aromatics	1
ir-67N1-b	-498.37277963	-494.3822937011719	Aromatics	1
pt-7801-a	-377.50423536	-376.35150146484375	Aromatics	1
co-4411-b	-385.47126569	-383.9307861328125	Aromatics	1
ni-6601-b	-328.71270047	-326.9678955078125	Aromatics	1
au-5601-b	-217.46448548	-217.8837127685547	Aromatics	1
ag-4411-a	-182.19321688	-181.5946502685547	Aromatics	1
zn-9801-a	-164.69958198	-164.9651641845703	Aromatics	1
pt-8611-a	-385.01822901	-383.4509582519531	Aromatics	1
au-9801-a	-261.79317891	-261.6395263671875	Aromatics	1
cu-86S2-a	-270.07211203	-270.2911376953125	Aromatics	1
pd-87N2-a	-349.7777329	-348.513427734375	Aromatics	1
cd-9802-a	-146.17959029	-146.39044189453125	Aromatics	1
os-86S1-a	-619.97528403	-616.6066284179688	Aromatics	1
fe-8611-a	-483.69523305	-482.9859619140625	Aromatics	1
cu-86S1-a	-270.27695147	-270.4344482421875	Aromatics	1
rh-86S1-a	-435.24616414	-432.2607727050781	Aromatics	1
os-9801-a	-631.82405575	-628.9526977539062	Aromatics	1
97N2	-115.09324116	-114.58766174316406	Aromatics	1
fe-87N1-a	-489.86110966	-487.6075439453125	Aromatics	1
pt-97N2-a	-399.85654381	-398.75860595703125	Aromatics	1
8611	-100.47243565	-99.91842651367188	Aromatics	1
ir-8612-a	-510.76641855	-506.1314697265625	Aromatics	1
rh-a801-a	-456.98317879	-454.2427978515625	Aromatics	1
au-8612-a	-251.31237671	-250.8204803466797	Aromatics	1
pt-8612-a	-385.22430734	-383.29742431640625	Aromatics	1
co-97N2-a	-445.36833255	-443.1130676269531	Aromatics	1
rh-9802-a	-447.02936461	-444.29534912109375	Aromatics	1
rh-86S2-a	-435.25751722	-432.27215576171875	Aromatics	1
ru-87N1-a	-531.88768841	-527.6522827148438	Aromatics	1
ru-97N2-a	-541.50247762	-537.36376953125	Aromatics	1
cu-8611-a	-272.44009183	-272.5284729003906	Aromatics	1
fe-87N2-a	-489.82600299	-487.85333251953125	Aromatics	1
co-87N1-a	-435.8462546	-433.7948913574219	Aromatics	1
9802	-109.49818197	-109.91340637207031	Aromatics	1
ir-9801-a	-521.21217882	-517.0479125976562	Aromatics	1
pd-a801-a	-364.11704362	-362.804443359375	Aromatics	1
zn-8611-a	-154.74323903	-154.57945251464844	Aromatics	1
ag-86S2-a	-223.69940855	-222.85028076171875	Aromatics	1
zn-a801-a	-174.22463164	-174.62863159179688	Aromatics	1
pd-37_3-a	-317.10229155	-316.0046691894531	Carbamates	1
co-25_1-a	-387.06244006	-385.8916015625	Carbamates	1
rh-37_4-a	-409.56840398	-407.7481384277344	Carbamates	1
ir-49_8-a	-500.17947921	-496.937255859375	Carbamates	1
ni-37_1-a	-327.36562896	-325.7510681152344	Carbamates	1
ru-37_2-a	-499.36808655	-495.5379943847656	Carbamates	1
ni-37_4-a	-326.68598986	-325.3184814453125	Carbamates	1
ag-49_1-a	-217.94041308	-217.3018035888672	Carbamates	1
rh-49_4-a	-426.69170873	-424.6741943359375	Carbamates	1
rh-37_3-a	-409.58439633	-407.7525329589844	Carbamates	1
ir-37_1-a	-484.50613272	-480.9569396972656	Carbamates	1
au-13_1-a	-193.49437289	-193.4230194091797	Carbamates	1
co-49_6-a	-420.05756971	-418.720947265625	Carbamates	1
49_3	-92.27569912	-92.08485412597656	Carbamates	1
pd-49_2-a	-334.04707272	-332.9928283691406	Carbamates	1
cu-49_6-a	-263.69773132	-264.2063903808594	Carbamates	1
co-37_3-a	-403.76641034	-402.1780090332031	Carbamates	1
co-37_4-a	-403.35363496	-402.23492431640625	Carbamates	1
co-49_2-a	-420.48277928	-415.86956787109375	Carbamates	1
au-49_3-a	-243.51740166	-243.24859619140625	Carbamates	1
au-37_4-a	-226.34526317	-226.2063751220703	Carbamates	1
pt-37_1-a	-358.81738674	-357.981689453125	Carbamates	1
fe-13_1-a	-424.47640939	-422.27899169921875	Carbamates	1
cd-13_1-a	-78.75429446	-78.39753723144531	Carbamates	1
ir-13_1-a	-451.09647117	-447.8314514160156	Carbamates	1
ru-49_7-a	-515.69910426	-511.82916259765625	Carbamates	1
au-49_6-a	-243.04877897	-242.8622589111328	Carbamates	1
co-49_7-a	-420.17294386	-418.9697265625	Carbamates	1
cu-13_1-a	-214.27110113	-215.16342163085938	Carbamates	1
os-37_3-a	-594.65530219	-592.3931274414062	Carbamates	1
zn-49_4-a	-146.45506871	-146.361572265625	Carbamates	1
os-49_5-a	-611.37306108	-609.0269165039062	Carbamates	1
cu-49_5-a	-263.79664664	-263.9244689941406	Carbamates	1
fe-49_7-a	-473.74365711	-471.6636047363281	Carbamates	1
ir-37_3-a	-483.88843153	-480.6724548339844	Carbamates	1
ni-49_4-a	-343.84290052	-342.2451171875	Carbamates	1
49_4	-92.11251617	-91.92620086669922	Carbamates	1
rh-49_2-a	-426.5031679	-424.696044921875	Carbamates	1
zn-49_3-a	-146.55077518	-146.46713256835938	Carbamates	1
ru-25_1-a	-482.56530585	-479.07965087890625	Carbamates	1
ag-37_2-a	-201.28924899	-200.7501220703125	Carbamates	1
cd-25_2-a	-95.16917581	-94.68989562988281	Carbamates	1
ni-49_1-a	-344.13975273	-342.4375915527344	Carbamates	1
rh-49_5-a	-426.29100381	-424.2754211425781	Carbamates	1
pt-49_7-a	-375.42453615	-374.303466796875	Carbamates	1
pd-3811-a	-304.97406868	-304.5714416503906	$C_{x}H_{y}O_{(0,1)}$	1
ru-2601-a	-463.79367318	-463.3747863769531	$C_{x}H_{y}O_{(0,1)}$	1
au-3401-a	-191.09591316	-191.29733276367188	$C_{x}H_{y}O_{(0,1)}$	1
4804	-65.52587845	-65.76050567626953	$C_{x}H_{y}O_{(0,1)}$	1
au-4802-a	-216.64480188	-216.79095458984375	$C_{x}H_{y}O_{(0,1)}$	1
co-4a01-a	-401.8026259	-400.6668701171875	$C_{x}H_{y}O_{(0,1)}$	1
pd-4801-a	-307.77150672	-307.0022277832031	$C_{x}H_{y}O_{(0,1)}$	1
cd-4a14-a	-116.75119385	-116.14901733398438	$C_{x}H_{y}O_{(0,1)}$	1
ni-3813-a	-315.23906989	-315.74005126953125	$C_{x}H_{y}O_{(0,1)}$	1
co-4801-a	-394.20233262	-391.0458679199219	$C_{x}H_{y}O_{(0,1)}$	1
ni-4a14-a	-331.99871063	-330.54083251953125	$C_{x}H_{y}O_{(0,1)}$	1
ru-3601-a	-473.11360577	-469.4302978515625	$C_{x}H_{y}O_{(0,1)}$	1
ru-3401-a	-465.63267946	-466.4378356933594	$C_{x}H_{y}O_{(0,1)}$	1
ru-4802-a	-489.55519794	-489.0809326171875	$C_{x}H_{y}O_{(0,1)}$	1
co-3811-a	-391.33067357	-390.6252136230469	$C_{x}H_{y}O_{(0,1)}$	1
ru-3813-a	-487.42355083	-485.3934020996094	$C_{x}H_{y}O_{(0,1)}$	1
os-2601-a	-559.37133525	-550.6233520507812	$C_{x}H_{y}O_{(0,1)}$	1
2612	-46.97414908	-46.76399230957031	$C_{x}H_{y}O_{(0,1)}$	1
fe-4601-a	-440.96606594	-439.6559143066406	$C_{x}H_{y}O_{(0,1)}$	1
4803	-65.4830872	-65.51902770996094	$C_{x}H_{y}O_{(0,1)}$	1
pd-4803-a	-307.79262292	-307.4021911621094	$C_{x}H_{y}O_{(0,1)}$	1
ir-4804-a	-474.63500752	-472.80877685546875	$C_{x}H_{y}O_{(0,1)}$	1
pt-3801-a	-340.24808926	-341.015380859375	$C_{x}H_{y}O_{(0,1)}$	1
au-2611-a	-197.46876739	-198.0955047607422	$C_{x}H_{y}O_{(0,1)}$	1
au-4804-a	-216.75895422	-217.19265747070312	$C_{x}H_{y}O_{(0,1)}$	1
ir-3801-a	-465.53262733	-464.0673522949219	$C_{x}H_{y}O_{(0,1)}$	1
os-2611-a	-565.25848972	-562.4410400390625	$C_{x}H_{y}O_{(0,1)}$	1
ni-2201-a	-276.81688062	-276.3752746582031	$C_{x}H_{y}O_{(0,1)}$	1
cu-1211-a	-193.90949478	-195.18844604492188	$C_{x}H_{y}O_{(0,1)}$	1
rh-2612-a	-381.28724353	-379.5254211425781	$C_{x}H_{y}O_{(0,1)}$	1
au-3811-a	-214.30668079	-214.41448974609375	$C_{x}H_{y}O_{(0,1)}$	1
cu-2401-a	-203.9209828	-204.7926025390625	$C_{x}H_{y}O_{(0,1)}$	1
zn-2611-a	-100.47991411	-100.4865493774414	$C_{x}H_{y}O_{(0,1)}$	1
pd-4a02-a	-315.48674215	-315.9915466308594	$C_{x}H_{y}O_{(0,1)}$	1
ag-4a14-a	-206.13957931	-205.38438415527344	$C_{x}H_{y}O_{(0,1)}$	1
ir-4602-a	-467.29336264	-464.6124572753906	$C_{x}H_{y}O_{(0,1)}$	1
co-3601-a	-377.46420891	-375.7930908203125	$C_{x}H_{y}O_{(0,1)}$	1
cu-2601-a	-212.1160879	-213.96023559570312	$C_{x}H_{y}O_{(0,1)}$	1
pt-3401-a	-325.20676668	-323.96063232421875	$C_{x}H_{y}O_{(0,1)}$	1
co-2611-a	-374.39163055	-373.17083740234375	$C_{x}H_{y}O_{(0,1)}$	1
cu-3812-a	-235.44404944	-236.4934844970703	$C_{x}H_{y}O_{(0,1)}$	1
ag-3401-a	-165.44190207	-164.7718963623047	$C_{x}H_{y}O_{(0,1)}$	1
au-4811-b	-223.74480195	-223.73382568359375	$C_{x}H_{y}O_{(0,1)}$	1
ag-2612-a	-172.6224858	-172.198974609375	$C_{x}H_{y}O_{(0,1)}$	1
os-4602-a	-578.24180513	-577.4375	$C_{x}H_{y}O_{(0,1)}$	1
pt-4803-a	-349.33188537	-348.9235534667969	$C_{x}H_{y}O_{(0,1)}$	1
ni-2411-a	-290.95216361	-290.2458801269531	$C_{x}H_{y}O_{(0,1)}$	1
cu-3813-a	-235.57434436	-235.94241333007812	$C_{x}H_{y}O_{(0,1)}$	1
ir-2401-a	-441.26077482	-439.6361083984375	$C_{x}H_{y}O_{(0,1)}$	1
pt-2201-a	-306.73288327	-307.0723876953125	$C_{x}H_{y}O_{(0,1)}$	1
zn-3801-a	-111.21370887	-111.63111114501953	$C_{x}H_{y}O_{(0,1)}$	1
fe-2401-a	-414.59509186	-416.9684753417969	$C_{x}H_{y}O_{(0,1)}$	1
au-3812-a	-214.67200432	-214.76519775390625	$C_{x}H_{y}O_{(0,1)}$	1
pd-3401-a	-283.53412058	-283.7130432128906	$C_{x}H_{y}O_{(0,1)}$	1
co-3401-a	-370.27605055	-368.84295654296875	$C_{x}H_{y}O_{(0,1)}$	1
3812	-63.57071894	-63.396663665771484	$C_{x}H_{y}O_{(0,1)}$	1
rh-4802-a	-400.33440717	-400.9547424316406	$C_{x}H_{y}O_{(0,1)}$	1
ag-4804-a	-191.24694712	-191.56924438476562	$C_{x}H_{y}O_{(0,1)}$	1
ir-4a02-a	-482.16301338	-480.9676208496094	$C_{x}H_{y}O_{(0,1)}$	1
ag-4803-a	-191.12154362	-190.84811401367188	$C_{x}H_{y}O_{(0,1)}$	1
os-3401-a	-561.51922575	-555.1309204101562	$C_{x}H_{y}O_{(0,1)}$	1
fe-4801-a	-447.84769099	-444.98162841796875	$C_{x}H_{y}O_{(0,1)}$	1
fe-4a13-a	-462.16454055	-460.479248046875	$C_{x}H_{y}O_{(0,1)}$	1
ir-4a14-a	-489.15908095	-485.86151123046875	$C_{x}H_{y}O_{(0,1)}$	1
pd-2611-a	-288.05091603	-288.7254943847656	$C_{x}H_{y}O_{(0,1)}$	1
ir-4811-b	-481.38800265	-478.1810607910156	$C_{x}H_{y}O_{(0,1)}$	1
cu-4602-a	-229.36463133	-230.0204315185547	$C_{x}H_{y}O_{(0,1)}$	1
os-4a02-a	-592.65839134	-586.9913330078125	$C_{x}H_{y}O_{(0,1)}$	1
ag-2401-a	-157.62548543	-157.68711853027344	$C_{x}H_{y}O_{(0,1)}$	1
pt-3601-a	-332.66198644	-333.8619689941406	$C_{x}H_{y}O_{(0,1)}$	1
zn-4811-b	-126.80554197	-126.98912048339844	$C_{x}H_{y}O_{(0,1)}$	1
pt-4801-a	-349.2780428	-348.6546325683594	$C_{x}H_{y}O_{(0,1)}$	1
ag-3812-a	-189.23369437	-189.82717895507812	$C_{x}H_{y}O_{(0,1)}$	1
au-3611-b	-207.10400185	-207.1341094970703	$C_{x}H_{y}O_{(0,1)}$	1
au-2201-a	-173.91241442	-173.97169494628906	$C_{x}H_{y}O_{(0,1)}$	1
co-4a12-a	-408.62535609	-407.05523681640625	$C_{x}H_{y}O_{(0,1)}$	1
zn-4a12-a	-134.56395999	-134.25779724121094	$C_{x}H_{y}O_{(0,1)}$	1
pd-4a12-a	-322.30656291	-321.1122131347656	$C_{x}H_{y}O_{(0,1)}$	1
ir-3611-a	-464.33857737	-461.3325500488281	$C_{x}H_{y}O_{(0,1)}$	1
fe-4a12-a	-462.1679251	-459.9418640136719	$C_{x}H_{y}O_{(0,1)}$	1
os-3611-a	-574.87699946	-572.92578125	$C_{x}H_{y}O_{(0,1)}$	1
zn-3611-a	-110.06326428	-109.99759674072266	$C_{x}H_{y}O_{(0,1)}$	1
co-4811-a	-400.5989546	-398.6953430175781	$C_{x}H_{y}O_{(0,1)}$	1
ir-4a12-a	-489.07955726	-485.57330322265625	$C_{x}H_{y}O_{(0,1)}$	1
co-3611-a	-383.9063528	-382.65301513671875	$C_{x}H_{y}O_{(0,1)}$	1
au-4811-a	-223.70226997	-223.29080200195312	$C_{x}H_{y}O_{(0,1)}$	1
au-4a11-a	-231.32463135	-231.19325256347656	$C_{x}H_{y}O_{(0,1)}$	1
os-4a11-a	-599.64774558	-593.5833740234375	$C_{x}H_{y}O_{(0,1)}$	1
ru-3611-a	-479.29498845	-475.7411804199219	$C_{x}H_{y}O_{(0,1)}$	1
fe-4811-a	-454.10853315	-453.3216247558594	$C_{x}H_{y}O_{(0,1)}$	1
ag-49Na-a	-203.33894397	-203.058349609375	$C_{x}H_{y}N$	1
fe-27N2-a	-434.24525824	-431.80059814453125	$C_{x}H_{y}N$	1
cu-37N4-a	-232.32409833	-232.50657653808594	$C_{x}H_{y}N$	1
ni-4bN4-a	-337.89268568	-336.20361328125	$C_{x}H_{y}N$	1
zn-15N1-a	-90.1409137	-90.22917175292969	$C_{x}H_{y}N$	1
fe-37N3-a	-443.00393398	-441.2663879394531	$C_{x}H_{y}N$	1
pt-4bN6-a	-369.47781209	-368.3074645996094	$C_{x}H_{y}N$	1
ir-49N8-a	-486.5340387	-482.8428955078125	$C_{x}H_{y}N$	1
rh-13N1-a	-362.42471153	-360.8042907714844	$C_{x}H_{y}N$	1
cd-37N4-a	-96.27557785	-95.79875183105469	$C_{x}H_{y}N$	1
ru-4bN7-a	-509.22003666	-505.6685791015625	$C_{x}H_{y}N$	1
ni-37N5-a	-313.30483138	-311.9501037597656	$C_{x}H_{y}N$	1
ir-39N1-a	-478.50362628	-474.79058837890625	$C_{x}H_{y}N$	1
cd-4bN2-a	-122.264592	-121.77685546875	$C_{x}H_{y}N$	1
au-49N1-a	-228.87857594	-228.69052124023438	$C_{x}H_{y}N$	1
cd-49N8-a	-113.7477973	-113.36869812011719	$C_{x}H_{y}N$	1
ir-25N1-a	-453.95864207	-450.1122741699219	$C_{x}H_{y}N$	1
fe-15N1-a	-417.88437643	-417.1387634277344	$C_{x}H_{y}N$	1
ni-4bN5-a	-337.33248794	-335.80950927734375	$C_{x}H_{y}N$	1
fe-49N5-a	-459.6266784	-458.08880615234375	$C_{x}H_{y}N$	1
zn-49N7-a	-131.77796618	-131.8482666015625	$C_{x}H_{y}N$	1
pd-39N3-a	-311.18548429	-310.1545104980469	$C_{x}H_{y}N$	1
cu-49N8-a	-249.30874676	-249.59341430664062	$C_{x}H_{y}N$	1
ru-49N7-a	-501.5189314	-497.6680603027344	$C_{x}H_{y}N$	1
ru-4bN3-a	-510.05464453	-505.94091796875	$C_{x}H_{y}N$	1
pd-49N5-a	-319.84888667	-318.9684753417969	$C_{x}H_{y}N$	1
cd-25N2-a	-80.35060754	-79.9719467163086	$C_{x}H_{y}N$	1
pt-39N4-a	-352.52952802	-351.4964294433594	$C_{x}H_{y}N$	1
rh-27N2-a	-387.02935344	-385.156494140625	$C_{x}H_{y}N$	1
cd-4bN3-a	-122.26412105	-121.74720001220703	$C_{x}H_{y}N$	1
pd-39N4-a	-310.94138729	-309.8689880371094	$C_{x}H_{y}N$	1
pt-37N2-a	-344.66428578	-343.7062072753906	$C_{x}H_{y}N$	1
37N1	-60.92004791	-60.83112335205078	$C_{x}H_{y}N$	1
zn-25N2-a	-98.28237289	-98.45559692382812	$C_{x}H_{y}N$	1
cd-37N5-a	-97.56368155	-97.11505126953125	$C_{x}H_{y}N$	1
ru-37N3-a	-485.01276514	-481.4989318847656	$C_{x}H_{y}N$	1
os-49N4-a	-597.08921895	-594.6633911132812	$C_{x}H_{y}N$	1
ir-4bN5-a	-494.68712275	-491.3362121582031	$C_{x}H_{y}N$	1
27N1	-52.38689862	-52.23880386352539	$C_{x}H_{y}N$	1
rh-37N5-a	-396.21777504	-394.4395446777344	$C_{x}H_{y}N$	1
os-49N2-a	-597.74362318	-594.3807983398438	$C_{x}H_{y}N$	1
os-27N1-a	-572.47500414	-569.4172973632812	$C_{x}H_{y}N$	1
zn-4bN4-a	-140.28121353	-140.17124938964844	$C_{x}H_{y}N$	1
ni-25N2-a	-295.93541962	-294.6618957519531	$C_{x}H_{y}N$	1
os-39N4-a	-588.43685399	-586.1982421875	$C_{x}H_{y}N$	1
cu-37N1-a	-233.13430746	-233.44346618652344	$C_{x}H_{y}N$	1
au-39N2-a	-220.55237016	-220.31336975097656	$C_{x}H_{y}N$	1
cu-37N3-a	-232.90428696	-233.383056640625	$C_{x}H_{y}N$	1
pd-49N8-a	-319.55089525	-318.47418212890625	$C_{x}H_{y}N$	1
ir-4bN1-a	-495.17319001	-491.3039855957031	$C_{x}H_{y}N$	1
ir-27N2-a	-461.50105305	-458.10980224609375	$C_{x}H_{y}N$	1
cu-15N1-a	-207.92531331	-208.3233642578125	$C_{x}H_{y}N$	1
ir-37N4-a	-470.4319332	-466.3036193847656	$C_{x}H_{y}N$	1
ru-49N6-a	-501.66916199	-497.76397705078125	$C_{x}H_{y}N$	1
cd-49N6-a	-113.8640934	-113.54248046875	$C_{x}H_{y}N$	1
co-27N1-a	-381.06842864	-379.2461242675781	$C_{x}H_{y}N$	1
pd-4bN2-a	-328.26243303	-327.04644775390625	$C_{x}H_{y}N$	1
zn-25N1-a	-98.21911159	-98.08304595947266	$C_{x}H_{y}N$	1
ag-25N2-a	-169.77348211	-169.44146728515625	$C_{x}H_{y}N$	1
37N4	-60.64633915	-60.72850036621094	$C_{x}H_{y}N$	1
pd-49N6-a	-319.87716903	-318.9238586425781	$C_{x}H_{y}N$	1
37N5	-61.16230378	-61.179725646972656	$C_{x}H_{y}N$	1
os-37N5-a	-581.33337607	-578.4277954101562	$C_{x}H_{y}N$	1
rh-39N3-a	-403.65049379	-401.7322082519531	$C_{x}H_{y}N$	1
co-25N1-a	-373.36088495	-372.229248046875	$C_{x}H_{y}N$	1
ni-49N5-a	-329.40893896	-328.1305236816406	$C_{x}H_{y}N$	1
ag-49N4-a	-203.14607817	-202.61158752441406	$C_{x}H_{y}N$	1
ir-49N4-a	-486.5166424	-483.12567138671875	$C_{x}H_{y}N$	1
ru-49N8-a	-501.37831637	-497.3680419921875	$C_{x}H_{y}N$	1
rh-37N4-a	-395.95539294	-393.73114013671875	$C_{x}H_{y}N$	1
os-15N1-a	-555.80207659	-552.9430541992188	$C_{x}H_{y}N$	1
rh-27N1-a	-387.34714742	-385.4365234375	$C_{x}H_{y}N$	1
fe-49N8-a	-460.30714743	-457.9062194824219	$C_{x}H_{y}N$	1
ir-49N3-a	-486.65500554	-483.0830993652344	$C_{x}H_{y}N$	1
ag-13N1-a	-153.2068647	-152.82582092285156	$C_{x}H_{y}N$	1
ni-39N2-a	-321.13947698	-319.8038024902344	$C_{x}H_{y}N$	1
zn-37N2-a	-114.97278346	-115.17391204833984	$C_{x}H_{y}N$	1
co-4bN7-a	-413.73100755	-412.8243713378906	$C_{x}H_{y}N$	1
rh-49N9-a	-412.84984551	-410.98272705078125	$C_{x}H_{y}N$	1
os-37N2-a	-580.61025816	-577.71875	$C_{x}H_{y}N$	1
ir-49N6-a	-486.82136312	-483.25341796875	$C_{x}H_{y}N$	1
zn-49N1-a	-131.88615159	-131.7666015625	$C_{x}H_{y}N$	1
pd-15N1-a	-278.11837202	-277.1924133300781	$C_{x}H_{y}N$	1
49N4	-77.29644224	-77.2143783569336	$C_{x}H_{y}N$	1
fe-37N2-a	-443.53346234	-442.8430480957031	$C_{x}H_{y}N$	1
co-39N3-a	-397.37203494	-396.5924072265625	$C_{x}H_{y}N$	1
zn-49N2-a	-131.96343431	-131.98330688476562	$C_{x}H_{y}N$	1
ag-49N3-a	-203.12611631	-202.57872009277344	$C_{x}H_{y}N$	1
pt-49N8-a	-361.20722745	-360.0406799316406	$C_{x}H_{y}N$	1
os-4bN4-a	-605.8256905	-603.0087280273438	$C_{x}H_{y}N$	1
pd-49Na-a	-319.89311846	-319.1419372558594	$C_{x}H_{y}N$	1
pd-4bN4-a	-328.36729746	-327.06134033203125	$C_{x}H_{y}N$	1
39N1	-68.9862017	-68.84883117675781	$C_{x}H_{y}N$	1
cu-4bN7-a	-257.28562203	-257.6988830566406	$C_{x}H_{y}N$	1
cd-37N2-a	-97.04014661	-96.94390869140625	$C_{x}H_{y}N$	1
os-4bN3-a	-605.84899468	-602.8194580078125	$C_{x}H_{y}N$	1
zn-48S3-a	-124.2348304	-124.46001434326172	$C_{x}H_{y}S$	1
au-36S1-a	-204.53459127	-204.44000244140625	$C_{x}H_{y}S$	1
cd-36S1-a	-89.51122683	-89.00726318359375	$C_{x}H_{y}S$	1
rh-4aS2-a	-412.66269162	-410.9292297363281	$C_{x}H_{y}S$	1
co-48S3-a	-399.74047351	-397.90374755859375	$C_{x}H_{y}S$	1
rh-4aS6-a	-412.74906175	-410.72149658203125	$C_{x}H_{y}S$	1
48S3	-69.49892096	-68.72612762451172	$C_{x}H_{y}S$	1
ru-24S1-a	-462.10655618	-457.9486389160156	$C_{x}H_{y}S$	1
ag-38S1-a	-186.79429761	-186.38902282714844	$C_{x}H_{y}S$	1
os-4aS3-a	-597.63135442	-594.3324584960938	$C_{x}H_{y}S$	1
cu-24S1-a	-209.16899118	-209.63525390625	$C_{x}H_{y}S$	1
cu-48S1-a	-242.42478788	-242.7056884765625	$C_{x}H_{y}S$	1
fe-14S1-a	-410.02781742	-407.7606201171875	$C_{x}H_{y}S$	1
pd-4aS4-a	-320.26211614	-319.1756591796875	$C_{x}H_{y}S$	1
pt-4aS1-a	-361.80726244	-360.7971496582031	$C_{x}H_{y}S$	1
pt-48S2-a	-354.93616313	-353.80865478515625	$C_{x}H_{y}S$	1
ni-38S3-a	-313.05458636	-311.6788330078125	$C_{x}H_{y}S$	1
cu-48S3-a	-242.46523109	-242.9872589111328	$C_{x}H_{y}S$	1
cd-14S1-a	-63.99583753	-63.71322250366211	$C_{x}H_{y}S$	1
ag-48S3-a	-195.62571663	-195.2550811767578	$C_{x}H_{y}S$	1
zn-4aS4-a	-131.87015304	-131.5537872314453	$C_{x}H_{y}S$	1
cu-36S1-a	-225.76244561	-226.14231872558594	$C_{x}H_{y}S$	1
zn-36S2-a	-107.67891789	-107.77677154541016	$C_{x}H_{y}S$	1
ru-48S1-a	-495.43146937	-491.1033935546875	$C_{x}H_{y}S$	1
cu-14S1-a	-199.74440748	-200.29977416992188	$C_{x}H_{y}S$	1
cd-24S1-a	-72.89409912	-72.22281646728516	$C_{x}H_{y}S$	1
rh-4aS1-a	-412.67029064	-410.81024169921875	$C_{x}H_{y}S$	1
pd-4aS2-a	-320.22085701	-319.3103332519531	$C_{x}H_{y}S$	1
rh-36S2-a	-389.53563938	-387.6018371582031	$C_{x}H_{y}S$	1
ni-38S1-a	-313.00070173	-311.60186767578125	$C_{x}H_{y}S$	1
4aS4	-77.6584738	-77.40431213378906	$C_{x}H_{y}S$	1
cd-48S1-a	-106.14272287	-105.56204223632812	$C_{x}H_{y}S$	1
au-48S3-a	-221.24176056	-221.3068084716797	$C_{x}H_{y}S$	1
pt-14S1-a	-311.74848069	-310.9139404296875	$C_{x}H_{y}S$	1
pt-4aS4-a	-361.83659896	-360.7669677734375	$C_{x}H_{y}S$	1
ni-36S2-a	-306.4284133	-305.0831604003906	$C_{x}H_{y}S$	1
fe-48S1-a	-453.4808669	-451.1598815917969	$C_{x}H_{y}S$	1
ir-4aS5-a	-487.07638929	-483.499755859375	$C_{x}H_{y}S$	1
cu-4aS3-a	-249.76683215	-250.22616577148438	$C_{x}H_{y}S$	1
fe-38S1-a	-443.33409254	-441.4245910644531	$C_{x}H_{y}S$	1
pt-12S1-a	-305.04372362	-304.07708740234375	$C_{x}H_{y}S$	1
co-48S2-a	-399.6359776	-397.0592041015625	$C_{x}H_{y}S$	1
48S1	-69.25889361	-68.62641906738281	$C_{x}H_{y}S$	1
ir-36S1-a	-463.73548338	-459.9093933105469	$C_{x}H_{y}S$	1
rh-26S1-a	-379.29427703	-377.57220458984375	$C_{x}H_{y}S$	1
cd-12S1-a	-56.28138427	-55.7535285949707	$C_{x}H_{y}S$	1
au-48S1-a	-221.19109441	-220.9919891357422	$C_{x}H_{y}S$	1
pt-48S3-a	-355.02141301	-354.05718994140625	$C_{x}H_{y}S$	1
au-4aS3-a	-229.05140398	-228.8577117919922	$C_{x}H_{y}S$	1
cu-4aS1-a	-249.74906026	-250.3067626953125	$C_{x}H_{y}S$	1
co-4aS5-a	-406.30598132	-405.05352783203125	$C_{x}H_{y}S$	1
pt-38S3-a	-345.21098828	-344.1159362792969	$C_{x}H_{y}S$	1
cu-4aS4-a	-249.78915625	-250.14871215820312	$C_{x}H_{y}S$	1
4aS5	-77.4709852	-77.40062713623047	$C_{x}H_{y}S$	1
pt-36S1-a	-338.26177766	-337.24493408203125	$C_{x}H_{y}S$	1
ni-38S2-a	-313.18384743	-311.6655578613281	$C_{x}H_{y}S$	1
ni-24S1-a	-289.70578948	-288.33380126953125	$C_{x}H_{y}S$	1
pt-4822-a	-362.98070365	-361.97540283203125	$C_{x}H_{y}O_{(2,3)}$	1
au-4826-a	-230.70350021	-230.50648498535156	$C_{x}H_{y}O_{(2,3)}$	1
4825	-79.68363659	-79.45702362060547	$C_{x}H_{y}O_{(2,3)}$	1
fe-4833-a	-467.87811564	-466.1544494628906	$C_{x}H_{y}O_{(2,3)}$	1
3622	-62.80445186	-62.490360260009766	$C_{x}H_{y}O_{(2,3)}$	1
pt-1231-a	-320.37120619	-319.53741455078125	$C_{x}H_{y}O_{(2,3)}$	1
au-3622-a	-213.85791992	-213.65330505371094	$C_{x}H_{y}O_{(2,3)}$	1
cu-3621-a	-234.98839069	-235.4659423828125	$C_{x}H_{y}O_{(2,3)}$	1
rh-4821-a	-414.12820648	-410.8249206542969	$C_{x}H_{y}O_{(2,3)}$	1
rh-3621-a	-397.39807836	-395.6950378417969	$C_{x}H_{y}O_{(2,3)}$	1
ru-4833-a	-509.80786674	-506.0594787597656	$C_{x}H_{y}O_{(2,3)}$	1
pd-4821-a	-321.65057943	-320.5909423828125	$C_{x}H_{y}O_{(2,3)}$	1
ag-4822-a	-205.46884759	-205.15550231933594	$C_{x}H_{y}O_{(2,3)}$	1
ni-4821-a	-331.32931733	-329.8088073730469	$C_{x}H_{y}O_{(2,3)}$	1
fe-3623-a	-444.99331493	-443.2706298828125	$C_{x}H_{y}O_{(2,3)}$	1
pd-4824-a	-321.29812035	-320.2843017578125	$C_{x}H_{y}O_{(2,3)}$	1
pd-4825-a	-321.49012836	-320.59942626953125	$C_{x}H_{y}O_{(2,3)}$	1
4833	-86.19637059	-86.0228042602539	$C_{x}H_{y}O_{(2,3)}$	1
pd-4831-a	-328.5493907	-327.42852783203125	$C_{x}H_{y}O_{(2,3)}$	1
zn-2431-a	-107.35631212	-107.57568359375	$C_{x}H_{y}O_{(2,3)}$	1
ru-3621-a	-486.84155276	-483.0718994140625	$C_{x}H_{y}O_{(2,3)}$	1
zn-3632-a	-123.58918363	-123.82766723632812	$C_{x}H_{y}O_{(2,3)}$	1
ag-2422-a	-171.61825482	-171.10336303710938	$C_{x}H_{y}O_{(2,3)}$	1
cu-4832-a	-258.5552123	-258.95684814453125	$C_{x}H_{y}O_{(2,3)}$	1
cu-3623-a	-234.75247004	-235.2316436767578	$C_{x}H_{y}O_{(2,3)}$	1
cd-4823-a	-115.72275243	-115.23442840576172	$C_{x}H_{y}O_{(2,3)}$	1
zn-4821-a	-133.97946001	-133.99424743652344	$C_{x}H_{y}O_{(2,3)}$	1
3632	-69.47198845	-69.34563446044922	$C_{x}H_{y}O_{(2,3)}$	1
ru-1221-a	-453.2669786	-449.5788269042969	$C_{x}H_{y}O_{(2,3)}$	1
ag-4826-a	-205.25434072	-204.66232299804688	$C_{x}H_{y}O_{(2,3)}$	1
pd-4832-a	-328.51226714	-327.632080078125	$C_{x}H_{y}O_{(2,3)}$	1
ir-3632-a	-477.92165016	-474.5708312988281	$C_{x}H_{y}O_{(2,3)}$	1
co-4823-a	-407.54282185	-405.23651123046875	$C_{x}H_{y}O_{(2,3)}$	1
os-4822-a	-599.14694826	-596.5358276367188	$C_{x}H_{y}O_{(2,3)}$	1
ag-4821-a	-205.48464658	-204.8502197265625	$C_{x}H_{y}O_{(2,3)}$	1
3621	-63.21604241	-62.96631622314453	$C_{x}H_{y}O_{(2,3)}$	1
cd-4821-a	-116.14717201	-115.83404541015625	$C_{x}H_{y}O_{(2,3)}$	1
os-1231-a	-556.53381689	-553.8016967773438	$C_{x}H_{y}O_{(2,3)}$	1
os-4821-a	-599.14405552	-596.1515502929688	$C_{x}H_{y}O_{(2,3)}$	1
au-2431-a	-204.30242766	-204.13088989257812	$C_{x}H_{y}O_{(2,3)}$	1
rh-4831-a	-421.05301064	-419.00830078125	$C_{x}H_{y}O_{(2,3)}$	1
ni-4822-a	-331.23159937	-330.93267822265625	$C_{x}H_{y}O_{(2,3)}$	1
cd-3622-a	-99.07390505	-98.58757781982422	$C_{x}H_{y}O_{(2,3)}$	1
os-4831-a	-606.22544079	-603.2756958007812	$C_{x}H_{y}O_{(2,3)}$	1
ag-2421-a	-172.19890842	-171.78684997558594	$C_{x}H_{y}O_{(2,3)}$	1
ni-2431-a	-304.55625553	-304.9126892089844	$C_{x}H_{y}O_{(2,3)}$	1
ni-1231-a	-288.66376819	-287.3160095214844	$C_{x}H_{y}O_{(2,3)}$	1
pt-4825-a	-362.92850759	-362.0802917480469	$C_{x}H_{y}O_{(2,3)}$	1
ru-4823-a	-503.00491563	-499.231689453125	$C_{x}H_{y}O_{(2,3)}$	1
ru-3632-a	-493.02182093	-489.3995666503906	$C_{x}H_{y}O_{(2,3)}$	1
ir-4824-a	-488.01556692	-484.66265869140625	$C_{x}H_{y}O_{(2,3)}$	1
fe-1231-a	-418.71370834	-417.126708984375	$C_{x}H_{y}O_{(2,3)}$	1
au-4821-a	-230.93045876	-230.64088439941406	$C_{x}H_{y}O_{(2,3)}$	1
au-4824-a	-230.64504634	-230.4795379638672	$C_{x}H_{y}O_{(2,3)}$	1
pt-3632-a	-352.6299844	-352.057373046875	$C_{x}H_{y}O_{(2,3)}$	1
ir-4821-a	-488.40699808	-485.4459533691406	$C_{x}H_{y}O_{(2,3)}$	1
pd-4822-a	-321.56706868	-321.8987731933594	$C_{x}H_{y}O_{(2,3)}$	1
fe-49Y1-a	-465.36995985	-463.3437805175781	Oximes	1
pt-25Y2-a	-333.69400895	-333.0670471191406	Oximes	1
au-37Y2-a	-217.86335579	-217.52175903320312	Oximes	1
pd-49Y6-a	-325.46570766	-324.6787109375	Oximes	1
co-49Y5-a	-412.09725094	-410.4549560546875	Oximes	1
os-49Y2-a	-603.22971482	-600.0643920898438	Oximes	1
rh-49Y1-a	-418.19437094	-416.0670471191406	Oximes	1
au-49Y4-a	-234.50634282	-234.0626678466797	Oximes	1
fe-49Y3-a	-464.93391729	-461.9017333984375	Oximes	1
ni-49Y1-a	-335.29858298	-333.746337890625	Oximes	1
rh-49Y5-a	-417.75553545	-415.86859130859375	Oximes	1
co-25Y1-a	-378.07561725	-376.30828857421875	Oximes	1
13Y1	-33.13580814	-32.99448776245117	Oximes	1
49Y1	-83.13066499	-82.78343200683594	Oximes	1
pt-49Y3-a	-366.52057374	-365.58770751953125	Oximes	1
ni-49Y5-a	-334.91560553	-333.5123291015625	Oximes	1
zn-13Y1-a	-87.45837025	-87.57958221435547	Oximes	1
ru-49Y6-a	-507.61241943	-503.3800354003906	Oximes	1
zn-25Y2-a	-104.33378527	-104.32710266113281	Oximes	1
zn-25Y1-a	-104.30662687	-104.26103973388672	Oximes	1
ru-37Y3-a	-491.00696699	-486.8016052246094	Oximes	1
zn-37Y1-a	-120.70606821	-120.56536102294922	Oximes	1
cd-13Y1-a	-69.51619977	-69.03273010253906	Oximes	1
25Y2	-49.94694248	-49.718692779541016	Oximes	1
cd-37Y1-a	-102.8578342	-102.25955963134766	Oximes	1
os-25Y1-a	-569.87762406	-567.025390625	Oximes	1
cu-49Y1-a	-255.40494374	-255.806640625	Oximes	1
cd-49Y4-a	-119.55345065	-119.00126647949219	Oximes	1
pd-49Y5-a	-325.85478233	-324.5261535644531	Oximes	1
ag-25Y1-a	-175.7820584	-175.27774047851562	Oximes	1
49Y5	-83.32928722	-82.9005126953125	Oximes	1
ni-49Y2-a	-335.22769705	-333.63665771484375	Oximes	1
37Y2	-66.38248887	-66.1556625366211	Oximes	1
zn-37Y3-a	-121.1649016	-120.88609313964844	Oximes	1
co-37Y3-a	-395.44098959	-394.04296875	Oximes	1
rh-25Y1-a	-384.81868824	-382.8577575683594	Oximes	1
ni-25X2-a	-303.84849473	-303.224609375	Amides	11
ru-13X1-a	-458.97478683	-459.1643371582031	Amides	11
25X2	-52.15327434	-51.87037658691406	Amides	11
pt-37X1-a	-351.76439259	-351.08477783203125	Amides	11
cd-13X1-a	-71.67810251	-71.98988342285156	Amides	11
au-13X1-a	-186.34848657	-186.59649658203125	Amides	11
cd-25X2-a	-88.53206707	-88.69935607910156	Amides	11
rh-13X1-a	-369.55322849	-368.1737976074219	Amides	11
pt-49X6-a	-368.70545502	-367.5870361328125	Amides	11
fe-49X4-a	-467.48832164	-467.496337890625	Amides	11
fe-49X3-a	-467.51501192	-466.66839599609375	Amides	11
co-49X7-a	-413.37142175	-412.0589904785156	Amides	11
au-49X6-a	-236.45253432	-236.2794189453125	Amides	11
pd-37X1-a	-310.31126094	-309.7555847167969	Amides	11
fe-49X2-a	-466.97541764	-466.5239562988281	Amides	11
ni-37X1-a	-319.978028	-319.2872009277344	Amides	11
pd-49X5-a	-326.78751612	-325.58367919921875	Amides	11
os-37X3-a	-587.64269971	-585.189208984375	Amides	11
pt-49X4-a	-368.84355914	-367.7901611328125	Amides	11
ag-49X8-a	-210.68106473	-210.3545684814453	Amides	11
ir-49X8-a	-493.6763853	-490.6485290527344	Amides	11
os-49X8-a	-604.36281521	-602.0596313476562	Amides	11
fe-49X8-a	-467.11788871	-464.9476318359375	Amides	11
pt-13X1-a	-318.53323891	-317.9412841796875	Amides	11
ni-49X1-a	-336.72297136	-336.1240234375	Amides	11
cd-49X1-a	-121.46775847	-121.82369995117188	Amides	11
ni-37X3-a	-319.79291179	-319.387451171875	Amides	11
pt-37X3-a	-351.57111894	-350.744873046875	Amides	11
rh-49X8-a	-419.36062335	-417.4711608886719	Amides	11
ag-37X4-a	-194.28470118	-194.02725219726562	Amides	11
zn-49X2-a	-139.26383509	-139.49293518066406	Amides	11
cu-49X4-a	-257.40691665	-257.3116149902344	Amides	11
37X2	-68.74951717	-68.45832824707031	Amides	11
au-49X8-a	-236.12788343	-235.9536895751953	Amides	11
zn-49X1-a	-139.32434939	-138.5430145263672	Amides	11
37X3	-68.15812067	-67.93099975585938	Amides	11
au-37X4-a	-219.72156448	-219.71835327148438	Amides	11
ru-37X1-a	-492.17800961	-492.0498352050781	Amides	11
37X1	-68.36988191	-68.30535125732422	Amides	11
ag-13X1-a	-161.01991739	-161.1215362548828	Amides	11
co-13X1-a	-363.64146548	-362.49139404296875	Amides	11
cu-37X4-a	-240.31469763	-240.57199096679688	Amides	11
ru-49X6-a	-509.29578055	-509.0636291503906	Amides	11
cu-25X2-a	-224.12045871	-224.21311950683594	Amides	11
ir-37X2-a	-477.65264177	-474.7173156738281	Amides	11
ag-38Z3-a	-199.26253013	-199.008056640625	Amidines	11
ir-38Z7-a	-482.37989829	-479.29840087890625	Amidines	11
[truncated: 11,020 more rows]
