# Supplementary material for: Fast evaluation of the adsorption energy of organic molecules on metals via graph neural networks
Source: Nat Comput Sci. 2023 May 1;3(5):433–42. doi: 10.1038/s43588-023-00437-y (PMC10766545; doi:10.1038/s43588-023-00437-y)
Supplement: Supplementary file 13 — Source data for Supplementary Figs. 23 and 24. csv files compressed as .zip. [file 43588_2023_437_MOESM13_ESM.zip › SIfigures/benchmark_results/lmdb_cross_cofe_fstruct/dpp/SEM.csv]

family	aerr
$C_{x}H_{y}O_{(0,1)}$	0.07931012119859769
$C_{x}H_{y}O_{(2,3)}$	0.08620384336141959
$C_{x}H_{y}N$	0.09321760909560821
$C_{x}H_{y}S$	0.08247579713908122
Amidines	0.09235458428418485
Amides	0.09718065510781188
Oximes	0.08687792480138366
Carbamates	0.09267447480410496
Aromatics	0.09763340793951883
