# Supplementary material for: Fast evaluation of the adsorption energy of organic molecules on metals via graph neural networks
Source: Nat Comput Sci. 2023 May 1;3(5):433–42. doi: 10.1038/s43588-023-00437-y (PMC10766545; doi:10.1038/s43588-023-00437-y)
Supplement: Supplementary file 13 — Source data for Supplementary Figs. 23 and 24. csv files compressed as .zip. [file 43588_2023_437_MOESM13_ESM.zip › SIfigures/benchmark_results/lmdb_cross_cofe_fstruct/painn/boxplot.csv]

ni-49X4-a	-337.08550313	-336.94757080078125	Amides	16
ag-37X2-a	-194.523487	-194.33026123046875	Amides	16
ni-49X7-a	-336.6811624	-336.74993896484375	Amides	16
ru-37X4-a	-492.1762553	-492.2904968261719	Amides	16
zn-49X8-a	-139.17561016	-139.2555694580078	Amides	16
pt-37X4-a	-351.90638246	-351.8623962402344	Amides	16
co-37X3-a	-396.50202307	-396.33868408203125	Amides	16
ir-37X3-a	-476.92939824	-476.9609680175781	Amides	16
zn-49X7-a	-139.43539755	-139.72088623046875	Amides	16
cd-25X1-a	-88.04063138	-88.13491821289062	Amides	16
cd-37X4-a	-104.93772062	-104.99547576904297	Amides	16
fe-49X7-a	-467.44896051	-467.2952575683594	Amides	16
cd-49X3-a	-121.79116661	-121.64254760742188	Amides	16
pd-37X4-a	-310.41260573	-310.3896179199219	Amides	16
rh-37X4-a	-402.86917812	-402.9991760253906	Amides	16
ir-37X4-a	-477.2144483	-477.2675476074219	Amides	16
ni-49X2-a	-336.6776251	-336.6038513183594	Amides	16
zn-13X1-a	-89.41645921	-89.39812469482422	Amides	16
fe-37X3-a	-450.16201495	-450.1902160644531	Amides	16
pt-37X2-a	-352.25764785	-352.3500061035156	Amides	16
pd-49X3-a	-327.45415545	-327.4529113769531	Amides	16
au-37X1-a	-219.54071756	-219.56797790527344	Amides	16
ru-37X3-a	-491.99556788	-492.01177978515625	Amides	16
ni-49X6-a	-336.96804442	-337.0267333984375	Amides	16
cu-49X1-a	-257.02953926	-256.99127197265625	Amides	16
ir-49X2-a	-493.81530238	-493.7686767578125	Amides	16
ru-37X2-a	-492.69010209	-492.64849853515625	Amides	16
co-37X1-a	-396.70027451	-396.5711975097656	Amides	16
ni-49X8-a	-336.54464294	-336.5143737792969	Amides	16
ni-37X4-a	-319.98392426	-319.8980407714844	Amides	16
zn-37X4-a	-122.7820339	-122.94015502929688	Amides	16
pt-49X5-a	-368.25459211	-368.3465576171875	Amides	16
ir-49X1-a	-493.87057964	-493.7558898925781	Amides	16
co-49X6-a	-413.63236743	-413.5211486816406	Amides	16
ni-13X1-a	-286.7352421	-286.966064453125	Amides	16
rh-49X5-a	-419.20803115	-419.25762939453125	Amides	16
ag-49X6-a	-211.00914942	-210.9270782470703	Amides	16
ag-25X1-a	-177.38788953	-177.3312530517578	Amides	16
os-49X3-a	-605.08721928	-604.8489990234375	Amides	16
fe-49X6-a	-467.48538661	-467.2416076660156	Amides	16
cu-37X3-a	-240.08821375	-240.055419921875	Amides	16
ru-49X7-a	-508.85335271	-509.0384826660156	Amides	16
pd-49X1-a	-327.06173896	-326.9503173828125	Amides	16
49X8	-84.60803269	-84.84202575683594	Amides	16
cu-49X2-a	-256.97127768	-256.736083984375	Amides	16
fe-4aZ4-a	-473.13451611	-473.4939880371094	Amidines	16
ni-4aZe-a	-341.95764787	-341.7494812011719	Amidines	16
rh-4aZ3-a	-425.40809377	-425.6561584472656	Amidines	16
os-4aZb-a	-610.44046381	-609.7531127929688	Amidines	16
pt-4aZ3-a	-374.55384567	-374.3995056152344	Amidines	16
os-4aZ3-a	-610.71224962	-610.6343994140625	Amidines	16
ag-38Z6-a	-199.19728753	-199.21389770507812	Amidines	16
cd-4aZg-a	-126.19203318	-125.97150421142578	Amidines	16
pt-4aZh-a	-373.22073616	-373.6324462890625	Amidines	16
fe-4aZk-a	-472.62689243	-472.5297546386719	Amidines	16
au-4aZe-a	-241.26951536	-241.40293884277344	Amidines	16
zn-38Z8-a	-127.70026986	-127.64942932128906	Amidines	16
pd-26Z1-a	-299.24386001	-299.18951416015625	Amidines	16
zn-26Z4-a	-110.97318529	-110.82605743408203	Amidines	16
cu-4aZ8-a	-262.15377082	-262.1623840332031	Amidines	16
ni-4aZb-a	-342.12693643	-342.18011474609375	Amidines	16
os-38Z2-a	-593.97742636	-593.7723388671875	Amidines	16
fe-4aZ3-a	-472.7927899	-473.68597412109375	Amidines	16
ru-38Z2-a	-498.16640849	-498.05572509765625	Amidines	16
38Z7	-72.8732225	-72.80888366699219	Amidines	16
38Z2	-73.51030823	-73.43516540527344	Amidines	16
os-4aZa-a	-609.88627312	-609.5782470703125	Amidines	16
au-4aZ9-a	-241.3313102	-241.3009796142578	Amidines	16
au-4aZn-a	-241.18646056	-241.21719360351562	Amidines	16
rh-38Z4-a	-408.5270105	-408.1865234375	Amidines	16
rh-4aZj-a	-424.86740107	-424.6080627441406	Amidines	16
pd-38Z9-a	-315.36984199	-315.3548583984375	Amidines	16
co-4aZ1-a	-419.01509665	-418.98956298828125	Amidines	16
pt-38Z9-a	-356.94053401	-356.987548828125	Amidines	16
ag-26Z4-a	-182.443405	-182.4810791015625	Amidines	16
au-38Z4-a	-223.30488622	-224.2294921875	Amidines	16
ru-4aZe-a	-514.18429563	-514.2255249023438	Amidines	16
pd-4aZb-a	-332.43146545	-332.42059326171875	Amidines	16
pt-4aZ7-a	-373.62785256	-373.5967712402344	Amidines	16
fe-4aZl-a	-471.99558568	-471.9769287109375	Amidines	16
pd-14Z1-a	-282.49080338	-282.5146789550781	Amidines	16
fe-26Z4-a	-439.03286504	-439.22137451171875	Amidines	16
co-38Z4-a	-401.84073281	-401.66973876953125	Amidines	16
zn-4aZ7-a	-144.08255383	-143.95208740234375	Amidines	16
pt-38Z1-a	-357.37043919	-357.13311767578125	Amidines	16
cd-4aZf-a	-126.52685421	-126.64739990234375	Amidines	16
cd-4aZo-a	-126.20998594	-126.267822265625	Amidines	16
ir-4aZe-a	-499.29995187	-499.3423156738281	Amidines	16
cu-38Z8-a	-245.51178857	-245.2653045654297	Amidines	16
rh-4aZn-a	-424.68528842	-424.5574645996094	Amidines	16
au-38Z7-a	-224.40333449	-224.35789489746094	Amidines	16
ru-38Z6-a	-497.48263151	-497.6792907714844	Amidines	16
cu-4aZ6-a	-261.83963501	-261.83477783203125	Amidines	16
ni-4aZ7-a	-341.66359425	-341.729248046875	Amidines	16
os-4aZ8-a	-609.94987424	-609.8748779296875	Amidines	16
pd-4aZf-a	-332.44893633	-332.4634704589844	Amidines	16
cd-4aZk-a	-126.12548653	-125.95268249511719	Amidines	16
rh-4aZ8-a	-424.70232266	-424.6878967285156	Amidines	16
co-38Z7-a	-401.74675608	-401.4142150878906	Amidines	16
cu-38Za-a	-245.11649367	-245.1046905517578	Amidines	16
ru-38Z7-a	-497.27766776	-497.2731018066406	Amidines	16
pt-4aZ6-a	-373.62385784	-373.5775146484375	Amidines	16
pd-4aZn-a	-332.29047586	-332.26861572265625	Amidines	16
ag-4aZa-a	-215.88191473	-215.87171936035156	Amidines	16
ir-4aZo-a	-499.18815779	-499.22467041015625	Amidines	16
ni-38Z7-a	-325.02533369	-325.0345458984375	Amidines	16
ni-4aZ3-a	-342.45124969	-342.4690246582031	Amidines	16
os-4aZ9-a	-610.03125751	-609.78662109375	Amidines	16
os-4aZ5-a	-610.34975415	-610.719970703125	Amidines	16
ru-4aZi-a	-513.90660555	-513.9209594726562	Amidines	16
pt-4aZ8-a	-373.37065097	-373.9486389160156	Amidines	16
fe-4aZi-a	-472.53837837	-472.3501892089844	Amidines	16
14Z1	-40.17277264	-40.23417663574219	Amidines	16
ir-4aZn-a	-499.19081292	-499.23870849609375	Amidines	16
ru-4aZ3-a	-514.84596245	-514.8113403320312	Amidines	16
cd-38Z9-a	-109.39209937	-109.22175598144531	Amidines	16
au-4aZ5-a	-241.47160587	-241.2923583984375	Amidines	16
ir-4aZ8-a	-498.91979776	-498.8631591796875	Amidines	16
cu-26Z2-a	-229.40069058	-229.2859649658203	Amidines	16
ru-38Z1-a	-498.10334213	-498.1578674316406	Amidines	16
fe-4aZd-a	-472.10709233	-472.0347595214844	Amidines	16
cu-4aZe-a	-262.11239155	-262.03387451171875	Amidines	16
rh-26Z1-a	-391.77601461	-391.6759033203125	Amidines	16
co-4aZ6-a	-418.31513271	-418.3660583496094	Amidines	16
ru-38Z4-a	-498.06846253	-497.6996154785156	Amidines	16
ir-4aZi-a	-499.07157411	-498.93170166015625	Amidines	16
rh-4aZb-a	-425.04924953	-424.9620056152344	Amidines	16
pt-4aZl-a	-373.26062099	-373.3374938964844	Amidines	16
pd-4aZ4-a	-332.9126694	-332.8611145019531	Amidines	16
ir-4aZa-a	-499.2178529	-499.052001953125	Amidines	16
os-26Z1-a	-576.94281748	-576.8218383789062	Amidines	16
ru-4aZm-a	-513.52712083	-513.77685546875	Amidines	16
pd-4aZi-a	-332.09022451	-332.1939392089844	Amidines	16
38Za	-72.81191912	-72.88469696044922	Amidines	16
co-38Z9-a	-401.85358889	-402.0459899902344	Amidines	16
ir-26Z1-a	-466.2647723	-466.1422119140625	Amidines	16
ni-4aZ6-a	-341.63437494	-341.6291198730469	Amidines	16
rh-4aZi-a	-424.59203151	-424.55340576171875	Amidines	16
zn-4aZi-a	-144.04554151	-143.9796600341797	Amidines	16
pt-4aZk-a	-373.14790354	-373.8147277832031	Amidines	16
pt-4aZ2-a	-374.30226787	-374.0692443847656	Amidines	16
cd-4aZb-a	-126.47150866	-127.03651428222656	Amidines	16
ru-4aZ6-a	-513.86692223	-513.869384765625	Amidines	16
cu-38Z5-a	-245.59147066	-245.5277557373047	Amidines	16
au-4aZ6-a	-241.13317293	-241.0282745361328	Amidines	16
os-4aZh-a	-609.76951222	-609.3340454101562	Amidines	16
au-4aZm-a	-240.59091232	-240.71400451660156	Amidines	16
au-4aZo-a	-241.19611831	-241.20294189453125	Amidines	16
co-14Z1-a	-369.1513741	-369.00665283203125	Amidines	16
co-4aZ9-a	-419.00458125	-419.1998291015625	Amidines	16
fe-26Z1-a	-439.44189845	-439.563232421875	Amidines	16
au-4aZa-a	-241.38497134	-241.40249633789062	Amidines	16
au-4aZl-a	-240.63517684	-240.70840454101562	Amidines	16
fe-38Z2-a	-456.48443687	-456.62451171875	Amidines	16
4aZ5	-89.92729302	-89.90328979492188	Amidines	16
cu-14Z1-a	-212.5660915	-212.49468994140625	Amidines	16
zn-38Z7-a	-127.36164778	-127.59293365478516	Amidines	16
au-26Z3-a	-207.7643298	-207.7711181640625	Amidines	16
cd-4aZ5-a	-126.49456104	-126.45960235595703	Amidines	16
os-38Za-a	-592.98754995	-592.79638671875	Amidines	16
rh-26Z3-a	-391.4149775	-391.5650634765625	Amidines	16
cu-4aZ1-a	-262.44839648	-262.2843017578125	Amidines	16
os-8a03-b	-630.22559558	-630.4337158203125	Aromatics	16
pd-6611-a	-326.14924381	-326.1692199707031	Aromatics	16
pt-6611-b	-367.509385	-367.4239501953125	Aromatics	16
4411	-56.55543939	-56.539859771728516	Aromatics	16
cu-66S1-a	-252.15386386	-252.27708435058594	Aromatics	16
ni-8a01-b	-362.25403517	-362.083251953125	Aromatics	16
os-8a01-a	-630.23380991	-630.6702270507812	Aromatics	16
ru-55N1-a	-496.50922561	-496.3519287109375	Aromatics	16
ni-5601-a	-318.86713266	-318.7039794921875	Aromatics	16
pd-7801-b	-336.17106119	-336.0698547363281	Aromatics	16
ag-5601-b	-191.96687706	-192.06031799316406	Aromatics	16
ru-4411-b	-480.93790038	-481.2099609375	Aromatics	16
7801	-92.87076709	-92.88835144042969	Aromatics	16
rh-8a01-a	-445.47632648	-445.51214599609375	Aromatics	16
co-6601-b	-405.513126	-405.65985107421875	Aromatics	16
os-44S1-a	-575.25707353	-575.534912109375	Aromatics	16
ni-67N1-b	-341.10869254	-340.97308349609375	Aromatics	16
co-66S1-a	-409.75970714	-409.6435546875	Aromatics	16
cd-7801-b	-129.22698694	-129.2359619140625	Aromatics	16
zn-6601-b	-130.31113937	-130.222900390625	Aromatics	16
rh-45N1-a	-397.66184423	-397.8740234375	Aromatics	16
ir-44S1-a	-464.55854246	-464.5108642578125	Aromatics	16
rh-5601-a	-402.01766056	-402.127685546875	Aromatics	16
cd-8a01-a	-145.96855798	-145.62515258789062	Aromatics	16
co-6611-b	-412.14168226	-411.9780578613281	Aromatics	16
cd-8a03-a	-146.00309401	-145.90586853027344	Aromatics	16
ir-8a01-a	-519.53471288	-519.2723388671875	Aromatics	16
zn-8a03-b	-163.89516842	-163.99948120117188	Aromatics	16
cu-5601-a	-238.31035053	-238.29544067382812	Aromatics	16
fe-7801-b	-476.04874663	-476.0577392578125	Aromatics	16
co-8a01-a	-438.76183795	-438.64056396484375	Aromatics	16
pd-66S1-a	-323.42729692	-323.42437744140625	Aromatics	16
au-55N1-b	-222.50499586	-222.44119262695312	Aromatics	16
cd-55N1-a	-107.72688736	-107.49822235107422	Aromatics	16
zn-7801-b	-147.08427455	-147.09971618652344	Aromatics	16
fe-8a02-b	-492.79746936	-492.88909912109375	Aromatics	16
cu-66S1-b	-252.1591199	-252.29690551757812	Aromatics	16
cu-44S1-b	-226.23871447	-226.39013671875	Aromatics	16
au-45N1-b	-213.74123772	-213.70947265625	Aromatics	16
ni-6611-b	-335.5171514	-335.4128723144531	Aromatics	16
ni-44S1-b	-307.13167689	-307.2159118652344	Aromatics	16
os-66S1-a	-601.16765891	-601.75927734375	Aromatics	16
ni-45N1-a	-314.55536778	-314.5823974609375	Aromatics	16
ni-4411-a	-308.61081842	-308.7666015625	Aromatics	16
6601	-76.15708337	-76.14556884765625	Aromatics	16
ru-6601-a	-499.28022755	-501.7602844238281	Aromatics	16
pd-6601-b	-318.9583434	-318.7950439453125	Aromatics	16
ir-44S1-b	-464.16864646	-463.96337890625	Aromatics	16
rh-4411-b	-391.81544956	-391.8527526855469	Aromatics	16
rh-7801-b	-428.7559595	-428.5933532714844	Aromatics	16
rh-6611-a	-418.73893728	-418.3941955566406	Aromatics	16
rh-66S1-b	-416.37678014	-416.3467712402344	Aromatics	16
rh-8a03-a	-445.39206717	-445.4566955566406	Aromatics	16
cd-67N1-b	-124.80691474	-124.77650451660156	Aromatics	16
zn-55N1-a	-125.70980275	-125.29068756103516	Aromatics	16
ru-6601-b	-501.11833883	-500.492919921875	Aromatics	16
8a01	-109.57925815	-109.52356719970703	Aromatics	16
fe-6601-a	-459.22579235	-459.0283508300781	Aromatics	16
ag-55N1-b	-197.01947174	-197.05029296875	Aromatics	16
os-4411-b	-576.75954715	-576.9954223632812	Aromatics	16
cu-5601-b	-238.29804122	-238.3346405029297	Aromatics	16
ru-8a02-a	-534.73619991	-534.914794921875	Aromatics	16
ru-8a01-a	-534.71689077	-534.660888671875	Aromatics	16
cd-45N1-a	-98.77765829	-98.63453674316406	Aromatics	16
co-6611-a	-412.13159841	-412.0984802246094	Aromatics	16
ir-6601-a	-484.57959219	-484.815185546875	Aromatics	16
rh-6601-b	-411.4788497	-412.0558166503906	Aromatics	16
zn-8a02-a	-163.85398836	-164.06114196777344	Aromatics	16
cu-44S1-a	-226.23739033	-226.42410278320312	Aromatics	16
ag-7801-a	-218.63806241	-218.58370971679688	Aromatics	16
co-8a01-b	-438.90602942	-438.69525146484375	Aromatics	16
cd-5601-a	-102.54017536	-102.66081237792969	Aromatics	16
rh-6601-a	-410.72478577	-410.7127380371094	Aromatics	16
os-6611-b	-603.45880795	-603.1472778320312	Aromatics	16
ir-8a02-a	-519.61870263	-519.5264892578125	Aromatics	16
ni-86S1-a	-351.62762728	-351.98089599609375	Aromatics	16
zn-87N2-a	-160.32407143	-160.56478881835938	Aromatics	16
os-a801-a	-641.65400395	-641.4529418945312	Aromatics	16
ag-a801-a	-245.79540582	-245.7235107421875	Aromatics	16
cd-8612-a	-136.3545163	-136.34381103515625	Aromatics	16
ru-86S2-a	-524.2567484	-524.427001953125	Aromatics	16
fe-8612-a	-483.90533899	-483.9959411621094	Aromatics	16
ir-97N1-a	-525.99672497	-525.7940673828125	Aromatics	16
fe-86S2-a	-482.18227536	-482.6025390625	Aromatics	16
ni-8612-a	-353.29317126	-353.2362365722656	Aromatics	16
au-86S2-a	-249.21891356	-249.6397247314453	Aromatics	16
au-8611-a	-251.81495805	-251.59970092773438	Aromatics	16
co-9802-a	-440.22351746	-440.3426208496094	Aromatics	16
cd-9801-a	-146.82770182	-146.57984924316406	Aromatics	16
cd-87N1-a	-142.76675071	-142.42396545410156	Aromatics	16
ag-8611-a	-226.3000087	-226.08071899414062	Aromatics	16
ag-87N2-a	-231.91508439	-231.8630828857422	Aromatics	16
co-86S1-a	-428.15612751	-428.7004699707031	Aromatics	16
fe-9801-a	-494.21537827	-494.3565673828125	Aromatics	16
87N1	-106.28688003	-106.13740539550781	Aromatics	16
cu-8612-a	-271.97308725	-272.2359619140625	Aromatics	16
cd-97N1-a	-151.58356381	-151.64456176757812	Aromatics	16
zn-86S2-a	-152.12498996	-152.4068145751953	Aromatics	16
ir-87N2-a	-516.73635482	-516.3870239257812	Aromatics	16
pt-a801-a	-405.15146069	-405.08831787109375	Aromatics	16
ag-8612-a	-225.79689194	-225.77996826171875	Aromatics	16
ir-86S2-a	-509.30996418	-508.8696594238281	Aromatics	16
ag-97N1-a	-241.00108513	-240.93585205078125	Aromatics	16
ru-a801-a	-546.24896532	-546.4262084960938	Aromatics	16
pt-86S2-a	-383.5709098	-383.4345397949219	Aromatics	16
ni-87N1-a	-359.15158835	-359.134033203125	Aromatics	16
ni-9801-a	-363.60544329	-363.62872314453125	Aromatics	16
ir-9802-a	-521.07531149	-520.513916015625	Aromatics	16
ru-25_2-a	-482.64558793	-482.733154296875	Carbamates	16
au-49_4-a	-243.39148039	-243.54196166992188	Carbamates	16
ir-37_4-a	-483.93734453	-483.96124267578125	Carbamates	16
fe-37_1-a	-457.78299876	-457.7544860839844	Carbamates	16
rh-37_2-a	-409.96803824	-409.968994140625	Carbamates	16
cd-37_4-a	-111.51028401	-111.63384246826172	Carbamates	16
os-49_6-a	-611.23427681	-611.2858276367188	Carbamates	16
au-49_7-a	-243.14245324	-243.11044311523438	Carbamates	16
rh-49_1-a	-426.92385271	-426.6951904296875	Carbamates	16
pd-37_2-a	-317.45950561	-317.3813171386719	Carbamates	16
cd-49_6-a	-128.20913578	-128.3426055908203	Carbamates	16
ir-49_1-a	-501.26890282	-501.0752258300781	Carbamates	16
os-13_1-a	-561.83860434	-561.9359130859375	Carbamates	16
ru-13_1-a	-466.19203949	-466.25543212890625	Carbamates	16
pt-49_2-a	-375.66620224	-375.65643310546875	Carbamates	16
fe-49_2-a	-474.43054249	-474.86102294921875	Carbamates	16
pd-37_4-a	-317.08572128	-317.0804443359375	Carbamates	16
cu-49_2-a	-264.07808347	-264.28887939453125	Carbamates	16
49_8	-91.51000813	-91.50750732421875	Carbamates	16
cu-49_8-a	-263.41372133	-263.5860900878906	Carbamates	16
ru-49_3-a	-516.16932327	-516.0903930664062	Carbamates	16
rh-49_6-a	-426.21064315	-426.1935119628906	Carbamates	16
rh-25_2-a	-393.17578541	-393.116943359375	Carbamates	16
os-49_1-a	-611.98591216	-611.5631713867188	Carbamates	16
pt-49_1-a	-375.53582596	-375.4274597167969	Carbamates	16
cd-49_7-a	-128.28316115	-128.33383178710938	Carbamates	16
ni-49_3-a	-343.95878461	-343.9981689453125	Carbamates	16
pd-49_3-a	-334.25569644	-334.1418762207031	Carbamates	16
cu-25_1-a	-230.60385851	-230.6708984375	Carbamates	16
ru-49_1-a	-516.33151169	-515.930908203125	Carbamates	16
au-49_5-a	-243.06248551	-243.1172332763672	Carbamates	16
ru-49_6-a	-515.5460752	-515.5602416992188	Carbamates	16
zn-49_2-a	-146.38328061	-146.365234375	Carbamates	16
co-49_8-a	-419.78464718	-419.6658935546875	Carbamates	16
cu-37_4-a	-246.99802609	-246.92547607421875	Carbamates	16
cu-37_2-a	-247.49016956	-247.62603759765625	Carbamates	16
au-37_3-a	-226.34982664	-226.43344116210938	Carbamates	16
zn-49_6-a	-146.06199846	-146.015869140625	Carbamates	16
pd-37_1-a	-317.39117127	-317.6368103027344	Carbamates	16
zn-13_1-a	-96.610402	-96.62419891357422	Carbamates	16
pd-49_6-a	-333.77166618	-333.96563720703125	Carbamates	16
ag-37_3-a	-200.91631293	-200.92794799804688	Carbamates	16
ag-37_1-a	-201.22144554	-201.284423828125	Carbamates	16
zn-37_2-a	-129.78258023	-129.61013793945312	Carbamates	16
zn-49_7-a	-146.13962412	-146.11843872070312	Carbamates	16
rh-2401-a	-366.94977467	-366.9423522949219	$C_{x}H_{y}O_{(0,1)}$	16
zn-4a01-a	-127.87861022	-127.89627075195312	$C_{x}H_{y}O_{(0,1)}$	16
rh-2411-a	-373.74737514	-373.7987976074219	$C_{x}H_{y}O_{(0,1)}$	16
ag-4a13-a	-206.0831989	-206.32188415527344	$C_{x}H_{y}O_{(0,1)}$	16
os-3811-a	-582.46050448	-582.73974609375	$C_{x}H_{y}O_{(0,1)}$	16
os-4811-b	-592.12040011	-592.261962890625	$C_{x}H_{y}O_{(0,1)}$	16
2601	-40.56967816	-40.357791900634766	$C_{x}H_{y}O_{(0,1)}$	16
cd-4804-a	-101.84330042	-101.83506774902344	$C_{x}H_{y}O_{(0,1)}$	16
ru-4801-a	-489.7850411	-489.9840087890625	$C_{x}H_{y}O_{(0,1)}$	16
zn-2411-a	-93.19531669	-93.18128967285156	$C_{x}H_{y}O_{(0,1)}$	16
os-4a01-a	-592.74649475	-592.93603515625	$C_{x}H_{y}O_{(0,1)}$	16
ni-3601-a	-300.78520274	-300.82049560546875	$C_{x}H_{y}O_{(0,1)}$	16
ag-3611-b	-181.67425882	-181.6870880126953	$C_{x}H_{y}O_{(0,1)}$	16
rh-3401-a	-376.27316044	-376.11907958984375	$C_{x}H_{y}O_{(0,1)}$	16
cd-4a13-a	-116.62635977	-116.64616394042969	$C_{x}H_{y}O_{(0,1)}$	16
cu-4811-b	-244.51307724	-244.66062927246094	$C_{x}H_{y}O_{(0,1)}$	16
ir-3813-a	-472.38160609	-472.420166015625	$C_{x}H_{y}O_{(0,1)}$	16
ni-4802-a	-317.32237153	-317.3846435546875	$C_{x}H_{y}O_{(0,1)}$	16
os-4804-a	-585.5032258	-585.8809204101562	$C_{x}H_{y}O_{(0,1)}$	16
ag-3801-a	-182.69886289	-182.72830200195312	$C_{x}H_{y}O_{(0,1)}$	16
co-2401-a	-360.81277451	-360.72265625	$C_{x}H_{y}O_{(0,1)}$	16
zn-3812-a	-117.70502089	-117.55827331542969	$C_{x}H_{y}O_{(0,1)}$	16
ru-4601-a	-482.39382521	-482.51806640625	$C_{x}H_{y}O_{(0,1)}$	16
cd-2612-a	-83.25577389	-83.30350494384766	$C_{x}H_{y}O_{(0,1)}$	16
ru-3611-b	-479.81830808	-479.7545471191406	$C_{x}H_{y}O_{(0,1)}$	16
ru-2201-a	-449.18172158	-449.3121337890625	$C_{x}H_{y}O_{(0,1)}$	16
fe-4a01-a	-455.26128536	-455.50054931640625	$C_{x}H_{y}O_{(0,1)}$	16
fe-2201-a	-407.59873091	-407.6004943847656	$C_{x}H_{y}O_{(0,1)}$	16
4a02	-73.84250815	-73.68631744384766	$C_{x}H_{y}O_{(0,1)}$	16
ir-4803-a	-474.61409376	-474.48553466796875	$C_{x}H_{y}O_{(0,1)}$	16
rh-2201-a	-359.41344598	-359.1125793457031	$C_{x}H_{y}O_{(0,1)}$	16
zn-4601-a	-110.83908002	-110.73640441894531	$C_{x}H_{y}O_{(0,1)}$	16
fe-4811-b	-454.66225096	-454.54034423828125	$C_{x}H_{y}O_{(0,1)}$	16
au-4801-a	-216.48595331	-216.5908203125	$C_{x}H_{y}O_{(0,1)}$	16
ni-2401-a	-284.00000523	-284.2057800292969	$C_{x}H_{y}O_{(0,1)}$	16
pd-4602-a	-300.15194466	-299.73675537109375	$C_{x}H_{y}O_{(0,1)}$	16
ir-4a13-a	-488.80415179	-489.1266174316406	$C_{x}H_{y}O_{(0,1)}$	16
cu-4804-a	-237.39455229	-237.4808349609375	$C_{x}H_{y}O_{(0,1)}$	16
ag-2201-a	-148.46323091	-148.66143798828125	$C_{x}H_{y}O_{(0,1)}$	16
cd-3811-a	-99.50086501	-99.7567367553711	$C_{x}H_{y}O_{(0,1)}$	16
4802	-65.4493179	-65.35123443603516	$C_{x}H_{y}O_{(0,1)}$	16
cd-3812-a	-99.86220278	-99.94100189208984	$C_{x}H_{y}O_{(0,1)}$	16
rh-4601-a	-391.7177757	-391.7559509277344	$C_{x}H_{y}O_{(0,1)}$	16
pd-4804-a	-307.90664557	-307.8969421386719	$C_{x}H_{y}O_{(0,1)}$	16
4601	-56.70514354	-56.52497100830078	$C_{x}H_{y}O_{(0,1)}$	16
fe-2611-a	-427.88637681	-428.3062744140625	$C_{x}H_{y}O_{(0,1)}$	16
rh-4801-a	-400.2509099	-400.29150390625	$C_{x}H_{y}O_{(0,1)}$	16
pt-4802-a	-349.38307334	-349.2928771972656	$C_{x}H_{y}O_{(0,1)}$	16
ru-4811-b	-496.47886452	-496.39813232421875	$C_{x}H_{y}O_{(0,1)}$	16
pt-3811-a	-346.43063116	-346.6825866699219	$C_{x}H_{y}O_{(0,1)}$	16
au-4a14-a	-231.61457768	-231.6890869140625	$C_{x}H_{y}O_{(0,1)}$	16
cd-4a02-a	-110.06232762	-109.80023956298828	$C_{x}H_{y}O_{(0,1)}$	16
cd-4811-b	-108.92223601	-108.97693634033203	$C_{x}H_{y}O_{(0,1)}$	16
pt-4a13-a	-363.75662527	-363.7707214355469	$C_{x}H_{y}O_{(0,1)}$	16
fe-3601-a	-431.26470655	-431.36065673828125	$C_{x}H_{y}O_{(0,1)}$	16
cu-3801-a	-228.79890222	-228.6375732421875	$C_{x}H_{y}O_{(0,1)}$	16
cu-3811-a	-234.94738656	-235.13665771484375	$C_{x}H_{y}O_{(0,1)}$	16
ni-3801-a	-308.36855826	-308.5324401855469	$C_{x}H_{y}O_{(0,1)}$	16
zn-1211-a	-76.14029013	-76.45877075195312	$C_{x}H_{y}O_{(0,1)}$	16
ru-2401-a	-456.26608882	-456.54351806640625	$C_{x}H_{y}O_{(0,1)}$	16
au-4602-a	-207.57399755	-207.7560272216797	$C_{x}H_{y}O_{(0,1)}$	16
os-3801-a	-576.09248705	-576.1966552734375	$C_{x}H_{y}O_{(0,1)}$	16
ag-4a01-a	-199.37146072	-199.39834594726562	$C_{x}H_{y}O_{(0,1)}$	16
os-4a14-a	-599.83422107	-599.6688842773438	$C_{x}H_{y}O_{(0,1)}$	16
os-4803-a	-585.2054113	-585.0497436523438	$C_{x}H_{y}O_{(0,1)}$	16
rh-4a14-a	-414.82917268	-414.89434814453125	$C_{x}H_{y}O_{(0,1)}$	16
ir-3611-b	-464.72626389	-464.8282165527344	$C_{x}H_{y}O_{(0,1)}$	16
ru-4a13-a	-504.08620396	-503.83709716796875	$C_{x}H_{y}O_{(0,1)}$	16
ni-4801-a	-317.4335564	-317.4564208984375	$C_{x}H_{y}O_{(0,1)}$	16
os-3601-a	-568.74732164	-569.147216796875	$C_{x}H_{y}O_{(0,1)}$	16
ag-2411-a	-164.6736734	-164.65208435058594	$C_{x}H_{y}O_{(0,1)}$	16
os-3611-b	-575.45527804	-575.4827880859375	$C_{x}H_{y}O_{(0,1)}$	16
4801	-65.34196715	-65.36949920654297	$C_{x}H_{y}O_{(0,1)}$	16
pt-1211-a	-305.59490967	-305.5684814453125	$C_{x}H_{y}O_{(0,1)}$	16
cu-2611-a	-218.0685216	-218.3657684326172	$C_{x}H_{y}O_{(0,1)}$	16
ag-4812-a	-198.0353887	-197.93601989746094	$C_{x}H_{y}O_{(0,1)}$	16
cd-3611-a	-92.29791967	-91.91969299316406	$C_{x}H_{y}O_{(0,1)}$	16
co-4a11-a	-408.47725929	-408.0895690917969	$C_{x}H_{y}O_{(0,1)}$	16
pt-4811-a	-355.76236649	-355.6698913574219	$C_{x}H_{y}O_{(0,1)}$	16
os-4a12-a	-599.7535595	-599.4080810546875	$C_{x}H_{y}O_{(0,1)}$	16
zn-4a11-a	-134.33360598	-134.27880859375	$C_{x}H_{y}O_{(0,1)}$	16
ru-4a12-a	-504.10976477	-503.7773132324219	$C_{x}H_{y}O_{(0,1)}$	16
ru-4811-a	-495.96316841	-496.26080322265625	$C_{x}H_{y}O_{(0,1)}$	16
ir-4a11-a	-488.95834004	-489.0345764160156	$C_{x}H_{y}O_{(0,1)}$	16
ir-4811-a	-481.00456977	-481.1258544921875	$C_{x}H_{y}O_{(0,1)}$	16
au-4a12-a	-231.53272376	-231.36463928222656	$C_{x}H_{y}O_{(0,1)}$	16
pd-4811-a	-314.28564722	-314.51202392578125	$C_{x}H_{y}O_{(0,1)}$	16
rh-4a12-a	-414.76868984	-414.4277648925781	$C_{x}H_{y}O_{(0,1)}$	16
ni-4a11-a	-331.79406085	-331.6341552734375	$C_{x}H_{y}O_{(0,1)}$	16
zn-4811-a	-126.72131061	-126.8102035522461	$C_{x}H_{y}O_{(0,1)}$	16
ru-49N2-a	-501.9319076	-501.824462890625	$C_{x}H_{y}N$	16
au-25N2-a	-195.26871594	-195.13284301757812	$C_{x}H_{y}N$	16
ru-25N1-a	-468.98742442	-469.21234130859375	$C_{x}H_{y}N$	16
cd-39N4-a	-105.06962076	-105.0706787109375	$C_{x}H_{y}N$	16
ir-4bN2-a	-495.2459913	-494.9741516113281	$C_{x}H_{y}N$	16
25N1	-44.30698715	-44.27973937988281	$C_{x}H_{y}N$	16
co-37N4-a	-389.48393817	-389.872802734375	$C_{x}H_{y}N$	16
pd-4bN7-a	-327.56080612	-327.5927429199219	$C_{x}H_{y}N$	16
ru-15N1-a	-460.00853746	-459.9534606933594	$C_{x}H_{y}N$	16
ni-4bN6-a	-337.41815081	-337.64111328125	$C_{x}H_{y}N$	16
zn-37N5-a	-115.54653591	-115.48716735839844	$C_{x}H_{y}N$	16
ru-13N1-a	-452.25163965	-452.2554016113281	$C_{x}H_{y}N$	16
cd-4bN6-a	-121.91426971	-121.88813018798828	$C_{x}H_{y}N$	16
au-37N3-a	-212.11092107	-211.90338134765625	$C_{x}H_{y}N$	16
ni-49N2-a	-329.67528503	-329.5923156738281	$C_{x}H_{y}N$	16
ir-49N2-a	-487.08418898	-487.07562255859375	$C_{x}H_{y}N$	16
au-4bN2-a	-237.25385518	-237.35769653320312	$C_{x}H_{y}N$	16
co-49N7-a	-406.06647921	-406.0055236816406	$C_{x}H_{y}N$	16
ag-49N9-a	-203.71874073	-203.48886108398438	$C_{x}H_{y}N$	16
ir-49Na-a	-486.66785731	-486.7543029785156	$C_{x}H_{y}N$	16
cd-49N7-a	-113.86685935	-113.95060729980469	$C_{x}H_{y}N$	16
co-15N1-a	-364.36659829	-364.3734130859375	$C_{x}H_{y}N$	16
os-37N4-a	-581.27050271	-581.1145629882812	$C_{x}H_{y}N$	16
os-37N3-a	-580.68870919	-580.4517822265625	$C_{x}H_{y}N$	16
27N2	-52.0603479	-52.18827819824219	$C_{x}H_{y}N$	16
fe-4bN3-a	-467.96724513	-467.94439697265625	$C_{x}H_{y}N$	16
os-13N1-a	-547.79918833	-547.94775390625	$C_{x}H_{y}N$	16
ru-4bN1-a	-510.00095463	-509.8484191894531	$C_{x}H_{y}N$	16
pd-13N1-a	-269.84969462	-269.8708190917969	$C_{x}H_{y}N$	16
pd-4bN1-a	-328.21913056	-328.1413269042969	$C_{x}H_{y}N$	16
rh-37N3-a	-395.58179055	-395.4783935546875	$C_{x}H_{y}N$	16
pt-49N3-a	-361.34269097	-361.4454650878906	$C_{x}H_{y}N$	16
fe-25N2-a	-426.07461932	-426.1880798339844	$C_{x}H_{y}N$	16
ag-49N2-a	-203.47088495	-203.437255859375	$C_{x}H_{y}N$	16
ni-39N1-a	-321.09850907	-321.0058288574219	$C_{x}H_{y}N$	16
ru-49N5-a	-501.64371553	-502.0159912109375	$C_{x}H_{y}N$	16
co-49N5-a	-406.08642345	-406.1056823730469	$C_{x}H_{y}N$	16
au-49N5-a	-228.74369447	-228.6765594482422	$C_{x}H_{y}N$	16
fe-49N2-a	-460.52854543	-460.5495300292969	$C_{x}H_{y}N$	16
os-39N1-a	-589.15015135	-589.1469116210938	$C_{x}H_{y}N$	16
pd-25N1-a	-286.71149432	-286.6431884765625	$C_{x}H_{y}N$	16
ni-37N2-a	-312.6362985	-312.6548767089844	$C_{x}H_{y}N$	16
ir-49N5-a	-486.64149874	-486.7421875	$C_{x}H_{y}N$	16
ni-49Na-a	-329.44980484	-329.43353271484375	$C_{x}H_{y}N$	16
co-4bN5-a	-413.97121653	-414.11016845703125	$C_{x}H_{y}N$	16
pd-49N2-a	-320.01788994	-320.0099792480469	$C_{x}H_{y}N$	16
cd-25N1-a	-79.96008304	-79.54175567626953	$C_{x}H_{y}N$	16
au-37N5-a	-212.55263818	-212.43081665039062	$C_{x}H_{y}N$	16
39N2	-69.10261853	-69.12416076660156	$C_{x}H_{y}N$	16
49Na	-77.48977885	-77.46955871582031	$C_{x}H_{y}N$	16
ag-27N1-a	-178.33785384	-178.4076385498047	$C_{x}H_{y}N$	16
os-49N8-a	-597.16170075	-597.14794921875	$C_{x}H_{y}N$	16
os-49N1-a	-597.62759841	-597.5077514648438	$C_{x}H_{y}N$	16
au-27N1-a	-203.86240578	-203.84921264648438	$C_{x}H_{y}N$	16
4bN7	-85.16960424	-85.32152557373047	$C_{x}H_{y}N$	16
cd-49N9-a	-114.230066	-114.09777069091797	$C_{x}H_{y}N$	16
ag-4bN5-a	-211.29535361	-211.3599395751953	$C_{x}H_{y}N$	16
ru-39N1-a	-493.34639912	-493.34417724609375	$C_{x}H_{y}N$	16
4bN3	-85.71219543	-85.90373229980469	$C_{x}H_{y}N$	16
co-49N1-a	-406.5652668	-406.69146728515625	$C_{x}H_{y}N$	16
co-25N2-a	-372.57829537	-372.62396240234375	$C_{x}H_{y}N$	16
au-4bN6-a	-236.86972252	-236.8077392578125	$C_{x}H_{y}N$	16
fe-25N1-a	-427.20584877	-427.229248046875	$C_{x}H_{y}N$	16
ru-4bN2-a	-510.06681813	-510.182373046875	$C_{x}H_{y}N$	16
fe-39N2-a	-451.29367873	-451.1860656738281	$C_{x}H_{y}N$	16
os-4bN7-a	-604.98545487	-604.8333740234375	$C_{x}H_{y}N$	16
pt-39N1-a	-353.17554016	-353.1803894042969	$C_{x}H_{y}N$	16
rh-39N1-a	-404.02006146	-404.1421813964844	$C_{x}H_{y}N$	16
ru-37N4-a	-485.40655442	-485.4627990722656	$C_{x}H_{y}N$	16
cu-39N4-a	-240.69834745	-240.6852264404297	$C_{x}H_{y}N$	16
cd-37N3-a	-97.23520366	-97.41615295410156	$C_{x}H_{y}N$	16
ir-39N3-a	-478.09472504	-478.076416015625	$C_{x}H_{y}N$	16
ni-49N4-a	-329.24783739	-329.5263671875	$C_{x}H_{y}N$	16
fe-49N6-a	-459.33211605	-459.3176574707031	$C_{x}H_{y}N$	16
ir-15N1-a	-445.15017543	-445.23760986328125	$C_{x}H_{y}N$	16
pt-49N9-a	-361.98605005	-362.0407409667969	$C_{x}H_{y}N$	16
4bN6	-85.33333069	-85.47206115722656	$C_{x}H_{y}N$	16
pd-25N2-a	-286.31018952	-286.3535461425781	$C_{x}H_{y}N$	16
ir-37N3-a	-470.05600785	-469.9344482421875	$C_{x}H_{y}N$	16
co-49Na-a	-406.20087784	-406.0792236328125	$C_{x}H_{y}N$	16
ru-49N3-a	-501.52039224	-501.71014404296875	$C_{x}H_{y}N$	16
cd-4bN5-a	-121.92564358	-121.85161590576172	$C_{x}H_{y}N$	16
ir-49N9-a	-487.31447757	-487.32293701171875	$C_{x}H_{y}N$	16
co-4bN2-a	-414.4608937	-414.4877624511719	$C_{x}H_{y}N$	16
pt-27N2-a	-336.18891257	-336.2352294921875	$C_{x}H_{y}N$	16
zn-4bN6-a	-139.86077744	-139.67092895507812	$C_{x}H_{y}N$	16
ru-37N5-a	-485.55552469	-485.49212646484375	$C_{x}H_{y}N$	16
fe-49N7-a	-460.1313725	-460.3887023925781	$C_{x}H_{y}N$	16
cd-39N1-a	-105.53414136	-105.56851959228516	$C_{x}H_{y}N$	16
co-37N2-a	-389.67993601	-389.7083740234375	$C_{x}H_{y}N$	16
49N9	-77.77524938	-77.73017883300781	$C_{x}H_{y}N$	16
ag-37N4-a	-186.58043168	-186.22787475585938	$C_{x}H_{y}N$	16
39N4	-68.52906405	-68.66969299316406	$C_{x}H_{y}N$	16
ru-4bN5-a	-509.52771503	-509.67333984375	$C_{x}H_{y}N$	16
cu-39N2-a	-241.32483998	-240.99560546875	$C_{x}H_{y}N$	16
au-49N9-a	-229.21700996	-229.01734924316406	$C_{x}H_{y}N$	16
ag-4aS5-a	-203.46320329	-203.82350158691406	$C_{x}H_{y}S$	16
ru-4aS6-a	-501.99098262	-502.0601806640625	$C_{x}H_{y}S$	16
pd-38S3-a	-303.58573571	-303.5360107421875	$C_{x}H_{y}S$	16
os-38S1-a	-580.97528852	-581.1207885742188	$C_{x}H_{y}S$	16
ir-38S3-a	-470.45619158	-470.1399841308594	$C_{x}H_{y}S$	16
pd-36S1-a	-296.69577778	-296.46112060546875	$C_{x}H_{y}S$	16
38S1	-60.92238156	-60.875431060791016	$C_{x}H_{y}S$	16
cd-48S3-a	-106.16926156	-106.00739288330078	$C_{x}H_{y}S$	16
38S2	-60.9787702	-61.017024993896484	$C_{x}H_{y}S$	16
zn-38S2-a	-115.18517939	-115.21733093261719	$C_{x}H_{y}S$	16
rh-38S1-a	-395.97890326	-395.947021484375	$C_{x}H_{y}S$	16
ru-4aS4-a	-501.93788571	-502.2059631347656	$C_{x}H_{y}S$	16
fe-4aS6-a	-460.12319868	-460.32269287109375	$C_{x}H_{y}S$	16
zn-36S1-a	-107.52640317	-107.55897521972656	$C_{x}H_{y}S$	16
ni-4aS5-a	-329.69757293	-329.72259521484375	$C_{x}H_{y}S$	16
12S1	-19.12496053	-19.632604598999023	$C_{x}H_{y}S$	16
ru-12S1-a	-445.39306261	-445.158935546875	$C_{x}H_{y}S$	16
cu-36S2-a	-225.86007611	-225.65005493164062	$C_{x}H_{y}S$	16
36S1	-52.66295032	-52.662986755371094	$C_{x}H_{y}S$	16
pd-26S2-a	-286.91021896	-286.80059814453125	$C_{x}H_{y}S$	16
zn-48S2-a	-124.19439787	-124.3248519897461	$C_{x}H_{y}S$	16
ir-38S2-a	-470.31605643	-470.72137451171875	$C_{x}H_{y}S$	16
os-48S2-a	-591.16976767	-591.3908081054688	$C_{x}H_{y}S$	16
os-24S1-a	-557.87199845	-558.1680908203125	$C_{x}H_{y}S$	16
pt-4aS6-a	-361.91259796	-361.868408203125	$C_{x}H_{y}S$	16
ag-4aS2-a	-203.51828407	-203.44630432128906	$C_{x}H_{y}S$	16
ru-26S1-a	-468.55315469	-468.6135559082031	$C_{x}H_{y}S$	16
4aS2	-77.5875646	-77.58493041992188	$C_{x}H_{y}S$	16
zn-4aS3-a	-131.85940307	-131.90249633789062	$C_{x}H_{y}S$	16
fe-4aS4-a	-459.94818601	-460.55853271484375	$C_{x}H_{y}S$	16
ag-26S2-a	-170.19498785	-170.0836944580078	$C_{x}H_{y}S$	16
fe-48S2-a	-453.51610717	-453.6976318359375	$C_{x}H_{y}S$	16
au-4aS2-a	-229.07634475	-229.08055114746094	$C_{x}H_{y}S$	16
ag-48S1-a	-195.60280126	-195.62689208984375	$C_{x}H_{y}S$	16
cu-4aS6-a	-249.80902197	-249.70394897460938	$C_{x}H_{y}S$	16
ir-12S1-a	-430.48120483	-430.3843078613281	$C_{x}H_{y}S$	16
pt-4aS5-a	-361.84856903	-361.92291259765625	$C_{x}H_{y}S$	16
au-26S2-a	-195.76894924	-195.67201232910156	$C_{x}H_{y}S$	16
au-12S1-a	-171.33167193	-171.7020263671875	$C_{x}H_{y}S$	16
pd-38S1-a	-303.51090652	-303.61077880859375	$C_{x}H_{y}S$	16
pd-4aS3-a	-320.20583767	-320.2890319824219	$C_{x}H_{y}S$	16
au-4aS1-a	-229.02769167	-229.0178985595703	$C_{x}H_{y}S$	16
fe-4aS3-a	-460.12346169	-460.41290283203125	$C_{x}H_{y}S$	16
rh-48S1-a	-406.0280492	-406.09075927734375	$C_{x}H_{y}S$	16
pd-38S2-a	-303.60563327	-303.79852294921875	$C_{x}H_{y}S$	16
zn-26S1-a	-98.49477625	-98.57280731201172	$C_{x}H_{y}S$	16
ir-48S2-a	-480.41118541	-480.5149841308594	$C_{x}H_{y}S$	16
zn-12S1-a	-74.3463476	-74.353759765625	$C_{x}H_{y}S$	16
pd-48S2-a	-313.36840363	-313.3207092285156	$C_{x}H_{y}S$	16
ir-24S1-a	-447.2117959	-447.1533203125	$C_{x}H_{y}S$	16
pt-26S1-a	-328.42023019	-328.4128723144531	$C_{x}H_{y}S$	16
ir-14S1-a	-437.02640418	-437.2392272949219	$C_{x}H_{y}S$	16
ag-14S1-a	-153.47910049	-153.50537109375	$C_{x}H_{y}S$	16
ru-4aS5-a	-501.90312158	-501.9330749511719	$C_{x}H_{y}S$	16
pt-38S2-a	-345.01068045	-345.59857177734375	$C_{x}H_{y}S$	16
au-4aS5-a	-229.05215539	-229.26712036132812	$C_{x}H_{y}S$	16
ir-26S2-a	-453.83598446	-453.65435791015625	$C_{x}H_{y}S$	16
ni-4831-a	-338.37730356	-338.2585754394531	$C_{x}H_{y}O_{(2,3)}$	16
cu-4825-a	-251.51097318	-251.569091796875	$C_{x}H_{y}O_{(2,3)}$	16
co-3623-a	-391.13012517	-391.19610595703125	$C_{x}H_{y}O_{(2,3)}$	16
4821	-79.81797513	-79.72801208496094	$C_{x}H_{y}O_{(2,3)}$	16
ru-4822-a	-503.52733333	-503.45623779296875	$C_{x}H_{y}O_{(2,3)}$	16
ir-4832-a	-495.27232082	-495.4620361328125	$C_{x}H_{y}O_{(2,3)}$	16
co-4822-a	-407.94586146	-407.8046569824219	$C_{x}H_{y}O_{(2,3)}$	16
ni-1221-a	-281.04489787	-281.20477294921875	$C_{x}H_{y}O_{(2,3)}$	16
ag-3632-a	-195.09971318	-195.11386108398438	$C_{x}H_{y}O_{(2,3)}$	16
co-4824-a	-407.60307262	-407.8911437988281	$C_{x}H_{y}O_{(2,3)}$	16
ag-4823-a	-205.05173687	-205.0281524658203	$C_{x}H_{y}O_{(2,3)}$	16
rh-4825-a	-413.96860224	-414.1009826660156	$C_{x}H_{y}O_{(2,3)}$	16
pd-4823-a	-321.20792495	-321.19036865234375	$C_{x}H_{y}O_{(2,3)}$	16
cu-3631-a	-241.89763722	-241.73211669921875	$C_{x}H_{y}O_{(2,3)}$	16
ni-3631-a	-321.63933398	-321.6470642089844	$C_{x}H_{y}O_{(2,3)}$	16
zn-1231-a	-91.29219134	-91.22997283935547	$C_{x}H_{y}O_{(2,3)}$	16
ru-1231-a	-460.89031888	-460.6783142089844	$C_{x}H_{y}O_{(2,3)}$	16
zn-4826-a	-133.73663674	-133.77113342285156	$C_{x}H_{y}O_{(2,3)}$	16
pd-1231-a	-278.92750955	-278.7550964355469	$C_{x}H_{y}O_{(2,3)}$	16
cd-3623-a	-99.25332438	-99.316650390625	$C_{x}H_{y}O_{(2,3)}$	16
au-4822-a	-230.91444799	-231.0068359375	$C_{x}H_{y}O_{(2,3)}$	16
rh-4833-a	-420.33945436	-420.3592529296875	$C_{x}H_{y}O_{(2,3)}$	16
ni-4824-a	-330.95521567	-330.90625	$C_{x}H_{y}O_{(2,3)}$	16
os-3621-a	-582.45339647	-582.552490234375	$C_{x}H_{y}O_{(2,3)}$	16
ag-3621-a	-188.86974164	-188.77813720703125	$C_{x}H_{y}O_{(2,3)}$	16
ag-3631-a	-195.70862314	-195.5710906982422	$C_{x}H_{y}O_{(2,3)}$	16
au-3623-a	-214.0255964	-214.12545776367188	$C_{x}H_{y}O_{(2,3)}$	16
cu-4826-a	-251.41318751	-251.4700927734375	$C_{x}H_{y}O_{(2,3)}$	16
fe-4825-a	-461.46041713	-461.369140625	$C_{x}H_{y}O_{(2,3)}$	16
pt-1221-a	-312.82491663	-312.63287353515625	$C_{x}H_{y}O_{(2,3)}$	16
cd-4831-a	-123.00966065	-122.75554656982422	$C_{x}H_{y}O_{(2,3)}$	16
zn-2422-a	-100.11824996	-100.00944519042969	$C_{x}H_{y}O_{(2,3)}$	16
cd-4824-a	-115.86089923	-115.91923522949219	$C_{x}H_{y}O_{(2,3)}$	16
ir-2421-a	-454.9919211	-455.1264343261719	$C_{x}H_{y}O_{(2,3)}$	16
ru-2431-a	-476.75068429	-476.78839111328125	$C_{x}H_{y}O_{(2,3)}$	16
2422	-46.08698547	-45.96940612792969	$C_{x}H_{y}O_{(2,3)}$	16
ru-4825-a	-503.3484054	-503.3702087402344	$C_{x}H_{y}O_{(2,3)}$	16
zn-4833-a	-140.35491658	-140.49154663085938	$C_{x}H_{y}O_{(2,3)}$	16
rh-4822-a	-414.04948516	-414.1260070800781	$C_{x}H_{y}O_{(2,3)}$	16
os-2421-a	-565.81678467	-565.8514404296875	$C_{x}H_{y}O_{(2,3)}$	16
zn-4832-a	-140.90950325	-141.03602600097656	$C_{x}H_{y}O_{(2,3)}$	16
zn-4824-a	-133.68964341	-133.56028747558594	$C_{x}H_{y}O_{(2,3)}$	16
fe-3632-a	-451.15171784	-450.9625549316406	$C_{x}H_{y}O_{(2,3)}$	16
ni-3621-a	-314.57995625	-314.5629577636719	$C_{x}H_{y}O_{(2,3)}$	16
ni-3622-a	-314.16954258	-314.0752868652344	$C_{x}H_{y}O_{(2,3)}$	16
os-3622-a	-581.96075574	-581.8823852539062	$C_{x}H_{y}O_{(2,3)}$	16
cu-1221-a	-201.41126116	-201.46304321289062	$C_{x}H_{y}O_{(2,3)}$	16
fe-2421-a	-428.19723477	-428.4254455566406	$C_{x}H_{y}O_{(2,3)}$	16
fe-4826-a	-461.06493147	-460.984619140625	$C_{x}H_{y}O_{(2,3)}$	16
au-4832-a	-237.86939993	-237.79920959472656	$C_{x}H_{y}O_{(2,3)}$	16
2421	-46.59744285	-46.48680114746094	$C_{x}H_{y}O_{(2,3)}$	16
au-1221-a	-180.71411559	-180.5909881591797	$C_{x}H_{y}O_{(2,3)}$	16
4832	-86.75339357	-86.84589385986328	$C_{x}H_{y}O_{(2,3)}$	16
cd-2421-a	-82.87562414	-82.69422912597656	$C_{x}H_{y}O_{(2,3)}$	16
ni-3632-a	-320.87524563	-320.9136657714844	$C_{x}H_{y}O_{(2,3)}$	16
os-4823-a	-598.7051135	-598.4710693359375	$C_{x}H_{y}O_{(2,3)}$	16
pt-4821-a	-363.06451873	-362.9792175292969	$C_{x}H_{y}O_{(2,3)}$	16
ru-25Y1-a	-474.14375516	-474.5684814453125	Oximes	16
co-37Y1-a	-394.75138721	-395.4855041503906	Oximes	16
pd-25Y2-a	-292.21221905	-292.2583312988281	Oximes	16
co-49Y4-a	-411.91196447	-411.6781005859375	Oximes	16
49Y4	-83.17201205	-83.11285400390625	Oximes	16
os-13Y1-a	-553.08240511	-554.1649780273438	Oximes	16
co-49Y1-a	-411.93637478	-412.47515869140625	Oximes	16
rh-37Y1-a	-401.06920534	-400.7674255371094	Oximes	16
au-49Y3-a	-234.3534298	-234.504150390625	Oximes	16
au-49Y1-a	-234.59334614	-234.4639892578125	Oximes	16
cd-25Y2-a	-86.34812626	-86.26567077636719	Oximes	16
os-49Y1-a	-603.21775521	-603.1768188476562	Oximes	16
ag-37Y3-a	-192.63427622	-192.5746612548828	Oximes	16
rh-13Y1-a	-367.84126242	-367.8038635253906	Oximes	16
co-37Y2-a	-395.26179219	-395.5550537109375	Oximes	16
49Y3	-83.17086882	-83.04975128173828	Oximes	16
zn-49Y5-a	-137.58359612	-137.46258544921875	Oximes	16
co-49Y3-a	-411.48292021	-411.7984924316406	Oximes	16
au-25Y2-a	-201.27456855	-201.12460327148438	Oximes	16
zn-49Y6-a	-137.7369898	-137.99581909179688	Oximes	16
co-49Y6-a	-412.03537434	-411.9827880859375	Oximes	16
ir-49Y4-a	-492.08327498	-492.33282470703125	Oximes	16
zn-37Y2-a	-120.9087752	-120.80821990966797	Oximes	16
rh-49Y2-a	-418.11460159	-418.0577087402344	Oximes	16
ir-37Y1-a	-475.22530153	-475.08392333984375	Oximes	16
zn-49Y4-a	-137.5287826	-137.42538452148438	Oximes	16
cu-49Y4-a	-255.3444739	-255.43800354003906	Oximes	16
fe-37Y1-a	-448.28606709	-448.5354309082031	Oximes	16
rh-37Y2-a	-401.2330465	-400.890380859375	Oximes	16
fe-13Y1-a	-415.30204194	-415.64630126953125	Oximes	16
ag-25Y2-a	-175.78475966	-175.6797637939453	Oximes	16
cd-49Y5-a	-119.72960125	-119.67760467529297	Oximes	16
os-49Y6-a	-603.18871659	-603.241943359375	Oximes	16
zn-49Y3-a	-137.37105444	-137.22731018066406	Oximes	16
ni-49Y3-a	-335.10468985	-335.2253112792969	Oximes	16
ru-37Y2-a	-490.8849203	-491.0992736816406	Oximes	16
zn-37X3-a	-122.38132883	-122.35059356689453	Amides	6
cu-49X5-a	-256.74486391	-256.7950439453125	Amides	6
ru-49X4-a	-509.28147526	-509.1624755859375	Amides	6
au-49X3-a	-236.62310295	-236.70816040039062	Amides	6
rh-49X4-a	-419.88110469	-419.8037109375	Amides	6
cu-49X6-a	-257.20447892	-257.2221984863281	Amides	6
ru-49X8-a	-508.73115944	-508.6713562011719	Amides	6
pt-49X7-a	-368.59841804	-368.4739990234375	Amides	6
au-49X4-a	-236.62125391	-236.76878356933594	Amides	6
25X1	-51.71780145	-51.691246032714844	Amides	6
co-49X5-a	-413.24207635	-413.0585632324219	Amides	6
pd-13X1-a	-277.04557202	-277.0404968261719	Amides	6
ir-49X3-a	-494.34828486	-494.3012390136719	Amides	6
cd-49X5-a	-121.20916227	-121.35205841064453	Amides	6
ir-25X2-a	-461.02823311	-460.99169921875	Amides	6
zn-25X2-a	-106.42767476	-106.36968994140625	Amides	6
pt-49X8-a	-368.34192366	-368.3358154296875	Amides	6
pt-25X1-a	-335.05262436	-334.9936218261719	Amides	6
rh-37X1-a	-402.78805315	-402.7998046875	Amides	6
cd-37X3-a	-104.54183378	-104.49053955078125	Amides	6
os-49X2-a	-604.50414574	-604.3029174804688	Amides	6
zn-49X6-a	-139.50585293	-139.6742401123047	Amides	6
pd-37X2-a	-310.74374419	-310.6257629394531	Amides	6
ni-49X3-a	-337.16619261	-337.1007385253906	Amides	6
cd-49X8-a	-121.32780727	-121.17244720458984	Amides	6
cd-49X4-a	-121.80839105	-121.8687515258789	Amides	6
ag-49X2-a	-210.77528753	-210.71206665039062	Amides	6
49X1	-85.09142633	-84.95340728759766	Amides	6
49X2	-84.97580513	-84.93045043945312	Amides	6
ir-37X1-a	-477.12106559	-477.1795959472656	Amides	6
pd-25X1-a	-293.55165929	-293.44097900390625	Amides	6
ag-49X1-a	-210.8357968	-210.86480712890625	Amides	6
os-37X2-a	-588.39247139	-588.4542236328125	Amides	6
zn-49X5-a	-139.06280902	-139.1906280517578	Amides	6
pt-49X2-a	-368.46769806	-368.5381164550781	Amides	6
ag-49X5-a	-210.5542852	-210.4633026123047	Amides	6
rh-49X2-a	-419.4817202	-419.6127014160156	Amides	6
au-37X3-a	-219.34107005	-219.21507263183594	Amides	6
cd-49X6-a	-121.64722131	-121.66058349609375	Amides	6
co-25X2-a	-380.53751476	-380.5836486816406	Amides	6
co-49X4-a	-413.77392216	-413.4908447265625	Amides	6
rh-49X3-a	-419.99283159	-419.8970947265625	Amides	6
37X4	-68.52948564	-68.47865295410156	Amides	6
ag-49X7-a	-210.94807899	-210.99256896972656	Amides	6
pd-49X7-a	-327.10645944	-327.0574645996094	Amides	6
cd-38Z1-a	-109.83174858	-110.0101547241211	Amidines	6
co-26Z4-a	-384.85172361	-384.8994445800781	Amidines	6
os-4aZ1-a	-610.3696811	-610.4511108398438	Amidines	6
ni-4aZg-a	-341.74308857	-341.78704833984375	Amidines	6
au-4aZc-a	-241.32725807	-241.48049926757812	Amidines	6
cd-4aZ2-a	-126.49119369	-126.76285552978516	Amidines	6
co-38Z1-a	-402.22711602	-402.09033203125	Amidines	6
fe-4aZj-a	-472.12516721	-472.0481262207031	Amidines	6
ir-4aZ2-a	-499.62371128	-499.2131042480469	Amidines	6
ir-4aZb-a	-499.24608753	-499.2646179199219	Amidines	6
ni-4aZa-a	-341.99204093	-342.0974426269531	Amidines	6
cu-4aZ5-a	-262.26712726	-262.3287658691406	Amidines	6
rh-4aZh-a	-424.52067287	-424.6006774902344	Amidines	6
ni-38Z1-a	-325.53367815	-325.5663757324219	Amidines	6
4aZ6	-89.82432836	-89.8404541015625	Amidines	6
rh-4aZd-a	-424.65958582	-424.7786560058594	Amidines	6
ir-4aZ9-a	-499.10342319	-499.0859375	Amidines	6
cd-38Z5-a	-109.88581386	-109.66941833496094	Amidines	6
ir-4aZ4-a	-499.92698803	-499.805419921875	Amidines	6
pt-4aZc-a	-373.89558884	-373.848876953125	Amidines	6
rh-38Za-a	-407.83029102	-407.67291259765625	Amidines	6
ag-4aZ8-a	-215.74284306	-215.8809814453125	Amidines	6
cu-38Z7-a	-245.20945983	-245.24969482421875	Amidines	6
cd-26Z3-a	-93.12427748	-93.14785766601562	Amidines	6
zn-4aZ2-a	-144.49644483	-144.45083618164062	Amidines	6
ni-4aZj-a	-341.93551747	-342.0428161621094	Amidines	6
4aZk	-89.47953894	-89.47511291503906	Amidines	6
ir-4aZh-a	-498.79322204	-498.80462646484375	Amidines	6
4aZl	-89.3159104	-89.36758422851562	Amidines	6
ru-4aZf-a	-514.23875879	-514.2595825195312	Amidines	6
pt-38Z2-a	-357.97484324	-357.8184509277344	Amidines	6
ag-26Z2-a	-183.03287796	-183.16932678222656	Amidines	6
fe-4aZc-a	-471.99130341	-471.9693908691406	Amidines	6
rh-4aZ9-a	-424.86644997	-424.916259765625	Amidines	6
4aZf	-89.86611798	-89.82389068603516	Amidines	6
au-26Z2-a	-208.55844667	-208.6864013671875	Amidines	6
ru-4aZ2-a	-514.45029419	-514.450439453125	Amidines	6
pt-38Z3-a	-357.51487397	-357.2000732421875	Amidines	6
rh-26Z2-a	-392.2008444	-392.085205078125	Amidines	6
fe-4aZ9-a	-472.84655075	-472.8595886230469	Amidines	6
fe-38Z6-a	-455.50218165	-455.4802551269531	Amidines	6
ir-4aZc-a	-499.12033751	-499.15643310546875	Amidines	6
4aZb	-89.83189482	-89.76809692382812	Amidines	6
ag-4aZ5-a	-215.92676627	-216.0023651123047	Amidines	6
ni-38Z5-a	-325.46513805	-325.32757568359375	Amidines	6
zn-38Z5-a	-127.85090514	-127.67694091796875	Amidines	6
ag-4aZ6-a	-215.62556684	-215.6372528076172	Amidines	6
cu-4aZd-a	-261.94792162	-262.0521545410156	Amidines	6
ir-4aZg-a	-499.0846388	-498.8631591796875	Amidines	6
zn-26Z3-a	-110.74081423	-110.77371215820312	Amidines	6
co-26Z2-a	-385.89725197	-385.7490234375	Amidines	6
rh-4aZg-a	-424.62099941	-424.6418762207031	Amidines	6
zn-38Za-a	-127.33437757	-127.26886749267578	Amidines	6
ir-4aZ5-a	-499.49410786	-499.8091735839844	Amidines	6
pt-4aZm-a	-373.29084103	-373.460205078125	Amidines	6
fe-4aZn-a	-471.97461489	-471.8453063964844	Amidines	6
pd-38Z5-a	-315.860399	-315.7702331542969	Amidines	6
26Z2	-56.9633665	-57.07680892944336	Amidines	6
os-4aZn-a	-610.0217189	-610.525146484375	Amidines	6
co-38Z8-a	-401.98788506	-402.0977478027344	Amidines	6
zn-4aZm-a	-143.57596392	-143.3656005859375	Amidines	6
pd-4aZ6-a	-332.07270138	-332.1953430175781	Amidines	6
cu-4aZ9-a	-262.053226	-261.84661865234375	Amidines	6
rh-4aZa-a	-424.87496191	-424.78704833984375	Amidines	6
zn-4aZd-a	-144.09481378	-144.15284729003906	Amidines	6
zn-4aZ6-a	-144.07317053	-144.1974639892578	Amidines	6
co-38Za-a	-401.60497508	-401.6605529785156	Amidines	6
fe-38Z4-a	-456.13642134	-456.2312316894531	Amidines	6
au-4aZ3-a	-241.81579069	-241.7413787841797	Amidines	6
4aZ1	-89.83666085	-89.84104919433594	Amidines	6
ag-38Z8-a	-199.22614147	-199.1501007080078	Amidines	6
zn-38Z6-a	-127.73180513	-127.80169677734375	Amidines	6
pt-4aZa-a	-373.99092462	-374.0274963378906	Amidines	6
ag-4aZo-a	-215.60915739	-215.80914306640625	Amidines	6
fe-4aZ7-a	-472.72560984	-472.5777282714844	Amidines	6
rh-38Z1-a	-408.42753333	-408.6469421386719	Amidines	6
zn-4aZe-a	-144.22470831	-144.14639282226562	Amidines	6
co-4aZh-a	-418.54602785	-418.5050964355469	Amidines	6
pt-26Z3-a	-340.05423846	-340.31732177734375	Amidines	6
cd-4aZc-a	-126.44788966	-126.38406372070312	Amidines	6
pt-4aZg-a	-373.79007889	-373.8364562988281	Amidines	6
zn-4aZ5-a	-144.4747047	-144.16412353515625	Amidines	6
cu-26Z1-a	-228.9757878	-228.97850036621094	Amidines	6
fe-4aZ6-a	-471.77342886	-472.0401916503906	Amidines	6
au-4aZj-a	-241.25967012	-241.0221405029297	Amidines	6
ni-4aZl-a	-341.60767651	-341.24346923828125	Amidines	6
pd-4aZ8-a	-332.10993147	-332.484375	Amidines	6
ag-4aZ9-a	-215.83563325	-215.86647033691406	Amidines	6
au-4aZ8-a	-241.33958627	-241.34072875976562	Amidines	6
ag-4aZ2-a	-215.94950622	-216.00022888183594	Amidines	6
rh-38Z6-a	-408.16516926	-408.0960998535156	Amidines	6
pd-4aZg-a	-332.16323683	-332.2558898925781	Amidines	6
pt-26Z4-a	-340.60924927	-340.5533752441406	Amidines	6
os-38Z7-a	-593.061098	-593.2119140625	Amidines	6
pt-38Z8-a	-357.32008719	-357.28106689453125	Amidines	6
au-4aZ7-a	-241.13373067	-241.03524780273438	Amidines	6
au-4aZ4-a	-241.82382742	-241.97093200683594	Amidines	6
co-4aZo-a	-418.2214799	-418.18914794921875	Amidines	6
pd-4aZc-a	-332.35749391	-332.37677001953125	Amidines	6
zn-4aZ9-a	-144.2651379	-144.43438720703125	Amidines	6
fe-38Za-a	-455.60231089	-455.7036437988281	Amidines	6
rh-4aZ2-a	-425.13879583	-425.1257019042969	Amidines	6
cd-4aZ4-a	-126.81337687	-126.99916076660156	Amidines	6
zn-38Z2-a	-128.14137046	-128.04713439941406	Amidines	6
cu-4aZa-a	-262.16062851	-262.32177734375	Amidines	6
rh-4aZf-a	-424.89392612	-424.74346923828125	Amidines	6
ir-38Z8-a	-482.65868361	-482.600830078125	Amidines	6
fe-38Z5-a	-456.08394085	-456.3409729003906	Amidines	6
ru-4aZ5-a	-514.44048153	-514.9306030273438	Amidines	6
zn-4aZn-a	-144.20571486	-144.11691284179688	Amidines	6
ni-4aZc-a	-341.90208139	-341.8544616699219	Amidines	6
4aZi	-89.48306868	-89.48280334472656	Amidines	6
ag-4aZg-a	-215.6363381	-215.56744384765625	Amidines	6
fe-14Z1-a	-422.66787417	-422.1561279296875	Amidines	6
ag-4aZ7-a	-215.63001548	-215.5547637939453	Amidines	6
ag-4aZj-a	-215.69927796	-215.4857635498047	Amidines	6
38Z3	-73.14079468	-73.15189361572266	Amidines	6
cu-6611-a	-254.83453045	-254.4874267578125	Aromatics	6
ag-6611-b	-208.67952424	-208.6482391357422	Aromatics	6
ru-6611-b	-507.99119622	-508.03204345703125	Aromatics	6
ir-45N1-b	-472.07279424	-472.7228088378906	Aromatics	6
os-45N1-a	-582.51068593	-583.0841064453125	Aromatics	6
os-8a03-a	-630.26592436	-630.1184692382812	Aromatics	6
os-7801-b	-613.66462761	-613.4683227539062	Aromatics	6
fe-44S1-a	-437.56783932	-437.48065185546875	Aromatics	6
pt-8a01-a	-392.71891457	-391.37347412109375	Aromatics	6
6611	-82.88044585	-83.02054595947266	Aromatics	6
au-6611-b	-234.16463684	-234.08880615234375	Aromatics	6
zn-7801-a	-147.08751041	-147.1779022216797	Aromatics	6
rh-8a01-b	-445.49624649	-445.6421813964844	Aromatics	6
fe-55N1-a	-454.79125953	-454.4464416503906	Aromatics	6
zn-45N1-a	-116.64028393	-116.61774444580078	Aromatics	6
ag-66S1-a	-205.91027856	-205.98385620117188	Aromatics	6
ag-6601-a	-201.82075408	-201.7399139404297	Aromatics	6
cu-8a02-b	-281.62175503	-281.2967224121094	Aromatics	6
au-8a03-b	-260.98050393	-260.91571044921875	Aromatics	6
pt-4411-a	-340.32208863	-341.87298583984375	Aromatics	6
66S1	-80.01524666	-80.01992797851562	Aromatics	6
fe-6601-b	-459.26835343	-458.9073181152344	Aromatics	6
co-4411-a	-385.4710197	-385.4495849609375	Aromatics	6
ir-66S1-b	-490.22411107	-489.91937255859375	Aromatics	6
co-8a03-b	-438.76028803	-439.0030517578125	Aromatics	6
fe-5601-a	-449.51910425	-449.8543701171875	Aromatics	6
co-5601-a	-395.62771669	-395.6521911621094	Aromatics	6
au-6611-a	-234.1412734	-234.1927947998047	Aromatics	6
fe-4411-b	-439.47596329	-439.4248962402344	Aromatics	6
rh-55N1-a	-406.00439885	-406.5622863769531	Aromatics	6
pd-8a01-b	-352.8953537	-353.0343322753906	Aromatics	6
rh-44S1-a	-390.36808803	-390.0034484863281	Aromatics	6
cu-8a03-a	-281.62600276	-281.2552490234375	Aromatics	6
pd-4411-a	-299.00889493	-299.5128173828125	Aromatics	6
co-7801-b	-422.15429086	-421.656005859375	Aromatics	6
ru-67N1-b	-513.58608531	-513.5172119140625	Aromatics	6
co-44S1-b	-383.74130391	-383.4709777832031	Aromatics	6
pt-4411-b	-340.91827443	-340.8352966308594	Aromatics	6
ru-7801-a	-518.08356569	-517.69677734375	Aromatics	6
fe-7801-a	-475.91871842	-476.384033203125	Aromatics	6
co-55N1-b	-400.6740715	-400.77569580078125	Aromatics	6
au-8a02-a	-260.93708026	-260.9268493652344	Aromatics	6
cu-4411-b	-228.35509132	-228.2739715576172	Aromatics	6
cu-6601-b	-248.0188479	-248.02256774902344	Aromatics	6
zn-5601-b	-120.40228411	-120.51563262939453	Aromatics	6
cu-8a01-b	-281.58342982	-281.3898620605469	Aromatics	6
os-6601-b	-596.59331098	-597.8385620117188	Aromatics	6
ir-6601-b	-485.27652891	-486.98272705078125	Aromatics	6
ir-4411-a	-465.73546026	-465.4688415527344	Aromatics	6
pt-5601-a	-351.14679549	-350.8661193847656	Aromatics	6
ni-8a02-a	-362.24119206	-362.11614990234375	Aromatics	6
ir-55N1-b	-480.64449139	-481.1700134277344	Aromatics	6
pd-8a03-a	-352.69313346	-352.94256591796875	Aromatics	6
pt-6601-a	-359.38454079	-360.3333435058594	Aromatics	6
os-8a01-b	-630.28313056	-630.4335327148438	Aromatics	6
ir-7801-b	-502.88568465	-502.87310791015625	Aromatics	6
pt-8a03-a	-393.64782573	-393.5780944824219	Aromatics	6
ru-66S1-a	-505.74000878	-505.78619384765625	Aromatics	6
fe-6611-b	-465.98231166	-466.4932556152344	Aromatics	6
cu-55N1-b	-243.45857296	-243.5005645751953	Aromatics	6
zn-44S1-b	-108.47303522	-108.20637512207031	Aromatics	6
ni-6611-a	-335.50329542	-335.630859375	Aromatics	6
co-8a02-a	-438.91953321	-438.4687805175781	Aromatics	6
fe-55N1-b	-454.79314178	-454.48583984375	Aromatics	6
au-5601-a	-217.46787126	-217.52137756347656	Aromatics	6
67N1	-88.37193618	-88.50943756103516	Aromatics	6
os-5601-a	-586.93912695	-587.1131591796875	Aromatics	6
pd-45N1-a	-305.2871475	-305.1404113769531	Aromatics	6
zn-6611-b	-137.10541103	-137.37307739257812	Aromatics	6
ru-45N1-b	-486.7899284	-486.72998046875	Aromatics	6
os-8a02-a	-630.2539771	-630.29443359375	Aromatics	6
zn-44S1-a	-108.46808596	-108.43721008300781	Aromatics	6
cu-55N1-a	-243.48792916	-243.4705047607422	Aromatics	6
pt-6601-b	-359.8996861	-360.6551818847656	Aromatics	6
pd-44S1-b	-297.74399461	-297.62396240234375	Aromatics	6
cu-87N2-a	-278.13900494	-277.8398132324219	Aromatics	6
au-87N2-a	-257.42778786	-257.5065612792969	Aromatics	6
pt-86S1-a	-383.53338303	-382.9597473144531	Aromatics	6
ni-a801-a	-373.43905938	-373.35504150390625	Aromatics	6
co-97N1-a	-445.45181571	-445.2938232421875	Aromatics	6
ir-8611-a	-510.93625789	-511.00079345703125	Aromatics	6
pd-97N1-a	-359.25001606	-358.97943115234375	Aromatics	6
cu-9802-a	-282.32288255	-282.4852294921875	Aromatics	6
os-9802-a	-632.12898644	-631.5150146484375	Aromatics	6
fe-a801-a	-503.99423136	-503.6311340332031	Aromatics	6
ni-8611-a	-353.22300155	-353.5204772949219	Aromatics	6
pd-86S2-a	-342.34226976	-342.4524230957031	Aromatics	6
ag-97N2-a	-240.98292784	-240.8898162841797	Aromatics	6
cd-97N2-a	-151.55892121	-151.29934692382812	Aromatics	6
rh-97N2-a	-451.68518761	-451.6409606933594	Aromatics	6
fe-97N2-a	-499.49021991	-498.90765380859375	Aromatics	6
pd-9802-a	-354.23346633	-354.1221923828125	Aromatics	6
86S1	-98.16846724	-97.99112701416016	Aromatics	6
ru-9802-a	-536.35315452	-536.0440063476562	Aromatics	6
pd-97N2-a	-358.95085117	-358.958984375	Aromatics	6
cu-a801-a	-291.95788961	-291.43939208984375	Aromatics	6
pd-9801-a	-354.30325351	-353.9291076660156	Aromatics	6
cu-87N1-a	-278.42969611	-277.8550720214844	Aromatics	6
cd-86S2-a	-134.25407943	-134.47439575195312	Aromatics	6
ru-97N1-a	-541.30999974	-540.8552856445312	Aromatics	6
pt-97N1-a	-400.18120402	-399.9061584472656	Aromatics	6
cu-97N1-a	-287.15886039	-286.9316101074219	Aromatics	6
zn-87N1-a	-160.64988633	-160.6966094970703	Aromatics	6
ni-9802-a	-363.61069354	-363.32476806640625	Aromatics	6
zn-86S1-a	-152.48615196	-152.49095153808594	Aromatics	6
ag-9802-a	-235.47520468	-235.87518310546875	Aromatics	6
co-8611-a	-429.98266241	-429.89715576171875	Aromatics	6
cd-a801-a	-156.3459837	-156.33741760253906	Aromatics	6
cu-49_3-a	-264.27793771	-264.090576171875	Carbamates	6
cd-49_8-a	-127.91368511	-128.16380310058594	Carbamates	6
zn-37_4-a	-129.35663446	-129.4545440673828	Carbamates	6
pd-13_1-a	-284.2402814	-284.34686279296875	Carbamates	6
cd-49_2-a	-128.51988124	-128.4429473876953	Carbamates	6
os-37_4-a	-594.61526461	-594.5480346679688	Carbamates	6
ag-25_2-a	-184.51861991	-184.6999053955078	Carbamates	6
cd-49_1-a	-128.56657914	-128.50990295410156	Carbamates	6
os-49_3-a	-611.83387641	-611.6304931640625	Carbamates	6
au-25_2-a	-209.95195235	-209.9037628173828	Carbamates	6
co-25_2-a	-387.12358548	-387.0541687011719	Carbamates	6
cu-49_4-a	-264.0918846	-264.0601806640625	Carbamates	6
49_6	-91.82062804	-91.72396850585938	Carbamates	6
37_3	-75.09357957	-75.10204315185547	Carbamates	6
pd-25_2-a	-300.69339629	-300.5557556152344	Carbamates	6
pd-49_7-a	-333.92278021	-333.77191162109375	Carbamates	6
pd-49_8-a	-333.46214504	-333.70892333984375	Carbamates	6
cd-49_3-a	-128.68368727	-128.80828857421875	Carbamates	6
pt-37_2-a	-358.92478073	-358.9194030761719	Carbamates	6
ag-49_2-a	-217.88210772	-217.79006958007812	Carbamates	6
ir-49_5-a	-500.59610479	-500.64837646484375	Carbamates	6
au-25_1-a	-209.90811388	-209.8828582763672	Carbamates	6
cd-37_1-a	-111.85370732	-111.80719757080078	Carbamates	6
co-49_4-a	-420.51207552	-420.2672119140625	Carbamates	6
fe-49_5-a	-473.7534623	-473.8516845703125	Carbamates	6
ag-13_1-a	-168.08110614	-168.21533203125	Carbamates	6
fe-25_1-a	-441.04643167	-440.85009765625	Carbamates	6
pt-13_1-a	-325.70588185	-325.76422119140625	Carbamates	6
os-37_2-a	-595.02414293	-594.9966430664062	Carbamates	6
zn-49_1-a	-146.41735459	-146.43020629882812	Carbamates	6
pt-49_4-a	-375.72373229	-375.54229736328125	Carbamates	6
ag-49_4-a	-217.95259187	-218.2215118408203	Carbamates	6
fe-25_2-a	-440.72545816	-440.463134765625	Carbamates	6
co-13_1-a	-370.62547265	-370.71990966796875	Carbamates	6
zn-37_3-a	-129.4033247	-129.4969024658203	Carbamates	6
ir-49_2-a	-500.79841603	-500.97906494140625	Carbamates	6
cd-49_4-a	-128.57261183	-128.94314575195312	Carbamates	6
fe-37_2-a	-457.46905383	-457.2818298339844	Carbamates	6
pt-49_5-a	-375.23942932	-375.4642333984375	Carbamates	6
49_2	-92.01138706	-91.98989868164062	Carbamates	6
co-49_5-a	-420.40853946	-419.96929931640625	Carbamates	6
fe-49_8-a	-473.36713475	-473.7602844238281	Carbamates	6
pd-49_1-a	-334.10341274	-334.0318603515625	Carbamates	6
ni-37_3-a	-326.77520715	-327.00830078125	Carbamates	6
zn-37_1-a	-129.70385069	-129.6589813232422	Carbamates	6
rh-2601-a	-374.48811914	-374.787841796875	$C_{x}H_{y}O_{(0,1)}$	6
cu-2201-a	-195.97519343	-196.49551391601562	$C_{x}H_{y}O_{(0,1)}$	6
au-2612-a	-198.05006874	-198.04380798339844	$C_{x}H_{y}O_{(0,1)}$	6
rh-4a13-a	-414.74396884	-414.81658935546875	$C_{x}H_{y}O_{(0,1)}$	6
ag-4a02-a	-199.38977694	-199.2628631591797	$C_{x}H_{y}O_{(0,1)}$	6
ir-3812-a	-472.27998757	-472.4853515625	$C_{x}H_{y}O_{(0,1)}$	6
rh-4a01-a	-407.87206743	-407.92926025390625	$C_{x}H_{y}O_{(0,1)}$	6
cd-4601-a	-93.00608695	-93.18547821044922	$C_{x}H_{y}O_{(0,1)}$	6
fe-4803-a	-447.64784697	-447.8550720214844	$C_{x}H_{y}O_{(0,1)}$	6
3811	-63.20502973	-63.26232147216797	$C_{x}H_{y}O_{(0,1)}$	6
rh-4602-a	-392.85094772	-392.6197204589844	$C_{x}H_{y}O_{(0,1)}$	6
zn-3813-a	-117.8905705	-117.9515380859375	$C_{x}H_{y}O_{(0,1)}$	6
zn-4a02-a	-127.88257494	-127.63395690917969	$C_{x}H_{y}O_{(0,1)}$	6
ni-4602-a	-310.2163592	-309.6645812988281	$C_{x}H_{y}O_{(0,1)}$	6
ni-3611-b	-307.58788245	-307.5265808105469	$C_{x}H_{y}O_{(0,1)}$	6
pt-4811-b	-356.00017855	-356.07440185546875	$C_{x}H_{y}O_{(0,1)}$	6
ni-4a01-a	-325.07221501	-325.1753845214844	$C_{x}H_{y}O_{(0,1)}$	6
pt-4a01-a	-356.91647955	-357.0294494628906	$C_{x}H_{y}O_{(0,1)}$	6
fe-3812-a	-445.36205711	-444.8427429199219	$C_{x}H_{y}O_{(0,1)}$	6
ag-4801-a	-190.98638165	-190.95364379882812	$C_{x}H_{y}O_{(0,1)}$	6
os-3812-a	-582.99439166	-583.1603393554688	$C_{x}H_{y}O_{(0,1)}$	6
3801	-57.17467534	-57.10110092163086	$C_{x}H_{y}O_{(0,1)}$	6
os-1211-a	-542.03914649	-541.3289794921875	$C_{x}H_{y}O_{(0,1)}$	6
4a13	-80.32768712	-80.26432800292969	$C_{x}H_{y}O_{(0,1)}$	6
ni-2611-a	-297.64030541	-297.91412353515625	$C_{x}H_{y}O_{(0,1)}$	6
ag-3813-a	-189.41826208	-189.2357940673828	$C_{x}H_{y}O_{(0,1)}$	6
ir-3601-a	-457.96762524	-457.9552001953125	$C_{x}H_{y}O_{(0,1)}$	6
pt-3813-a	-347.05955481	-346.9136047363281	$C_{x}H_{y}O_{(0,1)}$	6
pd-3601-a	-291.13714881	-291.0836486816406	$C_{x}H_{y}O_{(0,1)}$	6
co-4804-a	-394.30178887	-394.2678527832031	$C_{x}H_{y}O_{(0,1)}$	6
pd-4a14-a	-322.3428619	-322.5583190917969	$C_{x}H_{y}O_{(0,1)}$	6
ir-4a01-a	-482.1710244	-482.29119873046875	$C_{x}H_{y}O_{(0,1)}$	6
au-4803-a	-216.62133527	-216.6072235107422	$C_{x}H_{y}O_{(0,1)}$	6
cd-4801-a	-101.59562164	-101.60201263427734	$C_{x}H_{y}O_{(0,1)}$	6
zn-3811-a	-117.33297666	-117.53916931152344	$C_{x}H_{y}O_{(0,1)}$	6
pd-2612-a	-288.75789632	-288.8307800292969	$C_{x}H_{y}O_{(0,1)}$	6
ru-4a01-a	-497.13394739	-496.9278259277344	$C_{x}H_{y}O_{(0,1)}$	6
au-3813-a	-214.8615232	-214.79002380371094	$C_{x}H_{y}O_{(0,1)}$	6
fe-4804-a	-447.92729694	-448.2037658691406	$C_{x}H_{y}O_{(0,1)}$	6
fe-1211-a	-405.06873712	-403.64910888671875	$C_{x}H_{y}O_{(0,1)}$	6
cu-3401-a	-212.69233696	-212.75624084472656	$C_{x}H_{y}O_{(0,1)}$	6
au-4a02-a	-224.87654646	-224.7930908203125	$C_{x}H_{y}O_{(0,1)}$	6
co-3801-a	-385.09249956	-385.2174987792969	$C_{x}H_{y}O_{(0,1)}$	6
fe-2612-a	-428.70076634	-428.44207763671875	$C_{x}H_{y}O_{(0,1)}$	6
co-2612-a	-375.16657466	-375.0098876953125	$C_{x}H_{y}O_{(0,1)}$	6
2411	-39.16156149	-39.275325775146484	$C_{x}H_{y}O_{(0,1)}$	6
ag-2611-a	-171.98113732	-171.85205078125	$C_{x}H_{y}O_{(0,1)}$	6
rh-3601-a	-383.66084277	-383.5691833496094	$C_{x}H_{y}O_{(0,1)}$	6
ni-2601-a	-291.68019132	-291.7706298828125	$C_{x}H_{y}O_{(0,1)}$	6
co-4601-a	-387.01414373	-386.65692138671875	$C_{x}H_{y}O_{(0,1)}$	6
ag-1211-a	-147.61124271	-147.59161376953125	$C_{x}H_{y}O_{(0,1)}$	6
fe-3611-b	-438.00876182	-437.86187744140625	$C_{x}H_{y}O_{(0,1)}$	6
ru-4803-a	-489.55380284	-490.0069274902344	$C_{x}H_{y}O_{(0,1)}$	6
pd-4a01-a	-315.46471336	-315.4563903808594	$C_{x}H_{y}O_{(0,1)}$	6
pd-2201-a	-266.71520329	-266.89044189453125	$C_{x}H_{y}O_{(0,1)}$	6
rh-2611-a	-380.44596887	-380.6485900878906	$C_{x}H_{y}O_{(0,1)}$	6
zn-3601-a	-102.84793655	-102.92252349853516	$C_{x}H_{y}O_{(0,1)}$	6
ru-4a14-a	-504.17616168	-504.1932678222656	$C_{x}H_{y}O_{(0,1)}$	6
cu-4a02-a	-245.47691145	-245.5767364501953	$C_{x}H_{y}O_{(0,1)}$	6
au-3601-a	-199.89408574	-199.8726806640625	$C_{x}H_{y}O_{(0,1)}$	6
ni-4a02-a	-325.07027137	-325.3924255371094	$C_{x}H_{y}O_{(0,1)}$	6
ir-2411-a	-447.96400122	-448.1834716796875	$C_{x}H_{y}O_{(0,1)}$	6
au-3801-a	-208.17272044	-208.19007873535156	$C_{x}H_{y}O_{(0,1)}$	6
pd-4601-a	-299.09279504	-299.3735656738281	$C_{x}H_{y}O_{(0,1)}$	6
co-3812-a	-391.82108538	-391.74237060546875	$C_{x}H_{y}O_{(0,1)}$	6
zn-4a14-a	-134.61284166	-134.79954528808594	$C_{x}H_{y}O_{(0,1)}$	6
ni-4601-a	-310.2618027	-309.5774230957031	$C_{x}H_{y}O_{(0,1)}$	6
zn-4a13-a	-134.46627925	-134.52264404296875	$C_{x}H_{y}O_{(0,1)}$	6
rh-3812-a	-397.93184018	-397.96673583984375	$C_{x}H_{y}O_{(0,1)}$	6
pd-1211-a	-264.16209992	-264.17828369140625	$C_{x}H_{y}O_{(0,1)}$	6
ni-4804-a	-317.37051712	-317.6869201660156	$C_{x}H_{y}O_{(0,1)}$	6
ru-4602-a	-482.56868519	-482.41650390625	$C_{x}H_{y}O_{(0,1)}$	6
os-2411-a	-558.74665902	-559.0857543945312	$C_{x}H_{y}O_{(0,1)}$	6
cu-4801-a	-237.20672789	-237.576904296875	$C_{x}H_{y}O_{(0,1)}$	6
cu-4a11-a	-252.09956738	-251.96131896972656	$C_{x}H_{y}O_{(0,1)}$	6
4811	-72.36997203	-72.39059448242188	$C_{x}H_{y}O_{(0,1)}$	6
pd-4812-a	-314.23161892	-314.3177490234375	$C_{x}H_{y}O_{(0,1)}$	6
ni-3611-a	-307.20045703	-307.49853515625	$C_{x}H_{y}O_{(0,1)}$	6
pt-4a12-a	-363.76809275	-363.497314453125	$C_{x}H_{y}O_{(0,1)}$	6
ni-4812-a	-323.9043794	-323.91180419921875	$C_{x}H_{y}O_{(0,1)}$	6
ag-4811-a	-198.20974953	-198.19642639160156	$C_{x}H_{y}O_{(0,1)}$	6
4812	-72.40609647	-72.34014129638672	$C_{x}H_{y}O_{(0,1)}$	6
rh-4811-a	-406.68969474	-406.926025390625	$C_{x}H_{y}O_{(0,1)}$	6
4a11	-79.92998749	-80.00628662109375	$C_{x}H_{y}O_{(0,1)}$	6
pt-4812-a	-355.65675133	-355.6379089355469	$C_{x}H_{y}O_{(0,1)}$	6
co-4812-a	-401.07775154	-400.7667541503906	$C_{x}H_{y}O_{(0,1)}$	6
os-4812-a	-591.77118473	-591.6438598632812	$C_{x}H_{y}O_{(0,1)}$	6
ir-4812-a	-481.08215893	-481.29559326171875	$C_{x}H_{y}O_{(0,1)}$	6
au-3611-a	-207.04720868	-207.0087127685547	$C_{x}H_{y}O_{(0,1)}$	6
ni-4bN7-a	-337.0626044	-337.189208984375	$C_{x}H_{y}N$	6
fe-37N1-a	-443.83637071	-443.9552917480469	$C_{x}H_{y}N$	6
zn-4bN2-a	-140.21744583	-140.45541381835938	$C_{x}H_{y}N$	6
ir-4bN7-a	-494.36474638	-494.4261474609375	$C_{x}H_{y}N$	6
au-4bN7-a	-236.61722218	-236.67311096191406	$C_{x}H_{y}N$	6
pt-49Na-a	-361.41714821	-361.34613037109375	$C_{x}H_{y}N$	6
39N3	-68.73787826	-68.80195617675781	$C_{x}H_{y}N$	6
ag-4bN2-a	-211.71822749	-211.8001708984375	$C_{x}H_{y}N$	6
cd-4bN7-a	-121.68831475	-121.63143920898438	$C_{x}H_{y}N$	6
co-39N4-a	-397.12893909	-397.03448486328125	$C_{x}H_{y}N$	6
pd-39N2-a	-311.55270536	-311.5077819824219	$C_{x}H_{y}N$	6
cu-13N1-a	-199.39797487	-199.7738494873047	$C_{x}H_{y}N$	6
fe-39N1-a	-451.24326064	-451.18890380859375	$C_{x}H_{y}N$	6
rh-4bN6-a	-420.33589082	-420.2663269042969	$C_{x}H_{y}N$	6
ni-49N1-a	-329.56731751	-329.54681396484375	$C_{x}H_{y}N$	6
au-37N1-a	-212.27537002	-212.2882537841797	$C_{x}H_{y}N$	6
os-27N2-a	-572.1436061	-572.0799560546875	$C_{x}H_{y}N$	6
ag-37N2-a	-186.46327852	-186.40643310546875	$C_{x}H_{y}N$	6
rh-37N1-a	-395.93125741	-395.9100341796875	$C_{x}H_{y}N$	6
zn-13N1-a	-81.72591226	-81.79680633544922	$C_{x}H_{y}N$	6
cu-4bN6-a	-257.60236658	-257.6943664550781	$C_{x}H_{y}N$	6
cu-4bN5-a	-257.535142	-257.5011291503906	$C_{x}H_{y}N$	6
ir-37N1-a	-470.43442681	-470.4274597167969	$C_{x}H_{y}N$	6
ru-37N2-a	-484.83267831	-484.9631042480469	$C_{x}H_{y}N$	6
au-39N4-a	-220.00332621	-219.84303283691406	$C_{x}H_{y}N$	6
os-49N7-a	-597.23869158	-596.7119750976562	$C_{x}H_{y}N$	6
49N2	-77.55447366	-77.52497100830078	$C_{x}H_{y}N$	6
os-25N1-a	-564.8160624	-564.67529296875	$C_{x}H_{y}N$	6
fe-27N1-a	-434.579039	-434.4222717285156	$C_{x}H_{y}N$	6
cu-4bN1-a	-257.94528213	-257.8664245605469	$C_{x}H_{y}N$	6
cu-4bN3-a	-258.01373783	-257.8720397949219	$C_{x}H_{y}N$	6
pd-37N5-a	-303.67622808	-303.697509765625	$C_{x}H_{y}N$	6
rh-39N4-a	-403.39235512	-403.41326904296875	$C_{x}H_{y}N$	6
cd-49Na-a	-113.93967557	-113.62466430664062	$C_{x}H_{y}N$	6
ag-25N1-a	-170.15868987	-170.16537475585938	$C_{x}H_{y}N$	6
au-13N1-a	-178.67548338	-178.6238250732422	$C_{x}H_{y}N$	6
49N3	-77.18774707	-77.1201400756836	$C_{x}H_{y}N$	6
ir-13N1-a	-436.57486319	-436.33184814453125	$C_{x}H_{y}N$	6
rh-49N2-a	-412.57081079	-412.42193603515625	$C_{x}H_{y}N$	6
ru-39N2-a	-493.40596978	-493.20916748046875	$C_{x}H_{y}N$	6
os-49N9-a	-597.9695877	-597.9041137695312	$C_{x}H_{y}N$	6
au-37N4-a	-211.01609395	-211.52001953125	$C_{x}H_{y}N$	6
49N1	-77.51620218	-77.50254821777344	$C_{x}H_{y}N$	6
au-49N3-a	-228.63351833	-228.58287048339844	$C_{x}H_{y}N$	6
pd-4bN3-a	-328.26192502	-328.2965393066406	$C_{x}H_{y}N$	6
pt-4bN7-a	-369.11441613	-369.26080322265625	$C_{x}H_{y}N$	6
zn-49Na-a	-131.86225506	-131.9274139404297	$C_{x}H_{y}N$	6
ni-37N1-a	-313.01413192	-313.0257568359375	$C_{x}H_{y}N$	6
cu-4bN2-a	-258.00535422	-257.9316711425781	$C_{x}H_{y}N$	6
fe-49N1-a	-460.46274664	-460.63092041015625	$C_{x}H_{y}N$	6
pd-37N1-a	-303.34482859	-303.3322448730469	$C_{x}H_{y}N$	6
pd-49N9-a	-320.31881731	-320.2315673828125	$C_{x}H_{y}N$	6
ag-37N1-a	-186.79300823	-186.82806396484375	$C_{x}H_{y}N$	6
4bN5	-85.41231713	-85.46949768066406	$C_{x}H_{y}N$	6
rh-49N7-a	-412.28021999	-411.9844055175781	$C_{x}H_{y}N$	6
pd-37N2-a	-303.0356834	-303.1117248535156	$C_{x}H_{y}N$	6
co-39N2-a	-397.81081765	-397.78900146484375	$C_{x}H_{y}N$	6
fe-4bN6-a	-467.54929986	-467.396484375	$C_{x}H_{y}N$	6
os-4bN2-a	-605.8799978	-605.6366577148438	$C_{x}H_{y}N$	6
cu-49N6-a	-249.60984746	-249.54574584960938	$C_{x}H_{y}N$	6
zn-49N8-a	-131.52648777	-131.47801208496094	$C_{x}H_{y}N$	6
49N7	-77.39302319	-77.34538269042969	$C_{x}H_{y}N$	6
zn-37N1-a	-115.28316837	-115.1028823852539	$C_{x}H_{y}N$	6
cu-49N5-a	-249.53666007	-249.50181579589844	$C_{x}H_{y}N$	6
ir-25N2-a	-453.29933745	-453.2298583984375	$C_{x}H_{y}N$	6
pt-15N1-a	-319.80288425	-319.6485595703125	$C_{x}H_{y}N$	6
au-49N7-a	-228.78074142	-228.7442626953125	$C_{x}H_{y}N$	6
fe-4bN2-a	-467.98218573	-467.76141357421875	$C_{x}H_{y}N$	6
pt-49N1-a	-361.58068699	-361.56170654296875	$C_{x}H_{y}N$	6
zn-49N4-a	-131.64321046	-131.53097534179688	$C_{x}H_{y}N$	6
ir-27N1-a	-461.82677519	-461.8244323730469	$C_{x}H_{y}N$	6
co-4bN4-a	-414.50986315	-414.37054443359375	$C_{x}H_{y}N$	6
co-49N9-a	-406.5719075	-406.524658203125	$C_{x}H_{y}N$	6
pd-49N4-a	-319.72147649	-319.6370849609375	$C_{x}H_{y}N$	6
cu-37N2-a	-232.75989036	-232.86526489257812	$C_{x}H_{y}N$	6
zn-49N6-a	-131.82435596	-131.7962188720703	$C_{x}H_{y}N$	6
ag-49N6-a	-203.30720777	-203.3089599609375	$C_{x}H_{y}N$	6
cu-27N1-a	-224.62048971	-224.70413208007812	$C_{x}H_{y}N$	6
co-49N8-a	-405.78522773	-405.7574157714844	$C_{x}H_{y}N$	6
ni-49N9-a	-329.94966491	-329.7831115722656	$C_{x}H_{y}N$	6
au-4bN4-a	-237.34665127	-237.2764434814453	$C_{x}H_{y}N$	6
ru-27N2-a	-476.34987802	-476.33441162109375	$C_{x}H_{y}N$	6
os-49N6-a	-597.46544571	-597.1328735351562	$C_{x}H_{y}N$	6
fe-4bN4-a	-468.01481913	-467.5549621582031	$C_{x}H_{y}N$	6
ag-37N3-a	-186.615561	-186.5021514892578	$C_{x}H_{y}N$	6
fe-4bN1-a	-467.91123292	-467.8103942871094	$C_{x}H_{y}N$	6
pt-49N6-a	-361.52360774	-361.4471130371094	$C_{x}H_{y}N$	6
ag-37N5-a	-187.05564864	-187.0609893798828	$C_{x}H_{y}N$	6
rh-4bN2-a	-420.75128934	-420.71533203125	$C_{x}H_{y}N$	6
co-37N3-a	-389.47286464	-389.4812316894531	$C_{x}H_{y}N$	6
ni-37N4-a	-312.85857524	-312.75311279296875	$C_{x}H_{y}N$	6
rh-49Na-a	-412.3502766	-412.1426086425781	$C_{x}H_{y}N$	6
zn-4bN1-a	-140.13357427	-140.2095184326172	$C_{x}H_{y}N$	6
cu-4bN4-a	-258.08442191	-258.0185241699219	$C_{x}H_{y}N$	6
ir-4bN6-a	-494.79591501	-494.7409362792969	$C_{x}H_{y}N$	6
pt-25N1-a	-328.30633616	-328.23712158203125	$C_{x}H_{y}N$	6
cu-4aS2-a	-249.7892639	-249.88235473632812	$C_{x}H_{y}S$	6
pt-24S1-a	-321.79311939	-321.5689697265625	$C_{x}H_{y}S$	6
cu-38S2-a	-233.0252138	-233.24996948242188	$C_{x}H_{y}S$	6
rh-14S1-a	-362.62661741	-362.78839111328125	$C_{x}H_{y}S$	6
ni-48S2-a	-322.93432644	-322.83642578125	$C_{x}H_{y}S$	6
pt-48S1-a	-354.92943099	-354.8857116699219	$C_{x}H_{y}S$	6
ni-26S2-a	-296.40269447	-296.3612060546875	$C_{x}H_{y}S$	6
au-36S2-a	-204.69937853	-204.4311981201172	$C_{x}H_{y}S$	6
au-48S2-a	-221.20218217	-221.23976135253906	$C_{x}H_{y}S$	6
pd-26S1-a	-286.82104218	-286.7920837402344	$C_{x}H_{y}S$	6
os-14S1-a	-547.62213448	-547.4501342773438	$C_{x}H_{y}S$	6
ru-4aS2-a	-501.90393611	-501.96728515625	$C_{x}H_{y}S$	6
cd-4aS6-a	-114.00020545	-113.9937515258789	$C_{x}H_{y}S$	6
pd-48S3-a	-313.45938112	-313.2494201660156	$C_{x}H_{y}S$	6
co-48S1-a	-399.58899683	-399.5774230957031	$C_{x}H_{y}S$	6
os-4aS5-a	-597.65194377	-597.3490600585938	$C_{x}H_{y}S$	6
26S1	-44.31230711	-44.322547912597656	$C_{x}H_{y}S$	6
au-38S3-a	-212.42506401	-212.38290405273438	$C_{x}H_{y}S$	6
os-48S3-a	-591.26167838	-589.9698486328125	$C_{x}H_{y}S$	6
cd-38S2-a	-97.24632748	-97.409912109375	$C_{x}H_{y}S$	6
ni-4aS1-a	-329.69975988	-329.44512939453125	$C_{x}H_{y}S$	6
fe-26S1-a	-426.74279349	-426.7770080566406	$C_{x}H_{y}S$	6
os-4aS4-a	-597.65298171	-597.3366088867188	$C_{x}H_{y}S$	6
au-26S1-a	-195.67110363	-195.7763671875	$C_{x}H_{y}S$	6
co-38S2-a	-389.69502632	-389.8271789550781	$C_{x}H_{y}S$	6
ag-38S3-a	-186.84323358	-186.76104736328125	$C_{x}H_{y}S$	6
pd-4aS5-a	-320.23950944	-320.25042724609375	$C_{x}H_{y}S$	6
cu-26S1-a	-216.40130304	-216.34457397460938	$C_{x}H_{y}S$	6
ir-36S2-a	-463.91360666	-463.7796936035156	$C_{x}H_{y}S$	6
rh-48S2-a	-406.02329756	-405.955322265625	$C_{x}H_{y}S$	6
cd-48S2-a	-106.17197898	-106.42117309570312	$C_{x}H_{y}S$	6
ru-36S1-a	-478.73390498	-478.69378662109375	$C_{x}H_{y}S$	6
rh-26S2-a	-379.41162869	-379.41741943359375	$C_{x}H_{y}S$	6
ir-48S3-a	-480.49912831	-480.4537048339844	$C_{x}H_{y}S$	6
os-12S1-a	-541.13923722	-540.5597534179688	$C_{x}H_{y}S$	6
au-4aS4-a	-229.06461564	-228.77452087402344	$C_{x}H_{y}S$	6
ni-12S1-a	-272.98053935	-272.788818359375	$C_{x}H_{y}S$	6
26S2	-44.25900363	-44.4208984375	$C_{x}H_{y}S$	6
zn-38S3-a	-115.23645209	-115.16951751708984	$C_{x}H_{y}S$	6
ir-4aS3-a	-487.05541631	-487.08245849609375	$C_{x}H_{y}S$	6
cu-12S1-a	-192.49232264	-192.33837890625	$C_{x}H_{y}S$	6
ru-36S2-a	-478.82010219	-478.5360107421875	$C_{x}H_{y}S$	6
pd-4aS1-a	-320.21256132	-320.1356506347656	$C_{x}H_{y}S$	6
4aS6	-77.46949802	-77.55338287353516	$C_{x}H_{y}S$	6
co-4aS2-a	-406.48257961	-406.7142028808594	$C_{x}H_{y}S$	6
pt-26S2-a	-328.56466424	-328.5298767089844	$C_{x}H_{y}S$	6
co-4aS1-a	-406.43198616	-406.9542541503906	$C_{x}H_{y}S$	6
ag-12S1-a	-145.69047341	-145.6278533935547	$C_{x}H_{y}S$	6
zn-38S1-a	-115.16688511	-115.20719146728516	$C_{x}H_{y}S$	6
fe-26S2-a	-426.85808246	-426.3529968261719	$C_{x}H_{y}S$	6
au-38S1-a	-212.34823487	-212.4253387451172	$C_{x}H_{y}S$	6
ag-48S2-a	-195.60925187	-195.65328979492188	$C_{x}H_{y}S$	6
ir-4aS1-a	-487.06374806	-487.1188659667969	$C_{x}H_{y}S$	6
ni-48S3-a	-323.00267972	-322.6705322265625	$C_{x}H_{y}S$	6
ir-4aS2-a	-487.06255797	-486.89178466796875	$C_{x}H_{y}S$	6
cu-38S1-a	-233.07772449	-232.88119506835938	$C_{x}H_{y}S$	6
rh-4aS4-a	-412.69875988	-412.5312194824219	$C_{x}H_{y}S$	6
pd-4826-a	-321.39898166	-321.4059753417969	$C_{x}H_{y}O_{(2,3)}$	6
ag-3622-a	-188.38894773	-188.72262573242188	$C_{x}H_{y}O_{(2,3)}$	6
rh-4823-a	-413.65426946	-413.72259521484375	$C_{x}H_{y}O_{(2,3)}$	6
fe-4824-a	-461.26325436	-461.4769287109375	$C_{x}H_{y}O_{(2,3)}$	6
pt-4831-a	-369.99116864	-370.197509765625	$C_{x}H_{y}O_{(2,3)}$	6
fe-4832-a	-468.46942922	-468.4114990234375	$C_{x}H_{y}O_{(2,3)}$	6
co-4831-a	-414.93354351	-414.7198791503906	$C_{x}H_{y}O_{(2,3)}$	6
cd-3632-a	-105.76361057	-105.87244415283203	$C_{x}H_{y}O_{(2,3)}$	6
co-2421-a	-374.65070537	-374.6700744628906	$C_{x}H_{y}O_{(2,3)}$	6
co-4826-a	-407.56904036	-407.7274475097656	$C_{x}H_{y}O_{(2,3)}$	6
ni-4825-a	-331.16914432	-331.22509765625	$C_{x}H_{y}O_{(2,3)}$	6
ir-2422-a	-454.56055878	-454.7088623046875	$C_{x}H_{y}O_{(2,3)}$	6
fe-3621-a	-445.33194774	-445.55670166015625	$C_{x}H_{y}O_{(2,3)}$	6
ru-4821-a	-503.49239674	-503.44439697265625	$C_{x}H_{y}O_{(2,3)}$	6
cd-4826-a	-115.90282312	-116.05635070800781	$C_{x}H_{y}O_{(2,3)}$	6
zn-4825-a	-133.84600117	-133.6224822998047	$C_{x}H_{y}O_{(2,3)}$	6
co-3622-a	-390.88632306	-390.8832092285156	$C_{x}H_{y}O_{(2,3)}$	6
ir-3631-a	-478.78130529	-478.62921142578125	$C_{x}H_{y}O_{(2,3)}$	6
cd-2431-a	-89.53441994	-89.62069702148438	$C_{x}H_{y}O_{(2,3)}$	6
ru-3623-a	-486.63526938	-486.4751892089844	$C_{x}H_{y}O_{(2,3)}$	6
cu-3622-a	-234.51792789	-234.47998046875	$C_{x}H_{y}O_{(2,3)}$	6
au-4825-a	-230.81958974	-230.80447387695312	$C_{x}H_{y}O_{(2,3)}$	6
os-3632-a	-588.57448169	-588.7919311523438	$C_{x}H_{y}O_{(2,3)}$	6
ni-2421-a	-298.0002783	-298.0445251464844	$C_{x}H_{y}O_{(2,3)}$	6
os-3623-a	-582.26844364	-582.3160400390625	$C_{x}H_{y}O_{(2,3)}$	6
cd-3621-a	-99.53838849	-99.48329162597656	$C_{x}H_{y}O_{(2,3)}$	6
rh-3622-a	-396.98473271	-396.97613525390625	$C_{x}H_{y}O_{(2,3)}$	6
ru-4831-a	-510.5579605	-510.42718505859375	$C_{x}H_{y}O_{(2,3)}$	6
cd-2422-a	-82.30669322	-82.26219940185547	$C_{x}H_{y}O_{(2,3)}$	6
zn-4831-a	-140.86182764	-140.86724853515625	$C_{x}H_{y}O_{(2,3)}$	6
cu-4824-a	-251.31109462	-251.427001953125	$C_{x}H_{y}O_{(2,3)}$	6
3623	-62.96965736	-62.94581985473633	$C_{x}H_{y}O_{(2,3)}$	6
ni-2422-a	-297.39505038	-297.5961608886719	$C_{x}H_{y}O_{(2,3)}$	6
ni-4833-a	-337.57011788	-337.7191467285156	$C_{x}H_{y}O_{(2,3)}$	6
cu-4822-a	-251.57943758	-251.65423583984375	$C_{x}H_{y}O_{(2,3)}$	6
rh-4832-a	-420.97136368	-420.9376525878906	$C_{x}H_{y}O_{(2,3)}$	6
cu-4831-a	-258.56930939	-258.3485412597656	$C_{x}H_{y}O_{(2,3)}$	6
cu-1231-a	-208.95298708	-208.92529296875	$C_{x}H_{y}O_{(2,3)}$	6
ag-4833-a	-211.8362078	-212.15228271484375	$C_{x}H_{y}O_{(2,3)}$	6
ag-1231-a	-162.76284213	-162.82272338867188	$C_{x}H_{y}O_{(2,3)}$	6
pd-2422-a	-287.71877111	-287.81329345703125	$C_{x}H_{y}O_{(2,3)}$	6
ir-2431-a	-461.6623481	-461.7213134765625	$C_{x}H_{y}O_{(2,3)}$	6
ag-3623-a	-188.59723256	-188.7875518798828	$C_{x}H_{y}O_{(2,3)}$	6
cu-2421-a	-218.31443122	-218.1340789794922	$C_{x}H_{y}O_{(2,3)}$	6
au-3632-a	-220.54616829	-220.51852416992188	$C_{x}H_{y}O_{(2,3)}$	6
os-4833-a	-605.14865929	-605.04052734375	$C_{x}H_{y}O_{(2,3)}$	6
rh-2421-a	-380.72970904	-380.5458068847656	$C_{x}H_{y}O_{(2,3)}$	6
au-2421-a	-197.64022821	-197.52268981933594	$C_{x}H_{y}O_{(2,3)}$	6
ni-4832-a	-338.17348197	-338.1026916503906	$C_{x}H_{y}O_{(2,3)}$	6
cu-3632-a	-241.2377487	-241.20480346679688	$C_{x}H_{y}O_{(2,3)}$	6
fe-4831-a	-468.6041441	-468.769775390625	$C_{x}H_{y}O_{(2,3)}$	6
fe-4821-a	-461.56988118	-461.8468017578125	$C_{x}H_{y}O_{(2,3)}$	6
pd-3631-a	-311.84392631	-311.67083740234375	$C_{x}H_{y}O_{(2,3)}$	6
cd-4822-a	-116.1317448	-116.18225860595703	$C_{x}H_{y}O_{(2,3)}$	6
zn-3621-a	-117.36712134	-117.41638946533203	$C_{x}H_{y}O_{(2,3)}$	6
pt-2431-a	-336.35849359	-336.3629150390625	$C_{x}H_{y}O_{(2,3)}$	6
pt-2421-a	-329.69259548	-329.5196228027344	$C_{x}H_{y}O_{(2,3)}$	6
cu-37Y1-a	-238.37286542	-238.19741821289062	Oximes	6
cu-37Y2-a	-238.70254347	-238.964599609375	Oximes	6
ir-49Y3-a	-491.89098997	-492.1803283691406	Oximes	6
ag-49Y2-a	-209.02282864	-209.30897521972656	Oximes	6
pd-37Y1-a	-308.42741984	-308.71380615234375	Oximes	6
fe-37Y2-a	-448.79086627	-448.58990478515625	Oximes	6
ni-49Y6-a	-335.16451906	-335.3597106933594	Oximes	6
cu-49Y5-a	-255.25692495	-255.34519958496094	Oximes	6
os-37Y1-a	-586.12495942	-585.675537109375	Oximes	6
cd-49Y1-a	-119.68021822	-119.61174774169922	Oximes	6
ag-37Y2-a	-192.38587425	-192.50360107421875	Oximes	6
cd-25Y1-a	-86.38373673	-86.45899963378906	Oximes	6
pd-49Y1-a	-325.71535575	-325.91009521484375	Oximes	6
ru-37Y1-a	-490.6050715	-490.38336181640625	Oximes	6
fe-37Y3-a	-448.97908976	-449.3240661621094	Oximes	6
cu-49Y3-a	-255.04084436	-255.11834716796875	Oximes	6
au-49Y6-a	-234.59121783	-234.69122314453125	Oximes	6
ru-49Y2-a	-507.44284746	-507.510009765625	Oximes	6
ni-25Y1-a	-301.93314491	-301.98260498046875	Oximes	6
cd-49Y2-a	-119.56859995	-119.79972839355469	Oximes	6
pt-25Y1-a	-333.88719059	-333.66424560546875	Oximes	6
rh-25Y2-a	-384.66854622	-384.9013671875	Oximes	6
cu-25Y2-a	-222.10787148	-222.45388793945312	Oximes	6
pt-49Y6-a	-366.88339461	-367.1097717285156	Oximes	6
ag-49Y4-a	-209.03168061	-209.11155700683594	Oximes	6
ni-37Y1-a	-318.15109607	-318.2848205566406	Oximes	6
ni-49Y4-a	-335.2108964	-335.107421875	Oximes	6
fe-25Y2-a	-432.19930072	-431.66717529296875	Oximes	6
37Y1	-66.52941973	-66.48784637451172	Oximes	6
ni-25Y2-a	-301.87694905	-301.93145751953125	Oximes	6
fe-49Y6-a	-465.53607921	-465.5007019042969	Oximes	6
rh-49Y4-a	-417.98511077	-418.2059631347656	Oximes	6
rh-49Y3-a	-417.7155471	-418.0155029296875	Oximes	6
ag-49Y6-a	-209.13922061	-209.15086364746094	Oximes	6
pt-49Y4-a	-366.97184529	-367.0838623046875	Oximes	6
ir-49Y1-a	-492.55776132	-492.4141540527344	Oximes	6
ru-25X2-a	-476.09537113	-475.94744873046875	Amides	1
os-13X1-a	-554.63176549	-554.3496704101562	Amides	1
os-49X5-a	-604.41793974	-604.173095703125	Amides	1
co-37X4-a	-396.677021	-396.6452941894531	Amides	1
cu-49X3-a	-257.42995845	-257.3638916015625	Amides	1
fe-49X5-a	-467.13460989	-466.7544250488281	Amides	1
49X4	-85.34712626	-85.17083740234375	Amides	1
os-37X1-a	-587.82561665	-587.6903076171875	Amides	1
ru-25X1-a	-475.35791513	-475.4337158203125	Amides	1
49X3	-85.39278571	-85.30327606201172	Amides	1
49X6	-85.18458992	-85.11319732666016	Amides	1
au-49X2-a	-236.22259344	-236.1504364013672	Amides	1
cu-37X2-a	-240.73972515	-240.62782287597656	Amides	1
co-25X1-a	-380.09079517	-380.5341491699219	Amides	1
os-49X4-a	-604.93549734	-604.7885131835938	Amides	1
ni-25X1-a	-303.13606212	-303.13201904296875	Amides	1
ni-37X2-a	-320.46014914	-320.3332824707031	Amides	1
cu-37X1-a	-240.2825304	-240.05323791503906	Amides	1
49X7	-85.12457339	-85.11761474609375	Amides	1
zn-25X1-a	-105.87840055	-105.92739868164062	Amides	1
co-37X2-a	-397.16246324	-397.1704406738281	Amides	1
ir-13X1-a	-443.93503437	-443.8554382324219	Amides	1
13X1	-35.32056159	-35.124794006347656	Amides	1
ir-49X4-a	-494.2106125	-494.2642517089844	Amides	1
cu-49X8-a	-256.8631449	-256.8066711425781	Amides	1
rh-25X2-a	-386.68266653	-386.7377624511719	Amides	1
au-49X1-a	-236.28065428	-236.4003143310547	Amides	1
rh-49X6-a	-419.84359492	-420.21466064453125	Amides	1
os-49X1-a	-604.58305445	-604.5123291015625	Amides	1
au-37X2-a	-219.94037998	-219.77606201171875	Amides	1
ir-25X1-a	-460.36909794	-460.1496276855469	Amides	1
pd-49X6-a	-327.18114937	-327.1204528808594	Amides	1
zn-37X1-a	-122.59104353	-122.39118957519531	Amides	1
zn-49X4-a	-139.6739205	-139.51791381835938	Amides	1
au-25X2-a	-203.32463821	-203.10899353027344	Amides	1
zn-37X2-a	-123.02551592	-123.03472900390625	Amides	1
pt-49X3-a	-368.95945766	-369.0648498535156	Amides	1
rh-25X1-a	-386.02344612	-385.8778991699219	Amides	1
cd-37X1-a	-104.75058765	-104.91212463378906	Amides	1
pd-49X8-a	-326.90376122	-326.7713317871094	Amides	1
ni-49X5-a	-336.41222164	-336.5897216796875	Amides	1
cu-25X1-a	-223.44141097	-223.41864013671875	Amides	1
ru-49X2-a	-508.85493954	-508.46435546875	Amides	1
rh-37X3-a	-402.59776636	-402.4664001464844	Amides	1
pd-37X3-a	-310.11123439	-309.9684143066406	Amides	1
ru-26Z4-a	-480.80566153	-480.63031005859375	Amidines	1
cu-4aZg-a	-261.94387858	-262.0090637207031	Amidines	1
rh-38Z8-a	-408.17372862	-408.2088623046875	Amidines	1
ag-38Z5-a	-199.29313324	-199.3805389404297	Amidines	1
4aZj	-89.53796066	-89.56187438964844	Amidines	1
pt-38Z7-a	-357.0563948	-356.89031982421875	Amidines	1
4aZ9	-89.936183	-89.9439926147461	Amidines	1
ir-4aZd-a	-499.13561107	-499.136962890625	Amidines	1
au-4aZi-a	-241.05418941	-241.09161376953125	Amidines	1
4aZ3	-90.18966138	-90.22736358642578	Amidines	1
cu-26Z3-a	-228.49935991	-228.5849609375	Amidines	1
os-4aZ7-a	-609.57896068	-609.5615234375	Amidines	1
cd-38Za-a	-109.38776176	-109.61652374267578	Amidines	1
os-4aZc-a	-609.7524147	-609.3059692382812	Amidines	1
zn-38Z1-a	-127.81859649	-128.01837158203125	Amidines	1
zn-4aZj-a	-144.26522776	-144.0828399658203	Amidines	1
co-38Z2-a	-402.47697551	-402.29046630859375	Amidines	1
ag-26Z3-a	-182.29036962	-182.39419555664062	Amidines	1
au-4aZb-a	-241.4010329	-241.35772705078125	Amidines	1
fe-4aZg-a	-472.05839543	-472.6134338378906	Amidines	1
cd-4aZh-a	-126.22999272	-126.1878662109375	Amidines	1
zn-4aZo-a	-143.19316934	-143.48765563964844	Amidines	1
zn-4aZg-a	-144.09726934	-144.43353271484375	Amidines	1
zn-4aZb-a	-144.42717261	-144.3646240234375	Amidines	1
zn-4aZc-a	-144.3644837	-144.5439910888672	Amidines	1
ru-4aZc-a	-514.04960827	-513.9124145507812	Amidines	1
rh-4aZ5-a	-425.03923908	-425.51873779296875	Amidines	1
ru-38Z8-a	-497.55961006	-497.5137023925781	Amidines	1
pd-4aZd-a	-332.18538884	-332.1250305175781	Amidines	1
cd-4aZ6-a	-126.19694672	-126.12261962890625	Amidines	1
pd-4aZ3-a	-332.82840893	-332.8261413574219	Amidines	1
os-4aZ6-a	-609.62420759	-609.904296875	Amidines	1
os-4aZg-a	-609.74070111	-610.328125	Amidines	1
os-26Z4-a	-576.57551975	-576.232421875	Amidines	1
cu-4aZl-a	-261.32176068	-261.48492431640625	Amidines	1
rh-14Z1-a	-374.97305455	-375.1353454589844	Amidines	1
ni-26Z2-a	-309.28046033	-309.1603698730469	Amidines	1
fe-38Z3-a	-456.08669424	-456.48046875	Amidines	1
38Z1	-73.16804246	-73.20738220214844	Amidines	1
cd-4aZi-a	-126.05717382	-125.8711929321289	Amidines	1
zn-4aZ3-a	-144.78973656	-144.7081756591797	Amidines	1
ir-14Z1-a	-449.02281618	-449.3440246582031	Amidines	1
os-38Z8-a	-593.33649218	-593.3595581054688	Amidines	1
ru-4aZg-a	-513.98125707	-514.3944091796875	Amidines	1
co-38Z6-a	-401.93677868	-401.9631042480469	Amidines	1
cd-26Z2-a	-93.53562501	-93.76984405517578	Amidines	1
zn-38Z4-a	-126.75972782	-127.49595642089844	Amidines	1
au-38Z2-a	-225.17543947	-225.1044464111328	Amidines	1
pd-4aZ7-a	-332.094073	-332.0643310546875	Amidines	1
ru-26Z1-a	-481.11979352	-481.01055908203125	Amidines	1
4aZ2	-89.77371337	-89.85445404052734	Amidines	1
pd-4aZh-a	-332.34173697	-332.2348327636719	Amidines	1
ag-14Z1-a	-166.20000614	-166.1647186279297	Amidines	1
fe-26Z3-a	-438.85286207	-439.04205322265625	Amidines	1
ir-4aZl-a	-498.3236369	-498.494873046875	Amidines	1
os-4aZi-a	-609.71781853	-609.9003295898438	Amidines	1
ir-4aZj-a	-499.29901827	-499.1451110839844	Amidines	1
os-4aZ4-a	-610.60407579	-610.6439819335938	Amidines	1
cd-4aZ7-a	-126.20030708	-125.92276000976562	Amidines	1
ni-38Z9-a	-325.03449406	-324.9534606933594	Amidines	1
au-38Z3-a	-224.7951406	-224.8218231201172	Amidines	1
zn-4aZk-a	-144.08674827	-143.9792022705078	Amidines	1
ru-4aZ7-a	-514.41483636	-514.243408203125	Amidines	1
ag-4aZk-a	-215.56729481	-215.482177734375	Amidines	1
ni-26Z4-a	-308.38701396	-308.3696594238281	Amidines	1
au-4aZk-a	-241.08961012	-240.94424438476562	Amidines	1
co-4aZi-a	-418.25712374	-418.5376281738281	Amidines	1
rh-4aZ7-a	-424.54788957	-424.7311706542969	Amidines	1
ir-4aZ6-a	-498.95373717	-499.12298583984375	Amidines	1
cd-38Z3-a	-109.84853998	-109.80362701416016	Amidines	1
ni-38Z4-a	-325.47657594	-325.2517395019531	Amidines	1
ag-4aZh-a	-215.65744216	-215.7903594970703	Amidines	1
co-38Z3-a	-402.12988999	-402.2853088378906	Amidines	1
rh-38Z7-a	-407.9096318	-407.8993835449219	Amidines	1
pd-38Z1-a	-315.81738815	-315.7601013183594	Amidines	1
ru-14Z1-a	-464.76264491	-464.8940734863281	Amidines	1
pd-4aZ2-a	-332.63148027	-332.6073303222656	Amidines	1
co-4aZk-a	-418.37484369	-418.21527099609375	Amidines	1
ag-26Z1-a	-182.5940164	-182.5901336669922	Amidines	1
ni-4aZ9-a	-341.88266708	-341.9899597167969	Amidines	1
cd-4aZ9-a	-126.37192172	-126.60302734375	Amidines	1
rh-38Z3-a	-408.36575188	-408.1454162597656	Amidines	1
cd-38Z8-a	-109.78714305	-109.4609603881836	Amidines	1
co-4aZe-a	-418.47330427	-418.6239318847656	Amidines	1
fe-4aZ1-a	-472.80051962	-472.61785888671875	Amidines	1
os-38Z9-a	-593.30773001	-593.78271484375	Amidines	1
co-4aZn-a	-418.47796512	-418.75274658203125	Amidines	1
ni-4aZk-a	-341.55316996	-341.8475341796875	Amidines	1
cd-4aZl-a	-125.73646904	-125.8865966796875	Amidines	1
zn-26Z1-a	-111.10529415	-111.10913848876953	Amidines	1
os-38Z4-a	-593.92350906	-592.8614501953125	Amidines	1
ru-4aZ8-a	-514.21775677	-514.3824462890625	Amidines	1
zn-4aZ8-a	-144.32857137	-144.42919921875	Amidines	1
cu-4aZi-a	-261.8502725	-261.8904724121094	Amidines	1
rh-4aZc-a	-424.77724646	-424.7088928222656	Amidines	1
fe-38Z7-a	-455.68062086	-455.29364013671875	Amidines	1
4aZh	-89.44856733	-89.50428771972656	Amidines	1
ru-38Za-a	-497.18744564	-497.1279602050781	Amidines	1
ni-4aZ2-a	-342.27085984	-342.2699890136719	Amidines	1
ru-38Z9-a	-497.44514161	-497.696533203125	Amidines	1
cd-26Z1-a	-93.12879276	-93.10214233398438	Amidines	1
cd-4aZ1-a	-126.56545011	-126.37434387207031	Amidines	1
zn-14Z1-a	-94.70050525	-94.77059936523438	Amidines	1
cu-38Z6-a	-245.44415083	-245.37620544433594	Amidines	1
ag-38Z2-a	-199.64190104	-199.71202087402344	Amidines	1
ag-4aZ3-a	-216.29566788	-216.31954956054688	Amidines	1
au-4aZg-a	-241.14854257	-241.1449737548828	Amidines	1
cu-26Z4-a	-228.7465799	-228.59544372558594	Amidines	1
4aZd	-89.53895482	-89.61904907226562	Amidines	1
ir-4aZk-a	-498.71943681	-498.7541809082031	Amidines	1
fe-4aZo-a	-471.76473094	-471.8619079589844	Amidines	1
co-4aZm-a	-417.9462557	-418.07501220703125	Amidines	1
cu-4aZj-a	-262.05990004	-262.3148498535156	Amidines	1
pd-38Z4-a	-315.65858485	-315.7044982910156	Amidines	1
ni-14Z1-a	-292.3866089	-292.47894287109375	Amidines	1
os-4aZl-a	-610.00949024	-608.1075439453125	Amidines	1
pt-4aZ9-a	-373.53660667	-373.8353576660156	Amidines	1
ir-45N1-a	-472.06028536	-472.26641845703125	Aromatics	1
co-7801-a	-422.17322508	-421.8853759765625	Aromatics	1
ni-44S1-a	-307.13236076	-307.20953369140625	Aromatics	1
ni-8a01-a	-362.23596127	-362.2442932128906	Aromatics	1
zn-45N1-b	-116.65318196	-116.49466705322266	Aromatics	1
pd-67N1-a	-331.80038992	-331.68157958984375	Aromatics	1
ir-8a01-b	-519.62265405	-519.4517822265625	Aromatics	1
pd-66S1-b	-323.52700016	-323.2171325683594	Aromatics	1
fe-4411-a	-439.47609353	-439.4895324707031	Aromatics	1
rh-44S1-b	-390.1119919	-390.3073425292969	Aromatics	1
pd-8a02-a	-352.72332801	-352.5997314453125	Aromatics	1
au-8a02-b	-260.96746273	-260.9156494140625	Aromatics	1
ir-4411-b	-466.22771502	-466.1056823730469	Aromatics	1
cd-5601-b	-102.55002331	-102.70686340332031	Aromatics	1
cd-6601-a	-112.42525826	-112.44757080078125	Aromatics	1
os-67N1-a	-609.53437935	-609.477783203125	Aromatics	1
os-6611-a	-603.59264947	-604.08642578125	Aromatics	1
pt-67N1-b	-372.86640826	-372.73101806640625	Aromatics	1
zn-8a03-a	-163.86483683	-164.0012664794922	Aromatics	1
pd-4411-b	-299.31698623	-299.2945556640625	Aromatics	1
pt-67N1-a	-373.01657474	-373.1556396484375	Aromatics	1
co-8a02-b	-438.75822178	-438.7023010253906	Aromatics	1
ru-6611-a	-507.97414072	-507.5774230957031	Aromatics	1
ag-8a02-a	-235.42975456	-235.6839599609375	Aromatics	1
zn-67N1-a	-142.7025722	-142.63926696777344	Aromatics	1
ag-45N1-a	-188.24770184	-188.3232879638672	Aromatics	1
co-45N1-a	-391.42610818	-391.55755615234375	Aromatics	1
cu-4411-a	-228.32128658	-228.3826446533203	Aromatics	1
pt-7801-b	-377.50534089	-377.74713134765625	Aromatics	1
ag-6601-b	-201.88789072	-202.0287322998047	Aromatics	1
au-6601-a	-227.30674793	-227.4011688232422	Aromatics	1
pd-45N1-b	-305.18558577	-305.3004455566406	Aromatics	1
cd-45N1-b	-98.79749096	-99.03395080566406	Aromatics	1
ni-45N1-b	-314.55568686	-314.6222839355469	Aromatics	1
cu-8a01-a	-281.52788721	-281.58795166015625	Aromatics	1
pt-66S1-a	-364.36764141	-364.6991882324219	Aromatics	1
pd-8a03-b	-352.84630637	-352.8655090332031	Aromatics	1
zn-8a02-b	-163.89488076	-163.38743591308594	Aromatics	1
au-66S1-a	-231.44986521	-231.27406311035156	Aromatics	1
ag-8a01-b	-235.43022133	-235.3821563720703	Aromatics	1
cd-8a03-b	-146.03047394	-145.8331756591797	Aromatics	1
cd-4411-a	-92.80341791	-93.03169250488281	Aromatics	1
pt-8a02-b	-393.9435978	-393.9465026855469	Aromatics	1
rh-8a03-b	-445.39186139	-445.3177185058594	Aromatics	1
ni-8a03-b	-362.26814036	-362.1533203125	Aromatics	1
au-8a03-a	-260.9237988	-260.88427734375	Aromatics	1
ag-55N1-a	-197.16623318	-196.9780731201172	Aromatics	1
zn-5601-a	-120.39067484	-120.5002670288086	Aromatics	1
fe-67N1-a	-471.66487623	-472.02935791015625	Aromatics	1
os-6601-a	-596.83246844	-596.257080078125	Aromatics	1
cu-45N1-a	-234.42633524	-234.31906127929688	Aromatics	1
pd-67N1-b	-331.6131766	-331.3255920410156	Aromatics	1
fe-66S1-b	-463.53592473	-464.0298156738281	Aromatics	1
ru-5601-a	-491.38066841	-491.1436767578125	Aromatics	1
zn-4411-b	-110.67797434	-110.51448059082031	Aromatics	1
pt-45N1-b	-346.8975351	-346.58612060546875	Aromatics	1
55N1	-71.34773032	-71.29569244384766	Aromatics	1
cd-66S1-a	-116.42018418	-116.58287811279297	Aromatics	1
au-4411-b	-207.7130716	-207.72799682617188	Aromatics	1
ru-66S1-b	-505.70786274	-505.7504577636719	Aromatics	1
rh-8a02-b	-445.42515436	-445.4117126464844	Aromatics	1
os-4411-a	-576.58252853	-574.434814453125	Aromatics	1
zn-6601-a	-130.26915708	-129.15625	Aromatics	1
rh-55N1-b	-407.12935774	-406.6424865722656	Aromatics	1
fe-8a03-a	-492.64959418	-492.63458251953125	Aromatics	1
rh-4411-a	-391.61220938	-390.7485656738281	Aromatics	1
os-67N1-b	-609.28967581	-608.306396484375	Aromatics	1
ir-8a03-a	-519.44689004	-519.1635131835938	Aromatics	1
rh-6611-b	-418.67221296	-418.6366271972656	Aromatics	1
ru-44S1-a	-479.7337729	-479.6531982421875	Aromatics	1
ir-67N1-b	-498.37277963	-498.0678405761719	Aromatics	1
pt-7801-a	-377.50423536	-377.7469787597656	Aromatics	1
co-4411-b	-385.47126569	-385.3680725097656	Aromatics	1
ni-6601-b	-328.71270047	-328.25738525390625	Aromatics	1
au-5601-b	-217.46448548	-217.4654998779297	Aromatics	1
ag-4411-a	-182.19321688	-182.583984375	Aromatics	1
zn-9801-a	-164.69958198	-164.46615600585938	Aromatics	1
pt-8611-a	-385.01822901	-385.4944152832031	Aromatics	1
au-9801-a	-261.79317891	-261.8644714355469	Aromatics	1
cu-86S2-a	-270.07211203	-270.4711608886719	Aromatics	1
pd-87N2-a	-349.7777329	-349.83258056640625	Aromatics	1
cd-9802-a	-146.17959029	-146.63128662109375	Aromatics	1
os-86S1-a	-619.97528403	-620.294189453125	Aromatics	1
fe-8611-a	-483.69523305	-483.7425537109375	Aromatics	1
cu-86S1-a	-270.27695147	-270.4843444824219	Aromatics	1
rh-86S1-a	-435.24616414	-435.22784423828125	Aromatics	1
os-9801-a	-631.82405575	-632.6356811523438	Aromatics	1
97N2	-115.09324116	-115.03710174560547	Aromatics	1
fe-87N1-a	-489.86110966	-489.9642028808594	Aromatics	1
pt-97N2-a	-399.85654381	-400.1516418457031	Aromatics	1
8611	-100.47243565	-100.43924713134766	Aromatics	1
ir-8612-a	-510.76641855	-510.2067565917969	Aromatics	1
rh-a801-a	-456.98317879	-457.38720703125	Aromatics	1
au-8612-a	-251.31237671	-251.1711883544922	Aromatics	1
pt-8612-a	-385.22430734	-385.259033203125	Aromatics	1
co-97N2-a	-445.36833255	-444.9431457519531	Aromatics	1
rh-9802-a	-447.02936461	-446.6761779785156	Aromatics	1
rh-86S2-a	-435.25751722	-434.9772644042969	Aromatics	1
ru-87N1-a	-531.88768841	-532.3074951171875	Aromatics	1
ru-97N2-a	-541.50247762	-541.6803588867188	Aromatics	1
cu-8611-a	-272.44009183	-272.6537170410156	Aromatics	1
fe-87N2-a	-489.82600299	-490.2012939453125	Aromatics	1
co-87N1-a	-435.8462546	-435.6464538574219	Aromatics	1
9802	-109.49818197	-110.32621002197266	Aromatics	1
ir-9801-a	-521.21217882	-521.246337890625	Aromatics	1
pd-a801-a	-364.11704362	-364.168701171875	Aromatics	1
zn-8611-a	-154.74323903	-154.4542694091797	Aromatics	1
ag-86S2-a	-223.69940855	-223.5929718017578	Aromatics	1
zn-a801-a	-174.22463164	-174.67913818359375	Aromatics	1
pd-37_3-a	-317.10229155	-317.058837890625	Carbamates	1
co-25_1-a	-387.06244006	-387.29364013671875	Carbamates	1
rh-37_4-a	-409.56840398	-409.5112609863281	Carbamates	1
ir-49_8-a	-500.17947921	-500.4309997558594	Carbamates	1
ni-37_1-a	-327.36562896	-327.222412109375	Carbamates	1
ru-37_2-a	-499.36808655	-499.14617919921875	Carbamates	1
ni-37_4-a	-326.68598986	-326.60443115234375	Carbamates	1
ag-49_1-a	-217.94041308	-217.8523406982422	Carbamates	1
rh-49_4-a	-426.69170873	-426.6278381347656	Carbamates	1
rh-37_3-a	-409.58439633	-409.620849609375	Carbamates	1
ir-37_1-a	-484.50613272	-484.3837585449219	Carbamates	1
au-13_1-a	-193.49437289	-193.5254669189453	Carbamates	1
co-49_6-a	-420.05756971	-419.8824768066406	Carbamates	1
49_3	-92.27569912	-92.28265380859375	Carbamates	1
pd-49_2-a	-334.04707272	-334.0900573730469	Carbamates	1
cu-49_6-a	-263.69773132	-263.4188232421875	Carbamates	1
co-37_3-a	-403.76641034	-403.547607421875	Carbamates	1
co-37_4-a	-403.35363496	-403.38525390625	Carbamates	1
co-49_2-a	-420.48277928	-420.6430358886719	Carbamates	1
au-49_3-a	-243.51740166	-243.51805114746094	Carbamates	1
au-37_4-a	-226.34526317	-226.23854064941406	Carbamates	1
pt-37_1-a	-358.81738674	-358.9192199707031	Carbamates	1
fe-13_1-a	-424.47640939	-424.4378967285156	Carbamates	1
cd-13_1-a	-78.75429446	-78.79167175292969	Carbamates	1
ir-13_1-a	-451.09647117	-451.20733642578125	Carbamates	1
ru-49_7-a	-515.69910426	-515.5790405273438	Carbamates	1
au-49_6-a	-243.04877897	-242.95758056640625	Carbamates	1
co-49_7-a	-420.17294386	-420.30181884765625	Carbamates	1
cu-13_1-a	-214.27110113	-214.46896362304688	Carbamates	1
os-37_3-a	-594.65530219	-594.7393798828125	Carbamates	1
zn-49_4-a	-146.45506871	-146.46356201171875	Carbamates	1
os-49_5-a	-611.37306108	-611.5265502929688	Carbamates	1
cu-49_5-a	-263.79664664	-263.789794921875	Carbamates	1
fe-49_7-a	-473.74365711	-473.5013732910156	Carbamates	1
ir-37_3-a	-483.88843153	-484.0699157714844	Carbamates	1
ni-49_4-a	-343.84290052	-343.718994140625	Carbamates	1
49_4	-92.11251617	-92.08417510986328	Carbamates	1
rh-49_2-a	-426.5031679	-426.4123229980469	Carbamates	1
zn-49_3-a	-146.55077518	-146.49288940429688	Carbamates	1
ru-25_1-a	-482.56530585	-482.4099426269531	Carbamates	1
ag-37_2-a	-201.28924899	-201.2682342529297	Carbamates	1
cd-25_2-a	-95.16917581	-95.22949981689453	Carbamates	1
ni-49_1-a	-344.13975273	-344.033203125	Carbamates	1
rh-49_5-a	-426.29100381	-426.2456970214844	Carbamates	1
pt-49_7-a	-375.42453615	-375.1510314941406	Carbamates	1
pd-3811-a	-304.97406868	-305.2362976074219	$C_{x}H_{y}O_{(0,1)}$	1
ru-2601-a	-463.79367318	-463.54986572265625	$C_{x}H_{y}O_{(0,1)}$	1
au-3401-a	-191.09591316	-191.46380615234375	$C_{x}H_{y}O_{(0,1)}$	1
4804	-65.52587845	-65.43449401855469	$C_{x}H_{y}O_{(0,1)}$	1
au-4802-a	-216.64480188	-216.64051818847656	$C_{x}H_{y}O_{(0,1)}$	1
co-4a01-a	-401.8026259	-402.1211242675781	$C_{x}H_{y}O_{(0,1)}$	1
pd-4801-a	-307.77150672	-307.9541320800781	$C_{x}H_{y}O_{(0,1)}$	1
cd-4a14-a	-116.75119385	-116.81804656982422	$C_{x}H_{y}O_{(0,1)}$	1
ni-3813-a	-315.23906989	-315.1375427246094	$C_{x}H_{y}O_{(0,1)}$	1
co-4801-a	-394.20233262	-394.69244384765625	$C_{x}H_{y}O_{(0,1)}$	1
ni-4a14-a	-331.99871063	-331.87762451171875	$C_{x}H_{y}O_{(0,1)}$	1
ru-3601-a	-473.11360577	-473.1257019042969	$C_{x}H_{y}O_{(0,1)}$	1
ru-3401-a	-465.63267946	-465.9626159667969	$C_{x}H_{y}O_{(0,1)}$	1
ru-4802-a	-489.55519794	-489.9743347167969	$C_{x}H_{y}O_{(0,1)}$	1
co-3811-a	-391.33067357	-391.36968994140625	$C_{x}H_{y}O_{(0,1)}$	1
ru-3813-a	-487.42355083	-487.4507141113281	$C_{x}H_{y}O_{(0,1)}$	1
os-2601-a	-559.37133525	-559.1832275390625	$C_{x}H_{y}O_{(0,1)}$	1
2612	-46.97414908	-46.8349494934082	$C_{x}H_{y}O_{(0,1)}$	1
fe-4601-a	-440.96606594	-440.7625732421875	$C_{x}H_{y}O_{(0,1)}$	1
4803	-65.4830872	-65.36087036132812	$C_{x}H_{y}O_{(0,1)}$	1
pd-4803-a	-307.79262292	-307.7018127441406	$C_{x}H_{y}O_{(0,1)}$	1
ir-4804-a	-474.63500752	-474.5494384765625	$C_{x}H_{y}O_{(0,1)}$	1
pt-3801-a	-340.24808926	-340.4463195800781	$C_{x}H_{y}O_{(0,1)}$	1
au-2611-a	-197.46876739	-197.30841064453125	$C_{x}H_{y}O_{(0,1)}$	1
au-4804-a	-216.75895422	-216.8188934326172	$C_{x}H_{y}O_{(0,1)}$	1
ir-3801-a	-465.53262733	-465.7677001953125	$C_{x}H_{y}O_{(0,1)}$	1
os-2611-a	-565.25848972	-565.7158813476562	$C_{x}H_{y}O_{(0,1)}$	1
ni-2201-a	-276.81688062	-276.8777770996094	$C_{x}H_{y}O_{(0,1)}$	1
cu-1211-a	-193.90949478	-194.16201782226562	$C_{x}H_{y}O_{(0,1)}$	1
rh-2612-a	-381.28724353	-381.1409606933594	$C_{x}H_{y}O_{(0,1)}$	1
au-3811-a	-214.30668079	-214.49951171875	$C_{x}H_{y}O_{(0,1)}$	1
cu-2401-a	-203.9209828	-203.77120971679688	$C_{x}H_{y}O_{(0,1)}$	1
zn-2611-a	-100.47991411	-100.47789764404297	$C_{x}H_{y}O_{(0,1)}$	1
pd-4a02-a	-315.48674215	-316.0400390625	$C_{x}H_{y}O_{(0,1)}$	1
ag-4a14-a	-206.13957931	-206.41331481933594	$C_{x}H_{y}O_{(0,1)}$	1
ir-4602-a	-467.29336264	-466.9818115234375	$C_{x}H_{y}O_{(0,1)}$	1
co-3601-a	-377.46420891	-377.9156188964844	$C_{x}H_{y}O_{(0,1)}$	1
cu-2601-a	-212.1160879	-212.0246124267578	$C_{x}H_{y}O_{(0,1)}$	1
pt-3401-a	-325.20676668	-324.9319152832031	$C_{x}H_{y}O_{(0,1)}$	1
co-2611-a	-374.39163055	-374.7792053222656	$C_{x}H_{y}O_{(0,1)}$	1
cu-3812-a	-235.44404944	-235.4481964111328	$C_{x}H_{y}O_{(0,1)}$	1
ag-3401-a	-165.44190207	-165.41384887695312	$C_{x}H_{y}O_{(0,1)}$	1
au-4811-b	-223.74480195	-223.7714385986328	$C_{x}H_{y}O_{(0,1)}$	1
ag-2612-a	-172.6224858	-172.5910186767578	$C_{x}H_{y}O_{(0,1)}$	1
os-4602-a	-578.24180513	-577.8765869140625	$C_{x}H_{y}O_{(0,1)}$	1
pt-4803-a	-349.33188537	-349.39678955078125	$C_{x}H_{y}O_{(0,1)}$	1
ni-2411-a	-290.95216361	-290.8287048339844	$C_{x}H_{y}O_{(0,1)}$	1
cu-3813-a	-235.57434436	-235.55752563476562	$C_{x}H_{y}O_{(0,1)}$	1
ir-2401-a	-441.26077482	-441.0871887207031	$C_{x}H_{y}O_{(0,1)}$	1
pt-2201-a	-306.73288327	-307.68359375	$C_{x}H_{y}O_{(0,1)}$	1
zn-3801-a	-111.21370887	-111.15675354003906	$C_{x}H_{y}O_{(0,1)}$	1
fe-2401-a	-414.59509186	-414.46527099609375	$C_{x}H_{y}O_{(0,1)}$	1
au-3812-a	-214.67200432	-214.8652801513672	$C_{x}H_{y}O_{(0,1)}$	1
pd-3401-a	-283.53412058	-283.5335388183594	$C_{x}H_{y}O_{(0,1)}$	1
co-3401-a	-370.27605055	-370.4698486328125	$C_{x}H_{y}O_{(0,1)}$	1
3812	-63.57071894	-63.61512756347656	$C_{x}H_{y}O_{(0,1)}$	1
rh-4802-a	-400.33440717	-400.1916809082031	$C_{x}H_{y}O_{(0,1)}$	1
ag-4804-a	-191.24694712	-191.38735961914062	$C_{x}H_{y}O_{(0,1)}$	1
ir-4a02-a	-482.16301338	-482.2198486328125	$C_{x}H_{y}O_{(0,1)}$	1
ag-4803-a	-191.12154362	-191.2606964111328	$C_{x}H_{y}O_{(0,1)}$	1
os-3401-a	-561.51922575	-561.5178833007812	$C_{x}H_{y}O_{(0,1)}$	1
fe-4801-a	-447.84769099	-448.10516357421875	$C_{x}H_{y}O_{(0,1)}$	1
fe-4a13-a	-462.16454055	-462.2077331542969	$C_{x}H_{y}O_{(0,1)}$	1
ir-4a14-a	-489.15908095	-489.1246337890625	$C_{x}H_{y}O_{(0,1)}$	1
pd-2611-a	-288.05091603	-288.579345703125	$C_{x}H_{y}O_{(0,1)}$	1
ir-4811-b	-481.38800265	-481.3097229003906	$C_{x}H_{y}O_{(0,1)}$	1
cu-4602-a	-229.36463133	-229.30636596679688	$C_{x}H_{y}O_{(0,1)}$	1
os-4a02-a	-592.65839134	-592.2877197265625	$C_{x}H_{y}O_{(0,1)}$	1
ag-2401-a	-157.62548543	-157.614501953125	$C_{x}H_{y}O_{(0,1)}$	1
pt-3601-a	-332.66198644	-332.8604431152344	$C_{x}H_{y}O_{(0,1)}$	1
zn-4811-b	-126.80554197	-126.88076782226562	$C_{x}H_{y}O_{(0,1)}$	1
pt-4801-a	-349.2780428	-349.5318298339844	$C_{x}H_{y}O_{(0,1)}$	1
ag-3812-a	-189.23369437	-189.51483154296875	$C_{x}H_{y}O_{(0,1)}$	1
au-3611-b	-207.10400185	-207.11280822753906	$C_{x}H_{y}O_{(0,1)}$	1
au-2201-a	-173.91241442	-174.07424926757812	$C_{x}H_{y}O_{(0,1)}$	1
co-4a12-a	-408.62535609	-408.34283447265625	$C_{x}H_{y}O_{(0,1)}$	1
zn-4a12-a	-134.56395999	-134.42855834960938	$C_{x}H_{y}O_{(0,1)}$	1
pd-4a12-a	-322.30656291	-322.177978515625	$C_{x}H_{y}O_{(0,1)}$	1
ir-3611-a	-464.33857737	-464.14324951171875	$C_{x}H_{y}O_{(0,1)}$	1
fe-4a12-a	-462.1679251	-461.9339294433594	$C_{x}H_{y}O_{(0,1)}$	1
os-3611-a	-574.87699946	-574.86328125	$C_{x}H_{y}O_{(0,1)}$	1
zn-3611-a	-110.06326428	-109.96845245361328	$C_{x}H_{y}O_{(0,1)}$	1
co-4811-a	-400.5989546	-401.0710144042969	$C_{x}H_{y}O_{(0,1)}$	1
ir-4a12-a	-489.07955726	-488.7208557128906	$C_{x}H_{y}O_{(0,1)}$	1
co-3611-a	-383.9063528	-384.47821044921875	$C_{x}H_{y}O_{(0,1)}$	1
au-4811-a	-223.70226997	-223.67254638671875	$C_{x}H_{y}O_{(0,1)}$	1
au-4a11-a	-231.32463135	-231.3812255859375	$C_{x}H_{y}O_{(0,1)}$	1
os-4a11-a	-599.64774558	-599.9977416992188	$C_{x}H_{y}O_{(0,1)}$	1
ru-3611-a	-479.29498845	-479.9513244628906	$C_{x}H_{y}O_{(0,1)}$	1
fe-4811-a	-454.10853315	-454.494873046875	$C_{x}H_{y}O_{(0,1)}$	1
ag-49Na-a	-203.33894397	-203.38125610351562	$C_{x}H_{y}N$	1
fe-27N2-a	-434.24525824	-434.1111755371094	$C_{x}H_{y}N$	1
cu-37N4-a	-232.32409833	-232.3789520263672	$C_{x}H_{y}N$	1
ni-4bN4-a	-337.89268568	-337.89306640625	$C_{x}H_{y}N$	1
zn-15N1-a	-90.1409137	-90.08367156982422	$C_{x}H_{y}N$	1
fe-37N3-a	-443.00393398	-443.1924133300781	$C_{x}H_{y}N$	1
pt-4bN6-a	-369.47781209	-369.5582275390625	$C_{x}H_{y}N$	1
ir-49N8-a	-486.5340387	-486.3241882324219	$C_{x}H_{y}N$	1
rh-13N1-a	-362.42471153	-362.4548645019531	$C_{x}H_{y}N$	1
cd-37N4-a	-96.27557785	-96.02106475830078	$C_{x}H_{y}N$	1
ru-4bN7-a	-509.22003666	-509.1877746582031	$C_{x}H_{y}N$	1
ni-37N5-a	-313.30483138	-313.1053466796875	$C_{x}H_{y}N$	1
ir-39N1-a	-478.50362628	-478.4253234863281	$C_{x}H_{y}N$	1
cd-4bN2-a	-122.264592	-122.20479583740234	$C_{x}H_{y}N$	1
au-49N1-a	-228.87857594	-228.88832092285156	$C_{x}H_{y}N$	1
cd-49N8-a	-113.7477973	-113.5682601928711	$C_{x}H_{y}N$	1
ir-25N1-a	-453.95864207	-453.9474182128906	$C_{x}H_{y}N$	1
fe-15N1-a	-417.88437643	-417.8373107910156	$C_{x}H_{y}N$	1
ni-4bN5-a	-337.33248794	-337.260986328125	$C_{x}H_{y}N$	1
fe-49N5-a	-459.6266784	-459.7826232910156	$C_{x}H_{y}N$	1
zn-49N7-a	-131.77796618	-131.8207244873047	$C_{x}H_{y}N$	1
pd-39N3-a	-311.18548429	-311.1640625	$C_{x}H_{y}N$	1
cu-49N8-a	-249.30874676	-249.52410888671875	$C_{x}H_{y}N$	1
ru-49N7-a	-501.5189314	-501.65625	$C_{x}H_{y}N$	1
ru-4bN3-a	-510.05464453	-509.855224609375	$C_{x}H_{y}N$	1
pd-49N5-a	-319.84888667	-319.8897705078125	$C_{x}H_{y}N$	1
cd-25N2-a	-80.35060754	-80.3670425415039	$C_{x}H_{y}N$	1
pt-39N4-a	-352.52952802	-352.4922180175781	$C_{x}H_{y}N$	1
rh-27N2-a	-387.02935344	-387.07763671875	$C_{x}H_{y}N$	1
cd-4bN3-a	-122.26412105	-122.43888854980469	$C_{x}H_{y}N$	1
pd-39N4-a	-310.94138729	-310.8177795410156	$C_{x}H_{y}N$	1
pt-37N2-a	-344.66428578	-344.7651062011719	$C_{x}H_{y}N$	1
37N1	-60.92004791	-60.94013214111328	$C_{x}H_{y}N$	1
zn-25N2-a	-98.28237289	-98.00515747070312	$C_{x}H_{y}N$	1
cd-37N5-a	-97.56368155	-97.57363891601562	$C_{x}H_{y}N$	1
ru-37N3-a	-485.01276514	-484.9883117675781	$C_{x}H_{y}N$	1
os-49N4-a	-597.08921895	-597.3529663085938	$C_{x}H_{y}N$	1
ir-4bN5-a	-494.68712275	-494.8046569824219	$C_{x}H_{y}N$	1
27N1	-52.38689862	-52.420528411865234	$C_{x}H_{y}N$	1
rh-37N5-a	-396.21777504	-396.0950012207031	$C_{x}H_{y}N$	1
os-49N2-a	-597.74362318	-597.7654418945312	$C_{x}H_{y}N$	1
os-27N1-a	-572.47500414	-572.4067993164062	$C_{x}H_{y}N$	1
zn-4bN4-a	-140.28121353	-140.4463653564453	$C_{x}H_{y}N$	1
ni-25N2-a	-295.93541962	-295.9243469238281	$C_{x}H_{y}N$	1
os-39N4-a	-588.43685399	-588.105712890625	$C_{x}H_{y}N$	1
cu-37N1-a	-233.13430746	-233.0986328125	$C_{x}H_{y}N$	1
au-39N2-a	-220.55237016	-220.602783203125	$C_{x}H_{y}N$	1
cu-37N3-a	-232.90428696	-232.7199249267578	$C_{x}H_{y}N$	1
pd-49N8-a	-319.55089525	-319.6902770996094	$C_{x}H_{y}N$	1
ir-4bN1-a	-495.17319001	-495.0743713378906	$C_{x}H_{y}N$	1
ir-27N2-a	-461.50105305	-461.4271240234375	$C_{x}H_{y}N$	1
cu-15N1-a	-207.92531331	-207.82681274414062	$C_{x}H_{y}N$	1
ir-37N4-a	-470.4319332	-470.2838134765625	$C_{x}H_{y}N$	1
ru-49N6-a	-501.66916199	-501.766845703125	$C_{x}H_{y}N$	1
cd-49N6-a	-113.8640934	-113.61886596679688	$C_{x}H_{y}N$	1
co-27N1-a	-381.06842864	-381.15386962890625	$C_{x}H_{y}N$	1
pd-4bN2-a	-328.26243303	-328.17327880859375	$C_{x}H_{y}N$	1
zn-25N1-a	-98.21911159	-97.99811553955078	$C_{x}H_{y}N$	1
ag-25N2-a	-169.77348211	-169.86276245117188	$C_{x}H_{y}N$	1
37N4	-60.64633915	-60.62580490112305	$C_{x}H_{y}N$	1
pd-49N6-a	-319.87716903	-319.83135986328125	$C_{x}H_{y}N$	1
37N5	-61.16230378	-61.07740020751953	$C_{x}H_{y}N$	1
os-37N5-a	-581.33337607	-581.1231079101562	$C_{x}H_{y}N$	1
rh-39N3-a	-403.65049379	-403.724609375	$C_{x}H_{y}N$	1
co-25N1-a	-373.36088495	-373.27484130859375	$C_{x}H_{y}N$	1
ni-49N5-a	-329.40893896	-329.427978515625	$C_{x}H_{y}N$	1
ag-49N4-a	-203.14607817	-203.33734130859375	$C_{x}H_{y}N$	1
ir-49N4-a	-486.5166424	-486.6308898925781	$C_{x}H_{y}N$	1
ru-49N8-a	-501.37831637	-501.47418212890625	$C_{x}H_{y}N$	1
rh-37N4-a	-395.95539294	-395.99603271484375	$C_{x}H_{y}N$	1
os-15N1-a	-555.80207659	-556.102783203125	$C_{x}H_{y}N$	1
rh-27N1-a	-387.34714742	-387.3555603027344	$C_{x}H_{y}N$	1
fe-49N8-a	-460.30714743	-460.05413818359375	$C_{x}H_{y}N$	1
ir-49N3-a	-486.65500554	-486.49664306640625	$C_{x}H_{y}N$	1
ag-13N1-a	-153.2068647	-153.37576293945312	$C_{x}H_{y}N$	1
ni-39N2-a	-321.13947698	-321.10107421875	$C_{x}H_{y}N$	1
zn-37N2-a	-114.97278346	-115.02581787109375	$C_{x}H_{y}N$	1
co-4bN7-a	-413.73100755	-413.40496826171875	$C_{x}H_{y}N$	1
rh-49N9-a	-412.84984551	-412.8523254394531	$C_{x}H_{y}N$	1
os-37N2-a	-580.61025816	-580.3331909179688	$C_{x}H_{y}N$	1
ir-49N6-a	-486.82136312	-486.6350402832031	$C_{x}H_{y}N$	1
zn-49N1-a	-131.88615159	-131.7378387451172	$C_{x}H_{y}N$	1
pd-15N1-a	-278.11837202	-278.0050048828125	$C_{x}H_{y}N$	1
49N4	-77.29644224	-77.29588317871094	$C_{x}H_{y}N$	1
fe-37N2-a	-443.53346234	-443.47222900390625	$C_{x}H_{y}N$	1
co-39N3-a	-397.37203494	-397.3959045410156	$C_{x}H_{y}N$	1
zn-49N2-a	-131.96343431	-132.06610107421875	$C_{x}H_{y}N$	1
ag-49N3-a	-203.12611631	-203.27528381347656	$C_{x}H_{y}N$	1
pt-49N8-a	-361.20722745	-361.3437194824219	$C_{x}H_{y}N$	1
os-4bN4-a	-605.8256905	-605.6716918945312	$C_{x}H_{y}N$	1
pd-49Na-a	-319.89311846	-319.82586669921875	$C_{x}H_{y}N$	1
pd-4bN4-a	-328.36729746	-328.3219909667969	$C_{x}H_{y}N$	1
39N1	-68.9862017	-69.01507568359375	$C_{x}H_{y}N$	1
cu-4bN7-a	-257.28562203	-257.20452880859375	$C_{x}H_{y}N$	1
cd-37N2-a	-97.04014661	-96.96316528320312	$C_{x}H_{y}N$	1
os-4bN3-a	-605.84899468	-605.5701904296875	$C_{x}H_{y}N$	1
zn-48S3-a	-124.2348304	-124.02877044677734	$C_{x}H_{y}S$	1
au-36S1-a	-204.53459127	-204.40403747558594	$C_{x}H_{y}S$	1
cd-36S1-a	-89.51122683	-89.63697052001953	$C_{x}H_{y}S$	1
rh-4aS2-a	-412.66269162	-412.7655334472656	$C_{x}H_{y}S$	1
co-48S3-a	-399.74047351	-399.5997619628906	$C_{x}H_{y}S$	1
rh-4aS6-a	-412.74906175	-412.72698974609375	$C_{x}H_{y}S$	1
48S3	-69.49892096	-69.28602600097656	$C_{x}H_{y}S$	1
ru-24S1-a	-462.10655618	-462.1748352050781	$C_{x}H_{y}S$	1
ag-38S1-a	-186.79429761	-186.87049865722656	$C_{x}H_{y}S$	1
os-4aS3-a	-597.63135442	-597.7836303710938	$C_{x}H_{y}S$	1
cu-24S1-a	-209.16899118	-209.19735717773438	$C_{x}H_{y}S$	1
cu-48S1-a	-242.42478788	-242.4080352783203	$C_{x}H_{y}S$	1
fe-14S1-a	-410.02781742	-410.2447814941406	$C_{x}H_{y}S$	1
pd-4aS4-a	-320.26211614	-320.3388366699219	$C_{x}H_{y}S$	1
pt-4aS1-a	-361.80726244	-361.9922180175781	$C_{x}H_{y}S$	1
pt-48S2-a	-354.93616313	-354.7538146972656	$C_{x}H_{y}S$	1
ni-38S3-a	-313.05458636	-313.1664733886719	$C_{x}H_{y}S$	1
cu-48S3-a	-242.46523109	-242.3509063720703	$C_{x}H_{y}S$	1
cd-14S1-a	-63.99583753	-63.69614791870117	$C_{x}H_{y}S$	1
ag-48S3-a	-195.62571663	-195.59274291992188	$C_{x}H_{y}S$	1
zn-4aS4-a	-131.87015304	-132.17758178710938	$C_{x}H_{y}S$	1
cu-36S1-a	-225.76244561	-225.71864318847656	$C_{x}H_{y}S$	1
zn-36S2-a	-107.67891789	-107.67849731445312	$C_{x}H_{y}S$	1
ru-48S1-a	-495.43146937	-495.4247131347656	$C_{x}H_{y}S$	1
cu-14S1-a	-199.74440748	-199.66085815429688	$C_{x}H_{y}S$	1
cd-24S1-a	-72.89409912	-73.57073211669922	$C_{x}H_{y}S$	1
rh-4aS1-a	-412.67029064	-412.7214660644531	$C_{x}H_{y}S$	1
pd-4aS2-a	-320.22085701	-320.3306884765625	$C_{x}H_{y}S$	1
rh-36S2-a	-389.53563938	-389.2634582519531	$C_{x}H_{y}S$	1
ni-38S1-a	-313.00070173	-312.9835510253906	$C_{x}H_{y}S$	1
4aS4	-77.6584738	-77.714599609375	$C_{x}H_{y}S$	1
cd-48S1-a	-106.14272287	-106.2422866821289	$C_{x}H_{y}S$	1
au-48S3-a	-221.24176056	-221.10923767089844	$C_{x}H_{y}S$	1
pt-14S1-a	-311.74848069	-311.92962646484375	$C_{x}H_{y}S$	1
pt-4aS4-a	-361.83659896	-361.7115783691406	$C_{x}H_{y}S$	1
ni-36S2-a	-306.4284133	-306.0887451171875	$C_{x}H_{y}S$	1
fe-48S1-a	-453.4808669	-453.50213623046875	$C_{x}H_{y}S$	1
ir-4aS5-a	-487.07638929	-486.6038513183594	$C_{x}H_{y}S$	1
cu-4aS3-a	-249.76683215	-249.67860412597656	$C_{x}H_{y}S$	1
fe-38S1-a	-443.33409254	-443.3070068359375	$C_{x}H_{y}S$	1
pt-12S1-a	-305.04372362	-304.7451171875	$C_{x}H_{y}S$	1
co-48S2-a	-399.6359776	-399.4247741699219	$C_{x}H_{y}S$	1
48S1	-69.25889361	-69.51573181152344	$C_{x}H_{y}S$	1
ir-36S1-a	-463.73548338	-463.7477722167969	$C_{x}H_{y}S$	1
rh-26S1-a	-379.29427703	-379.3147277832031	$C_{x}H_{y}S$	1
cd-12S1-a	-56.28138427	-57.918819427490234	$C_{x}H_{y}S$	1
au-48S1-a	-221.19109441	-221.25009155273438	$C_{x}H_{y}S$	1
pt-48S3-a	-355.02141301	-354.79412841796875	$C_{x}H_{y}S$	1
au-4aS3-a	-229.05140398	-228.99093627929688	$C_{x}H_{y}S$	1
cu-4aS1-a	-249.74906026	-249.91293334960938	$C_{x}H_{y}S$	1
co-4aS5-a	-406.30598132	-406.2612609863281	$C_{x}H_{y}S$	1
pt-38S3-a	-345.21098828	-345.0072021484375	$C_{x}H_{y}S$	1
cu-4aS4-a	-249.78915625	-250.06961059570312	$C_{x}H_{y}S$	1
4aS5	-77.4709852	-77.55146789550781	$C_{x}H_{y}S$	1
pt-36S1-a	-338.26177766	-338.14215087890625	$C_{x}H_{y}S$	1
ni-38S2-a	-313.18384743	-313.44659423828125	$C_{x}H_{y}S$	1
ni-24S1-a	-289.70578948	-289.5151062011719	$C_{x}H_{y}S$	1
pt-4822-a	-362.98070365	-362.99090576171875	$C_{x}H_{y}O_{(2,3)}$	1
au-4826-a	-230.70350021	-230.66331481933594	$C_{x}H_{y}O_{(2,3)}$	1
4825	-79.68363659	-79.6869888305664	$C_{x}H_{y}O_{(2,3)}$	1
fe-4833-a	-467.87811564	-468.1687927246094	$C_{x}H_{y}O_{(2,3)}$	1
3622	-62.80445186	-62.77024841308594	$C_{x}H_{y}O_{(2,3)}$	1
pt-1231-a	-320.37120619	-320.2112731933594	$C_{x}H_{y}O_{(2,3)}$	1
au-3622-a	-213.85791992	-213.7586669921875	$C_{x}H_{y}O_{(2,3)}$	1
cu-3621-a	-234.98839069	-234.98704528808594	$C_{x}H_{y}O_{(2,3)}$	1
rh-4821-a	-414.12820648	-414.2583312988281	$C_{x}H_{y}O_{(2,3)}$	1
rh-3621-a	-397.39807836	-397.41790771484375	$C_{x}H_{y}O_{(2,3)}$	1
ru-4833-a	-509.80786674	-509.6224365234375	$C_{x}H_{y}O_{(2,3)}$	1
pd-4821-a	-321.65057943	-321.6993103027344	$C_{x}H_{y}O_{(2,3)}$	1
ag-4822-a	-205.46884759	-205.5441131591797	$C_{x}H_{y}O_{(2,3)}$	1
ni-4821-a	-331.32931733	-331.25946044921875	$C_{x}H_{y}O_{(2,3)}$	1
fe-3623-a	-444.99331493	-444.8766174316406	$C_{x}H_{y}O_{(2,3)}$	1
pd-4824-a	-321.29812035	-321.2214660644531	$C_{x}H_{y}O_{(2,3)}$	1
pd-4825-a	-321.49012836	-321.6321105957031	$C_{x}H_{y}O_{(2,3)}$	1
4833	-86.19637059	-86.22119903564453	$C_{x}H_{y}O_{(2,3)}$	1
pd-4831-a	-328.5493907	-328.5198974609375	$C_{x}H_{y}O_{(2,3)}$	1
zn-2431-a	-107.35631212	-107.37114715576172	$C_{x}H_{y}O_{(2,3)}$	1
ru-3621-a	-486.84155276	-486.7380065917969	$C_{x}H_{y}O_{(2,3)}$	1
zn-3632-a	-123.58918363	-123.5073013305664	$C_{x}H_{y}O_{(2,3)}$	1
ag-2422-a	-171.61825482	-171.59178161621094	$C_{x}H_{y}O_{(2,3)}$	1
cu-4832-a	-258.5552123	-258.6725158691406	$C_{x}H_{y}O_{(2,3)}$	1
cu-3623-a	-234.75247004	-234.60589599609375	$C_{x}H_{y}O_{(2,3)}$	1
cd-4823-a	-115.72275243	-115.7344970703125	$C_{x}H_{y}O_{(2,3)}$	1
zn-4821-a	-133.97946001	-133.94329833984375	$C_{x}H_{y}O_{(2,3)}$	1
3632	-69.47198845	-69.47769927978516	$C_{x}H_{y}O_{(2,3)}$	1
ru-1221-a	-453.2669786	-453.09783935546875	$C_{x}H_{y}O_{(2,3)}$	1
ag-4826-a	-205.25434072	-205.21531677246094	$C_{x}H_{y}O_{(2,3)}$	1
pd-4832-a	-328.51226714	-328.5024719238281	$C_{x}H_{y}O_{(2,3)}$	1
ir-3632-a	-477.92165016	-477.8047790527344	$C_{x}H_{y}O_{(2,3)}$	1
co-4823-a	-407.54282185	-407.32684326171875	$C_{x}H_{y}O_{(2,3)}$	1
os-4822-a	-599.14694826	-599.01806640625	$C_{x}H_{y}O_{(2,3)}$	1
ag-4821-a	-205.48464658	-205.4422607421875	$C_{x}H_{y}O_{(2,3)}$	1
3621	-63.21604241	-63.1883659362793	$C_{x}H_{y}O_{(2,3)}$	1
cd-4821-a	-116.14717201	-115.7458724975586	$C_{x}H_{y}O_{(2,3)}$	1
os-1231-a	-556.53381689	-556.2406005859375	$C_{x}H_{y}O_{(2,3)}$	1
os-4821-a	-599.14405552	-599.2218627929688	$C_{x}H_{y}O_{(2,3)}$	1
au-2431-a	-204.30242766	-204.27894592285156	$C_{x}H_{y}O_{(2,3)}$	1
rh-4831-a	-421.05301064	-421.1087341308594	$C_{x}H_{y}O_{(2,3)}$	1
ni-4822-a	-331.23159937	-331.30596923828125	$C_{x}H_{y}O_{(2,3)}$	1
cd-3622-a	-99.07390505	-99.02970123291016	$C_{x}H_{y}O_{(2,3)}$	1
os-4831-a	-606.22544079	-606.5157470703125	$C_{x}H_{y}O_{(2,3)}$	1
ag-2421-a	-172.19890842	-172.400634765625	$C_{x}H_{y}O_{(2,3)}$	1
ni-2431-a	-304.55625553	-304.6715393066406	$C_{x}H_{y}O_{(2,3)}$	1
ni-1231-a	-288.66376819	-288.7691345214844	$C_{x}H_{y}O_{(2,3)}$	1
pt-4825-a	-362.92850759	-362.957275390625	$C_{x}H_{y}O_{(2,3)}$	1
ru-4823-a	-503.00491563	-502.7694396972656	$C_{x}H_{y}O_{(2,3)}$	1
ru-3632-a	-493.02182093	-492.9474182128906	$C_{x}H_{y}O_{(2,3)}$	1
ir-4824-a	-488.01556692	-487.8881530761719	$C_{x}H_{y}O_{(2,3)}$	1
fe-1231-a	-418.71370834	-419.162841796875	$C_{x}H_{y}O_{(2,3)}$	1
au-4821-a	-230.93045876	-231.02882385253906	$C_{x}H_{y}O_{(2,3)}$	1
au-4824-a	-230.64504634	-230.74038696289062	$C_{x}H_{y}O_{(2,3)}$	1
pt-3632-a	-352.6299844	-352.63409423828125	$C_{x}H_{y}O_{(2,3)}$	1
ir-4821-a	-488.40699808	-488.40576171875	$C_{x}H_{y}O_{(2,3)}$	1
pd-4822-a	-321.56706868	-321.6267395019531	$C_{x}H_{y}O_{(2,3)}$	1
fe-49Y1-a	-465.36995985	-465.646484375	Oximes	1
pt-25Y2-a	-333.69400895	-333.6617126464844	Oximes	1
au-37Y2-a	-217.86335579	-218.08688354492188	Oximes	1
pd-49Y6-a	-325.46570766	-325.504150390625	Oximes	1
co-49Y5-a	-412.09725094	-412.3713684082031	Oximes	1
os-49Y2-a	-603.22971482	-603.61474609375	Oximes	1
rh-49Y1-a	-418.19437094	-418.0577087402344	Oximes	1
au-49Y4-a	-234.50634282	-234.66217041015625	Oximes	1
fe-49Y3-a	-464.93391729	-464.54315185546875	Oximes	1
ni-49Y1-a	-335.29858298	-335.6178894042969	Oximes	1
rh-49Y5-a	-417.75553545	-417.9054260253906	Oximes	1
co-25Y1-a	-378.07561725	-378.2486877441406	Oximes	1
13Y1	-33.13580814	-33.16654586791992	Oximes	1
49Y1	-83.13066499	-83.24169921875	Oximes	1
pt-49Y3-a	-366.52057374	-366.76983642578125	Oximes	1
ni-49Y5-a	-334.91560553	-334.8250732421875	Oximes	1
zn-13Y1-a	-87.45837025	-87.61979675292969	Oximes	1
ru-49Y6-a	-507.61241943	-507.7361755371094	Oximes	1
zn-25Y2-a	-104.33378527	-104.2957763671875	Oximes	1
zn-25Y1-a	-104.30662687	-104.51719665527344	Oximes	1
ru-37Y3-a	-491.00696699	-491.0845031738281	Oximes	1
zn-37Y1-a	-120.70606821	-120.8810043334961	Oximes	1
cd-13Y1-a	-69.51619977	-69.3849868774414	Oximes	1
25Y2	-49.94694248	-50.07633590698242	Oximes	1
cd-37Y1-a	-102.8578342	-102.82891845703125	Oximes	1
os-25Y1-a	-569.87762406	-569.6937866210938	Oximes	1
cu-49Y1-a	-255.40494374	-255.9081573486328	Oximes	1
cd-49Y4-a	-119.55345065	-119.01287078857422	Oximes	1
pd-49Y5-a	-325.85478233	-325.832763671875	Oximes	1
ag-25Y1-a	-175.7820584	-175.97891235351562	Oximes	1
49Y5	-83.32928722	-83.38751220703125	Oximes	1
ni-49Y2-a	-335.22769705	-335.2581787109375	Oximes	1
37Y2	-66.38248887	-66.50761413574219	Oximes	1
zn-37Y3-a	-121.1649016	-121.43985748291016	Oximes	1
co-37Y3-a	-395.44098959	-395.43328857421875	Oximes	1
rh-25Y1-a	-384.81868824	-384.5694274902344	Oximes	1
ni-25X2-a	-303.84849473	-303.8291931152344	Amides	11
ru-13X1-a	-458.97478683	-459.156982421875	Amides	11
25X2	-52.15327434	-51.94029998779297	Amides	11
pt-37X1-a	-351.76439259	-351.76202392578125	Amides	11
cd-13X1-a	-71.67810251	-71.66655731201172	Amides	11
au-13X1-a	-186.34848657	-186.23046875	Amides	11
cd-25X2-a	-88.53206707	-88.40656280517578	Amides	11
rh-13X1-a	-369.55322849	-369.72503662109375	Amides	11
pt-49X6-a	-368.70545502	-368.78125	Amides	11
fe-49X4-a	-467.48832164	-467.16339111328125	Amides	11
fe-49X3-a	-467.51501192	-467.69134521484375	Amides	11
co-49X7-a	-413.37142175	-413.3204040527344	Amides	11
au-49X6-a	-236.45253432	-236.4013214111328	Amides	11
pd-37X1-a	-310.31126094	-310.2974853515625	Amides	11
fe-49X2-a	-466.97541764	-466.94354248046875	Amides	11
ni-37X1-a	-319.978028	-320.1286926269531	Amides	11
pd-49X5-a	-326.78751612	-326.6257019042969	Amides	11
os-37X3-a	-587.64269971	-587.6065063476562	Amides	11
pt-49X4-a	-368.84355914	-368.93267822265625	Amides	11
ag-49X8-a	-210.68106473	-210.495849609375	Amides	11
ir-49X8-a	-493.6763853	-493.7235107421875	Amides	11
os-49X8-a	-604.36281521	-604.6344604492188	Amides	11
fe-49X8-a	-467.11788871	-466.9873962402344	Amides	11
pt-13X1-a	-318.53323891	-318.54681396484375	Amides	11
ni-49X1-a	-336.72297136	-336.65692138671875	Amides	11
cd-49X1-a	-121.46775847	-121.72618103027344	Amides	11
ni-37X3-a	-319.79291179	-319.5478515625	Amides	11
pt-37X3-a	-351.57111894	-351.38494873046875	Amides	11
rh-49X8-a	-419.36062335	-419.40911865234375	Amides	11
ag-37X4-a	-194.28470118	-194.23561096191406	Amides	11
zn-49X2-a	-139.26383509	-139.08041381835938	Amides	11
cu-49X4-a	-257.40691665	-257.3441467285156	Amides	11
37X2	-68.74951717	-68.58485412597656	Amides	11
au-49X8-a	-236.12788343	-236.1422119140625	Amides	11
zn-49X1-a	-139.32434939	-139.29794311523438	Amides	11
37X3	-68.15812067	-67.98921966552734	Amides	11
au-37X4-a	-219.72156448	-219.80697631835938	Amides	11
ru-37X1-a	-492.17800961	-492.02142333984375	Amides	11
37X1	-68.36988191	-68.3259506225586	Amides	11
ag-13X1-a	-161.01991739	-160.91693115234375	Amides	11
co-13X1-a	-363.64146548	-363.8753967285156	Amides	11
cu-37X4-a	-240.31469763	-240.19869995117188	Amides	11
ru-49X6-a	-509.29578055	-508.8027648925781	Amides	11
cu-25X2-a	-224.12045871	-223.98870849609375	Amides	11
ir-37X2-a	-477.65264177	-477.6217956542969	Amides	11
ag-38Z3-a	-199.26253013	-199.31570434570312	Amidines	11
ir-38Z7-a	-482.37989829	-482.3853454589844	Amidines	11
[truncated: 11,020 more rows]
