# Supplementary material for: Fast evaluation of the adsorption energy of organic molecules on metals via graph neural networks
Source: Nat Comput Sci. 2023 May 1;3(5):433–42. doi: 10.1038/s43588-023-00437-y (PMC10766545; doi:10.1038/s43588-023-00437-y)
Supplement: Supplementary file 13 — Source data for Supplementary Figs. 23 and 24. csv files compressed as .zip. [file 43588_2023_437_MOESM13_ESM.zip › SIfigures/benchmark_results/lmdb_cross_cofe_fstruct/painn/ERROR.csv]

family	aerr
$C_{x}H_{y}O_{(0,1)}$	0.17736703821222413
$C_{x}H_{y}O_{(2,3)}$	0.11642274718203396
$C_{x}H_{y}N$	0.11089541394999429
$C_{x}H_{y}S$	0.16263782806504073
Amidines	0.14552277532520752
Amides	0.11688721196396622
Oximes	0.18233472833413392
Carbamates	0.12606422385670593
Aromatics	0.21387998283255472
