# Supplementary material for: Fast evaluation of the adsorption energy of organic molecules on metals via graph neural networks
Source: Nat Comput Sci. 2023 May 1;3(5):433–42. doi: 10.1038/s43588-023-00437-y (PMC10766545; doi:10.1038/s43588-023-00437-y)
Supplement: Supplementary file 13 — Source data for Supplementary Figs. 23 and 24. csv files compressed as .zip. [file 43588_2023_437_MOESM13_ESM.zip › SIfigures/benchmark_results/lmdb_cross_cofe_fstruct/painn/SEM.csv]

family	aerr
$C_{x}H_{y}O_{(0,1)}$	0.004447534287169241
$C_{x}H_{y}O_{(2,3)}$	0.0037666862317286666
$C_{x}H_{y}N$	0.0022790749333954914
$C_{x}H_{y}S$	0.005600667123813694
Amidines	0.005295395726823051
Amides	0.004476709371945928
Oximes	0.01212741572548581
Carbamates	0.0035338417457960788
Aromatics	0.006421383980206061
