# Supplementary material for: Fast evaluation of the adsorption energy of organic molecules on metals via graph neural networks
Source: Nat Comput Sci. 2023 May 1;3(5):433–42. doi: 10.1038/s43588-023-00437-y (PMC10766545; doi:10.1038/s43588-023-00437-y)
Supplement: Supplementary file 13 — Source data for Supplementary Figs. 23 and 24. csv files compressed as .zip. [file 43588_2023_437_MOESM13_ESM.zip › SIfigures/benchmark_results/lmdb_cross_cofe/dpp/ERROR.csv]

family	aerr
$C_{x}H_{y}O_{(0,1)}$	0.5177396686438723
$C_{x}H_{y}O_{(2,3)}$	0.474545719437989
$C_{x}H_{y}N$	0.4582710719073098
$C_{x}H_{y}S$	0.4664846393023961
Amidines	0.48765926840718093
Amides	0.46419884716690324
Oximes	0.4958451970014521
Carbamates	0.45857561567442456
Aromatics	0.557953672555666
