# Supplementary material for: Fast evaluation of the adsorption energy of organic molecules on metals via graph neural networks
Source: Nat Comput Sci. 2023 May 1;3(5):433–42. doi: 10.1038/s43588-023-00437-y (PMC10766545; doi:10.1038/s43588-023-00437-y)
Supplement: Supplementary file 13 — Source data for Supplementary Figs. 23 and 24. csv files compressed as .zip. [file 43588_2023_437_MOESM13_ESM.zip › SIfigures/benchmark_results/lmdb_cross_cofe/dpp/boxplot.csv]

ni-49X4-a	-337.08550313	-337.07269287109375	Amides	13
ag-37X2-a	-194.523487	-194.0673065185547	Amides	13
ni-49X7-a	-336.6811624	-336.6116943359375	Amides	13
ru-37X4-a	-492.1762553	-493.3407287597656	Amides	13
zn-49X8-a	-139.17561016	-139.16351318359375	Amides	13
pt-37X4-a	-351.90638246	-351.4107971191406	Amides	13
co-37X3-a	-396.50202307	-395.193115234375	Amides	13
ir-37X3-a	-476.92939824	-477.662109375	Amides	13
zn-49X7-a	-139.43539755	-139.53463745117188	Amides	13
cd-25X1-a	-88.04063138	-88.29048156738281	Amides	13
cd-37X4-a	-104.93772062	-105.30082702636719	Amides	13
fe-49X7-a	-467.44896051	-466.4112243652344	Amides	13
cd-49X3-a	-121.79116661	-122.11233520507812	Amides	13
pd-37X4-a	-310.41260573	-310.6070556640625	Amides	13
rh-37X4-a	-402.86917812	-403.112548828125	Amides	13
ir-37X4-a	-477.2144483	-478.4728698730469	Amides	13
ni-49X2-a	-336.6776251	-336.5673828125	Amides	13
zn-13X1-a	-89.41645921	-89.353271484375	Amides	13
fe-37X3-a	-450.16201495	-448.8420715332031	Amides	13
pt-37X2-a	-352.25764785	-351.68792724609375	Amides	13
pd-49X3-a	-327.45415545	-327.58331298828125	Amides	13
au-37X1-a	-219.54071756	-219.4237823486328	Amides	13
ru-37X3-a	-491.99556788	-492.3644714355469	Amides	13
ni-49X6-a	-336.96804442	-336.78741455078125	Amides	13
cu-49X1-a	-257.02953926	-256.52325439453125	Amides	13
ir-49X2-a	-493.81530238	-494.6336364746094	Amides	13
ru-37X2-a	-492.69010209	-493.4613342285156	Amides	13
co-37X1-a	-396.70027451	-395.9233703613281	Amides	13
ni-49X8-a	-336.54464294	-336.4530944824219	Amides	13
ni-37X4-a	-319.98392426	-320.00531005859375	Amides	13
zn-37X4-a	-122.7820339	-122.90946197509766	Amides	13
pt-49X5-a	-368.25459211	-367.48419189453125	Amides	13
ir-49X1-a	-493.87057964	-494.6656799316406	Amides	13
co-49X6-a	-413.63236743	-412.49725341796875	Amides	13
ni-13X1-a	-286.7352421	-286.6991271972656	Amides	13
rh-49X5-a	-419.20803115	-419.3865051269531	Amides	13
ag-49X6-a	-211.00914942	-210.4585723876953	Amides	13
ag-25X1-a	-177.38788953	-176.88937377929688	Amides	13
os-49X3-a	-605.08721928	-604.3417358398438	Amides	13
fe-49X6-a	-467.48538661	-466.7858581542969	Amides	13
cu-37X3-a	-240.08821375	-239.53237915039062	Amides	13
ru-49X7-a	-508.85335271	-509.8829650878906	Amides	13
pd-49X1-a	-327.06173896	-326.9796447753906	Amides	13
49X8	-84.60803269	-84.8394546508789	Amides	13
cu-49X2-a	-256.97127768	-256.4889221191406	Amides	13
fe-4aZ4-a	-473.13451611	-472.2140197753906	Amidines	13
ni-4aZe-a	-341.95764787	-341.9560546875	Amidines	13
rh-4aZ3-a	-425.40809377	-425.5671691894531	Amidines	13
os-4aZb-a	-610.44046381	-610.6691284179688	Amidines	13
pt-4aZ3-a	-374.55384567	-373.9358215332031	Amidines	13
os-4aZ3-a	-610.71224962	-610.52001953125	Amidines	13
ag-38Z6-a	-199.19728753	-198.6786651611328	Amidines	13
cd-4aZg-a	-126.19203318	-126.48838806152344	Amidines	13
pt-4aZh-a	-373.22073616	-372.8545837402344	Amidines	13
fe-4aZk-a	-472.62689243	-471.803466796875	Amidines	13
au-4aZe-a	-241.26951536	-241.23812866210938	Amidines	13
zn-38Z8-a	-127.70026986	-127.82826232910156	Amidines	13
pd-26Z1-a	-299.24386001	-299.3283996582031	Amidines	13
zn-26Z4-a	-110.97318529	-111.04210662841797	Amidines	13
cu-4aZ8-a	-262.15377082	-261.5128479003906	Amidines	13
ni-4aZb-a	-342.12693643	-342.4197998046875	Amidines	13
os-38Z2-a	-593.97742636	-593.2386474609375	Amidines	13
fe-4aZ3-a	-472.7927899	-471.9744567871094	Amidines	13
ru-38Z2-a	-498.16640849	-498.873291015625	Amidines	13
38Z7	-72.8732225	-73.00544738769531	Amidines	13
38Z2	-73.51030823	-73.68655395507812	Amidines	13
os-4aZa-a	-609.88627312	-609.5357055664062	Amidines	13
au-4aZ9-a	-241.3313102	-241.14846801757812	Amidines	13
au-4aZn-a	-241.18646056	-240.865478515625	Amidines	13
rh-38Z4-a	-408.5270105	-408.5310363769531	Amidines	13
rh-4aZj-a	-424.86740107	-424.8522033691406	Amidines	13
pd-38Z9-a	-315.36984199	-315.8516845703125	Amidines	13
co-4aZ1-a	-419.01509665	-417.6764221191406	Amidines	13
pt-38Z9-a	-356.94053401	-356.6477355957031	Amidines	13
ag-26Z4-a	-182.443405	-181.9892578125	Amidines	13
au-38Z4-a	-223.30488622	-223.79928588867188	Amidines	13
ru-4aZe-a	-514.18429563	-514.925537109375	Amidines	13
pd-4aZb-a	-332.43146545	-332.57098388671875	Amidines	13
pt-4aZ7-a	-373.62785256	-372.9710693359375	Amidines	13
fe-4aZl-a	-471.99558568	-471.4435729980469	Amidines	13
pd-14Z1-a	-282.49080338	-283.084716796875	Amidines	13
fe-26Z4-a	-439.03286504	-438.107177734375	Amidines	13
co-38Z4-a	-401.84073281	-400.56170654296875	Amidines	13
zn-4aZ7-a	-144.08255383	-144.1324920654297	Amidines	13
pt-38Z1-a	-357.37043919	-356.6582336425781	Amidines	13
cd-4aZf-a	-126.52685421	-126.74441528320312	Amidines	13
cd-4aZo-a	-126.20998594	-126.36311340332031	Amidines	13
ir-4aZe-a	-499.29995187	-500.2540283203125	Amidines	13
cu-38Z8-a	-245.51178857	-245.2279815673828	Amidines	13
rh-4aZn-a	-424.68528842	-424.621826171875	Amidines	13
au-38Z7-a	-224.40333449	-224.3511505126953	Amidines	13
ru-38Z6-a	-497.48263151	-498.52252197265625	Amidines	13
cu-4aZ6-a	-261.83963501	-261.5778503417969	Amidines	13
ni-4aZ7-a	-341.66359425	-341.6521301269531	Amidines	13
os-4aZ8-a	-609.94987424	-610.1268920898438	Amidines	13
pd-4aZf-a	-332.44893633	-332.61187744140625	Amidines	13
cd-4aZk-a	-126.12548653	-126.33668518066406	Amidines	13
rh-4aZ8-a	-424.70232266	-425.01739501953125	Amidines	13
co-38Z7-a	-401.74675608	-400.62548828125	Amidines	13
cu-38Za-a	-245.11649367	-244.72784423828125	Amidines	13
ru-38Z7-a	-497.27766776	-497.99676513671875	Amidines	13
pt-4aZ6-a	-373.62385784	-373.0971374511719	Amidines	13
pd-4aZn-a	-332.29047586	-332.12823486328125	Amidines	13
ag-4aZa-a	-215.88191473	-215.29644775390625	Amidines	13
ir-4aZo-a	-499.18815779	-500.59869384765625	Amidines	13
ni-38Z7-a	-325.02533369	-325.1027526855469	Amidines	13
ni-4aZ3-a	-342.45124969	-342.6861267089844	Amidines	13
os-4aZ9-a	-610.03125751	-610.375	Amidines	13
os-4aZ5-a	-610.34975415	-609.6860961914062	Amidines	13
ru-4aZi-a	-513.90660555	-514.4754028320312	Amidines	13
pt-4aZ8-a	-373.37065097	-373.3171691894531	Amidines	13
fe-4aZi-a	-472.53837837	-471.5940856933594	Amidines	13
14Z1	-40.17277264	-40.22648620605469	Amidines	13
ir-4aZn-a	-499.19081292	-500.2153015136719	Amidines	13
ru-4aZ3-a	-514.84596245	-515.9139404296875	Amidines	13
cd-38Z9-a	-109.39209937	-109.63322448730469	Amidines	13
au-4aZ5-a	-241.47160587	-241.0807342529297	Amidines	13
ir-4aZ8-a	-498.91979776	-500.6282653808594	Amidines	13
cu-26Z2-a	-229.40069058	-229.1378936767578	Amidines	13
ru-38Z1-a	-498.10334213	-498.93548583984375	Amidines	13
fe-4aZd-a	-472.10709233	-471.1673889160156	Amidines	13
cu-4aZe-a	-262.11239155	-261.82684326171875	Amidines	13
rh-26Z1-a	-391.77601461	-391.7120361328125	Amidines	13
co-4aZ6-a	-418.31513271	-417.2626953125	Amidines	13
ru-38Z4-a	-498.06846253	-498.96002197265625	Amidines	13
ir-4aZi-a	-499.07157411	-499.8228759765625	Amidines	13
rh-4aZb-a	-425.04924953	-425.2733459472656	Amidines	13
pt-4aZl-a	-373.26062099	-372.66473388671875	Amidines	13
pd-4aZ4-a	-332.9126694	-332.9438171386719	Amidines	13
ir-4aZa-a	-499.2178529	-500.3016357421875	Amidines	13
os-26Z1-a	-576.94281748	-576.1943359375	Amidines	13
ru-4aZm-a	-513.52712083	-514.3565673828125	Amidines	13
pd-4aZi-a	-332.09022451	-332.01806640625	Amidines	13
38Za	-72.81191912	-73.1208724975586	Amidines	13
co-38Z9-a	-401.85358889	-400.5654296875	Amidines	13
ir-26Z1-a	-466.2647723	-467.1414794921875	Amidines	13
ni-4aZ6-a	-341.63437494	-341.6815490722656	Amidines	13
rh-4aZi-a	-424.59203151	-424.44805908203125	Amidines	13
zn-4aZi-a	-144.04554151	-144.02499389648438	Amidines	13
pt-4aZk-a	-373.14790354	-372.9450378417969	Amidines	13
pt-4aZ2-a	-374.30226787	-373.43939208984375	Amidines	13
cd-4aZb-a	-126.47150866	-126.79027557373047	Amidines	13
ru-4aZ6-a	-513.86692223	-514.6959228515625	Amidines	13
cu-38Z5-a	-245.59147066	-245.27174377441406	Amidines	13
au-4aZ6-a	-241.13317293	-241.04913330078125	Amidines	13
os-4aZh-a	-609.76951222	-609.8384399414062	Amidines	13
au-4aZm-a	-240.59091232	-240.46292114257812	Amidines	13
au-4aZo-a	-241.19611831	-240.87457275390625	Amidines	13
co-14Z1-a	-369.1513741	-368.06243896484375	Amidines	13
co-4aZ9-a	-419.00458125	-418.1153869628906	Amidines	13
fe-26Z1-a	-439.44189845	-438.3485107421875	Amidines	13
au-4aZa-a	-241.38497134	-241.13963317871094	Amidines	13
au-4aZl-a	-240.63517684	-240.48764038085938	Amidines	13
fe-38Z2-a	-456.48443687	-455.6206359863281	Amidines	13
4aZ5	-89.92729302	-89.83186340332031	Amidines	13
cu-14Z1-a	-212.5660915	-212.31027221679688	Amidines	13
zn-38Z7-a	-127.36164778	-127.60102081298828	Amidines	13
au-26Z3-a	-207.7643298	-207.83773803710938	Amidines	13
cd-4aZ5-a	-126.49456104	-126.56973266601562	Amidines	13
os-38Za-a	-592.98754995	-592.349609375	Amidines	13
rh-26Z3-a	-391.4149775	-391.6573791503906	Amidines	13
cu-4aZ1-a	-262.44839648	-261.9642639160156	Amidines	13
os-8a03-b	-630.22559558	-631.18212890625	Aromatics	13
pd-6611-a	-326.14924381	-325.6526184082031	Aromatics	13
pt-6611-b	-367.509385	-366.6059265136719	Aromatics	13
4411	-56.55543939	-56.50211715698242	Aromatics	13
cu-66S1-a	-252.15386386	-252.19454956054688	Aromatics	13
ni-8a01-b	-362.25403517	-362.1617431640625	Aromatics	13
os-8a01-a	-630.23380991	-630.8423461914062	Aromatics	13
ru-55N1-a	-496.50922561	-497.10308837890625	Aromatics	13
ni-5601-a	-318.86713266	-318.84320068359375	Aromatics	13
pd-7801-b	-336.17106119	-336.08795166015625	Aromatics	13
ag-5601-b	-191.96687706	-191.45938110351562	Aromatics	13
ru-4411-b	-480.93790038	-482.21441650390625	Aromatics	13
7801	-92.87076709	-92.96770477294922	Aromatics	13
rh-8a01-a	-445.47632648	-445.20880126953125	Aromatics	13
co-6601-b	-405.513126	-404.365478515625	Aromatics	13
os-44S1-a	-575.25707353	-575.2368774414062	Aromatics	13
ni-67N1-b	-341.10869254	-341.0530090332031	Aromatics	13
co-66S1-a	-409.75970714	-408.7149353027344	Aromatics	13
cd-7801-b	-129.22698694	-129.64279174804688	Aromatics	13
zn-6601-b	-130.31113937	-130.54119873046875	Aromatics	13
rh-45N1-a	-397.66184423	-397.28167724609375	Aromatics	13
ir-44S1-a	-464.55854246	-465.5758056640625	Aromatics	13
rh-5601-a	-402.01766056	-401.8329162597656	Aromatics	13
cd-8a01-a	-145.96855798	-146.31007385253906	Aromatics	13
co-6611-b	-412.14168226	-411.03472900390625	Aromatics	13
cd-8a03-a	-146.00309401	-146.27215576171875	Aromatics	13
ir-8a01-a	-519.53471288	-520.8527221679688	Aromatics	13
zn-8a03-b	-163.89516842	-163.74981689453125	Aromatics	13
cu-5601-a	-238.31035053	-238.1764373779297	Aromatics	13
fe-7801-b	-476.04874663	-475.42205810546875	Aromatics	13
co-8a01-a	-438.76183795	-437.7178039550781	Aromatics	13
pd-66S1-a	-323.42729692	-323.66131591796875	Aromatics	13
au-55N1-b	-222.50499586	-222.24935913085938	Aromatics	13
cd-55N1-a	-107.72688736	-107.79063415527344	Aromatics	13
zn-7801-b	-147.08427455	-147.2429962158203	Aromatics	13
fe-8a02-b	-492.79746936	-492.6951599121094	Aromatics	13
cu-66S1-b	-252.1591199	-252.07516479492188	Aromatics	13
cu-44S1-b	-226.23871447	-225.7859649658203	Aromatics	13
au-45N1-b	-213.74123772	-213.40777587890625	Aromatics	13
ni-6611-b	-335.5171514	-335.3555603027344	Aromatics	13
ni-44S1-b	-307.13167689	-307.3690185546875	Aromatics	13
os-66S1-a	-601.16765891	-601.546875	Aromatics	13
ni-45N1-a	-314.55536778	-314.37384033203125	Aromatics	13
ni-4411-a	-308.61081842	-308.4918518066406	Aromatics	13
6601	-76.15708337	-76.32231903076172	Aromatics	13
ru-6601-a	-499.28022755	-502.1021728515625	Aromatics	13
pd-6601-b	-318.9583434	-319.3119812011719	Aromatics	13
ir-44S1-b	-464.16864646	-465.7772521972656	Aromatics	13
rh-4411-b	-391.81544956	-391.9232177734375	Aromatics	13
rh-7801-b	-428.7559595	-428.63507080078125	Aromatics	13
rh-6611-a	-418.73893728	-418.205322265625	Aromatics	13
rh-66S1-b	-416.37678014	-416.3323059082031	Aromatics	13
rh-8a03-a	-445.39206717	-445.385009765625	Aromatics	13
cd-67N1-b	-124.80691474	-125.18931579589844	Aromatics	13
zn-55N1-a	-125.70980275	-125.4434814453125	Aromatics	13
ru-6601-b	-501.11833883	-502.2389831542969	Aromatics	13
8a01	-109.57925815	-109.62875366210938	Aromatics	13
fe-6601-a	-459.22579235	-459.1004943847656	Aromatics	13
ag-55N1-b	-197.01947174	-196.35166931152344	Aromatics	13
os-4411-b	-576.75954715	-576.9791259765625	Aromatics	13
cu-5601-b	-238.29804122	-238.16845703125	Aromatics	13
ru-8a02-a	-534.73619991	-536.2460327148438	Aromatics	13
ru-8a01-a	-534.71689077	-536.1317138671875	Aromatics	13
cd-45N1-a	-98.77765829	-98.89923858642578	Aromatics	13
co-6611-a	-412.13159841	-411.02410888671875	Aromatics	13
ir-6601-a	-484.57959219	-486.74090576171875	Aromatics	13
rh-6601-b	-411.4788497	-411.96484375	Aromatics	13
zn-8a02-a	-163.85398836	-163.76380920410156	Aromatics	13
cu-44S1-a	-226.23739033	-225.73764038085938	Aromatics	13
ag-7801-a	-218.63806241	-218.0887451171875	Aromatics	13
co-8a01-b	-438.90602942	-437.3445129394531	Aromatics	13
cd-5601-a	-102.54017536	-102.98584747314453	Aromatics	13
rh-6601-a	-410.72478577	-412.02337646484375	Aromatics	13
os-6611-b	-603.45880795	-604.3701171875	Aromatics	13
ir-8a02-a	-519.61870263	-521.1819458007812	Aromatics	13
ni-86S1-a	-351.62762728	-351.72906494140625	Aromatics	13
zn-87N2-a	-160.32407143	-160.4805450439453	Aromatics	13
os-a801-a	-641.65400395	-642.5303955078125	Aromatics	13
ag-a801-a	-245.79540582	-245.05227661132812	Aromatics	13
cd-8612-a	-136.3545163	-136.72683715820312	Aromatics	13
ru-86S2-a	-524.2567484	-525.0181274414062	Aromatics	13
fe-8612-a	-483.90533899	-483.4752502441406	Aromatics	13
ir-97N1-a	-525.99672497	-527.5147705078125	Aromatics	13
fe-86S2-a	-482.18227536	-481.77874755859375	Aromatics	13
ni-8612-a	-353.29317126	-353.2715759277344	Aromatics	13
au-86S2-a	-249.21891356	-248.83595275878906	Aromatics	13
au-8611-a	-251.81495805	-251.2353515625	Aromatics	13
co-9802-a	-440.22351746	-438.7645263671875	Aromatics	13
cd-9801-a	-146.82770182	-147.00721740722656	Aromatics	13
cd-87N1-a	-142.76675071	-142.69937133789062	Aromatics	13
ag-8611-a	-226.3000087	-225.33383178710938	Aromatics	13
ag-87N2-a	-231.91508439	-231.25311279296875	Aromatics	13
co-86S1-a	-428.15612751	-427.1502380371094	Aromatics	13
fe-9801-a	-494.21537827	-493.4818115234375	Aromatics	13
87N1	-106.28688003	-106.13296508789062	Aromatics	13
cu-8612-a	-271.97308725	-272.0929260253906	Aromatics	13
cd-97N1-a	-151.58356381	-151.27670288085938	Aromatics	13
zn-86S2-a	-152.12498996	-152.1036834716797	Aromatics	13
ir-87N2-a	-516.73635482	-518.4593505859375	Aromatics	13
pt-a801-a	-405.15146069	-404.4247741699219	Aromatics	13
ag-8612-a	-225.79689194	-225.31089782714844	Aromatics	13
ir-86S2-a	-509.30996418	-510.5487060546875	Aromatics	13
ag-97N1-a	-241.00108513	-239.84307861328125	Aromatics	13
ru-a801-a	-546.24896532	-547.0940551757812	Aromatics	13
pt-86S2-a	-383.5709098	-382.7362365722656	Aromatics	13
ni-87N1-a	-359.15158835	-359.2101745605469	Aromatics	13
ni-9801-a	-363.60544329	-363.85443115234375	Aromatics	13
ir-9802-a	-521.07531149	-522.666748046875	Aromatics	13
ru-25_2-a	-482.64558793	-483.1927795410156	Carbamates	13
au-49_4-a	-243.39148039	-242.96165466308594	Carbamates	13
ir-37_4-a	-483.93734453	-484.90399169921875	Carbamates	13
fe-37_1-a	-457.78299876	-456.13043212890625	Carbamates	13
rh-37_2-a	-409.96803824	-409.8149108886719	Carbamates	13
cd-37_4-a	-111.51028401	-111.61685180664062	Carbamates	13
os-49_6-a	-611.23427681	-611.0441284179688	Carbamates	13
au-49_7-a	-243.14245324	-242.76089477539062	Carbamates	13
rh-49_1-a	-426.92385271	-426.49249267578125	Carbamates	13
pd-37_2-a	-317.45950561	-317.32818603515625	Carbamates	13
cd-49_6-a	-128.20913578	-128.3237762451172	Carbamates	13
ir-49_1-a	-501.26890282	-501.82208251953125	Carbamates	13
os-13_1-a	-561.83860434	-561.231689453125	Carbamates	13
ru-13_1-a	-466.19203949	-466.8780212402344	Carbamates	13
pt-49_2-a	-375.66620224	-374.6241760253906	Carbamates	13
fe-49_2-a	-474.43054249	-473.04327392578125	Carbamates	13
pd-37_4-a	-317.08572128	-317.0629577636719	Carbamates	13
cu-49_2-a	-264.07808347	-263.5443420410156	Carbamates	13
49_8	-91.51000813	-91.45135498046875	Carbamates	13
cu-49_8-a	-263.41372133	-262.9344787597656	Carbamates	13
ru-49_3-a	-516.16932327	-516.4588012695312	Carbamates	13
rh-49_6-a	-426.21064315	-426.1418762207031	Carbamates	13
rh-25_2-a	-393.17578541	-393.1499938964844	Carbamates	13
os-49_1-a	-611.98591216	-610.75244140625	Carbamates	13
pt-49_1-a	-375.53582596	-374.77862548828125	Carbamates	13
cd-49_7-a	-128.28316115	-128.3294219970703	Carbamates	13
ni-49_3-a	-343.95878461	-343.6723937988281	Carbamates	13
pd-49_3-a	-334.25569644	-334.0267333984375	Carbamates	13
cu-25_1-a	-230.60385851	-230.28477478027344	Carbamates	13
ru-49_1-a	-516.33151169	-516.6582641601562	Carbamates	13
au-49_5-a	-243.06248551	-242.916015625	Carbamates	13
ru-49_6-a	-515.5460752	-516.3968505859375	Carbamates	13
zn-49_2-a	-146.38328061	-146.2555389404297	Carbamates	13
co-49_8-a	-419.78464718	-418.32769775390625	Carbamates	13
cu-37_4-a	-246.99802609	-246.58160400390625	Carbamates	13
cu-37_2-a	-247.49016956	-246.9628448486328	Carbamates	13
au-37_3-a	-226.34982664	-226.24078369140625	Carbamates	13
zn-49_6-a	-146.06199846	-145.93479919433594	Carbamates	13
pd-37_1-a	-317.39117127	-317.3907470703125	Carbamates	13
zn-13_1-a	-96.610402	-96.61687469482422	Carbamates	13
pd-49_6-a	-333.77166618	-333.590087890625	Carbamates	13
ag-37_3-a	-200.91631293	-200.36451721191406	Carbamates	13
ag-37_1-a	-201.22144554	-200.6470184326172	Carbamates	13
zn-37_2-a	-129.78258023	-129.63121032714844	Carbamates	13
zn-49_7-a	-146.13962412	-145.96011352539062	Carbamates	13
rh-2401-a	-366.94977467	-366.9717712402344	$C_{x}H_{y}O_{(0,1)}$	13
zn-4a01-a	-127.87861022	-127.85482025146484	$C_{x}H_{y}O_{(0,1)}$	13
rh-2411-a	-373.74737514	-374.2146301269531	$C_{x}H_{y}O_{(0,1)}$	13
ag-4a13-a	-206.0831989	-205.5443878173828	$C_{x}H_{y}O_{(0,1)}$	13
os-3811-a	-582.46050448	-582.9496459960938	$C_{x}H_{y}O_{(0,1)}$	13
os-4811-b	-592.12040011	-591.73388671875	$C_{x}H_{y}O_{(0,1)}$	13
2601	-40.56967816	-40.644771575927734	$C_{x}H_{y}O_{(0,1)}$	13
cd-4804-a	-101.84330042	-102.49847412109375	$C_{x}H_{y}O_{(0,1)}$	13
ru-4801-a	-489.7850411	-490.71075439453125	$C_{x}H_{y}O_{(0,1)}$	13
zn-2411-a	-93.19531669	-93.48727416992188	$C_{x}H_{y}O_{(0,1)}$	13
os-4a01-a	-592.74649475	-591.9083251953125	$C_{x}H_{y}O_{(0,1)}$	13
ni-3601-a	-300.78520274	-301.38775634765625	$C_{x}H_{y}O_{(0,1)}$	13
ag-3611-b	-181.67425882	-181.3336639404297	$C_{x}H_{y}O_{(0,1)}$	13
rh-3401-a	-376.27316044	-376.24102783203125	$C_{x}H_{y}O_{(0,1)}$	13
cd-4a13-a	-116.62635977	-117.10588836669922	$C_{x}H_{y}O_{(0,1)}$	13
cu-4811-b	-244.51307724	-244.54908752441406	$C_{x}H_{y}O_{(0,1)}$	13
ir-3813-a	-472.38160609	-473.6165771484375	$C_{x}H_{y}O_{(0,1)}$	13
ni-4802-a	-317.32237153	-317.984375	$C_{x}H_{y}O_{(0,1)}$	13
os-4804-a	-585.5032258	-585.7518310546875	$C_{x}H_{y}O_{(0,1)}$	13
ag-3801-a	-182.69886289	-182.18148803710938	$C_{x}H_{y}O_{(0,1)}$	13
co-2401-a	-360.81277451	-359.8459777832031	$C_{x}H_{y}O_{(0,1)}$	13
zn-3812-a	-117.70502089	-117.94803619384766	$C_{x}H_{y}O_{(0,1)}$	13
ru-4601-a	-482.39382521	-482.727783203125	$C_{x}H_{y}O_{(0,1)}$	13
cd-2612-a	-83.25577389	-83.73379516601562	$C_{x}H_{y}O_{(0,1)}$	13
ru-3611-b	-479.81830808	-480.8294677734375	$C_{x}H_{y}O_{(0,1)}$	13
ru-2201-a	-449.18172158	-448.74609375	$C_{x}H_{y}O_{(0,1)}$	13
fe-4a01-a	-455.26128536	-454.1342468261719	$C_{x}H_{y}O_{(0,1)}$	13
fe-2201-a	-407.59873091	-405.9083557128906	$C_{x}H_{y}O_{(0,1)}$	13
4a02	-73.84250815	-73.73725128173828	$C_{x}H_{y}O_{(0,1)}$	13
ir-4803-a	-474.61409376	-476.2634582519531	$C_{x}H_{y}O_{(0,1)}$	13
rh-2201-a	-359.41344598	-359.0342712402344	$C_{x}H_{y}O_{(0,1)}$	13
zn-4601-a	-110.83908002	-111.65367126464844	$C_{x}H_{y}O_{(0,1)}$	13
fe-4811-b	-454.66225096	-453.83782958984375	$C_{x}H_{y}O_{(0,1)}$	13
au-4801-a	-216.48595331	-216.60704040527344	$C_{x}H_{y}O_{(0,1)}$	13
ni-2401-a	-284.00000523	-284.05975341796875	$C_{x}H_{y}O_{(0,1)}$	13
pd-4602-a	-300.15194466	-300.4602966308594	$C_{x}H_{y}O_{(0,1)}$	13
ir-4a13-a	-488.80415179	-490.41729736328125	$C_{x}H_{y}O_{(0,1)}$	13
cu-4804-a	-237.39455229	-237.25917053222656	$C_{x}H_{y}O_{(0,1)}$	13
ag-2201-a	-148.46323091	-148.03614807128906	$C_{x}H_{y}O_{(0,1)}$	13
cd-3811-a	-99.50086501	-99.96231842041016	$C_{x}H_{y}O_{(0,1)}$	13
4802	-65.4493179	-65.96910095214844	$C_{x}H_{y}O_{(0,1)}$	13
cd-3812-a	-99.86220278	-100.33787536621094	$C_{x}H_{y}O_{(0,1)}$	13
rh-4601-a	-391.7177757	-393.0733337402344	$C_{x}H_{y}O_{(0,1)}$	13
pd-4804-a	-307.90664557	-308.3240661621094	$C_{x}H_{y}O_{(0,1)}$	13
4601	-56.70514354	-57.55276107788086	$C_{x}H_{y}O_{(0,1)}$	13
fe-2611-a	-427.88637681	-427.2138977050781	$C_{x}H_{y}O_{(0,1)}$	13
rh-4801-a	-400.2509099	-400.8341064453125	$C_{x}H_{y}O_{(0,1)}$	13
pt-4802-a	-349.38307334	-349.4101867675781	$C_{x}H_{y}O_{(0,1)}$	13
ru-4811-b	-496.47886452	-497.5037536621094	$C_{x}H_{y}O_{(0,1)}$	13
pt-3811-a	-346.43063116	-346.2323303222656	$C_{x}H_{y}O_{(0,1)}$	13
au-4a14-a	-231.61457768	-231.4219207763672	$C_{x}H_{y}O_{(0,1)}$	13
cd-4a02-a	-110.06232762	-110.30290985107422	$C_{x}H_{y}O_{(0,1)}$	13
cd-4811-b	-108.92223601	-108.96582794189453	$C_{x}H_{y}O_{(0,1)}$	13
pt-4a13-a	-363.75662527	-363.263671875	$C_{x}H_{y}O_{(0,1)}$	13
fe-3601-a	-431.26470655	-431.1910095214844	$C_{x}H_{y}O_{(0,1)}$	13
cu-3801-a	-228.79890222	-228.3666534423828	$C_{x}H_{y}O_{(0,1)}$	13
cu-3811-a	-234.94738656	-234.78968811035156	$C_{x}H_{y}O_{(0,1)}$	13
ni-3801-a	-308.36855826	-308.4076843261719	$C_{x}H_{y}O_{(0,1)}$	13
zn-1211-a	-76.14029013	-76.16681671142578	$C_{x}H_{y}O_{(0,1)}$	13
ru-2401-a	-456.26608882	-457.39080810546875	$C_{x}H_{y}O_{(0,1)}$	13
au-4602-a	-207.57399755	-207.69131469726562	$C_{x}H_{y}O_{(0,1)}$	13
os-3801-a	-576.09248705	-575.9359741210938	$C_{x}H_{y}O_{(0,1)}$	13
ag-4a01-a	-199.37146072	-198.7090606689453	$C_{x}H_{y}O_{(0,1)}$	13
os-4a14-a	-599.83422107	-599.490478515625	$C_{x}H_{y}O_{(0,1)}$	13
os-4803-a	-585.2054113	-586.0005493164062	$C_{x}H_{y}O_{(0,1)}$	13
rh-4a14-a	-414.82917268	-414.8202209472656	$C_{x}H_{y}O_{(0,1)}$	13
ir-3611-b	-464.72626389	-466.0840759277344	$C_{x}H_{y}O_{(0,1)}$	13
ru-4a13-a	-504.08620396	-504.9131164550781	$C_{x}H_{y}O_{(0,1)}$	13
ni-4801-a	-317.4335564	-317.849365234375	$C_{x}H_{y}O_{(0,1)}$	13
os-3601-a	-568.74732164	-569.52392578125	$C_{x}H_{y}O_{(0,1)}$	13
ag-2411-a	-164.6736734	-164.48443603515625	$C_{x}H_{y}O_{(0,1)}$	13
os-3611-b	-575.45527804	-575.1441040039062	$C_{x}H_{y}O_{(0,1)}$	13
4801	-65.34196715	-65.6625747680664	$C_{x}H_{y}O_{(0,1)}$	13
pt-1211-a	-305.59490967	-305.4121398925781	$C_{x}H_{y}O_{(0,1)}$	13
cu-2611-a	-218.0685216	-217.95738220214844	$C_{x}H_{y}O_{(0,1)}$	13
ag-4812-a	-198.0353887	-197.82766723632812	$C_{x}H_{y}O_{(0,1)}$	13
cd-3611-a	-92.29791967	-92.53767395019531	$C_{x}H_{y}O_{(0,1)}$	13
co-4a11-a	-408.47725929	-406.9027404785156	$C_{x}H_{y}O_{(0,1)}$	13
pt-4811-a	-355.76236649	-355.3961486816406	$C_{x}H_{y}O_{(0,1)}$	13
os-4a12-a	-599.7535595	-599.1053466796875	$C_{x}H_{y}O_{(0,1)}$	13
zn-4a11-a	-134.33360598	-134.30398559570312	$C_{x}H_{y}O_{(0,1)}$	13
ru-4a12-a	-504.10976477	-504.6023254394531	$C_{x}H_{y}O_{(0,1)}$	13
ru-4811-a	-495.96316841	-497.92156982421875	$C_{x}H_{y}O_{(0,1)}$	13
ir-4a11-a	-488.95834004	-489.84686279296875	$C_{x}H_{y}O_{(0,1)}$	13
ir-4811-a	-481.00456977	-482.65496826171875	$C_{x}H_{y}O_{(0,1)}$	13
au-4a12-a	-231.53272376	-230.9312744140625	$C_{x}H_{y}O_{(0,1)}$	13
pd-4811-a	-314.28564722	-314.6726989746094	$C_{x}H_{y}O_{(0,1)}$	13
rh-4a12-a	-414.76868984	-414.5685119628906	$C_{x}H_{y}O_{(0,1)}$	13
ni-4a11-a	-331.79406085	-331.5166931152344	$C_{x}H_{y}O_{(0,1)}$	13
zn-4811-a	-126.72131061	-126.7497787475586	$C_{x}H_{y}O_{(0,1)}$	13
ru-49N2-a	-501.9319076	-502.7306823730469	$C_{x}H_{y}N$	13
au-25N2-a	-195.26871594	-195.23898315429688	$C_{x}H_{y}N$	13
ru-25N1-a	-468.98742442	-470.0777587890625	$C_{x}H_{y}N$	13
cd-39N4-a	-105.06962076	-105.23100280761719	$C_{x}H_{y}N$	13
ir-4bN2-a	-495.2459913	-496.0899963378906	$C_{x}H_{y}N$	13
25N1	-44.30698715	-44.53773498535156	$C_{x}H_{y}N$	13
co-37N4-a	-389.48393817	-388.6886901855469	$C_{x}H_{y}N$	13
pd-4bN7-a	-327.56080612	-327.54852294921875	$C_{x}H_{y}N$	13
ru-15N1-a	-460.00853746	-460.8428039550781	$C_{x}H_{y}N$	13
ni-4bN6-a	-337.41815081	-337.20166015625	$C_{x}H_{y}N$	13
zn-37N5-a	-115.54653591	-115.74507141113281	$C_{x}H_{y}N$	13
ru-13N1-a	-452.25163965	-453.44903564453125	$C_{x}H_{y}N$	13
cd-4bN6-a	-121.91426971	-122.0027847290039	$C_{x}H_{y}N$	13
au-37N3-a	-212.11092107	-212.10366821289062	$C_{x}H_{y}N$	13
ni-49N2-a	-329.67528503	-329.8412170410156	$C_{x}H_{y}N$	13
ir-49N2-a	-487.08418898	-488.0153503417969	$C_{x}H_{y}N$	13
au-4bN2-a	-237.25385518	-236.9642791748047	$C_{x}H_{y}N$	13
co-49N7-a	-406.06647921	-405.1968688964844	$C_{x}H_{y}N$	13
ag-49N9-a	-203.71874073	-203.3561553955078	$C_{x}H_{y}N$	13
ir-49Na-a	-486.66785731	-487.96087646484375	$C_{x}H_{y}N$	13
cd-49N7-a	-113.86685935	-114.2006607055664	$C_{x}H_{y}N$	13
co-15N1-a	-364.36659829	-363.1393127441406	$C_{x}H_{y}N$	13
os-37N4-a	-581.27050271	-581.0980224609375	$C_{x}H_{y}N$	13
os-37N3-a	-580.68870919	-581.1705322265625	$C_{x}H_{y}N$	13
27N2	-52.0603479	-52.2750244140625	$C_{x}H_{y}N$	13
fe-4bN3-a	-467.96724513	-467.0173645019531	$C_{x}H_{y}N$	13
os-13N1-a	-547.79918833	-548.204833984375	$C_{x}H_{y}N$	13
ru-4bN1-a	-510.00095463	-510.6463623046875	$C_{x}H_{y}N$	13
pd-13N1-a	-269.84969462	-270.3284912109375	$C_{x}H_{y}N$	13
pd-4bN1-a	-328.21913056	-328.1128845214844	$C_{x}H_{y}N$	13
rh-37N3-a	-395.58179055	-395.78082275390625	$C_{x}H_{y}N$	13
pt-49N3-a	-361.34269097	-360.50640869140625	$C_{x}H_{y}N$	13
fe-25N2-a	-426.07461932	-425.26300048828125	$C_{x}H_{y}N$	13
ag-49N2-a	-203.47088495	-203.24908447265625	$C_{x}H_{y}N$	13
ni-39N1-a	-321.09850907	-321.0317687988281	$C_{x}H_{y}N$	13
ru-49N5-a	-501.64371553	-502.9287414550781	$C_{x}H_{y}N$	13
co-49N5-a	-406.08642345	-404.8707580566406	$C_{x}H_{y}N$	13
au-49N5-a	-228.74369447	-228.69085693359375	$C_{x}H_{y}N$	13
fe-49N2-a	-460.52854543	-459.3497619628906	$C_{x}H_{y}N$	13
os-39N1-a	-589.15015135	-588.4609375	$C_{x}H_{y}N$	13
pd-25N1-a	-286.71149432	-287.4410400390625	$C_{x}H_{y}N$	13
ni-37N2-a	-312.6362985	-312.4975280761719	$C_{x}H_{y}N$	13
ir-49N5-a	-486.64149874	-487.9118347167969	$C_{x}H_{y}N$	13
ni-49Na-a	-329.44980484	-329.365966796875	$C_{x}H_{y}N$	13
co-4bN5-a	-413.97121653	-412.6619873046875	$C_{x}H_{y}N$	13
pd-49N2-a	-320.01788994	-320.39373779296875	$C_{x}H_{y}N$	13
cd-25N1-a	-79.96008304	-80.739013671875	$C_{x}H_{y}N$	13
au-37N5-a	-212.55263818	-212.52516174316406	$C_{x}H_{y}N$	13
39N2	-69.10261853	-69.23963165283203	$C_{x}H_{y}N$	13
49Na	-77.48977885	-77.62166595458984	$C_{x}H_{y}N$	13
ag-27N1-a	-178.33785384	-177.8330535888672	$C_{x}H_{y}N$	13
os-49N8-a	-597.16170075	-597.0379638671875	$C_{x}H_{y}N$	13
os-49N1-a	-597.62759841	-597.009033203125	$C_{x}H_{y}N$	13
au-27N1-a	-203.86240578	-203.65322875976562	$C_{x}H_{y}N$	13
4bN7	-85.16960424	-85.29179382324219	$C_{x}H_{y}N$	13
cd-49N9-a	-114.230066	-114.6850357055664	$C_{x}H_{y}N$	13
ag-4bN5-a	-211.29535361	-210.6419219970703	$C_{x}H_{y}N$	13
ru-39N1-a	-493.34639912	-494.0396728515625	$C_{x}H_{y}N$	13
4bN3	-85.71219543	-85.87625122070312	$C_{x}H_{y}N$	13
co-49N1-a	-406.5652668	-405.2950439453125	$C_{x}H_{y}N$	13
co-25N2-a	-372.57829537	-371.29925537109375	$C_{x}H_{y}N$	13
au-4bN6-a	-236.86972252	-236.4449920654297	$C_{x}H_{y}N$	13
fe-25N1-a	-427.20584877	-426.30389404296875	$C_{x}H_{y}N$	13
ru-4bN2-a	-510.06681813	-510.7688903808594	$C_{x}H_{y}N$	13
fe-39N2-a	-451.29367873	-450.3440246582031	$C_{x}H_{y}N$	13
os-4bN7-a	-604.98545487	-604.8751220703125	$C_{x}H_{y}N$	13
pt-39N1-a	-353.17554016	-352.5085144042969	$C_{x}H_{y}N$	13
rh-39N1-a	-404.02006146	-403.994873046875	$C_{x}H_{y}N$	13
ru-37N4-a	-485.40655442	-486.3912353515625	$C_{x}H_{y}N$	13
cu-39N4-a	-240.69834745	-240.13565063476562	$C_{x}H_{y}N$	13
cd-37N3-a	-97.23520366	-97.59555053710938	$C_{x}H_{y}N$	13
ir-39N3-a	-478.09472504	-479.115966796875	$C_{x}H_{y}N$	13
ni-49N4-a	-329.24783739	-329.1114807128906	$C_{x}H_{y}N$	13
fe-49N6-a	-459.33211605	-458.8616638183594	$C_{x}H_{y}N$	13
ir-15N1-a	-445.15017543	-446.1300354003906	$C_{x}H_{y}N$	13
pt-49N9-a	-361.98605005	-361.3315124511719	$C_{x}H_{y}N$	13
4bN6	-85.33333069	-85.44754028320312	$C_{x}H_{y}N$	13
pd-25N2-a	-286.31018952	-286.50860595703125	$C_{x}H_{y}N$	13
ir-37N3-a	-470.05600785	-471.296875	$C_{x}H_{y}N$	13
co-49Na-a	-406.20087784	-405.3734436035156	$C_{x}H_{y}N$	13
ru-49N3-a	-501.52039224	-502.08251953125	$C_{x}H_{y}N$	13
cd-4bN5-a	-121.92564358	-122.04595947265625	$C_{x}H_{y}N$	13
ir-49N9-a	-487.31447757	-488.2627258300781	$C_{x}H_{y}N$	13
co-4bN2-a	-414.4608937	-413.1611633300781	$C_{x}H_{y}N$	13
pt-27N2-a	-336.18891257	-335.4576110839844	$C_{x}H_{y}N$	13
zn-4bN6-a	-139.86077744	-139.6923828125	$C_{x}H_{y}N$	13
ru-37N5-a	-485.55552469	-486.3067626953125	$C_{x}H_{y}N$	13
fe-49N7-a	-460.1313725	-458.9796142578125	$C_{x}H_{y}N$	13
cd-39N1-a	-105.53414136	-105.72221374511719	$C_{x}H_{y}N$	13
co-37N2-a	-389.67993601	-388.3143005371094	$C_{x}H_{y}N$	13
49N9	-77.77524938	-77.96444702148438	$C_{x}H_{y}N$	13
ag-37N4-a	-186.58043168	-186.16827392578125	$C_{x}H_{y}N$	13
39N4	-68.52906405	-68.6640853881836	$C_{x}H_{y}N$	13
ru-4bN5-a	-509.52771503	-510.253173828125	$C_{x}H_{y}N$	13
cu-39N2-a	-241.32483998	-240.99244689941406	$C_{x}H_{y}N$	13
au-49N9-a	-229.21700996	-229.2109832763672	$C_{x}H_{y}N$	13
ag-4aS5-a	-203.46320329	-202.74534606933594	$C_{x}H_{y}S$	13
ru-4aS6-a	-501.99098262	-502.344970703125	$C_{x}H_{y}S$	13
pd-38S3-a	-303.58573571	-303.2912292480469	$C_{x}H_{y}S$	13
os-38S1-a	-580.97528852	-580.3035888671875	$C_{x}H_{y}S$	13
ir-38S3-a	-470.45619158	-471.0849914550781	$C_{x}H_{y}S$	13
pd-36S1-a	-296.69577778	-296.9023132324219	$C_{x}H_{y}S$	13
38S1	-60.92238156	-61.182796478271484	$C_{x}H_{y}S$	13
cd-48S3-a	-106.16926156	-106.8381118774414	$C_{x}H_{y}S$	13
38S2	-60.9787702	-61.35258102416992	$C_{x}H_{y}S$	13
zn-38S2-a	-115.18517939	-115.71298217773438	$C_{x}H_{y}S$	13
rh-38S1-a	-395.97890326	-396.401611328125	$C_{x}H_{y}S$	13
ru-4aS4-a	-501.93788571	-502.9980773925781	$C_{x}H_{y}S$	13
fe-4aS6-a	-460.12319868	-458.970703125	$C_{x}H_{y}S$	13
zn-36S1-a	-107.52640317	-107.892822265625	$C_{x}H_{y}S$	13
ni-4aS5-a	-329.69757293	-329.34124755859375	$C_{x}H_{y}S$	13
12S1	-19.12496053	-19.792448043823242	$C_{x}H_{y}S$	13
ru-12S1-a	-445.39306261	-446.1231689453125	$C_{x}H_{y}S$	13
cu-36S2-a	-225.86007611	-225.9705047607422	$C_{x}H_{y}S$	13
36S1	-52.66295032	-52.9752082824707	$C_{x}H_{y}S$	13
pd-26S2-a	-286.91021896	-286.75384521484375	$C_{x}H_{y}S$	13
zn-48S2-a	-124.19439787	-124.5271987915039	$C_{x}H_{y}S$	13
ir-38S2-a	-470.31605643	-472.1576843261719	$C_{x}H_{y}S$	13
os-48S2-a	-591.16976767	-590.9613037109375	$C_{x}H_{y}S$	13
os-24S1-a	-557.87199845	-557.6983032226562	$C_{x}H_{y}S$	13
pt-4aS6-a	-361.91259796	-360.8736572265625	$C_{x}H_{y}S$	13
ag-4aS2-a	-203.51828407	-203.38299560546875	$C_{x}H_{y}S$	13
ru-26S1-a	-468.55315469	-469.81280517578125	$C_{x}H_{y}S$	13
4aS2	-77.5875646	-77.89149475097656	$C_{x}H_{y}S$	13
zn-4aS3-a	-131.85940307	-132.34298706054688	$C_{x}H_{y}S$	13
fe-4aS4-a	-459.94818601	-459.8665771484375	$C_{x}H_{y}S$	13
ag-26S2-a	-170.19498785	-169.4867706298828	$C_{x}H_{y}S$	13
fe-48S2-a	-453.51610717	-452.5616149902344	$C_{x}H_{y}S$	13
au-4aS2-a	-229.07634475	-229.39573669433594	$C_{x}H_{y}S$	13
ag-48S1-a	-195.60280126	-195.26873779296875	$C_{x}H_{y}S$	13
cu-4aS6-a	-249.80902197	-249.0546417236328	$C_{x}H_{y}S$	13
ir-12S1-a	-430.48120483	-431.29058837890625	$C_{x}H_{y}S$	13
pt-4aS5-a	-361.84856903	-360.8830261230469	$C_{x}H_{y}S$	13
au-26S2-a	-195.76894924	-195.40347290039062	$C_{x}H_{y}S$	13
au-12S1-a	-171.33167193	-171.23757934570312	$C_{x}H_{y}S$	13
pd-38S1-a	-303.51090652	-303.955078125	$C_{x}H_{y}S$	13
pd-4aS3-a	-320.20583767	-320.7174377441406	$C_{x}H_{y}S$	13
au-4aS1-a	-229.02769167	-229.06277465820312	$C_{x}H_{y}S$	13
fe-4aS3-a	-460.12346169	-459.62554931640625	$C_{x}H_{y}S$	13
rh-48S1-a	-406.0280492	-406.2605285644531	$C_{x}H_{y}S$	13
pd-38S2-a	-303.60563327	-304.55621337890625	$C_{x}H_{y}S$	13
zn-26S1-a	-98.49477625	-99.111083984375	$C_{x}H_{y}S$	13
ir-48S2-a	-480.41118541	-481.50250244140625	$C_{x}H_{y}S$	13
zn-12S1-a	-74.3463476	-74.4579849243164	$C_{x}H_{y}S$	13
pd-48S2-a	-313.36840363	-313.5167236328125	$C_{x}H_{y}S$	13
ir-24S1-a	-447.2117959	-448.3513488769531	$C_{x}H_{y}S$	13
pt-26S1-a	-328.42023019	-328.3959655761719	$C_{x}H_{y}S$	13
ir-14S1-a	-437.02640418	-438.2679443359375	$C_{x}H_{y}S$	13
ag-14S1-a	-153.47910049	-153.19601440429688	$C_{x}H_{y}S$	13
ru-4aS5-a	-501.90312158	-502.32452392578125	$C_{x}H_{y}S$	13
pt-38S2-a	-345.01068045	-345.4335632324219	$C_{x}H_{y}S$	13
au-4aS5-a	-229.05215539	-228.63818359375	$C_{x}H_{y}S$	13
ir-26S2-a	-453.83598446	-454.4730529785156	$C_{x}H_{y}S$	13
ni-4831-a	-338.37730356	-337.9440002441406	$C_{x}H_{y}O_{(2,3)}$	13
cu-4825-a	-251.51097318	-251.02383422851562	$C_{x}H_{y}O_{(2,3)}$	13
co-3623-a	-391.13012517	-389.9134521484375	$C_{x}H_{y}O_{(2,3)}$	13
4821	-79.81797513	-79.8132095336914	$C_{x}H_{y}O_{(2,3)}$	13
ru-4822-a	-503.52733333	-504.30810546875	$C_{x}H_{y}O_{(2,3)}$	13
ir-4832-a	-495.27232082	-495.84857177734375	$C_{x}H_{y}O_{(2,3)}$	13
co-4822-a	-407.94586146	-406.7416687011719	$C_{x}H_{y}O_{(2,3)}$	13
ni-1221-a	-281.04489787	-280.8749084472656	$C_{x}H_{y}O_{(2,3)}$	13
ag-3632-a	-195.09971318	-194.45263671875	$C_{x}H_{y}O_{(2,3)}$	13
co-4824-a	-407.60307262	-406.3780517578125	$C_{x}H_{y}O_{(2,3)}$	13
ag-4823-a	-205.05173687	-204.18264770507812	$C_{x}H_{y}O_{(2,3)}$	13
rh-4825-a	-413.96860224	-413.9937744140625	$C_{x}H_{y}O_{(2,3)}$	13
pd-4823-a	-321.20792495	-320.89727783203125	$C_{x}H_{y}O_{(2,3)}$	13
cu-3631-a	-241.89763722	-241.2880859375	$C_{x}H_{y}O_{(2,3)}$	13
ni-3631-a	-321.63933398	-321.32879638671875	$C_{x}H_{y}O_{(2,3)}$	13
zn-1231-a	-91.29219134	-91.08789825439453	$C_{x}H_{y}O_{(2,3)}$	13
ru-1231-a	-460.89031888	-461.38543701171875	$C_{x}H_{y}O_{(2,3)}$	13
zn-4826-a	-133.73663674	-133.71054077148438	$C_{x}H_{y}O_{(2,3)}$	13
pd-1231-a	-278.92750955	-278.7527770996094	$C_{x}H_{y}O_{(2,3)}$	13
cd-3623-a	-99.25332438	-99.4690933227539	$C_{x}H_{y}O_{(2,3)}$	13
au-4822-a	-230.91444799	-230.8551025390625	$C_{x}H_{y}O_{(2,3)}$	13
rh-4833-a	-420.33945436	-420.4287414550781	$C_{x}H_{y}O_{(2,3)}$	13
ni-4824-a	-330.95521567	-330.77337646484375	$C_{x}H_{y}O_{(2,3)}$	13
os-3621-a	-582.45339647	-582.1505126953125	$C_{x}H_{y}O_{(2,3)}$	13
ag-3621-a	-188.86974164	-188.40330505371094	$C_{x}H_{y}O_{(2,3)}$	13
ag-3631-a	-195.70862314	-194.97711181640625	$C_{x}H_{y}O_{(2,3)}$	13
au-3623-a	-214.0255964	-213.9249267578125	$C_{x}H_{y}O_{(2,3)}$	13
cu-4826-a	-251.41318751	-250.9194793701172	$C_{x}H_{y}O_{(2,3)}$	13
fe-4825-a	-461.46041713	-460.9964294433594	$C_{x}H_{y}O_{(2,3)}$	13
pt-1221-a	-312.82491663	-312.0223693847656	$C_{x}H_{y}O_{(2,3)}$	13
cd-4831-a	-123.00966065	-122.87248992919922	$C_{x}H_{y}O_{(2,3)}$	13
zn-2422-a	-100.11824996	-100.01043701171875	$C_{x}H_{y}O_{(2,3)}$	13
cd-4824-a	-115.86089923	-115.7940902709961	$C_{x}H_{y}O_{(2,3)}$	13
ir-2421-a	-454.9919211	-456.15985107421875	$C_{x}H_{y}O_{(2,3)}$	13
ru-2431-a	-476.75068429	-477.28082275390625	$C_{x}H_{y}O_{(2,3)}$	13
2422	-46.08698547	-45.879798889160156	$C_{x}H_{y}O_{(2,3)}$	13
ru-4825-a	-503.3484054	-503.8258056640625	$C_{x}H_{y}O_{(2,3)}$	13
zn-4833-a	-140.35491658	-140.21929931640625	$C_{x}H_{y}O_{(2,3)}$	13
rh-4822-a	-414.04948516	-414.0873718261719	$C_{x}H_{y}O_{(2,3)}$	13
os-2421-a	-565.81678467	-565.5568237304688	$C_{x}H_{y}O_{(2,3)}$	13
zn-4832-a	-140.90950325	-140.6722869873047	$C_{x}H_{y}O_{(2,3)}$	13
zn-4824-a	-133.68964341	-133.4105224609375	$C_{x}H_{y}O_{(2,3)}$	13
fe-3632-a	-451.15171784	-449.82073974609375	$C_{x}H_{y}O_{(2,3)}$	13
ni-3621-a	-314.57995625	-314.7059326171875	$C_{x}H_{y}O_{(2,3)}$	13
ni-3622-a	-314.16954258	-314.026123046875	$C_{x}H_{y}O_{(2,3)}$	13
os-3622-a	-581.96075574	-581.0465698242188	$C_{x}H_{y}O_{(2,3)}$	13
cu-1221-a	-201.41126116	-200.82142639160156	$C_{x}H_{y}O_{(2,3)}$	13
fe-2421-a	-428.19723477	-427.29205322265625	$C_{x}H_{y}O_{(2,3)}$	13
fe-4826-a	-461.06493147	-460.9783630371094	$C_{x}H_{y}O_{(2,3)}$	13
au-4832-a	-237.86939993	-237.46070861816406	$C_{x}H_{y}O_{(2,3)}$	13
2421	-46.59744285	-46.65227508544922	$C_{x}H_{y}O_{(2,3)}$	13
au-1221-a	-180.71411559	-180.40086364746094	$C_{x}H_{y}O_{(2,3)}$	13
4832	-86.75339357	-86.61469268798828	$C_{x}H_{y}O_{(2,3)}$	13
cd-2421-a	-82.87562414	-83.10668182373047	$C_{x}H_{y}O_{(2,3)}$	13
ni-3632-a	-320.87524563	-320.7004089355469	$C_{x}H_{y}O_{(2,3)}$	13
os-4823-a	-598.7051135	-597.396728515625	$C_{x}H_{y}O_{(2,3)}$	13
pt-4821-a	-363.06451873	-362.39862060546875	$C_{x}H_{y}O_{(2,3)}$	13
ru-25Y1-a	-474.14375516	-475.4765319824219	Oximes	13
co-37Y1-a	-394.75138721	-393.7471923828125	Oximes	13
pd-25Y2-a	-292.21221905	-292.3041076660156	Oximes	13
co-49Y4-a	-411.91196447	-410.5870361328125	Oximes	13
49Y4	-83.17201205	-83.31129455566406	Oximes	13
os-13Y1-a	-553.08240511	-554.0210571289062	Oximes	13
co-49Y1-a	-411.93637478	-410.7566223144531	Oximes	13
rh-37Y1-a	-401.06920534	-401.03289794921875	Oximes	13
au-49Y3-a	-234.3534298	-234.46102905273438	Oximes	13
au-49Y1-a	-234.59334614	-234.5124053955078	Oximes	13
cd-25Y2-a	-86.34812626	-86.80622863769531	Oximes	13
os-49Y1-a	-603.21775521	-603.1807861328125	Oximes	13
ag-37Y3-a	-192.63427622	-192.11898803710938	Oximes	13
rh-13Y1-a	-367.84126242	-368.18096923828125	Oximes	13
co-37Y2-a	-395.26179219	-393.8531799316406	Oximes	13
49Y3	-83.17086882	-83.4200439453125	Oximes	13
zn-49Y5-a	-137.58359612	-137.74317932128906	Oximes	13
co-49Y3-a	-411.48292021	-410.4223937988281	Oximes	13
au-25Y2-a	-201.27456855	-201.3931121826172	Oximes	13
zn-49Y6-a	-137.7369898	-137.76609802246094	Oximes	13
co-49Y6-a	-412.03537434	-410.6432800292969	Oximes	13
ir-49Y4-a	-492.08327498	-493.57452392578125	Oximes	13
zn-37Y2-a	-120.9087752	-121.16542053222656	Oximes	13
rh-49Y2-a	-418.11460159	-417.93817138671875	Oximes	13
ir-37Y1-a	-475.22530153	-476.8077392578125	Oximes	13
zn-49Y4-a	-137.5287826	-137.7044677734375	Oximes	13
cu-49Y4-a	-255.3444739	-255.075439453125	Oximes	13
fe-37Y1-a	-448.28606709	-447.86968994140625	Oximes	13
rh-37Y2-a	-401.2330465	-401.5111083984375	Oximes	13
fe-13Y1-a	-415.30204194	-414.85638427734375	Oximes	13
ag-25Y2-a	-175.78475966	-175.51303100585938	Oximes	13
cd-49Y5-a	-119.72960125	-120.02111053466797	Oximes	13
os-49Y6-a	-603.18871659	-603.720947265625	Oximes	13
zn-49Y3-a	-137.37105444	-137.5958709716797	Oximes	13
ni-49Y3-a	-335.10468985	-335.3812561035156	Oximes	13
ru-37Y2-a	-490.8849203	-492.06695556640625	Oximes	13
ni-25X2-a	-303.84849473	-303.7088623046875	Amides	19
ru-13X1-a	-458.97478683	-459.6247863769531	Amides	19
25X2	-52.15327434	-51.92200469970703	Amides	19
pt-37X1-a	-351.76439259	-353.22576904296875	Amides	19
cd-13X1-a	-71.67810251	-72.31183624267578	Amides	19
au-13X1-a	-186.34848657	-186.0570526123047	Amides	19
cd-25X2-a	-88.53206707	-89.05679321289062	Amides	19
rh-13X1-a	-369.55322849	-369.6434631347656	Amides	19
pt-49X6-a	-368.70545502	-369.9197998046875	Amides	19
fe-49X4-a	-467.48832164	-466.2710266113281	Amides	19
fe-49X3-a	-467.51501192	-466.1456604003906	Amides	19
co-49X7-a	-413.37142175	-413.3116149902344	Amides	19
au-49X6-a	-236.45253432	-235.9757843017578	Amides	19
pd-37X1-a	-310.31126094	-310.5619201660156	Amides	19
fe-49X2-a	-466.97541764	-465.80755615234375	Amides	19
ni-37X1-a	-319.978028	-320.03411865234375	Amides	19
pd-49X5-a	-326.78751612	-327.0330505371094	Amides	19
os-37X3-a	-587.64269971	-585.6408081054688	Amides	19
pt-49X4-a	-368.84355914	-370.2331237792969	Amides	19
ag-49X8-a	-210.68106473	-211.0330047607422	Amides	19
ir-49X8-a	-493.6763853	-493.5141906738281	Amides	19
os-49X8-a	-604.36281521	-602.7324829101562	Amides	19
fe-49X8-a	-467.11788871	-466.0517883300781	Amides	19
pt-13X1-a	-318.53323891	-320.0414123535156	Amides	19
ni-49X1-a	-336.72297136	-336.7030334472656	Amides	19
cd-49X1-a	-121.46775847	-121.95125579833984	Amides	19
ni-37X3-a	-319.79291179	-319.6883544921875	Amides	19
pt-37X3-a	-351.57111894	-352.8717346191406	Amides	19
rh-49X8-a	-419.36062335	-419.35272216796875	Amides	19
ag-37X4-a	-194.28470118	-194.63174438476562	Amides	19
zn-49X2-a	-139.26383509	-139.40052795410156	Amides	19
cu-49X4-a	-257.40691665	-256.3838195800781	Amides	19
37X2	-68.74951717	-68.52082824707031	Amides	19
au-49X8-a	-236.12788343	-235.6125030517578	Amides	19
zn-49X1-a	-139.32434939	-139.452392578125	Amides	19
37X3	-68.15812067	-67.88119506835938	Amides	19
au-37X4-a	-219.72156448	-219.21044921875	Amides	19
ru-37X1-a	-492.17800961	-492.7271423339844	Amides	19
37X1	-68.36988191	-68.29495239257812	Amides	19
ag-13X1-a	-161.01991739	-161.5399627685547	Amides	19
co-13X1-a	-363.64146548	-363.7008972167969	Amides	19
cu-37X4-a	-240.31469763	-239.5016326904297	Amides	19
ru-49X6-a	-509.29578055	-510.10919189453125	Amides	19
cu-25X2-a	-224.12045871	-223.0305633544922	Amides	19
ir-37X2-a	-477.65264177	-477.5194396972656	Amides	19
ag-38Z3-a	-199.26253013	-199.79556274414062	Amidines	19
ir-38Z7-a	-482.37989829	-482.12567138671875	Amidines	19
zn-4aZf-a	-144.44114282	-144.5601806640625	Amidines	19
zn-38Z3-a	-127.81223045	-127.94725036621094	Amidines	19
pd-38Z8-a	-315.7106904	-316.0028076171875	Amidines	19
ru-4aZn-a	-513.96394482	-514.6546020507812	Amidines	19
pt-38Z4-a	-357.21491258	-358.5248718261719	Amidines	19
cd-14Z1-a	-76.73645853	-77.4793472290039	Amidines	19
ru-4aZj-a	-514.14050055	-514.9287109375	Amidines	19
ag-4aZi-a	-215.53141345	-216.07728576660156	Amidines	19
zn-38Z9-a	-126.46014697	-127.05001831054688	Amidines	19
ir-4aZf-a	-499.3192155	-499.3741149902344	Amidines	19
co-26Z3-a	-385.31427063	-385.29107666015625	Amidines	19
pt-38Z6-a	-357.26060884	-358.6826477050781	Amidines	19
4aZa	-89.98237877	-89.8523178100586	Amidines	19
au-4aZ2-a	-241.49120276	-240.97645568847656	Amidines	19
co-4aZ7-a	-418.86647111	-418.6148376464844	Amidines	19
ir-38Z3-a	-482.76776907	-482.69061279296875	Amidines	19
rh-4aZo-a	-424.77964545	-424.68231201171875	Amidines	19
au-4aZd-a	-241.14178304	-240.71083068847656	Amidines	19
pd-38Z7-a	-315.44528146	-315.5827331542969	Amidines	19
au-38Z6-a	-224.68883943	-224.37026977539062	Amidines	19
fe-38Z8-a	-456.10241212	-455.14703369140625	Amidines	19
pd-4aZk-a	-332.12372827	-332.29168701171875	Amidines	19
cu-38Z1-a	-245.67874929	-244.6979522705078	Amidines	19
cu-38Z2-a	-246.01414309	-245.01072692871094	Amidines	19
pt-4aZ1-a	-374.00092832	-375.293701171875	Amidines	19
cu-4aZm-a	-261.39467962	-260.6572570800781	Amidines	19
fe-38Z1-a	-456.18112836	-455.1695861816406	Amidines	19
os-4aZd-a	-609.80562007	-608.1302490234375	Amidines	19
ag-4aZb-a	-215.88526488	-216.44435119628906	Amidines	19
ru-4aZl-a	-514.09429872	-515.0138549804688	Amidines	19
cu-4aZo-a	-261.97523768	-261.0539245605469	Amidines	19
cu-4aZk-a	-261.8858402	-260.9588623046875	Amidines	19
ni-26Z3-a	-308.42465002	-308.7975158691406	Amidines	19
au-38Z5-a	-224.81981805	-224.3760986328125	Amidines	19
zn-26Z2-a	-111.53422901	-111.72123718261719	Amidines	19
fe-26Z2-a	-439.85341969	-438.5220031738281	Amidines	19
cu-38Z4-a	-244.83217606	-244.295654296875	Amidines	19
fe-4aZ5-a	-471.86711857	-471.08880615234375	Amidines	19
cu-4aZc-a	-262.07950854	-261.26092529296875	Amidines	19
pt-4aZ4-a	-374.60772114	-375.7845458984375	Amidines	19
rh-4aZk-a	-424.46192632	-424.6307678222656	Amidines	19
ni-4aZi-a	-341.68136766	-341.6462707519531	Amidines	19
ni-4aZ5-a	-342.07890424	-342.2054443359375	Amidines	19
ir-38Z4-a	-482.87566972	-482.947021484375	Amidines	19
rh-4aZ1-a	-425.07375927	-425.3291320800781	Amidines	19
co-4aZl-a	-418.23410275	-418.10772705078125	Amidines	19
pd-38Za-a	-315.33239206	-315.5408020019531	Amidines	19
ir-26Z3-a	-465.67605716	-466.10260009765625	Amidines	19
au-14Z1-a	-191.71475732	-191.33119201660156	Amidines	19
cu-4aZ3-a	-262.6502202	-261.60577392578125	Amidines	19
ru-4aZa-a	-514.19063162	-515.192138671875	Amidines	19
os-4aZk-a	-609.75701139	-608.6065063476562	Amidines	19
cd-38Z2-a	-110.16593598	-110.74932861328125	Amidines	19
pd-26Z3-a	-298.70447412	-299.21966552734375	Amidines	19
pd-26Z2-a	-299.66332946	-299.82177734375	Amidines	19
os-26Z3-a	-576.64292422	-575.8460693359375	Amidines	19
ru-38Z5-a	-497.8495575	-498.63385009765625	Amidines	19
cd-4aZj-a	-126.25647153	-126.83997344970703	Amidines	19
pt-4aZd-a	-373.82117792	-375.0705871582031	Amidines	19
4aZm	-88.98917594	-89.3568344116211	Amidines	19
fe-4aZ8-a	-472.39588757	-471.7134704589844	Amidines	19
co-4aZf-a	-418.73572471	-418.6357421875	Amidines	19
co-4aZ2-a	-418.8906134	-418.7133483886719	Amidines	19
co-4aZa-a	-418.4354251	-418.47808837890625	Amidines	19
au-38Za-a	-224.32491108	-223.91888427734375	Amidines	19
38Z5	-73.26704009	-73.1790542602539	Amidines	19
ni-38Z3-a	-325.45167361	-325.428466796875	Amidines	19
ag-38Z7-a	-198.90013572	-199.38185119628906	Amidines	19
pt-4aZn-a	-373.92290614	-374.9547119140625	Amidines	19
ag-4aZl-a	-215.1162517	-215.91162109375	Amidines	19
au-4aZ1-a	-241.61804289	-241.0445556640625	Amidines	19
38Z9	-72.78093875	-72.90605163574219	Amidines	19
ir-4aZ7-a	-498.94313886	-499.0025329589844	Amidines	19
co-4aZ4-a	-419.1883982	-418.8351745605469	Amidines	19
rh-4aZm-a	-424.16554507	-424.38165283203125	Amidines	19
ru-4aZk-a	-514.00802827	-514.72509765625	Amidines	19
pd-4aZ1-a	-332.51985126	-332.74847412109375	Amidines	19
pd-38Z2-a	-316.27444351	-316.40032958984375	Amidines	19
pt-38Z5-a	-357.43206634	-358.74969482421875	Amidines	19
fe-4aZe-a	-472.09120283	-471.0657653808594	Amidines	19
pt-4aZb-a	-374.02881608	-375.1032409667969	Amidines	19
zn-4aZh-a	-144.21901848	-144.2586212158203	Amidines	19
ni-38Z6-a	-325.2643793	-325.340576171875	Amidines	19
co-38Z5-a	-402.10076068	-401.94158935546875	Amidines	19
cu-4aZn-a	-261.97775451	-261.0382080078125	Amidines	19
4aZg	-89.59163214	-89.61345672607422	Amidines	19
zn-4aZ1-a	-144.5680498	-144.61813354492188	Amidines	19
os-38Z3-a	-593.41974618	-592.083740234375	Amidines	19
ir-26Z4-a	-465.19433102	-465.5675354003906	Amidines	19
ru-26Z3-a	-480.95175479	-481.91278076171875	Amidines	19
cu-4aZ4-a	-262.64847749	-261.6552429199219	Amidines	19
26Z3	-56.47362309	-56.438262939453125	Amidines	19
ru-26Z2-a	-481.55005313	-482.20166015625	Amidines	19
fe-38Z9-a	-455.39113145	-454.2561340332031	Amidines	19
38Z4	-73.15683345	-73.08715057373047	Amidines	19
os-38Z1-a	-593.79304446	-592.7178955078125	Amidines	19
4aZe	-89.76368235	-89.7733154296875	Amidines	19
ag-38Z1-a	-199.29340753	-199.72520446777344	Amidines	19
ni-4aZo-a	-341.76827234	-341.7665100097656	Amidines	19
pd-38Z6-a	-315.70952112	-315.9516906738281	Amidines	19
ru-4aZb-a	-514.74054416	-515.1522827148438	Amidines	19
ru-4aZ4-a	-514.78912876	-515.4327392578125	Amidines	19
ni-4aZ1-a	-342.18264516	-342.3379211425781	Amidines	19
38Z6	-73.31321823	-73.180908203125	Amidines	19
ni-4aZm-a	-341.27532777	-341.457275390625	Amidines	19
os-4aZm-a	-609.33262514	-607.9099731445312	Amidines	19
pd-4aZl-a	-331.7540884	-332.2982177734375	Amidines	19
fe-4aZh-a	-472.26982589	-471.2918701171875	Amidines	19
zn-4aZ4-a	-144.80067767	-144.88427734375	Amidines	19
co-4aZ3-a	-419.11651643	-418.83673095703125	Amidines	19
ir-4aZ3-a	-499.86407076	-499.82708740234375	Amidines	19
co-4aZc-a	-418.49755796	-418.2618408203125	Amidines	19
rh-4aZ4-a	-425.42755882	-425.3809814453125	Amidines	19
fe-4aZf-a	-472.8111847	-471.8441467285156	Amidines	19
ru-4aZo-a	-514.06157338	-514.8082275390625	Amidines	19
zn-55N1-b	-125.4835186	-125.73197937011719	Aromatics	19
8a02	-109.58318392	-108.71136474609375	Aromatics	19
ir-6611-a	-492.89062557	-492.1836242675781	Aromatics	19
cd-67N1-a	-124.78563316	-125.45658111572266	Aromatics	19
pt-55N1-b	-355.27696777	-356.7271423339844	Aromatics	19
ru-44S1-b	-479.49337762	-480.544677734375	Aromatics	19
pd-7801-a	-336.17042208	-336.156494140625	Aromatics	19
ru-67N1-a	-513.69266239	-514.365478515625	Aromatics	19
au-55N1-a	-222.48607311	-222.30508422851562	Aromatics	19
cd-4411-b	-92.83698494	-93.63114929199219	Aromatics	19
co-45N1-b	-391.42496044	-392.21441650390625	Aromatics	19
co-67N1-a	-417.79641059	-417.82305908203125	Aromatics	19
8a03	-109.55710134	-109.00390625	Aromatics	19
co-6601-a	-405.34089102	-405.5994567871094	Aromatics	19
ru-8a03-a	-534.69829864	-535.33154296875	Aromatics	19
fe-66S1-a	-463.62688583	-462.7037048339844	Aromatics	19
ir-5601-b	-476.47483267	-476.51007080078125	Aromatics	19
ni-8a02-b	-362.27958799	-362.4031066894531	Aromatics	19
ag-4411-b	-182.2205882	-183.1446533203125	Aromatics	19
pt-8a01-b	-394.23378877	-395.1186828613281	Aromatics	19
ir-66S1-a	-489.90631471	-489.2802429199219	Aromatics	19
os-44S1-b	-574.9914449	-574.0443115234375	Aromatics	19
zn-8a01-b	-163.87339602	-163.9818878173828	Aromatics	19
cu-6611-b	-254.89024551	-254.22665405273438	Aromatics	19
co-55N1-a	-400.6615897	-400.2906799316406	Aromatics	19
ni-5601-b	-318.85166644	-319.3076171875	Aromatics	19
fe-45N1-b	-445.38223175	-444.78314208984375	Aromatics	19
ru-45N1-a	-486.78632201	-488.2186279296875	Aromatics	19
cu-7801-b	-264.81820088	-264.375244140625	Aromatics	19
pd-55N1-a	-313.57038148	-314.02667236328125	Aromatics	19
ir-7801-a	-502.88614225	-502.8946838378906	Aromatics	19
cd-8a02-a	-145.98465949	-146.3307342529297	Aromatics	19
zn-6611-a	-137.09303334	-137.2741241455078	Aromatics	19
ni-66S1-b	-333.11350563	-332.8770446777344	Aromatics	19
fe-8a01-a	-492.65745055	-491.7621154785156	Aromatics	19
rh-45N1-b	-397.67484026	-398.1551208496094	Aromatics	19
ru-55N1-b	-496.35436222	-497.1799011230469	Aromatics	19
cu-67N1-a	-260.48464117	-259.8235168457031	Aromatics	19
ag-6611-a	-208.64417576	-209.26992797851562	Aromatics	19
au-4411-a	-207.68493803	-207.5998992919922	Aromatics	19
pd-55N1-b	-314.516647	-314.3482971191406	Aromatics	19
pd-6611-b	-326.03422149	-325.776123046875	Aromatics	19
ir-5601-a	-476.44819235	-476.39459228515625	Aromatics	19
5601	-66.22363011	-66.50315856933594	Aromatics	19
zn-66S1-b	-134.26499751	-134.46981811523438	Aromatics	19
pt-45N1-a	-346.82606856	-348.1366271972656	Aromatics	19
pt-5601-b	-351.14800746	-352.4232177734375	Aromatics	19
fe-8a01-b	-492.66186163	-491.3466796875	Aromatics	19
ru-4411-a	-480.9304916	-482.3529357910156	Aromatics	19
co-44S1-a	-383.7118412	-383.64984130859375	Aromatics	19
ir-67N1-a	-498.68137992	-498.02203369140625	Aromatics	19
ru-5601-b	-491.21116863	-492.3993225097656	Aromatics	19
au-67N1-b	-239.7771323	-239.52035522460938	Aromatics	19
ag-66S1-b	-205.94188449	-206.5810546875	Aromatics	19
au-66S1-b	-231.4773286	-231.29505920410156	Aromatics	19
zn-67N1-b	-142.66711749	-142.90956115722656	Aromatics	19
au-67N1-a	-239.72974614	-239.55929565429688	Aromatics	19
ag-5601-a	-191.9665288	-193.03790283203125	Aromatics	19
ir-8a02-b	-519.4807917	-519.5223999023438	Aromatics	19
ag-7801-b	-218.65867522	-219.296630859375	Aromatics	19
co-5601-b	-395.62891509	-396.31451416015625	Aromatics	19
45N1	-62.42511505	-62.5347900390625	Aromatics	19
cd-7801-a	-129.22169935	-129.86363220214844	Aromatics	19
fe-8a03-b	-492.66964813	-490.9880676269531	Aromatics	19
cd-8a01-b	-145.99741369	-146.43624877929688	Aromatics	19
cd-55N1-b	-107.64147529	-108.26201629638672	Aromatics	19
os-55N1-b	-591.97119725	-590.8355102539062	Aromatics	19
ir-6611-b	-492.91930083	-492.611572265625	Aromatics	19
cu-67N1-b	-260.4539414	-260.01739501953125	Aromatics	19
ni-4411-b	-308.6656612	-309.2605285644531	Aromatics	19
pd-6601-a	-318.02012303	-318.88201904296875	Aromatics	19
ni-7801-b	-345.57228862	-345.69805908203125	Aromatics	19
fe-44S1-b	-438.57631767	-437.0132141113281	Aromatics	19
cu-8a03-b	-281.62634687	-281.2520446777344	Aromatics	19
pt-44S1-b	-339.1629975	-340.2926940917969	Aromatics	19
os-55N1-a	-592.0239986	-589.6024780273438	Aromatics	19
a801	-119.89759399	-119.86460876464844	Aromatics	19
co-86S2-a	-428.25369387	-428.04742431640625	Aromatics	19
pt-9802-a	-395.39246371	-396.44403076171875	Aromatics	19
os-8612-a	-621.52612612	-620.7150268554688	Aromatics	19
pd-86S1-a	-342.34674403	-341.7060241699219	Aromatics	19
ag-9801-a	-236.27311009	-236.7743377685547	Aromatics	19
rh-8612-a	-436.71959569	-436.5045166015625	Aromatics	19
os-97N1-a	-636.83818708	-635.59423828125	Aromatics	19
ni-97N1-a	-368.73626009	-368.1824035644531	Aromatics	19
co-87N2-a	-435.79634226	-435.92218017578125	Aromatics	19
ru-8612-a	-525.90766813	-526.9610595703125	Aromatics	19
ru-86S1-a	-524.26802031	-524.8787841796875	Aromatics	19
zn-97N2-a	-169.43151423	-169.28656005859375	Aromatics	19
9801	-110.38328305	-110.37167358398438	Aromatics	19
os-87N1-a	-627.28105381	-626.4110107421875	Aromatics	19
zn-9802-a	-164.13482348	-164.77532958984375	Aromatics	19
ni-87N2-a	-359.17811232	-359.4610290527344	Aromatics	19
cd-87N2-a	-142.44261854	-142.9193572998047	Aromatics	19
ag-87N1-a	-232.23571432	-232.457275390625	Aromatics	19
co-a801-a	-450.13882797	-449.8347473144531	Aromatics	19
ru-8611-a	-525.75208641	-527.0657348632812	Aromatics	19
os-87N2-a	-627.61621885	-626.29296875	Aromatics	19
au-9802-a	-261.15692716	-261.1239318847656	Aromatics	19
86S2	-97.8046295	-97.64692687988281	Aromatics	19
ag-86S1-a	-224.05467335	-224.25857543945312	Aromatics	19
co-9801-a	-440.19893074	-440.0672912597656	Aromatics	19
rh-8611-a	-436.30283747	-436.5314636230469	Aromatics	19
pd-8612-a	-343.90139493	-343.74774169921875	Aromatics	19
fe-86S1-a	-482.3610299	-479.65509033203125	Aromatics	19
au-87N1-a	-257.74721849	-257.11248779296875	Aromatics	19
cd-8611-a	-136.87838543	-137.1779327392578	Aromatics	19
cu-97N2-a	-287.1825159	-286.4804992675781	Aromatics	19
ru-87N2-a	-531.78510063	-532.8795166015625	Aromatics	19
fe-37_4-a	-457.15673026	-456.1633605957031	Carbamates	19
pt-25_1-a	-341.998827	-343.4844970703125	Carbamates	19
ag-49_5-a	-217.61831445	-218.1525421142578	Carbamates	19
co-37_1-a	-403.80220351	-403.6903076171875	Carbamates	19
ni-37_2-a	-327.1686655	-327.0424499511719	Carbamates	19
au-37_2-a	-226.71982165	-226.27450561523438	Carbamates	19
ir-25_1-a	-467.66696398	-467.76922607421875	Carbamates	19
zn-25_1-a	-112.95752255	-113.01223754882812	Carbamates	19
cd-25_1-a	-95.12552072	-95.4976577758789	Carbamates	19
os-25_1-a	-578.34914243	-577.4134521484375	Carbamates	19
ru-37_4-a	-498.91720105	-499.70440673828125	Carbamates	19
zn-49_5-a	-146.10239844	-146.29644775390625	Carbamates	19
pt-25_2-a	-342.15800281	-343.5685119628906	Carbamates	19
fe-49_3-a	-474.28862059	-472.8526916503906	Carbamates	19
cd-37_2-a	-111.9248854	-112.31598663330078	Carbamates	19
rh-25_1-a	-393.02132034	-393.0517883300781	Carbamates	19
ag-49_3-a	-218.06258962	-218.35247802734375	Carbamates	19
ru-49_8-a	-515.22526287	-515.7353515625	Carbamates	19
ir-49_7-a	-500.75646188	-500.7691650390625	Carbamates	19
cd-37_3-a	-111.55380794	-111.98348236083984	Carbamates	19
os-49_4-a	-611.7105832	-610.5110473632812	Carbamates	19
os-49_8-a	-610.83247743	-609.2799072265625	Carbamates	19
pt-37_3-a	-358.532419	-359.9544677734375	Carbamates	19
25_2	-58.80401685	-58.6595458984375	Carbamates	19
cu-37_1-a	-247.39605943	-246.41497802734375	Carbamates	19
rh-13_1-a	-376.77192548	-376.88995361328125	Carbamates	19
ni-49_6-a	-343.35319975	-343.46209716796875	Carbamates	19
pd-49_5-a	-333.80739681	-333.9821472167969	Carbamates	19
pd-49_4-a	-334.22294943	-334.4046936035156	Carbamates	19
rh-49_7-a	-426.39007013	-426.4723205566406	Carbamates	19
pt-49_6-a	-375.24613518	-376.61199951171875	Carbamates	19
co-49_3-a	-420.69735472	-420.4135437011719	Carbamates	19
ag-37_4-a	-200.85359418	-201.20716857910156	Carbamates	19
cu-49_7-a	-263.79865123	-262.9078674316406	Carbamates	19
ru-37_3-a	-499.00751836	-499.63812255859375	Carbamates	19
cu-37_3-a	-247.09255345	-246.08551025390625	Carbamates	19
ni-13_1-a	-293.96169537	-294.0074768066406	Carbamates	19
os-49_2-a	-611.62165348	-610.7536010742188	Carbamates	19
au-49_2-a	-243.34525546	-242.88929748535156	Carbamates	19
25_1	-58.74020765	-58.64265441894531	Carbamates	19
fe-49_1-a	-474.52808393	-473.1027526855469	Carbamates	19
fe-49_4-a	-474.13811783	-472.8309326171875	Carbamates	19
pd-25_1-a	-300.54256407	-300.78790283203125	Carbamates	19
fe-37_3-a	-457.45615042	-456.078369140625	Carbamates	19
os-25_2-a	-578.30967164	-576.8253173828125	Carbamates	19
rh-1211-a	-356.75321281	-357.1167297363281	$C_{x}H_{y}O_{(0,1)}$	19
4a14	-80.47262518	-80.44469451904297	$C_{x}H_{y}O_{(0,1)}$	19
co-4a14-a	-408.70363098	-408.61468505859375	$C_{x}H_{y}O_{(0,1)}$	19
ru-2611-a	-469.71690148	-470.91546630859375	$C_{x}H_{y}O_{(0,1)}$	19
cd-3601-a	-85.01345381	-85.78372192382812	$C_{x}H_{y}O_{(0,1)}$	19
rh-4804-a	-400.35354993	-400.7096252441406	$C_{x}H_{y}O_{(0,1)}$	19
3813	-63.72815861	-63.61439895629883	$C_{x}H_{y}O_{(0,1)}$	19
zn-4602-a	-110.6380679	-111.58114624023438	$C_{x}H_{y}O_{(0,1)}$	19
ru-1211-a	-446.47196226	-447.2657470703125	$C_{x}H_{y}O_{(0,1)}$	19
os-4801-a	-585.1164924	-584.7686157226562	$C_{x}H_{y}O_{(0,1)}$	19
ag-3601-a	-174.40504775	-175.30731201171875	$C_{x}H_{y}O_{(0,1)}$	19
pt-4601-a	-340.61588842	-342.599365234375	$C_{x}H_{y}O_{(0,1)}$	19
ni-2612-a	-298.46214438	-298.56683349609375	$C_{x}H_{y}O_{(0,1)}$	19
ni-4803-a	-317.26979814	-317.6552429199219	$C_{x}H_{y}O_{(0,1)}$	19
cd-2411-a	-75.37879267	-76.08230590820312	$C_{x}H_{y}O_{(0,1)}$	19
ru-3801-a	-480.49531467	-481.7193908691406	$C_{x}H_{y}O_{(0,1)}$	19
pd-3801-a	-298.74535239	-299.398681640625	$C_{x}H_{y}O_{(0,1)}$	19
pd-4802-a	-307.85616378	-308.23809814453125	$C_{x}H_{y}O_{(0,1)}$	19
pd-2411-a	-281.12663629	-281.537353515625	$C_{x}H_{y}O_{(0,1)}$	19
pt-3611-b	-339.34363431	-340.81671142578125	$C_{x}H_{y}O_{(0,1)}$	19
ag-4811-b	-198.3240376	-198.6149139404297	$C_{x}H_{y}O_{(0,1)}$	19
pt-2611-a	-329.51688406	-331.42962646484375	$C_{x}H_{y}O_{(0,1)}$	19
au-4601-a	-207.82758589	-207.69419860839844	$C_{x}H_{y}O_{(0,1)}$	19
zn-3611-b	-110.16298148	-110.37464904785156	$C_{x}H_{y}O_{(0,1)}$	19
pt-2601-a	-323.53411517	-325.55328369140625	$C_{x}H_{y}O_{(0,1)}$	19
pd-3611-b	-297.88132753	-298.1315612792969	$C_{x}H_{y}O_{(0,1)}$	19
ni-3812-a	-315.10293201	-315.28765869140625	$C_{x}H_{y}O_{(0,1)}$	19
cu-3611-b	-227.84986332	-227.0665283203125	$C_{x}H_{y}O_{(0,1)}$	19
ir-3811-a	-471.7818359	-472.25396728515625	$C_{x}H_{y}O_{(0,1)}$	19
fe-4602-a	-440.95518557	-439.066650390625	$C_{x}H_{y}O_{(0,1)}$	19
os-2201-a	-544.83052087	-542.2312622070312	$C_{x}H_{y}O_{(0,1)}$	19
ni-3811-a	-314.59575667	-315.0242004394531	$C_{x}H_{y}O_{(0,1)}$	19
3401	-39.86035688	-40.00644302368164	$C_{x}H_{y}O_{(0,1)}$	19
ag-2601-a	-166.02846192	-166.8974151611328	$C_{x}H_{y}O_{(0,1)}$	19
cu-4601-a	-228.52604325	-228.17466735839844	$C_{x}H_{y}O_{(0,1)}$	19
cu-4a14-a	-252.30206344	-251.4793701171875	$C_{x}H_{y}O_{(0,1)}$	19
pt-2612-a	-330.25228895	-331.8873596191406	$C_{x}H_{y}O_{(0,1)}$	19
fe-2411-a	-421.60917442	-420.6756286621094	$C_{x}H_{y}O_{(0,1)}$	19
ir-4802-a	-474.6409725	-474.760986328125	$C_{x}H_{y}O_{(0,1)}$	19
ru-2612-a	-470.68314469	-471.4627380371094	$C_{x}H_{y}O_{(0,1)}$	19
2611	-46.47943398	-46.38573455810547	$C_{x}H_{y}O_{(0,1)}$	19
1211	-22.14198155	-21.920101165771484	$C_{x}H_{y}O_{(0,1)}$	19
os-4a13-a	-599.75614902	-598.4049072265625	$C_{x}H_{y}O_{(0,1)}$	19
cu-4a01-a	-245.47608507	-244.84820556640625	$C_{x}H_{y}O_{(0,1)}$	19
pt-2411-a	-322.47006405	-324.2048034667969	$C_{x}H_{y}O_{(0,1)}$	19
co-3813-a	-391.94319936	-391.5693664550781	$C_{x}H_{y}O_{(0,1)}$	19
au-2411-a	-190.13739788	-189.89727783203125	$C_{x}H_{y}O_{(0,1)}$	19
co-3611-b	-384.26014721	-384.2569274902344	$C_{x}H_{y}O_{(0,1)}$	19
fe-3811-a	-444.82564324	-443.970703125	$C_{x}H_{y}O_{(0,1)}$	19
cu-2411-a	-210.74398717	-210.11790466308594	$C_{x}H_{y}O_{(0,1)}$	19
2401	-32.00433821	-32.04087448120117	$C_{x}H_{y}O_{(0,1)}$	19
3601	-48.75667372	-48.85664367675781	$C_{x}H_{y}O_{(0,1)}$	19
zn-4801-a	-119.45025224	-119.93240356445312	$C_{x}H_{y}O_{(0,1)}$	19
au-4a01-a	-224.86267525	-224.72019958496094	$C_{x}H_{y}O_{(0,1)}$	19
fe-4a14-a	-462.23170217	-461.024169921875	$C_{x}H_{y}O_{(0,1)}$	19
pd-3812-a	-305.40362627	-305.8439636230469	$C_{x}H_{y}O_{(0,1)}$	19
zn-2612-a	-101.12610527	-101.35945892333984	$C_{x}H_{y}O_{(0,1)}$	19
au-4a13-a	-231.46492894	-231.1854705810547	$C_{x}H_{y}O_{(0,1)}$	19
pt-2401-a	-315.93933703	-317.57342529296875	$C_{x}H_{y}O_{(0,1)}$	19
ir-4601-a	-466.02373806	-466.4108581542969	$C_{x}H_{y}O_{(0,1)}$	19
cd-4803-a	-101.77154752	-102.53057098388672	$C_{x}H_{y}O_{(0,1)}$	19
2201	-22.95894282	-23.140581130981445	$C_{x}H_{y}O_{(0,1)}$	19
ru-2411-a	-463.16783037	-463.93719482421875	$C_{x}H_{y}O_{(0,1)}$	19
co-2601-a	-368.38070522	-368.3990783691406	$C_{x}H_{y}O_{(0,1)}$	19
cd-3801-a	-93.38985356	-93.97952270507812	$C_{x}H_{y}O_{(0,1)}$	19
ir-2601-a	-448.81357418	-449.24639892578125	$C_{x}H_{y}O_{(0,1)}$	19
co-4803-a	-394.0009672	-394.13787841796875	$C_{x}H_{y}O_{(0,1)}$	19
ir-2201-a	-432.18252358	-433.21246337890625	$C_{x}H_{y}O_{(0,1)}$	19
pt-4804-a	-349.39992848	-350.9878234863281	$C_{x}H_{y}O_{(0,1)}$	19
au-2401-a	-183.08944708	-183.0538787841797	$C_{x}H_{y}O_{(0,1)}$	19
pt-3812-a	-346.88628268	-348.5480041503906	$C_{x}H_{y}O_{(0,1)}$	19
ni-1211-a	-274.10642518	-274.3379211425781	$C_{x}H_{y}O_{(0,1)}$	19
ru-3812-a	-487.3307689	-488.1647644042969	$C_{x}H_{y}O_{(0,1)}$	19
pd-2401-a	-274.40943754	-274.89453125	$C_{x}H_{y}O_{(0,1)}$	19
cd-3401-a	-76.07559745	-76.91974639892578	$C_{x}H_{y}O_{(0,1)}$	19
fe-3611-a	-437.38527847	-436.805908203125	$C_{x}H_{y}O_{(0,1)}$	19
cd-4a11-a	-116.4900572	-116.8798599243164	$C_{x}H_{y}O_{(0,1)}$	19
3611	-55.77481262	-55.64479446411133	$C_{x}H_{y}O_{(0,1)}$	19
ni-4811-a	-323.88566165	-324.3135681152344	$C_{x}H_{y}O_{(0,1)}$	19
ag-4a12-a	-206.08483881	-206.23800659179688	$C_{x}H_{y}O_{(0,1)}$	19
4a12	-79.79709896	-79.82795715332031	$C_{x}H_{y}O_{(0,1)}$	19
pt-3611-a	-339.09800009	-340.65045166015625	$C_{x}H_{y}O_{(0,1)}$	19
cu-3611-a	-227.62613269	-226.7282257080078	$C_{x}H_{y}O_{(0,1)}$	19
cd-4812-a	-108.70416913	-109.27423858642578	$C_{x}H_{y}O_{(0,1)}$	19
cu-4a12-a	-252.15481607	-251.04672241210938	$C_{x}H_{y}O_{(0,1)}$	19
ru-4a11-a	-503.96925626	-504.44989013671875	$C_{x}H_{y}O_{(0,1)}$	19
ni-4a12-a	-331.94620283	-331.67620849609375	$C_{x}H_{y}O_{(0,1)}$	19
fe-4812-a	-454.94630102	-453.3008728027344	$C_{x}H_{y}O_{(0,1)}$	19
fe-4a11-a	-461.98757645	-460.6018981933594	$C_{x}H_{y}O_{(0,1)}$	19
cd-4811-a	-108.93936871	-109.2609634399414	$C_{x}H_{y}O_{(0,1)}$	19
zn-49N9-a	-132.1958173	-132.24623107910156	$C_{x}H_{y}N$	19
rh-4bN7-a	-419.97289828	-420.4208679199219	$C_{x}H_{y}N$	19
ag-4bN1-a	-211.64190296	-212.26385498046875	$C_{x}H_{y}N$	19
pt-4bN2-a	-369.92591512	-371.2846984863281	$C_{x}H_{y}N$	19
fe-39N4-a	-450.60089889	-449.7532043457031	$C_{x}H_{y}N$	19
fe-49N9-a	-460.24668818	-458.7198791503906	$C_{x}H_{y}N$	19
rh-49N3-a	-412.21527238	-412.3681335449219	$C_{x}H_{y}N$	19
fe-37N4-a	-443.28528445	-442.2896728515625	$C_{x}H_{y}N$	19
ni-49N8-a	-329.13958784	-328.96051025390625	$C_{x}H_{y}N$	19
pd-27N1-a	-294.85257765	-295.1620788574219	$C_{x}H_{y}N$	19
zn-49N5-a	-131.76591524	-131.91329956054688	$C_{x}H_{y}N$	19
cu-37N5-a	-233.40740659	-232.4729461669922	$C_{x}H_{y}N$	19
13N1	-27.42006704	-27.208871841430664	$C_{x}H_{y}N$	19
pd-4bN6-a	-327.86769431	-328.15789794921875	$C_{x}H_{y}N$	19
ir-39N2-a	-478.55619795	-478.51336669921875	$C_{x}H_{y}N$	19
cd-49N2-a	-114.01782839	-114.44830322265625	$C_{x}H_{y}N$	19
15N1	-35.70925393	-35.7265625	$C_{x}H_{y}N$	19
pt-4bN5-a	-369.38037529	-370.8233337402344	$C_{x}H_{y}N$	19
pt-39N2-a	-353.2214448	-354.6123352050781	$C_{x}H_{y}N$	19
pd-37N4-a	-303.17070228	-303.44122314453125	$C_{x}H_{y}N$	19
cd-27N2-a	-88.60527067	-89.21199035644531	$C_{x}H_{y}N$	19
25N2	-43.92537546	-43.85810470581055	$C_{x}H_{y}N$	19
cu-39N3-a	-240.92147353	-240.18438720703125	$C_{x}H_{y}N$	19
pt-13N1-a	-311.37227512	-313.0323181152344	$C_{x}H_{y}N$	19
cd-13N1-a	-63.78886667	-64.3699722290039	$C_{x}H_{y}N$	19
rh-4bN4-a	-420.80364107	-421.08465576171875	$C_{x}H_{y}N$	19
37N3	-60.80086224	-60.272335052490234	$C_{x}H_{y}N$	19
au-39N3-a	-220.2004847	-219.92428588867188	$C_{x}H_{y}N$	19
os-49N3-a	-597.30293056	-595.7671508789062	$C_{x}H_{y}N$	19
ag-49N8-a	-203.00704426	-203.46173095703125	$C_{x}H_{y}N$	19
os-39N3-a	-588.72912873	-587.8689575195312	$C_{x}H_{y}N$	19
rh-15N1-a	-370.65262036	-370.7460021972656	$C_{x}H_{y}N$	19
ru-39N4-a	-492.6673455	-493.864501953125	$C_{x}H_{y}N$	19
ir-37N5-a	-470.67590205	-470.4212646484375	$C_{x}H_{y}N$	19
co-37N5-a	-389.94203022	-389.5894775390625	$C_{x}H_{y}N$	19
fe-49Na-a	-459.94392392	-458.427490234375	$C_{x}H_{y}N$	19
au-4bN3-a	-237.25623836	-236.93711853027344	$C_{x}H_{y}N$	19
cd-15N1-a	-72.20039437	-72.79375457763672	$C_{x}H_{y}N$	19
os-25N2-a	-563.92699981	-562.6992797851562	$C_{x}H_{y}N$	19
pt-37N5-a	-345.34150799	-346.60736083984375	$C_{x}H_{y}N$	19
ag-49N5-a	-203.25405935	-203.82516479492188	$C_{x}H_{y}N$	19
4bN1	-85.58634468	-85.6783218383789	$C_{x}H_{y}N$	19
ru-49N1-a	-501.82517029	-502.45928955078125	$C_{x}H_{y}N$	19
pt-37N1-a	-345.03789938	-346.330810546875	$C_{x}H_{y}N$	19
fe-39N3-a	-450.86551772	-450.06866455078125	$C_{x}H_{y}N$	19
ni-25N1-a	-296.45301638	-296.642578125	$C_{x}H_{y}N$	19
pt-27N1-a	-336.51149072	-337.9323425292969	$C_{x}H_{y}N$	19
ag-4bN3-a	-211.72346167	-212.3628692626953	$C_{x}H_{y}N$	19
zn-37N3-a	-115.1294033	-115.20943450927734	$C_{x}H_{y}N$	19
ag-39N4-a	-194.46541965	-195.2352752685547	$C_{x}H_{y}N$	19
os-4bN6-a	-605.42889787	-604.431640625	$C_{x}H_{y}N$	19
au-39N1-a	-220.51612884	-220.2024688720703	$C_{x}H_{y}N$	19
cu-39N1-a	-241.28136418	-240.46456909179688	$C_{x}H_{y}N$	19
49N6	-77.1132733	-77.32752227783203	$C_{x}H_{y}N$	19
cd-4bN4-a	-122.33081749	-123.07146453857422	$C_{x}H_{y}N$	19
zn-39N4-a	-123.00264565	-123.21195220947266	$C_{x}H_{y}N$	19
pd-49N1-a	-319.92456418	-320.2659912109375	$C_{x}H_{y}N$	19
fe-13N1-a	-410.56930939	-409.3392028808594	$C_{x}H_{y}N$	19
rh-49N1-a	-412.44289709	-412.5555114746094	$C_{x}H_{y}N$	19
co-39N1-a	-397.73048734	-397.60040283203125	$C_{x}H_{y}N$	19
cu-49N9-a	-250.06160344	-249.0652618408203	$C_{x}H_{y}N$	19
zn-39N3-a	-123.19771352	-123.42098236083984	$C_{x}H_{y}N$	19
cu-49N7-a	-249.53921903	-248.58314514160156	$C_{x}H_{y}N$	19
ni-49N6-a	-329.46634898	-329.3751525878906	$C_{x}H_{y}N$	19
pd-37N3-a	-303.09698492	-303.2192077636719	$C_{x}H_{y}N$	19
pt-4bN3-a	-369.92372832	-371.29266357421875	$C_{x}H_{y}N$	19
rh-49N6-a	-412.37749275	-412.3426818847656	$C_{x}H_{y}N$	19
cu-49N4-a	-249.38496007	-248.59402465820312	$C_{x}H_{y}N$	19
zn-49N3-a	-131.62711975	-131.85877990722656	$C_{x}H_{y}N$	19
ni-13N1-a	-279.64239841	-279.881591796875	$C_{x}H_{y}N$	19
ag-39N3-a	-194.66494144	-195.39158630371094	$C_{x}H_{y}N$	19
pt-49N5-a	-361.38954784	-362.6846008300781	$C_{x}H_{y}N$	19
ag-39N1-a	-194.99086231	-195.63494873046875	$C_{x}H_{y}N$	19
pd-39N1-a	-311.5234767	-311.80975341796875	$C_{x}H_{y}N$	19
rh-37N2-a	-395.55735086	-395.6527404785156	$C_{x}H_{y}N$	19
49N8	-77.06796387	-77.19953155517578	$C_{x}H_{y}N$	19
fe-37N5-a	-443.69594532	-442.23681640625	$C_{x}H_{y}N$	19
cd-39N2-a	-105.57919374	-106.24569702148438	$C_{x}H_{y}N$	19
cd-49N3-a	-113.68447407	-114.33448791503906	$C_{x}H_{y}N$	19
rh-4bN3-a	-420.74457606	-420.9079895019531	$C_{x}H_{y}N$	19
co-49N2-a	-406.68608081	-406.333740234375	$C_{x}H_{y}N$	19
ni-27N2-a	-304.09740223	-304.2093811035156	$C_{x}H_{y}N$	19
ni-39N4-a	-320.47233613	-320.7518615722656	$C_{x}H_{y}N$	19
rh-25N2-a	-378.85262943	-378.902587890625	$C_{x}H_{y}N$	19
ru-27N1-a	-476.67146967	-477.535888671875	$C_{x}H_{y}N$	19
37N2	-60.53754055	-60.64524841308594	$C_{x}H_{y}N$	19
ru-39N3-a	-492.94731877	-493.896728515625	$C_{x}H_{y}N$	19
cu-49N1-a	-249.7125445	-248.8230743408203	$C_{x}H_{y}N$	19
ru-49N9-a	-502.19225098	-502.73187255859375	$C_{x}H_{y}N$	19
cd-49N1-a	-113.96883019	-114.42509460449219	$C_{x}H_{y}N$	19
4bN2	-85.69989968	-85.8742446899414	$C_{x}H_{y}N$	19
pt-49N2-a	-361.69026209	-362.976318359375	$C_{x}H_{y}N$	19
zn-39N2-a	-123.52771026	-123.77140808105469	$C_{x}H_{y}N$	19
49N5	-77.40077133	-77.33355712890625	$C_{x}H_{y}N$	19
ag-49N7-a	-203.27842388	-203.70155334472656	$C_{x}H_{y}N$	19
fe-4bN7-a	-467.21365642	-466.5865478515625	$C_{x}H_{y}N$	19
cd-4aS3-a	-113.98193304	-114.57877349853516	$C_{x}H_{y}S$	19
co-38S3-a	-389.93199807	-389.64581298828125	$C_{x}H_{y}S$	19
au-38S2-a	-212.38624931	-212.01947021484375	$C_{x}H_{y}S$	19
cd-4aS2-a	-114.01107275	-114.72140502929688	$C_{x}H_{y}S$	19
pd-4aS6-a	-320.28220169	-320.3513488769531	$C_{x}H_{y}S$	19
zn-26S2-a	-98.59086596	-98.95185089111328	$C_{x}H_{y}S$	19
co-12S1-a	-349.64670562	-349.9498291015625	$C_{x}H_{y}S$	19
pt-4aS2-a	-361.82545022	-363.3254699707031	$C_{x}H_{y}S$	19
cd-4aS5-a	-113.99029166	-114.50550079345703	$C_{x}H_{y}S$	19
rh-12S1-a	-356.08182948	-356.2545471191406	$C_{x}H_{y}S$	19
co-36S1-a	-382.96959328	-382.7935791015625	$C_{x}H_{y}S$	19
zn-14S1-a	-81.8566705	-82.20352172851562	$C_{x}H_{y}S$	19
co-4aS3-a	-406.29384451	-405.9415283203125	$C_{x}H_{y}S$	19
36S2	-52.8899066	-52.992218017578125	$C_{x}H_{y}S$	19
pd-14S1-a	-270.12561091	-270.6058044433594	$C_{x}H_{y}S$	19
cu-26S2-a	-216.48482909	-215.85137939453125	$C_{x}H_{y}S$	19
ni-4aS4-a	-329.72888794	-329.7621765136719	$C_{x}H_{y}S$	19
48S2	-69.29758067	-69.96011352539062	$C_{x}H_{y}S$	19
fe-38S3-a	-443.47485122	-442.3519592285156	$C_{x}H_{y}S$	19
pd-48S1-a	-313.35705292	-313.47711181640625	$C_{x}H_{y}S$	19
ag-38S2-a	-186.6810331	-187.27052307128906	$C_{x}H_{y}S$	19
rh-4aS3-a	-412.65521881	-412.61065673828125	$C_{x}H_{y}S$	19
ag-24S1-a	-162.35579208	-163.062255859375	$C_{x}H_{y}S$	19
ag-4aS6-a	-203.50220374	-204.1131591796875	$C_{x}H_{y}S$	19
fe-48S3-a	-453.36916481	-451.93609619140625	$C_{x}H_{y}S$	19
cu-4aS5-a	-249.76213547	-248.8688201904297	$C_{x}H_{y}S$	19
os-4aS1-a	-597.64303848	-595.9500122070312	$C_{x}H_{y}S$	19
os-26S1-a	-564.27542536	-562.6979370117188	$C_{x}H_{y}S$	19
pt-38S1-a	-345.1113869	-346.60809326171875	$C_{x}H_{y}S$	19
pt-4aS3-a	-361.80996988	-363.1153564453125	$C_{x}H_{y}S$	19
ru-38S1-a	-485.23968982	-485.7150573730469	$C_{x}H_{y}S$	19
ir-48S1-a	-480.42696539	-480.1158447265625	$C_{x}H_{y}S$	19
ir-4aS6-a	-487.16611239	-486.7765197753906	$C_{x}H_{y}S$	19
ru-38S3-a	-485.28855366	-485.9554443359375	$C_{x}H_{y}S$	19
38S3	-60.8666092	-61.048912048339844	$C_{x}H_{y}S$	19
cd-4aS4-a	-113.9287271	-114.62309265136719	$C_{x}H_{y}S$	19
co-26S2-a	-373.02995429	-372.96875	$C_{x}H_{y}S$	19
rh-38S3-a	-396.05112535	-396.0321350097656	$C_{x}H_{y}S$	19
ni-14S1-a	-279.64269559	-279.90008544921875	$C_{x}H_{y}S$	19
ru-26S2-a	-468.67743378	-469.315673828125	$C_{x}H_{y}S$	19
ni-4aS2-a	-329.69483898	-329.8343200683594	$C_{x}H_{y}S$	19
ru-14S1-a	-451.90561262	-452.612548828125	$C_{x}H_{y}S$	19
rh-38S2-a	-396.13750554	-396.338623046875	$C_{x}H_{y}S$	19
fe-4aS1-a	-459.97873092	-458.99005126953125	$C_{x}H_{y}S$	19
ag-4aS1-a	-203.45823505	-204.20294189453125	$C_{x}H_{y}S$	19
cd-38S1-a	-97.29469483	-98.08137512207031	$C_{x}H_{y}S$	19
os-4aS6-a	-597.75725368	-596.0213012695312	$C_{x}H_{y}S$	19
4aS1	-77.52515631	-77.6009750366211	$C_{x}H_{y}S$	19
os-38S2-a	-581.19715296	-579.4899291992188	$C_{x}H_{y}S$	19
cd-4aS1-a	-113.94714223	-114.73147583007812	$C_{x}H_{y}S$	19
ir-26S1-a	-453.68069516	-453.5952453613281	$C_{x}H_{y}S$	19
ag-36S2-a	-179.02180959	-179.64251708984375	$C_{x}H_{y}S$	19
cd-26S2-a	-80.69587939	-81.50395202636719	$C_{x}H_{y}S$	19
cu-38S3-a	-233.13306757	-232.38450622558594	$C_{x}H_{y}S$	19
ni-48S1-a	-322.93455597	-322.83807373046875	$C_{x}H_{y}S$	19
zn-4aS6-a	-131.9083548	-132.11268615722656	$C_{x}H_{y}S$	19
pd-12S1-a	-263.39664105	-263.8987731933594	$C_{x}H_{y}S$	19
4831	-86.63647311	-86.4419937133789	$C_{x}H_{y}O_{(2,3)}$	19
cu-4833-a	-257.97095516	-257.2398681640625	$C_{x}H_{y}O_{(2,3)}$	19
au-3631-a	-221.13160641	-220.6693572998047	$C_{x}H_{y}O_{(2,3)}$	19
zn-3631-a	-124.20223043	-124.26737213134766	$C_{x}H_{y}O_{(2,3)}$	19
ag-4825-a	-205.35852637	-205.69796752929688	$C_{x}H_{y}O_{(2,3)}$	19
4824	-79.5526567	-79.26605987548828	$C_{x}H_{y}O_{(2,3)}$	19
os-2422-a	-565.27442553	-563.6227416992188	$C_{x}H_{y}O_{(2,3)}$	19
ir-4825-a	-488.27065331	-488.0813903808594	$C_{x}H_{y}O_{(2,3)}$	19
pt-3623-a	-346.16368512	-347.6145324707031	$C_{x}H_{y}O_{(2,3)}$	19
co-1221-a	-357.75153977	-357.4742736816406	$C_{x}H_{y}O_{(2,3)}$	19
rh-2431-a	-387.37623503	-387.35821533203125	$C_{x}H_{y}O_{(2,3)}$	19
fe-2431-a	-434.8528085	-433.4180908203125	$C_{x}H_{y}O_{(2,3)}$	19
ag-4832-a	-212.4158782	-212.7902374267578	$C_{x}H_{y}O_{(2,3)}$	19
fe-4823-a	-461.32450134	-460.46673583984375	$C_{x}H_{y}O_{(2,3)}$	19
cu-2431-a	-224.96065957	-223.96298217773438	$C_{x}H_{y}O_{(2,3)}$	19
pd-4833-a	-327.93571242	-328.3540344238281	$C_{x}H_{y}O_{(2,3)}$	19
zn-4822-a	-133.955591	-133.93704223632812	$C_{x}H_{y}O_{(2,3)}$	19
1221	-29.73755935	-26.110013961791992	$C_{x}H_{y}O_{(2,3)}$	19
co-1231-a	-365.39272001	-365.12921142578125	$C_{x}H_{y}O_{(2,3)}$	19
pd-3632-a	-311.21987684	-311.45849609375	$C_{x}H_{y}O_{(2,3)}$	19
pt-4824-a	-362.72434611	-364.2239990234375	$C_{x}H_{y}O_{(2,3)}$	19
ir-1221-a	-438.19365417	-438.1253662109375	$C_{x}H_{y}O_{(2,3)}$	19
pd-3623-a	-304.70926972	-304.9253845214844	$C_{x}H_{y}O_{(2,3)}$	19
ag-2431-a	-178.84797536	-179.28395080566406	$C_{x}H_{y}O_{(2,3)}$	19
rh-3632-a	-403.66645609	-403.7615661621094	$C_{x}H_{y}O_{(2,3)}$	19
pt-3631-a	-353.31888666	-354.7899169921875	$C_{x}H_{y}O_{(2,3)}$	19
ir-4833-a	-494.64086205	-494.3946228027344	$C_{x}H_{y}O_{(2,3)}$	19
co-4832-a	-414.88471181	-414.6056823730469	$C_{x}H_{y}O_{(2,3)}$	19
pt-4823-a	-362.615948	-364.04180908203125	$C_{x}H_{y}O_{(2,3)}$	19
ag-4824-a	-205.18570513	-205.59561157226562	$C_{x}H_{y}O_{(2,3)}$	19
pd-3621-a	-304.94913881	-305.1163330078125	$C_{x}H_{y}O_{(2,3)}$	19
au-2422-a	-197.07147536	-196.5465850830078	$C_{x}H_{y}O_{(2,3)}$	19
cd-1221-a	-65.97678191	-66.38420104980469	$C_{x}H_{y}O_{(2,3)}$	19
ni-3623-a	-314.41990479	-314.3841857910156	$C_{x}H_{y}O_{(2,3)}$	19
cd-4832-a	-123.07740182	-123.4034652709961	$C_{x}H_{y}O_{(2,3)}$	19
co-3632-a	-397.57642729	-397.4360046386719	$C_{x}H_{y}O_{(2,3)}$	19
ru-2422-a	-469.60646428	-470.0371398925781	$C_{x}H_{y}O_{(2,3)}$	19
pt-4826-a	-362.83035299	-364.1400451660156	$C_{x}H_{y}O_{(2,3)}$	19
ru-4832-a	-510.33487133	-510.6824951171875	$C_{x}H_{y}O_{(2,3)}$	19
pt-4832-a	-369.94319486	-371.40594482421875	$C_{x}H_{y}O_{(2,3)}$	19
os-3631-a	-589.51009649	-587.9996337890625	$C_{x}H_{y}O_{(2,3)}$	19
fe-1221-a	-411.29193337	-410.1952209472656	$C_{x}H_{y}O_{(2,3)}$	19
co-2422-a	-374.0979228	-373.79388427734375	$C_{x}H_{y}O_{(2,3)}$	19
pd-3622-a	-304.50347154	-304.7279052734375	$C_{x}H_{y}O_{(2,3)}$	19
ru-4824-a	-503.11516349	-503.5855712890625	$C_{x}H_{y}O_{(2,3)}$	19
fe-3631-a	-451.94493335	-450.9766845703125	$C_{x}H_{y}O_{(2,3)}$	19
zn-2421-a	-100.69848014	-100.75240325927734	$C_{x}H_{y}O_{(2,3)}$	19
rh-3631-a	-404.37272548	-404.3446960449219	$C_{x}H_{y}O_{(2,3)}$	19
rh-4826-a	-413.87470864	-413.81964111328125	$C_{x}H_{y}O_{(2,3)}$	19
cu-4823-a	-251.18483019	-250.2526397705078	$C_{x}H_{y}O_{(2,3)}$	19
au-4831-a	-237.82194005	-237.34039306640625	$C_{x}H_{y}O_{(2,3)}$	19
rh-1231-a	-371.47367257	-371.4716796875	$C_{x}H_{y}O_{(2,3)}$	19
cu-2422-a	-217.74965595	-216.6798553466797	$C_{x}H_{y}O_{(2,3)}$	19
rh-1221-a	-363.86924892	-363.87603759765625	$C_{x}H_{y}O_{(2,3)}$	19
pt-2422-a	-329.1621992	-330.5666809082031	$C_{x}H_{y}O_{(2,3)}$	19
cd-4825-a	-116.01666173	-116.32905578613281	$C_{x}H_{y}O_{(2,3)}$	19
zn-4823-a	-133.56686785	-133.60330200195312	$C_{x}H_{y}O_{(2,3)}$	19
ir-49Y2-a	-492.59043678	-492.6544189453125	Oximes	19
os-49Y5-a	-602.745187	-601.8522338867188	Oximes	19
ni-13Y1-a	-285.08316907	-285.49420166015625	Oximes	19
ag-49Y3-a	-208.89725525	-209.5454864501953	Oximes	19
ag-49Y1-a	-209.09951235	-209.70953369140625	Oximes	19
ir-25Y2-a	-459.08784405	-459.5346374511719	Oximes	19
ir-49Y6-a	-492.04465995	-492.5151062011719	Oximes	19
au-13Y1-a	-184.39008389	-184.37371826171875	Oximes	19
pt-13Y1-a	-316.92784603	-318.5017395019531	Oximes	19
37Y3	-66.76108706	-66.42276000976562	Oximes	19
ag-13Y1-a	-158.91695227	-159.8050079345703	Oximes	19
ru-49Y3-a	-509.91936421	-508.10443115234375	Oximes	19
fe-49Y2-a	-465.90852674	-464.4528503417969	Oximes	19
cu-49Y6-a	-255.48962149	-254.61752319335938	Oximes	19
49Y2	-82.99684645	-83.17276000976562	Oximes	19
pd-49Y4-a	-325.50718095	-325.7417907714844	Oximes	19
zn-49Y1-a	-137.62852788	-138.0178680419922	Oximes	19
cu-49Y2-a	-255.35529708	-254.56788635253906	Oximes	19
cd-49Y6-a	-119.72026655	-120.17842102050781	Oximes	19
cu-13Y1-a	-205.22331969	-204.70291137695312	Oximes	19
os-37Y3-a	-586.58332142	-585.5072631835938	Oximes	19
pd-49Y2-a	-325.5511805	-325.84930419921875	Oximes	19
49Y6	-83.34490094	-83.14299011230469	Oximes	19
pt-37Y2-a	-350.25646928	-351.8387451171875	Oximes	19
co-49Y2-a	-411.78198345	-412.1819763183594	Oximes	19
zn-49Y2-a	-137.53086294	-137.86045837402344	Oximes	19
ru-49Y4-a	-507.60870283	-508.2379455566406	Oximes	19
cu-37Y3-a	-238.90277225	-237.98587036132812	Oximes	19
ir-37Y3-a	-475.43490984	-475.78594970703125	Oximes	19
os-49Y3-a	-603.58348359	-602.055908203125	Oximes	19
ag-37Y1-a	-192.2260479	-192.94850158691406	Oximes	19
pt-37Y3-a	-350.29728566	-351.75518798828125	Oximes	19
pd-13Y1-a	-275.42859463	-275.741455078125	Oximes	19
pd-49Y3-a	-325.35298626	-325.63165283203125	Oximes	19
cd-49Y3-a	-119.51389259	-120.02381896972656	Oximes	19
au-37Y3-a	-218.10128641	-217.58753967285156	Oximes	19
rh-49X7-a	-419.55115718	-419.7428894042969	Amides	5
co-49X3-a	-413.87326561	-413.28704833984375	Amides	5
pd-25X2-a	-294.14289928	-294.1544189453125	Amides	5
ir-49X7-a	-493.90267483	-494.7582702636719	Amides	5
os-49X7-a	-604.57278564	-605.927734375	Amides	5
zn-49X3-a	-139.71052696	-139.923095703125	Amides	5
os-25X1-a	-571.01067638	-572.3069458007812	Amides	5
au-49X7-a	-236.33767337	-236.29151916503906	Amides	5
ag-37X1-a	-194.10459752	-193.3626251220703	Amides	5
co-49X2-a	-413.39176978	-412.7428894042969	Amides	5
cd-49X2-a	-121.40918415	-122.03080749511719	Amides	5
fe-13X1-a	-417.44604174	-417.8883972167969	Amides	5
fe-37X2-a	-450.84113091	-451.0881042480469	Amides	5
au-49X5-a	-236.00042147	-235.8569793701172	Amides	5
fe-37X1-a	-450.62014953	-450.47747802734375	Amides	5
ir-49X5-a	-493.32434855	-494.54681396484375	Amides	5
rh-37X2-a	-403.2783593	-403.57379150390625	Amides	5
rh-49X1-a	-419.53694824	-419.4482727050781	Amides	5
ag-49X4-a	-211.1916039	-210.6073760986328	Amides	5
ru-49X3-a	-509.39414757	-509.5108337402344	Amides	5
pt-25X2-a	-335.63765732	-335.63568115234375	Amides	5
co-49X8-a	-413.03542208	-412.8367614746094	Amides	5
cd-49X7-a	-121.57130607	-122.3100814819336	Amides	5
pt-49X1-a	-368.51494221	-368.1573181152344	Amides	5
ag-25X2-a	-177.90593296	-177.41957092285156	Amides	5
cd-37X2-a	-105.14922136	-106.17884063720703	Amides	5
os-49X6-a	-605.14227271	-606.5062866210938	Amides	5
fe-25X2-a	-434.16516797	-434.5134582519531	Amides	5
pd-49X2-a	-327.02103179	-326.5523986816406	Amides	5
pd-49X4-a	-327.38984906	-327.34991455078125	Amides	5
cu-13X1-a	-207.22814477	-207.16871643066406	Amides	5
os-37X4-a	-587.87424607	-589.223388671875	Amides	5
ag-37X3-a	-193.89207256	-193.12332153320312	Amides	5
fe-37X4-a	-450.82673525	-450.6023864746094	Amides	5
au-25X1-a	-202.80946332	-202.84474182128906	Amides	5
os-25X2-a	-571.76981249	-572.8799438476562	Amides	5
ir-49X6-a	-494.3373529	-495.1728210449219	Amides	5
49X5	-84.81148127	-84.58731079101562	Amides	5
co-49X1-a	-413.45358324	-412.6368713378906	Amides	5
ru-49X1-a	-508.9282183	-508.6807861328125	Amides	5
cu-49X7-a	-256.97804797	-256.74383544921875	Amides	5
fe-25X1-a	-433.88190394	-434.2164306640625	Amides	5
ag-49X3-a	-211.20120833	-210.68215942382812	Amides	5
fe-49X1-a	-467.05828021	-466.7825622558594	Amides	5
ru-49X5-a	-508.82547616	-508.6736755371094	Amides	5
pd-38Z3-a	-315.90626849	-315.67193603515625	Amidines	5
au-38Z9-a	-224.3254896	-224.3450927734375	Amidines	5
38Z8	-73.20189653	-73.31480407714844	Amidines	5
cu-4aZ2-a	-262.35347564	-262.0713195800781	Amidines	5
au-38Z8-a	-224.71701892	-224.7874298095703	Amidines	5
au-38Z1-a	-224.8383748	-224.7410125732422	Amidines	5
cd-26Z4-a	-93.00746745	-93.92213439941406	Amidines	5
pt-14Z1-a	-324.00729979	-323.7913513183594	Amidines	5
rh-38Z9-a	-408.06093372	-407.9934997558594	Amidines	5
cu-38Z9-a	-244.52070887	-244.61386108398438	Amidines	5
ir-38Z9-a	-482.51258503	-483.1442565917969	Amidines	5
co-4aZb-a	-418.71587343	-418.2962341308594	Amidines	5
ag-38Z9-a	-198.97079716	-198.2265625	Amidines	5
pt-26Z1-a	-340.92956083	-340.5797424316406	Amidines	5
cd-38Z6-a	-109.81500353	-110.70297241210938	Amidines	5
ni-4aZn-a	-341.8397915	-341.9996337890625	Amidines	5
pd-4aZa-a	-332.44908066	-332.2024230957031	Amidines	5
co-4aZd-a	-418.46590007	-417.8930969238281	Amidines	5
rh-4aZ6-a	-424.54558415	-424.5760498046875	Amidines	5
co-4aZg-a	-418.40604042	-417.88433837890625	Amidines	5
co-26Z1-a	-385.50648826	-384.5118713378906	Amidines	5
4aZ7	-89.74371693	-89.64781188964844	Amidines	5
ag-4aZc-a	-215.82860017	-215.23081970214844	Amidines	5
cu-4aZb-a	-262.18499677	-262.079345703125	Amidines	5
ag-4aZm-a	-215.06611808	-214.52464294433594	Amidines	5
os-4aZo-a	-609.91013265	-611.2472534179688	Amidines	5
rh-38Z5-a	-408.43970902	-408.5456848144531	Amidines	5
pt-38Za-a	-357.00144277	-356.6396179199219	Amidines	5
4aZ4	-90.14320214	-90.24869537353516	Amidines	5
ir-38Z2-a	-483.30249116	-484.085205078125	Amidines	5
ag-4aZn-a	-215.64000249	-214.8349151611328	Amidines	5
os-26Z2-a	-577.36978979	-578.3399658203125	Amidines	5
4aZo	-89.59802192	-89.64815521240234	Amidines	5
ag-4aZ4-a	-216.27862345	-215.67230224609375	Amidines	5
pt-26Z2-a	-341.35862902	-341.0801086425781	Amidines	5
ir-38Za-a	-482.31811263	-483.0123291015625	Amidines	5
ru-4aZ9-a	-514.59291462	-514.4573364257812	Amidines	5
os-38Z6-a	-593.18421907	-594.5269775390625	Amidines	5
ir-38Z5-a	-482.88690192	-483.8218994140625	Amidines	5
cu-4aZh-a	-262.02395307	-261.6036682128906	Amidines	5
os-4aZe-a	-609.95714086	-610.8142700195312	Amidines	5
au-26Z4-a	-207.94332755	-208.05828857421875	Amidines	5
cd-4aZ3-a	-126.79115702	-127.82301330566406	Amidines	5
ni-38Za-a	-324.93193842	-325.2729797363281	Amidines	5
ag-4aZd-a	-215.62453998	-214.9104461669922	Amidines	5
pd-26Z4-a	-298.93774899	-298.88385009765625	Amidines	5
ru-4aZd-a	-514.01929708	-513.9866333007812	Amidines	5
26Z1	-56.49648025	-56.60845184326172	Amidines	5
4aZ8	-89.76359319	-89.58182525634766	Amidines	5
cd-4aZa-a	-126.48381771	-127.35570526123047	Amidines	5
cu-4aZ7-a	-261.85199933	-261.5647888183594	Amidines	5
pd-4aZ5-a	-332.49040241	-332.2437744140625	Amidines	5
ag-38Z4-a	-199.26295863	-198.61866760253906	Amidines	5
4aZc	-89.88367801	-89.88361358642578	Amidines	5
cd-38Z7-a	-109.44607617	-110.32586669921875	Amidines	5
fe-4aZ2-a	-472.80921861	-472.9169616699219	Amidines	5
fe-4aZa-a	-472.69727458	-472.5679016113281	Amidines	5
pd-4aZj-a	-332.38909689	-331.9913024902344	Amidines	5
ni-38Z8-a	-325.30398726	-325.6768798828125	Amidines	5
os-14Z1-a	-560.28117378	-562.1751098632812	Amidines	5
rh-26Z4-a	-391.13725936	-391.48931884765625	Amidines	5
co-4aZ5-a	-418.3538475	-417.9855651855469	Amidines	5
os-4aZ2-a	-610.29131547	-611.054931640625	Amidines	5
au-4aZf-a	-241.45146382	-241.42141723632812	Amidines	5
ir-4aZm-a	-498.64241195	-499.52471923828125	Amidines	5
cd-4aZd-a	-126.14641671	-126.98941802978516	Amidines	5
cd-4aZ8-a	-126.30446044	-127.02630615234375	Amidines	5
au-26Z1-a	-208.12444029	-208.16905212402344	Amidines	5
pd-4aZo-a	-332.17664129	-331.7947082519531	Amidines	5
os-4aZf-a	-609.9922512	-611.0892333984375	Amidines	5
ag-4aZ1-a	-216.05712563	-215.1472625732422	Amidines	5
ru-38Z3-a	-497.63609736	-497.7758483886719	Amidines	5
pt-4aZ5-a	-374.03915951	-373.6892395019531	Amidines	5
ag-4aZf-a	-215.94966292	-215.23916625976562	Amidines	5
ag-38Za-a	-198.81640543	-198.17581176757812	Amidines	5
ni-4aZd-a	-341.77617705	-342.15106201171875	Amidines	5
pt-4aZj-a	-374.02638946	-373.44830322265625	Amidines	5
ir-38Z6-a	-482.4964526	-483.3843078613281	Amidines	5
pd-4aZe-a	-332.35194716	-332.1739196777344	Amidines	5
ni-4aZf-a	-342.03287441	-342.42889404296875	Amidines	5
pt-4aZe-a	-373.9891853	-373.6881103515625	Amidines	5
fe-4aZm-a	-471.9936747	-471.9627990722656	Amidines	5
ni-4aZ8-a	-341.78171581	-342.072509765625	Amidines	5
pd-4aZ9-a	-332.56094385	-332.24981689453125	Amidines	5
ni-26Z1-a	-308.85819704	-309.1816711425781	Amidines	5
cd-4aZn-a	-126.21477987	-126.9532470703125	Amidines	5
os-38Z5-a	-593.71846426	-595.1647338867188	Amidines	5
ir-38Z1-a	-482.60649972	-483.7052307128906	Amidines	5
pd-4aZm-a	-331.68606277	-331.5705261230469	Amidines	5
cu-4aZf-a	-262.23975091	-262.09710693359375	Amidines	5
rh-4aZl-a	-424.06862944	-424.57098388671875	Amidines	5
cd-4aZe-a	-126.50631056	-115.76692962646484	Amidines	5
co-4aZj-a	-418.57425821	-417.9605407714844	Amidines	5
cd-38Z4-a	-108.3939869	-109.55794525146484	Amidines	5
rh-4aZe-a	-424.84240628	-425.0364074707031	Amidines	5
co-4aZ8-a	-418.52923607	-417.7455139160156	Amidines	5
ru-4aZ1-a	-514.7249925	-514.5088500976562	Amidines	5
pt-4aZo-a	-373.78663051	-372.99560546875	Amidines	5
fe-4aZb-a	-472.77084143	-472.9537048339844	Amidines	5
au-4aZh-a	-241.19545596	-240.93887329101562	Amidines	5
ir-26Z2-a	-466.68736985	-467.4446105957031	Amidines	5
pt-4aZf-a	-374.04890309	-373.7192687988281	Amidines	5
ru-4aZh-a	-514.04574014	-513.9506225585938	Amidines	5
ir-4aZ1-a	-499.20162717	-500.3195495605469	Amidines	5
ni-38Z2-a	-325.89468273	-326.28326416015625	Amidines	5
pt-4aZi-a	-373.75355325	-373.2622375488281	Amidines	5
26Z4	-56.48695894	-56.490745544433594	Amidines	5
4aZn	-89.52619563	-89.49267578125	Amidines	5
os-4aZj-a	-609.95273552	-610.982421875	Amidines	5
rh-38Z2-a	-408.79817151	-408.9877624511719	Amidines	5
zn-4aZl-a	-143.6324344	-143.81480407714844	Amidines	5
cd-4aZm-a	-125.62837479	-126.5889663696289	Amidines	5
ni-4aZ4-a	-342.52582894	-342.8621520996094	Amidines	5
ni-4aZh-a	-341.70059295	-341.93841552734375	Amidines	5
ag-4aZe-a	-215.77414387	-215.29478454589844	Amidines	5
cu-38Z3-a	-245.58060809	-245.3703155517578	Amidines	5
zn-4aZa-a	-144.43024615	-144.5729217529297	Amidines	5
pt-55N1-a	-354.20583386	-354.9461669921875	Aromatics	5
cd-6611-b	-119.26717536	-120.2602767944336	Aromatics	5
pd-44S1-a	-297.73489696	-297.8130798339844	Aromatics	5
au-44S1-b	-205.52693384	-206.02609252929688	Aromatics	5
ag-44S1-a	-180.03305197	-179.85984802246094	Aromatics	5
ag-45N1-b	-188.24666111	-187.74559020996094	Aromatics	5
pd-5601-a	-309.49668113	-309.3162841796875	Aromatics	5
ni-67N1-a	-341.14473509	-341.9112548828125	Aromatics	5
cd-44S1-b	-90.626424	-91.83049011230469	Aromatics	5
pd-5601-b	-309.51301629	-309.5173034667969	Aromatics	5
rh-67N1-b	-424.28995695	-424.5948181152344	Aromatics	5
fe-8a02-a	-492.75478854	-492.9034118652344	Aromatics	5
au-7801-a	-244.16602894	-244.2502899169922	Aromatics	5
cu-8a02-a	-281.60035007	-281.455810546875	Aromatics	5
ag-67N1-a	-214.23953513	-213.80178833007812	Aromatics	5
rh-8a02-a	-445.42458027	-445.36407470703125	Aromatics	5
pt-44S1-a	-339.18647717	-339.0710754394531	Aromatics	5
os-7801-a	-613.56342861	-615.4190673828125	Aromatics	5
pt-8a03-b	-393.91515776	-393.63897705078125	Aromatics	5
ru-8a03-b	-534.69672298	-534.630615234375	Aromatics	5
zn-66S1-a	-134.28434805	-134.54586791992188	Aromatics	5
fe-67N1-b	-471.6227406	-472.5499267578125	Aromatics	5
ni-55N1-b	-324.09185213	-324.3645324707031	Aromatics	5
ni-55N1-a	-323.58255249	-324.4282531738281	Aromatics	5
cd-44S1-a	-90.61299686	-91.74432373046875	Aromatics	5
os-66S1-b	-601.07217243	-604.2703857421875	Aromatics	5
au-8a01-a	-260.88535492	-261.0436096191406	Aromatics	5
ir-55N1-a	-479.63287281	-481.88134765625	Aromatics	5
ag-8a02-b	-235.4608871	-234.8509521484375	Aromatics	5
ru-8a02-b	-534.73326215	-534.6240844726562	Aromatics	5
zn-8a01-a	-163.82977282	-163.88198852539062	Aromatics	5
fe-45N1-a	-445.38103053	-446.1547546386719	Aromatics	5
ru-7801-b	-518.08251058	-517.9558715820312	Aromatics	5
ag-44S1-b	-180.03225513	-179.84335327148438	Aromatics	5
rh-67N1-a	-424.26708425	-424.7772521972656	Aromatics	5
rh-5601-b	-402.0229337	-402.6643981933594	Aromatics	5
zn-4411-a	-110.64082055	-110.86914825439453	Aromatics	5
ni-66S1-a	-333.12083147	-333.9026794433594	Aromatics	5
44S1	-54.31266135	-54.55459213256836	Aromatics	5
pd-8a02-b	-352.72286115	-352.3721008300781	Aromatics	5
ag-8a03-b	-235.47096332	-234.83770751953125	Aromatics	5
cd-8a02-b	-146.02217515	-146.84156799316406	Aromatics	5
cu-45N1-b	-234.42239135	-234.39183044433594	Aromatics	5
cd-66S1-b	-116.4314199	-117.56210327148438	Aromatics	5
au-44S1-a	-205.52397603	-205.9686279296875	Aromatics	5
cu-7801-a	-264.81962102	-264.7732238769531	Aromatics	5
co-67N1-b	-417.68469344	-417.6812438964844	Aromatics	5
co-66S1-b	-409.74654883	-410.14495849609375	Aromatics	5
au-6601-b	-227.3805725	-227.65292358398438	Aromatics	5
ag-67N1-b	-214.28250536	-213.83041381835938	Aromatics	5
ru-8a01-b	-534.7306766	-534.6406860351562	Aromatics	5
ni-8a03-a	-362.22965124	-362.6393127441406	Aromatics	5
fe-5601-b	-449.39287066	-449.81683349609375	Aromatics	5
os-45N1-b	-582.51055497	-584.3568725585938	Aromatics	5
os-5601-b	-587.11808586	-588.2057495117188	Aromatics	5
ir-8a03-b	-519.57596001	-520.7913818359375	Aromatics	5
pd-8a01-a	-351.91103563	-352.3786315917969	Aromatics	5
co-8a03-a	-438.73101746	-438.1556091308594	Aromatics	5
ni-7801-a	-345.57561989	-345.9718933105469	Aromatics	5
pt-6611-a	-367.24183689	-366.9371643066406	Aromatics	5
au-8a01-b	-260.94694658	-261.0725402832031	Aromatics	5
cu-6601-a	-247.93280671	-247.83775329589844	Aromatics	5
au-45N1-a	-213.73574413	-213.83526611328125	Aromatics	5
fe-6611-a	-465.93152358	-467.1822509765625	Aromatics	5
pt-66S1-b	-364.50461441	-365.1223449707031	Aromatics	5
cd-6601-b	-112.46509169	-113.44351196289062	Aromatics	5
cd-6611-a	-119.23825643	-120.19783782958984	Aromatics	5
rh-7801-a	-428.75616658	-428.6531066894531	Aromatics	5
pt-8a02-a	-394.23149472	-393.53228759765625	Aromatics	5
ag-8a03-a	-235.42358762	-234.80221557617188	Aromatics	5
rh-66S1-a	-416.4388023	-416.7217102050781	Aromatics	5
ni-6601-a	-327.84573578	-329.09576416015625	Aromatics	5
ag-8a01-a	-235.38424721	-234.79684448242188	Aromatics	5
au-7801-b	-244.16751435	-244.3076934814453	Aromatics	5
os-8a02-b	-630.21695212	-632.1854858398438	Aromatics	5
au-a801-a	-271.31370513	-271.5660705566406	Aromatics	5
ir-86S1-a	-509.28090444	-511.08447265625	Aromatics	5
au-86S1-a	-249.57502001	-250.1602020263672	Aromatics	5
ir-87N1-a	-516.68642902	-518.3431396484375	Aromatics	5
au-97N1-a	-266.51857339	-266.5506591796875	Aromatics	5
co-8612-a	-429.83391993	-430.1743469238281	Aromatics	5
rh-9801-a	-447.0185557	-447.7043151855469	Aromatics	5
pd-87N1-a	-349.9275957	-350.01446533203125	Aromatics	5
au-97N2-a	-266.49291069	-266.7244567871094	Aromatics	5
os-86S2-a	-620.06446481	-622.7129516601562	Aromatics	5
ru-9801-a	-535.9807529	-536.4916381835938	Aromatics	5
zn-8612-a	-154.22462354	-154.6966552734375	Aromatics	5
pt-87N2-a	-390.94147034	-391.00726318359375	Aromatics	5
cu-9801-a	-282.4372523	-282.779296875	Aromatics	5
rh-97N1-a	-452.15357489	-452.16998291015625	Aromatics	5
rh-87N2-a	-442.69380501	-443.3138122558594	Aromatics	5
97N1	-115.13493741	-115.406982421875	Aromatics	5
ni-97N2-a	-368.77649214	-369.32489013671875	Aromatics	5
os-8611-a	-621.70148202	-623.9766845703125	Aromatics	5
ir-a801-a	-530.92541296	-532.411865234375	Aromatics	5
pd-8611-a	-343.81377167	-344.0480041503906	Aromatics	5
fe-97N1-a	-499.20894859	-499.83740234375	Aromatics	5
8612	-99.91687006	-100.70328521728516	Aromatics	5
cd-86S1-a	-134.6112016	-136.07447814941406	Aromatics	5
rh-87N1-a	-442.44108335	-443.1904296875	Aromatics	5
ir-97N2-a	-525.22329335	-527.4796752929688	Aromatics	5
os-97N2-a	-636.68969143	-639.2021484375	Aromatics	5
pt-87N1-a	-391.23165553	-390.98724365234375	Aromatics	5
87N2	-105.94253455	-106.67833709716797	Aromatics	5
pt-9801-a	-395.66629154	-395.4154052734375	Aromatics	5
fe-9802-a	-494.0860738	-495.1408996582031	Aromatics	5
ni-86S2-a	-351.59574125	-352.99395751953125	Aromatics	5
zn-97N1-a	-169.45601567	-169.54721069335938	Aromatics	5
os-49_7-a	-611.41264846	-612.7939453125	Carbamates	5
ir-37_2-a	-484.30474986	-485.2538146972656	Carbamates	5
fe-49_6-a	-473.43262405	-473.8719482421875	Carbamates	5
ni-25_2-a	-310.37397296	-310.9495544433594	Carbamates	5
ru-49_4-a	-516.0507567	-516.1868896484375	Carbamates	5
49_1	-92.13741784	-92.2074203491211	Carbamates	5
ir-49_6-a	-500.54472704	-501.37603759765625	Carbamates	5
cu-25_2-a	-230.70199566	-230.7154083251953	Carbamates	5
ni-49_7-a	-343.5146603	-343.7395935058594	Carbamates	5
49_5	-91.78143384	-91.96460723876953	Carbamates	5
cd-49_5-a	-128.24969692	-129.1875457763672	Carbamates	5
ni-49_2-a	-343.7095241	-344.0950012207031	Carbamates	5
ir-49_4-a	-501.05997584	-501.9150695800781	Carbamates	5
ag-49_6-a	-217.55043853	-216.81207275390625	Carbamates	5
ni-49_5-a	-343.48166278	-343.9168701171875	Carbamates	5
zn-25_2-a	-113.02887165	-113.3363265991211	Carbamates	5
ir-49_3-a	-501.11053614	-501.93182373046875	Carbamates	5
ni-25_1-a	-310.21304427	-310.7259216308594	Carbamates	5
ag-25_1-a	-184.46819627	-184.00390625	Carbamates	5
ag-49_8-a	-217.22496296	-216.58338928222656	Carbamates	5
ni-49_8-a	-343.08404083	-343.4248046875	Carbamates	5
ir-25_2-a	-467.51699022	-468.5570983886719	Carbamates	5
rh-49_3-a	-426.75943395	-426.880859375	Carbamates	5
49_7	-91.88070494	-91.7203140258789	Carbamates	5
co-49_1-a	-420.56820766	-419.86346435546875	Carbamates	5
pt-37_4-a	-358.5958228	-358.3273010253906	Carbamates	5
37_2	-75.51806628	-75.58666229248047	Carbamates	5
cu-49_1-a	-264.12933882	-263.94879150390625	Carbamates	5
rh-37_1-a	-409.8707898	-410.1152648925781	Carbamates	5
zn-49_8-a	-145.74795809	-145.88198852539062	Carbamates	5
ru-49_5-a	-515.71818505	-515.806396484375	Carbamates	5
37_1	-75.40830914	-75.57794189453125	Carbamates	5
pt-49_3-a	-375.71808851	-375.5762939453125	Carbamates	5
37_4	-75.1669493	-75.07439422607422	Carbamates	5
ru-37_1-a	-499.30218546	-499.4495849609375	Carbamates	5
ag-49_7-a	-217.64204739	-216.8430633544922	Carbamates	5
au-49_8-a	-242.71995487	-242.74180603027344	Carbamates	5
co-37_2-a	-403.8793841	-403.2843322753906	Carbamates	5
os-37_1-a	-594.94183913	-596.4304809570312	Carbamates	5
au-37_1-a	-226.67487216	-226.8123016357422	Carbamates	5
pt-49_8-a	-374.86754469	-374.670166015625	Carbamates	5
ru-49_2-a	-515.95503904	-515.9267578125	Carbamates	5
13_1	-42.38057294	-42.68212890625	Carbamates	5
rh-49_8-a	-425.88989076	-426.04803466796875	Carbamates	5
au-49_1-a	-243.37409576	-243.46299743652344	Carbamates	5
co-4a13-a	-408.64077228	-407.8271484375	$C_{x}H_{y}O_{(0,1)}$	5
ru-4804-a	-489.56186664	-489.5850830078125	$C_{x}H_{y}O_{(0,1)}$	5
cd-3611-b	-92.29011902	-93.18395233154297	$C_{x}H_{y}O_{(0,1)}$	5
au-1211-a	-173.05601788	-173.1979522705078	$C_{x}H_{y}O_{(0,1)}$	5
rh-3611-b	-390.41305863	-390.48291015625	$C_{x}H_{y}O_{(0,1)}$	5
cu-4a13-a	-252.25165758	-251.7647247314453	$C_{x}H_{y}O_{(0,1)}$	5
rh-3811-a	-397.43556095	-397.72076416015625	$C_{x}H_{y}O_{(0,1)}$	5
ru-3811-a	-486.81654934	-487.00067138671875	$C_{x}H_{y}O_{(0,1)}$	5
rh-3801-a	-391.18843818	-391.4261169433594	$C_{x}H_{y}O_{(0,1)}$	5
zn-2601-a	-94.55563483	-94.6210708618164	$C_{x}H_{y}O_{(0,1)}$	5
ir-4801-a	-474.54653649	-475.20928955078125	$C_{x}H_{y}O_{(0,1)}$	5
pt-4a02-a	-356.92565796	-356.5670166015625	$C_{x}H_{y}O_{(0,1)}$	5
cu-4803-a	-237.25477532	-237.12063598632812	$C_{x}H_{y}O_{(0,1)}$	5
rh-3813-a	-398.06878223	-398.19525146484375	$C_{x}H_{y}O_{(0,1)}$	5
co-4811-b	-400.94444251	-400.4817810058594	$C_{x}H_{y}O_{(0,1)}$	5
co-1211-a	-350.802764	-350.05670166015625	$C_{x}H_{y}O_{(0,1)}$	5
cu-2612-a	-218.80195975	-218.5130157470703	$C_{x}H_{y}O_{(0,1)}$	5
fe-2601-a	-421.8975267	-422.0511169433594	$C_{x}H_{y}O_{(0,1)}$	5
zn-2401-a	-86.03026434	-86.3272476196289	$C_{x}H_{y}O_{(0,1)}$	5
zn-2201-a	-76.93793739	-77.03429412841797	$C_{x}H_{y}O_{(0,1)}$	5
ni-4811-b	-324.25322942	-324.4430236816406	$C_{x}H_{y}O_{(0,1)}$	5
ni-4a13-a	-331.93206298	-332.0128479003906	$C_{x}H_{y}O_{(0,1)}$	5
pt-4a14-a	-363.82339831	-363.4473571777344	$C_{x}H_{y}O_{(0,1)}$	5
4a01	-73.77971421	-73.46489715576172	$C_{x}H_{y}O_{(0,1)}$	5
cd-1211-a	-58.33142464	-58.91386413574219	$C_{x}H_{y}O_{(0,1)}$	5
zn-4802-a	-119.60777402	-119.80390167236328	$C_{x}H_{y}O_{(0,1)}$	5
cd-4a01-a	-110.04361052	-110.65778350830078	$C_{x}H_{y}O_{(0,1)}$	5
4602	-56.43502736	-56.32639694213867	$C_{x}H_{y}O_{(0,1)}$	5
rh-4a02-a	-407.87566841	-407.9840087890625	$C_{x}H_{y}O_{(0,1)}$	5
co-4802-a	-394.02747378	-393.8146057128906	$C_{x}H_{y}O_{(0,1)}$	5
os-3813-a	-583.05343236	-584.155029296875	$C_{x}H_{y}O_{(0,1)}$	5
rh-4803-a	-400.30774513	-400.51861572265625	$C_{x}H_{y}O_{(0,1)}$	5
ag-4601-a	-182.3470172	-181.82850646972656	$C_{x}H_{y}O_{(0,1)}$	5
ir-3401-a	-450.74669144	-451.02880859375	$C_{x}H_{y}O_{(0,1)}$	5
ru-4a02-a	-497.12246173	-497.0395202636719	$C_{x}H_{y}O_{(0,1)}$	5
cu-4802-a	-237.3302167	-237.15652465820312	$C_{x}H_{y}O_{(0,1)}$	5
fe-3401-a	-424.27911206	-423.7433776855469	$C_{x}H_{y}O_{(0,1)}$	5
zn-4803-a	-119.59950938	-119.75308990478516	$C_{x}H_{y}O_{(0,1)}$	5
os-4802-a	-585.20307667	-586.4957885742188	$C_{x}H_{y}O_{(0,1)}$	5
ag-3811-a	-188.83004296	-188.27105712890625	$C_{x}H_{y}O_{(0,1)}$	5
os-2401-a	-551.89762373	-552.7189331054688	$C_{x}H_{y}O_{(0,1)}$	5
cd-2601-a	-76.73801	-77.50894165039062	$C_{x}H_{y}O_{(0,1)}$	5
fe-3813-a	-445.51068204	-445.4976806640625	$C_{x}H_{y}O_{(0,1)}$	5
fe-4802-a	-447.92476695	-448.1497497558594	$C_{x}H_{y}O_{(0,1)}$	5
os-2612-a	-566.34191861	-567.1984252929688	$C_{x}H_{y}O_{(0,1)}$	5
os-4601-a	-576.91302389	-577.5079956054688	$C_{x}H_{y}O_{(0,1)}$	5
pd-2601-a	-282.04106491	-282.0305480957031	$C_{x}H_{y}O_{(0,1)}$	5
cd-4802-a	-101.75937362	-102.64405059814453	$C_{x}H_{y}O_{(0,1)}$	5
ag-4602-a	-182.08825966	-181.41783142089844	$C_{x}H_{y}O_{(0,1)}$	5
cd-2611-a	-82.66351199	-83.55299377441406	$C_{x}H_{y}O_{(0,1)}$	5
cd-4602-a	-92.71599024	-93.39630126953125	$C_{x}H_{y}O_{(0,1)}$	5
co-2411-a	-367.74441951	-366.8056945800781	$C_{x}H_{y}O_{(0,1)}$	5
cu-3601-a	-220.62693187	-220.3652801513672	$C_{x}H_{y}O_{(0,1)}$	5
cd-2201-a	-59.12150467	-59.81753158569336	$C_{x}H_{y}O_{(0,1)}$	5
au-2601-a	-191.50429162	-191.60708618164062	$C_{x}H_{y}O_{(0,1)}$	5
co-4a02-a	-401.7676429	-401.0518493652344	$C_{x}H_{y}O_{(0,1)}$	5
cd-2401-a	-68.20311759	-69.15831756591797	$C_{x}H_{y}O_{(0,1)}$	5
ir-2612-a	-455.64230965	-456.3102722167969	$C_{x}H_{y}O_{(0,1)}$	5
ir-2611-a	-454.75023792	-455.72686767578125	$C_{x}H_{y}O_{(0,1)}$	5
co-2201-a	-353.57027442	-353.2705383300781	$C_{x}H_{y}O_{(0,1)}$	5
pt-4602-a	-341.86958516	-340.7406921386719	$C_{x}H_{y}O_{(0,1)}$	5
pd-4a13-a	-322.2941629	-321.86932373046875	$C_{x}H_{y}O_{(0,1)}$	5
zn-4804-a	-119.68513414	-119.73310852050781	$C_{x}H_{y}O_{(0,1)}$	5
pd-3813-a	-305.59718439	-305.290283203125	$C_{x}H_{y}O_{(0,1)}$	5
rh-4811-b	-407.06919293	-407.31494140625	$C_{x}H_{y}O_{(0,1)}$	5
cd-3813-a	-100.03358954	-100.74044036865234	$C_{x}H_{y}O_{(0,1)}$	5
fe-4a02-a	-455.267895	-455.3074951171875	$C_{x}H_{y}O_{(0,1)}$	5
co-4602-a	-386.89320336	-386.07672119140625	$C_{x}H_{y}O_{(0,1)}$	5
ir-1211-a	-431.1388517	-432.1018981933594	$C_{x}H_{y}O_{(0,1)}$	5
fe-3801-a	-438.58788024	-438.7159729003906	$C_{x}H_{y}O_{(0,1)}$	5
zn-3401-a	-93.99840433	-94.6361312866211	$C_{x}H_{y}O_{(0,1)}$	5
ag-4802-a	-191.1471767	-190.5985565185547	$C_{x}H_{y}O_{(0,1)}$	5
pd-4811-b	-314.52911667	-314.43475341796875	$C_{x}H_{y}O_{(0,1)}$	5
ni-3401-a	-293.52877908	-293.4347229003906	$C_{x}H_{y}O_{(0,1)}$	5
rh-4812-a	-406.72500856	-406.90625	$C_{x}H_{y}O_{(0,1)}$	5
zn-4812-a	-126.54116497	-126.6481704711914	$C_{x}H_{y}O_{(0,1)}$	5
cu-4811-a	-244.30353981	-244.0198211669922	$C_{x}H_{y}O_{(0,1)}$	5
rh-3611-a	-390.01969961	-390.3370666503906	$C_{x}H_{y}O_{(0,1)}$	5
au-4812-a	-223.48596717	-223.57833862304688	$C_{x}H_{y}O_{(0,1)}$	5
os-4811-a	-591.60499986	-592.927001953125	$C_{x}H_{y}O_{(0,1)}$	5
cu-4812-a	-244.18915775	-244.07766723632812	$C_{x}H_{y}O_{(0,1)}$	5
ag-4a11-a	-205.88006615	-205.01954650878906	$C_{x}H_{y}O_{(0,1)}$	5
pd-3611-a	-297.61468386	-297.4534912109375	$C_{x}H_{y}O_{(0,1)}$	5
pd-4a11-a	-322.04236339	-321.5852966308594	$C_{x}H_{y}O_{(0,1)}$	5
pt-4a11-a	-363.43958042	-363.10540771484375	$C_{x}H_{y}O_{(0,1)}$	5
cd-4a12-a	-116.6664384	-116.94256591796875	$C_{x}H_{y}O_{(0,1)}$	5
ru-4812-a	-496.10435577	-496.1309814453125	$C_{x}H_{y}O_{(0,1)}$	5
ag-3611-a	-181.55192446	-180.9002685546875	$C_{x}H_{y}O_{(0,1)}$	5
rh-4a11-a	-414.61954043	-414.4981689453125	$C_{x}H_{y}O_{(0,1)}$	5
zn-27N2-a	-106.55331586	-106.5616226196289	$C_{x}H_{y}N$	5
au-49N8-a	-228.52267319	-228.5647430419922	$C_{x}H_{y}N$	5
os-49Na-a	-597.38128977	-598.6824340820312	$C_{x}H_{y}N$	5
ag-49N1-a	-203.40230325	-202.60507202148438	$C_{x}H_{y}N$	5
ni-49N3-a	-329.31497181	-329.4518127441406	$C_{x}H_{y}N$	5
os-49N5-a	-597.31936982	-598.5302734375	$C_{x}H_{y}N$	5
pd-27N2-a	-294.53031525	-294.2284240722656	$C_{x}H_{y}N$	5
ru-49Na-a	-501.70589991	-501.7779541015625	$C_{x}H_{y}N$	5
os-4bN5-a	-605.31060303	-606.0033569335938	$C_{x}H_{y}N$	5
cd-27N1-a	-88.89474546	-89.56755828857422	$C_{x}H_{y}N$	5
co-13N1-a	-356.53851477	-355.74334716796875	$C_{x}H_{y}N$	5
zn-39N1-a	-123.48059418	-123.38675689697266	$C_{x}H_{y}N$	5
co-49N3-a	-405.93315234	-405.28289794921875	$C_{x}H_{y}N$	5
rh-4bN1-a	-420.69670391	-420.5368957519531	$C_{x}H_{y}N$	5
pt-37N4-a	-344.7929156	-344.29412841796875	$C_{x}H_{y}N$	5
cd-49N5-a	-113.85803047	-114.63442993164062	$C_{x}H_{y}N$	5
cu-27N2-a	-224.29855984	-223.956298828125	$C_{x}H_{y}N$	5
au-49N4-a	-228.64755959	-228.35818481445312	$C_{x}H_{y}N$	5
au-49N6-a	-228.82238404	-228.67063903808594	$C_{x}H_{y}N$	5
co-4bN3-a	-414.4465016	-413.5278625488281	$C_{x}H_{y}N$	5
zn-4bN3-a	-140.21193665	-139.97157287597656	$C_{x}H_{y}N$	5
rh-25N1-a	-379.49757524	-379.6310729980469	$C_{x}H_{y}N$	5
ag-4bN7-a	-211.07474292	-210.4259796142578	$C_{x}H_{y}N$	5
4bN4	-85.82663753	-85.51358795166016	$C_{x}H_{y}N$	5
ni-15N1-a	-287.7252285	-288.0713806152344	$C_{x}H_{y}N$	5
fe-4bN5-a	-467.4347482	-467.4730224609375	$C_{x}H_{y}N$	5
pd-49N3-a	-319.71776533	-319.3988342285156	$C_{x}H_{y}N$	5
au-4bN5-a	-236.83150979	-236.472412109375	$C_{x}H_{y}N$	5
os-39N2-a	-589.20212001	-589.87451171875	$C_{x}H_{y}N$	5
zn-37N4-a	-114.55513389	-114.8018569946289	$C_{x}H_{y}N$	5
au-15N1-a	-187.14455031	-187.1853790283203	$C_{x}H_{y}N$	5
cu-49N2-a	-249.80015953	-249.54226684570312	$C_{x}H_{y}N$	5
ni-37N3-a	-312.78300689	-312.8660888671875	$C_{x}H_{y}N$	5
ir-39N4-a	-477.80483751	-478.598388671875	$C_{x}H_{y}N$	5
rh-49N8-a	-412.07461983	-412.14398193359375	$C_{x}H_{y}N$	5
zn-4bN7-a	-139.60062878	-139.6810302734375	$C_{x}H_{y}N$	5
cu-25N1-a	-216.4945793	-216.28884887695312	$C_{x}H_{y}N$	5
ru-25N2-a	-468.15947703	-468.2150573730469	$C_{x}H_{y}N$	5
pt-49N4-a	-361.25604704	-360.63519287109375	$C_{x}H_{y}N$	5
os-37N1-a	-581.08640778	-581.7859497070312	$C_{x}H_{y}N$	5
fe-49N3-a	-459.46166376	-459.6309509277344	$C_{x}H_{y}N$	5
fe-49N4-a	-460.4834775	-460.2077331542969	$C_{x}H_{y}N$	5
ni-39N3-a	-320.72556783	-320.7933044433594	$C_{x}H_{y}N$	5
ir-49N7-a	-486.65271708	-487.2582092285156	$C_{x}H_{y}N$	5
rh-39N2-a	-404.06748635	-403.9309387207031	$C_{x}H_{y}N$	5
co-4bN6-a	-414.05214553	-413.2822570800781	$C_{x}H_{y}N$	5
pt-4bN4-a	-369.98082248	-369.10357666015625	$C_{x}H_{y}N$	5
zn-27N1-a	-106.83105733	-106.75078582763672	$C_{x}H_{y}N$	5
pt-4bN1-a	-369.85107056	-369.1711120605469	$C_{x}H_{y}N$	5
au-25N1-a	-195.6344687	-195.7016143798828	$C_{x}H_{y}N$	5
ni-4bN2-a	-337.83147317	-337.77557373046875	$C_{x}H_{y}N$	5
ir-49N1-a	-486.9750388	-487.5646667480469	$C_{x}H_{y}N$	5
zn-4bN5-a	-139.8375146	-139.57925415039062	$C_{x}H_{y}N$	5
ru-37N1-a	-485.28166979	-485.14227294921875	$C_{x}H_{y}N$	5
ni-4bN3-a	-337.83101816	-337.75091552734375	$C_{x}H_{y}N$	5
cu-49Na-a	-249.58939022	-249.251708984375	$C_{x}H_{y}N$	5
rh-49N4-a	-412.15926145	-412.0738830566406	$C_{x}H_{y}N$	5
ir-4bN4-a	-495.23183798	-495.5359802246094	$C_{x}H_{y}N$	5
cd-4bN1-a	-122.17943632	-122.7451171875	$C_{x}H_{y}N$	5
au-37N2-a	-211.96640181	-211.91334533691406	$C_{x}H_{y}N$	5
pt-49N7-a	-361.40274198	-360.8472595214844	$C_{x}H_{y}N$	5
ru-4bN4-a	-510.08171996	-509.725830078125	$C_{x}H_{y}N$	5
cd-49N4-a	-113.74775429	-114.25816345214844	$C_{x}H_{y}N$	5
ni-27N1-a	-304.42620103	-304.5233154296875	$C_{x}H_{y}N$	5
rh-4bN5-a	-420.23718363	-420.1394958496094	$C_{x}H_{y}N$	5
au-4bN1-a	-237.18300303	-236.86648559570312	$C_{x}H_{y}N$	5
ru-49N4-a	-501.36238432	-501.1309509277344	$C_{x}H_{y}N$	5
au-49N2-a	-228.96119369	-228.89254760742188	$C_{x}H_{y}N$	5
co-4bN1-a	-414.42517193	-413.6605224609375	$C_{x}H_{y}N$	5
co-49N6-a	-406.11902585	-405.4141845703125	$C_{x}H_{y}N$	5
ni-49N7-a	-329.3928238	-329.5552978515625	$C_{x}H_{y}N$	5
ni-4bN1-a	-337.78273685	-337.73370361328125	$C_{x}H_{y}N$	5
ag-15N1-a	-161.63348258	-161.06301879882812	$C_{x}H_{y}N$	5
cu-49N3-a	-249.43349977	-249.05226135253906	$C_{x}H_{y}N$	5
pd-49N7-a	-319.84574239	-319.4476623535156	$C_{x}H_{y}N$	5
cu-25N2-a	-216.07151832	-215.8936309814453	$C_{x}H_{y}N$	5
pd-4bN5-a	-327.80980073	-327.23272705078125	$C_{x}H_{y}N$	5
ag-39N2-a	-195.02674676	-194.16970825195312	$C_{x}H_{y}N$	5
rh-49N5-a	-412.30880115	-412.27789306640625	$C_{x}H_{y}N$	5
pt-39N3-a	-352.80344324	-352.205810546875	$C_{x}H_{y}N$	5
au-49Na-a	-228.8276427	-228.76467895507812	$C_{x}H_{y}N$	5
ir-37N2-a	-469.9948303	-470.5722961425781	$C_{x}H_{y}N$	5
ag-27N2-a	-178.02339647	-177.36549377441406	$C_{x}H_{y}N$	5
au-27N2-a	-203.55501266	-203.4700469970703	$C_{x}H_{y}N$	5
ag-4bN6-a	-211.33011396	-210.4575653076172	$C_{x}H_{y}N$	5
cd-37N1-a	-97.33057689	-98.1571273803711	$C_{x}H_{y}N$	5
ir-4bN3-a	-495.2348106	-495.5735168457031	$C_{x}H_{y}N$	5
pt-25N2-a	-327.96236977	-327.6639404296875	$C_{x}H_{y}N$	5
co-49N4-a	-405.87829465	-405.09405517578125	$C_{x}H_{y}N$	5
os-4bN1-a	-605.81119664	-606.6925659179688	$C_{x}H_{y}N$	5
cd-39N3-a	-105.26762197	-105.8808822631836	$C_{x}H_{y}N$	5
ru-4bN6-a	-509.63462392	-509.4127197265625	$C_{x}H_{y}N$	5
pt-37N3-a	-344.77974114	-344.2681579589844	$C_{x}H_{y}N$	5
co-27N2-a	-380.74688405	-380.05230712890625	$C_{x}H_{y}N$	5
co-37N1-a	-389.61862712	-388.8902893066406	$C_{x}H_{y}N$	5
ag-4bN4-a	-211.82058977	-210.7050018310547	$C_{x}H_{y}N$	5
fe-36S2-a	-436.83183782	-437.0675354003906	$C_{x}H_{y}S$	5
ir-38S1-a	-470.37436791	-471.1444396972656	$C_{x}H_{y}S$	5
cu-48S2-a	-242.42793436	-242.2691650390625	$C_{x}H_{y}S$	5
zn-24S1-a	-90.99335472	-91.2874755859375	$C_{x}H_{y}S$	5
ni-26S1-a	-296.31574913	-296.82421875	$C_{x}H_{y}S$	5
fe-24S1-a	-420.25829183	-420.4042053222656	$C_{x}H_{y}S$	5
au-14S1-a	-179.01390173	-179.4210662841797	$C_{x}H_{y}S$	5
rh-36S1-a	-389.3530982	-389.5470886230469	$C_{x}H_{y}S$	5
ag-4aS3-a	-203.49098333	-202.65402221679688	$C_{x}H_{y}S$	5
os-48S1-a	-591.21600303	-592.3510131835938	$C_{x}H_{y}S$	5
au-4aS6-a	-229.09858746	-228.91018676757812	$C_{x}H_{y}S$	5
ni-36S1-a	-306.26090545	-306.6180114746094	$C_{x}H_{y}S$	5
co-4aS6-a	-406.49821114	-405.889892578125	$C_{x}H_{y}S$	5
rh-48S3-a	-406.10710375	-406.0911865234375	$C_{x}H_{y}S$	5
ru-4aS1-a	-501.91402577	-501.81982421875	$C_{x}H_{y}S$	5
pd-36S2-a	-296.90008313	-296.46734619140625	$C_{x}H_{y}S$	5
os-36S1-a	-574.50160254	-575.8612060546875	$C_{x}H_{y}S$	5
co-26S1-a	-373.10349147	-372.6470642089844	$C_{x}H_{y}S$	5
os-38S3-a	-581.06566101	-581.9653930664062	$C_{x}H_{y}S$	5
fe-4aS2-a	-460.12077915	-460.07904052734375	$C_{x}H_{y}S$	5
os-26S2-a	-564.4238837	-565.4168090820312	$C_{x}H_{y}S$	5
rh-24S1-a	-372.81283451	-372.9945373535156	$C_{x}H_{y}S$	5
au-24S1-a	-188.02846685	-188.15145874023438	$C_{x}H_{y}S$	5
co-24S1-a	-366.37322737	-365.962890625	$C_{x}H_{y}S$	5
fe-36S1-a	-436.87193303	-436.91729736328125	$C_{x}H_{y}S$	5
zn-4aS1-a	-131.83014281	-131.91650390625	$C_{x}H_{y}S$	5
ni-4aS6-a	-329.75142802	-329.8616943359375	$C_{x}H_{y}S$	5
4aS3	-77.58598133	-77.40505981445312	$C_{x}H_{y}S$	5
zn-48S1-a	-124.1618776	-124.39096069335938	$C_{x}H_{y}S$	5
os-36S2-a	-574.60137773	-575.6982421875	$C_{x}H_{y}S$	5
co-4aS4-a	-406.36307603	-405.58197021484375	$C_{x}H_{y}S$	5
ni-4aS3-a	-329.68900544	-329.8663330078125	$C_{x}H_{y}S$	5
pt-36S2-a	-338.50814701	-337.8453063964844	$C_{x}H_{y}S$	5
24S1	-36.04580392	-36.1314582824707	$C_{x}H_{y}S$	5
zn-4aS2-a	-131.88732055	-131.92816162109375	$C_{x}H_{y}S$	5
os-4aS2-a	-597.6304138	-598.7402954101562	$C_{x}H_{y}S$	5
ir-4aS4-a	-487.05958121	-487.55010986328125	$C_{x}H_{y}S$	5
co-14S1-a	-356.37565948	-355.93572998046875	$C_{x}H_{y}S$	5
ru-48S3-a	-495.52395379	-495.0687255859375	$C_{x}H_{y}S$	5
ru-48S2-a	-495.41528581	-495.2817687988281	$C_{x}H_{y}S$	5
pd-24S1-a	-280.15605416	-279.9382019042969	$C_{x}H_{y}S$	5
fe-12S1-a	-403.578831	-403.7064208984375	$C_{x}H_{y}S$	5
cd-26S1-a	-80.62876583	-81.60562896728516	$C_{x}H_{y}S$	5
ru-38S2-a	-485.55028518	-485.4799499511719	$C_{x}H_{y}S$	5
cd-38S3-a	-97.34528062	-98.1331558227539	$C_{x}H_{y}S$	5
14S1	-27.67320668	-27.782312393188477	$C_{x}H_{y}S$	5
cd-36S2-a	-89.55629942	-90.45633697509766	$C_{x}H_{y}S$	5
co-36S2-a	-383.0784084	-382.55133056640625	$C_{x}H_{y}S$	5
fe-38S2-a	-443.49806217	-443.4949035644531	$C_{x}H_{y}S$	5
ag-4aS4-a	-203.52012658	-202.57406616210938	$C_{x}H_{y}S$	5
rh-4aS5-a	-412.68042963	-412.7751770019531	$C_{x}H_{y}S$	5
ag-36S1-a	-178.95368303	-178.34127807617188	$C_{x}H_{y}S$	5
ru-4aS3-a	-501.90151264	-501.6820068359375	$C_{x}H_{y}S$	5
zn-4aS5-a	-131.89673476	-131.95950317382812	$C_{x}H_{y}S$	5
ag-26S1-a	-170.12714556	-169.63946533203125	$C_{x}H_{y}S$	5
co-38S1-a	-389.61137769	-389.0558166503906	$C_{x}H_{y}S$	5
fe-4aS5-a	-460.17840698	-460.2442932128906	$C_{x}H_{y}S$	5
1231	-37.08540447	-37.17863082885742	$C_{x}H_{y}O_{(2,3)}$	5
4823	-79.3994218	-79.14767456054688	$C_{x}H_{y}O_{(2,3)}$	5
os-1221-a	-548.88787124	-550.0639038085938	$C_{x}H_{y}O_{(2,3)}$	5
ag-1221-a	-155.27593537	-154.89772033691406	$C_{x}H_{y}O_{(2,3)}$	5
3631	-70.04245097	-70.14669799804688	$C_{x}H_{y}O_{(2,3)}$	5
ir-1231-a	-445.7857881	-446.8612060546875	$C_{x}H_{y}O_{(2,3)}$	5
4826	-79.56987925	-79.46856689453125	$C_{x}H_{y}O_{(2,3)}$	5
pd-1221-a	-271.34825764	-271.443359375	$C_{x}H_{y}O_{(2,3)}$	5
ir-3621-a	-471.6649393	-472.7292175292969	$C_{x}H_{y}O_{(2,3)}$	5
zn-3622-a	-116.89364916	-116.837890625	$C_{x}H_{y}O_{(2,3)}$	5
os-4832-a	-605.94172058	-606.8235473632812	$C_{x}H_{y}O_{(2,3)}$	5
ir-3622-a	-471.28441126	-471.98309326171875	$C_{x}H_{y}O_{(2,3)}$	5
ag-4831-a	-212.37305241	-211.73753356933594	$C_{x}H_{y}O_{(2,3)}$	5
os-4826-a	-598.88790507	-599.6890869140625	$C_{x}H_{y}O_{(2,3)}$	5
co-4825-a	-407.87787525	-407.36285400390625	$C_{x}H_{y}O_{(2,3)}$	5
au-3621-a	-214.32587635	-214.46670532226562	$C_{x}H_{y}O_{(2,3)}$	5
fe-2422-a	-427.91695805	-427.8297424316406	$C_{x}H_{y}O_{(2,3)}$	5
pd-2421-a	-288.25654036	-288.2052307128906	$C_{x}H_{y}O_{(2,3)}$	5
pt-3622-a	-345.94111792	-345.66619873046875	$C_{x}H_{y}O_{(2,3)}$	5
ni-4823-a	-330.85416213	-331.0402526855469	$C_{x}H_{y}O_{(2,3)}$	5
os-4825-a	-599.04417514	-599.8373413085938	$C_{x}H_{y}O_{(2,3)}$	5
fe-4822-a	-461.53961302	-461.752197265625	$C_{x}H_{y}O_{(2,3)}$	5
cd-3631-a	-106.35380227	-107.31049346923828	$C_{x}H_{y}O_{(2,3)}$	5
co-4821-a	-407.95440095	-407.4517822265625	$C_{x}H_{y}O_{(2,3)}$	5
os-2431-a	-572.33578225	-573.5447387695312	$C_{x}H_{y}O_{(2,3)}$	5
ni-4826-a	-331.0781444	-331.26300048828125	$C_{x}H_{y}O_{(2,3)}$	5
ir-3623-a	-471.54678538	-472.33599853515625	$C_{x}H_{y}O_{(2,3)}$	5
rh-2422-a	-380.2116204	-380.3699035644531	$C_{x}H_{y}O_{(2,3)}$	5
ru-3622-a	-486.35458998	-486.22393798828125	$C_{x}H_{y}O_{(2,3)}$	5
ir-4823-a	-487.94656458	-488.56719970703125	$C_{x}H_{y}O_{(2,3)}$	5
rh-4824-a	-413.75178743	-413.76953125	$C_{x}H_{y}O_{(2,3)}$	5
cd-1231-a	-73.44008148	-74.46028137207031	$C_{x}H_{y}O_{(2,3)}$	5
co-3631-a	-398.28496999	-397.7945251464844	$C_{x}H_{y}O_{(2,3)}$	5
au-4823-a	-230.54061312	-230.3595428466797	$C_{x}H_{y}O_{(2,3)}$	5
au-1231-a	-188.17038152	-188.53530883789062	$C_{x}H_{y}O_{(2,3)}$	5
cd-4833-a	-122.51240009	-123.37999725341797	$C_{x}H_{y}O_{(2,3)}$	5
ru-4826-a	-503.26566921	-503.072509765625	$C_{x}H_{y}O_{(2,3)}$	5
pt-4833-a	-369.38353856	-369.35833740234375	$C_{x}H_{y}O_{(2,3)}$	5
ir-4826-a	-488.17738989	-488.8890686035156	$C_{x}H_{y}O_{(2,3)}$	5
ir-4831-a	-495.50194439	-496.35064697265625	$C_{x}H_{y}O_{(2,3)}$	5
ru-3631-a	-493.85280569	-494.0137634277344	$C_{x}H_{y}O_{(2,3)}$	5
rh-3623-a	-397.21898969	-397.41259765625	$C_{x}H_{y}O_{(2,3)}$	5
2431	-53.26551406	-53.448997497558594	$C_{x}H_{y}O_{(2,3)}$	5
zn-1221-a	-83.80026525	-84.01679992675781	$C_{x}H_{y}O_{(2,3)}$	5
zn-3623-a	-117.07648964	-117.2468032836914	$C_{x}H_{y}O_{(2,3)}$	5
au-4833-a	-237.32693117	-237.42642211914062	$C_{x}H_{y}O_{(2,3)}$	5
ir-4822-a	-488.33122242	-489.3453063964844	$C_{x}H_{y}O_{(2,3)}$	5
4822	-79.83383076	-79.91107940673828	$C_{x}H_{y}O_{(2,3)}$	5
cu-4821-a	-251.64030036	-251.49977111816406	$C_{x}H_{y}O_{(2,3)}$	5
co-2431-a	-381.29535237	-380.7672119140625	$C_{x}H_{y}O_{(2,3)}$	5
co-4833-a	-413.92340349	-414.058349609375	$C_{x}H_{y}O_{(2,3)}$	5
ru-2421-a	-470.21151095	-470.4710693359375	$C_{x}H_{y}O_{(2,3)}$	5
co-3621-a	-391.29649066	-390.8231506347656	$C_{x}H_{y}O_{(2,3)}$	5
pt-3621-a	-346.38858187	-346.3468322753906	$C_{x}H_{y}O_{(2,3)}$	5
pd-2431-a	-294.90504311	-295.0279235839844	$C_{x}H_{y}O_{(2,3)}$	5
fe-3622-a	-444.65823816	-444.93560791015625	$C_{x}H_{y}O_{(2,3)}$	5
os-4824-a	-598.69029748	-599.1878051757812	$C_{x}H_{y}O_{(2,3)}$	5
co-13Y1-a	-361.72737815	-361.2708740234375	Oximes	5
cd-37Y3-a	-103.19194355	-103.95642852783203	Oximes	5
au-49Y2-a	-234.49998304	-234.5711669921875	Oximes	5
ni-37Y2-a	-318.4563468	-319.1214599609375	Oximes	5
fe-25Y1-a	-432.14271585	-432.5768737792969	Oximes	5
ru-49Y5-a	-507.11785404	-507.4017639160156	Oximes	5
fe-49Y4-a	-465.44905218	-465.5893859863281	Oximes	5
pd-37Y2-a	-308.78874462	-308.67425537109375	Oximes	5
ir-49Y5-a	-492.05949757	-492.8614501953125	Oximes	5
rh-49Y6-a	-417.96212541	-418.1011047363281	Oximes	5
pd-37Y3-a	-308.85633831	-308.7801513671875	Oximes	5
pt-49Y5-a	-366.73295975	-366.5906677246094	Oximes	5
ag-49Y5-a	-209.12129653	-208.5118865966797	Oximes	5
cd-37Y2-a	-102.950565	-103.76577758789062	Oximes	5
cu-25Y1-a	-222.0670432	-222.13388061523438	Oximes	5
au-25Y1-a	-201.25332782	-201.51576232910156	Oximes	5
ir-37Y2-a	-475.63709643	-476.8895568847656	Oximes	5
pd-25Y1-a	-292.2983641	-292.2328186035156	Oximes	5
pt-49Y1-a	-367.26514633	-366.9490966796875	Oximes	5
fe-49Y5-a	-465.62650995	-465.8673400878906	Oximes	5
rh-37Y3-a	-401.35326418	-401.6714782714844	Oximes	5
pt-49Y2-a	-367.18907182	-366.8701171875	Oximes	5
os-25Y2-a	-569.86804826	-571.5582885742188	Oximes	5
pt-37Y1-a	-349.74760203	-349.9505615234375	Oximes	5
os-37Y2-a	-586.4518532	-588.4474487304688	Oximes	5
ir-13Y1-a	-442.34119988	-443.68914794921875	Oximes	5
ru-49Y1-a	-507.45596792	-507.66632080078125	Oximes	5
ir-25Y1-a	-459.21231083	-460.1724853515625	Oximes	5
ni-37Y3-a	-318.55704109	-319.2675476074219	Oximes	5
25Y1	-49.95497252	-50.07895278930664	Oximes	5
ru-25Y2-a	-474.28058972	-474.46282958984375	Oximes	5
au-49Y5-a	-234.58616277	-234.6987762451172	Oximes	5
au-37Y1-a	-217.68992892	-217.95945739746094	Oximes	5
os-49Y4-a	-603.20512137	-604.7867431640625	Oximes	5
co-25Y2-a	-378.68190415	-377.9619445800781	Oximes	5
ru-13Y1-a	-457.51749047	-457.88482666015625	Oximes	5
zn-37X3-a	-122.38132883	-123.15471649169922	Amides	8
cu-49X5-a	-256.74486391	-256.8418273925781	Amides	8
ru-49X4-a	-509.28147526	-510.0790100097656	Amides	8
au-49X3-a	-236.62310295	-236.7666778564453	Amides	8
rh-49X4-a	-419.88110469	-419.5835266113281	Amides	8
cu-49X6-a	-257.20447892	-256.9996337890625	Amides	8
ru-49X8-a	-508.73115944	-509.1706848144531	Amides	8
pt-49X7-a	-368.59841804	-367.8035888671875	Amides	8
au-49X4-a	-236.62125391	-236.73878479003906	Amides	8
25X1	-51.71780145	-51.55962371826172	Amides	8
co-49X5-a	-413.24207635	-413.9856872558594	Amides	8
pd-13X1-a	-277.04557202	-277.3838806152344	Amides	8
ir-49X3-a	-494.34828486	-495.1684875488281	Amides	8
cd-49X5-a	-121.20916227	-121.56106567382812	Amides	8
ir-25X2-a	-461.02823311	-461.84063720703125	Amides	8
zn-25X2-a	-106.42767476	-107.10870361328125	Amides	8
pt-49X8-a	-368.34192366	-367.56817626953125	Amides	8
pt-25X1-a	-335.05262436	-334.5127868652344	Amides	8
rh-37X1-a	-402.78805315	-402.50469970703125	Amides	8
cd-37X3-a	-104.54183378	-104.86151123046875	Amides	8
os-49X2-a	-604.50414574	-603.6351318359375	Amides	8
zn-49X6-a	-139.50585293	-140.04635620117188	Amides	8
pd-37X2-a	-310.74374419	-310.89404296875	Amides	8
ni-49X3-a	-337.16619261	-337.3636779785156	Amides	8
cd-49X8-a	-121.32780727	-121.52474975585938	Amides	8
cd-49X4-a	-121.80839105	-122.04425811767578	Amides	8
ag-49X2-a	-210.77528753	-211.3085479736328	Amides	8
49X1	-85.09142633	-84.90666198730469	Amides	8
49X2	-84.97580513	-84.82583618164062	Amides	8
ir-37X1-a	-477.12106559	-477.9518737792969	Amides	8
pd-25X1-a	-293.55165929	-293.7590637207031	Amides	8
ag-49X1-a	-210.8357968	-211.35043334960938	Amides	8
os-37X2-a	-588.39247139	-587.5965576171875	Amides	8
zn-49X5-a	-139.06280902	-139.857421875	Amides	8
pt-49X2-a	-368.46769806	-367.8832702636719	Amides	8
ag-49X5-a	-210.5542852	-211.0921630859375	Amides	8
rh-49X2-a	-419.4817202	-419.1542663574219	Amides	8
au-37X3-a	-219.34107005	-219.51327514648438	Amides	8
cd-49X6-a	-121.64722131	-121.78089141845703	Amides	8
co-25X2-a	-380.53751476	-380.7879333496094	Amides	8
co-49X4-a	-413.77392216	-414.3922119140625	Amides	8
rh-49X3-a	-419.99283159	-419.4828186035156	Amides	8
37X4	-68.52948564	-68.16439056396484	Amides	8
ag-49X7-a	-210.94807899	-211.2714385986328	Amides	8
pd-49X7-a	-327.10645944	-327.01177978515625	Amides	8
cd-38Z1-a	-109.83174858	-110.36375427246094	Amidines	8
co-26Z4-a	-384.85172361	-385.78082275390625	Amidines	8
[truncated: 11,020 more rows]
