# Supplementary material for: Fast evaluation of the adsorption energy of organic molecules on metals via graph neural networks
Source: Nat Comput Sci. 2023 May 1;3(5):433–42. doi: 10.1038/s43588-023-00437-y (PMC10766545; doi:10.1038/s43588-023-00437-y)
Supplement: Supplementary file 13 — Source data for Supplementary Figs. 23 and 24. csv files compressed as .zip. [file 43588_2023_437_MOESM13_ESM.zip › SIfigures/benchmark_results/lmdb_cross_cofe/dpp/SEM.csv]

family	aerr
$C_{x}H_{y}O_{(0,1)}$	0.023374814020803887
$C_{x}H_{y}O_{(2,3)}$	0.021818903874453153
$C_{x}H_{y}N$	0.019569625490957355
$C_{x}H_{y}S$	0.01993700390591748
Amidines	0.018702383662602105
Amides	0.023064110875082526
Oximes	0.022046841038966616
Carbamates	0.019941385868485047
Aromatics	0.02193203554225638
