# Supplementary material for: Fast evaluation of the adsorption energy of organic molecules on metals via graph neural networks
Source: Nat Comput Sci. 2023 May 1;3(5):433–42. doi: 10.1038/s43588-023-00437-y (PMC10766545; doi:10.1038/s43588-023-00437-y)
Supplement: Supplementary file 13 — Source data for Supplementary Figs. 23 and 24. csv files compressed as .zip. [file 43588_2023_437_MOESM13_ESM.zip › SIfigures/benchmark_results/lmdb_cross_cofe/painn/ERROR.csv]

family	aerr
$C_{x}H_{y}O_{(0,1)}$	0.2402644686709478
$C_{x}H_{y}O_{(2,3)}$	0.13146429513861724
$C_{x}H_{y}N$	0.1206736852264711
$C_{x}H_{y}S$	0.17307124769340212
Amidines	0.15392563332292525
Amides	0.1262791536095015
Oximes	0.20846051212741504
Carbamates	0.12837708808973544
Aromatics	0.2955196726909346
