# Supplementary material for: Fast evaluation of the adsorption energy of organic molecules on metals via graph neural networks
Source: Nat Comput Sci. 2023 May 1;3(5):433–42. doi: 10.1038/s43588-023-00437-y (PMC10766545; doi:10.1038/s43588-023-00437-y)
Supplement: Supplementary file 13 — Source data for Supplementary Figs. 23 and 24. csv files compressed as .zip. [file 43588_2023_437_MOESM13_ESM.zip › SIfigures/benchmark_results/lmdb_cross_cofe/painn/SEM.csv]

family	aerr
$C_{x}H_{y}O_{(0,1)}$	0.005856292878726175
$C_{x}H_{y}O_{(2,3)}$	0.004547837726448016
$C_{x}H_{y}N$	0.0025361059016239724
$C_{x}H_{y}S$	0.0053484293728607996
Amidines	0.0028663237556300495
Amides	0.0038109118051562166
Oximes	0.006709353545859967
Carbamates	0.004132949915133835
Aromatics	0.00953608328288261
