# Supplementary material for: Fast evaluation of the adsorption energy of organic molecules on metals via graph neural networks
Source: Nat Comput Sci. 2023 May 1;3(5):433–42. doi: 10.1038/s43588-023-00437-y (PMC10766545; doi:10.1038/s43588-023-00437-y)
Supplement: Supplementary file 13 — Source data for Supplementary Figs. 23 and 24. csv files compressed as .zip. [file 43588_2023_437_MOESM13_ESM.zip › SIfigures/benchmark_results/lmdb_cross_cofe/painn/boxplot.csv]

ni-49X4-a	-337.08550313	-337.2066345214844	Amides	13
ag-37X2-a	-194.523487	-194.39894104003906	Amides	13
ni-49X7-a	-336.6811624	-336.7006530761719	Amides	13
ru-37X4-a	-492.1762553	-492.35955810546875	Amides	13
zn-49X8-a	-139.17561016	-139.2953338623047	Amides	13
pt-37X4-a	-351.90638246	-351.973388671875	Amides	13
co-37X3-a	-396.50202307	-396.2173156738281	Amides	13
ir-37X3-a	-476.92939824	-477.0066223144531	Amides	13
zn-49X7-a	-139.43539755	-139.5455322265625	Amides	13
cd-25X1-a	-88.04063138	-88.2496337890625	Amides	13
cd-37X4-a	-104.93772062	-105.04662322998047	Amides	13
fe-49X7-a	-467.44896051	-467.6079406738281	Amides	13
cd-49X3-a	-121.79116661	-121.89981079101562	Amides	13
pd-37X4-a	-310.41260573	-310.46942138671875	Amides	13
rh-37X4-a	-402.86917812	-403.1685791015625	Amides	13
ir-37X4-a	-477.2144483	-477.3447265625	Amides	13
ni-49X2-a	-336.6776251	-336.7601318359375	Amides	13
zn-13X1-a	-89.41645921	-89.46617126464844	Amides	13
fe-37X3-a	-450.16201495	-449.7671813964844	Amides	13
pt-37X2-a	-352.25764785	-352.2291259765625	Amides	13
pd-49X3-a	-327.45415545	-327.3841552734375	Amides	13
au-37X1-a	-219.54071756	-219.6212615966797	Amides	13
ru-37X3-a	-491.99556788	-492.15411376953125	Amides	13
ni-49X6-a	-336.96804442	-336.8782653808594	Amides	13
cu-49X1-a	-257.02953926	-256.7622375488281	Amides	13
ir-49X2-a	-493.81530238	-493.9266357421875	Amides	13
ru-37X2-a	-492.69010209	-492.6308898925781	Amides	13
co-37X1-a	-396.70027451	-396.7319641113281	Amides	13
ni-49X8-a	-336.54464294	-336.4761962890625	Amides	13
ni-37X4-a	-319.98392426	-319.9262390136719	Amides	13
zn-37X4-a	-122.7820339	-122.86876678466797	Amides	13
pt-49X5-a	-368.25459211	-368.2543640136719	Amides	13
ir-49X1-a	-493.87057964	-494.04034423828125	Amides	13
co-49X6-a	-413.63236743	-413.36407470703125	Amides	13
ni-13X1-a	-286.7352421	-286.9730224609375	Amides	13
rh-49X5-a	-419.20803115	-419.4825439453125	Amides	13
ag-49X6-a	-211.00914942	-211.018798828125	Amides	13
ag-25X1-a	-177.38788953	-177.3933563232422	Amides	13
os-49X3-a	-605.08721928	-604.7411499023438	Amides	13
fe-49X6-a	-467.48538661	-467.1854553222656	Amides	13
cu-37X3-a	-240.08821375	-240.0531463623047	Amides	13
ru-49X7-a	-508.85335271	-508.9176940917969	Amides	13
pd-49X1-a	-327.06173896	-326.98583984375	Amides	13
49X8	-84.60803269	-84.80752563476562	Amides	13
cu-49X2-a	-256.97127768	-256.7082214355469	Amides	13
fe-4aZ4-a	-473.13451611	-473.3944091796875	Amidines	13
ni-4aZe-a	-341.95764787	-341.84521484375	Amidines	13
rh-4aZ3-a	-425.40809377	-425.3744201660156	Amidines	13
os-4aZb-a	-610.44046381	-610.3433837890625	Amidines	13
pt-4aZ3-a	-374.55384567	-374.2291564941406	Amidines	13
os-4aZ3-a	-610.71224962	-610.5303344726562	Amidines	13
ag-38Z6-a	-199.19728753	-199.32354736328125	Amidines	13
cd-4aZg-a	-126.19203318	-126.31880187988281	Amidines	13
pt-4aZh-a	-373.22073616	-373.59326171875	Amidines	13
fe-4aZk-a	-472.62689243	-472.39874267578125	Amidines	13
au-4aZe-a	-241.26951536	-241.39547729492188	Amidines	13
zn-38Z8-a	-127.70026986	-127.39224243164062	Amidines	13
pd-26Z1-a	-299.24386001	-299.132080078125	Amidines	13
zn-26Z4-a	-110.97318529	-110.84119415283203	Amidines	13
cu-4aZ8-a	-262.15377082	-261.9555969238281	Amidines	13
ni-4aZb-a	-342.12693643	-342.2078857421875	Amidines	13
os-38Z2-a	-593.97742636	-593.9615478515625	Amidines	13
fe-4aZ3-a	-472.7927899	-473.5639343261719	Amidines	13
ru-38Z2-a	-498.16640849	-498.0083923339844	Amidines	13
38Z7	-72.8732225	-72.82604217529297	Amidines	13
38Z2	-73.51030823	-73.40950775146484	Amidines	13
os-4aZa-a	-609.88627312	-609.863037109375	Amidines	13
au-4aZ9-a	-241.3313102	-241.13282775878906	Amidines	13
au-4aZn-a	-241.18646056	-241.30772399902344	Amidines	13
rh-38Z4-a	-408.5270105	-408.18310546875	Amidines	13
rh-4aZj-a	-424.86740107	-424.8870544433594	Amidines	13
pd-38Z9-a	-315.36984199	-315.3896484375	Amidines	13
co-4aZ1-a	-419.01509665	-418.7863464355469	Amidines	13
pt-38Z9-a	-356.94053401	-356.9437561035156	Amidines	13
ag-26Z4-a	-182.443405	-182.45767211914062	Amidines	13
au-38Z4-a	-223.30488622	-224.67117309570312	Amidines	13
ru-4aZe-a	-514.18429563	-513.9158325195312	Amidines	13
pd-4aZb-a	-332.43146545	-332.3902587890625	Amidines	13
pt-4aZ7-a	-373.62785256	-373.62139892578125	Amidines	13
fe-4aZl-a	-471.99558568	-471.6673278808594	Amidines	13
pd-14Z1-a	-282.49080338	-282.8600158691406	Amidines	13
fe-26Z4-a	-439.03286504	-438.9377746582031	Amidines	13
co-38Z4-a	-401.84073281	-401.3981018066406	Amidines	13
zn-4aZ7-a	-144.08255383	-144.02159118652344	Amidines	13
pt-38Z1-a	-357.37043919	-357.0623779296875	Amidines	13
cd-4aZf-a	-126.52685421	-126.4920425415039	Amidines	13
cd-4aZo-a	-126.20998594	-126.19741821289062	Amidines	13
ir-4aZe-a	-499.29995187	-499.2997131347656	Amidines	13
cu-38Z8-a	-245.51178857	-245.27227783203125	Amidines	13
rh-4aZn-a	-424.68528842	-424.7390441894531	Amidines	13
au-38Z7-a	-224.40333449	-224.36984252929688	Amidines	13
ru-38Z6-a	-497.48263151	-497.7944641113281	Amidines	13
cu-4aZ6-a	-261.83963501	-261.7760314941406	Amidines	13
ni-4aZ7-a	-341.66359425	-341.908447265625	Amidines	13
os-4aZ8-a	-609.94987424	-610.1177978515625	Amidines	13
pd-4aZf-a	-332.44893633	-332.3818054199219	Amidines	13
cd-4aZk-a	-126.12548653	-125.9415054321289	Amidines	13
rh-4aZ8-a	-424.70232266	-424.89093017578125	Amidines	13
co-38Z7-a	-401.74675608	-401.54046630859375	Amidines	13
cu-38Za-a	-245.11649367	-245.17074584960938	Amidines	13
ru-38Z7-a	-497.27766776	-497.182373046875	Amidines	13
pt-4aZ6-a	-373.62385784	-373.60784912109375	Amidines	13
pd-4aZn-a	-332.29047586	-332.4150085449219	Amidines	13
ag-4aZa-a	-215.88191473	-215.96949768066406	Amidines	13
ir-4aZo-a	-499.18815779	-499.108154296875	Amidines	13
ni-38Z7-a	-325.02533369	-325.08795166015625	Amidines	13
ni-4aZ3-a	-342.45124969	-342.5338439941406	Amidines	13
os-4aZ9-a	-610.03125751	-609.9990844726562	Amidines	13
os-4aZ5-a	-610.34975415	-610.8712768554688	Amidines	13
ru-4aZi-a	-513.90660555	-513.7756958007812	Amidines	13
pt-4aZ8-a	-373.37065097	-373.8853454589844	Amidines	13
fe-4aZi-a	-472.53837837	-472.44573974609375	Amidines	13
14Z1	-40.17277264	-40.10008239746094	Amidines	13
ir-4aZn-a	-499.19081292	-499.2723388671875	Amidines	13
ru-4aZ3-a	-514.84596245	-514.488525390625	Amidines	13
cd-38Z9-a	-109.39209937	-109.54466247558594	Amidines	13
au-4aZ5-a	-241.47160587	-241.46124267578125	Amidines	13
ir-4aZ8-a	-498.91979776	-498.7230224609375	Amidines	13
cu-26Z2-a	-229.40069058	-229.28860473632812	Amidines	13
ru-38Z1-a	-498.10334213	-498.2172546386719	Amidines	13
fe-4aZd-a	-472.10709233	-472.2823181152344	Amidines	13
cu-4aZe-a	-262.11239155	-262.0502624511719	Amidines	13
rh-26Z1-a	-391.77601461	-391.6728210449219	Amidines	13
co-4aZ6-a	-418.31513271	-418.6351013183594	Amidines	13
ru-38Z4-a	-498.06846253	-497.8780212402344	Amidines	13
ir-4aZi-a	-499.07157411	-499.0041198730469	Amidines	13
rh-4aZb-a	-425.04924953	-425.1499938964844	Amidines	13
pt-4aZl-a	-373.26062099	-373.3556213378906	Amidines	13
pd-4aZ4-a	-332.9126694	-332.9381408691406	Amidines	13
ir-4aZa-a	-499.2178529	-499.1100158691406	Amidines	13
os-26Z1-a	-576.94281748	-576.8060302734375	Amidines	13
ru-4aZm-a	-513.52712083	-513.6344604492188	Amidines	13
pd-4aZi-a	-332.09022451	-332.2731018066406	Amidines	13
38Za	-72.81191912	-72.8241958618164	Amidines	13
co-38Z9-a	-401.85358889	-401.97259521484375	Amidines	13
ir-26Z1-a	-466.2647723	-466.0826416015625	Amidines	13
ni-4aZ6-a	-341.63437494	-341.7341003417969	Amidines	13
rh-4aZi-a	-424.59203151	-424.54766845703125	Amidines	13
zn-4aZi-a	-144.04554151	-144.00750732421875	Amidines	13
pt-4aZk-a	-373.14790354	-373.7619934082031	Amidines	13
pt-4aZ2-a	-374.30226787	-373.989990234375	Amidines	13
cd-4aZb-a	-126.47150866	-127.04421997070312	Amidines	13
ru-4aZ6-a	-513.86692223	-513.6834106445312	Amidines	13
cu-38Z5-a	-245.59147066	-245.66806030273438	Amidines	13
au-4aZ6-a	-241.13317293	-241.0888671875	Amidines	13
os-4aZh-a	-609.76951222	-609.4050903320312	Amidines	13
au-4aZm-a	-240.59091232	-240.68736267089844	Amidines	13
au-4aZo-a	-241.19611831	-241.16653442382812	Amidines	13
co-14Z1-a	-369.1513741	-368.92901611328125	Amidines	13
co-4aZ9-a	-419.00458125	-419.0743103027344	Amidines	13
fe-26Z1-a	-439.44189845	-438.5683288574219	Amidines	13
au-4aZa-a	-241.38497134	-241.50497436523438	Amidines	13
au-4aZl-a	-240.63517684	-240.5395050048828	Amidines	13
fe-38Z2-a	-456.48443687	-456.04437255859375	Amidines	13
4aZ5	-89.92729302	-89.81804656982422	Amidines	13
cu-14Z1-a	-212.5660915	-212.35427856445312	Amidines	13
zn-38Z7-a	-127.36164778	-127.33467102050781	Amidines	13
au-26Z3-a	-207.7643298	-207.7747802734375	Amidines	13
cd-4aZ5-a	-126.49456104	-126.50214385986328	Amidines	13
os-38Za-a	-592.98754995	-593.0059814453125	Amidines	13
rh-26Z3-a	-391.4149775	-391.5278625488281	Amidines	13
cu-4aZ1-a	-262.44839648	-262.2690734863281	Amidines	13
os-8a03-b	-630.22559558	-630.8336181640625	Aromatics	13
pd-6611-a	-326.14924381	-325.8807067871094	Aromatics	13
pt-6611-b	-367.509385	-367.0628662109375	Aromatics	13
4411	-56.55543939	-56.60844039916992	Aromatics	13
cu-66S1-a	-252.15386386	-252.022705078125	Aromatics	13
ni-8a01-b	-362.25403517	-361.9625549316406	Aromatics	13
os-8a01-a	-630.23380991	-628.7628784179688	Aromatics	13
ru-55N1-a	-496.50922561	-498.1174011230469	Aromatics	13
ni-5601-a	-318.86713266	-318.61181640625	Aromatics	13
pd-7801-b	-336.17106119	-336.1666259765625	Aromatics	13
ag-5601-b	-191.96687706	-192.02227783203125	Aromatics	13
ru-4411-b	-480.93790038	-481.2265930175781	Aromatics	13
7801	-92.87076709	-92.95289611816406	Aromatics	13
rh-8a01-a	-445.47632648	-445.6562194824219	Aromatics	13
co-6601-b	-405.513126	-405.5066833496094	Aromatics	13
os-44S1-a	-575.25707353	-574.1849975585938	Aromatics	13
ni-67N1-b	-341.10869254	-340.9346618652344	Aromatics	13
co-66S1-a	-409.75970714	-409.8727111816406	Aromatics	13
cd-7801-b	-129.22698694	-129.2175750732422	Aromatics	13
zn-6601-b	-130.31113937	-130.08348083496094	Aromatics	13
rh-45N1-a	-397.66184423	-396.7067565917969	Aromatics	13
ir-44S1-a	-464.55854246	-464.24462890625	Aromatics	13
rh-5601-a	-402.01766056	-401.1553955078125	Aromatics	13
cd-8a01-a	-145.96855798	-146.08572387695312	Aromatics	13
co-6611-b	-412.14168226	-412.0845031738281	Aromatics	13
cd-8a03-a	-146.00309401	-146.0038604736328	Aromatics	13
ir-8a01-a	-519.53471288	-519.2562255859375	Aromatics	13
zn-8a03-b	-163.89516842	-163.47039794921875	Aromatics	13
cu-5601-a	-238.31035053	-238.12242126464844	Aromatics	13
fe-7801-b	-476.04874663	-476.1030578613281	Aromatics	13
co-8a01-a	-438.76183795	-438.64324951171875	Aromatics	13
pd-66S1-a	-323.42729692	-323.1356506347656	Aromatics	13
au-55N1-b	-222.50499586	-222.60284423828125	Aromatics	13
cd-55N1-a	-107.72688736	-107.4988021850586	Aromatics	13
zn-7801-b	-147.08427455	-146.91665649414062	Aromatics	13
fe-8a02-b	-492.79746936	-492.4816589355469	Aromatics	13
cu-66S1-b	-252.1591199	-252.17648315429688	Aromatics	13
cu-44S1-b	-226.23871447	-226.50936889648438	Aromatics	13
au-45N1-b	-213.74123772	-213.34091186523438	Aromatics	13
ni-6611-b	-335.5171514	-335.5426025390625	Aromatics	13
ni-44S1-b	-307.13167689	-307.7191162109375	Aromatics	13
os-66S1-a	-601.16765891	-600.792236328125	Aromatics	13
ni-45N1-a	-314.55536778	-314.34710693359375	Aromatics	13
ni-4411-a	-308.61081842	-308.3857116699219	Aromatics	13
6601	-76.15708337	-76.20651245117188	Aromatics	13
ru-6601-a	-499.28022755	-501.3202209472656	Aromatics	13
pd-6601-b	-318.9583434	-318.7453308105469	Aromatics	13
ir-44S1-b	-464.16864646	-464.2023010253906	Aromatics	13
rh-4411-b	-391.81544956	-392.09521484375	Aromatics	13
rh-7801-b	-428.7559595	-428.6058349609375	Aromatics	13
rh-6611-a	-418.73893728	-418.25970458984375	Aromatics	13
rh-66S1-b	-416.37678014	-416.4231872558594	Aromatics	13
rh-8a03-a	-445.39206717	-445.253173828125	Aromatics	13
cd-67N1-b	-124.80691474	-124.46775817871094	Aromatics	13
zn-55N1-a	-125.70980275	-125.52410888671875	Aromatics	13
ru-6601-b	-501.11833883	-500.9930725097656	Aromatics	13
8a01	-109.57925815	-109.6326675415039	Aromatics	13
fe-6601-a	-459.22579235	-459.30755615234375	Aromatics	13
ag-55N1-b	-197.01947174	-197.0266876220703	Aromatics	13
os-4411-b	-576.75954715	-577.5588989257812	Aromatics	13
cu-5601-b	-238.29804122	-238.2195281982422	Aromatics	13
ru-8a02-a	-534.73619991	-534.3660278320312	Aromatics	13
ru-8a01-a	-534.71689077	-535.2676391601562	Aromatics	13
cd-45N1-a	-98.77765829	-98.72950744628906	Aromatics	13
co-6611-a	-412.13159841	-412.01190185546875	Aromatics	13
ir-6601-a	-484.57959219	-484.6539306640625	Aromatics	13
rh-6601-b	-411.4788497	-412.2630310058594	Aromatics	13
zn-8a02-a	-163.85398836	-163.49842834472656	Aromatics	13
cu-44S1-a	-226.23739033	-226.37486267089844	Aromatics	13
ag-7801-a	-218.63806241	-218.75668334960938	Aromatics	13
co-8a01-b	-438.90602942	-439.0646667480469	Aromatics	13
cd-5601-a	-102.54017536	-102.80400085449219	Aromatics	13
rh-6601-a	-410.72478577	-412.656494140625	Aromatics	13
os-6611-b	-603.45880795	-603.0211181640625	Aromatics	13
ir-8a02-a	-519.61870263	-519.4419555664062	Aromatics	13
ni-86S1-a	-351.62762728	-352.1264343261719	Aromatics	13
zn-87N2-a	-160.32407143	-160.44851684570312	Aromatics	13
os-a801-a	-641.65400395	-641.1378173828125	Aromatics	13
ag-a801-a	-245.79540582	-245.53224182128906	Aromatics	13
cd-8612-a	-136.3545163	-136.54833984375	Aromatics	13
ru-86S2-a	-524.2567484	-524.5191650390625	Aromatics	13
fe-8612-a	-483.90533899	-483.7809753417969	Aromatics	13
ir-97N1-a	-525.99672497	-526.2780151367188	Aromatics	13
fe-86S2-a	-482.18227536	-481.7514343261719	Aromatics	13
ni-8612-a	-353.29317126	-353.773681640625	Aromatics	13
au-86S2-a	-249.21891356	-249.38311767578125	Aromatics	13
au-8611-a	-251.81495805	-251.61720275878906	Aromatics	13
co-9802-a	-440.22351746	-440.30364990234375	Aromatics	13
cd-9801-a	-146.82770182	-146.56813049316406	Aromatics	13
cd-87N1-a	-142.76675071	-142.4363250732422	Aromatics	13
ag-8611-a	-226.3000087	-226.0933837890625	Aromatics	13
ag-87N2-a	-231.91508439	-231.95413208007812	Aromatics	13
co-86S1-a	-428.15612751	-429.28472900390625	Aromatics	13
fe-9801-a	-494.21537827	-493.4824523925781	Aromatics	13
87N1	-106.28688003	-106.14286804199219	Aromatics	13
cu-8612-a	-271.97308725	-272.4244384765625	Aromatics	13
cd-97N1-a	-151.58356381	-151.52427673339844	Aromatics	13
zn-86S2-a	-152.12498996	-152.22314453125	Aromatics	13
ir-87N2-a	-516.73635482	-516.9788818359375	Aromatics	13
pt-a801-a	-405.15146069	-404.8209228515625	Aromatics	13
ag-8612-a	-225.79689194	-225.8699188232422	Aromatics	13
ir-86S2-a	-509.30996418	-509.5141906738281	Aromatics	13
ag-97N1-a	-241.00108513	-240.62661743164062	Aromatics	13
ru-a801-a	-546.24896532	-546.5658569335938	Aromatics	13
pt-86S2-a	-383.5709098	-383.3253173828125	Aromatics	13
ni-87N1-a	-359.15158835	-359.2065124511719	Aromatics	13
ni-9801-a	-363.60544329	-363.7669677734375	Aromatics	13
ir-9802-a	-521.07531149	-521.1751708984375	Aromatics	13
ru-25_2-a	-482.64558793	-482.70880126953125	Carbamates	13
au-49_4-a	-243.39148039	-243.6072235107422	Carbamates	13
ir-37_4-a	-483.93734453	-484.0886535644531	Carbamates	13
fe-37_1-a	-457.78299876	-457.7207336425781	Carbamates	13
rh-37_2-a	-409.96803824	-409.8905334472656	Carbamates	13
cd-37_4-a	-111.51028401	-111.47468566894531	Carbamates	13
os-49_6-a	-611.23427681	-611.3447265625	Carbamates	13
au-49_7-a	-243.14245324	-242.91795349121094	Carbamates	13
rh-49_1-a	-426.92385271	-426.5024108886719	Carbamates	13
pd-37_2-a	-317.45950561	-317.29901123046875	Carbamates	13
cd-49_6-a	-128.20913578	-128.5497283935547	Carbamates	13
ir-49_1-a	-501.26890282	-500.98138427734375	Carbamates	13
os-13_1-a	-561.83860434	-562.0645751953125	Carbamates	13
ru-13_1-a	-466.19203949	-466.4598693847656	Carbamates	13
pt-49_2-a	-375.66620224	-375.655029296875	Carbamates	13
fe-49_2-a	-474.43054249	-475.0298767089844	Carbamates	13
pd-37_4-a	-317.08572128	-317.0760192871094	Carbamates	13
cu-49_2-a	-264.07808347	-264.2792053222656	Carbamates	13
49_8	-91.51000813	-91.58446502685547	Carbamates	13
cu-49_8-a	-263.41372133	-263.56756591796875	Carbamates	13
ru-49_3-a	-516.16932327	-515.9512329101562	Carbamates	13
rh-49_6-a	-426.21064315	-426.1771545410156	Carbamates	13
rh-25_2-a	-393.17578541	-393.2439270019531	Carbamates	13
os-49_1-a	-611.98591216	-611.3141479492188	Carbamates	13
pt-49_1-a	-375.53582596	-375.3913269042969	Carbamates	13
cd-49_7-a	-128.28316115	-128.20455932617188	Carbamates	13
ni-49_3-a	-343.95878461	-343.9427490234375	Carbamates	13
pd-49_3-a	-334.25569644	-334.378173828125	Carbamates	13
cu-25_1-a	-230.60385851	-230.64385986328125	Carbamates	13
ru-49_1-a	-516.33151169	-515.90283203125	Carbamates	13
au-49_5-a	-243.06248551	-243.2686004638672	Carbamates	13
ru-49_6-a	-515.5460752	-515.5695190429688	Carbamates	13
zn-49_2-a	-146.38328061	-146.3210906982422	Carbamates	13
co-49_8-a	-419.78464718	-419.871826171875	Carbamates	13
cu-37_4-a	-246.99802609	-246.9564208984375	Carbamates	13
cu-37_2-a	-247.49016956	-247.6708526611328	Carbamates	13
au-37_3-a	-226.34982664	-226.5099639892578	Carbamates	13
zn-49_6-a	-146.06199846	-145.78794860839844	Carbamates	13
pd-37_1-a	-317.39117127	-317.3661804199219	Carbamates	13
zn-13_1-a	-96.610402	-96.59956359863281	Carbamates	13
pd-49_6-a	-333.77166618	-333.948486328125	Carbamates	13
ag-37_3-a	-200.91631293	-200.81703186035156	Carbamates	13
ag-37_1-a	-201.22144554	-201.1964111328125	Carbamates	13
zn-37_2-a	-129.78258023	-129.7661590576172	Carbamates	13
zn-49_7-a	-146.13962412	-145.95724487304688	Carbamates	13
rh-2401-a	-366.94977467	-366.9663391113281	$C_{x}H_{y}O_{(0,1)}$	13
zn-4a01-a	-127.87861022	-127.51506805419922	$C_{x}H_{y}O_{(0,1)}$	13
rh-2411-a	-373.74737514	-373.5070495605469	$C_{x}H_{y}O_{(0,1)}$	13
ag-4a13-a	-206.0831989	-206.21823120117188	$C_{x}H_{y}O_{(0,1)}$	13
os-3811-a	-582.46050448	-582.5123901367188	$C_{x}H_{y}O_{(0,1)}$	13
os-4811-b	-592.12040011	-591.9984741210938	$C_{x}H_{y}O_{(0,1)}$	13
2601	-40.56967816	-40.46475601196289	$C_{x}H_{y}O_{(0,1)}$	13
cd-4804-a	-101.84330042	-101.38412475585938	$C_{x}H_{y}O_{(0,1)}$	13
ru-4801-a	-489.7850411	-489.8832092285156	$C_{x}H_{y}O_{(0,1)}$	13
zn-2411-a	-93.19531669	-93.19901275634766	$C_{x}H_{y}O_{(0,1)}$	13
os-4a01-a	-592.74649475	-593.051025390625	$C_{x}H_{y}O_{(0,1)}$	13
ni-3601-a	-300.78520274	-300.7431335449219	$C_{x}H_{y}O_{(0,1)}$	13
ag-3611-b	-181.67425882	-181.67904663085938	$C_{x}H_{y}O_{(0,1)}$	13
rh-3401-a	-376.27316044	-375.7684631347656	$C_{x}H_{y}O_{(0,1)}$	13
cd-4a13-a	-116.62635977	-116.8203353881836	$C_{x}H_{y}O_{(0,1)}$	13
cu-4811-b	-244.51307724	-244.5311737060547	$C_{x}H_{y}O_{(0,1)}$	13
ir-3813-a	-472.38160609	-472.17572021484375	$C_{x}H_{y}O_{(0,1)}$	13
ni-4802-a	-317.32237153	-317.43975830078125	$C_{x}H_{y}O_{(0,1)}$	13
os-4804-a	-585.5032258	-585.9454345703125	$C_{x}H_{y}O_{(0,1)}$	13
ag-3801-a	-182.69886289	-182.8186492919922	$C_{x}H_{y}O_{(0,1)}$	13
co-2401-a	-360.81277451	-360.94659423828125	$C_{x}H_{y}O_{(0,1)}$	13
zn-3812-a	-117.70502089	-117.7510986328125	$C_{x}H_{y}O_{(0,1)}$	13
ru-4601-a	-482.39382521	-479.8083801269531	$C_{x}H_{y}O_{(0,1)}$	13
cd-2612-a	-83.25577389	-83.16251373291016	$C_{x}H_{y}O_{(0,1)}$	13
ru-3611-b	-479.81830808	-479.9201354980469	$C_{x}H_{y}O_{(0,1)}$	13
ru-2201-a	-449.18172158	-449.9723815917969	$C_{x}H_{y}O_{(0,1)}$	13
fe-4a01-a	-455.26128536	-455.2510681152344	$C_{x}H_{y}O_{(0,1)}$	13
fe-2201-a	-407.59873091	-407.166015625	$C_{x}H_{y}O_{(0,1)}$	13
4a02	-73.84250815	-73.6795883178711	$C_{x}H_{y}O_{(0,1)}$	13
ir-4803-a	-474.61409376	-474.6305847167969	$C_{x}H_{y}O_{(0,1)}$	13
rh-2201-a	-359.41344598	-359.1645202636719	$C_{x}H_{y}O_{(0,1)}$	13
zn-4601-a	-110.83908002	-110.82243347167969	$C_{x}H_{y}O_{(0,1)}$	13
fe-4811-b	-454.66225096	-454.69207763671875	$C_{x}H_{y}O_{(0,1)}$	13
au-4801-a	-216.48595331	-216.78172302246094	$C_{x}H_{y}O_{(0,1)}$	13
ni-2401-a	-284.00000523	-284.1829528808594	$C_{x}H_{y}O_{(0,1)}$	13
pd-4602-a	-300.15194466	-299.9928283691406	$C_{x}H_{y}O_{(0,1)}$	13
ir-4a13-a	-488.80415179	-489.2403259277344	$C_{x}H_{y}O_{(0,1)}$	13
cu-4804-a	-237.39455229	-237.24842834472656	$C_{x}H_{y}O_{(0,1)}$	13
ag-2201-a	-148.46323091	-148.5384521484375	$C_{x}H_{y}O_{(0,1)}$	13
cd-3811-a	-99.50086501	-99.3525161743164	$C_{x}H_{y}O_{(0,1)}$	13
4802	-65.4493179	-65.24844360351562	$C_{x}H_{y}O_{(0,1)}$	13
cd-3812-a	-99.86220278	-100.22425079345703	$C_{x}H_{y}O_{(0,1)}$	13
rh-4601-a	-391.7177757	-392.0621337890625	$C_{x}H_{y}O_{(0,1)}$	13
pd-4804-a	-307.90664557	-307.94049072265625	$C_{x}H_{y}O_{(0,1)}$	13
4601	-56.70514354	-56.7955322265625	$C_{x}H_{y}O_{(0,1)}$	13
fe-2611-a	-427.88637681	-428.20233154296875	$C_{x}H_{y}O_{(0,1)}$	13
rh-4801-a	-400.2509099	-400.3804016113281	$C_{x}H_{y}O_{(0,1)}$	13
pt-4802-a	-349.38307334	-349.28521728515625	$C_{x}H_{y}O_{(0,1)}$	13
ru-4811-b	-496.47886452	-496.45367431640625	$C_{x}H_{y}O_{(0,1)}$	13
pt-3811-a	-346.43063116	-346.68804931640625	$C_{x}H_{y}O_{(0,1)}$	13
au-4a14-a	-231.61457768	-231.7176513671875	$C_{x}H_{y}O_{(0,1)}$	13
cd-4a02-a	-110.06232762	-110.0670166015625	$C_{x}H_{y}O_{(0,1)}$	13
cd-4811-b	-108.92223601	-108.5257568359375	$C_{x}H_{y}O_{(0,1)}$	13
pt-4a13-a	-363.75662527	-363.62078857421875	$C_{x}H_{y}O_{(0,1)}$	13
fe-3601-a	-431.26470655	-431.37255859375	$C_{x}H_{y}O_{(0,1)}$	13
cu-3801-a	-228.79890222	-228.95758056640625	$C_{x}H_{y}O_{(0,1)}$	13
cu-3811-a	-234.94738656	-235.162841796875	$C_{x}H_{y}O_{(0,1)}$	13
ni-3801-a	-308.36855826	-308.647216796875	$C_{x}H_{y}O_{(0,1)}$	13
zn-1211-a	-76.14029013	-76.286376953125	$C_{x}H_{y}O_{(0,1)}$	13
ru-2401-a	-456.26608882	-456.58563232421875	$C_{x}H_{y}O_{(0,1)}$	13
au-4602-a	-207.57399755	-207.89410400390625	$C_{x}H_{y}O_{(0,1)}$	13
os-3801-a	-576.09248705	-576.3868408203125	$C_{x}H_{y}O_{(0,1)}$	13
ag-4a01-a	-199.37146072	-199.24925231933594	$C_{x}H_{y}O_{(0,1)}$	13
os-4a14-a	-599.83422107	-599.8966674804688	$C_{x}H_{y}O_{(0,1)}$	13
os-4803-a	-585.2054113	-585.0255126953125	$C_{x}H_{y}O_{(0,1)}$	13
rh-4a14-a	-414.82917268	-414.974853515625	$C_{x}H_{y}O_{(0,1)}$	13
ir-3611-b	-464.72626389	-464.7283630371094	$C_{x}H_{y}O_{(0,1)}$	13
ru-4a13-a	-504.08620396	-504.418212890625	$C_{x}H_{y}O_{(0,1)}$	13
ni-4801-a	-317.4335564	-317.4613037109375	$C_{x}H_{y}O_{(0,1)}$	13
os-3601-a	-568.74732164	-568.8164672851562	$C_{x}H_{y}O_{(0,1)}$	13
ag-2411-a	-164.6736734	-164.4882354736328	$C_{x}H_{y}O_{(0,1)}$	13
os-3611-b	-575.45527804	-575.34814453125	$C_{x}H_{y}O_{(0,1)}$	13
4801	-65.34196715	-65.35460662841797	$C_{x}H_{y}O_{(0,1)}$	13
pt-1211-a	-305.59490967	-305.2891845703125	$C_{x}H_{y}O_{(0,1)}$	13
cu-2611-a	-218.0685216	-218.39370727539062	$C_{x}H_{y}O_{(0,1)}$	13
ag-4812-a	-198.0353887	-197.85499572753906	$C_{x}H_{y}O_{(0,1)}$	13
cd-3611-a	-92.29791967	-92.20246887207031	$C_{x}H_{y}O_{(0,1)}$	13
co-4a11-a	-408.47725929	-408.2711486816406	$C_{x}H_{y}O_{(0,1)}$	13
pt-4811-a	-355.76236649	-355.710693359375	$C_{x}H_{y}O_{(0,1)}$	13
os-4a12-a	-599.7535595	-599.6748657226562	$C_{x}H_{y}O_{(0,1)}$	13
zn-4a11-a	-134.33360598	-134.10813903808594	$C_{x}H_{y}O_{(0,1)}$	13
ru-4a12-a	-504.10976477	-504.2137451171875	$C_{x}H_{y}O_{(0,1)}$	13
ru-4811-a	-495.96316841	-496.41839599609375	$C_{x}H_{y}O_{(0,1)}$	13
ir-4a11-a	-488.95834004	-488.614990234375	$C_{x}H_{y}O_{(0,1)}$	13
ir-4811-a	-481.00456977	-480.9356384277344	$C_{x}H_{y}O_{(0,1)}$	13
au-4a12-a	-231.53272376	-231.5099639892578	$C_{x}H_{y}O_{(0,1)}$	13
pd-4811-a	-314.28564722	-314.4796447753906	$C_{x}H_{y}O_{(0,1)}$	13
rh-4a12-a	-414.76868984	-414.5216979980469	$C_{x}H_{y}O_{(0,1)}$	13
ni-4a11-a	-331.79406085	-331.4370422363281	$C_{x}H_{y}O_{(0,1)}$	13
zn-4811-a	-126.72131061	-126.65657043457031	$C_{x}H_{y}O_{(0,1)}$	13
ru-49N2-a	-501.9319076	-501.6385192871094	$C_{x}H_{y}N$	13
au-25N2-a	-195.26871594	-195.0122528076172	$C_{x}H_{y}N$	13
ru-25N1-a	-468.98742442	-469.1091003417969	$C_{x}H_{y}N$	13
cd-39N4-a	-105.06962076	-105.00628662109375	$C_{x}H_{y}N$	13
ir-4bN2-a	-495.2459913	-495.0140686035156	$C_{x}H_{y}N$	13
25N1	-44.30698715	-44.27796173095703	$C_{x}H_{y}N$	13
co-37N4-a	-389.48393817	-389.5235595703125	$C_{x}H_{y}N$	13
pd-4bN7-a	-327.56080612	-327.7146301269531	$C_{x}H_{y}N$	13
ru-15N1-a	-460.00853746	-460.1883544921875	$C_{x}H_{y}N$	13
ni-4bN6-a	-337.41815081	-337.5279846191406	$C_{x}H_{y}N$	13
zn-37N5-a	-115.54653591	-115.5226058959961	$C_{x}H_{y}N$	13
ru-13N1-a	-452.25163965	-452.20941162109375	$C_{x}H_{y}N$	13
cd-4bN6-a	-121.91426971	-121.97870635986328	$C_{x}H_{y}N$	13
au-37N3-a	-212.11092107	-211.74034118652344	$C_{x}H_{y}N$	13
ni-49N2-a	-329.67528503	-329.64080810546875	$C_{x}H_{y}N$	13
ir-49N2-a	-487.08418898	-487.0500183105469	$C_{x}H_{y}N$	13
au-4bN2-a	-237.25385518	-237.42491149902344	$C_{x}H_{y}N$	13
co-49N7-a	-406.06647921	-406.0594482421875	$C_{x}H_{y}N$	13
ag-49N9-a	-203.71874073	-203.68275451660156	$C_{x}H_{y}N$	13
ir-49Na-a	-486.66785731	-486.65966796875	$C_{x}H_{y}N$	13
cd-49N7-a	-113.86685935	-113.92033386230469	$C_{x}H_{y}N$	13
co-15N1-a	-364.36659829	-364.4451599121094	$C_{x}H_{y}N$	13
os-37N4-a	-581.27050271	-581.04736328125	$C_{x}H_{y}N$	13
os-37N3-a	-580.68870919	-580.5293579101562	$C_{x}H_{y}N$	13
27N2	-52.0603479	-52.1339111328125	$C_{x}H_{y}N$	13
fe-4bN3-a	-467.96724513	-468.1697082519531	$C_{x}H_{y}N$	13
os-13N1-a	-547.79918833	-548.4300537109375	$C_{x}H_{y}N$	13
ru-4bN1-a	-510.00095463	-509.8782043457031	$C_{x}H_{y}N$	13
pd-13N1-a	-269.84969462	-269.9822692871094	$C_{x}H_{y}N$	13
pd-4bN1-a	-328.21913056	-328.2437744140625	$C_{x}H_{y}N$	13
rh-37N3-a	-395.58179055	-395.49676513671875	$C_{x}H_{y}N$	13
pt-49N3-a	-361.34269097	-361.2656555175781	$C_{x}H_{y}N$	13
fe-25N2-a	-426.07461932	-426.29705810546875	$C_{x}H_{y}N$	13
ag-49N2-a	-203.47088495	-203.32252502441406	$C_{x}H_{y}N$	13
ni-39N1-a	-321.09850907	-321.11151123046875	$C_{x}H_{y}N$	13
ru-49N5-a	-501.64371553	-501.6629638671875	$C_{x}H_{y}N$	13
co-49N5-a	-406.08642345	-406.2598571777344	$C_{x}H_{y}N$	13
au-49N5-a	-228.74369447	-228.48394775390625	$C_{x}H_{y}N$	13
fe-49N2-a	-460.52854543	-460.2207946777344	$C_{x}H_{y}N$	13
os-39N1-a	-589.15015135	-589.1264038085938	$C_{x}H_{y}N$	13
pd-25N1-a	-286.71149432	-286.7995910644531	$C_{x}H_{y}N$	13
ni-37N2-a	-312.6362985	-312.6605224609375	$C_{x}H_{y}N$	13
ir-49N5-a	-486.64149874	-486.7596435546875	$C_{x}H_{y}N$	13
ni-49Na-a	-329.44980484	-329.4892883300781	$C_{x}H_{y}N$	13
co-4bN5-a	-413.97121653	-414.1552734375	$C_{x}H_{y}N$	13
pd-49N2-a	-320.01788994	-319.9623718261719	$C_{x}H_{y}N$	13
cd-25N1-a	-79.96008304	-80.56884002685547	$C_{x}H_{y}N$	13
au-37N5-a	-212.55263818	-212.46844482421875	$C_{x}H_{y}N$	13
39N2	-69.10261853	-69.19601440429688	$C_{x}H_{y}N$	13
49Na	-77.48977885	-77.41663360595703	$C_{x}H_{y}N$	13
ag-27N1-a	-178.33785384	-178.4180908203125	$C_{x}H_{y}N$	13
os-49N8-a	-597.16170075	-597.1643676757812	$C_{x}H_{y}N$	13
os-49N1-a	-597.62759841	-597.832763671875	$C_{x}H_{y}N$	13
au-27N1-a	-203.86240578	-203.89955139160156	$C_{x}H_{y}N$	13
4bN7	-85.16960424	-85.33429718017578	$C_{x}H_{y}N$	13
cd-49N9-a	-114.230066	-114.03256225585938	$C_{x}H_{y}N$	13
ag-4bN5-a	-211.29535361	-211.35018920898438	$C_{x}H_{y}N$	13
ru-39N1-a	-493.34639912	-493.4021911621094	$C_{x}H_{y}N$	13
4bN3	-85.71219543	-85.77460479736328	$C_{x}H_{y}N$	13
co-49N1-a	-406.5652668	-405.89892578125	$C_{x}H_{y}N$	13
co-25N2-a	-372.57829537	-372.7225646972656	$C_{x}H_{y}N$	13
au-4bN6-a	-236.86972252	-236.93191528320312	$C_{x}H_{y}N$	13
fe-25N1-a	-427.20584877	-427.0265808105469	$C_{x}H_{y}N$	13
ru-4bN2-a	-510.06681813	-510.03662109375	$C_{x}H_{y}N$	13
fe-39N2-a	-451.29367873	-451.1702880859375	$C_{x}H_{y}N$	13
os-4bN7-a	-604.98545487	-605.0994262695312	$C_{x}H_{y}N$	13
pt-39N1-a	-353.17554016	-353.05023193359375	$C_{x}H_{y}N$	13
rh-39N1-a	-404.02006146	-404.0312194824219	$C_{x}H_{y}N$	13
ru-37N4-a	-485.40655442	-485.2586975097656	$C_{x}H_{y}N$	13
cu-39N4-a	-240.69834745	-240.56146240234375	$C_{x}H_{y}N$	13
cd-37N3-a	-97.23520366	-97.2502670288086	$C_{x}H_{y}N$	13
ir-39N3-a	-478.09472504	-478.116943359375	$C_{x}H_{y}N$	13
ni-49N4-a	-329.24783739	-329.2735900878906	$C_{x}H_{y}N$	13
fe-49N6-a	-459.33211605	-459.41339111328125	$C_{x}H_{y}N$	13
ir-15N1-a	-445.15017543	-445.0253601074219	$C_{x}H_{y}N$	13
pt-49N9-a	-361.98605005	-361.9779052734375	$C_{x}H_{y}N$	13
4bN6	-85.33333069	-85.42533111572266	$C_{x}H_{y}N$	13
pd-25N2-a	-286.31018952	-286.3260498046875	$C_{x}H_{y}N$	13
ir-37N3-a	-470.05600785	-469.6849670410156	$C_{x}H_{y}N$	13
co-49Na-a	-406.20087784	-406.3336486816406	$C_{x}H_{y}N$	13
ru-49N3-a	-501.52039224	-501.64837646484375	$C_{x}H_{y}N$	13
cd-4bN5-a	-121.92564358	-121.9574966430664	$C_{x}H_{y}N$	13
ir-49N9-a	-487.31447757	-487.4114685058594	$C_{x}H_{y}N$	13
co-4bN2-a	-414.4608937	-414.2524719238281	$C_{x}H_{y}N$	13
pt-27N2-a	-336.18891257	-336.14801025390625	$C_{x}H_{y}N$	13
zn-4bN6-a	-139.86077744	-139.8719940185547	$C_{x}H_{y}N$	13
ru-37N5-a	-485.55552469	-485.3420104980469	$C_{x}H_{y}N$	13
fe-49N7-a	-460.1313725	-459.38616943359375	$C_{x}H_{y}N$	13
cd-39N1-a	-105.53414136	-105.74696350097656	$C_{x}H_{y}N$	13
co-37N2-a	-389.67993601	-389.8953552246094	$C_{x}H_{y}N$	13
49N9	-77.77524938	-77.73338317871094	$C_{x}H_{y}N$	13
ag-37N4-a	-186.58043168	-186.26036071777344	$C_{x}H_{y}N$	13
39N4	-68.52906405	-68.73503112792969	$C_{x}H_{y}N$	13
ru-4bN5-a	-509.52771503	-509.706787109375	$C_{x}H_{y}N$	13
cu-39N2-a	-241.32483998	-241.11318969726562	$C_{x}H_{y}N$	13
au-49N9-a	-229.21700996	-229.0940704345703	$C_{x}H_{y}N$	13
ag-4aS5-a	-203.46320329	-203.82579040527344	$C_{x}H_{y}S$	13
ru-4aS6-a	-501.99098262	-502.17889404296875	$C_{x}H_{y}S$	13
pd-38S3-a	-303.58573571	-303.5190734863281	$C_{x}H_{y}S$	13
os-38S1-a	-580.97528852	-581.038330078125	$C_{x}H_{y}S$	13
ir-38S3-a	-470.45619158	-470.3164978027344	$C_{x}H_{y}S$	13
pd-36S1-a	-296.69577778	-296.59686279296875	$C_{x}H_{y}S$	13
38S1	-60.92238156	-60.938812255859375	$C_{x}H_{y}S$	13
cd-48S3-a	-106.16926156	-106.35658264160156	$C_{x}H_{y}S$	13
38S2	-60.9787702	-60.99397277832031	$C_{x}H_{y}S$	13
zn-38S2-a	-115.18517939	-115.14830017089844	$C_{x}H_{y}S$	13
rh-38S1-a	-395.97890326	-395.96759033203125	$C_{x}H_{y}S$	13
ru-4aS4-a	-501.93788571	-501.86053466796875	$C_{x}H_{y}S$	13
fe-4aS6-a	-460.12319868	-460.1419677734375	$C_{x}H_{y}S$	13
zn-36S1-a	-107.52640317	-107.32754516601562	$C_{x}H_{y}S$	13
ni-4aS5-a	-329.69757293	-329.4744567871094	$C_{x}H_{y}S$	13
12S1	-19.12496053	-19.798847198486328	$C_{x}H_{y}S$	13
ru-12S1-a	-445.39306261	-444.9864501953125	$C_{x}H_{y}S$	13
cu-36S2-a	-225.86007611	-225.76206970214844	$C_{x}H_{y}S$	13
36S1	-52.66295032	-52.72495651245117	$C_{x}H_{y}S$	13
pd-26S2-a	-286.91021896	-286.83660888671875	$C_{x}H_{y}S$	13
zn-48S2-a	-124.19439787	-124.15980529785156	$C_{x}H_{y}S$	13
ir-38S2-a	-470.31605643	-470.1212463378906	$C_{x}H_{y}S$	13
os-48S2-a	-591.16976767	-591.5147094726562	$C_{x}H_{y}S$	13
os-24S1-a	-557.87199845	-558.3145141601562	$C_{x}H_{y}S$	13
pt-4aS6-a	-361.91259796	-361.82830810546875	$C_{x}H_{y}S$	13
ag-4aS2-a	-203.51828407	-203.56626892089844	$C_{x}H_{y}S$	13
ru-26S1-a	-468.55315469	-468.5910949707031	$C_{x}H_{y}S$	13
4aS2	-77.5875646	-77.55166625976562	$C_{x}H_{y}S$	13
zn-4aS3-a	-131.85940307	-131.73385620117188	$C_{x}H_{y}S$	13
fe-4aS4-a	-459.94818601	-460.58551025390625	$C_{x}H_{y}S$	13
ag-26S2-a	-170.19498785	-169.97496032714844	$C_{x}H_{y}S$	13
fe-48S2-a	-453.51610717	-453.74224853515625	$C_{x}H_{y}S$	13
au-4aS2-a	-229.07634475	-229.25396728515625	$C_{x}H_{y}S$	13
ag-48S1-a	-195.60280126	-195.55404663085938	$C_{x}H_{y}S$	13
cu-4aS6-a	-249.80902197	-249.67100524902344	$C_{x}H_{y}S$	13
ir-12S1-a	-430.48120483	-430.0376281738281	$C_{x}H_{y}S$	13
pt-4aS5-a	-361.84856903	-362.0610656738281	$C_{x}H_{y}S$	13
au-26S2-a	-195.76894924	-195.42796325683594	$C_{x}H_{y}S$	13
au-12S1-a	-171.33167193	-171.3565673828125	$C_{x}H_{y}S$	13
pd-38S1-a	-303.51090652	-303.594970703125	$C_{x}H_{y}S$	13
pd-4aS3-a	-320.20583767	-320.2037353515625	$C_{x}H_{y}S$	13
au-4aS1-a	-229.02769167	-228.98936462402344	$C_{x}H_{y}S$	13
fe-4aS3-a	-460.12346169	-460.0009765625	$C_{x}H_{y}S$	13
rh-48S1-a	-406.0280492	-406.0873107910156	$C_{x}H_{y}S$	13
pd-38S2-a	-303.60563327	-303.59063720703125	$C_{x}H_{y}S$	13
zn-26S1-a	-98.49477625	-98.59071350097656	$C_{x}H_{y}S$	13
ir-48S2-a	-480.41118541	-480.4611511230469	$C_{x}H_{y}S$	13
zn-12S1-a	-74.3463476	-74.02660369873047	$C_{x}H_{y}S$	13
pd-48S2-a	-313.36840363	-313.29345703125	$C_{x}H_{y}S$	13
ir-24S1-a	-447.2117959	-447.1018371582031	$C_{x}H_{y}S$	13
pt-26S1-a	-328.42023019	-328.479248046875	$C_{x}H_{y}S$	13
ir-14S1-a	-437.02640418	-436.9403381347656	$C_{x}H_{y}S$	13
ag-14S1-a	-153.47910049	-153.77598571777344	$C_{x}H_{y}S$	13
ru-4aS5-a	-501.90312158	-502.1101989746094	$C_{x}H_{y}S$	13
pt-38S2-a	-345.01068045	-345.630615234375	$C_{x}H_{y}S$	13
au-4aS5-a	-229.05215539	-229.333251953125	$C_{x}H_{y}S$	13
ir-26S2-a	-453.83598446	-453.5951232910156	$C_{x}H_{y}S$	13
ni-4831-a	-338.37730356	-338.3672790527344	$C_{x}H_{y}O_{(2,3)}$	13
cu-4825-a	-251.51097318	-251.6072998046875	$C_{x}H_{y}O_{(2,3)}$	13
co-3623-a	-391.13012517	-390.9497375488281	$C_{x}H_{y}O_{(2,3)}$	13
4821	-79.81797513	-79.74668884277344	$C_{x}H_{y}O_{(2,3)}$	13
ru-4822-a	-503.52733333	-503.25250244140625	$C_{x}H_{y}O_{(2,3)}$	13
ir-4832-a	-495.27232082	-495.34979248046875	$C_{x}H_{y}O_{(2,3)}$	13
co-4822-a	-407.94586146	-407.91143798828125	$C_{x}H_{y}O_{(2,3)}$	13
ni-1221-a	-281.04489787	-281.0838623046875	$C_{x}H_{y}O_{(2,3)}$	13
ag-3632-a	-195.09971318	-195.04498291015625	$C_{x}H_{y}O_{(2,3)}$	13
co-4824-a	-407.60307262	-407.7584228515625	$C_{x}H_{y}O_{(2,3)}$	13
ag-4823-a	-205.05173687	-204.9389190673828	$C_{x}H_{y}O_{(2,3)}$	13
rh-4825-a	-413.96860224	-413.9037170410156	$C_{x}H_{y}O_{(2,3)}$	13
pd-4823-a	-321.20792495	-321.2804870605469	$C_{x}H_{y}O_{(2,3)}$	13
cu-3631-a	-241.89763722	-241.99708557128906	$C_{x}H_{y}O_{(2,3)}$	13
ni-3631-a	-321.63933398	-321.7262268066406	$C_{x}H_{y}O_{(2,3)}$	13
zn-1231-a	-91.29219134	-91.29898071289062	$C_{x}H_{y}O_{(2,3)}$	13
ru-1231-a	-460.89031888	-461.2499084472656	$C_{x}H_{y}O_{(2,3)}$	13
zn-4826-a	-133.73663674	-133.62342834472656	$C_{x}H_{y}O_{(2,3)}$	13
pd-1231-a	-278.92750955	-279.0738220214844	$C_{x}H_{y}O_{(2,3)}$	13
cd-3623-a	-99.25332438	-99.39392852783203	$C_{x}H_{y}O_{(2,3)}$	13
au-4822-a	-230.91444799	-230.9926300048828	$C_{x}H_{y}O_{(2,3)}$	13
rh-4833-a	-420.33945436	-420.2570495605469	$C_{x}H_{y}O_{(2,3)}$	13
ni-4824-a	-330.95521567	-331.19842529296875	$C_{x}H_{y}O_{(2,3)}$	13
os-3621-a	-582.45339647	-582.6751098632812	$C_{x}H_{y}O_{(2,3)}$	13
ag-3621-a	-188.86974164	-188.79234313964844	$C_{x}H_{y}O_{(2,3)}$	13
ag-3631-a	-195.70862314	-195.65521240234375	$C_{x}H_{y}O_{(2,3)}$	13
au-3623-a	-214.0255964	-214.09677124023438	$C_{x}H_{y}O_{(2,3)}$	13
cu-4826-a	-251.41318751	-251.29640197753906	$C_{x}H_{y}O_{(2,3)}$	13
fe-4825-a	-461.46041713	-461.3362121582031	$C_{x}H_{y}O_{(2,3)}$	13
pt-1221-a	-312.82491663	-312.69195556640625	$C_{x}H_{y}O_{(2,3)}$	13
cd-4831-a	-123.00966065	-122.80975341796875	$C_{x}H_{y}O_{(2,3)}$	13
zn-2422-a	-100.11824996	-100.07008361816406	$C_{x}H_{y}O_{(2,3)}$	13
cd-4824-a	-115.86089923	-115.88395690917969	$C_{x}H_{y}O_{(2,3)}$	13
ir-2421-a	-454.9919211	-454.9481506347656	$C_{x}H_{y}O_{(2,3)}$	13
ru-2431-a	-476.75068429	-477.0613708496094	$C_{x}H_{y}O_{(2,3)}$	13
2422	-46.08698547	-46.010765075683594	$C_{x}H_{y}O_{(2,3)}$	13
ru-4825-a	-503.3484054	-503.3788146972656	$C_{x}H_{y}O_{(2,3)}$	13
zn-4833-a	-140.35491658	-140.40928649902344	$C_{x}H_{y}O_{(2,3)}$	13
rh-4822-a	-414.04948516	-414.1587219238281	$C_{x}H_{y}O_{(2,3)}$	13
os-2421-a	-565.81678467	-565.8723754882812	$C_{x}H_{y}O_{(2,3)}$	13
zn-4832-a	-140.90950325	-141.0876007080078	$C_{x}H_{y}O_{(2,3)}$	13
zn-4824-a	-133.68964341	-133.62567138671875	$C_{x}H_{y}O_{(2,3)}$	13
fe-3632-a	-451.15171784	-450.9902038574219	$C_{x}H_{y}O_{(2,3)}$	13
ni-3621-a	-314.57995625	-314.5531005859375	$C_{x}H_{y}O_{(2,3)}$	13
ni-3622-a	-314.16954258	-314.20428466796875	$C_{x}H_{y}O_{(2,3)}$	13
os-3622-a	-581.96075574	-581.7726440429688	$C_{x}H_{y}O_{(2,3)}$	13
cu-1221-a	-201.41126116	-201.36453247070312	$C_{x}H_{y}O_{(2,3)}$	13
fe-2421-a	-428.19723477	-428.2886962890625	$C_{x}H_{y}O_{(2,3)}$	13
fe-4826-a	-461.06493147	-461.5843200683594	$C_{x}H_{y}O_{(2,3)}$	13
au-4832-a	-237.86939993	-237.82086181640625	$C_{x}H_{y}O_{(2,3)}$	13
2421	-46.59744285	-46.700050354003906	$C_{x}H_{y}O_{(2,3)}$	13
au-1221-a	-180.71411559	-180.50509643554688	$C_{x}H_{y}O_{(2,3)}$	13
4832	-86.75339357	-86.77252197265625	$C_{x}H_{y}O_{(2,3)}$	13
cd-2421-a	-82.87562414	-82.84199523925781	$C_{x}H_{y}O_{(2,3)}$	13
ni-3632-a	-320.87524563	-320.69586181640625	$C_{x}H_{y}O_{(2,3)}$	13
os-4823-a	-598.7051135	-598.52392578125	$C_{x}H_{y}O_{(2,3)}$	13
pt-4821-a	-363.06451873	-362.98492431640625	$C_{x}H_{y}O_{(2,3)}$	13
ru-25Y1-a	-474.14375516	-474.5671081542969	Oximes	13
co-37Y1-a	-394.75138721	-395.060302734375	Oximes	13
pd-25Y2-a	-292.21221905	-292.1739501953125	Oximes	13
co-49Y4-a	-411.91196447	-411.6728820800781	Oximes	13
49Y4	-83.17201205	-82.84571075439453	Oximes	13
os-13Y1-a	-553.08240511	-554.5740966796875	Oximes	13
co-49Y1-a	-411.93637478	-412.1896667480469	Oximes	13
rh-37Y1-a	-401.06920534	-401.1878967285156	Oximes	13
au-49Y3-a	-234.3534298	-234.6075897216797	Oximes	13
au-49Y1-a	-234.59334614	-234.56263732910156	Oximes	13
cd-25Y2-a	-86.34812626	-86.45975494384766	Oximes	13
os-49Y1-a	-603.21775521	-602.954345703125	Oximes	13
ag-37Y3-a	-192.63427622	-192.70960998535156	Oximes	13
rh-13Y1-a	-367.84126242	-367.8155517578125	Oximes	13
co-37Y2-a	-395.26179219	-395.42889404296875	Oximes	13
49Y3	-83.17086882	-83.05262756347656	Oximes	13
zn-49Y5-a	-137.58359612	-137.39239501953125	Oximes	13
co-49Y3-a	-411.48292021	-411.855224609375	Oximes	13
au-25Y2-a	-201.27456855	-201.12539672851562	Oximes	13
zn-49Y6-a	-137.7369898	-137.78981018066406	Oximes	13
co-49Y6-a	-412.03537434	-411.8384704589844	Oximes	13
ir-49Y4-a	-492.08327498	-492.09136962890625	Oximes	13
zn-37Y2-a	-120.9087752	-120.91773223876953	Oximes	13
rh-49Y2-a	-418.11460159	-418.0494689941406	Oximes	13
ir-37Y1-a	-475.22530153	-475.5481262207031	Oximes	13
zn-49Y4-a	-137.5287826	-137.35987854003906	Oximes	13
cu-49Y4-a	-255.3444739	-255.4770050048828	Oximes	13
fe-37Y1-a	-448.28606709	-448.8006286621094	Oximes	13
rh-37Y2-a	-401.2330465	-401.2545471191406	Oximes	13
fe-13Y1-a	-415.30204194	-415.4019775390625	Oximes	13
ag-25Y2-a	-175.78475966	-175.68545532226562	Oximes	13
cd-49Y5-a	-119.72960125	-119.87793731689453	Oximes	13
os-49Y6-a	-603.18871659	-603.2846069335938	Oximes	13
zn-49Y3-a	-137.37105444	-137.22789001464844	Oximes	13
ni-49Y3-a	-335.10468985	-335.52886962890625	Oximes	13
ru-37Y2-a	-490.8849203	-491.2777099609375	Oximes	13
ni-25X2-a	-303.84849473	-303.777099609375	Amides	19
ru-13X1-a	-458.97478683	-459.1122741699219	Amides	19
25X2	-52.15327434	-52.01662063598633	Amides	19
pt-37X1-a	-351.76439259	-351.7786865234375	Amides	19
cd-13X1-a	-71.67810251	-71.85716247558594	Amides	19
au-13X1-a	-186.34848657	-186.28619384765625	Amides	19
cd-25X2-a	-88.53206707	-88.43685913085938	Amides	19
rh-13X1-a	-369.55322849	-369.6315612792969	Amides	19
pt-49X6-a	-368.70545502	-368.6875305175781	Amides	19
fe-49X4-a	-467.48832164	-467.26983642578125	Amides	19
fe-49X3-a	-467.51501192	-468.0177307128906	Amides	19
co-49X7-a	-413.37142175	-413.8694152832031	Amides	19
au-49X6-a	-236.45253432	-236.37767028808594	Amides	19
pd-37X1-a	-310.31126094	-310.1822204589844	Amides	19
fe-49X2-a	-466.97541764	-466.9640197753906	Amides	19
ni-37X1-a	-319.978028	-319.91925048828125	Amides	19
pd-49X5-a	-326.78751612	-326.7095031738281	Amides	19
os-37X3-a	-587.64269971	-587.6036376953125	Amides	19
pt-49X4-a	-368.84355914	-368.7889099121094	Amides	19
ag-49X8-a	-210.68106473	-210.48587036132812	Amides	19
ir-49X8-a	-493.6763853	-493.7509460449219	Amides	19
os-49X8-a	-604.36281521	-604.6728515625	Amides	19
fe-49X8-a	-467.11788871	-467.4804382324219	Amides	19
pt-13X1-a	-318.53323891	-318.2810363769531	Amides	19
ni-49X1-a	-336.72297136	-336.4969787597656	Amides	19
cd-49X1-a	-121.46775847	-121.3982925415039	Amides	19
ni-37X3-a	-319.79291179	-319.62969970703125	Amides	19
pt-37X3-a	-351.57111894	-351.55303955078125	Amides	19
rh-49X8-a	-419.36062335	-419.2497253417969	Amides	19
ag-37X4-a	-194.28470118	-194.18637084960938	Amides	19
zn-49X2-a	-139.26383509	-139.18775939941406	Amides	19
cu-49X4-a	-257.40691665	-257.3472595214844	Amides	19
37X2	-68.74951717	-68.63056945800781	Amides	19
au-49X8-a	-236.12788343	-236.11541748046875	Amides	19
zn-49X1-a	-139.32434939	-139.1770782470703	Amides	19
37X3	-68.15812067	-68.03778839111328	Amides	19
au-37X4-a	-219.72156448	-219.75143432617188	Amides	19
ru-37X1-a	-492.17800961	-492.1642761230469	Amides	19
37X1	-68.36988191	-68.35017395019531	Amides	19
ag-13X1-a	-161.01991739	-160.9185333251953	Amides	19
co-13X1-a	-363.64146548	-363.9032287597656	Amides	19
cu-37X4-a	-240.31469763	-240.29188537597656	Amides	19
ru-49X6-a	-509.29578055	-508.9172058105469	Amides	19
cu-25X2-a	-224.12045871	-224.0703125	Amides	19
ir-37X2-a	-477.65264177	-477.6252746582031	Amides	19
ag-38Z3-a	-199.26253013	-199.2482452392578	Amidines	19
ir-38Z7-a	-482.37989829	-482.4082946777344	Amidines	19
zn-4aZf-a	-144.44114282	-144.5756378173828	Amidines	19
zn-38Z3-a	-127.81223045	-127.74285125732422	Amidines	19
pd-38Z8-a	-315.7106904	-315.65472412109375	Amidines	19
ru-4aZn-a	-513.96394482	-514.1917114257812	Amidines	19
pt-38Z4-a	-357.21491258	-357.7126770019531	Amidines	19
cd-14Z1-a	-76.73645853	-76.8971176147461	Amidines	19
ru-4aZj-a	-514.14050055	-514.1292724609375	Amidines	19
ag-4aZi-a	-215.53141345	-215.5340118408203	Amidines	19
zn-38Z9-a	-126.46014697	-126.98033905029297	Amidines	19
ir-4aZf-a	-499.3192155	-499.4373779296875	Amidines	19
co-26Z3-a	-385.31427063	-385.5716247558594	Amidines	19
pt-38Z6-a	-357.26060884	-357.293701171875	Amidines	19
4aZa	-89.98237877	-89.9323501586914	Amidines	19
au-4aZ2-a	-241.49120276	-241.6952362060547	Amidines	19
co-4aZ7-a	-418.86647111	-418.38604736328125	Amidines	19
ir-38Z3-a	-482.76776907	-482.8118591308594	Amidines	19
rh-4aZo-a	-424.77964545	-424.7507629394531	Amidines	19
au-4aZd-a	-241.14178304	-241.27310180664062	Amidines	19
pd-38Z7-a	-315.44528146	-315.3748779296875	Amidines	19
au-38Z6-a	-224.68883943	-224.74253845214844	Amidines	19
fe-38Z8-a	-456.10241212	-456.5469055175781	Amidines	19
pd-4aZk-a	-332.12372827	-331.8939514160156	Amidines	19
cu-38Z1-a	-245.67874929	-245.69869995117188	Amidines	19
cu-38Z2-a	-246.01414309	-245.94573974609375	Amidines	19
pt-4aZ1-a	-374.00092832	-373.94549560546875	Amidines	19
cu-4aZm-a	-261.39467962	-261.5400695800781	Amidines	19
fe-38Z1-a	-456.18112836	-455.4223327636719	Amidines	19
os-4aZd-a	-609.80562007	-609.7484130859375	Amidines	19
ag-4aZb-a	-215.88526488	-215.80007934570312	Amidines	19
ru-4aZl-a	-514.09429872	-513.6590576171875	Amidines	19
cu-4aZo-a	-261.97523768	-261.912841796875	Amidines	19
cu-4aZk-a	-261.8858402	-261.79461669921875	Amidines	19
ni-26Z3-a	-308.42465002	-308.58795166015625	Amidines	19
au-38Z5-a	-224.81981805	-224.8136749267578	Amidines	19
zn-26Z2-a	-111.53422901	-111.44152069091797	Amidines	19
fe-26Z2-a	-439.85341969	-439.7200927734375	Amidines	19
cu-38Z4-a	-244.83217606	-244.98106384277344	Amidines	19
fe-4aZ5-a	-471.86711857	-472.72406005859375	Amidines	19
cu-4aZc-a	-262.07950854	-262.1428527832031	Amidines	19
pt-4aZ4-a	-374.60772114	-374.3948974609375	Amidines	19
rh-4aZk-a	-424.46192632	-424.4814758300781	Amidines	19
ni-4aZi-a	-341.68136766	-341.66668701171875	Amidines	19
ni-4aZ5-a	-342.07890424	-342.1649475097656	Amidines	19
ir-38Z4-a	-482.87566972	-482.78125	Amidines	19
rh-4aZ1-a	-425.07375927	-425.0137939453125	Amidines	19
co-4aZl-a	-418.23410275	-417.79388427734375	Amidines	19
pd-38Za-a	-315.33239206	-315.2824401855469	Amidines	19
ir-26Z3-a	-465.67605716	-465.4024963378906	Amidines	19
au-14Z1-a	-191.71475732	-191.61587524414062	Amidines	19
cu-4aZ3-a	-262.6502202	-262.44146728515625	Amidines	19
ru-4aZa-a	-514.19063162	-514.2609252929688	Amidines	19
os-4aZk-a	-609.75701139	-609.7142333984375	Amidines	19
cd-38Z2-a	-110.16593598	-110.25184631347656	Amidines	19
pd-26Z3-a	-298.70447412	-298.9458923339844	Amidines	19
pd-26Z2-a	-299.66332946	-299.90618896484375	Amidines	19
os-26Z3-a	-576.64292422	-576.7149047851562	Amidines	19
ru-38Z5-a	-497.8495575	-497.54150390625	Amidines	19
cd-4aZj-a	-126.25647153	-126.14295959472656	Amidines	19
pt-4aZd-a	-373.82117792	-373.8161315917969	Amidines	19
4aZm	-88.98917594	-89.28327178955078	Amidines	19
fe-4aZ8-a	-472.39588757	-472.3606262207031	Amidines	19
co-4aZf-a	-418.73572471	-418.8385925292969	Amidines	19
co-4aZ2-a	-418.8906134	-418.685546875	Amidines	19
co-4aZa-a	-418.4354251	-418.79278564453125	Amidines	19
au-38Za-a	-224.32491108	-224.22003173828125	Amidines	19
38Z5	-73.26704009	-73.24629211425781	Amidines	19
ni-38Z3-a	-325.45167361	-325.51837158203125	Amidines	19
ag-38Z7-a	-198.90013572	-198.84933471679688	Amidines	19
pt-4aZn-a	-373.92290614	-373.8207702636719	Amidines	19
ag-4aZl-a	-215.1162517	-214.97560119628906	Amidines	19
au-4aZ1-a	-241.61804289	-241.4770050048828	Amidines	19
38Z9	-72.78093875	-72.78438568115234	Amidines	19
ir-4aZ7-a	-498.94313886	-498.9413146972656	Amidines	19
co-4aZ4-a	-419.1883982	-419.175537109375	Amidines	19
rh-4aZm-a	-424.16554507	-424.269775390625	Amidines	19
ru-4aZk-a	-514.00802827	-514.027587890625	Amidines	19
pd-4aZ1-a	-332.51985126	-332.48773193359375	Amidines	19
pd-38Z2-a	-316.27444351	-316.2516174316406	Amidines	19
pt-38Z5-a	-357.43206634	-357.4697265625	Amidines	19
fe-4aZe-a	-472.09120283	-472.12921142578125	Amidines	19
pt-4aZb-a	-374.02881608	-373.64410400390625	Amidines	19
zn-4aZh-a	-144.21901848	-144.06103515625	Amidines	19
ni-38Z6-a	-325.2643793	-325.27545166015625	Amidines	19
co-38Z5-a	-402.10076068	-402.5335693359375	Amidines	19
cu-4aZn-a	-261.97775451	-261.9803161621094	Amidines	19
4aZg	-89.59163214	-89.6632308959961	Amidines	19
zn-4aZ1-a	-144.5680498	-144.81246948242188	Amidines	19
os-38Z3-a	-593.41974618	-593.153564453125	Amidines	19
ir-26Z4-a	-465.19433102	-465.2552795410156	Amidines	19
ru-26Z3-a	-480.95175479	-480.569091796875	Amidines	19
cu-4aZ4-a	-262.64847749	-262.6081237792969	Amidines	19
26Z3	-56.47362309	-56.465084075927734	Amidines	19
ru-26Z2-a	-481.55005313	-481.4947814941406	Amidines	19
fe-38Z9-a	-455.39113145	-455.4627380371094	Amidines	19
38Z4	-73.15683345	-73.11083221435547	Amidines	19
os-38Z1-a	-593.79304446	-593.4776611328125	Amidines	19
4aZe	-89.76368235	-89.8879623413086	Amidines	19
ag-38Z1-a	-199.29340753	-199.20314025878906	Amidines	19
ni-4aZo-a	-341.76827234	-341.8700866699219	Amidines	19
pd-38Z6-a	-315.70952112	-315.6615295410156	Amidines	19
ru-4aZb-a	-514.74054416	-514.2260131835938	Amidines	19
ru-4aZ4-a	-514.78912876	-514.6375122070312	Amidines	19
ni-4aZ1-a	-342.18264516	-342.298828125	Amidines	19
38Z6	-73.31321823	-73.2629623413086	Amidines	19
ni-4aZm-a	-341.27532777	-341.45452880859375	Amidines	19
os-4aZm-a	-609.33262514	-609.672119140625	Amidines	19
pd-4aZl-a	-331.7540884	-331.7798156738281	Amidines	19
fe-4aZh-a	-472.26982589	-471.940673828125	Amidines	19
zn-4aZ4-a	-144.80067767	-144.60931396484375	Amidines	19
co-4aZ3-a	-419.11651643	-418.8838195800781	Amidines	19
ir-4aZ3-a	-499.86407076	-499.9585266113281	Amidines	19
co-4aZc-a	-418.49755796	-418.6334533691406	Amidines	19
rh-4aZ4-a	-425.42755882	-425.2459716796875	Amidines	19
fe-4aZf-a	-472.8111847	-473.3174133300781	Amidines	19
ru-4aZo-a	-514.06157338	-513.88232421875	Amidines	19
zn-55N1-b	-125.4835186	-125.44703674316406	Aromatics	19
8a02	-109.58318392	-109.25492095947266	Aromatics	19
ir-6611-a	-492.89062557	-492.2154541015625	Aromatics	19
cd-67N1-a	-124.78563316	-125.17344665527344	Aromatics	19
pt-55N1-b	-355.27696777	-355.50775146484375	Aromatics	19
ru-44S1-b	-479.49337762	-479.31134033203125	Aromatics	19
pd-7801-a	-336.17042208	-335.4158935546875	Aromatics	19
ru-67N1-a	-513.69266239	-513.7337646484375	Aromatics	19
au-55N1-a	-222.48607311	-222.409423828125	Aromatics	19
cd-4411-b	-92.83698494	-92.80648040771484	Aromatics	19
co-45N1-b	-391.42496044	-391.5378112792969	Aromatics	19
co-67N1-a	-417.79641059	-418.1959228515625	Aromatics	19
8a03	-109.55710134	-109.26583862304688	Aromatics	19
co-6601-a	-405.34089102	-405.673095703125	Aromatics	19
ru-8a03-a	-534.69829864	-534.8494873046875	Aromatics	19
fe-66S1-a	-463.62688583	-464.3374328613281	Aromatics	19
ir-5601-b	-476.47483267	-476.8033447265625	Aromatics	19
ni-8a02-b	-362.27958799	-362.7126770019531	Aromatics	19
ag-4411-b	-182.2205882	-182.23838806152344	Aromatics	19
pt-8a01-b	-394.23378877	-394.6390380859375	Aromatics	19
ir-66S1-a	-489.90631471	-489.3616027832031	Aromatics	19
os-44S1-b	-574.9914449	-574.9529418945312	Aromatics	19
zn-8a01-b	-163.87339602	-163.74087524414062	Aromatics	19
cu-6611-b	-254.89024551	-254.82322692871094	Aromatics	19
co-55N1-a	-400.6615897	-400.3768615722656	Aromatics	19
ni-5601-b	-318.85166644	-318.8984069824219	Aromatics	19
fe-45N1-b	-445.38223175	-445.2859191894531	Aromatics	19
ru-45N1-a	-486.78632201	-487.3014831542969	Aromatics	19
cu-7801-b	-264.81820088	-264.8456726074219	Aromatics	19
pd-55N1-a	-313.57038148	-313.71368408203125	Aromatics	19
ir-7801-a	-502.88614225	-502.13677978515625	Aromatics	19
cd-8a02-a	-145.98465949	-145.7354736328125	Aromatics	19
zn-6611-a	-137.09303334	-137.2360076904297	Aromatics	19
ni-66S1-b	-333.11350563	-333.150390625	Aromatics	19
fe-8a01-a	-492.65745055	-493.5375671386719	Aromatics	19
rh-45N1-b	-397.67484026	-398.0765075683594	Aromatics	19
ru-55N1-b	-496.35436222	-495.86419677734375	Aromatics	19
cu-67N1-a	-260.48464117	-260.57110595703125	Aromatics	19
ag-6611-a	-208.64417576	-208.635986328125	Aromatics	19
au-4411-a	-207.68493803	-207.6755828857422	Aromatics	19
pd-55N1-b	-314.516647	-314.3238220214844	Aromatics	19
pd-6611-b	-326.03422149	-325.8171691894531	Aromatics	19
ir-5601-a	-476.44819235	-476.08294677734375	Aromatics	19
5601	-66.22363011	-66.40611267089844	Aromatics	19
zn-66S1-b	-134.26499751	-133.9801788330078	Aromatics	19
pt-45N1-a	-346.82606856	-347.3460998535156	Aromatics	19
pt-5601-b	-351.14800746	-350.9727478027344	Aromatics	19
fe-8a01-b	-492.66186163	-493.891845703125	Aromatics	19
ru-4411-a	-480.9304916	-481.10809326171875	Aromatics	19
co-44S1-a	-383.7118412	-383.56231689453125	Aromatics	19
ir-67N1-a	-498.68137992	-497.96075439453125	Aromatics	19
ru-5601-b	-491.21116863	-491.16534423828125	Aromatics	19
au-67N1-b	-239.7771323	-239.54042053222656	Aromatics	19
ag-66S1-b	-205.94188449	-205.71885681152344	Aromatics	19
au-66S1-b	-231.4773286	-231.3028564453125	Aromatics	19
zn-67N1-b	-142.66711749	-142.3478546142578	Aromatics	19
au-67N1-a	-239.72974614	-239.97000122070312	Aromatics	19
ag-5601-a	-191.9665288	-192.07928466796875	Aromatics	19
ir-8a02-b	-519.4807917	-519.3258666992188	Aromatics	19
ag-7801-b	-218.65867522	-218.5587921142578	Aromatics	19
co-5601-b	-395.62891509	-395.53436279296875	Aromatics	19
45N1	-62.42511505	-62.500423431396484	Aromatics	19
cd-7801-a	-129.22169935	-129.5316162109375	Aromatics	19
fe-8a03-b	-492.66964813	-492.7521667480469	Aromatics	19
cd-8a01-b	-145.99741369	-145.7843780517578	Aromatics	19
cd-55N1-b	-107.64147529	-107.65043640136719	Aromatics	19
os-55N1-b	-591.97119725	-590.4669189453125	Aromatics	19
ir-6611-b	-492.91930083	-492.2628173828125	Aromatics	19
cu-67N1-b	-260.4539414	-260.3960876464844	Aromatics	19
ni-4411-b	-308.6656612	-308.9042053222656	Aromatics	19
pd-6601-a	-318.02012303	-318.089599609375	Aromatics	19
ni-7801-b	-345.57228862	-345.4649658203125	Aromatics	19
fe-44S1-b	-438.57631767	-438.27398681640625	Aromatics	19
cu-8a03-b	-281.62634687	-281.73199462890625	Aromatics	19
pt-44S1-b	-339.1629975	-339.37664794921875	Aromatics	19
os-55N1-a	-592.0239986	-592.0254516601562	Aromatics	19
a801	-119.89759399	-120.00988006591797	Aromatics	19
co-86S2-a	-428.25369387	-428.5430908203125	Aromatics	19
pt-9802-a	-395.39246371	-395.7686462402344	Aromatics	19
os-8612-a	-621.52612612	-621.3934326171875	Aromatics	19
pd-86S1-a	-342.34674403	-342.2808532714844	Aromatics	19
ag-9801-a	-236.27311009	-236.23529052734375	Aromatics	19
rh-8612-a	-436.71959569	-436.3387145996094	Aromatics	19
os-97N1-a	-636.83818708	-636.8695068359375	Aromatics	19
ni-97N1-a	-368.73626009	-368.4819030761719	Aromatics	19
co-87N2-a	-435.79634226	-435.94317626953125	Aromatics	19
ru-8612-a	-525.90766813	-525.7360229492188	Aromatics	19
ru-86S1-a	-524.26802031	-524.3067016601562	Aromatics	19
zn-97N2-a	-169.43151423	-169.2926483154297	Aromatics	19
9801	-110.38328305	-110.27857971191406	Aromatics	19
os-87N1-a	-627.28105381	-627.8701782226562	Aromatics	19
zn-9802-a	-164.13482348	-164.8580322265625	Aromatics	19
ni-87N2-a	-359.17811232	-359.04400634765625	Aromatics	19
cd-87N2-a	-142.44261854	-142.42800903320312	Aromatics	19
ag-87N1-a	-232.23571432	-231.9953155517578	Aromatics	19
co-a801-a	-450.13882797	-449.5484924316406	Aromatics	19
ru-8611-a	-525.75208641	-526.4961547851562	Aromatics	19
os-87N2-a	-627.61621885	-627.4630737304688	Aromatics	19
au-9802-a	-261.15692716	-261.0270690917969	Aromatics	19
86S2	-97.8046295	-97.93671417236328	Aromatics	19
ag-86S1-a	-224.05467335	-223.9604034423828	Aromatics	19
co-9801-a	-440.19893074	-440.61541748046875	Aromatics	19
rh-8611-a	-436.30283747	-436.58795166015625	Aromatics	19
pd-8612-a	-343.90139493	-343.9375305175781	Aromatics	19
fe-86S1-a	-482.3610299	-482.7301025390625	Aromatics	19
au-87N1-a	-257.74721849	-257.7177429199219	Aromatics	19
cd-8611-a	-136.87838543	-136.58041381835938	Aromatics	19
cu-97N2-a	-287.1825159	-287.251708984375	Aromatics	19
ru-87N2-a	-531.78510063	-531.8759765625	Aromatics	19
fe-37_4-a	-457.15673026	-458.2286071777344	Carbamates	19
pt-25_1-a	-341.998827	-341.99853515625	Carbamates	19
ag-49_5-a	-217.61831445	-217.5620574951172	Carbamates	19
co-37_1-a	-403.80220351	-403.7016296386719	Carbamates	19
ni-37_2-a	-327.1686655	-327.0384521484375	Carbamates	19
au-37_2-a	-226.71982165	-226.74778747558594	Carbamates	19
ir-25_1-a	-467.66696398	-467.33148193359375	Carbamates	19
zn-25_1-a	-112.95752255	-112.98372650146484	Carbamates	19
cd-25_1-a	-95.12552072	-95.0843734741211	Carbamates	19
os-25_1-a	-578.34914243	-577.926513671875	Carbamates	19
ru-37_4-a	-498.91720105	-498.6588439941406	Carbamates	19
zn-49_5-a	-146.10239844	-145.96966552734375	Carbamates	19
pt-25_2-a	-342.15800281	-342.1763000488281	Carbamates	19
fe-49_3-a	-474.28862059	-474.54351806640625	Carbamates	19
cd-37_2-a	-111.9248854	-111.84858703613281	Carbamates	19
rh-25_1-a	-393.02132034	-393.197265625	Carbamates	19
ag-49_3-a	-218.06258962	-218.1322784423828	Carbamates	19
ru-49_8-a	-515.22526287	-515.1990966796875	Carbamates	19
ir-49_7-a	-500.75646188	-500.777587890625	Carbamates	19
cd-37_3-a	-111.55380794	-111.57750701904297	Carbamates	19
os-49_4-a	-611.7105832	-611.6127319335938	Carbamates	19
os-49_8-a	-610.83247743	-610.8365478515625	Carbamates	19
pt-37_3-a	-358.532419	-358.4208679199219	Carbamates	19
25_2	-58.80401685	-58.82039260864258	Carbamates	19
cu-37_1-a	-247.39605943	-247.44818115234375	Carbamates	19
rh-13_1-a	-376.77192548	-377.0212097167969	Carbamates	19
ni-49_6-a	-343.35319975	-343.41680908203125	Carbamates	19
pd-49_5-a	-333.80739681	-333.814208984375	Carbamates	19
pd-49_4-a	-334.22294943	-334.2731628417969	Carbamates	19
rh-49_7-a	-426.39007013	-426.32781982421875	Carbamates	19
pt-49_6-a	-375.24613518	-375.31170654296875	Carbamates	19
co-49_3-a	-420.69735472	-420.5534973144531	Carbamates	19
ag-37_4-a	-200.85359418	-200.74737548828125	Carbamates	19
cu-49_7-a	-263.79865123	-263.6501770019531	Carbamates	19
ru-37_3-a	-499.00751836	-499.00115966796875	Carbamates	19
cu-37_3-a	-247.09255345	-247.07330322265625	Carbamates	19
ni-13_1-a	-293.96169537	-294.03912353515625	Carbamates	19
os-49_2-a	-611.62165348	-611.6332397460938	Carbamates	19
au-49_2-a	-243.34525546	-243.17828369140625	Carbamates	19
25_1	-58.74020765	-58.76726531982422	Carbamates	19
fe-49_1-a	-474.52808393	-474.47686767578125	Carbamates	19
fe-49_4-a	-474.13811783	-474.6343994140625	Carbamates	19
pd-25_1-a	-300.54256407	-300.8124084472656	Carbamates	19
fe-37_3-a	-457.45615042	-457.7557678222656	Carbamates	19
os-25_2-a	-578.30967164	-578.0128173828125	Carbamates	19
rh-1211-a	-356.75321281	-357.26409912109375	$C_{x}H_{y}O_{(0,1)}$	19
4a14	-80.47262518	-80.64051818847656	$C_{x}H_{y}O_{(0,1)}$	19
co-4a14-a	-408.70363098	-408.67169189453125	$C_{x}H_{y}O_{(0,1)}$	19
ru-2611-a	-469.71690148	-469.8114318847656	$C_{x}H_{y}O_{(0,1)}$	19
cd-3601-a	-85.01345381	-85.02926635742188	$C_{x}H_{y}O_{(0,1)}$	19
rh-4804-a	-400.35354993	-400.61297607421875	$C_{x}H_{y}O_{(0,1)}$	19
3813	-63.72815861	-63.73456954956055	$C_{x}H_{y}O_{(0,1)}$	19
zn-4602-a	-110.6380679	-111.24624633789062	$C_{x}H_{y}O_{(0,1)}$	19
ru-1211-a	-446.47196226	-446.0971374511719	$C_{x}H_{y}O_{(0,1)}$	19
os-4801-a	-585.1164924	-585.7122192382812	$C_{x}H_{y}O_{(0,1)}$	19
ag-3601-a	-174.40504775	-174.4676513671875	$C_{x}H_{y}O_{(0,1)}$	19
pt-4601-a	-340.61588842	-341.1146545410156	$C_{x}H_{y}O_{(0,1)}$	19
ni-2612-a	-298.46214438	-298.514892578125	$C_{x}H_{y}O_{(0,1)}$	19
ni-4803-a	-317.26979814	-317.35748291015625	$C_{x}H_{y}O_{(0,1)}$	19
cd-2411-a	-75.37879267	-75.22882843017578	$C_{x}H_{y}O_{(0,1)}$	19
ru-3801-a	-480.49531467	-481.16851806640625	$C_{x}H_{y}O_{(0,1)}$	19
pd-3801-a	-298.74535239	-298.71746826171875	$C_{x}H_{y}O_{(0,1)}$	19
pd-4802-a	-307.85616378	-307.83245849609375	$C_{x}H_{y}O_{(0,1)}$	19
pd-2411-a	-281.12663629	-281.415283203125	$C_{x}H_{y}O_{(0,1)}$	19
pt-3611-b	-339.34363431	-339.46533203125	$C_{x}H_{y}O_{(0,1)}$	19
ag-4811-b	-198.3240376	-197.8527374267578	$C_{x}H_{y}O_{(0,1)}$	19
pt-2611-a	-329.51688406	-329.7668762207031	$C_{x}H_{y}O_{(0,1)}$	19
au-4601-a	-207.82758589	-208.16909790039062	$C_{x}H_{y}O_{(0,1)}$	19
zn-3611-b	-110.16298148	-109.92910766601562	$C_{x}H_{y}O_{(0,1)}$	19
pt-2601-a	-323.53411517	-323.5058288574219	$C_{x}H_{y}O_{(0,1)}$	19
pd-3611-b	-297.88132753	-298.1177062988281	$C_{x}H_{y}O_{(0,1)}$	19
ni-3812-a	-315.10293201	-315.2227783203125	$C_{x}H_{y}O_{(0,1)}$	19
cu-3611-b	-227.84986332	-227.8974609375	$C_{x}H_{y}O_{(0,1)}$	19
ir-3811-a	-471.7818359	-472.35968017578125	$C_{x}H_{y}O_{(0,1)}$	19
fe-4602-a	-440.95518557	-440.1687316894531	$C_{x}H_{y}O_{(0,1)}$	19
os-2201-a	-544.83052087	-541.8099975585938	$C_{x}H_{y}O_{(0,1)}$	19
ni-3811-a	-314.59575667	-314.9043273925781	$C_{x}H_{y}O_{(0,1)}$	19
3401	-39.86035688	-40.0196533203125	$C_{x}H_{y}O_{(0,1)}$	19
ag-2601-a	-166.02846192	-166.2018585205078	$C_{x}H_{y}O_{(0,1)}$	19
cu-4601-a	-228.52604325	-229.1165771484375	$C_{x}H_{y}O_{(0,1)}$	19
cu-4a14-a	-252.30206344	-252.28790283203125	$C_{x}H_{y}O_{(0,1)}$	19
pt-2612-a	-330.25228895	-330.31549072265625	$C_{x}H_{y}O_{(0,1)}$	19
fe-2411-a	-421.60917442	-421.2721252441406	$C_{x}H_{y}O_{(0,1)}$	19
ir-4802-a	-474.6409725	-474.4631042480469	$C_{x}H_{y}O_{(0,1)}$	19
ru-2612-a	-470.68314469	-470.1396179199219	$C_{x}H_{y}O_{(0,1)}$	19
2611	-46.47943398	-46.61906051635742	$C_{x}H_{y}O_{(0,1)}$	19
1211	-22.14198155	-22.24090576171875	$C_{x}H_{y}O_{(0,1)}$	19
os-4a13-a	-599.75614902	-599.77783203125	$C_{x}H_{y}O_{(0,1)}$	19
cu-4a01-a	-245.47608507	-245.3213653564453	$C_{x}H_{y}O_{(0,1)}$	19
pt-2411-a	-322.47006405	-322.5394592285156	$C_{x}H_{y}O_{(0,1)}$	19
co-3813-a	-391.94319936	-391.7022705078125	$C_{x}H_{y}O_{(0,1)}$	19
au-2411-a	-190.13739788	-190.20875549316406	$C_{x}H_{y}O_{(0,1)}$	19
co-3611-b	-384.26014721	-384.58502197265625	$C_{x}H_{y}O_{(0,1)}$	19
fe-3811-a	-444.82564324	-444.9059753417969	$C_{x}H_{y}O_{(0,1)}$	19
cu-2411-a	-210.74398717	-211.09144592285156	$C_{x}H_{y}O_{(0,1)}$	19
2401	-32.00433821	-32.16748046875	$C_{x}H_{y}O_{(0,1)}$	19
3601	-48.75667372	-48.83098602294922	$C_{x}H_{y}O_{(0,1)}$	19
zn-4801-a	-119.45025224	-119.68363952636719	$C_{x}H_{y}O_{(0,1)}$	19
au-4a01-a	-224.86267525	-224.90170288085938	$C_{x}H_{y}O_{(0,1)}$	19
fe-4a14-a	-462.23170217	-461.5604553222656	$C_{x}H_{y}O_{(0,1)}$	19
pd-3812-a	-305.40362627	-305.6046142578125	$C_{x}H_{y}O_{(0,1)}$	19
zn-2612-a	-101.12610527	-101.13079071044922	$C_{x}H_{y}O_{(0,1)}$	19
au-4a13-a	-231.46492894	-231.52151489257812	$C_{x}H_{y}O_{(0,1)}$	19
pt-2401-a	-315.93933703	-315.6487731933594	$C_{x}H_{y}O_{(0,1)}$	19
ir-4601-a	-466.02373806	-465.9232482910156	$C_{x}H_{y}O_{(0,1)}$	19
cd-4803-a	-101.77154752	-102.02735900878906	$C_{x}H_{y}O_{(0,1)}$	19
2201	-22.95894282	-23.065746307373047	$C_{x}H_{y}O_{(0,1)}$	19
ru-2411-a	-463.16783037	-463.045166015625	$C_{x}H_{y}O_{(0,1)}$	19
co-2601-a	-368.38070522	-368.84423828125	$C_{x}H_{y}O_{(0,1)}$	19
cd-3801-a	-93.38985356	-92.97062683105469	$C_{x}H_{y}O_{(0,1)}$	19
ir-2601-a	-448.81357418	-449.2908020019531	$C_{x}H_{y}O_{(0,1)}$	19
co-4803-a	-394.0009672	-394.1615295410156	$C_{x}H_{y}O_{(0,1)}$	19
ir-2201-a	-432.18252358	-433.2049255371094	$C_{x}H_{y}O_{(0,1)}$	19
pt-4804-a	-349.39992848	-349.24859619140625	$C_{x}H_{y}O_{(0,1)}$	19
au-2401-a	-183.08944708	-182.98753356933594	$C_{x}H_{y}O_{(0,1)}$	19
pt-3812-a	-346.88628268	-347.08709716796875	$C_{x}H_{y}O_{(0,1)}$	19
ni-1211-a	-274.10642518	-273.744140625	$C_{x}H_{y}O_{(0,1)}$	19
ru-3812-a	-487.3307689	-486.71112060546875	$C_{x}H_{y}O_{(0,1)}$	19
pd-2401-a	-274.40943754	-274.6006164550781	$C_{x}H_{y}O_{(0,1)}$	19
cd-3401-a	-76.07559745	-76.44120788574219	$C_{x}H_{y}O_{(0,1)}$	19
fe-3611-a	-437.38527847	-438.2650146484375	$C_{x}H_{y}O_{(0,1)}$	19
cd-4a11-a	-116.4900572	-116.58253479003906	$C_{x}H_{y}O_{(0,1)}$	19
3611	-55.77481262	-55.80454635620117	$C_{x}H_{y}O_{(0,1)}$	19
ni-4811-a	-323.88566165	-324.2410888671875	$C_{x}H_{y}O_{(0,1)}$	19
ag-4a12-a	-206.08483881	-205.98057556152344	$C_{x}H_{y}O_{(0,1)}$	19
4a12	-79.79709896	-80.05200958251953	$C_{x}H_{y}O_{(0,1)}$	19
pt-3611-a	-339.09800009	-339.0325927734375	$C_{x}H_{y}O_{(0,1)}$	19
cu-3611-a	-227.62613269	-227.52999877929688	$C_{x}H_{y}O_{(0,1)}$	19
cd-4812-a	-108.70416913	-109.05038452148438	$C_{x}H_{y}O_{(0,1)}$	19
cu-4a12-a	-252.15481607	-252.0386962890625	$C_{x}H_{y}O_{(0,1)}$	19
ru-4a11-a	-503.96925626	-503.8726806640625	$C_{x}H_{y}O_{(0,1)}$	19
ni-4a12-a	-331.94620283	-331.68463134765625	$C_{x}H_{y}O_{(0,1)}$	19
fe-4812-a	-454.94630102	-455.0864562988281	$C_{x}H_{y}O_{(0,1)}$	19
fe-4a11-a	-461.98757645	-461.7724914550781	$C_{x}H_{y}O_{(0,1)}$	19
cd-4811-a	-108.93936871	-109.07691192626953	$C_{x}H_{y}O_{(0,1)}$	19
zn-49N9-a	-132.1958173	-132.1404266357422	$C_{x}H_{y}N$	19
rh-4bN7-a	-419.97289828	-419.964111328125	$C_{x}H_{y}N$	19
ag-4bN1-a	-211.64190296	-211.53651428222656	$C_{x}H_{y}N$	19
pt-4bN2-a	-369.92591512	-369.90032958984375	$C_{x}H_{y}N$	19
fe-39N4-a	-450.60089889	-450.5513000488281	$C_{x}H_{y}N$	19
fe-49N9-a	-460.24668818	-460.56378173828125	$C_{x}H_{y}N$	19
rh-49N3-a	-412.21527238	-412.0223388671875	$C_{x}H_{y}N$	19
fe-37N4-a	-443.28528445	-443.7734069824219	$C_{x}H_{y}N$	19
ni-49N8-a	-329.13958784	-329.3656005859375	$C_{x}H_{y}N$	19
pd-27N1-a	-294.85257765	-294.7008972167969	$C_{x}H_{y}N$	19
zn-49N5-a	-131.76591524	-131.6732940673828	$C_{x}H_{y}N$	19
cu-37N5-a	-233.40740659	-233.3043212890625	$C_{x}H_{y}N$	19
13N1	-27.42006704	-27.611553192138672	$C_{x}H_{y}N$	19
pd-4bN6-a	-327.86769431	-327.8531799316406	$C_{x}H_{y}N$	19
ir-39N2-a	-478.55619795	-478.5751647949219	$C_{x}H_{y}N$	19
cd-49N2-a	-114.01782839	-114.16801452636719	$C_{x}H_{y}N$	19
15N1	-35.70925393	-35.71390151977539	$C_{x}H_{y}N$	19
pt-4bN5-a	-369.38037529	-369.387939453125	$C_{x}H_{y}N$	19
pt-39N2-a	-353.2214448	-353.1878662109375	$C_{x}H_{y}N$	19
pd-37N4-a	-303.17070228	-303.36187744140625	$C_{x}H_{y}N$	19
cd-27N2-a	-88.60527067	-88.45526885986328	$C_{x}H_{y}N$	19
25N2	-43.92537546	-43.89903259277344	$C_{x}H_{y}N$	19
cu-39N3-a	-240.92147353	-240.8898468017578	$C_{x}H_{y}N$	19
pt-13N1-a	-311.37227512	-311.19671630859375	$C_{x}H_{y}N$	19
cd-13N1-a	-63.78886667	-64.5286636352539	$C_{x}H_{y}N$	19
rh-4bN4-a	-420.80364107	-420.86138916015625	$C_{x}H_{y}N$	19
37N3	-60.80086224	-60.47829055786133	$C_{x}H_{y}N$	19
au-39N3-a	-220.2004847	-220.2121124267578	$C_{x}H_{y}N$	19
os-49N3-a	-597.30293056	-597.106689453125	$C_{x}H_{y}N$	19
ag-49N8-a	-203.00704426	-203.0305938720703	$C_{x}H_{y}N$	19
os-39N3-a	-588.72912873	-588.7872924804688	$C_{x}H_{y}N$	19
rh-15N1-a	-370.65262036	-370.7954406738281	$C_{x}H_{y}N$	19
ru-39N4-a	-492.6673455	-492.4800720214844	$C_{x}H_{y}N$	19
ir-37N5-a	-470.67590205	-470.5426025390625	$C_{x}H_{y}N$	19
co-37N5-a	-389.94203022	-390.2591552734375	$C_{x}H_{y}N$	19
fe-49Na-a	-459.94392392	-460.57550048828125	$C_{x}H_{y}N$	19
au-4bN3-a	-237.25623836	-237.1378936767578	$C_{x}H_{y}N$	19
cd-15N1-a	-72.20039437	-71.6856460571289	$C_{x}H_{y}N$	19
os-25N2-a	-563.92699981	-563.8955688476562	$C_{x}H_{y}N$	19
pt-37N5-a	-345.34150799	-345.22821044921875	$C_{x}H_{y}N$	19
ag-49N5-a	-203.25405935	-203.12008666992188	$C_{x}H_{y}N$	19
4bN1	-85.58634468	-85.60832214355469	$C_{x}H_{y}N$	19
ru-49N1-a	-501.82517029	-501.7914733886719	$C_{x}H_{y}N$	19
pt-37N1-a	-345.03789938	-345.0943908691406	$C_{x}H_{y}N$	19
fe-39N3-a	-450.86551772	-450.7387390136719	$C_{x}H_{y}N$	19
ni-25N1-a	-296.45301638	-296.6409606933594	$C_{x}H_{y}N$	19
pt-27N1-a	-336.51149072	-336.43359375	$C_{x}H_{y}N$	19
ag-4bN3-a	-211.72346167	-211.64822387695312	$C_{x}H_{y}N$	19
zn-37N3-a	-115.1294033	-115.07647705078125	$C_{x}H_{y}N$	19
ag-39N4-a	-194.46541965	-194.37255859375	$C_{x}H_{y}N$	19
os-4bN6-a	-605.42889787	-605.4201049804688	$C_{x}H_{y}N$	19
au-39N1-a	-220.51612884	-220.47048950195312	$C_{x}H_{y}N$	19
cu-39N1-a	-241.28136418	-241.30648803710938	$C_{x}H_{y}N$	19
49N6	-77.1132733	-77.37040710449219	$C_{x}H_{y}N$	19
cd-4bN4-a	-122.33081749	-122.17017364501953	$C_{x}H_{y}N$	19
zn-39N4-a	-123.00264565	-122.8974838256836	$C_{x}H_{y}N$	19
pd-49N1-a	-319.92456418	-319.94866943359375	$C_{x}H_{y}N$	19
fe-13N1-a	-410.56930939	-409.9540710449219	$C_{x}H_{y}N$	19
rh-49N1-a	-412.44289709	-412.5365905761719	$C_{x}H_{y}N$	19
co-39N1-a	-397.73048734	-397.4477233886719	$C_{x}H_{y}N$	19
cu-49N9-a	-250.06160344	-249.99256896972656	$C_{x}H_{y}N$	19
zn-39N3-a	-123.19771352	-123.1720962524414	$C_{x}H_{y}N$	19
cu-49N7-a	-249.53921903	-249.54409790039062	$C_{x}H_{y}N$	19
ni-49N6-a	-329.46634898	-329.60107421875	$C_{x}H_{y}N$	19
pd-37N3-a	-303.09698492	-303.0344543457031	$C_{x}H_{y}N$	19
pt-4bN3-a	-369.92372832	-369.8251037597656	$C_{x}H_{y}N$	19
rh-49N6-a	-412.37749275	-412.50811767578125	$C_{x}H_{y}N$	19
cu-49N4-a	-249.38496007	-249.34291076660156	$C_{x}H_{y}N$	19
zn-49N3-a	-131.62711975	-131.4683074951172	$C_{x}H_{y}N$	19
ni-13N1-a	-279.64239841	-279.65789794921875	$C_{x}H_{y}N$	19
ag-39N3-a	-194.66494144	-194.68019104003906	$C_{x}H_{y}N$	19
pt-49N5-a	-361.38954784	-361.8200378417969	$C_{x}H_{y}N$	19
ag-39N1-a	-194.99086231	-194.89732360839844	$C_{x}H_{y}N$	19
pd-39N1-a	-311.5234767	-311.36572265625	$C_{x}H_{y}N$	19
rh-37N2-a	-395.55735086	-395.5924377441406	$C_{x}H_{y}N$	19
49N8	-77.06796387	-77.2940902709961	$C_{x}H_{y}N$	19
fe-37N5-a	-443.69594532	-443.93585205078125	$C_{x}H_{y}N$	19
cd-39N2-a	-105.57919374	-105.28131103515625	$C_{x}H_{y}N$	19
cd-49N3-a	-113.68447407	-113.87129974365234	$C_{x}H_{y}N$	19
rh-4bN3-a	-420.74457606	-420.62335205078125	$C_{x}H_{y}N$	19
co-49N2-a	-406.68608081	-406.48919677734375	$C_{x}H_{y}N$	19
ni-27N2-a	-304.09740223	-304.0590515136719	$C_{x}H_{y}N$	19
ni-39N4-a	-320.47233613	-320.417724609375	$C_{x}H_{y}N$	19
rh-25N2-a	-378.85262943	-378.77557373046875	$C_{x}H_{y}N$	19
ru-27N1-a	-476.67146967	-476.7307434082031	$C_{x}H_{y}N$	19
37N2	-60.53754055	-60.592796325683594	$C_{x}H_{y}N$	19
ru-39N3-a	-492.94731877	-493.0776062011719	$C_{x}H_{y}N$	19
cu-49N1-a	-249.7125445	-249.57212829589844	$C_{x}H_{y}N$	19
ru-49N9-a	-502.19225098	-502.348388671875	$C_{x}H_{y}N$	19
cd-49N1-a	-113.96883019	-114.05824279785156	$C_{x}H_{y}N$	19
4bN2	-85.69989968	-85.80020141601562	$C_{x}H_{y}N$	19
pt-49N2-a	-361.69026209	-361.56634521484375	$C_{x}H_{y}N$	19
zn-39N2-a	-123.52771026	-123.32360076904297	$C_{x}H_{y}N$	19
49N5	-77.40077133	-77.40107727050781	$C_{x}H_{y}N$	19
ag-49N7-a	-203.27842388	-203.2997283935547	$C_{x}H_{y}N$	19
fe-4bN7-a	-467.21365642	-467.38787841796875	$C_{x}H_{y}N$	19
cd-4aS3-a	-113.98193304	-114.25662231445312	$C_{x}H_{y}S$	19
co-38S3-a	-389.93199807	-389.6925048828125	$C_{x}H_{y}S$	19
au-38S2-a	-212.38624931	-212.43211364746094	$C_{x}H_{y}S$	19
cd-4aS2-a	-114.01107275	-114.0821762084961	$C_{x}H_{y}S$	19
pd-4aS6-a	-320.28220169	-320.2767028808594	$C_{x}H_{y}S$	19
zn-26S2-a	-98.59086596	-98.44735717773438	$C_{x}H_{y}S$	19
co-12S1-a	-349.64670562	-349.12347412109375	$C_{x}H_{y}S$	19
pt-4aS2-a	-361.82545022	-361.9811096191406	$C_{x}H_{y}S$	19
cd-4aS5-a	-113.99029166	-114.14630126953125	$C_{x}H_{y}S$	19
rh-12S1-a	-356.08182948	-355.9167175292969	$C_{x}H_{y}S$	19
co-36S1-a	-382.96959328	-382.8593444824219	$C_{x}H_{y}S$	19
zn-14S1-a	-81.8566705	-81.5572738647461	$C_{x}H_{y}S$	19
co-4aS3-a	-406.29384451	-406.5365905761719	$C_{x}H_{y}S$	19
36S2	-52.8899066	-52.716758728027344	$C_{x}H_{y}S$	19
pd-14S1-a	-270.12561091	-270.2626953125	$C_{x}H_{y}S$	19
cu-26S2-a	-216.48482909	-216.5650177001953	$C_{x}H_{y}S$	19
ni-4aS4-a	-329.72888794	-329.66766357421875	$C_{x}H_{y}S$	19
48S2	-69.29758067	-69.4736328125	$C_{x}H_{y}S$	19
fe-38S3-a	-443.47485122	-443.8066711425781	$C_{x}H_{y}S$	19
pd-48S1-a	-313.35705292	-313.13006591796875	$C_{x}H_{y}S$	19
ag-38S2-a	-186.6810331	-186.89492797851562	$C_{x}H_{y}S$	19
rh-4aS3-a	-412.65521881	-412.7248840332031	$C_{x}H_{y}S$	19
ag-24S1-a	-162.35579208	-162.4595489501953	$C_{x}H_{y}S$	19
ag-4aS6-a	-203.50220374	-203.48207092285156	$C_{x}H_{y}S$	19
fe-48S3-a	-453.36916481	-454.0036315917969	$C_{x}H_{y}S$	19
cu-4aS5-a	-249.76213547	-249.92880249023438	$C_{x}H_{y}S$	19
os-4aS1-a	-597.64303848	-597.3786010742188	$C_{x}H_{y}S$	19
os-26S1-a	-564.27542536	-564.333984375	$C_{x}H_{y}S$	19
pt-38S1-a	-345.1113869	-345.1741027832031	$C_{x}H_{y}S$	19
pt-4aS3-a	-361.80996988	-362.1051940917969	$C_{x}H_{y}S$	19
ru-38S1-a	-485.23968982	-485.34918212890625	$C_{x}H_{y}S$	19
ir-48S1-a	-480.42696539	-480.402587890625	$C_{x}H_{y}S$	19
ir-4aS6-a	-487.16611239	-487.04278564453125	$C_{x}H_{y}S$	19
ru-38S3-a	-485.28855366	-485.3183288574219	$C_{x}H_{y}S$	19
38S3	-60.8666092	-60.89314651489258	$C_{x}H_{y}S$	19
cd-4aS4-a	-113.9287271	-114.32471466064453	$C_{x}H_{y}S$	19
co-26S2-a	-373.02995429	-372.8359680175781	$C_{x}H_{y}S$	19
rh-38S3-a	-396.05112535	-396.12774658203125	$C_{x}H_{y}S$	19
ni-14S1-a	-279.64269559	-279.6760559082031	$C_{x}H_{y}S$	19
ru-26S2-a	-468.67743378	-468.8092041015625	$C_{x}H_{y}S$	19
ni-4aS2-a	-329.69483898	-329.8739318847656	$C_{x}H_{y}S$	19
ru-14S1-a	-451.90561262	-452.0593566894531	$C_{x}H_{y}S$	19
rh-38S2-a	-396.13750554	-396.0208435058594	$C_{x}H_{y}S$	19
fe-4aS1-a	-459.97873092	-460.01416015625	$C_{x}H_{y}S$	19
ag-4aS1-a	-203.45823505	-203.50030517578125	$C_{x}H_{y}S$	19
cd-38S1-a	-97.29469483	-97.34810638427734	$C_{x}H_{y}S$	19
os-4aS6-a	-597.75725368	-597.6251220703125	$C_{x}H_{y}S$	19
4aS1	-77.52515631	-77.53803253173828	$C_{x}H_{y}S$	19
os-38S2-a	-581.19715296	-582.24609375	$C_{x}H_{y}S$	19
cd-4aS1-a	-113.94714223	-114.18489074707031	$C_{x}H_{y}S$	19
ir-26S1-a	-453.68069516	-453.52691650390625	$C_{x}H_{y}S$	19
ag-36S2-a	-179.02180959	-179.3671417236328	$C_{x}H_{y}S$	19
cd-26S2-a	-80.69587939	-80.44326782226562	$C_{x}H_{y}S$	19
cu-38S3-a	-233.13306757	-233.0269775390625	$C_{x}H_{y}S$	19
ni-48S1-a	-322.93455597	-322.74261474609375	$C_{x}H_{y}S$	19
zn-4aS6-a	-131.9083548	-131.77749633789062	$C_{x}H_{y}S$	19
pd-12S1-a	-263.39664105	-263.16925048828125	$C_{x}H_{y}S$	19
4831	-86.63647311	-86.66398620605469	$C_{x}H_{y}O_{(2,3)}$	19
cu-4833-a	-257.97095516	-257.8419494628906	$C_{x}H_{y}O_{(2,3)}$	19
au-3631-a	-221.13160641	-221.15838623046875	$C_{x}H_{y}O_{(2,3)}$	19
zn-3631-a	-124.20223043	-124.08148193359375	$C_{x}H_{y}O_{(2,3)}$	19
ag-4825-a	-205.35852637	-205.375	$C_{x}H_{y}O_{(2,3)}$	19
4824	-79.5526567	-79.51905822753906	$C_{x}H_{y}O_{(2,3)}$	19
os-2422-a	-565.27442553	-565.3502807617188	$C_{x}H_{y}O_{(2,3)}$	19
ir-4825-a	-488.27065331	-488.499267578125	$C_{x}H_{y}O_{(2,3)}$	19
pt-3623-a	-346.16368512	-346.28765869140625	$C_{x}H_{y}O_{(2,3)}$	19
co-1221-a	-357.75153977	-357.7413330078125	$C_{x}H_{y}O_{(2,3)}$	19
rh-2431-a	-387.37623503	-387.38250732421875	$C_{x}H_{y}O_{(2,3)}$	19
fe-2431-a	-434.8528085	-434.94000244140625	$C_{x}H_{y}O_{(2,3)}$	19
ag-4832-a	-212.4158782	-212.37542724609375	$C_{x}H_{y}O_{(2,3)}$	19
fe-4823-a	-461.32450134	-461.3442687988281	$C_{x}H_{y}O_{(2,3)}$	19
cu-2431-a	-224.96065957	-225.2570037841797	$C_{x}H_{y}O_{(2,3)}$	19
pd-4833-a	-327.93571242	-327.9791259765625	$C_{x}H_{y}O_{(2,3)}$	19
zn-4822-a	-133.955591	-134.00277709960938	$C_{x}H_{y}O_{(2,3)}$	19
1221	-29.73755935	-26.927085876464844	$C_{x}H_{y}O_{(2,3)}$	19
co-1231-a	-365.39272001	-365.3467102050781	$C_{x}H_{y}O_{(2,3)}$	19
pd-3632-a	-311.21987684	-311.0910949707031	$C_{x}H_{y}O_{(2,3)}$	19
pt-4824-a	-362.72434611	-362.6537170410156	$C_{x}H_{y}O_{(2,3)}$	19
ir-1221-a	-438.19365417	-438.1910095214844	$C_{x}H_{y}O_{(2,3)}$	19
pd-3623-a	-304.70926972	-304.7122497558594	$C_{x}H_{y}O_{(2,3)}$	19
ag-2431-a	-178.84797536	-178.87266540527344	$C_{x}H_{y}O_{(2,3)}$	19
rh-3632-a	-403.66645609	-403.7616271972656	$C_{x}H_{y}O_{(2,3)}$	19
pt-3631-a	-353.31888666	-353.2314147949219	$C_{x}H_{y}O_{(2,3)}$	19
ir-4833-a	-494.64086205	-494.4498291015625	$C_{x}H_{y}O_{(2,3)}$	19
co-4832-a	-414.88471181	-414.7836608886719	$C_{x}H_{y}O_{(2,3)}$	19
pt-4823-a	-362.615948	-363.00421142578125	$C_{x}H_{y}O_{(2,3)}$	19
ag-4824-a	-205.18570513	-205.07867431640625	$C_{x}H_{y}O_{(2,3)}$	19
pd-3621-a	-304.94913881	-304.96954345703125	$C_{x}H_{y}O_{(2,3)}$	19
au-2422-a	-197.07147536	-197.09068298339844	$C_{x}H_{y}O_{(2,3)}$	19
cd-1221-a	-65.97678191	-66.09716033935547	$C_{x}H_{y}O_{(2,3)}$	19
ni-3623-a	-314.41990479	-314.3611145019531	$C_{x}H_{y}O_{(2,3)}$	19
cd-4832-a	-123.07740182	-122.90412902832031	$C_{x}H_{y}O_{(2,3)}$	19
co-3632-a	-397.57642729	-397.36004638671875	$C_{x}H_{y}O_{(2,3)}$	19
ru-2422-a	-469.60646428	-469.4414978027344	$C_{x}H_{y}O_{(2,3)}$	19
pt-4826-a	-362.83035299	-362.6184997558594	$C_{x}H_{y}O_{(2,3)}$	19
ru-4832-a	-510.33487133	-510.099365234375	$C_{x}H_{y}O_{(2,3)}$	19
pt-4832-a	-369.94319486	-369.9284973144531	$C_{x}H_{y}O_{(2,3)}$	19
os-3631-a	-589.51009649	-589.474365234375	$C_{x}H_{y}O_{(2,3)}$	19
fe-1221-a	-411.29193337	-411.2759704589844	$C_{x}H_{y}O_{(2,3)}$	19
co-2422-a	-374.0979228	-374.1659851074219	$C_{x}H_{y}O_{(2,3)}$	19
pd-3622-a	-304.50347154	-304.3619079589844	$C_{x}H_{y}O_{(2,3)}$	19
ru-4824-a	-503.11516349	-503.093505859375	$C_{x}H_{y}O_{(2,3)}$	19
fe-3631-a	-451.94493335	-451.9342041015625	$C_{x}H_{y}O_{(2,3)}$	19
zn-2421-a	-100.69848014	-100.414306640625	$C_{x}H_{y}O_{(2,3)}$	19
rh-3631-a	-404.37272548	-404.1763916015625	$C_{x}H_{y}O_{(2,3)}$	19
rh-4826-a	-413.87470864	-413.79736328125	$C_{x}H_{y}O_{(2,3)}$	19
cu-4823-a	-251.18483019	-251.3466033935547	$C_{x}H_{y}O_{(2,3)}$	19
au-4831-a	-237.82194005	-237.8437957763672	$C_{x}H_{y}O_{(2,3)}$	19
rh-1231-a	-371.47367257	-371.7840270996094	$C_{x}H_{y}O_{(2,3)}$	19
cu-2422-a	-217.74965595	-217.8858642578125	$C_{x}H_{y}O_{(2,3)}$	19
rh-1221-a	-363.86924892	-363.96630859375	$C_{x}H_{y}O_{(2,3)}$	19
pt-2422-a	-329.1621992	-329.1400146484375	$C_{x}H_{y}O_{(2,3)}$	19
cd-4825-a	-116.01666173	-116.3808364868164	$C_{x}H_{y}O_{(2,3)}$	19
zn-4823-a	-133.56686785	-133.7732696533203	$C_{x}H_{y}O_{(2,3)}$	19
ir-49Y2-a	-492.59043678	-492.3200988769531	Oximes	19
os-49Y5-a	-602.745187	-603.2601318359375	Oximes	19
ni-13Y1-a	-285.08316907	-285.0520935058594	Oximes	19
ag-49Y3-a	-208.89725525	-208.74359130859375	Oximes	19
ag-49Y1-a	-209.09951235	-209.09927368164062	Oximes	19
ir-25Y2-a	-459.08784405	-459.1288757324219	Oximes	19
ir-49Y6-a	-492.04465995	-492.0361633300781	Oximes	19
au-13Y1-a	-184.39008389	-184.58201599121094	Oximes	19
pt-13Y1-a	-316.92784603	-316.82342529296875	Oximes	19
37Y3	-66.76108706	-66.64836120605469	Oximes	19
ag-13Y1-a	-158.91695227	-158.96360778808594	Oximes	19
ru-49Y3-a	-509.91936421	-507.1129455566406	Oximes	19
fe-49Y2-a	-465.90852674	-465.6761474609375	Oximes	19
cu-49Y6-a	-255.48962149	-255.3472900390625	Oximes	19
49Y2	-82.99684645	-83.3685073852539	Oximes	19
pd-49Y4-a	-325.50718095	-325.5827941894531	Oximes	19
zn-49Y1-a	-137.62852788	-137.3967742919922	Oximes	19
cu-49Y2-a	-255.35529708	-255.26559448242188	Oximes	19
cd-49Y6-a	-119.72026655	-119.1875991821289	Oximes	19
cu-13Y1-a	-205.22331969	-205.34300231933594	Oximes	19
os-37Y3-a	-586.58332142	-586.6761474609375	Oximes	19
pd-49Y2-a	-325.5511805	-325.5019226074219	Oximes	19
49Y6	-83.34490094	-83.23285675048828	Oximes	19
pt-37Y2-a	-350.25646928	-350.28228759765625	Oximes	19
co-49Y2-a	-411.78198345	-412.4772033691406	Oximes	19
zn-49Y2-a	-137.53086294	-137.60504150390625	Oximes	19
ru-49Y4-a	-507.60870283	-507.7613525390625	Oximes	19
cu-37Y3-a	-238.90277225	-238.81723022460938	Oximes	19
ir-37Y3-a	-475.43490984	-475.508056640625	Oximes	19
os-49Y3-a	-603.58348359	-604.0652465820312	Oximes	19
ag-37Y1-a	-192.2260479	-192.24435424804688	Oximes	19
pt-37Y3-a	-350.29728566	-350.2447814941406	Oximes	19
pd-13Y1-a	-275.42859463	-275.54168701171875	Oximes	19
pd-49Y3-a	-325.35298626	-325.5519104003906	Oximes	19
cd-49Y3-a	-119.51389259	-119.6568374633789	Oximes	19
au-37Y3-a	-218.10128641	-217.89500427246094	Oximes	19
rh-49X7-a	-419.55115718	-419.6567687988281	Amides	5
co-49X3-a	-413.87326561	-413.85546875	Amides	5
pd-25X2-a	-294.14289928	-294.0135803222656	Amides	5
ir-49X7-a	-493.90267483	-493.985595703125	Amides	5
os-49X7-a	-604.57278564	-604.6925659179688	Amides	5
zn-49X3-a	-139.71052696	-139.5403594970703	Amides	5
os-25X1-a	-571.01067638	-571.0123291015625	Amides	5
au-49X7-a	-236.33767337	-236.2119598388672	Amides	5
ag-37X1-a	-194.10459752	-194.06629943847656	Amides	5
co-49X2-a	-413.39176978	-413.0093688964844	Amides	5
cd-49X2-a	-121.40918415	-121.48200988769531	Amides	5
fe-13X1-a	-417.44604174	-417.58343505859375	Amides	5
fe-37X2-a	-450.84113091	-450.8033752441406	Amides	5
au-49X5-a	-236.00042147	-235.959228515625	Amides	5
fe-37X1-a	-450.62014953	-450.531982421875	Amides	5
ir-49X5-a	-493.32434855	-493.46136474609375	Amides	5
rh-37X2-a	-403.2783593	-403.26116943359375	Amides	5
rh-49X1-a	-419.53694824	-419.5021057128906	Amides	5
ag-49X4-a	-211.1916039	-211.30633544921875	Amides	5
ru-49X3-a	-509.39414757	-509.1720275878906	Amides	5
pt-25X2-a	-335.63765732	-335.4842834472656	Amides	5
co-49X8-a	-413.03542208	-412.9228515625	Amides	5
cd-49X7-a	-121.57130607	-121.61759185791016	Amides	5
pt-49X1-a	-368.51494221	-368.67413330078125	Amides	5
ag-25X2-a	-177.90593296	-177.87423706054688	Amides	5
cd-37X2-a	-105.14922136	-105.0971450805664	Amides	5
os-49X6-a	-605.14227271	-605.3917236328125	Amides	5
fe-25X2-a	-434.16516797	-434.01287841796875	Amides	5
pd-49X2-a	-327.02103179	-327.04351806640625	Amides	5
pd-49X4-a	-327.38984906	-327.5378112792969	Amides	5
cu-13X1-a	-207.22814477	-207.07901000976562	Amides	5
os-37X4-a	-587.87424607	-588.0128784179688	Amides	5
ag-37X3-a	-193.89207256	-193.6609649658203	Amides	5
fe-37X4-a	-450.82673525	-449.42401123046875	Amides	5
au-25X1-a	-202.80946332	-202.70068359375	Amides	5
os-25X2-a	-571.76981249	-571.7810668945312	Amides	5
ir-49X6-a	-494.3373529	-494.3804931640625	Amides	5
49X5	-84.81148127	-84.58731079101562	Amides	5
co-49X1-a	-413.45358324	-413.3036804199219	Amides	5
ru-49X1-a	-508.9282183	-508.8675842285156	Amides	5
cu-49X7-a	-256.97804797	-257.0416564941406	Amides	5
fe-25X1-a	-433.88190394	-434.10064697265625	Amides	5
ag-49X3-a	-211.20120833	-211.29405212402344	Amides	5
fe-49X1-a	-467.05828021	-467.17498779296875	Amides	5
ru-49X5-a	-508.82547616	-508.5808410644531	Amides	5
pd-38Z3-a	-315.90626849	-315.7248840332031	Amidines	5
au-38Z9-a	-224.3254896	-224.38754272460938	Amidines	5
38Z8	-73.20189653	-73.22574615478516	Amidines	5
cu-4aZ2-a	-262.35347564	-262.3771667480469	Amidines	5
au-38Z8-a	-224.71701892	-224.55479431152344	Amidines	5
au-38Z1-a	-224.8383748	-224.74119567871094	Amidines	5
cd-26Z4-a	-93.00746745	-92.9695053100586	Amidines	5
pt-14Z1-a	-324.00729979	-324.1646728515625	Amidines	5
rh-38Z9-a	-408.06093372	-408.1661376953125	Amidines	5
cu-38Z9-a	-244.52070887	-244.73973083496094	Amidines	5
ir-38Z9-a	-482.51258503	-482.53851318359375	Amidines	5
co-4aZb-a	-418.71587343	-418.75433349609375	Amidines	5
ag-38Z9-a	-198.97079716	-198.88815307617188	Amidines	5
pt-26Z1-a	-340.92956083	-340.608642578125	Amidines	5
cd-38Z6-a	-109.81500353	-109.79452514648438	Amidines	5
ni-4aZn-a	-341.8397915	-342.1567687988281	Amidines	5
pd-4aZa-a	-332.44908066	-332.4828796386719	Amidines	5
co-4aZd-a	-418.46590007	-418.10711669921875	Amidines	5
rh-4aZ6-a	-424.54558415	-424.7603759765625	Amidines	5
co-4aZg-a	-418.40604042	-418.2294921875	Amidines	5
co-26Z1-a	-385.50648826	-385.64093017578125	Amidines	5
4aZ7	-89.74371693	-89.75320434570312	Amidines	5
ag-4aZc-a	-215.82860017	-215.95639038085938	Amidines	5
cu-4aZb-a	-262.18499677	-262.1054992675781	Amidines	5
ag-4aZm-a	-215.06611808	-215.0789031982422	Amidines	5
os-4aZo-a	-609.91013265	-610.365234375	Amidines	5
rh-38Z5-a	-408.43970902	-408.4034118652344	Amidines	5
pt-38Za-a	-357.00144277	-356.9474792480469	Amidines	5
4aZ4	-90.14320214	-90.33460235595703	Amidines	5
ir-38Z2-a	-483.30249116	-483.3879699707031	Amidines	5
ag-4aZn-a	-215.64000249	-215.8061981201172	Amidines	5
os-26Z2-a	-577.36978979	-577.6306762695312	Amidines	5
4aZo	-89.59802192	-89.54937744140625	Amidines	5
ag-4aZ4-a	-216.27862345	-216.2964324951172	Amidines	5
pt-26Z2-a	-341.35862902	-341.1893310546875	Amidines	5
ir-38Za-a	-482.31811263	-482.3451843261719	Amidines	5
ru-4aZ9-a	-514.59291462	-514.2448120117188	Amidines	5
os-38Z6-a	-593.18421907	-593.13818359375	Amidines	5
ir-38Z5-a	-482.88690192	-483.0491943359375	Amidines	5
cu-4aZh-a	-262.02395307	-261.9595947265625	Amidines	5
os-4aZe-a	-609.95714086	-609.8128662109375	Amidines	5
au-26Z4-a	-207.94332755	-207.94802856445312	Amidines	5
cd-4aZ3-a	-126.79115702	-126.84153747558594	Amidines	5
ni-38Za-a	-324.93193842	-324.9822998046875	Amidines	5
ag-4aZd-a	-215.62453998	-215.57322692871094	Amidines	5
pd-26Z4-a	-298.93774899	-298.939453125	Amidines	5
ru-4aZd-a	-514.01929708	-513.9120483398438	Amidines	5
26Z1	-56.49648025	-56.546749114990234	Amidines	5
4aZ8	-89.76359319	-89.68620300292969	Amidines	5
cd-4aZa-a	-126.48381771	-126.27518463134766	Amidines	5
cu-4aZ7-a	-261.85199933	-261.9844970703125	Amidines	5
pd-4aZ5-a	-332.49040241	-332.649658203125	Amidines	5
ag-38Z4-a	-199.26295863	-199.25218200683594	Amidines	5
4aZc	-89.88367801	-89.82461547851562	Amidines	5
cd-38Z7-a	-109.44607617	-109.43618774414062	Amidines	5
fe-4aZ2-a	-472.80921861	-472.6050109863281	Amidines	5
fe-4aZa-a	-472.69727458	-472.21221923828125	Amidines	5
pd-4aZj-a	-332.38909689	-332.6049499511719	Amidines	5
ni-38Z8-a	-325.30398726	-325.2665100097656	Amidines	5
os-14Z1-a	-560.28117378	-559.9033813476562	Amidines	5
rh-26Z4-a	-391.13725936	-391.3728332519531	Amidines	5
co-4aZ5-a	-418.3538475	-418.7743225097656	Amidines	5
os-4aZ2-a	-610.29131547	-610.3512573242188	Amidines	5
au-4aZf-a	-241.45146382	-241.6024932861328	Amidines	5
ir-4aZm-a	-498.64241195	-498.98297119140625	Amidines	5
cd-4aZd-a	-126.14641671	-126.25064086914062	Amidines	5
cd-4aZ8-a	-126.30446044	-126.42901611328125	Amidines	5
au-26Z1-a	-208.12444029	-208.1151123046875	Amidines	5
pd-4aZo-a	-332.17664129	-331.9833679199219	Amidines	5
os-4aZf-a	-609.9922512	-610.1025390625	Amidines	5
ag-4aZ1-a	-216.05712563	-215.98207092285156	Amidines	5
ru-38Z3-a	-497.63609736	-497.8812255859375	Amidines	5
pt-4aZ5-a	-374.03915951	-374.2438659667969	Amidines	5
ag-4aZf-a	-215.94966292	-216.12098693847656	Amidines	5
ag-38Za-a	-198.81640543	-199.0676727294922	Amidines	5
ni-4aZd-a	-341.77617705	-341.6498107910156	Amidines	5
pt-4aZj-a	-374.02638946	-373.7843322753906	Amidines	5
ir-38Z6-a	-482.4964526	-482.43218994140625	Amidines	5
pd-4aZe-a	-332.35194716	-332.36370849609375	Amidines	5
ni-4aZf-a	-342.03287441	-342.0119934082031	Amidines	5
pt-4aZe-a	-373.9891853	-373.9689636230469	Amidines	5
fe-4aZm-a	-471.9936747	-471.9528503417969	Amidines	5
ni-4aZ8-a	-341.78171581	-342.0562744140625	Amidines	5
pd-4aZ9-a	-332.56094385	-332.6636657714844	Amidines	5
ni-26Z1-a	-308.85819704	-308.7523498535156	Amidines	5
cd-4aZn-a	-126.21477987	-126.25008392333984	Amidines	5
os-38Z5-a	-593.71846426	-593.7285766601562	Amidines	5
ir-38Z1-a	-482.60649972	-482.7484436035156	Amidines	5
pd-4aZm-a	-331.68606277	-331.82769775390625	Amidines	5
cu-4aZf-a	-262.23975091	-262.10614013671875	Amidines	5
rh-4aZl-a	-424.06862944	-424.50689697265625	Amidines	5
cd-4aZe-a	-126.50631056	-126.73056030273438	Amidines	5
co-4aZj-a	-418.57425821	-418.52630615234375	Amidines	5
cd-38Z4-a	-108.3939869	-109.09492492675781	Amidines	5
rh-4aZe-a	-424.84240628	-424.8751220703125	Amidines	5
co-4aZ8-a	-418.52923607	-418.41229248046875	Amidines	5
ru-4aZ1-a	-514.7249925	-514.5347900390625	Amidines	5
pt-4aZo-a	-373.78663051	-373.47186279296875	Amidines	5
fe-4aZb-a	-472.77084143	-472.69537353515625	Amidines	5
au-4aZh-a	-241.19545596	-241.06382751464844	Amidines	5
ir-26Z2-a	-466.68736985	-466.6105651855469	Amidines	5
pt-4aZf-a	-374.04890309	-373.95721435546875	Amidines	5
ru-4aZh-a	-514.04574014	-514.2672729492188	Amidines	5
ir-4aZ1-a	-499.20162717	-499.09613037109375	Amidines	5
ni-38Z2-a	-325.89468273	-325.8396301269531	Amidines	5
pt-4aZi-a	-373.75355325	-373.78521728515625	Amidines	5
26Z4	-56.48695894	-56.36560821533203	Amidines	5
4aZn	-89.52619563	-89.5025863647461	Amidines	5
os-4aZj-a	-609.95273552	-609.5826416015625	Amidines	5
rh-38Z2-a	-408.79817151	-408.8194885253906	Amidines	5
zn-4aZl-a	-143.6324344	-143.75308227539062	Amidines	5
cd-4aZm-a	-125.62837479	-125.674072265625	Amidines	5
ni-4aZ4-a	-342.52582894	-342.5366516113281	Amidines	5
ni-4aZh-a	-341.70059295	-341.7060852050781	Amidines	5
ag-4aZe-a	-215.77414387	-215.6561279296875	Amidines	5
cu-38Z3-a	-245.58060809	-245.40748596191406	Amidines	5
zn-4aZa-a	-144.43024615	-144.4749298095703	Amidines	5
pt-55N1-a	-354.20583386	-354.83935546875	Aromatics	5
cd-6611-b	-119.26717536	-119.28431701660156	Aromatics	5
pd-44S1-a	-297.73489696	-297.6349792480469	Aromatics	5
au-44S1-b	-205.52693384	-205.39674377441406	Aromatics	5
ag-44S1-a	-180.03305197	-180.00460815429688	Aromatics	5
ag-45N1-b	-188.24666111	-188.2355194091797	Aromatics	5
pd-5601-a	-309.49668113	-309.5207824707031	Aromatics	5
ni-67N1-a	-341.14473509	-341.27374267578125	Aromatics	5
cd-44S1-b	-90.626424	-90.48299407958984	Aromatics	5
pd-5601-b	-309.51301629	-309.323974609375	Aromatics	5
rh-67N1-b	-424.28995695	-424.29840087890625	Aromatics	5
fe-8a02-a	-492.75478854	-492.36419677734375	Aromatics	5
au-7801-a	-244.16602894	-244.01376342773438	Aromatics	5
cu-8a02-a	-281.60035007	-280.9418640136719	Aromatics	5
ag-67N1-a	-214.23953513	-214.28167724609375	Aromatics	5
rh-8a02-a	-445.42458027	-445.32720947265625	Aromatics	5
pt-44S1-a	-339.18647717	-339.63507080078125	Aromatics	5
os-7801-a	-613.56342861	-611.3583374023438	Aromatics	5
pt-8a03-b	-393.91515776	-393.7164611816406	Aromatics	5
ru-8a03-b	-534.69672298	-535.3233032226562	Aromatics	5
zn-66S1-a	-134.28434805	-134.75379943847656	Aromatics	5
fe-67N1-b	-471.6227406	-471.9349060058594	Aromatics	5
ni-55N1-b	-324.09185213	-323.6942443847656	Aromatics	5
ni-55N1-a	-323.58255249	-323.70257568359375	Aromatics	5
cd-44S1-a	-90.61299686	-90.88114166259766	Aromatics	5
os-66S1-b	-601.07217243	-601.4085693359375	Aromatics	5
au-8a01-a	-260.88535492	-260.82513427734375	Aromatics	5
ir-55N1-a	-479.63287281	-480.8282775878906	Aromatics	5
ag-8a02-b	-235.4608871	-235.85989379882812	Aromatics	5
ru-8a02-b	-534.73326215	-535.2689819335938	Aromatics	5
zn-8a01-a	-163.82977282	-164.2806854248047	Aromatics	5
fe-45N1-a	-445.38103053	-445.7542724609375	Aromatics	5
ru-7801-b	-518.08251058	-517.43896484375	Aromatics	5
ag-44S1-b	-180.03225513	-179.7089080810547	Aromatics	5
rh-67N1-a	-424.26708425	-424.34991455078125	Aromatics	5
rh-5601-b	-402.0229337	-402.1133728027344	Aromatics	5
zn-4411-a	-110.64082055	-110.50315856933594	Aromatics	5
ni-66S1-a	-333.12083147	-332.76080322265625	Aromatics	5
44S1	-54.31266135	-54.17061233520508	Aromatics	5
pd-8a02-b	-352.72286115	-352.34234619140625	Aromatics	5
ag-8a03-b	-235.47096332	-235.72451782226562	Aromatics	5
cd-8a02-b	-146.02217515	-145.90609741210938	Aromatics	5
cu-45N1-b	-234.42239135	-234.41770935058594	Aromatics	5
cd-66S1-b	-116.4314199	-116.84713745117188	Aromatics	5
au-44S1-a	-205.52397603	-205.56126403808594	Aromatics	5
cu-7801-a	-264.81962102	-264.78631591796875	Aromatics	5
co-67N1-b	-417.68469344	-417.97613525390625	Aromatics	5
co-66S1-b	-409.74654883	-410.0435791015625	Aromatics	5
au-6601-b	-227.3805725	-227.0498046875	Aromatics	5
ag-67N1-b	-214.28250536	-214.24514770507812	Aromatics	5
ru-8a01-b	-534.7306766	-535.595703125	Aromatics	5
ni-8a03-a	-362.22965124	-362.0670166015625	Aromatics	5
fe-5601-b	-449.39287066	-449.5361022949219	Aromatics	5
os-45N1-b	-582.51055497	-582.9754638671875	Aromatics	5
os-5601-b	-587.11808586	-587.8920288085938	Aromatics	5
ir-8a03-b	-519.57596001	-519.522216796875	Aromatics	5
pd-8a01-a	-351.91103563	-352.4421081542969	Aromatics	5
co-8a03-a	-438.73101746	-438.71368408203125	Aromatics	5
ni-7801-a	-345.57561989	-345.5479431152344	Aromatics	5
pt-6611-a	-367.24183689	-367.4344482421875	Aromatics	5
au-8a01-b	-260.94694658	-260.6476135253906	Aromatics	5
cu-6601-a	-247.93280671	-247.577392578125	Aromatics	5
au-45N1-a	-213.73574413	-213.63319396972656	Aromatics	5
fe-6611-a	-465.93152358	-466.29718017578125	Aromatics	5
pt-66S1-b	-364.50461441	-364.83856201171875	Aromatics	5
cd-6601-b	-112.46509169	-112.32425689697266	Aromatics	5
cd-6611-a	-119.23825643	-119.25685119628906	Aromatics	5
rh-7801-a	-428.75616658	-428.45697021484375	Aromatics	5
pt-8a02-a	-394.23149472	-393.8704528808594	Aromatics	5
ag-8a03-a	-235.42358762	-235.46746826171875	Aromatics	5
rh-66S1-a	-416.4388023	-416.0848693847656	Aromatics	5
ni-6601-a	-327.84573578	-328.94647216796875	Aromatics	5
ag-8a01-a	-235.38424721	-235.24942016601562	Aromatics	5
au-7801-b	-244.16751435	-244.0947723388672	Aromatics	5
os-8a02-b	-630.21695212	-630.8397216796875	Aromatics	5
au-a801-a	-271.31370513	-271.1818542480469	Aromatics	5
ir-86S1-a	-509.28090444	-509.4553527832031	Aromatics	5
au-86S1-a	-249.57502001	-249.57273864746094	Aromatics	5
ir-87N1-a	-516.68642902	-516.9125366210938	Aromatics	5
au-97N1-a	-266.51857339	-266.3688049316406	Aromatics	5
co-8612-a	-429.83391993	-429.7625732421875	Aromatics	5
rh-9801-a	-447.0185557	-447.3928527832031	Aromatics	5
pd-87N1-a	-349.9275957	-349.3486328125	Aromatics	5
au-97N2-a	-266.49291069	-266.4135437011719	Aromatics	5
os-86S2-a	-620.06446481	-620.0283813476562	Aromatics	5
ru-9801-a	-535.9807529	-536.0066528320312	Aromatics	5
zn-8612-a	-154.22462354	-154.4191436767578	Aromatics	5
pt-87N2-a	-390.94147034	-390.84588623046875	Aromatics	5
cu-9801-a	-282.4372523	-282.2625427246094	Aromatics	5
rh-97N1-a	-452.15357489	-451.8022766113281	Aromatics	5
rh-87N2-a	-442.69380501	-442.57147216796875	Aromatics	5
97N1	-115.13493741	-114.94007873535156	Aromatics	5
ni-97N2-a	-368.77649214	-368.64642333984375	Aromatics	5
os-8611-a	-621.70148202	-621.8954467773438	Aromatics	5
ir-a801-a	-530.92541296	-530.9710083007812	Aromatics	5
pd-8611-a	-343.81377167	-343.9289245605469	Aromatics	5
fe-97N1-a	-499.20894859	-498.66912841796875	Aromatics	5
8612	-99.91687006	-99.92007446289062	Aromatics	5
cd-86S1-a	-134.6112016	-134.6670379638672	Aromatics	5
rh-87N1-a	-442.44108335	-442.65972900390625	Aromatics	5
ir-97N2-a	-525.22329335	-526.0391235351562	Aromatics	5
os-97N2-a	-636.68969143	-636.7971801757812	Aromatics	5
pt-87N1-a	-391.23165553	-390.31524658203125	Aromatics	5
87N2	-105.94253455	-105.91170501708984	Aromatics	5
pt-9801-a	-395.66629154	-394.8509521484375	Aromatics	5
fe-9802-a	-494.0860738	-493.640625	Aromatics	5
ni-86S2-a	-351.59574125	-351.51434326171875	Aromatics	5
zn-97N1-a	-169.45601567	-169.24826049804688	Aromatics	5
os-49_7-a	-611.41264846	-611.4028930664062	Carbamates	5
ir-37_2-a	-484.30474986	-484.3688659667969	Carbamates	5
fe-49_6-a	-473.43262405	-473.4854736328125	Carbamates	5
ni-25_2-a	-310.37397296	-310.2559509277344	Carbamates	5
ru-49_4-a	-516.0507567	-515.9398193359375	Carbamates	5
49_1	-92.13741784	-92.17671203613281	Carbamates	5
ir-49_6-a	-500.54472704	-500.6916809082031	Carbamates	5
cu-25_2-a	-230.70199566	-230.71783447265625	Carbamates	5
ni-49_7-a	-343.5146603	-343.5175476074219	Carbamates	5
49_5	-91.78143384	-91.74674987792969	Carbamates	5
cd-49_5-a	-128.24969692	-128.0623321533203	Carbamates	5
ni-49_2-a	-343.7095241	-343.98486328125	Carbamates	5
ir-49_4-a	-501.05997584	-500.9692077636719	Carbamates	5
ag-49_6-a	-217.55043853	-217.58151245117188	Carbamates	5
ni-49_5-a	-343.48166278	-343.36968994140625	Carbamates	5
zn-25_2-a	-113.02887165	-112.84436798095703	Carbamates	5
ir-49_3-a	-501.11053614	-501.3407287597656	Carbamates	5
ni-25_1-a	-310.21304427	-310.5171813964844	Carbamates	5
ag-25_1-a	-184.46819627	-184.52719116210938	Carbamates	5
ag-49_8-a	-217.22496296	-217.5111083984375	Carbamates	5
ni-49_8-a	-343.08404083	-343.3863830566406	Carbamates	5
ir-25_2-a	-467.51699022	-467.4087219238281	Carbamates	5
rh-49_3-a	-426.75943395	-426.7615051269531	Carbamates	5
49_7	-91.88070494	-91.82089233398438	Carbamates	5
co-49_1-a	-420.56820766	-420.3118591308594	Carbamates	5
pt-37_4-a	-358.5958228	-358.60491943359375	Carbamates	5
37_2	-75.51806628	-75.5555419921875	Carbamates	5
cu-49_1-a	-264.12933882	-264.1172790527344	Carbamates	5
rh-37_1-a	-409.8707898	-409.9672546386719	Carbamates	5
zn-49_8-a	-145.74795809	-145.84951782226562	Carbamates	5
ru-49_5-a	-515.71818505	-515.6243286132812	Carbamates	5
37_1	-75.40830914	-75.4447250366211	Carbamates	5
pt-49_3-a	-375.71808851	-375.7198486328125	Carbamates	5
37_4	-75.1669493	-75.02265930175781	Carbamates	5
ru-37_1-a	-499.30218546	-499.27838134765625	Carbamates	5
ag-49_7-a	-217.64204739	-217.57298278808594	Carbamates	5
au-49_8-a	-242.71995487	-242.90647888183594	Carbamates	5
co-37_2-a	-403.8793841	-403.6357421875	Carbamates	5
os-37_1-a	-594.94183913	-594.9769897460938	Carbamates	5
au-37_1-a	-226.67487216	-226.75347900390625	Carbamates	5
pt-49_8-a	-374.86754469	-375.1234436035156	Carbamates	5
ru-49_2-a	-515.95503904	-515.8097534179688	Carbamates	5
13_1	-42.38057294	-42.57036590576172	Carbamates	5
rh-49_8-a	-425.88989076	-425.9248962402344	Carbamates	5
au-49_1-a	-243.37409576	-243.41363525390625	Carbamates	5
co-4a13-a	-408.64077228	-408.0981140136719	$C_{x}H_{y}O_{(0,1)}$	5
ru-4804-a	-489.56186664	-490.0648498535156	$C_{x}H_{y}O_{(0,1)}$	5
cd-3611-b	-92.29011902	-91.95427703857422	$C_{x}H_{y}O_{(0,1)}$	5
au-1211-a	-173.05601788	-173.23541259765625	$C_{x}H_{y}O_{(0,1)}$	5
rh-3611-b	-390.41305863	-390.4049987792969	$C_{x}H_{y}O_{(0,1)}$	5
cu-4a13-a	-252.25165758	-252.16995239257812	$C_{x}H_{y}O_{(0,1)}$	5
rh-3811-a	-397.43556095	-397.53338623046875	$C_{x}H_{y}O_{(0,1)}$	5
ru-3811-a	-486.81654934	-486.8982238769531	$C_{x}H_{y}O_{(0,1)}$	5
rh-3801-a	-391.18843818	-390.7070617675781	$C_{x}H_{y}O_{(0,1)}$	5
zn-2601-a	-94.55563483	-94.5318374633789	$C_{x}H_{y}O_{(0,1)}$	5
ir-4801-a	-474.54653649	-474.6625061035156	$C_{x}H_{y}O_{(0,1)}$	5
pt-4a02-a	-356.92565796	-357.3492736816406	$C_{x}H_{y}O_{(0,1)}$	5
cu-4803-a	-237.25477532	-237.17355346679688	$C_{x}H_{y}O_{(0,1)}$	5
rh-3813-a	-398.06878223	-398.3256530761719	$C_{x}H_{y}O_{(0,1)}$	5
co-4811-b	-400.94444251	-400.9662780761719	$C_{x}H_{y}O_{(0,1)}$	5
co-1211-a	-350.802764	-350.5048828125	$C_{x}H_{y}O_{(0,1)}$	5
cu-2612-a	-218.80195975	-218.75152587890625	$C_{x}H_{y}O_{(0,1)}$	5
fe-2601-a	-421.8975267	-422.31109619140625	$C_{x}H_{y}O_{(0,1)}$	5
zn-2401-a	-86.03026434	-86.28399658203125	$C_{x}H_{y}O_{(0,1)}$	5
zn-2201-a	-76.93793739	-77.25187683105469	$C_{x}H_{y}O_{(0,1)}$	5
ni-4811-b	-324.25322942	-323.9748229980469	$C_{x}H_{y}O_{(0,1)}$	5
ni-4a13-a	-331.93206298	-331.75128173828125	$C_{x}H_{y}O_{(0,1)}$	5
pt-4a14-a	-363.82339831	-364.0584411621094	$C_{x}H_{y}O_{(0,1)}$	5
4a01	-73.77971421	-73.52505493164062	$C_{x}H_{y}O_{(0,1)}$	5
cd-1211-a	-58.33142464	-59.13112258911133	$C_{x}H_{y}O_{(0,1)}$	5
zn-4802-a	-119.60777402	-119.51304626464844	$C_{x}H_{y}O_{(0,1)}$	5
cd-4a01-a	-110.04361052	-110.04088592529297	$C_{x}H_{y}O_{(0,1)}$	5
4602	-56.43502736	-56.49599838256836	$C_{x}H_{y}O_{(0,1)}$	5
rh-4a02-a	-407.87566841	-407.6896057128906	$C_{x}H_{y}O_{(0,1)}$	5
co-4802-a	-394.02747378	-394.2128601074219	$C_{x}H_{y}O_{(0,1)}$	5
os-3813-a	-583.05343236	-583.0861206054688	$C_{x}H_{y}O_{(0,1)}$	5
rh-4803-a	-400.30774513	-400.14215087890625	$C_{x}H_{y}O_{(0,1)}$	5
ag-4601-a	-182.3470172	-182.58383178710938	$C_{x}H_{y}O_{(0,1)}$	5
ir-3401-a	-450.74669144	-449.8977355957031	$C_{x}H_{y}O_{(0,1)}$	5
ru-4a02-a	-497.12246173	-496.7781677246094	$C_{x}H_{y}O_{(0,1)}$	5
cu-4802-a	-237.3302167	-237.41539001464844	$C_{x}H_{y}O_{(0,1)}$	5
fe-3401-a	-424.27911206	-423.9248962402344	$C_{x}H_{y}O_{(0,1)}$	5
zn-4803-a	-119.59950938	-119.76028442382812	$C_{x}H_{y}O_{(0,1)}$	5
os-4802-a	-585.20307667	-585.2931518554688	$C_{x}H_{y}O_{(0,1)}$	5
ag-3811-a	-188.83004296	-189.01324462890625	$C_{x}H_{y}O_{(0,1)}$	5
os-2401-a	-551.89762373	-551.8426513671875	$C_{x}H_{y}O_{(0,1)}$	5
cd-2601-a	-76.73801	-76.98358154296875	$C_{x}H_{y}O_{(0,1)}$	5
fe-3813-a	-445.51068204	-445.6828918457031	$C_{x}H_{y}O_{(0,1)}$	5
fe-4802-a	-447.92476695	-448.1791076660156	$C_{x}H_{y}O_{(0,1)}$	5
os-2612-a	-566.34191861	-566.3350830078125	$C_{x}H_{y}O_{(0,1)}$	5
os-4601-a	-576.91302389	-576.3256225585938	$C_{x}H_{y}O_{(0,1)}$	5
pd-2601-a	-282.04106491	-282.2451171875	$C_{x}H_{y}O_{(0,1)}$	5
cd-4802-a	-101.75937362	-101.94740295410156	$C_{x}H_{y}O_{(0,1)}$	5
ag-4602-a	-182.08825966	-182.3418731689453	$C_{x}H_{y}O_{(0,1)}$	5
cd-2611-a	-82.66351199	-82.11248779296875	$C_{x}H_{y}O_{(0,1)}$	5
cd-4602-a	-92.71599024	-93.07154083251953	$C_{x}H_{y}O_{(0,1)}$	5
co-2411-a	-367.74441951	-367.0912170410156	$C_{x}H_{y}O_{(0,1)}$	5
cu-3601-a	-220.62693187	-220.77117919921875	$C_{x}H_{y}O_{(0,1)}$	5
cd-2201-a	-59.12150467	-60.14166259765625	$C_{x}H_{y}O_{(0,1)}$	5
au-2601-a	-191.50429162	-191.33294677734375	$C_{x}H_{y}O_{(0,1)}$	5
co-4a02-a	-401.7676429	-401.59979248046875	$C_{x}H_{y}O_{(0,1)}$	5
cd-2401-a	-68.20311759	-68.8276138305664	$C_{x}H_{y}O_{(0,1)}$	5
ir-2612-a	-455.64230965	-455.3829345703125	$C_{x}H_{y}O_{(0,1)}$	5
ir-2611-a	-454.75023792	-455.1033935546875	$C_{x}H_{y}O_{(0,1)}$	5
co-2201-a	-353.57027442	-353.64453125	$C_{x}H_{y}O_{(0,1)}$	5
pt-4602-a	-341.86958516	-341.8289489746094	$C_{x}H_{y}O_{(0,1)}$	5
pd-4a13-a	-322.2941629	-322.3259582519531	$C_{x}H_{y}O_{(0,1)}$	5
zn-4804-a	-119.68513414	-119.49397277832031	$C_{x}H_{y}O_{(0,1)}$	5
pd-3813-a	-305.59718439	-305.7079162597656	$C_{x}H_{y}O_{(0,1)}$	5
rh-4811-b	-407.06919293	-407.07574462890625	$C_{x}H_{y}O_{(0,1)}$	5
cd-3813-a	-100.03358954	-100.2940902709961	$C_{x}H_{y}O_{(0,1)}$	5
fe-4a02-a	-455.267895	-455.639892578125	$C_{x}H_{y}O_{(0,1)}$	5
co-4602-a	-386.89320336	-386.3520202636719	$C_{x}H_{y}O_{(0,1)}$	5
ir-1211-a	-431.1388517	-430.83099365234375	$C_{x}H_{y}O_{(0,1)}$	5
fe-3801-a	-438.58788024	-438.9952392578125	$C_{x}H_{y}O_{(0,1)}$	5
zn-3401-a	-93.99840433	-94.40492248535156	$C_{x}H_{y}O_{(0,1)}$	5
ag-4802-a	-191.1471767	-191.25244140625	$C_{x}H_{y}O_{(0,1)}$	5
pd-4811-b	-314.52911667	-314.34307861328125	$C_{x}H_{y}O_{(0,1)}$	5
ni-3401-a	-293.52877908	-293.1181335449219	$C_{x}H_{y}O_{(0,1)}$	5
rh-4812-a	-406.72500856	-406.8532409667969	$C_{x}H_{y}O_{(0,1)}$	5
zn-4812-a	-126.54116497	-126.40048217773438	$C_{x}H_{y}O_{(0,1)}$	5
cu-4811-a	-244.30353981	-244.3301239013672	$C_{x}H_{y}O_{(0,1)}$	5
rh-3611-a	-390.01969961	-390.19305419921875	$C_{x}H_{y}O_{(0,1)}$	5
au-4812-a	-223.48596717	-223.46200561523438	$C_{x}H_{y}O_{(0,1)}$	5
os-4811-a	-591.60499986	-591.507568359375	$C_{x}H_{y}O_{(0,1)}$	5
cu-4812-a	-244.18915775	-244.08206176757812	$C_{x}H_{y}O_{(0,1)}$	5
ag-4a11-a	-205.88006615	-205.68028259277344	$C_{x}H_{y}O_{(0,1)}$	5
pd-3611-a	-297.61468386	-297.7315368652344	$C_{x}H_{y}O_{(0,1)}$	5
pd-4a11-a	-322.04236339	-321.9878234863281	$C_{x}H_{y}O_{(0,1)}$	5
pt-4a11-a	-363.43958042	-363.21441650390625	$C_{x}H_{y}O_{(0,1)}$	5
cd-4a12-a	-116.6664384	-116.49331665039062	$C_{x}H_{y}O_{(0,1)}$	5
ru-4812-a	-496.10435577	-495.92822265625	$C_{x}H_{y}O_{(0,1)}$	5
ag-3611-a	-181.55192446	-181.4547576904297	$C_{x}H_{y}O_{(0,1)}$	5
rh-4a11-a	-414.61954043	-414.4937438964844	$C_{x}H_{y}O_{(0,1)}$	5
zn-27N2-a	-106.55331586	-106.5301284790039	$C_{x}H_{y}N$	5
au-49N8-a	-228.52267319	-228.57608032226562	$C_{x}H_{y}N$	5
os-49Na-a	-597.38128977	-597.1784057617188	$C_{x}H_{y}N$	5
ag-49N1-a	-203.40230325	-203.44677734375	$C_{x}H_{y}N$	5
ni-49N3-a	-329.31497181	-329.2142639160156	$C_{x}H_{y}N$	5
os-49N5-a	-597.31936982	-597.30078125	$C_{x}H_{y}N$	5
pd-27N2-a	-294.53031525	-294.4810791015625	$C_{x}H_{y}N$	5
ru-49Na-a	-501.70589991	-501.6717834472656	$C_{x}H_{y}N$	5
os-4bN5-a	-605.31060303	-605.4202880859375	$C_{x}H_{y}N$	5
cd-27N1-a	-88.89474546	-88.95606994628906	$C_{x}H_{y}N$	5
co-13N1-a	-356.53851477	-356.5662536621094	$C_{x}H_{y}N$	5
zn-39N1-a	-123.48059418	-123.6046371459961	$C_{x}H_{y}N$	5
co-49N3-a	-405.93315234	-406.0674133300781	$C_{x}H_{y}N$	5
rh-4bN1-a	-420.69670391	-420.5709228515625	$C_{x}H_{y}N$	5
pt-37N4-a	-344.7929156	-344.6771240234375	$C_{x}H_{y}N$	5
cd-49N5-a	-113.85803047	-113.85753631591797	$C_{x}H_{y}N$	5
cu-27N2-a	-224.29855984	-224.16981506347656	$C_{x}H_{y}N$	5
au-49N4-a	-228.64755959	-228.6693115234375	$C_{x}H_{y}N$	5
au-49N6-a	-228.82238404	-228.7227020263672	$C_{x}H_{y}N$	5
co-4bN3-a	-414.4465016	-414.22967529296875	$C_{x}H_{y}N$	5
zn-4bN3-a	-140.21193665	-140.14691162109375	$C_{x}H_{y}N$	5
rh-25N1-a	-379.49757524	-379.6310119628906	$C_{x}H_{y}N$	5
ag-4bN7-a	-211.07474292	-210.95556640625	$C_{x}H_{y}N$	5
4bN4	-85.82663753	-86.0169448852539	$C_{x}H_{y}N$	5
ni-15N1-a	-287.7252285	-287.7167663574219	$C_{x}H_{y}N$	5
fe-4bN5-a	-467.4347482	-468.0003356933594	$C_{x}H_{y}N$	5
pd-49N3-a	-319.71776533	-319.8854064941406	$C_{x}H_{y}N$	5
au-4bN5-a	-236.83150979	-236.93699645996094	$C_{x}H_{y}N$	5
os-39N2-a	-589.20212001	-589.18701171875	$C_{x}H_{y}N$	5
zn-37N4-a	-114.55513389	-114.597412109375	$C_{x}H_{y}N$	5
au-15N1-a	-187.14455031	-187.0811004638672	$C_{x}H_{y}N$	5
cu-49N2-a	-249.80015953	-249.80990600585938	$C_{x}H_{y}N$	5
ni-37N3-a	-312.78300689	-312.60137939453125	$C_{x}H_{y}N$	5
ir-39N4-a	-477.80483751	-477.7923889160156	$C_{x}H_{y}N$	5
rh-49N8-a	-412.07461983	-412.02978515625	$C_{x}H_{y}N$	5
zn-4bN7-a	-139.60062878	-139.70938110351562	$C_{x}H_{y}N$	5
cu-25N1-a	-216.4945793	-216.39874267578125	$C_{x}H_{y}N$	5
ru-25N2-a	-468.15947703	-468.29736328125	$C_{x}H_{y}N$	5
pt-49N4-a	-361.25604704	-361.0919189453125	$C_{x}H_{y}N$	5
os-37N1-a	-581.08640778	-581.1116943359375	$C_{x}H_{y}N$	5
fe-49N3-a	-459.46166376	-459.5013732910156	$C_{x}H_{y}N$	5
fe-49N4-a	-460.4834775	-460.2894287109375	$C_{x}H_{y}N$	5
ni-39N3-a	-320.72556783	-320.56854248046875	$C_{x}H_{y}N$	5
ir-49N7-a	-486.65271708	-486.6123352050781	$C_{x}H_{y}N$	5
rh-39N2-a	-404.06748635	-404.0849304199219	$C_{x}H_{y}N$	5
co-4bN6-a	-414.05214553	-414.046630859375	$C_{x}H_{y}N$	5
pt-4bN4-a	-369.98082248	-369.7910461425781	$C_{x}H_{y}N$	5
zn-27N1-a	-106.83105733	-106.8279800415039	$C_{x}H_{y}N$	5
pt-4bN1-a	-369.85107056	-369.7261962890625	$C_{x}H_{y}N$	5
au-25N1-a	-195.6344687	-195.51559448242188	$C_{x}H_{y}N$	5
ni-4bN2-a	-337.83147317	-337.56292724609375	$C_{x}H_{y}N$	5
ir-49N1-a	-486.9750388	-486.84173583984375	$C_{x}H_{y}N$	5
zn-4bN5-a	-139.8375146	-139.64599609375	$C_{x}H_{y}N$	5
ru-37N1-a	-485.28166979	-485.29888916015625	$C_{x}H_{y}N$	5
ni-4bN3-a	-337.83101816	-337.7959289550781	$C_{x}H_{y}N$	5
cu-49Na-a	-249.58939022	-249.4956512451172	$C_{x}H_{y}N$	5
rh-49N4-a	-412.15926145	-412.128173828125	$C_{x}H_{y}N$	5
ir-4bN4-a	-495.23183798	-494.9363098144531	$C_{x}H_{y}N$	5
cd-4bN1-a	-122.17943632	-122.3322982788086	$C_{x}H_{y}N$	5
au-37N2-a	-211.96640181	-211.9470672607422	$C_{x}H_{y}N$	5
pt-49N7-a	-361.40274198	-361.0128479003906	$C_{x}H_{y}N$	5
ru-4bN4-a	-510.08171996	-509.9112854003906	$C_{x}H_{y}N$	5
cd-49N4-a	-113.74775429	-113.4285888671875	$C_{x}H_{y}N$	5
ni-27N1-a	-304.42620103	-304.37652587890625	$C_{x}H_{y}N$	5
rh-4bN5-a	-420.23718363	-420.2615051269531	$C_{x}H_{y}N$	5
au-4bN1-a	-237.18300303	-237.14077758789062	$C_{x}H_{y}N$	5
ru-49N4-a	-501.36238432	-501.7250061035156	$C_{x}H_{y}N$	5
au-49N2-a	-228.96119369	-228.90567016601562	$C_{x}H_{y}N$	5
co-4bN1-a	-414.42517193	-414.152099609375	$C_{x}H_{y}N$	5
co-49N6-a	-406.11902585	-406.0985107421875	$C_{x}H_{y}N$	5
ni-49N7-a	-329.3928238	-329.3464660644531	$C_{x}H_{y}N$	5
ni-4bN1-a	-337.78273685	-337.81976318359375	$C_{x}H_{y}N$	5
ag-15N1-a	-161.63348258	-161.6261749267578	$C_{x}H_{y}N$	5
cu-49N3-a	-249.43349977	-249.4261932373047	$C_{x}H_{y}N$	5
pd-49N7-a	-319.84574239	-319.6492614746094	$C_{x}H_{y}N$	5
cu-25N2-a	-216.07151832	-215.988525390625	$C_{x}H_{y}N$	5
pd-4bN5-a	-327.80980073	-327.84796142578125	$C_{x}H_{y}N$	5
ag-39N2-a	-195.02674676	-195.0340118408203	$C_{x}H_{y}N$	5
rh-49N5-a	-412.30880115	-412.3548889160156	$C_{x}H_{y}N$	5
pt-39N3-a	-352.80344324	-352.7184753417969	$C_{x}H_{y}N$	5
au-49Na-a	-228.8276427	-228.81089782714844	$C_{x}H_{y}N$	5
ir-37N2-a	-469.9948303	-470.04046630859375	$C_{x}H_{y}N$	5
ag-27N2-a	-178.02339647	-178.02078247070312	$C_{x}H_{y}N$	5
au-27N2-a	-203.55501266	-203.5341033935547	$C_{x}H_{y}N$	5
ag-4bN6-a	-211.33011396	-211.38926696777344	$C_{x}H_{y}N$	5
cd-37N1-a	-97.33057689	-97.2173843383789	$C_{x}H_{y}N$	5
ir-4bN3-a	-495.2348106	-495.0796203613281	$C_{x}H_{y}N$	5
pt-25N2-a	-327.96236977	-327.8266906738281	$C_{x}H_{y}N$	5
co-49N4-a	-405.87829465	-406.4399719238281	$C_{x}H_{y}N$	5
os-4bN1-a	-605.81119664	-605.9822998046875	$C_{x}H_{y}N$	5
cd-39N3-a	-105.26762197	-105.50834655761719	$C_{x}H_{y}N$	5
ru-4bN6-a	-509.63462392	-509.76092529296875	$C_{x}H_{y}N$	5
pt-37N3-a	-344.77974114	-344.4543151855469	$C_{x}H_{y}N$	5
co-27N2-a	-380.74688405	-380.8140563964844	$C_{x}H_{y}N$	5
co-37N1-a	-389.61862712	-389.6132507324219	$C_{x}H_{y}N$	5
ag-4bN4-a	-211.82058977	-211.7477264404297	$C_{x}H_{y}N$	5
fe-36S2-a	-436.83183782	-436.3421325683594	$C_{x}H_{y}S$	5
ir-38S1-a	-470.37436791	-470.5066223144531	$C_{x}H_{y}S$	5
cu-48S2-a	-242.42793436	-242.4091033935547	$C_{x}H_{y}S$	5
zn-24S1-a	-90.99335472	-90.81214904785156	$C_{x}H_{y}S$	5
ni-26S1-a	-296.31574913	-296.40478515625	$C_{x}H_{y}S$	5
fe-24S1-a	-420.25829183	-419.5992431640625	$C_{x}H_{y}S$	5
au-14S1-a	-179.01390173	-179.13816833496094	$C_{x}H_{y}S$	5
rh-36S1-a	-389.3530982	-389.49542236328125	$C_{x}H_{y}S$	5
ag-4aS3-a	-203.49098333	-203.4468536376953	$C_{x}H_{y}S$	5
os-48S1-a	-591.21600303	-591.1514282226562	$C_{x}H_{y}S$	5
au-4aS6-a	-229.09858746	-229.15174865722656	$C_{x}H_{y}S$	5
ni-36S1-a	-306.26090545	-306.0071716308594	$C_{x}H_{y}S$	5
co-4aS6-a	-406.49821114	-406.6519775390625	$C_{x}H_{y}S$	5
rh-48S3-a	-406.10710375	-406.244873046875	$C_{x}H_{y}S$	5
ru-4aS1-a	-501.91402577	-501.84918212890625	$C_{x}H_{y}S$	5
pd-36S2-a	-296.90008313	-296.86968994140625	$C_{x}H_{y}S$	5
os-36S1-a	-574.50160254	-574.7047729492188	$C_{x}H_{y}S$	5
co-26S1-a	-373.10349147	-373.17877197265625	$C_{x}H_{y}S$	5
os-38S3-a	-581.06566101	-581.1535034179688	$C_{x}H_{y}S$	5
fe-4aS2-a	-460.12077915	-459.75604248046875	$C_{x}H_{y}S$	5
os-26S2-a	-564.4238837	-564.1854248046875	$C_{x}H_{y}S$	5
rh-24S1-a	-372.81283451	-372.80706787109375	$C_{x}H_{y}S$	5
au-24S1-a	-188.02846685	-187.8469696044922	$C_{x}H_{y}S$	5
co-24S1-a	-366.37322737	-366.51373291015625	$C_{x}H_{y}S$	5
fe-36S1-a	-436.87193303	-436.43536376953125	$C_{x}H_{y}S$	5
zn-4aS1-a	-131.83014281	-132.0287628173828	$C_{x}H_{y}S$	5
ni-4aS6-a	-329.75142802	-329.3853759765625	$C_{x}H_{y}S$	5
4aS3	-77.58598133	-77.53499603271484	$C_{x}H_{y}S$	5
zn-48S1-a	-124.1618776	-124.00041198730469	$C_{x}H_{y}S$	5
os-36S2-a	-574.60137773	-573.91650390625	$C_{x}H_{y}S$	5
co-4aS4-a	-406.36307603	-406.5022277832031	$C_{x}H_{y}S$	5
ni-4aS3-a	-329.68900544	-329.9124755859375	$C_{x}H_{y}S$	5
pt-36S2-a	-338.50814701	-338.37152099609375	$C_{x}H_{y}S$	5
24S1	-36.04580392	-36.05488586425781	$C_{x}H_{y}S$	5
zn-4aS2-a	-131.88732055	-131.89683532714844	$C_{x}H_{y}S$	5
os-4aS2-a	-597.6304138	-597.5116577148438	$C_{x}H_{y}S$	5
ir-4aS4-a	-487.05958121	-487.1031494140625	$C_{x}H_{y}S$	5
co-14S1-a	-356.37565948	-356.81903076171875	$C_{x}H_{y}S$	5
ru-48S3-a	-495.52395379	-495.048828125	$C_{x}H_{y}S$	5
ru-48S2-a	-495.41528581	-495.2858581542969	$C_{x}H_{y}S$	5
pd-24S1-a	-280.15605416	-280.0743408203125	$C_{x}H_{y}S$	5
fe-12S1-a	-403.578831	-403.4037170410156	$C_{x}H_{y}S$	5
cd-26S1-a	-80.62876583	-80.68294525146484	$C_{x}H_{y}S$	5
ru-38S2-a	-485.55028518	-485.0390930175781	$C_{x}H_{y}S$	5
cd-38S3-a	-97.34528062	-97.54974365234375	$C_{x}H_{y}S$	5
14S1	-27.67320668	-27.614654541015625	$C_{x}H_{y}S$	5
cd-36S2-a	-89.55629942	-89.1828384399414	$C_{x}H_{y}S$	5
co-36S2-a	-383.0784084	-383.64532470703125	$C_{x}H_{y}S$	5
fe-38S2-a	-443.49806217	-443.16058349609375	$C_{x}H_{y}S$	5
ag-4aS4-a	-203.52012658	-203.3018035888672	$C_{x}H_{y}S$	5
rh-4aS5-a	-412.68042963	-412.7059020996094	$C_{x}H_{y}S$	5
ag-36S1-a	-178.95368303	-178.98745727539062	$C_{x}H_{y}S$	5
ru-4aS3-a	-501.90151264	-501.7620544433594	$C_{x}H_{y}S$	5
zn-4aS5-a	-131.89673476	-131.70590209960938	$C_{x}H_{y}S$	5
ag-26S1-a	-170.12714556	-170.10025024414062	$C_{x}H_{y}S$	5
co-38S1-a	-389.61137769	-389.4393615722656	$C_{x}H_{y}S$	5
fe-4aS5-a	-460.17840698	-460.2637939453125	$C_{x}H_{y}S$	5
1231	-37.08540447	-37.07332992553711	$C_{x}H_{y}O_{(2,3)}$	5
4823	-79.3994218	-79.29914855957031	$C_{x}H_{y}O_{(2,3)}$	5
os-1221-a	-548.88787124	-548.4810180664062	$C_{x}H_{y}O_{(2,3)}$	5
ag-1221-a	-155.27593537	-155.2954864501953	$C_{x}H_{y}O_{(2,3)}$	5
3631	-70.04245097	-70.1130599975586	$C_{x}H_{y}O_{(2,3)}$	5
ir-1231-a	-445.7857881	-445.6476745605469	$C_{x}H_{y}O_{(2,3)}$	5
4826	-79.56987925	-79.4651107788086	$C_{x}H_{y}O_{(2,3)}$	5
pd-1221-a	-271.34825764	-271.5089416503906	$C_{x}H_{y}O_{(2,3)}$	5
ir-3621-a	-471.6649393	-471.9271240234375	$C_{x}H_{y}O_{(2,3)}$	5
zn-3622-a	-116.89364916	-116.70166015625	$C_{x}H_{y}O_{(2,3)}$	5
os-4832-a	-605.94172058	-605.9185791015625	$C_{x}H_{y}O_{(2,3)}$	5
ir-3622-a	-471.28441126	-471.602294921875	$C_{x}H_{y}O_{(2,3)}$	5
ag-4831-a	-212.37305241	-212.35060119628906	$C_{x}H_{y}O_{(2,3)}$	5
os-4826-a	-598.88790507	-598.684326171875	$C_{x}H_{y}O_{(2,3)}$	5
co-4825-a	-407.87787525	-407.97674560546875	$C_{x}H_{y}O_{(2,3)}$	5
au-3621-a	-214.32587635	-214.2975616455078	$C_{x}H_{y}O_{(2,3)}$	5
fe-2422-a	-427.91695805	-427.67706298828125	$C_{x}H_{y}O_{(2,3)}$	5
pd-2421-a	-288.25654036	-288.2681884765625	$C_{x}H_{y}O_{(2,3)}$	5
pt-3622-a	-345.94111792	-346.14215087890625	$C_{x}H_{y}O_{(2,3)}$	5
ni-4823-a	-330.85416213	-330.9403381347656	$C_{x}H_{y}O_{(2,3)}$	5
os-4825-a	-599.04417514	-598.8898315429688	$C_{x}H_{y}O_{(2,3)}$	5
fe-4822-a	-461.53961302	-461.292236328125	$C_{x}H_{y}O_{(2,3)}$	5
cd-3631-a	-106.35380227	-106.40424346923828	$C_{x}H_{y}O_{(2,3)}$	5
co-4821-a	-407.95440095	-407.9120178222656	$C_{x}H_{y}O_{(2,3)}$	5
os-2431-a	-572.33578225	-572.6220092773438	$C_{x}H_{y}O_{(2,3)}$	5
ni-4826-a	-331.0781444	-330.9751281738281	$C_{x}H_{y}O_{(2,3)}$	5
ir-3623-a	-471.54678538	-471.65545654296875	$C_{x}H_{y}O_{(2,3)}$	5
rh-2422-a	-380.2116204	-380.3489990234375	$C_{x}H_{y}O_{(2,3)}$	5
ru-3622-a	-486.35458998	-486.32366943359375	$C_{x}H_{y}O_{(2,3)}$	5
ir-4823-a	-487.94656458	-488.1722106933594	$C_{x}H_{y}O_{(2,3)}$	5
rh-4824-a	-413.75178743	-413.386474609375	$C_{x}H_{y}O_{(2,3)}$	5
cd-1231-a	-73.44008148	-73.62442016601562	$C_{x}H_{y}O_{(2,3)}$	5
co-3631-a	-398.28496999	-398.3218688964844	$C_{x}H_{y}O_{(2,3)}$	5
au-4823-a	-230.54061312	-230.43161010742188	$C_{x}H_{y}O_{(2,3)}$	5
au-1231-a	-188.17038152	-188.24708557128906	$C_{x}H_{y}O_{(2,3)}$	5
cd-4833-a	-122.51240009	-122.85155487060547	$C_{x}H_{y}O_{(2,3)}$	5
ru-4826-a	-503.26566921	-502.8914794921875	$C_{x}H_{y}O_{(2,3)}$	5
pt-4833-a	-369.38353856	-369.3912658691406	$C_{x}H_{y}O_{(2,3)}$	5
ir-4826-a	-488.17738989	-488.029052734375	$C_{x}H_{y}O_{(2,3)}$	5
ir-4831-a	-495.50194439	-495.5966796875	$C_{x}H_{y}O_{(2,3)}$	5
ru-3631-a	-493.85280569	-493.5576171875	$C_{x}H_{y}O_{(2,3)}$	5
rh-3623-a	-397.21898969	-397.14947509765625	$C_{x}H_{y}O_{(2,3)}$	5
2431	-53.26551406	-53.261375427246094	$C_{x}H_{y}O_{(2,3)}$	5
zn-1221-a	-83.80026525	-83.96043395996094	$C_{x}H_{y}O_{(2,3)}$	5
zn-3623-a	-117.07648964	-116.96605682373047	$C_{x}H_{y}O_{(2,3)}$	5
au-4833-a	-237.32693117	-237.50086975097656	$C_{x}H_{y}O_{(2,3)}$	5
ir-4822-a	-488.33122242	-488.40478515625	$C_{x}H_{y}O_{(2,3)}$	5
4822	-79.83383076	-79.84493255615234	$C_{x}H_{y}O_{(2,3)}$	5
cu-4821-a	-251.64030036	-251.70570373535156	$C_{x}H_{y}O_{(2,3)}$	5
co-2431-a	-381.29535237	-381.3677062988281	$C_{x}H_{y}O_{(2,3)}$	5
co-4833-a	-413.92340349	-414.0223693847656	$C_{x}H_{y}O_{(2,3)}$	5
ru-2421-a	-470.21151095	-470.25225830078125	$C_{x}H_{y}O_{(2,3)}$	5
co-3621-a	-391.29649066	-391.8837890625	$C_{x}H_{y}O_{(2,3)}$	5
pt-3621-a	-346.38858187	-346.43548583984375	$C_{x}H_{y}O_{(2,3)}$	5
pd-2431-a	-294.90504311	-294.8921813964844	$C_{x}H_{y}O_{(2,3)}$	5
fe-3622-a	-444.65823816	-444.6264343261719	$C_{x}H_{y}O_{(2,3)}$	5
os-4824-a	-598.69029748	-599.0264892578125	$C_{x}H_{y}O_{(2,3)}$	5
co-13Y1-a	-361.72737815	-361.97064208984375	Oximes	5
cd-37Y3-a	-103.19194355	-103.51140594482422	Oximes	5
au-49Y2-a	-234.49998304	-234.59561157226562	Oximes	5
ni-37Y2-a	-318.4563468	-318.424560546875	Oximes	5
fe-25Y1-a	-432.14271585	-432.01849365234375	Oximes	5
ru-49Y5-a	-507.11785404	-507.64111328125	Oximes	5
fe-49Y4-a	-465.44905218	-465.7591857910156	Oximes	5
pd-37Y2-a	-308.78874462	-308.7701416015625	Oximes	5
ir-49Y5-a	-492.05949757	-492.4021301269531	Oximes	5
rh-49Y6-a	-417.96212541	-417.9762268066406	Oximes	5
pd-37Y3-a	-308.85633831	-308.9098205566406	Oximes	5
pt-49Y5-a	-366.73295975	-366.9048767089844	Oximes	5
ag-49Y5-a	-209.12129653	-208.9873046875	Oximes	5
cd-37Y2-a	-102.950565	-103.19302368164062	Oximes	5
cu-25Y1-a	-222.0670432	-222.0805206298828	Oximes	5
au-25Y1-a	-201.25332782	-201.2401580810547	Oximes	5
ir-37Y2-a	-475.63709643	-476.0360107421875	Oximes	5
pd-25Y1-a	-292.2983641	-292.1083679199219	Oximes	5
pt-49Y1-a	-367.26514633	-367.26947021484375	Oximes	5
fe-49Y5-a	-465.62650995	-466.2586669921875	Oximes	5
rh-37Y3-a	-401.35326418	-401.48541259765625	Oximes	5
pt-49Y2-a	-367.18907182	-366.8441162109375	Oximes	5
os-25Y2-a	-569.86804826	-570.5961303710938	Oximes	5
pt-37Y1-a	-349.74760203	-350.4607238769531	Oximes	5
os-37Y2-a	-586.4518532	-587.2581176757812	Oximes	5
ir-13Y1-a	-442.34119988	-442.1804504394531	Oximes	5
ru-49Y1-a	-507.45596792	-508.0564270019531	Oximes	5
ir-25Y1-a	-459.21231083	-458.9795227050781	Oximes	5
ni-37Y3-a	-318.55704109	-318.53448486328125	Oximes	5
25Y1	-49.95497252	-49.8617057800293	Oximes	5
ru-25Y2-a	-474.28058972	-474.3978576660156	Oximes	5
au-49Y5-a	-234.58616277	-234.71266174316406	Oximes	5
au-37Y1-a	-217.68992892	-217.7169647216797	Oximes	5
os-49Y4-a	-603.20512137	-603.6067504882812	Oximes	5
co-25Y2-a	-378.68190415	-378.50909423828125	Oximes	5
ru-13Y1-a	-457.51749047	-457.5653076171875	Oximes	5
zn-37X3-a	-122.38132883	-122.50009155273438	Amides	8
cu-49X5-a	-256.74486391	-256.8687744140625	Amides	8
ru-49X4-a	-509.28147526	-509.1761779785156	Amides	8
au-49X3-a	-236.62310295	-236.7645721435547	Amides	8
rh-49X4-a	-419.88110469	-419.88275146484375	Amides	8
cu-49X6-a	-257.20447892	-257.1395568847656	Amides	8
ru-49X8-a	-508.73115944	-508.5842590332031	Amides	8
pt-49X7-a	-368.59841804	-368.5907897949219	Amides	8
au-49X4-a	-236.62125391	-236.68499755859375	Amides	8
25X1	-51.71780145	-51.64036178588867	Amides	8
co-49X5-a	-413.24207635	-413.6156005859375	Amides	8
pd-13X1-a	-277.04557202	-276.9993896484375	Amides	8
ir-49X3-a	-494.34828486	-494.1883544921875	Amides	8
cd-49X5-a	-121.20916227	-121.15438079833984	Amides	8
ir-25X2-a	-461.02823311	-460.9178466796875	Amides	8
zn-25X2-a	-106.42767476	-106.30532836914062	Amides	8
pt-49X8-a	-368.34192366	-368.37823486328125	Amides	8
pt-25X1-a	-335.05262436	-335.05963134765625	Amides	8
rh-37X1-a	-402.78805315	-402.7326354980469	Amides	8
cd-37X3-a	-104.54183378	-104.46255493164062	Amides	8
os-49X2-a	-604.50414574	-604.1348266601562	Amides	8
zn-49X6-a	-139.50585293	-139.6929473876953	Amides	8
pd-37X2-a	-310.74374419	-310.70416259765625	Amides	8
ni-49X3-a	-337.16619261	-337.13629150390625	Amides	8
cd-49X8-a	-121.32780727	-121.18436431884766	Amides	8
cd-49X4-a	-121.80839105	-121.84600830078125	Amides	8
ag-49X2-a	-210.77528753	-210.73753356933594	Amides	8
49X1	-85.09142633	-84.98038482666016	Amides	8
49X2	-84.97580513	-84.93866729736328	Amides	8
ir-37X1-a	-477.12106559	-477.1373596191406	Amides	8
pd-25X1-a	-293.55165929	-293.4371337890625	Amides	8
ag-49X1-a	-210.8357968	-210.95965576171875	Amides	8
os-37X2-a	-588.39247139	-588.5374145507812	Amides	8
zn-49X5-a	-139.06280902	-139.16517639160156	Amides	8
pt-49X2-a	-368.46769806	-368.5069885253906	Amides	8
ag-49X5-a	-210.5542852	-210.56507873535156	Amides	8
rh-49X2-a	-419.4817202	-419.5456237792969	Amides	8
au-37X3-a	-219.34107005	-219.22288513183594	Amides	8
cd-49X6-a	-121.64722131	-121.53903198242188	Amides	8
co-25X2-a	-380.53751476	-380.3583068847656	Amides	8
co-49X4-a	-413.77392216	-413.55902099609375	Amides	8
rh-49X3-a	-419.99283159	-419.9092102050781	Amides	8
37X4	-68.52948564	-68.45569610595703	Amides	8
ag-49X7-a	-210.94807899	-210.94253540039062	Amides	8
pd-49X7-a	-327.10645944	-327.09954833984375	Amides	8
cd-38Z1-a	-109.83174858	-109.73494720458984	Amidines	8
co-26Z4-a	-384.85172361	-385.178955078125	Amidines	8
[truncated: 11,020 more rows]
