# Supplementary material for: Fast evaluation of the adsorption energy of organic molecules on metals via graph neural networks
Source: Nat Comput Sci. 2023 May 1;3(5):433–42. doi: 10.1038/s43588-023-00437-y (PMC10766545; doi:10.1038/s43588-023-00437-y)
Supplement: Supplementary file 13 — Source data for Supplementary Figs. 23 and 24. csv files compressed as .zip. [file 43588_2023_437_MOESM13_ESM.zip › SIfigures/benchmark_results/lmdb_cross_cofe/gemnet/boxplot.csv]

ni-49X4-a	-337.08550313	-337.0699768066406	Amides	13
ag-37X2-a	-194.523487	-194.4628143310547	Amides	13
ni-49X7-a	-336.6811624	-336.6875915527344	Amides	13
ru-37X4-a	-492.1762553	-492.08660888671875	Amides	13
zn-49X8-a	-139.17561016	-139.26046752929688	Amides	13
pt-37X4-a	-351.90638246	-351.930419921875	Amides	13
co-37X3-a	-396.50202307	-396.58233642578125	Amides	13
ir-37X3-a	-476.92939824	-477.0433349609375	Amides	13
zn-49X7-a	-139.43539755	-139.5139617919922	Amides	13
cd-25X1-a	-88.04063138	-87.97819519042969	Amides	13
cd-37X4-a	-104.93772062	-105.04186248779297	Amides	13
fe-49X7-a	-467.44896051	-466.99517822265625	Amides	13
cd-49X3-a	-121.79116661	-121.66795349121094	Amides	13
pd-37X4-a	-310.41260573	-310.43670654296875	Amides	13
rh-37X4-a	-402.86917812	-402.9055480957031	Amides	13
ir-37X4-a	-477.2144483	-477.1678466796875	Amides	13
ni-49X2-a	-336.6776251	-336.6476745605469	Amides	13
zn-13X1-a	-89.41645921	-89.3555908203125	Amides	13
fe-37X3-a	-450.16201495	-450.29144287109375	Amides	13
pt-37X2-a	-352.25764785	-352.234130859375	Amides	13
pd-49X3-a	-327.45415545	-327.4290771484375	Amides	13
au-37X1-a	-219.54071756	-219.598388671875	Amides	13
ru-37X3-a	-491.99556788	-491.9444885253906	Amides	13
ni-49X6-a	-336.96804442	-336.8354797363281	Amides	13
cu-49X1-a	-257.02953926	-256.8753662109375	Amides	13
ir-49X2-a	-493.81530238	-493.6138610839844	Amides	13
ru-37X2-a	-492.69010209	-492.43365478515625	Amides	13
co-37X1-a	-396.70027451	-396.6768798828125	Amides	13
ni-49X8-a	-336.54464294	-336.5185852050781	Amides	13
ni-37X4-a	-319.98392426	-320.02044677734375	Amides	13
zn-37X4-a	-122.7820339	-122.71160888671875	Amides	13
pt-49X5-a	-368.25459211	-368.3969421386719	Amides	13
ir-49X1-a	-493.87057964	-493.64068603515625	Amides	13
co-49X6-a	-413.63236743	-413.458740234375	Amides	13
ni-13X1-a	-286.7352421	-286.9195251464844	Amides	13
rh-49X5-a	-419.20803115	-419.2939758300781	Amides	13
ag-49X6-a	-211.00914942	-211.01727294921875	Amides	13
ag-25X1-a	-177.38788953	-177.19102478027344	Amides	13
os-49X3-a	-605.08721928	-604.952880859375	Amides	13
fe-49X6-a	-467.48538661	-467.3971862792969	Amides	13
cu-37X3-a	-240.08821375	-240.0252685546875	Amides	13
ru-49X7-a	-508.85335271	-508.8168029785156	Amides	13
pd-49X1-a	-327.06173896	-326.9439392089844	Amides	13
49X8	-84.60803269	-84.84248352050781	Amides	13
cu-49X2-a	-256.97127768	-256.9949035644531	Amides	13
fe-4aZ4-a	-473.13451611	-473.1070861816406	Amidines	13
ni-4aZe-a	-341.95764787	-341.9207763671875	Amidines	13
rh-4aZ3-a	-425.40809377	-425.2458190917969	Amidines	13
os-4aZb-a	-610.44046381	-610.3578491210938	Amidines	13
pt-4aZ3-a	-374.55384567	-374.32843017578125	Amidines	13
os-4aZ3-a	-610.71224962	-610.4500732421875	Amidines	13
ag-38Z6-a	-199.19728753	-199.18495178222656	Amidines	13
cd-4aZg-a	-126.19203318	-126.07386779785156	Amidines	13
pt-4aZh-a	-373.22073616	-373.413818359375	Amidines	13
fe-4aZk-a	-472.62689243	-472.4290466308594	Amidines	13
au-4aZe-a	-241.26951536	-241.14219665527344	Amidines	13
zn-38Z8-a	-127.70026986	-127.58702087402344	Amidines	13
pd-26Z1-a	-299.24386001	-299.12359619140625	Amidines	13
zn-26Z4-a	-110.97318529	-110.85039520263672	Amidines	13
cu-4aZ8-a	-262.15377082	-262.06353759765625	Amidines	13
ni-4aZb-a	-342.12693643	-342.0120849609375	Amidines	13
os-38Z2-a	-593.97742636	-593.803955078125	Amidines	13
fe-4aZ3-a	-472.7927899	-472.87847900390625	Amidines	13
ru-38Z2-a	-498.16640849	-498.0425720214844	Amidines	13
38Z7	-72.8732225	-72.83088684082031	Amidines	13
38Z2	-73.51030823	-73.56975555419922	Amidines	13
os-4aZa-a	-609.88627312	-609.9112548828125	Amidines	13
au-4aZ9-a	-241.3313102	-241.30859375	Amidines	13
au-4aZn-a	-241.18646056	-241.10107421875	Amidines	13
rh-38Z4-a	-408.5270105	-408.3373107910156	Amidines	13
rh-4aZj-a	-424.86740107	-424.74652099609375	Amidines	13
pd-38Z9-a	-315.36984199	-315.3170166015625	Amidines	13
co-4aZ1-a	-419.01509665	-419.01080322265625	Amidines	13
pt-38Z9-a	-356.94053401	-357.0663757324219	Amidines	13
ag-26Z4-a	-182.443405	-182.3432159423828	Amidines	13
au-38Z4-a	-223.30488622	-224.04824829101562	Amidines	13
ru-4aZe-a	-514.18429563	-514.0479736328125	Amidines	13
pd-4aZb-a	-332.43146545	-332.4222717285156	Amidines	13
pt-4aZ7-a	-373.62785256	-373.6278991699219	Amidines	13
fe-4aZl-a	-471.99558568	-471.79864501953125	Amidines	13
pd-14Z1-a	-282.49080338	-282.66656494140625	Amidines	13
fe-26Z4-a	-439.03286504	-438.9344482421875	Amidines	13
co-38Z4-a	-401.84073281	-401.4930725097656	Amidines	13
zn-4aZ7-a	-144.08255383	-144.06675720214844	Amidines	13
pt-38Z1-a	-357.37043919	-357.35650634765625	Amidines	13
cd-4aZf-a	-126.52685421	-126.57545471191406	Amidines	13
cd-4aZo-a	-126.20998594	-126.0705337524414	Amidines	13
ir-4aZe-a	-499.29995187	-499.20477294921875	Amidines	13
cu-38Z8-a	-245.51178857	-245.31190490722656	Amidines	13
rh-4aZn-a	-424.68528842	-424.5805358886719	Amidines	13
au-38Z7-a	-224.40333449	-224.3125762939453	Amidines	13
ru-38Z6-a	-497.48263151	-497.3349304199219	Amidines	13
cu-4aZ6-a	-261.83963501	-261.8890380859375	Amidines	13
ni-4aZ7-a	-341.66359425	-341.8492126464844	Amidines	13
os-4aZ8-a	-609.94987424	-609.874267578125	Amidines	13
pd-4aZf-a	-332.44893633	-332.4212646484375	Amidines	13
cd-4aZk-a	-126.12548653	-126.06928253173828	Amidines	13
rh-4aZ8-a	-424.70232266	-424.6290588378906	Amidines	13
co-38Z7-a	-401.74675608	-401.593017578125	Amidines	13
cu-38Za-a	-245.11649367	-245.0331573486328	Amidines	13
ru-38Z7-a	-497.27766776	-497.1933288574219	Amidines	13
pt-4aZ6-a	-373.62385784	-373.68328857421875	Amidines	13
pd-4aZn-a	-332.29047586	-332.17010498046875	Amidines	13
ag-4aZa-a	-215.88191473	-215.83587646484375	Amidines	13
ir-4aZo-a	-499.18815779	-498.9480895996094	Amidines	13
ni-38Z7-a	-325.02533369	-325.05535888671875	Amidines	13
ni-4aZ3-a	-342.45124969	-342.3845520019531	Amidines	13
os-4aZ9-a	-610.03125751	-610.0628662109375	Amidines	13
os-4aZ5-a	-610.34975415	-610.2107543945312	Amidines	13
ru-4aZi-a	-513.90660555	-513.8375854492188	Amidines	13
pt-4aZ8-a	-373.37065097	-373.5860595703125	Amidines	13
fe-4aZi-a	-472.53837837	-472.44451904296875	Amidines	13
14Z1	-40.17277264	-40.17534255981445	Amidines	13
ir-4aZn-a	-499.19081292	-499.2110595703125	Amidines	13
ru-4aZ3-a	-514.84596245	-514.596923828125	Amidines	13
cd-38Z9-a	-109.39209937	-109.40446472167969	Amidines	13
au-4aZ5-a	-241.47160587	-241.53916931152344	Amidines	13
ir-4aZ8-a	-498.91979776	-499.03289794921875	Amidines	13
cu-26Z2-a	-229.40069058	-229.4500274658203	Amidines	13
ru-38Z1-a	-498.10334213	-497.8187561035156	Amidines	13
fe-4aZd-a	-472.10709233	-472.2898864746094	Amidines	13
cu-4aZe-a	-262.11239155	-262.01971435546875	Amidines	13
rh-26Z1-a	-391.77601461	-391.6495666503906	Amidines	13
co-4aZ6-a	-418.31513271	-418.4501647949219	Amidines	13
ru-38Z4-a	-498.06846253	-497.9743347167969	Amidines	13
ir-4aZi-a	-499.07157411	-498.8002014160156	Amidines	13
rh-4aZb-a	-425.04924953	-425.0367736816406	Amidines	13
pt-4aZl-a	-373.26062099	-373.41754150390625	Amidines	13
pd-4aZ4-a	-332.9126694	-332.9726867675781	Amidines	13
ir-4aZa-a	-499.2178529	-499.1503601074219	Amidines	13
os-26Z1-a	-576.94281748	-576.7642822265625	Amidines	13
ru-4aZm-a	-513.52712083	-513.421630859375	Amidines	13
pd-4aZi-a	-332.09022451	-332.1672668457031	Amidines	13
38Za	-72.81191912	-72.90150451660156	Amidines	13
co-38Z9-a	-401.85358889	-401.96795654296875	Amidines	13
ir-26Z1-a	-466.2647723	-466.06488037109375	Amidines	13
ni-4aZ6-a	-341.63437494	-341.7032165527344	Amidines	13
rh-4aZi-a	-424.59203151	-424.5885314941406	Amidines	13
zn-4aZi-a	-144.04554151	-144.1110076904297	Amidines	13
pt-4aZk-a	-373.14790354	-373.6408386230469	Amidines	13
pt-4aZ2-a	-374.30226787	-374.2087707519531	Amidines	13
cd-4aZb-a	-126.47150866	-126.65473175048828	Amidines	13
ru-4aZ6-a	-513.86692223	-513.9199829101562	Amidines	13
cu-38Z5-a	-245.59147066	-245.6490020751953	Amidines	13
au-4aZ6-a	-241.13317293	-241.1864471435547	Amidines	13
os-4aZh-a	-609.76951222	-609.756591796875	Amidines	13
au-4aZm-a	-240.59091232	-240.6864471435547	Amidines	13
au-4aZo-a	-241.19611831	-241.11216735839844	Amidines	13
co-14Z1-a	-369.1513741	-368.88427734375	Amidines	13
co-4aZ9-a	-419.00458125	-418.8013916015625	Amidines	13
fe-26Z1-a	-439.44189845	-439.05291748046875	Amidines	13
au-4aZa-a	-241.38497134	-241.53955078125	Amidines	13
au-4aZl-a	-240.63517684	-240.7247772216797	Amidines	13
fe-38Z2-a	-456.48443687	-456.2955017089844	Amidines	13
4aZ5	-89.92729302	-89.86119079589844	Amidines	13
cu-14Z1-a	-212.5660915	-212.61978149414062	Amidines	13
zn-38Z7-a	-127.36164778	-127.2821044921875	Amidines	13
au-26Z3-a	-207.7643298	-207.9242401123047	Amidines	13
cd-4aZ5-a	-126.49456104	-126.39952850341797	Amidines	13
os-38Za-a	-592.98754995	-592.9202880859375	Amidines	13
rh-26Z3-a	-391.4149775	-391.47216796875	Amidines	13
cu-4aZ1-a	-262.44839648	-262.5080871582031	Amidines	13
os-8a03-b	-630.22559558	-630.4388427734375	Aromatics	13
pd-6611-a	-326.14924381	-325.7942199707031	Aromatics	13
pt-6611-b	-367.509385	-367.018798828125	Aromatics	13
4411	-56.55543939	-56.767974853515625	Aromatics	13
cu-66S1-a	-252.15386386	-252.31954956054688	Aromatics	13
ni-8a01-b	-362.25403517	-362.1103515625	Aromatics	13
os-8a01-a	-630.23380991	-630.00244140625	Aromatics	13
ru-55N1-a	-496.50922561	-496.2945556640625	Aromatics	13
ni-5601-a	-318.86713266	-318.69232177734375	Aromatics	13
pd-7801-b	-336.17106119	-336.095947265625	Aromatics	13
ag-5601-b	-191.96687706	-192.04432678222656	Aromatics	13
ru-4411-b	-480.93790038	-481.064453125	Aromatics	13
7801	-92.87076709	-92.854736328125	Aromatics	13
rh-8a01-a	-445.47632648	-445.4673767089844	Aromatics	13
co-6601-b	-405.513126	-405.2344055175781	Aromatics	13
os-44S1-a	-575.25707353	-574.9996948242188	Aromatics	13
ni-67N1-b	-341.10869254	-341.15728759765625	Aromatics	13
co-66S1-a	-409.75970714	-409.3954772949219	Aromatics	13
cd-7801-b	-129.22698694	-129.2197265625	Aromatics	13
zn-6601-b	-130.31113937	-129.9565887451172	Aromatics	13
rh-45N1-a	-397.66184423	-397.60125732421875	Aromatics	13
ir-44S1-a	-464.55854246	-464.64874267578125	Aromatics	13
rh-5601-a	-402.01766056	-401.88507080078125	Aromatics	13
cd-8a01-a	-145.96855798	-145.9331817626953	Aromatics	13
co-6611-b	-412.14168226	-411.7904968261719	Aromatics	13
cd-8a03-a	-146.00309401	-145.99261474609375	Aromatics	13
ir-8a01-a	-519.53471288	-519.1000366210938	Aromatics	13
zn-8a03-b	-163.89516842	-163.64695739746094	Aromatics	13
cu-5601-a	-238.31035053	-238.34046936035156	Aromatics	13
fe-7801-b	-476.04874663	-476.1288757324219	Aromatics	13
co-8a01-a	-438.76183795	-438.72869873046875	Aromatics	13
pd-66S1-a	-323.42729692	-323.246826171875	Aromatics	13
au-55N1-b	-222.50499586	-222.6824951171875	Aromatics	13
cd-55N1-a	-107.72688736	-107.92410278320312	Aromatics	13
zn-7801-b	-147.08427455	-146.99484252929688	Aromatics	13
fe-8a02-b	-492.79746936	-492.30474853515625	Aromatics	13
cu-66S1-b	-252.1591199	-252.1951141357422	Aromatics	13
cu-44S1-b	-226.23871447	-226.5218048095703	Aromatics	13
au-45N1-b	-213.74123772	-213.54403686523438	Aromatics	13
ni-6611-b	-335.5171514	-335.484619140625	Aromatics	13
ni-44S1-b	-307.13167689	-307.57891845703125	Aromatics	13
os-66S1-a	-601.16765891	-600.9728393554688	Aromatics	13
ni-45N1-a	-314.55536778	-314.4449157714844	Aromatics	13
ni-4411-a	-308.61081842	-308.4867858886719	Aromatics	13
6601	-76.15708337	-76.0518569946289	Aromatics	13
ru-6601-a	-499.28022755	-500.21942138671875	Aromatics	13
pd-6601-b	-318.9583434	-318.8644104003906	Aromatics	13
ir-44S1-b	-464.16864646	-464.5589599609375	Aromatics	13
rh-4411-b	-391.81544956	-391.77679443359375	Aromatics	13
rh-7801-b	-428.7559595	-428.6847839355469	Aromatics	13
rh-6611-a	-418.73893728	-418.2801513671875	Aromatics	13
rh-66S1-b	-416.37678014	-416.4737854003906	Aromatics	13
rh-8a03-a	-445.39206717	-445.0097961425781	Aromatics	13
cd-67N1-b	-124.80691474	-124.48130798339844	Aromatics	13
zn-55N1-a	-125.70980275	-125.8895263671875	Aromatics	13
ru-6601-b	-501.11833883	-500.754638671875	Aromatics	13
8a01	-109.57925815	-109.49166107177734	Aromatics	13
fe-6601-a	-459.22579235	-459.1477355957031	Aromatics	13
ag-55N1-b	-197.01947174	-197.2212677001953	Aromatics	13
os-4411-b	-576.75954715	-576.7811279296875	Aromatics	13
cu-5601-b	-238.29804122	-238.34832763671875	Aromatics	13
ru-8a02-a	-534.73619991	-534.6577758789062	Aromatics	13
ru-8a01-a	-534.71689077	-534.4278564453125	Aromatics	13
cd-45N1-a	-98.77765829	-98.91802215576172	Aromatics	13
co-6611-a	-412.13159841	-411.94744873046875	Aromatics	13
ir-6601-a	-484.57959219	-484.584716796875	Aromatics	13
rh-6601-b	-411.4788497	-411.56695556640625	Aromatics	13
zn-8a02-a	-163.85398836	-163.93942260742188	Aromatics	13
cu-44S1-a	-226.23739033	-226.16799926757812	Aromatics	13
ag-7801-a	-218.63806241	-218.66110229492188	Aromatics	13
co-8a01-b	-438.90602942	-439.1738586425781	Aromatics	13
cd-5601-a	-102.54017536	-102.6219711303711	Aromatics	13
rh-6601-a	-410.72478577	-410.9195861816406	Aromatics	13
os-6611-b	-603.45880795	-603.7109985351562	Aromatics	13
ir-8a02-a	-519.61870263	-519.4682006835938	Aromatics	13
ni-86S1-a	-351.62762728	-351.9801940917969	Aromatics	13
zn-87N2-a	-160.32407143	-160.31251525878906	Aromatics	13
os-a801-a	-641.65400395	-641.3944702148438	Aromatics	13
ag-a801-a	-245.79540582	-245.62197875976562	Aromatics	13
cd-8612-a	-136.3545163	-136.70462036132812	Aromatics	13
ru-86S2-a	-524.2567484	-524.4127197265625	Aromatics	13
fe-8612-a	-483.90533899	-484.16363525390625	Aromatics	13
ir-97N1-a	-525.99672497	-526.3134155273438	Aromatics	13
fe-86S2-a	-482.18227536	-482.2806091308594	Aromatics	13
ni-8612-a	-353.29317126	-353.41998291015625	Aromatics	13
au-86S2-a	-249.21891356	-249.4208984375	Aromatics	13
au-8611-a	-251.81495805	-251.7196502685547	Aromatics	13
co-9802-a	-440.22351746	-440.2164306640625	Aromatics	13
cd-9801-a	-146.82770182	-146.78892517089844	Aromatics	13
cd-87N1-a	-142.76675071	-142.59051513671875	Aromatics	13
ag-8611-a	-226.3000087	-226.2820587158203	Aromatics	13
ag-87N2-a	-231.91508439	-231.97625732421875	Aromatics	13
co-86S1-a	-428.15612751	-428.5142517089844	Aromatics	13
fe-9801-a	-494.21537827	-494.42724609375	Aromatics	13
87N1	-106.28688003	-106.01061248779297	Aromatics	13
cu-8612-a	-271.97308725	-272.2182922363281	Aromatics	13
cd-97N1-a	-151.58356381	-151.8339080810547	Aromatics	13
zn-86S2-a	-152.12498996	-152.34169006347656	Aromatics	13
ir-87N2-a	-516.73635482	-516.7340698242188	Aromatics	13
pt-a801-a	-405.15146069	-404.9866943359375	Aromatics	13
ag-8612-a	-225.79689194	-226.05447387695312	Aromatics	13
ir-86S2-a	-509.30996418	-509.3293762207031	Aromatics	13
ag-97N1-a	-241.00108513	-240.99192810058594	Aromatics	13
ru-a801-a	-546.24896532	-546.1505126953125	Aromatics	13
pt-86S2-a	-383.5709098	-383.48681640625	Aromatics	13
ni-87N1-a	-359.15158835	-359.24810791015625	Aromatics	13
ni-9801-a	-363.60544329	-363.635498046875	Aromatics	13
ir-9802-a	-521.07531149	-520.982421875	Aromatics	13
ru-25_2-a	-482.64558793	-482.3586730957031	Carbamates	13
au-49_4-a	-243.39148039	-243.5318145751953	Carbamates	13
ir-37_4-a	-483.93734453	-483.9627990722656	Carbamates	13
fe-37_1-a	-457.78299876	-457.61248779296875	Carbamates	13
rh-37_2-a	-409.96803824	-409.8177185058594	Carbamates	13
cd-37_4-a	-111.51028401	-111.5382308959961	Carbamates	13
os-49_6-a	-611.23427681	-611.4740600585938	Carbamates	13
au-49_7-a	-243.14245324	-243.12979125976562	Carbamates	13
rh-49_1-a	-426.92385271	-426.72705078125	Carbamates	13
pd-37_2-a	-317.45950561	-317.5166015625	Carbamates	13
cd-49_6-a	-128.20913578	-128.2816925048828	Carbamates	13
ir-49_1-a	-501.26890282	-501.0854797363281	Carbamates	13
os-13_1-a	-561.83860434	-561.8505859375	Carbamates	13
ru-13_1-a	-466.19203949	-466.10345458984375	Carbamates	13
pt-49_2-a	-375.66620224	-375.5135192871094	Carbamates	13
fe-49_2-a	-474.43054249	-474.56402587890625	Carbamates	13
pd-37_4-a	-317.08572128	-317.266845703125	Carbamates	13
cu-49_2-a	-264.07808347	-263.8822937011719	Carbamates	13
49_8	-91.51000813	-91.46258544921875	Carbamates	13
cu-49_8-a	-263.41372133	-263.3320617675781	Carbamates	13
ru-49_3-a	-516.16932327	-516.0565185546875	Carbamates	13
rh-49_6-a	-426.21064315	-426.3746032714844	Carbamates	13
rh-25_2-a	-393.17578541	-393.2806701660156	Carbamates	13
os-49_1-a	-611.98591216	-611.6244506835938	Carbamates	13
pt-49_1-a	-375.53582596	-375.5993957519531	Carbamates	13
cd-49_7-a	-128.28316115	-128.385498046875	Carbamates	13
ni-49_3-a	-343.95878461	-343.9826354980469	Carbamates	13
pd-49_3-a	-334.25569644	-334.1418151855469	Carbamates	13
cu-25_1-a	-230.60385851	-230.59024047851562	Carbamates	13
ru-49_1-a	-516.33151169	-516.0113525390625	Carbamates	13
au-49_5-a	-243.06248551	-243.08059692382812	Carbamates	13
ru-49_6-a	-515.5460752	-515.5287475585938	Carbamates	13
zn-49_2-a	-146.38328061	-146.23153686523438	Carbamates	13
co-49_8-a	-419.78464718	-419.7684020996094	Carbamates	13
cu-37_4-a	-246.99802609	-247.07325744628906	Carbamates	13
cu-37_2-a	-247.49016956	-247.49510192871094	Carbamates	13
au-37_3-a	-226.34982664	-226.3999481201172	Carbamates	13
zn-49_6-a	-146.06199846	-146.07936096191406	Carbamates	13
pd-37_1-a	-317.39117127	-317.37701416015625	Carbamates	13
zn-13_1-a	-96.610402	-96.63713836669922	Carbamates	13
pd-49_6-a	-333.77166618	-333.7922058105469	Carbamates	13
ag-37_3-a	-200.91631293	-200.98243713378906	Carbamates	13
ag-37_1-a	-201.22144554	-201.37342834472656	Carbamates	13
zn-37_2-a	-129.78258023	-129.70773315429688	Carbamates	13
zn-49_7-a	-146.13962412	-146.04666137695312	Carbamates	13
rh-2401-a	-366.94977467	-366.9643859863281	$C_{x}H_{y}O_{(0,1)}$	13
zn-4a01-a	-127.87861022	-127.55658721923828	$C_{x}H_{y}O_{(0,1)}$	13
rh-2411-a	-373.74737514	-373.6076965332031	$C_{x}H_{y}O_{(0,1)}$	13
ag-4a13-a	-206.0831989	-206.09442138671875	$C_{x}H_{y}O_{(0,1)}$	13
os-3811-a	-582.46050448	-582.4276733398438	$C_{x}H_{y}O_{(0,1)}$	13
os-4811-b	-592.12040011	-592.12548828125	$C_{x}H_{y}O_{(0,1)}$	13
2601	-40.56967816	-40.21302795410156	$C_{x}H_{y}O_{(0,1)}$	13
cd-4804-a	-101.84330042	-101.84503173828125	$C_{x}H_{y}O_{(0,1)}$	13
ru-4801-a	-489.7850411	-489.7492980957031	$C_{x}H_{y}O_{(0,1)}$	13
zn-2411-a	-93.19531669	-93.18914031982422	$C_{x}H_{y}O_{(0,1)}$	13
os-4a01-a	-592.74649475	-592.6901245117188	$C_{x}H_{y}O_{(0,1)}$	13
ni-3601-a	-300.78520274	-300.79443359375	$C_{x}H_{y}O_{(0,1)}$	13
ag-3611-b	-181.67425882	-181.7824249267578	$C_{x}H_{y}O_{(0,1)}$	13
rh-3401-a	-376.27316044	-376.1005554199219	$C_{x}H_{y}O_{(0,1)}$	13
cd-4a13-a	-116.62635977	-116.50402069091797	$C_{x}H_{y}O_{(0,1)}$	13
cu-4811-b	-244.51307724	-244.6121063232422	$C_{x}H_{y}O_{(0,1)}$	13
ir-3813-a	-472.38160609	-472.3942565917969	$C_{x}H_{y}O_{(0,1)}$	13
ni-4802-a	-317.32237153	-317.4312744140625	$C_{x}H_{y}O_{(0,1)}$	13
os-4804-a	-585.5032258	-585.6146850585938	$C_{x}H_{y}O_{(0,1)}$	13
ag-3801-a	-182.69886289	-182.57150268554688	$C_{x}H_{y}O_{(0,1)}$	13
co-2401-a	-360.81277451	-361.03570556640625	$C_{x}H_{y}O_{(0,1)}$	13
zn-3812-a	-117.70502089	-117.5450439453125	$C_{x}H_{y}O_{(0,1)}$	13
ru-4601-a	-482.39382521	-481.4311218261719	$C_{x}H_{y}O_{(0,1)}$	13
cd-2612-a	-83.25577389	-83.30598449707031	$C_{x}H_{y}O_{(0,1)}$	13
ru-3611-b	-479.81830808	-479.92156982421875	$C_{x}H_{y}O_{(0,1)}$	13
ru-2201-a	-449.18172158	-448.93548583984375	$C_{x}H_{y}O_{(0,1)}$	13
fe-4a01-a	-455.26128536	-455.3189697265625	$C_{x}H_{y}O_{(0,1)}$	13
fe-2201-a	-407.59873091	-407.2315673828125	$C_{x}H_{y}O_{(0,1)}$	13
4a02	-73.84250815	-73.47795104980469	$C_{x}H_{y}O_{(0,1)}$	13
ir-4803-a	-474.61409376	-474.5565490722656	$C_{x}H_{y}O_{(0,1)}$	13
rh-2201-a	-359.41344598	-358.76470947265625	$C_{x}H_{y}O_{(0,1)}$	13
zn-4601-a	-110.83908002	-110.83048248291016	$C_{x}H_{y}O_{(0,1)}$	13
fe-4811-b	-454.66225096	-454.7931823730469	$C_{x}H_{y}O_{(0,1)}$	13
au-4801-a	-216.48595331	-216.60256958007812	$C_{x}H_{y}O_{(0,1)}$	13
ni-2401-a	-284.00000523	-284.1006774902344	$C_{x}H_{y}O_{(0,1)}$	13
pd-4602-a	-300.15194466	-300.1031188964844	$C_{x}H_{y}O_{(0,1)}$	13
ir-4a13-a	-488.80415179	-489.02301025390625	$C_{x}H_{y}O_{(0,1)}$	13
cu-4804-a	-237.39455229	-237.36825561523438	$C_{x}H_{y}O_{(0,1)}$	13
ag-2201-a	-148.46323091	-148.2799072265625	$C_{x}H_{y}O_{(0,1)}$	13
cd-3811-a	-99.50086501	-99.58573150634766	$C_{x}H_{y}O_{(0,1)}$	13
4802	-65.4493179	-65.42716979980469	$C_{x}H_{y}O_{(0,1)}$	13
cd-3812-a	-99.86220278	-99.90249633789062	$C_{x}H_{y}O_{(0,1)}$	13
rh-4601-a	-391.7177757	-392.21856689453125	$C_{x}H_{y}O_{(0,1)}$	13
pd-4804-a	-307.90664557	-307.9453430175781	$C_{x}H_{y}O_{(0,1)}$	13
4601	-56.70514354	-56.74281311035156	$C_{x}H_{y}O_{(0,1)}$	13
fe-2611-a	-427.88637681	-427.8995361328125	$C_{x}H_{y}O_{(0,1)}$	13
rh-4801-a	-400.2509099	-400.22320556640625	$C_{x}H_{y}O_{(0,1)}$	13
pt-4802-a	-349.38307334	-349.2328796386719	$C_{x}H_{y}O_{(0,1)}$	13
ru-4811-b	-496.47886452	-496.4539794921875	$C_{x}H_{y}O_{(0,1)}$	13
pt-3811-a	-346.43063116	-346.62371826171875	$C_{x}H_{y}O_{(0,1)}$	13
au-4a14-a	-231.61457768	-231.6269989013672	$C_{x}H_{y}O_{(0,1)}$	13
cd-4a02-a	-110.06232762	-109.87712860107422	$C_{x}H_{y}O_{(0,1)}$	13
cd-4811-b	-108.92223601	-108.48159790039062	$C_{x}H_{y}O_{(0,1)}$	13
pt-4a13-a	-363.75662527	-363.73455810546875	$C_{x}H_{y}O_{(0,1)}$	13
fe-3601-a	-431.26470655	-431.4254150390625	$C_{x}H_{y}O_{(0,1)}$	13
cu-3801-a	-228.79890222	-228.78053283691406	$C_{x}H_{y}O_{(0,1)}$	13
cu-3811-a	-234.94738656	-235.02903747558594	$C_{x}H_{y}O_{(0,1)}$	13
ni-3801-a	-308.36855826	-308.43463134765625	$C_{x}H_{y}O_{(0,1)}$	13
zn-1211-a	-76.14029013	-76.09990692138672	$C_{x}H_{y}O_{(0,1)}$	13
ru-2401-a	-456.26608882	-456.30877685546875	$C_{x}H_{y}O_{(0,1)}$	13
au-4602-a	-207.57399755	-208.23577880859375	$C_{x}H_{y}O_{(0,1)}$	13
os-3801-a	-576.09248705	-576.04833984375	$C_{x}H_{y}O_{(0,1)}$	13
ag-4a01-a	-199.37146072	-199.1212158203125	$C_{x}H_{y}O_{(0,1)}$	13
os-4a14-a	-599.83422107	-599.9223022460938	$C_{x}H_{y}O_{(0,1)}$	13
os-4803-a	-585.2054113	-585.2101440429688	$C_{x}H_{y}O_{(0,1)}$	13
rh-4a14-a	-414.82917268	-414.75225830078125	$C_{x}H_{y}O_{(0,1)}$	13
ir-3611-b	-464.72626389	-464.87548828125	$C_{x}H_{y}O_{(0,1)}$	13
ru-4a13-a	-504.08620396	-504.1769104003906	$C_{x}H_{y}O_{(0,1)}$	13
ni-4801-a	-317.4335564	-317.4294128417969	$C_{x}H_{y}O_{(0,1)}$	13
os-3601-a	-568.74732164	-568.6740112304688	$C_{x}H_{y}O_{(0,1)}$	13
ag-2411-a	-164.6736734	-164.68492126464844	$C_{x}H_{y}O_{(0,1)}$	13
os-3611-b	-575.45527804	-575.4283447265625	$C_{x}H_{y}O_{(0,1)}$	13
4801	-65.34196715	-65.34204864501953	$C_{x}H_{y}O_{(0,1)}$	13
pt-1211-a	-305.59490967	-305.4932861328125	$C_{x}H_{y}O_{(0,1)}$	13
cu-2611-a	-218.0685216	-218.01759338378906	$C_{x}H_{y}O_{(0,1)}$	13
ag-4812-a	-198.0353887	-198.1093292236328	$C_{x}H_{y}O_{(0,1)}$	13
cd-3611-a	-92.29791967	-92.17387390136719	$C_{x}H_{y}O_{(0,1)}$	13
co-4a11-a	-408.47725929	-408.25286865234375	$C_{x}H_{y}O_{(0,1)}$	13
pt-4811-a	-355.76236649	-355.6361389160156	$C_{x}H_{y}O_{(0,1)}$	13
os-4a12-a	-599.7535595	-599.4344482421875	$C_{x}H_{y}O_{(0,1)}$	13
zn-4a11-a	-134.33360598	-134.54058837890625	$C_{x}H_{y}O_{(0,1)}$	13
ru-4a12-a	-504.10976477	-503.8121337890625	$C_{x}H_{y}O_{(0,1)}$	13
ru-4811-a	-495.96316841	-496.4093017578125	$C_{x}H_{y}O_{(0,1)}$	13
ir-4a11-a	-488.95834004	-488.8843078613281	$C_{x}H_{y}O_{(0,1)}$	13
ir-4811-a	-481.00456977	-481.13653564453125	$C_{x}H_{y}O_{(0,1)}$	13
au-4a12-a	-231.53272376	-231.38673400878906	$C_{x}H_{y}O_{(0,1)}$	13
pd-4811-a	-314.28564722	-314.20220947265625	$C_{x}H_{y}O_{(0,1)}$	13
rh-4a12-a	-414.76868984	-414.6455383300781	$C_{x}H_{y}O_{(0,1)}$	13
ni-4a11-a	-331.79406085	-331.4648132324219	$C_{x}H_{y}O_{(0,1)}$	13
zn-4811-a	-126.72131061	-126.6115951538086	$C_{x}H_{y}O_{(0,1)}$	13
ru-49N2-a	-501.9319076	-501.9722900390625	$C_{x}H_{y}N$	13
au-25N2-a	-195.26871594	-195.23928833007812	$C_{x}H_{y}N$	13
ru-25N1-a	-468.98742442	-468.9214782714844	$C_{x}H_{y}N$	13
cd-39N4-a	-105.06962076	-105.0221176147461	$C_{x}H_{y}N$	13
ir-4bN2-a	-495.2459913	-495.2376403808594	$C_{x}H_{y}N$	13
25N1	-44.30698715	-44.30208969116211	$C_{x}H_{y}N$	13
co-37N4-a	-389.48393817	-389.491455078125	$C_{x}H_{y}N$	13
pd-4bN7-a	-327.56080612	-327.5356750488281	$C_{x}H_{y}N$	13
ru-15N1-a	-460.00853746	-460.0988464355469	$C_{x}H_{y}N$	13
ni-4bN6-a	-337.41815081	-337.524169921875	$C_{x}H_{y}N$	13
zn-37N5-a	-115.54653591	-115.54525756835938	$C_{x}H_{y}N$	13
ru-13N1-a	-452.25163965	-452.12451171875	$C_{x}H_{y}N$	13
cd-4bN6-a	-121.91426971	-121.96646881103516	$C_{x}H_{y}N$	13
au-37N3-a	-212.11092107	-211.99020385742188	$C_{x}H_{y}N$	13
ni-49N2-a	-329.67528503	-329.88482666015625	$C_{x}H_{y}N$	13
ir-49N2-a	-487.08418898	-487.1489562988281	$C_{x}H_{y}N$	13
au-4bN2-a	-237.25385518	-237.29403686523438	$C_{x}H_{y}N$	13
co-49N7-a	-406.06647921	-405.95111083984375	$C_{x}H_{y}N$	13
ag-49N9-a	-203.71874073	-203.704833984375	$C_{x}H_{y}N$	13
ir-49Na-a	-486.66785731	-486.69195556640625	$C_{x}H_{y}N$	13
cd-49N7-a	-113.86685935	-113.93933868408203	$C_{x}H_{y}N$	13
co-15N1-a	-364.36659829	-364.3681640625	$C_{x}H_{y}N$	13
os-37N4-a	-581.27050271	-581.1162109375	$C_{x}H_{y}N$	13
os-37N3-a	-580.68870919	-580.524169921875	$C_{x}H_{y}N$	13
27N2	-52.0603479	-52.19746017456055	$C_{x}H_{y}N$	13
fe-4bN3-a	-467.96724513	-468.14801025390625	$C_{x}H_{y}N$	13
os-13N1-a	-547.79918833	-547.9452514648438	$C_{x}H_{y}N$	13
ru-4bN1-a	-510.00095463	-510.0247497558594	$C_{x}H_{y}N$	13
pd-13N1-a	-269.84969462	-270.0256042480469	$C_{x}H_{y}N$	13
pd-4bN1-a	-328.21913056	-328.1729431152344	$C_{x}H_{y}N$	13
rh-37N3-a	-395.58179055	-395.69915771484375	$C_{x}H_{y}N$	13
pt-49N3-a	-361.34269097	-361.45745849609375	$C_{x}H_{y}N$	13
fe-25N2-a	-426.07461932	-426.21087646484375	$C_{x}H_{y}N$	13
ag-49N2-a	-203.47088495	-203.6197509765625	$C_{x}H_{y}N$	13
ni-39N1-a	-321.09850907	-321.0353088378906	$C_{x}H_{y}N$	13
ru-49N5-a	-501.64371553	-501.62652587890625	$C_{x}H_{y}N$	13
co-49N5-a	-406.08642345	-406.1008605957031	$C_{x}H_{y}N$	13
au-49N5-a	-228.74369447	-228.8169403076172	$C_{x}H_{y}N$	13
fe-49N2-a	-460.52854543	-460.5742492675781	$C_{x}H_{y}N$	13
os-39N1-a	-589.15015135	-588.8306274414062	$C_{x}H_{y}N$	13
pd-25N1-a	-286.71149432	-286.8281555175781	$C_{x}H_{y}N$	13
ni-37N2-a	-312.6362985	-312.6962585449219	$C_{x}H_{y}N$	13
ir-49N5-a	-486.64149874	-486.6229553222656	$C_{x}H_{y}N$	13
ni-49Na-a	-329.44980484	-329.392333984375	$C_{x}H_{y}N$	13
co-4bN5-a	-413.97121653	-413.93975830078125	$C_{x}H_{y}N$	13
pd-49N2-a	-320.01788994	-320.2104187011719	$C_{x}H_{y}N$	13
cd-25N1-a	-79.96008304	-79.9094467163086	$C_{x}H_{y}N$	13
au-37N5-a	-212.55263818	-212.5086669921875	$C_{x}H_{y}N$	13
39N2	-69.10261853	-69.158447265625	$C_{x}H_{y}N$	13
49Na	-77.48977885	-77.47415161132812	$C_{x}H_{y}N$	13
ag-27N1-a	-178.33785384	-178.48753356933594	$C_{x}H_{y}N$	13
os-49N8-a	-597.16170075	-597.197998046875	$C_{x}H_{y}N$	13
os-49N1-a	-597.62759841	-597.5242309570312	$C_{x}H_{y}N$	13
au-27N1-a	-203.86240578	-203.9520721435547	$C_{x}H_{y}N$	13
4bN7	-85.16960424	-85.13804626464844	$C_{x}H_{y}N$	13
cd-49N9-a	-114.230066	-114.21276092529297	$C_{x}H_{y}N$	13
ag-4bN5-a	-211.29535361	-211.29832458496094	$C_{x}H_{y}N$	13
ru-39N1-a	-493.34639912	-493.31951904296875	$C_{x}H_{y}N$	13
4bN3	-85.71219543	-85.7308578491211	$C_{x}H_{y}N$	13
co-49N1-a	-406.5652668	-406.58221435546875	$C_{x}H_{y}N$	13
co-25N2-a	-372.57829537	-372.60601806640625	$C_{x}H_{y}N$	13
au-4bN6-a	-236.86972252	-236.89796447753906	$C_{x}H_{y}N$	13
fe-25N1-a	-427.20584877	-426.91668701171875	$C_{x}H_{y}N$	13
ru-4bN2-a	-510.06681813	-510.1683349609375	$C_{x}H_{y}N$	13
fe-39N2-a	-451.29367873	-451.40277099609375	$C_{x}H_{y}N$	13
os-4bN7-a	-604.98545487	-605.0911254882812	$C_{x}H_{y}N$	13
pt-39N1-a	-353.17554016	-353.0180358886719	$C_{x}H_{y}N$	13
rh-39N1-a	-404.02006146	-403.9352722167969	$C_{x}H_{y}N$	13
ru-37N4-a	-485.40655442	-485.2301330566406	$C_{x}H_{y}N$	13
cu-39N4-a	-240.69834745	-240.78976440429688	$C_{x}H_{y}N$	13
cd-37N3-a	-97.23520366	-97.24830627441406	$C_{x}H_{y}N$	13
ir-39N3-a	-478.09472504	-478.0172424316406	$C_{x}H_{y}N$	13
ni-49N4-a	-329.24783739	-329.2427673339844	$C_{x}H_{y}N$	13
fe-49N6-a	-459.33211605	-459.7831115722656	$C_{x}H_{y}N$	13
ir-15N1-a	-445.15017543	-445.1044921875	$C_{x}H_{y}N$	13
pt-49N9-a	-361.98605005	-361.8856506347656	$C_{x}H_{y}N$	13
4bN6	-85.33333069	-85.39695739746094	$C_{x}H_{y}N$	13
pd-25N2-a	-286.31018952	-286.3814697265625	$C_{x}H_{y}N$	13
ir-37N3-a	-470.05600785	-469.9877014160156	$C_{x}H_{y}N$	13
co-49Na-a	-406.20087784	-406.2083435058594	$C_{x}H_{y}N$	13
ru-49N3-a	-501.52039224	-501.5892639160156	$C_{x}H_{y}N$	13
cd-4bN5-a	-121.92564358	-121.95867919921875	$C_{x}H_{y}N$	13
ir-49N9-a	-487.31447757	-487.2816467285156	$C_{x}H_{y}N$	13
co-4bN2-a	-414.4608937	-414.2976379394531	$C_{x}H_{y}N$	13
pt-27N2-a	-336.18891257	-336.156005859375	$C_{x}H_{y}N$	13
zn-4bN6-a	-139.86077744	-139.86705017089844	$C_{x}H_{y}N$	13
ru-37N5-a	-485.55552469	-485.4032287597656	$C_{x}H_{y}N$	13
fe-49N7-a	-460.1313725	-459.5860290527344	$C_{x}H_{y}N$	13
cd-39N1-a	-105.53414136	-105.53073120117188	$C_{x}H_{y}N$	13
co-37N2-a	-389.67993601	-389.4627990722656	$C_{x}H_{y}N$	13
49N9	-77.77524938	-77.7136459350586	$C_{x}H_{y}N$	13
ag-37N4-a	-186.58043168	-186.607177734375	$C_{x}H_{y}N$	13
39N4	-68.52906405	-68.5655517578125	$C_{x}H_{y}N$	13
ru-4bN5-a	-509.52771503	-509.58050537109375	$C_{x}H_{y}N$	13
cu-39N2-a	-241.32483998	-241.3789825439453	$C_{x}H_{y}N$	13
au-49N9-a	-229.21700996	-229.22840881347656	$C_{x}H_{y}N$	13
ag-4aS5-a	-203.46320329	-203.53684997558594	$C_{x}H_{y}S$	13
ru-4aS6-a	-501.99098262	-502.1805419921875	$C_{x}H_{y}S$	13
pd-38S3-a	-303.58573571	-303.4803466796875	$C_{x}H_{y}S$	13
os-38S1-a	-580.97528852	-580.659912109375	$C_{x}H_{y}S$	13
ir-38S3-a	-470.45619158	-470.24945068359375	$C_{x}H_{y}S$	13
pd-36S1-a	-296.69577778	-296.67584228515625	$C_{x}H_{y}S$	13
38S1	-60.92238156	-60.882904052734375	$C_{x}H_{y}S$	13
cd-48S3-a	-106.16926156	-106.07273864746094	$C_{x}H_{y}S$	13
38S2	-60.9787702	-60.992340087890625	$C_{x}H_{y}S$	13
zn-38S2-a	-115.18517939	-115.2821044921875	$C_{x}H_{y}S$	13
rh-38S1-a	-395.97890326	-395.8717041015625	$C_{x}H_{y}S$	13
ru-4aS4-a	-501.93788571	-501.994873046875	$C_{x}H_{y}S$	13
fe-4aS6-a	-460.12319868	-460.284423828125	$C_{x}H_{y}S$	13
zn-36S1-a	-107.52640317	-107.59356689453125	$C_{x}H_{y}S$	13
ni-4aS5-a	-329.69757293	-329.70001220703125	$C_{x}H_{y}S$	13
12S1	-19.12496053	-19.42524528503418	$C_{x}H_{y}S$	13
ru-12S1-a	-445.39306261	-445.3032531738281	$C_{x}H_{y}S$	13
cu-36S2-a	-225.86007611	-225.90560913085938	$C_{x}H_{y}S$	13
36S1	-52.66295032	-52.63652038574219	$C_{x}H_{y}S$	13
pd-26S2-a	-286.91021896	-286.9214782714844	$C_{x}H_{y}S$	13
zn-48S2-a	-124.19439787	-124.10379028320312	$C_{x}H_{y}S$	13
ir-38S2-a	-470.31605643	-470.8804626464844	$C_{x}H_{y}S$	13
os-48S2-a	-591.16976767	-591.1290283203125	$C_{x}H_{y}S$	13
os-24S1-a	-557.87199845	-557.642822265625	$C_{x}H_{y}S$	13
pt-4aS6-a	-361.91259796	-362.1554870605469	$C_{x}H_{y}S$	13
ag-4aS2-a	-203.51828407	-203.58065795898438	$C_{x}H_{y}S$	13
ru-26S1-a	-468.55315469	-468.42071533203125	$C_{x}H_{y}S$	13
4aS2	-77.5875646	-77.49882507324219	$C_{x}H_{y}S$	13
zn-4aS3-a	-131.85940307	-131.95460510253906	$C_{x}H_{y}S$	13
fe-4aS4-a	-459.94818601	-460.4219055175781	$C_{x}H_{y}S$	13
ag-26S2-a	-170.19498785	-169.92977905273438	$C_{x}H_{y}S$	13
fe-48S2-a	-453.51610717	-453.6240234375	$C_{x}H_{y}S$	13
au-4aS2-a	-229.07634475	-229.17266845703125	$C_{x}H_{y}S$	13
ag-48S1-a	-195.60280126	-195.6228790283203	$C_{x}H_{y}S$	13
cu-4aS6-a	-249.80902197	-249.69027709960938	$C_{x}H_{y}S$	13
ir-12S1-a	-430.48120483	-430.21075439453125	$C_{x}H_{y}S$	13
pt-4aS5-a	-361.84856903	-362.0436096191406	$C_{x}H_{y}S$	13
au-26S2-a	-195.76894924	-195.55677795410156	$C_{x}H_{y}S$	13
au-12S1-a	-171.33167193	-170.65476989746094	$C_{x}H_{y}S$	13
pd-38S1-a	-303.51090652	-303.37371826171875	$C_{x}H_{y}S$	13
pd-4aS3-a	-320.20583767	-320.26092529296875	$C_{x}H_{y}S$	13
au-4aS1-a	-229.02769167	-228.98951721191406	$C_{x}H_{y}S$	13
fe-4aS3-a	-460.12346169	-460.28033447265625	$C_{x}H_{y}S$	13
rh-48S1-a	-406.0280492	-405.80975341796875	$C_{x}H_{y}S$	13
pd-38S2-a	-303.60563327	-303.8832092285156	$C_{x}H_{y}S$	13
zn-26S1-a	-98.49477625	-98.64453125	$C_{x}H_{y}S$	13
ir-48S2-a	-480.41118541	-480.5648193359375	$C_{x}H_{y}S$	13
zn-12S1-a	-74.3463476	-74.33993530273438	$C_{x}H_{y}S$	13
pd-48S2-a	-313.36840363	-313.3475341796875	$C_{x}H_{y}S$	13
ir-24S1-a	-447.2117959	-447.2391357421875	$C_{x}H_{y}S$	13
pt-26S1-a	-328.42023019	-328.4288024902344	$C_{x}H_{y}S$	13
ir-14S1-a	-437.02640418	-436.83050537109375	$C_{x}H_{y}S$	13
ag-14S1-a	-153.47910049	-153.48768615722656	$C_{x}H_{y}S$	13
ru-4aS5-a	-501.90312158	-501.9791564941406	$C_{x}H_{y}S$	13
pt-38S2-a	-345.01068045	-345.4853210449219	$C_{x}H_{y}S$	13
au-4aS5-a	-229.05215539	-229.25485229492188	$C_{x}H_{y}S$	13
ir-26S2-a	-453.83598446	-453.67767333984375	$C_{x}H_{y}S$	13
ni-4831-a	-338.37730356	-338.1398620605469	$C_{x}H_{y}O_{(2,3)}$	13
cu-4825-a	-251.51097318	-251.5482177734375	$C_{x}H_{y}O_{(2,3)}$	13
co-3623-a	-391.13012517	-391.0731201171875	$C_{x}H_{y}O_{(2,3)}$	13
4821	-79.81797513	-79.7588119506836	$C_{x}H_{y}O_{(2,3)}$	13
ru-4822-a	-503.52733333	-503.410888671875	$C_{x}H_{y}O_{(2,3)}$	13
ir-4832-a	-495.27232082	-495.134521484375	$C_{x}H_{y}O_{(2,3)}$	13
co-4822-a	-407.94586146	-408.1226806640625	$C_{x}H_{y}O_{(2,3)}$	13
ni-1221-a	-281.04489787	-281.0093078613281	$C_{x}H_{y}O_{(2,3)}$	13
ag-3632-a	-195.09971318	-195.17648315429688	$C_{x}H_{y}O_{(2,3)}$	13
co-4824-a	-407.60307262	-407.6549987792969	$C_{x}H_{y}O_{(2,3)}$	13
ag-4823-a	-205.05173687	-205.18841552734375	$C_{x}H_{y}O_{(2,3)}$	13
rh-4825-a	-413.96860224	-413.9228820800781	$C_{x}H_{y}O_{(2,3)}$	13
pd-4823-a	-321.20792495	-321.2262268066406	$C_{x}H_{y}O_{(2,3)}$	13
cu-3631-a	-241.89763722	-241.8203887939453	$C_{x}H_{y}O_{(2,3)}$	13
ni-3631-a	-321.63933398	-321.4168701171875	$C_{x}H_{y}O_{(2,3)}$	13
zn-1231-a	-91.29219134	-91.21018981933594	$C_{x}H_{y}O_{(2,3)}$	13
ru-1231-a	-460.89031888	-460.89727783203125	$C_{x}H_{y}O_{(2,3)}$	13
zn-4826-a	-133.73663674	-133.80972290039062	$C_{x}H_{y}O_{(2,3)}$	13
pd-1231-a	-278.92750955	-278.77899169921875	$C_{x}H_{y}O_{(2,3)}$	13
cd-3623-a	-99.25332438	-99.3021240234375	$C_{x}H_{y}O_{(2,3)}$	13
au-4822-a	-230.91444799	-230.9266815185547	$C_{x}H_{y}O_{(2,3)}$	13
rh-4833-a	-420.33945436	-420.3499450683594	$C_{x}H_{y}O_{(2,3)}$	13
ni-4824-a	-330.95521567	-330.9093017578125	$C_{x}H_{y}O_{(2,3)}$	13
os-3621-a	-582.45339647	-582.3955688476562	$C_{x}H_{y}O_{(2,3)}$	13
ag-3621-a	-188.86974164	-188.8216094970703	$C_{x}H_{y}O_{(2,3)}$	13
ag-3631-a	-195.70862314	-195.74844360351562	$C_{x}H_{y}O_{(2,3)}$	13
au-3623-a	-214.0255964	-214.01539611816406	$C_{x}H_{y}O_{(2,3)}$	13
cu-4826-a	-251.41318751	-251.33389282226562	$C_{x}H_{y}O_{(2,3)}$	13
fe-4825-a	-461.46041713	-461.08868408203125	$C_{x}H_{y}O_{(2,3)}$	13
pt-1221-a	-312.82491663	-312.7549743652344	$C_{x}H_{y}O_{(2,3)}$	13
cd-4831-a	-123.00966065	-123.0818862915039	$C_{x}H_{y}O_{(2,3)}$	13
zn-2422-a	-100.11824996	-100.0052261352539	$C_{x}H_{y}O_{(2,3)}$	13
cd-4824-a	-115.86089923	-115.76359558105469	$C_{x}H_{y}O_{(2,3)}$	13
ir-2421-a	-454.9919211	-455.0778503417969	$C_{x}H_{y}O_{(2,3)}$	13
ru-2431-a	-476.75068429	-476.7424011230469	$C_{x}H_{y}O_{(2,3)}$	13
2422	-46.08698547	-46.00199890136719	$C_{x}H_{y}O_{(2,3)}$	13
ru-4825-a	-503.3484054	-503.4850769042969	$C_{x}H_{y}O_{(2,3)}$	13
zn-4833-a	-140.35491658	-140.45248413085938	$C_{x}H_{y}O_{(2,3)}$	13
rh-4822-a	-414.04948516	-414.0494689941406	$C_{x}H_{y}O_{(2,3)}$	13
os-2421-a	-565.81678467	-565.6790771484375	$C_{x}H_{y}O_{(2,3)}$	13
zn-4832-a	-140.90950325	-141.06796264648438	$C_{x}H_{y}O_{(2,3)}$	13
zn-4824-a	-133.68964341	-133.78436279296875	$C_{x}H_{y}O_{(2,3)}$	13
fe-3632-a	-451.15171784	-450.9361877441406	$C_{x}H_{y}O_{(2,3)}$	13
ni-3621-a	-314.57995625	-314.6056823730469	$C_{x}H_{y}O_{(2,3)}$	13
ni-3622-a	-314.16954258	-314.0970764160156	$C_{x}H_{y}O_{(2,3)}$	13
os-3622-a	-581.96075574	-582.0281372070312	$C_{x}H_{y}O_{(2,3)}$	13
cu-1221-a	-201.41126116	-201.28961181640625	$C_{x}H_{y}O_{(2,3)}$	13
fe-2421-a	-428.19723477	-427.9910888671875	$C_{x}H_{y}O_{(2,3)}$	13
fe-4826-a	-461.06493147	-461.498779296875	$C_{x}H_{y}O_{(2,3)}$	13
au-4832-a	-237.86939993	-237.71871948242188	$C_{x}H_{y}O_{(2,3)}$	13
2421	-46.59744285	-46.54229736328125	$C_{x}H_{y}O_{(2,3)}$	13
au-1221-a	-180.71411559	-180.40052795410156	$C_{x}H_{y}O_{(2,3)}$	13
4832	-86.75339357	-86.62027740478516	$C_{x}H_{y}O_{(2,3)}$	13
cd-2421-a	-82.87562414	-82.97373962402344	$C_{x}H_{y}O_{(2,3)}$	13
ni-3632-a	-320.87524563	-320.63421630859375	$C_{x}H_{y}O_{(2,3)}$	13
os-4823-a	-598.7051135	-598.8299560546875	$C_{x}H_{y}O_{(2,3)}$	13
pt-4821-a	-363.06451873	-363.173095703125	$C_{x}H_{y}O_{(2,3)}$	13
ru-25Y1-a	-474.14375516	-474.20782470703125	Oximes	13
co-37Y1-a	-394.75138721	-394.9354248046875	Oximes	13
pd-25Y2-a	-292.21221905	-292.1800537109375	Oximes	13
co-49Y4-a	-411.91196447	-411.75390625	Oximes	13
49Y4	-83.17201205	-83.07637023925781	Oximes	13
os-13Y1-a	-553.08240511	-553.3560791015625	Oximes	13
co-49Y1-a	-411.93637478	-411.6396789550781	Oximes	13
rh-37Y1-a	-401.06920534	-400.7801818847656	Oximes	13
au-49Y3-a	-234.3534298	-234.49571228027344	Oximes	13
au-49Y1-a	-234.59334614	-234.65467834472656	Oximes	13
cd-25Y2-a	-86.34812626	-86.27948760986328	Oximes	13
os-49Y1-a	-603.21775521	-603.5055541992188	Oximes	13
ag-37Y3-a	-192.63427622	-192.60470581054688	Oximes	13
rh-13Y1-a	-367.84126242	-367.933349609375	Oximes	13
co-37Y2-a	-395.26179219	-395.31488037109375	Oximes	13
49Y3	-83.17086882	-83.16989135742188	Oximes	13
zn-49Y5-a	-137.58359612	-137.4187774658203	Oximes	13
co-49Y3-a	-411.48292021	-411.4707946777344	Oximes	13
au-25Y2-a	-201.27456855	-201.33912658691406	Oximes	13
zn-49Y6-a	-137.7369898	-137.77496337890625	Oximes	13
co-49Y6-a	-412.03537434	-411.72076416015625	Oximes	13
ir-49Y4-a	-492.08327498	-492.2478332519531	Oximes	13
zn-37Y2-a	-120.9087752	-120.85699462890625	Oximes	13
rh-49Y2-a	-418.11460159	-417.8669738769531	Oximes	13
ir-37Y1-a	-475.22530153	-474.6645202636719	Oximes	13
zn-49Y4-a	-137.5287826	-137.5272979736328	Oximes	13
cu-49Y4-a	-255.3444739	-255.35833740234375	Oximes	13
fe-37Y1-a	-448.28606709	-448.6125183105469	Oximes	13
rh-37Y2-a	-401.2330465	-401.4831848144531	Oximes	13
fe-13Y1-a	-415.30204194	-415.52362060546875	Oximes	13
ag-25Y2-a	-175.78475966	-175.6300811767578	Oximes	13
cd-49Y5-a	-119.72960125	-119.71073150634766	Oximes	13
os-49Y6-a	-603.18871659	-603.2343139648438	Oximes	13
zn-49Y3-a	-137.37105444	-137.40464782714844	Oximes	13
ni-49Y3-a	-335.10468985	-335.12530517578125	Oximes	13
ru-37Y2-a	-490.8849203	-491.067626953125	Oximes	13
ni-25X2-a	-303.84849473	-303.7102966308594	Amides	19
ru-13X1-a	-458.97478683	-459.11114501953125	Amides	19
25X2	-52.15327434	-52.00518035888672	Amides	19
pt-37X1-a	-351.76439259	-351.68157958984375	Amides	19
cd-13X1-a	-71.67810251	-71.78379821777344	Amides	19
au-13X1-a	-186.34848657	-186.43614196777344	Amides	19
cd-25X2-a	-88.53206707	-88.50479888916016	Amides	19
rh-13X1-a	-369.55322849	-369.5257568359375	Amides	19
pt-49X6-a	-368.70545502	-368.7852783203125	Amides	19
fe-49X4-a	-467.48832164	-467.4988098144531	Amides	19
fe-49X3-a	-467.51501192	-467.5696105957031	Amides	19
co-49X7-a	-413.37142175	-413.12353515625	Amides	19
au-49X6-a	-236.45253432	-236.33273315429688	Amides	19
pd-37X1-a	-310.31126094	-310.0619201660156	Amides	19
fe-49X2-a	-466.97541764	-467.05023193359375	Amides	19
ni-37X1-a	-319.978028	-320.01995849609375	Amides	19
pd-49X5-a	-326.78751612	-326.88653564453125	Amides	19
os-37X3-a	-587.64269971	-587.5260009765625	Amides	19
pt-49X4-a	-368.84355914	-368.95159912109375	Amides	19
ag-49X8-a	-210.68106473	-210.65760803222656	Amides	19
ir-49X8-a	-493.6763853	-493.5675048828125	Amides	19
os-49X8-a	-604.36281521	-604.2745971679688	Amides	19
fe-49X8-a	-467.11788871	-466.93426513671875	Amides	19
pt-13X1-a	-318.53323891	-318.4388732910156	Amides	19
ni-49X1-a	-336.72297136	-336.74603271484375	Amides	19
cd-49X1-a	-121.46775847	-121.68962860107422	Amides	19
ni-37X3-a	-319.79291179	-319.80670166015625	Amides	19
pt-37X3-a	-351.57111894	-351.5588684082031	Amides	19
rh-49X8-a	-419.36062335	-419.29779052734375	Amides	19
ag-37X4-a	-194.28470118	-194.32992553710938	Amides	19
zn-49X2-a	-139.26383509	-139.25193786621094	Amides	19
cu-49X4-a	-257.40691665	-257.19122314453125	Amides	19
37X2	-68.74951717	-68.70480346679688	Amides	19
au-49X8-a	-236.12788343	-236.13584899902344	Amides	19
zn-49X1-a	-139.32434939	-139.4259796142578	Amides	19
37X3	-68.15812067	-68.0831069946289	Amides	19
au-37X4-a	-219.72156448	-219.57699584960938	Amides	19
ru-37X1-a	-492.17800961	-492.26361083984375	Amides	19
37X1	-68.36988191	-68.37696838378906	Amides	19
ag-13X1-a	-161.01991739	-161.0138397216797	Amides	19
co-13X1-a	-363.64146548	-363.58099365234375	Amides	19
cu-37X4-a	-240.31469763	-240.26593017578125	Amides	19
ru-49X6-a	-509.29578055	-509.2535400390625	Amides	19
cu-25X2-a	-224.12045871	-224.051513671875	Amides	19
ir-37X2-a	-477.65264177	-477.65087890625	Amides	19
ag-38Z3-a	-199.26253013	-199.23631286621094	Amidines	19
ir-38Z7-a	-482.37989829	-482.3701171875	Amidines	19
zn-4aZf-a	-144.44114282	-144.3048553466797	Amidines	19
zn-38Z3-a	-127.81223045	-127.73601531982422	Amidines	19
pd-38Z8-a	-315.7106904	-315.8623962402344	Amidines	19
ru-4aZn-a	-513.96394482	-514.0410766601562	Amidines	19
pt-38Z4-a	-357.21491258	-357.2042236328125	Amidines	19
cd-14Z1-a	-76.73645853	-76.58524322509766	Amidines	19
ru-4aZj-a	-514.14050055	-514.033447265625	Amidines	19
ag-4aZi-a	-215.53141345	-215.63369750976562	Amidines	19
zn-38Z9-a	-126.46014697	-126.67752075195312	Amidines	19
ir-4aZf-a	-499.3192155	-499.3730773925781	Amidines	19
co-26Z3-a	-385.31427063	-385.3353271484375	Amidines	19
pt-38Z6-a	-357.26060884	-357.1657409667969	Amidines	19
4aZa	-89.98237877	-89.74462890625	Amidines	19
au-4aZ2-a	-241.49120276	-241.78858947753906	Amidines	19
co-4aZ7-a	-418.86647111	-418.55328369140625	Amidines	19
ir-38Z3-a	-482.76776907	-482.89361572265625	Amidines	19
rh-4aZo-a	-424.77964545	-424.5946044921875	Amidines	19
au-4aZd-a	-241.14178304	-241.10592651367188	Amidines	19
pd-38Z7-a	-315.44528146	-315.3589782714844	Amidines	19
au-38Z6-a	-224.68883943	-224.6826934814453	Amidines	19
fe-38Z8-a	-456.10241212	-456.23089599609375	Amidines	19
pd-4aZk-a	-332.12372827	-331.94921875	Amidines	19
cu-38Z1-a	-245.67874929	-245.6756134033203	Amidines	19
cu-38Z2-a	-246.01414309	-246.008544921875	Amidines	19
pt-4aZ1-a	-374.00092832	-373.7789001464844	Amidines	19
cu-4aZm-a	-261.39467962	-261.3907775878906	Amidines	19
fe-38Z1-a	-456.18112836	-455.8675537109375	Amidines	19
os-4aZd-a	-609.80562007	-609.8262939453125	Amidines	19
ag-4aZb-a	-215.88526488	-215.8267059326172	Amidines	19
ru-4aZl-a	-514.09429872	-513.7051391601562	Amidines	19
cu-4aZo-a	-261.97523768	-261.8992004394531	Amidines	19
cu-4aZk-a	-261.8858402	-261.6972351074219	Amidines	19
ni-26Z3-a	-308.42465002	-308.4291076660156	Amidines	19
au-38Z5-a	-224.81981805	-224.84335327148438	Amidines	19
zn-26Z2-a	-111.53422901	-111.54376983642578	Amidines	19
fe-26Z2-a	-439.85341969	-439.83184814453125	Amidines	19
cu-38Z4-a	-244.83217606	-244.9389190673828	Amidines	19
fe-4aZ5-a	-471.86711857	-472.56298828125	Amidines	19
cu-4aZc-a	-262.07950854	-262.060546875	Amidines	19
pt-4aZ4-a	-374.60772114	-374.50970458984375	Amidines	19
rh-4aZk-a	-424.46192632	-424.56964111328125	Amidines	19
ni-4aZi-a	-341.68136766	-341.6727600097656	Amidines	19
ni-4aZ5-a	-342.07890424	-342.0334777832031	Amidines	19
ir-38Z4-a	-482.87566972	-482.61273193359375	Amidines	19
rh-4aZ1-a	-425.07375927	-425.0247497558594	Amidines	19
co-4aZl-a	-418.23410275	-417.9312438964844	Amidines	19
pd-38Za-a	-315.33239206	-315.3216552734375	Amidines	19
ir-26Z3-a	-465.67605716	-465.676025390625	Amidines	19
au-14Z1-a	-191.71475732	-191.74615478515625	Amidines	19
cu-4aZ3-a	-262.6502202	-262.3979797363281	Amidines	19
ru-4aZa-a	-514.19063162	-514.2709350585938	Amidines	19
os-4aZk-a	-609.75701139	-609.7957763671875	Amidines	19
cd-38Z2-a	-110.16593598	-110.05636596679688	Amidines	19
pd-26Z3-a	-298.70447412	-298.84423828125	Amidines	19
pd-26Z2-a	-299.66332946	-299.7206726074219	Amidines	19
os-26Z3-a	-576.64292422	-576.6756591796875	Amidines	19
ru-38Z5-a	-497.8495575	-497.79986572265625	Amidines	19
cd-4aZj-a	-126.25647153	-126.35348510742188	Amidines	19
pt-4aZd-a	-373.82117792	-373.8443603515625	Amidines	19
4aZm	-88.98917594	-89.228271484375	Amidines	19
fe-4aZ8-a	-472.39588757	-472.17486572265625	Amidines	19
co-4aZf-a	-418.73572471	-418.9873046875	Amidines	19
co-4aZ2-a	-418.8906134	-418.8828430175781	Amidines	19
co-4aZa-a	-418.4354251	-418.6766662597656	Amidines	19
au-38Za-a	-224.32491108	-224.3556671142578	Amidines	19
38Z5	-73.26704009	-73.23947143554688	Amidines	19
ni-38Z3-a	-325.45167361	-325.55419921875	Amidines	19
ag-38Z7-a	-198.90013572	-199.00840759277344	Amidines	19
pt-4aZn-a	-373.92290614	-373.8460998535156	Amidines	19
ag-4aZl-a	-215.1162517	-215.10414123535156	Amidines	19
au-4aZ1-a	-241.61804289	-241.5377655029297	Amidines	19
38Z9	-72.78093875	-72.88471984863281	Amidines	19
ir-4aZ7-a	-498.94313886	-498.913818359375	Amidines	19
co-4aZ4-a	-419.1883982	-419.12762451171875	Amidines	19
rh-4aZm-a	-424.16554507	-424.0651550292969	Amidines	19
ru-4aZk-a	-514.00802827	-514.1643676757812	Amidines	19
pd-4aZ1-a	-332.51985126	-332.47003173828125	Amidines	19
pd-38Z2-a	-316.27444351	-316.3121032714844	Amidines	19
pt-38Z5-a	-357.43206634	-357.4806213378906	Amidines	19
fe-4aZe-a	-472.09120283	-472.39471435546875	Amidines	19
pt-4aZb-a	-374.02881608	-373.61199951171875	Amidines	19
zn-4aZh-a	-144.21901848	-144.016845703125	Amidines	19
ni-38Z6-a	-325.2643793	-325.2214050292969	Amidines	19
co-38Z5-a	-402.10076068	-402.12115478515625	Amidines	19
cu-4aZn-a	-261.97775451	-261.8710632324219	Amidines	19
4aZg	-89.59163214	-89.6531753540039	Amidines	19
zn-4aZ1-a	-144.5680498	-144.49778747558594	Amidines	19
os-38Z3-a	-593.41974618	-593.7020874023438	Amidines	19
ir-26Z4-a	-465.19433102	-465.5411682128906	Amidines	19
ru-26Z3-a	-480.95175479	-480.9549865722656	Amidines	19
cu-4aZ4-a	-262.64847749	-262.4918518066406	Amidines	19
26Z3	-56.47362309	-56.42105484008789	Amidines	19
ru-26Z2-a	-481.55005313	-481.5697937011719	Amidines	19
fe-38Z9-a	-455.39113145	-455.47747802734375	Amidines	19
38Z4	-73.15683345	-73.10294342041016	Amidines	19
os-38Z1-a	-593.79304446	-593.6044921875	Amidines	19
4aZe	-89.76368235	-89.62974548339844	Amidines	19
ag-38Z1-a	-199.29340753	-199.26426696777344	Amidines	19
ni-4aZo-a	-341.76827234	-341.862060546875	Amidines	19
pd-38Z6-a	-315.70952112	-315.698486328125	Amidines	19
ru-4aZb-a	-514.74054416	-514.55078125	Amidines	19
ru-4aZ4-a	-514.78912876	-514.7158203125	Amidines	19
ni-4aZ1-a	-342.18264516	-342.27972412109375	Amidines	19
38Z6	-73.31321823	-73.28136444091797	Amidines	19
ni-4aZm-a	-341.27532777	-341.42486572265625	Amidines	19
os-4aZm-a	-609.33262514	-609.3793334960938	Amidines	19
pd-4aZl-a	-331.7540884	-331.805908203125	Amidines	19
fe-4aZh-a	-472.26982589	-472.17510986328125	Amidines	19
zn-4aZ4-a	-144.80067767	-144.68174743652344	Amidines	19
co-4aZ3-a	-419.11651643	-419.21710205078125	Amidines	19
ir-4aZ3-a	-499.86407076	-499.83135986328125	Amidines	19
co-4aZc-a	-418.49755796	-418.6148681640625	Amidines	19
rh-4aZ4-a	-425.42755882	-425.2987060546875	Amidines	19
fe-4aZf-a	-472.8111847	-472.98040771484375	Amidines	19
ru-4aZo-a	-514.06157338	-514.1062622070312	Amidines	19
zn-55N1-b	-125.4835186	-125.6700668334961	Aromatics	19
8a02	-109.58318392	-109.13155364990234	Aromatics	19
ir-6611-a	-492.89062557	-492.5456237792969	Aromatics	19
cd-67N1-a	-124.78563316	-124.81745910644531	Aromatics	19
pt-55N1-b	-355.27696777	-355.396484375	Aromatics	19
ru-44S1-b	-479.49337762	-480.0220642089844	Aromatics	19
pd-7801-a	-336.17042208	-335.9221496582031	Aromatics	19
ru-67N1-a	-513.69266239	-513.6830444335938	Aromatics	19
au-55N1-a	-222.48607311	-222.3555908203125	Aromatics	19
cd-4411-b	-92.83698494	-92.8848648071289	Aromatics	19
co-45N1-b	-391.42496044	-391.3252868652344	Aromatics	19
co-67N1-a	-417.79641059	-417.9461975097656	Aromatics	19
8a03	-109.55710134	-109.30201721191406	Aromatics	19
co-6601-a	-405.34089102	-405.2847595214844	Aromatics	19
ru-8a03-a	-534.69829864	-534.6734619140625	Aromatics	19
fe-66S1-a	-463.62688583	-463.6173095703125	Aromatics	19
ir-5601-b	-476.47483267	-476.42724609375	Aromatics	19
ni-8a02-b	-362.27958799	-362.5574645996094	Aromatics	19
ag-4411-b	-182.2205882	-182.24893188476562	Aromatics	19
pt-8a01-b	-394.23378877	-393.9684143066406	Aromatics	19
ir-66S1-a	-489.90631471	-489.3833312988281	Aromatics	19
os-44S1-b	-574.9914449	-575.5175170898438	Aromatics	19
zn-8a01-b	-163.87339602	-163.8466339111328	Aromatics	19
cu-6611-b	-254.89024551	-254.66664123535156	Aromatics	19
co-55N1-a	-400.6615897	-400.7369689941406	Aromatics	19
ni-5601-b	-318.85166644	-318.99951171875	Aromatics	19
fe-45N1-b	-445.38223175	-445.40704345703125	Aromatics	19
ru-45N1-a	-486.78632201	-487.0978088378906	Aromatics	19
cu-7801-b	-264.81820088	-264.9402160644531	Aromatics	19
pd-55N1-a	-313.57038148	-313.7633972167969	Aromatics	19
ir-7801-a	-502.88614225	-502.74298095703125	Aromatics	19
cd-8a02-a	-145.98465949	-145.87771606445312	Aromatics	19
zn-6611-a	-137.09303334	-137.18223571777344	Aromatics	19
ni-66S1-b	-333.11350563	-333.01641845703125	Aromatics	19
fe-8a01-a	-492.65745055	-492.8190612792969	Aromatics	19
rh-45N1-b	-397.67484026	-397.6986999511719	Aromatics	19
ru-55N1-b	-496.35436222	-496.23370361328125	Aromatics	19
cu-67N1-a	-260.48464117	-260.6687927246094	Aromatics	19
ag-6611-a	-208.64417576	-208.60861206054688	Aromatics	19
au-4411-a	-207.68493803	-207.59446716308594	Aromatics	19
pd-55N1-b	-314.516647	-314.184814453125	Aromatics	19
pd-6611-b	-326.03422149	-325.77947998046875	Aromatics	19
ir-5601-a	-476.44819235	-476.28070068359375	Aromatics	19
5601	-66.22363011	-66.36396789550781	Aromatics	19
zn-66S1-b	-134.26499751	-134.4213104248047	Aromatics	19
pt-45N1-a	-346.82606856	-346.623291015625	Aromatics	19
pt-5601-b	-351.14800746	-351.1148376464844	Aromatics	19
fe-8a01-b	-492.66186163	-492.6376953125	Aromatics	19
ru-4411-a	-480.9304916	-481.03887939453125	Aromatics	19
co-44S1-a	-383.7118412	-383.92083740234375	Aromatics	19
ir-67N1-a	-498.68137992	-498.246337890625	Aromatics	19
ru-5601-b	-491.21116863	-491.15899658203125	Aromatics	19
au-67N1-b	-239.7771323	-239.6950225830078	Aromatics	19
ag-66S1-b	-205.94188449	-205.94898986816406	Aromatics	19
au-66S1-b	-231.4773286	-231.31112670898438	Aromatics	19
zn-67N1-b	-142.66711749	-142.56661987304688	Aromatics	19
au-67N1-a	-239.72974614	-239.75076293945312	Aromatics	19
ag-5601-a	-191.9665288	-191.97329711914062	Aromatics	19
ir-8a02-b	-519.4807917	-519.2362670898438	Aromatics	19
ag-7801-b	-218.65867522	-218.50689697265625	Aromatics	19
co-5601-b	-395.62891509	-395.6490173339844	Aromatics	19
45N1	-62.42511505	-62.45579528808594	Aromatics	19
cd-7801-a	-129.22169935	-129.30886840820312	Aromatics	19
fe-8a03-b	-492.66964813	-492.91455078125	Aromatics	19
cd-8a01-b	-145.99741369	-145.80767822265625	Aromatics	19
cd-55N1-b	-107.64147529	-107.76288604736328	Aromatics	19
os-55N1-b	-591.97119725	-591.796630859375	Aromatics	19
ir-6611-b	-492.91930083	-492.568115234375	Aromatics	19
cu-67N1-b	-260.4539414	-260.44464111328125	Aromatics	19
ni-4411-b	-308.6656612	-308.9389343261719	Aromatics	19
pd-6601-a	-318.02012303	-318.3754577636719	Aromatics	19
ni-7801-b	-345.57228862	-345.56512451171875	Aromatics	19
fe-44S1-b	-438.57631767	-438.4713134765625	Aromatics	19
cu-8a03-b	-281.62634687	-281.3782653808594	Aromatics	19
pt-44S1-b	-339.1629975	-339.2497863769531	Aromatics	19
os-55N1-a	-592.0239986	-591.3164672851562	Aromatics	19
a801	-119.89759399	-119.80618286132812	Aromatics	19
co-86S2-a	-428.25369387	-428.1319580078125	Aromatics	19
pt-9802-a	-395.39246371	-395.4486999511719	Aromatics	19
os-8612-a	-621.52612612	-621.578125	Aromatics	19
pd-86S1-a	-342.34674403	-342.19158935546875	Aromatics	19
ag-9801-a	-236.27311009	-236.12930297851562	Aromatics	19
rh-8612-a	-436.71959569	-436.5289306640625	Aromatics	19
os-97N1-a	-636.83818708	-636.8121337890625	Aromatics	19
ni-97N1-a	-368.73626009	-368.5823059082031	Aromatics	19
co-87N2-a	-435.79634226	-435.9073791503906	Aromatics	19
ru-8612-a	-525.90766813	-525.6588745117188	Aromatics	19
ru-86S1-a	-524.26802031	-524.6195678710938	Aromatics	19
zn-97N2-a	-169.43151423	-169.10458374023438	Aromatics	19
9801	-110.38328305	-110.1775894165039	Aromatics	19
os-87N1-a	-627.28105381	-627.651611328125	Aromatics	19
zn-9802-a	-164.13482348	-164.51808166503906	Aromatics	19
ni-87N2-a	-359.17811232	-359.1939392089844	Aromatics	19
cd-87N2-a	-142.44261854	-142.47366333007812	Aromatics	19
ag-87N1-a	-232.23571432	-231.9503173828125	Aromatics	19
co-a801-a	-450.13882797	-450.2373046875	Aromatics	19
ru-8611-a	-525.75208641	-526.1543579101562	Aromatics	19
os-87N2-a	-627.61621885	-627.3732299804688	Aromatics	19
au-9802-a	-261.15692716	-261.4089050292969	Aromatics	19
86S2	-97.8046295	-97.92970275878906	Aromatics	19
ag-86S1-a	-224.05467335	-223.9921112060547	Aromatics	19
co-9801-a	-440.19893074	-440.1182556152344	Aromatics	19
rh-8611-a	-436.30283747	-436.8790283203125	Aromatics	19
pd-8612-a	-343.90139493	-344.01812744140625	Aromatics	19
fe-86S1-a	-482.3610299	-481.59271240234375	Aromatics	19
au-87N1-a	-257.74721849	-257.5491027832031	Aromatics	19
cd-8611-a	-136.87838543	-136.65054321289062	Aromatics	19
cu-97N2-a	-287.1825159	-287.164306640625	Aromatics	19
ru-87N2-a	-531.78510063	-531.8071899414062	Aromatics	19
fe-37_4-a	-457.15673026	-457.1219787597656	Carbamates	19
pt-25_1-a	-341.998827	-341.97418212890625	Carbamates	19
ag-49_5-a	-217.61831445	-217.59890747070312	Carbamates	19
co-37_1-a	-403.80220351	-403.7298278808594	Carbamates	19
ni-37_2-a	-327.1686655	-327.2059631347656	Carbamates	19
au-37_2-a	-226.71982165	-226.68287658691406	Carbamates	19
ir-25_1-a	-467.66696398	-467.3668212890625	Carbamates	19
zn-25_1-a	-112.95752255	-112.93411254882812	Carbamates	19
cd-25_1-a	-95.12552072	-95.17344665527344	Carbamates	19
os-25_1-a	-578.34914243	-578.2026977539062	Carbamates	19
ru-37_4-a	-498.91720105	-498.82806396484375	Carbamates	19
zn-49_5-a	-146.10239844	-146.08474731445312	Carbamates	19
pt-25_2-a	-342.15800281	-342.27313232421875	Carbamates	19
fe-49_3-a	-474.28862059	-474.36553955078125	Carbamates	19
cd-37_2-a	-111.9248854	-111.82536315917969	Carbamates	19
rh-25_1-a	-393.02132034	-393.0099792480469	Carbamates	19
ag-49_3-a	-218.06258962	-218.17819213867188	Carbamates	19
ru-49_8-a	-515.22526287	-515.2867431640625	Carbamates	19
ir-49_7-a	-500.75646188	-500.5921936035156	Carbamates	19
cd-37_3-a	-111.55380794	-111.74813842773438	Carbamates	19
os-49_4-a	-611.7105832	-611.7747802734375	Carbamates	19
os-49_8-a	-610.83247743	-610.8392333984375	Carbamates	19
pt-37_3-a	-358.532419	-358.4903869628906	Carbamates	19
25_2	-58.80401685	-58.79963302612305	Carbamates	19
cu-37_1-a	-247.39605943	-247.4092559814453	Carbamates	19
rh-13_1-a	-376.77192548	-376.83306884765625	Carbamates	19
ni-49_6-a	-343.35319975	-343.38623046875	Carbamates	19
pd-49_5-a	-333.80739681	-333.8553466796875	Carbamates	19
pd-49_4-a	-334.22294943	-334.2821350097656	Carbamates	19
rh-49_7-a	-426.39007013	-426.2382507324219	Carbamates	19
pt-49_6-a	-375.24613518	-375.2215270996094	Carbamates	19
co-49_3-a	-420.69735472	-420.6311950683594	Carbamates	19
ag-37_4-a	-200.85359418	-200.8706512451172	Carbamates	19
cu-49_7-a	-263.79865123	-263.585693359375	Carbamates	19
ru-37_3-a	-499.00751836	-499.03924560546875	Carbamates	19
cu-37_3-a	-247.09255345	-247.11331176757812	Carbamates	19
ni-13_1-a	-293.96169537	-293.9714050292969	Carbamates	19
os-49_2-a	-611.62165348	-611.5748901367188	Carbamates	19
au-49_2-a	-243.34525546	-243.2115020751953	Carbamates	19
25_1	-58.74020765	-58.734153747558594	Carbamates	19
fe-49_1-a	-474.52808393	-474.2989196777344	Carbamates	19
fe-49_4-a	-474.13811783	-474.2802429199219	Carbamates	19
pd-25_1-a	-300.54256407	-300.70599365234375	Carbamates	19
fe-37_3-a	-457.45615042	-457.3496398925781	Carbamates	19
os-25_2-a	-578.30967164	-578.3399047851562	Carbamates	19
rh-1211-a	-356.75321281	-356.85986328125	$C_{x}H_{y}O_{(0,1)}$	19
4a14	-80.47262518	-80.33265686035156	$C_{x}H_{y}O_{(0,1)}$	19
co-4a14-a	-408.70363098	-408.6488952636719	$C_{x}H_{y}O_{(0,1)}$	19
ru-2611-a	-469.71690148	-469.6007995605469	$C_{x}H_{y}O_{(0,1)}$	19
cd-3601-a	-85.01345381	-85.00031280517578	$C_{x}H_{y}O_{(0,1)}$	19
rh-4804-a	-400.35354993	-400.33111572265625	$C_{x}H_{y}O_{(0,1)}$	19
3813	-63.72815861	-63.66719436645508	$C_{x}H_{y}O_{(0,1)}$	19
zn-4602-a	-110.6380679	-110.98912811279297	$C_{x}H_{y}O_{(0,1)}$	19
ru-1211-a	-446.47196226	-446.5359802246094	$C_{x}H_{y}O_{(0,1)}$	19
os-4801-a	-585.1164924	-585.2997436523438	$C_{x}H_{y}O_{(0,1)}$	19
ag-3601-a	-174.40504775	-174.5031280517578	$C_{x}H_{y}O_{(0,1)}$	19
pt-4601-a	-340.61588842	-341.3188781738281	$C_{x}H_{y}O_{(0,1)}$	19
ni-2612-a	-298.46214438	-298.4226989746094	$C_{x}H_{y}O_{(0,1)}$	19
ni-4803-a	-317.26979814	-317.36474609375	$C_{x}H_{y}O_{(0,1)}$	19
cd-2411-a	-75.37879267	-75.64187622070312	$C_{x}H_{y}O_{(0,1)}$	19
ru-3801-a	-480.49531467	-480.3960876464844	$C_{x}H_{y}O_{(0,1)}$	19
pd-3801-a	-298.74535239	-298.7997131347656	$C_{x}H_{y}O_{(0,1)}$	19
pd-4802-a	-307.85616378	-307.8694763183594	$C_{x}H_{y}O_{(0,1)}$	19
pd-2411-a	-281.12663629	-281.531494140625	$C_{x}H_{y}O_{(0,1)}$	19
pt-3611-b	-339.34363431	-339.4024963378906	$C_{x}H_{y}O_{(0,1)}$	19
ag-4811-b	-198.3240376	-198.2234649658203	$C_{x}H_{y}O_{(0,1)}$	19
pt-2611-a	-329.51688406	-329.6700439453125	$C_{x}H_{y}O_{(0,1)}$	19
au-4601-a	-207.82758589	-208.00997924804688	$C_{x}H_{y}O_{(0,1)}$	19
zn-3611-b	-110.16298148	-110.1368179321289	$C_{x}H_{y}O_{(0,1)}$	19
pt-2601-a	-323.53411517	-323.7196350097656	$C_{x}H_{y}O_{(0,1)}$	19
pd-3611-b	-297.88132753	-297.9171142578125	$C_{x}H_{y}O_{(0,1)}$	19
ni-3812-a	-315.10293201	-315.2167663574219	$C_{x}H_{y}O_{(0,1)}$	19
cu-3611-b	-227.84986332	-227.8955841064453	$C_{x}H_{y}O_{(0,1)}$	19
ir-3811-a	-471.7818359	-472.0270080566406	$C_{x}H_{y}O_{(0,1)}$	19
fe-4602-a	-440.95518557	-440.520263671875	$C_{x}H_{y}O_{(0,1)}$	19
os-2201-a	-544.83052087	-544.3538208007812	$C_{x}H_{y}O_{(0,1)}$	19
ni-3811-a	-314.59575667	-314.843994140625	$C_{x}H_{y}O_{(0,1)}$	19
3401	-39.86035688	-39.88387680053711	$C_{x}H_{y}O_{(0,1)}$	19
ag-2601-a	-166.02846192	-165.99090576171875	$C_{x}H_{y}O_{(0,1)}$	19
cu-4601-a	-228.52604325	-229.4237060546875	$C_{x}H_{y}O_{(0,1)}$	19
cu-4a14-a	-252.30206344	-252.1636199951172	$C_{x}H_{y}O_{(0,1)}$	19
pt-2612-a	-330.25228895	-330.28668212890625	$C_{x}H_{y}O_{(0,1)}$	19
fe-2411-a	-421.60917442	-421.5228271484375	$C_{x}H_{y}O_{(0,1)}$	19
ir-4802-a	-474.6409725	-474.5378723144531	$C_{x}H_{y}O_{(0,1)}$	19
ru-2612-a	-470.68314469	-470.655029296875	$C_{x}H_{y}O_{(0,1)}$	19
2611	-46.47943398	-46.638214111328125	$C_{x}H_{y}O_{(0,1)}$	19
1211	-22.14198155	-22.11968421936035	$C_{x}H_{y}O_{(0,1)}$	19
os-4a13-a	-599.75614902	-599.7989501953125	$C_{x}H_{y}O_{(0,1)}$	19
cu-4a01-a	-245.47608507	-245.29591369628906	$C_{x}H_{y}O_{(0,1)}$	19
pt-2411-a	-322.47006405	-322.6926574707031	$C_{x}H_{y}O_{(0,1)}$	19
co-3813-a	-391.94319936	-391.98309326171875	$C_{x}H_{y}O_{(0,1)}$	19
au-2411-a	-190.13739788	-190.26438903808594	$C_{x}H_{y}O_{(0,1)}$	19
co-3611-b	-384.26014721	-384.5079040527344	$C_{x}H_{y}O_{(0,1)}$	19
fe-3811-a	-444.82564324	-445.15753173828125	$C_{x}H_{y}O_{(0,1)}$	19
cu-2411-a	-210.74398717	-211.01734924316406	$C_{x}H_{y}O_{(0,1)}$	19
2401	-32.00433821	-32.09714126586914	$C_{x}H_{y}O_{(0,1)}$	19
3601	-48.75667372	-48.785831451416016	$C_{x}H_{y}O_{(0,1)}$	19
zn-4801-a	-119.45025224	-119.5692138671875	$C_{x}H_{y}O_{(0,1)}$	19
au-4a01-a	-224.86267525	-224.7469482421875	$C_{x}H_{y}O_{(0,1)}$	19
fe-4a14-a	-462.23170217	-462.5787658691406	$C_{x}H_{y}O_{(0,1)}$	19
pd-3812-a	-305.40362627	-305.41815185546875	$C_{x}H_{y}O_{(0,1)}$	19
zn-2612-a	-101.12610527	-101.15250396728516	$C_{x}H_{y}O_{(0,1)}$	19
au-4a13-a	-231.46492894	-231.61778259277344	$C_{x}H_{y}O_{(0,1)}$	19
pt-2401-a	-315.93933703	-315.7589416503906	$C_{x}H_{y}O_{(0,1)}$	19
ir-4601-a	-466.02373806	-466.78240966796875	$C_{x}H_{y}O_{(0,1)}$	19
cd-4803-a	-101.77154752	-101.74121856689453	$C_{x}H_{y}O_{(0,1)}$	19
2201	-22.95894282	-23.17998504638672	$C_{x}H_{y}O_{(0,1)}$	19
ru-2411-a	-463.16783037	-463.04425048828125	$C_{x}H_{y}O_{(0,1)}$	19
co-2601-a	-368.38070522	-368.51788330078125	$C_{x}H_{y}O_{(0,1)}$	19
cd-3801-a	-93.38985356	-93.15987396240234	$C_{x}H_{y}O_{(0,1)}$	19
ir-2601-a	-448.81357418	-449.1478576660156	$C_{x}H_{y}O_{(0,1)}$	19
co-4803-a	-394.0009672	-394.28857421875	$C_{x}H_{y}O_{(0,1)}$	19
ir-2201-a	-432.18252358	-432.8719787597656	$C_{x}H_{y}O_{(0,1)}$	19
pt-4804-a	-349.39992848	-349.2839050292969	$C_{x}H_{y}O_{(0,1)}$	19
au-2401-a	-183.08944708	-183.07101440429688	$C_{x}H_{y}O_{(0,1)}$	19
pt-3812-a	-346.88628268	-346.84979248046875	$C_{x}H_{y}O_{(0,1)}$	19
ni-1211-a	-274.10642518	-273.9036560058594	$C_{x}H_{y}O_{(0,1)}$	19
ru-3812-a	-487.3307689	-487.1213684082031	$C_{x}H_{y}O_{(0,1)}$	19
pd-2401-a	-274.40943754	-274.61083984375	$C_{x}H_{y}O_{(0,1)}$	19
cd-3401-a	-76.07559745	-76.13832092285156	$C_{x}H_{y}O_{(0,1)}$	19
fe-3611-a	-437.38527847	-437.8917236328125	$C_{x}H_{y}O_{(0,1)}$	19
cd-4a11-a	-116.4900572	-116.43556213378906	$C_{x}H_{y}O_{(0,1)}$	19
3611	-55.77481262	-55.849727630615234	$C_{x}H_{y}O_{(0,1)}$	19
ni-4811-a	-323.88566165	-323.9244079589844	$C_{x}H_{y}O_{(0,1)}$	19
ag-4a12-a	-206.08483881	-205.8574676513672	$C_{x}H_{y}O_{(0,1)}$	19
4a12	-79.79709896	-79.9578857421875	$C_{x}H_{y}O_{(0,1)}$	19
pt-3611-a	-339.09800009	-339.16455078125	$C_{x}H_{y}O_{(0,1)}$	19
cu-3611-a	-227.62613269	-227.58741760253906	$C_{x}H_{y}O_{(0,1)}$	19
cd-4812-a	-108.70416913	-108.6985092163086	$C_{x}H_{y}O_{(0,1)}$	19
cu-4a12-a	-252.15481607	-251.9749755859375	$C_{x}H_{y}O_{(0,1)}$	19
ru-4a11-a	-503.96925626	-503.9164733886719	$C_{x}H_{y}O_{(0,1)}$	19
ni-4a12-a	-331.94620283	-331.7642517089844	$C_{x}H_{y}O_{(0,1)}$	19
fe-4812-a	-454.94630102	-454.65753173828125	$C_{x}H_{y}O_{(0,1)}$	19
fe-4a11-a	-461.98757645	-461.6164855957031	$C_{x}H_{y}O_{(0,1)}$	19
cd-4811-a	-108.93936871	-108.62354278564453	$C_{x}H_{y}O_{(0,1)}$	19
zn-49N9-a	-132.1958173	-132.18629455566406	$C_{x}H_{y}N$	19
rh-4bN7-a	-419.97289828	-420.0356750488281	$C_{x}H_{y}N$	19
ag-4bN1-a	-211.64190296	-211.59815979003906	$C_{x}H_{y}N$	19
pt-4bN2-a	-369.92591512	-370.0068664550781	$C_{x}H_{y}N$	19
fe-39N4-a	-450.60089889	-450.5607604980469	$C_{x}H_{y}N$	19
fe-49N9-a	-460.24668818	-460.2146911621094	$C_{x}H_{y}N$	19
rh-49N3-a	-412.21527238	-412.3192443847656	$C_{x}H_{y}N$	19
fe-37N4-a	-443.28528445	-443.3919677734375	$C_{x}H_{y}N$	19
ni-49N8-a	-329.13958784	-329.1820983886719	$C_{x}H_{y}N$	19
pd-27N1-a	-294.85257765	-294.71966552734375	$C_{x}H_{y}N$	19
zn-49N5-a	-131.76591524	-131.7446746826172	$C_{x}H_{y}N$	19
cu-37N5-a	-233.40740659	-233.3363494873047	$C_{x}H_{y}N$	19
13N1	-27.42006704	-27.435562133789062	$C_{x}H_{y}N$	19
pd-4bN6-a	-327.86769431	-327.9139099121094	$C_{x}H_{y}N$	19
ir-39N2-a	-478.55619795	-478.57159423828125	$C_{x}H_{y}N$	19
cd-49N2-a	-114.01782839	-114.05850982666016	$C_{x}H_{y}N$	19
15N1	-35.70925393	-35.676124572753906	$C_{x}H_{y}N$	19
pt-4bN5-a	-369.38037529	-369.4624938964844	$C_{x}H_{y}N$	19
pt-39N2-a	-353.2214448	-353.2722473144531	$C_{x}H_{y}N$	19
pd-37N4-a	-303.17070228	-303.0338134765625	$C_{x}H_{y}N$	19
cd-27N2-a	-88.60527067	-88.64395904541016	$C_{x}H_{y}N$	19
25N2	-43.92537546	-43.87833023071289	$C_{x}H_{y}N$	19
cu-39N3-a	-240.92147353	-240.87290954589844	$C_{x}H_{y}N$	19
pt-13N1-a	-311.37227512	-311.3749694824219	$C_{x}H_{y}N$	19
cd-13N1-a	-63.78886667	-63.623619079589844	$C_{x}H_{y}N$	19
rh-4bN4-a	-420.80364107	-420.65875244140625	$C_{x}H_{y}N$	19
37N3	-60.80086224	-60.731101989746094	$C_{x}H_{y}N$	19
au-39N3-a	-220.2004847	-220.1592254638672	$C_{x}H_{y}N$	19
os-49N3-a	-597.30293056	-597.361572265625	$C_{x}H_{y}N$	19
ag-49N8-a	-203.00704426	-203.08416748046875	$C_{x}H_{y}N$	19
os-39N3-a	-588.72912873	-588.5050048828125	$C_{x}H_{y}N$	19
rh-15N1-a	-370.65262036	-370.677734375	$C_{x}H_{y}N$	19
ru-39N4-a	-492.6673455	-492.48077392578125	$C_{x}H_{y}N$	19
ir-37N5-a	-470.67590205	-470.74102783203125	$C_{x}H_{y}N$	19
co-37N5-a	-389.94203022	-390.233154296875	$C_{x}H_{y}N$	19
fe-49Na-a	-459.94392392	-459.749755859375	$C_{x}H_{y}N$	19
au-4bN3-a	-237.25623836	-237.26168823242188	$C_{x}H_{y}N$	19
cd-15N1-a	-72.20039437	-72.05892944335938	$C_{x}H_{y}N$	19
os-25N2-a	-563.92699981	-564.0555419921875	$C_{x}H_{y}N$	19
pt-37N5-a	-345.34150799	-345.41192626953125	$C_{x}H_{y}N$	19
ag-49N5-a	-203.25405935	-203.18446350097656	$C_{x}H_{y}N$	19
4bN1	-85.58634468	-85.6373291015625	$C_{x}H_{y}N$	19
ru-49N1-a	-501.82517029	-501.7523498535156	$C_{x}H_{y}N$	19
pt-37N1-a	-345.03789938	-345.15557861328125	$C_{x}H_{y}N$	19
fe-39N3-a	-450.86551772	-450.9106750488281	$C_{x}H_{y}N$	19
ni-25N1-a	-296.45301638	-296.4757995605469	$C_{x}H_{y}N$	19
pt-27N1-a	-336.51149072	-336.4344177246094	$C_{x}H_{y}N$	19
ag-4bN3-a	-211.72346167	-211.6266326904297	$C_{x}H_{y}N$	19
zn-37N3-a	-115.1294033	-115.0980224609375	$C_{x}H_{y}N$	19
ag-39N4-a	-194.46541965	-194.55738830566406	$C_{x}H_{y}N$	19
os-4bN6-a	-605.42889787	-605.3411865234375	$C_{x}H_{y}N$	19
au-39N1-a	-220.51612884	-220.4736328125	$C_{x}H_{y}N$	19
cu-39N1-a	-241.28136418	-241.2416229248047	$C_{x}H_{y}N$	19
49N6	-77.1132733	-77.24241638183594	$C_{x}H_{y}N$	19
cd-4bN4-a	-122.33081749	-122.15321350097656	$C_{x}H_{y}N$	19
zn-39N4-a	-123.00264565	-122.8865966796875	$C_{x}H_{y}N$	19
pd-49N1-a	-319.92456418	-319.8454895019531	$C_{x}H_{y}N$	19
fe-13N1-a	-410.56930939	-410.40191650390625	$C_{x}H_{y}N$	19
rh-49N1-a	-412.44289709	-412.4393615722656	$C_{x}H_{y}N$	19
co-39N1-a	-397.73048734	-397.5914306640625	$C_{x}H_{y}N$	19
cu-49N9-a	-250.06160344	-250.01466369628906	$C_{x}H_{y}N$	19
zn-39N3-a	-123.19771352	-123.1455078125	$C_{x}H_{y}N$	19
cu-49N7-a	-249.53921903	-249.46527099609375	$C_{x}H_{y}N$	19
ni-49N6-a	-329.46634898	-329.60174560546875	$C_{x}H_{y}N$	19
pd-37N3-a	-303.09698492	-303.1736145019531	$C_{x}H_{y}N$	19
pt-4bN3-a	-369.92372832	-369.9105529785156	$C_{x}H_{y}N$	19
rh-49N6-a	-412.37749275	-412.4469299316406	$C_{x}H_{y}N$	19
cu-49N4-a	-249.38496007	-249.369140625	$C_{x}H_{y}N$	19
zn-49N3-a	-131.62711975	-131.64093017578125	$C_{x}H_{y}N$	19
ni-13N1-a	-279.64239841	-279.8553466796875	$C_{x}H_{y}N$	19
ag-39N3-a	-194.66494144	-194.771240234375	$C_{x}H_{y}N$	19
pt-49N5-a	-361.38954784	-361.329833984375	$C_{x}H_{y}N$	19
ag-39N1-a	-194.99086231	-194.93197631835938	$C_{x}H_{y}N$	19
pd-39N1-a	-311.5234767	-311.3322448730469	$C_{x}H_{y}N$	19
rh-37N2-a	-395.55735086	-395.6597900390625	$C_{x}H_{y}N$	19
49N8	-77.06796387	-77.1471939086914	$C_{x}H_{y}N$	19
fe-37N5-a	-443.69594532	-443.827880859375	$C_{x}H_{y}N$	19
cd-39N2-a	-105.57919374	-105.61886596679688	$C_{x}H_{y}N$	19
cd-49N3-a	-113.68447407	-113.66539764404297	$C_{x}H_{y}N$	19
rh-4bN3-a	-420.74457606	-420.68157958984375	$C_{x}H_{y}N$	19
co-49N2-a	-406.68608081	-406.6423034667969	$C_{x}H_{y}N$	19
ni-27N2-a	-304.09740223	-304.04583740234375	$C_{x}H_{y}N$	19
ni-39N4-a	-320.47233613	-320.4075622558594	$C_{x}H_{y}N$	19
rh-25N2-a	-378.85262943	-378.93896484375	$C_{x}H_{y}N$	19
ru-27N1-a	-476.67146967	-476.5928649902344	$C_{x}H_{y}N$	19
37N2	-60.53754055	-60.54808044433594	$C_{x}H_{y}N$	19
ru-39N3-a	-492.94731877	-492.7813720703125	$C_{x}H_{y}N$	19
cu-49N1-a	-249.7125445	-249.77548217773438	$C_{x}H_{y}N$	19
ru-49N9-a	-502.19225098	-502.1712646484375	$C_{x}H_{y}N$	19
cd-49N1-a	-113.96883019	-114.04679870605469	$C_{x}H_{y}N$	19
4bN2	-85.69989968	-85.850341796875	$C_{x}H_{y}N$	19
pt-49N2-a	-361.69026209	-361.7792053222656	$C_{x}H_{y}N$	19
zn-39N2-a	-123.52771026	-123.56977081298828	$C_{x}H_{y}N$	19
49N5	-77.40077133	-77.42438507080078	$C_{x}H_{y}N$	19
ag-49N7-a	-203.27842388	-203.17584228515625	$C_{x}H_{y}N$	19
fe-4bN7-a	-467.21365642	-467.2562255859375	$C_{x}H_{y}N$	19
cd-4aS3-a	-113.98193304	-114.0489273071289	$C_{x}H_{y}S$	19
co-38S3-a	-389.93199807	-389.792236328125	$C_{x}H_{y}S$	19
au-38S2-a	-212.38624931	-212.32785034179688	$C_{x}H_{y}S$	19
cd-4aS2-a	-114.01107275	-113.98835754394531	$C_{x}H_{y}S$	19
pd-4aS6-a	-320.28220169	-320.4264831542969	$C_{x}H_{y}S$	19
zn-26S2-a	-98.59086596	-98.66525268554688	$C_{x}H_{y}S$	19
co-12S1-a	-349.64670562	-349.54400634765625	$C_{x}H_{y}S$	19
pt-4aS2-a	-361.82545022	-361.929443359375	$C_{x}H_{y}S$	19
cd-4aS5-a	-113.99029166	-113.96391296386719	$C_{x}H_{y}S$	19
rh-12S1-a	-356.08182948	-355.9765930175781	$C_{x}H_{y}S$	19
co-36S1-a	-382.96959328	-383.2393493652344	$C_{x}H_{y}S$	19
zn-14S1-a	-81.8566705	-81.82325744628906	$C_{x}H_{y}S$	19
co-4aS3-a	-406.29384451	-406.248779296875	$C_{x}H_{y}S$	19
36S2	-52.8899066	-52.85719680786133	$C_{x}H_{y}S$	19
pd-14S1-a	-270.12561091	-270.4250793457031	$C_{x}H_{y}S$	19
cu-26S2-a	-216.48482909	-216.3843994140625	$C_{x}H_{y}S$	19
ni-4aS4-a	-329.72888794	-329.69268798828125	$C_{x}H_{y}S$	19
48S2	-69.29758067	-69.63616943359375	$C_{x}H_{y}S$	19
fe-38S3-a	-443.47485122	-443.6471862792969	$C_{x}H_{y}S$	19
pd-48S1-a	-313.35705292	-313.10223388671875	$C_{x}H_{y}S$	19
ag-38S2-a	-186.6810331	-186.54498291015625	$C_{x}H_{y}S$	19
rh-4aS3-a	-412.65521881	-412.7554626464844	$C_{x}H_{y}S$	19
ag-24S1-a	-162.35579208	-162.48992919921875	$C_{x}H_{y}S$	19
ag-4aS6-a	-203.50220374	-203.5966339111328	$C_{x}H_{y}S$	19
fe-48S3-a	-453.36916481	-453.22003173828125	$C_{x}H_{y}S$	19
cu-4aS5-a	-249.76213547	-249.66903686523438	$C_{x}H_{y}S$	19
os-4aS1-a	-597.64303848	-597.3319702148438	$C_{x}H_{y}S$	19
os-26S1-a	-564.27542536	-564.2785034179688	$C_{x}H_{y}S$	19
pt-38S1-a	-345.1113869	-345.0698547363281	$C_{x}H_{y}S$	19
pt-4aS3-a	-361.80996988	-362.0158996582031	$C_{x}H_{y}S$	19
ru-38S1-a	-485.23968982	-485.26763916015625	$C_{x}H_{y}S$	19
ir-48S1-a	-480.42696539	-480.3931579589844	$C_{x}H_{y}S$	19
ir-4aS6-a	-487.16611239	-487.1733703613281	$C_{x}H_{y}S$	19
ru-38S3-a	-485.28855366	-485.2529602050781	$C_{x}H_{y}S$	19
38S3	-60.8666092	-60.90011215209961	$C_{x}H_{y}S$	19
cd-4aS4-a	-113.9287271	-114.153564453125	$C_{x}H_{y}S$	19
co-26S2-a	-373.02995429	-373.2960205078125	$C_{x}H_{y}S$	19
rh-38S3-a	-396.05112535	-396.0393371582031	$C_{x}H_{y}S$	19
ni-14S1-a	-279.64269559	-279.5748291015625	$C_{x}H_{y}S$	19
ru-26S2-a	-468.67743378	-468.6940612792969	$C_{x}H_{y}S$	19
ni-4aS2-a	-329.69483898	-329.6711120605469	$C_{x}H_{y}S$	19
ru-14S1-a	-451.90561262	-452.1797790527344	$C_{x}H_{y}S$	19
rh-38S2-a	-396.13750554	-396.49737548828125	$C_{x}H_{y}S$	19
fe-4aS1-a	-459.97873092	-460.07928466796875	$C_{x}H_{y}S$	19
ag-4aS1-a	-203.45823505	-203.50802612304688	$C_{x}H_{y}S$	19
cd-38S1-a	-97.29469483	-97.41368865966797	$C_{x}H_{y}S$	19
os-4aS6-a	-597.75725368	-597.7506713867188	$C_{x}H_{y}S$	19
4aS1	-77.52515631	-77.53565979003906	$C_{x}H_{y}S$	19
os-38S2-a	-581.19715296	-581.5525512695312	$C_{x}H_{y}S$	19
cd-4aS1-a	-113.94714223	-114.21289825439453	$C_{x}H_{y}S$	19
ir-26S1-a	-453.68069516	-453.6853942871094	$C_{x}H_{y}S$	19
ag-36S2-a	-179.02180959	-179.22390747070312	$C_{x}H_{y}S$	19
cd-26S2-a	-80.69587939	-80.57646179199219	$C_{x}H_{y}S$	19
cu-38S3-a	-233.13306757	-232.91099548339844	$C_{x}H_{y}S$	19
ni-48S1-a	-322.93455597	-322.7735290527344	$C_{x}H_{y}S$	19
zn-4aS6-a	-131.9083548	-131.81723022460938	$C_{x}H_{y}S$	19
pd-12S1-a	-263.39664105	-263.53350830078125	$C_{x}H_{y}S$	19
4831	-86.63647311	-86.644775390625	$C_{x}H_{y}O_{(2,3)}$	19
cu-4833-a	-257.97095516	-257.9547119140625	$C_{x}H_{y}O_{(2,3)}$	19
au-3631-a	-221.13160641	-221.04931640625	$C_{x}H_{y}O_{(2,3)}$	19
zn-3631-a	-124.20223043	-124.23340606689453	$C_{x}H_{y}O_{(2,3)}$	19
ag-4825-a	-205.35852637	-205.38137817382812	$C_{x}H_{y}O_{(2,3)}$	19
4824	-79.5526567	-79.53329467773438	$C_{x}H_{y}O_{(2,3)}$	19
os-2422-a	-565.27442553	-565.2274780273438	$C_{x}H_{y}O_{(2,3)}$	19
ir-4825-a	-488.27065331	-488.3704833984375	$C_{x}H_{y}O_{(2,3)}$	19
pt-3623-a	-346.16368512	-346.03253173828125	$C_{x}H_{y}O_{(2,3)}$	19
co-1221-a	-357.75153977	-357.8867492675781	$C_{x}H_{y}O_{(2,3)}$	19
rh-2431-a	-387.37623503	-387.44952392578125	$C_{x}H_{y}O_{(2,3)}$	19
fe-2431-a	-434.8528085	-434.8570251464844	$C_{x}H_{y}O_{(2,3)}$	19
ag-4832-a	-212.4158782	-212.45355224609375	$C_{x}H_{y}O_{(2,3)}$	19
fe-4823-a	-461.32450134	-461.1773986816406	$C_{x}H_{y}O_{(2,3)}$	19
cu-2431-a	-224.96065957	-225.02658081054688	$C_{x}H_{y}O_{(2,3)}$	19
pd-4833-a	-327.93571242	-327.85479736328125	$C_{x}H_{y}O_{(2,3)}$	19
zn-4822-a	-133.955591	-134.14425659179688	$C_{x}H_{y}O_{(2,3)}$	19
1221	-29.73755935	-26.444477081298828	$C_{x}H_{y}O_{(2,3)}$	19
co-1231-a	-365.39272001	-365.5376281738281	$C_{x}H_{y}O_{(2,3)}$	19
pd-3632-a	-311.21987684	-311.1385192871094	$C_{x}H_{y}O_{(2,3)}$	19
pt-4824-a	-362.72434611	-362.7176208496094	$C_{x}H_{y}O_{(2,3)}$	19
ir-1221-a	-438.19365417	-438.23486328125	$C_{x}H_{y}O_{(2,3)}$	19
pd-3623-a	-304.70926972	-304.5858459472656	$C_{x}H_{y}O_{(2,3)}$	19
ag-2431-a	-178.84797536	-178.90994262695312	$C_{x}H_{y}O_{(2,3)}$	19
rh-3632-a	-403.66645609	-403.6511535644531	$C_{x}H_{y}O_{(2,3)}$	19
pt-3631-a	-353.31888666	-353.2742004394531	$C_{x}H_{y}O_{(2,3)}$	19
ir-4833-a	-494.64086205	-494.5416259765625	$C_{x}H_{y}O_{(2,3)}$	19
co-4832-a	-414.88471181	-414.9267272949219	$C_{x}H_{y}O_{(2,3)}$	19
pt-4823-a	-362.615948	-362.5798645019531	$C_{x}H_{y}O_{(2,3)}$	19
ag-4824-a	-205.18570513	-205.26918029785156	$C_{x}H_{y}O_{(2,3)}$	19
pd-3621-a	-304.94913881	-304.8619079589844	$C_{x}H_{y}O_{(2,3)}$	19
au-2422-a	-197.07147536	-197.13412475585938	$C_{x}H_{y}O_{(2,3)}$	19
cd-1221-a	-65.97678191	-66.12433624267578	$C_{x}H_{y}O_{(2,3)}$	19
ni-3623-a	-314.41990479	-314.40570068359375	$C_{x}H_{y}O_{(2,3)}$	19
cd-4832-a	-123.07740182	-123.1059799194336	$C_{x}H_{y}O_{(2,3)}$	19
co-3632-a	-397.57642729	-397.4636535644531	$C_{x}H_{y}O_{(2,3)}$	19
ru-2422-a	-469.60646428	-469.4925842285156	$C_{x}H_{y}O_{(2,3)}$	19
pt-4826-a	-362.83035299	-362.8981018066406	$C_{x}H_{y}O_{(2,3)}$	19
ru-4832-a	-510.33487133	-510.2574768066406	$C_{x}H_{y}O_{(2,3)}$	19
pt-4832-a	-369.94319486	-369.9841003417969	$C_{x}H_{y}O_{(2,3)}$	19
os-3631-a	-589.51009649	-589.3544311523438	$C_{x}H_{y}O_{(2,3)}$	19
fe-1221-a	-411.29193337	-411.8008117675781	$C_{x}H_{y}O_{(2,3)}$	19
co-2422-a	-374.0979228	-374.17071533203125	$C_{x}H_{y}O_{(2,3)}$	19
pd-3622-a	-304.50347154	-304.4277648925781	$C_{x}H_{y}O_{(2,3)}$	19
ru-4824-a	-503.11516349	-503.27276611328125	$C_{x}H_{y}O_{(2,3)}$	19
fe-3631-a	-451.94493335	-451.86627197265625	$C_{x}H_{y}O_{(2,3)}$	19
zn-2421-a	-100.69848014	-100.63478088378906	$C_{x}H_{y}O_{(2,3)}$	19
rh-3631-a	-404.37272548	-404.37945556640625	$C_{x}H_{y}O_{(2,3)}$	19
rh-4826-a	-413.87470864	-413.76885986328125	$C_{x}H_{y}O_{(2,3)}$	19
cu-4823-a	-251.18483019	-251.1321258544922	$C_{x}H_{y}O_{(2,3)}$	19
au-4831-a	-237.82194005	-237.75685119628906	$C_{x}H_{y}O_{(2,3)}$	19
rh-1231-a	-371.47367257	-371.471435546875	$C_{x}H_{y}O_{(2,3)}$	19
cu-2422-a	-217.74965595	-217.7547607421875	$C_{x}H_{y}O_{(2,3)}$	19
rh-1221-a	-363.86924892	-363.81231689453125	$C_{x}H_{y}O_{(2,3)}$	19
pt-2422-a	-329.1621992	-329.0751647949219	$C_{x}H_{y}O_{(2,3)}$	19
cd-4825-a	-116.01666173	-115.98235321044922	$C_{x}H_{y}O_{(2,3)}$	19
zn-4823-a	-133.56686785	-133.53614807128906	$C_{x}H_{y}O_{(2,3)}$	19
ir-49Y2-a	-492.59043678	-492.3401184082031	Oximes	19
os-49Y5-a	-602.745187	-602.7064819335938	Oximes	19
ni-13Y1-a	-285.08316907	-285.2383728027344	Oximes	19
ag-49Y3-a	-208.89725525	-208.93104553222656	Oximes	19
ag-49Y1-a	-209.09951235	-208.90838623046875	Oximes	19
ir-25Y2-a	-459.08784405	-459.0257873535156	Oximes	19
ir-49Y6-a	-492.04465995	-492.4342346191406	Oximes	19
au-13Y1-a	-184.39008389	-184.67282104492188	Oximes	19
pt-13Y1-a	-316.92784603	-316.763427734375	Oximes	19
37Y3	-66.76108706	-66.75794219970703	Oximes	19
ag-13Y1-a	-158.91695227	-158.9085235595703	Oximes	19
ru-49Y3-a	-509.91936421	-507.3030700683594	Oximes	19
fe-49Y2-a	-465.90852674	-465.5267639160156	Oximes	19
cu-49Y6-a	-255.48962149	-255.18875122070312	Oximes	19
49Y2	-82.99684645	-83.22820281982422	Oximes	19
pd-49Y4-a	-325.50718095	-325.4573059082031	Oximes	19
zn-49Y1-a	-137.62852788	-137.73504638671875	Oximes	19
cu-49Y2-a	-255.35529708	-255.1093292236328	Oximes	19
cd-49Y6-a	-119.72026655	-119.71636199951172	Oximes	19
cu-13Y1-a	-205.22331969	-205.24868774414062	Oximes	19
os-37Y3-a	-586.58332142	-586.533935546875	Oximes	19
pd-49Y2-a	-325.5511805	-325.3669128417969	Oximes	19
49Y6	-83.34490094	-83.32147979736328	Oximes	19
pt-37Y2-a	-350.25646928	-350.2864074707031	Oximes	19
co-49Y2-a	-411.78198345	-412.24969482421875	Oximes	19
zn-49Y2-a	-137.53086294	-137.43807983398438	Oximes	19
ru-49Y4-a	-507.60870283	-507.4185791015625	Oximes	19
cu-37Y3-a	-238.90277225	-238.88307189941406	Oximes	19
ir-37Y3-a	-475.43490984	-475.6173400878906	Oximes	19
os-49Y3-a	-603.58348359	-603.263427734375	Oximes	19
ag-37Y1-a	-192.2260479	-192.22047424316406	Oximes	19
pt-37Y3-a	-350.29728566	-350.3116149902344	Oximes	19
pd-13Y1-a	-275.42859463	-275.60211181640625	Oximes	19
pd-49Y3-a	-325.35298626	-325.1804504394531	Oximes	19
cd-49Y3-a	-119.51389259	-119.75025177001953	Oximes	19
au-37Y3-a	-218.10128641	-218.07460021972656	Oximes	19
rh-49X7-a	-419.55115718	-419.6598815917969	Amides	5
co-49X3-a	-413.87326561	-413.80316162109375	Amides	5
pd-25X2-a	-294.14289928	-294.05157470703125	Amides	5
ir-49X7-a	-493.90267483	-493.9340515136719	Amides	5
os-49X7-a	-604.57278564	-604.68115234375	Amides	5
zn-49X3-a	-139.71052696	-139.64459228515625	Amides	5
os-25X1-a	-571.01067638	-571.0281372070312	Amides	5
au-49X7-a	-236.33767337	-236.22801208496094	Amides	5
ag-37X1-a	-194.10459752	-194.0452117919922	Amides	5
co-49X2-a	-413.39176978	-413.4226379394531	Amides	5
cd-49X2-a	-121.40918415	-121.32434844970703	Amides	5
fe-13X1-a	-417.44604174	-417.5880432128906	Amides	5
fe-37X2-a	-450.84113091	-450.80352783203125	Amides	5
au-49X5-a	-236.00042147	-235.89918518066406	Amides	5
fe-37X1-a	-450.62014953	-450.4060974121094	Amides	5
ir-49X5-a	-493.32434855	-493.62646484375	Amides	5
rh-37X2-a	-403.2783593	-403.3381652832031	Amides	5
rh-49X1-a	-419.53694824	-419.51568603515625	Amides	5
ag-49X4-a	-211.1916039	-211.2152099609375	Amides	5
ru-49X3-a	-509.39414757	-509.3311462402344	Amides	5
pt-25X2-a	-335.63765732	-335.6126708984375	Amides	5
co-49X8-a	-413.03542208	-413.3211975097656	Amides	5
cd-49X7-a	-121.57130607	-121.40662384033203	Amides	5
pt-49X1-a	-368.51494221	-368.56170654296875	Amides	5
ag-25X2-a	-177.90593296	-177.98965454101562	Amides	5
cd-37X2-a	-105.14922136	-105.13057708740234	Amides	5
os-49X6-a	-605.14227271	-604.7896118164062	Amides	5
fe-25X2-a	-434.16516797	-434.3172912597656	Amides	5
pd-49X2-a	-327.02103179	-327.15936279296875	Amides	5
pd-49X4-a	-327.38984906	-327.4077453613281	Amides	5
cu-13X1-a	-207.22814477	-207.05067443847656	Amides	5
os-37X4-a	-587.87424607	-587.7839965820312	Amides	5
ag-37X3-a	-193.89207256	-193.8474578857422	Amides	5
fe-37X4-a	-450.82673525	-450.6224365234375	Amides	5
au-25X1-a	-202.80946332	-202.80982971191406	Amides	5
os-25X2-a	-571.76981249	-571.652587890625	Amides	5
ir-49X6-a	-494.3373529	-494.1371765136719	Amides	5
49X5	-84.81148127	-84.72236633300781	Amides	5
co-49X1-a	-413.45358324	-413.4627685546875	Amides	5
ru-49X1-a	-508.9282183	-508.8693542480469	Amides	5
cu-49X7-a	-256.97804797	-257.08013916015625	Amides	5
fe-25X1-a	-433.88190394	-433.8595275878906	Amides	5
ag-49X3-a	-211.20120833	-211.19268798828125	Amides	5
fe-49X1-a	-467.05828021	-467.0070495605469	Amides	5
ru-49X5-a	-508.82547616	-508.54486083984375	Amides	5
pd-38Z3-a	-315.90626849	-315.8222351074219	Amidines	5
au-38Z9-a	-224.3254896	-224.2891845703125	Amidines	5
38Z8	-73.20189653	-73.22374725341797	Amidines	5
cu-4aZ2-a	-262.35347564	-262.37091064453125	Amidines	5
au-38Z8-a	-224.71701892	-224.63722229003906	Amidines	5
au-38Z1-a	-224.8383748	-224.87799072265625	Amidines	5
cd-26Z4-a	-93.00746745	-93.01483154296875	Amidines	5
pt-14Z1-a	-324.00729979	-324.2220764160156	Amidines	5
rh-38Z9-a	-408.06093372	-407.9905700683594	Amidines	5
cu-38Z9-a	-244.52070887	-244.70616149902344	Amidines	5
ir-38Z9-a	-482.51258503	-482.4393310546875	Amidines	5
co-4aZb-a	-418.71587343	-418.8366394042969	Amidines	5
ag-38Z9-a	-198.97079716	-199.0323486328125	Amidines	5
pt-26Z1-a	-340.92956083	-340.880859375	Amidines	5
cd-38Z6-a	-109.81500353	-109.75117492675781	Amidines	5
ni-4aZn-a	-341.8397915	-341.7586975097656	Amidines	5
pd-4aZa-a	-332.44908066	-332.4391174316406	Amidines	5
co-4aZd-a	-418.46590007	-418.50537109375	Amidines	5
rh-4aZ6-a	-424.54558415	-424.5386962890625	Amidines	5
co-4aZg-a	-418.40604042	-418.427490234375	Amidines	5
co-26Z1-a	-385.50648826	-385.16705322265625	Amidines	5
4aZ7	-89.74371693	-89.78221130371094	Amidines	5
ag-4aZc-a	-215.82860017	-216.0103759765625	Amidines	5
cu-4aZb-a	-262.18499677	-262.25750732421875	Amidines	5
ag-4aZm-a	-215.06611808	-215.30337524414062	Amidines	5
os-4aZo-a	-609.91013265	-609.9456787109375	Amidines	5
rh-38Z5-a	-408.43970902	-408.34063720703125	Amidines	5
pt-38Za-a	-357.00144277	-357.08099365234375	Amidines	5
4aZ4	-90.14320214	-90.39249420166016	Amidines	5
ir-38Z2-a	-483.30249116	-483.17108154296875	Amidines	5
ag-4aZn-a	-215.64000249	-215.87371826171875	Amidines	5
os-26Z2-a	-577.36978979	-577.3961181640625	Amidines	5
4aZo	-89.59802192	-89.43605041503906	Amidines	5
ag-4aZ4-a	-216.27862345	-216.4786376953125	Amidines	5
pt-26Z2-a	-341.35862902	-341.31195068359375	Amidines	5
ir-38Za-a	-482.31811263	-482.31622314453125	Amidines	5
ru-4aZ9-a	-514.59291462	-514.6427612304688	Amidines	5
os-38Z6-a	-593.18421907	-593.1529541015625	Amidines	5
ir-38Z5-a	-482.88690192	-482.8464050292969	Amidines	5
cu-4aZh-a	-262.02395307	-261.8896484375	Amidines	5
os-4aZe-a	-609.95714086	-609.8328857421875	Amidines	5
au-26Z4-a	-207.94332755	-207.99462890625	Amidines	5
cd-4aZ3-a	-126.79115702	-126.67854309082031	Amidines	5
ni-38Za-a	-324.93193842	-324.96209716796875	Amidines	5
ag-4aZd-a	-215.62453998	-215.61351013183594	Amidines	5
pd-26Z4-a	-298.93774899	-299.0125732421875	Amidines	5
ru-4aZd-a	-514.01929708	-514.0457763671875	Amidines	5
26Z1	-56.49648025	-56.6380615234375	Amidines	5
4aZ8	-89.76359319	-89.74018859863281	Amidines	5
cd-4aZa-a	-126.48381771	-126.4209213256836	Amidines	5
cu-4aZ7-a	-261.85199933	-261.97113037109375	Amidines	5
pd-4aZ5-a	-332.49040241	-332.5081787109375	Amidines	5
ag-38Z4-a	-199.26295863	-199.32254028320312	Amidines	5
4aZc	-89.88367801	-89.7479019165039	Amidines	5
cd-38Z7-a	-109.44607617	-109.29326629638672	Amidines	5
fe-4aZ2-a	-472.80921861	-472.8116149902344	Amidines	5
fe-4aZa-a	-472.69727458	-472.8463134765625	Amidines	5
pd-4aZj-a	-332.38909689	-332.4601135253906	Amidines	5
ni-38Z8-a	-325.30398726	-325.3692626953125	Amidines	5
os-14Z1-a	-560.28117378	-560.5264892578125	Amidines	5
rh-26Z4-a	-391.13725936	-391.1515197753906	Amidines	5
co-4aZ5-a	-418.3538475	-418.4206848144531	Amidines	5
os-4aZ2-a	-610.29131547	-610.2653198242188	Amidines	5
au-4aZf-a	-241.45146382	-241.4129638671875	Amidines	5
ir-4aZm-a	-498.64241195	-498.6429138183594	Amidines	5
cd-4aZd-a	-126.14641671	-126.13419342041016	Amidines	5
cd-4aZ8-a	-126.30446044	-126.36038970947266	Amidines	5
au-26Z1-a	-208.12444029	-208.0415802001953	Amidines	5
pd-4aZo-a	-332.17664129	-332.21087646484375	Amidines	5
os-4aZf-a	-609.9922512	-610.095703125	Amidines	5
ag-4aZ1-a	-216.05712563	-216.12738037109375	Amidines	5
ru-38Z3-a	-497.63609736	-497.8790588378906	Amidines	5
pt-4aZ5-a	-374.03915951	-374.1261291503906	Amidines	5
ag-4aZf-a	-215.94966292	-215.96115112304688	Amidines	5
ag-38Za-a	-198.81640543	-198.82774353027344	Amidines	5
ni-4aZd-a	-341.77617705	-341.8249206542969	Amidines	5
pt-4aZj-a	-374.02638946	-373.8509216308594	Amidines	5
ir-38Z6-a	-482.4964526	-482.5398254394531	Amidines	5
pd-4aZe-a	-332.35194716	-332.3358459472656	Amidines	5
ni-4aZf-a	-342.03287441	-341.91339111328125	Amidines	5
pt-4aZe-a	-373.9891853	-373.89923095703125	Amidines	5
fe-4aZm-a	-471.9936747	-471.887939453125	Amidines	5
ni-4aZ8-a	-341.78171581	-341.85321044921875	Amidines	5
pd-4aZ9-a	-332.56094385	-332.3268737792969	Amidines	5
ni-26Z1-a	-308.85819704	-308.7520446777344	Amidines	5
cd-4aZn-a	-126.21477987	-126.17694091796875	Amidines	5
os-38Z5-a	-593.71846426	-593.548095703125	Amidines	5
ir-38Z1-a	-482.60649972	-482.9017333984375	Amidines	5
pd-4aZm-a	-331.68606277	-331.5801696777344	Amidines	5
cu-4aZf-a	-262.23975091	-262.09429931640625	Amidines	5
rh-4aZl-a	-424.06862944	-424.3154602050781	Amidines	5
cd-4aZe-a	-126.50631056	-122.87439727783203	Amidines	5
co-4aZj-a	-418.57425821	-418.55364990234375	Amidines	5
cd-38Z4-a	-108.3939869	-108.99856567382812	Amidines	5
rh-4aZe-a	-424.84240628	-424.8555908203125	Amidines	5
co-4aZ8-a	-418.52923607	-418.47271728515625	Amidines	5
ru-4aZ1-a	-514.7249925	-514.6258544921875	Amidines	5
pt-4aZo-a	-373.78663051	-373.59747314453125	Amidines	5
fe-4aZb-a	-472.77084143	-472.96832275390625	Amidines	5
au-4aZh-a	-241.19545596	-240.91448974609375	Amidines	5
ir-26Z2-a	-466.68736985	-466.65338134765625	Amidines	5
pt-4aZf-a	-374.04890309	-373.89422607421875	Amidines	5
ru-4aZh-a	-514.04574014	-514.0065307617188	Amidines	5
ir-4aZ1-a	-499.20162717	-499.4775390625	Amidines	5
ni-38Z2-a	-325.89468273	-325.81005859375	Amidines	5
pt-4aZi-a	-373.75355325	-373.7018127441406	Amidines	5
26Z4	-56.48695894	-56.51380157470703	Amidines	5
4aZn	-89.52619563	-89.50674438476562	Amidines	5
os-4aZj-a	-609.95273552	-609.8726806640625	Amidines	5
rh-38Z2-a	-408.79817151	-408.85919189453125	Amidines	5
zn-4aZl-a	-143.6324344	-143.83555603027344	Amidines	5
cd-4aZm-a	-125.62837479	-125.8436508178711	Amidines	5
ni-4aZ4-a	-342.52582894	-342.5052490234375	Amidines	5
ni-4aZh-a	-341.70059295	-341.7292175292969	Amidines	5
ag-4aZe-a	-215.77414387	-215.667724609375	Amidines	5
cu-38Z3-a	-245.58060809	-245.56117248535156	Amidines	5
zn-4aZa-a	-144.43024615	-144.35475158691406	Amidines	5
pt-55N1-a	-354.20583386	-354.8476867675781	Aromatics	5
cd-6611-b	-119.26717536	-119.18487548828125	Aromatics	5
pd-44S1-a	-297.73489696	-297.2272033691406	Aromatics	5
au-44S1-b	-205.52693384	-205.46536254882812	Aromatics	5
ag-44S1-a	-180.03305197	-179.8214874267578	Aromatics	5
ag-45N1-b	-188.24666111	-188.2027130126953	Aromatics	5
pd-5601-a	-309.49668113	-309.2737121582031	Aromatics	5
ni-67N1-a	-341.14473509	-341.3143310546875	Aromatics	5
cd-44S1-b	-90.626424	-90.15660095214844	Aromatics	5
pd-5601-b	-309.51301629	-309.3245849609375	Aromatics	5
rh-67N1-b	-424.28995695	-424.3477478027344	Aromatics	5
fe-8a02-a	-492.75478854	-492.48614501953125	Aromatics	5
au-7801-a	-244.16602894	-244.12310791015625	Aromatics	5
cu-8a02-a	-281.60035007	-281.5981750488281	Aromatics	5
ag-67N1-a	-214.23953513	-214.27560424804688	Aromatics	5
rh-8a02-a	-445.42458027	-445.3689270019531	Aromatics	5
pt-44S1-a	-339.18647717	-339.2207336425781	Aromatics	5
os-7801-a	-613.56342861	-613.596923828125	Aromatics	5
pt-8a03-b	-393.91515776	-393.833251953125	Aromatics	5
ru-8a03-b	-534.69672298	-534.8781127929688	Aromatics	5
zn-66S1-a	-134.28434805	-134.08212280273438	Aromatics	5
fe-67N1-b	-471.6227406	-471.3848571777344	Aromatics	5
ni-55N1-b	-324.09185213	-323.8496398925781	Aromatics	5
ni-55N1-a	-323.58255249	-324.1014709472656	Aromatics	5
cd-44S1-a	-90.61299686	-90.1692886352539	Aromatics	5
os-66S1-b	-601.07217243	-601.2626342773438	Aromatics	5
au-8a01-a	-260.88535492	-260.759033203125	Aromatics	5
ir-55N1-a	-479.63287281	-480.89434814453125	Aromatics	5
ag-8a02-b	-235.4608871	-235.48538208007812	Aromatics	5
ru-8a02-b	-534.73326215	-534.8698120117188	Aromatics	5
zn-8a01-a	-163.82977282	-163.91253662109375	Aromatics	5
fe-45N1-a	-445.38103053	-445.5552978515625	Aromatics	5
ru-7801-b	-518.08251058	-517.9099731445312	Aromatics	5
ag-44S1-b	-180.03225513	-179.58335876464844	Aromatics	5
rh-67N1-a	-424.26708425	-424.2894287109375	Aromatics	5
rh-5601-b	-402.0229337	-401.9334411621094	Aromatics	5
zn-4411-a	-110.64082055	-110.6885986328125	Aromatics	5
ni-66S1-a	-333.12083147	-333.1451110839844	Aromatics	5
44S1	-54.31266135	-53.98200988769531	Aromatics	5
pd-8a02-b	-352.72286115	-352.88519287109375	Aromatics	5
ag-8a03-b	-235.47096332	-235.37258911132812	Aromatics	5
cd-8a02-b	-146.02217515	-146.04302978515625	Aromatics	5
cu-45N1-b	-234.42239135	-234.29026794433594	Aromatics	5
cd-66S1-b	-116.4314199	-116.2623062133789	Aromatics	5
au-44S1-a	-205.52397603	-205.56036376953125	Aromatics	5
cu-7801-a	-264.81962102	-264.8190002441406	Aromatics	5
co-67N1-b	-417.68469344	-417.7463073730469	Aromatics	5
co-66S1-b	-409.74654883	-410.1959533691406	Aromatics	5
au-6601-b	-227.3805725	-227.29803466796875	Aromatics	5
ag-67N1-b	-214.28250536	-214.33815002441406	Aromatics	5
ru-8a01-b	-534.7306766	-534.822021484375	Aromatics	5
ni-8a03-a	-362.22965124	-362.08404541015625	Aromatics	5
fe-5601-b	-449.39287066	-449.47821044921875	Aromatics	5
os-45N1-b	-582.51055497	-582.7920532226562	Aromatics	5
os-5601-b	-587.11808586	-587.0317993164062	Aromatics	5
ir-8a03-b	-519.57596001	-519.4089965820312	Aromatics	5
pd-8a01-a	-351.91103563	-352.54296875	Aromatics	5
co-8a03-a	-438.73101746	-438.70062255859375	Aromatics	5
ni-7801-a	-345.57561989	-345.6136169433594	Aromatics	5
pt-6611-a	-367.24183689	-367.1856994628906	Aromatics	5
au-8a01-b	-260.94694658	-260.7418212890625	Aromatics	5
cu-6601-a	-247.93280671	-247.99594116210938	Aromatics	5
au-45N1-a	-213.73574413	-213.8035125732422	Aromatics	5
fe-6611-a	-465.93152358	-466.073486328125	Aromatics	5
pt-66S1-b	-364.50461441	-365.0870666503906	Aromatics	5
cd-6601-b	-112.46509169	-112.33570098876953	Aromatics	5
cd-6611-a	-119.23825643	-119.1706314086914	Aromatics	5
rh-7801-a	-428.75616658	-428.6822509765625	Aromatics	5
pt-8a02-a	-394.23149472	-394.041015625	Aromatics	5
ag-8a03-a	-235.42358762	-235.44691467285156	Aromatics	5
rh-66S1-a	-416.4388023	-416.4491882324219	Aromatics	5
ni-6601-a	-327.84573578	-328.3291931152344	Aromatics	5
ag-8a01-a	-235.38424721	-235.34300231933594	Aromatics	5
au-7801-b	-244.16751435	-244.06253051757812	Aromatics	5
os-8a02-b	-630.21695212	-630.55078125	Aromatics	5
au-a801-a	-271.31370513	-270.9905700683594	Aromatics	5
ir-86S1-a	-509.28090444	-509.3922119140625	Aromatics	5
au-86S1-a	-249.57502001	-249.6678009033203	Aromatics	5
ir-87N1-a	-516.68642902	-516.9895629882812	Aromatics	5
au-97N1-a	-266.51857339	-266.2309265136719	Aromatics	5
co-8612-a	-429.83391993	-429.62603759765625	Aromatics	5
rh-9801-a	-447.0185557	-447.10113525390625	Aromatics	5
pd-87N1-a	-349.9275957	-349.9873352050781	Aromatics	5
au-97N2-a	-266.49291069	-266.42474365234375	Aromatics	5
os-86S2-a	-620.06446481	-620.242431640625	Aromatics	5
ru-9801-a	-535.9807529	-536.0044555664062	Aromatics	5
zn-8612-a	-154.22462354	-154.4554443359375	Aromatics	5
pt-87N2-a	-390.94147034	-390.7960510253906	Aromatics	5
cu-9801-a	-282.4372523	-282.731689453125	Aromatics	5
rh-97N1-a	-452.15357489	-452.08551025390625	Aromatics	5
rh-87N2-a	-442.69380501	-442.78131103515625	Aromatics	5
97N1	-115.13493741	-115.0854263305664	Aromatics	5
ni-97N2-a	-368.77649214	-368.6207580566406	Aromatics	5
os-8611-a	-621.70148202	-621.5925903320312	Aromatics	5
ir-a801-a	-530.92541296	-531.0174560546875	Aromatics	5
pd-8611-a	-343.81377167	-343.8141784667969	Aromatics	5
fe-97N1-a	-499.20894859	-499.1181335449219	Aromatics	5
8612	-99.91687006	-100.09322357177734	Aromatics	5
cd-86S1-a	-134.6112016	-134.47274780273438	Aromatics	5
rh-87N1-a	-442.44108335	-442.5531005859375	Aromatics	5
ir-97N2-a	-525.22329335	-525.8206176757812	Aromatics	5
os-97N2-a	-636.68969143	-636.8392333984375	Aromatics	5
pt-87N1-a	-391.23165553	-390.88433837890625	Aromatics	5
87N2	-105.94253455	-105.81824493408203	Aromatics	5
pt-9801-a	-395.66629154	-395.4412841796875	Aromatics	5
fe-9802-a	-494.0860738	-494.23162841796875	Aromatics	5
ni-86S2-a	-351.59574125	-351.94158935546875	Aromatics	5
zn-97N1-a	-169.45601567	-169.37982177734375	Aromatics	5
os-49_7-a	-611.41264846	-611.509033203125	Carbamates	5
ir-37_2-a	-484.30474986	-484.32818603515625	Carbamates	5
fe-49_6-a	-473.43262405	-473.8458557128906	Carbamates	5
ni-25_2-a	-310.37397296	-310.4464416503906	Carbamates	5
ru-49_4-a	-516.0507567	-515.95556640625	Carbamates	5
49_1	-92.13741784	-92.2061767578125	Carbamates	5
ir-49_6-a	-500.54472704	-500.6820068359375	Carbamates	5
cu-25_2-a	-230.70199566	-230.67477416992188	Carbamates	5
ni-49_7-a	-343.5146603	-343.52642822265625	Carbamates	5
49_5	-91.78143384	-91.96198272705078	Carbamates	5
cd-49_5-a	-128.24969692	-128.11386108398438	Carbamates	5
ni-49_2-a	-343.7095241	-343.830322265625	Carbamates	5
ir-49_4-a	-501.05997584	-501.0094299316406	Carbamates	5
ag-49_6-a	-217.55043853	-217.55174255371094	Carbamates	5
ni-49_5-a	-343.48166278	-343.5134582519531	Carbamates	5
zn-25_2-a	-113.02887165	-112.81392669677734	Carbamates	5
ir-49_3-a	-501.11053614	-501.14447021484375	Carbamates	5
ni-25_1-a	-310.21304427	-310.23114013671875	Carbamates	5
ag-25_1-a	-184.46819627	-184.57232666015625	Carbamates	5
ag-49_8-a	-217.22496296	-217.31228637695312	Carbamates	5
ni-49_8-a	-343.08404083	-343.288330078125	Carbamates	5
ir-25_2-a	-467.51699022	-467.4385681152344	Carbamates	5
rh-49_3-a	-426.75943395	-426.7051696777344	Carbamates	5
49_7	-91.88070494	-91.84666442871094	Carbamates	5
co-49_1-a	-420.56820766	-420.48974609375	Carbamates	5
pt-37_4-a	-358.5958228	-358.6004943847656	Carbamates	5
37_2	-75.51806628	-75.60142517089844	Carbamates	5
cu-49_1-a	-264.12933882	-264.0898132324219	Carbamates	5
rh-37_1-a	-409.8707898	-410.010986328125	Carbamates	5
zn-49_8-a	-145.74795809	-145.768798828125	Carbamates	5
ru-49_5-a	-515.71818505	-515.69091796875	Carbamates	5
37_1	-75.40830914	-75.43856811523438	Carbamates	5
pt-49_3-a	-375.71808851	-375.6838684082031	Carbamates	5
37_4	-75.1669493	-75.00811004638672	Carbamates	5
ru-37_1-a	-499.30218546	-499.58404541015625	Carbamates	5
ag-49_7-a	-217.64204739	-217.740234375	Carbamates	5
au-49_8-a	-242.71995487	-242.72267150878906	Carbamates	5
co-37_2-a	-403.8793841	-403.7403564453125	Carbamates	5
os-37_1-a	-594.94183913	-595.153076171875	Carbamates	5
au-37_1-a	-226.67487216	-226.5482177734375	Carbamates	5
pt-49_8-a	-374.86754469	-374.85003662109375	Carbamates	5
ru-49_2-a	-515.95503904	-515.9962158203125	Carbamates	5
13_1	-42.38057294	-42.52752685546875	Carbamates	5
rh-49_8-a	-425.88989076	-425.8196716308594	Carbamates	5
au-49_1-a	-243.37409576	-243.30923461914062	Carbamates	5
co-4a13-a	-408.64077228	-408.50439453125	$C_{x}H_{y}O_{(0,1)}$	5
ru-4804-a	-489.56186664	-489.92291259765625	$C_{x}H_{y}O_{(0,1)}$	5
cd-3611-b	-92.29011902	-92.30558776855469	$C_{x}H_{y}O_{(0,1)}$	5
au-1211-a	-173.05601788	-173.15658569335938	$C_{x}H_{y}O_{(0,1)}$	5
rh-3611-b	-390.41305863	-390.3983154296875	$C_{x}H_{y}O_{(0,1)}$	5
cu-4a13-a	-252.25165758	-252.45819091796875	$C_{x}H_{y}O_{(0,1)}$	5
rh-3811-a	-397.43556095	-397.52850341796875	$C_{x}H_{y}O_{(0,1)}$	5
ru-3811-a	-486.81654934	-486.92510986328125	$C_{x}H_{y}O_{(0,1)}$	5
rh-3801-a	-391.18843818	-391.30712890625	$C_{x}H_{y}O_{(0,1)}$	5
zn-2601-a	-94.55563483	-94.58889770507812	$C_{x}H_{y}O_{(0,1)}$	5
ir-4801-a	-474.54653649	-474.66473388671875	$C_{x}H_{y}O_{(0,1)}$	5
pt-4a02-a	-356.92565796	-356.9686584472656	$C_{x}H_{y}O_{(0,1)}$	5
cu-4803-a	-237.25477532	-237.2730712890625	$C_{x}H_{y}O_{(0,1)}$	5
rh-3813-a	-398.06878223	-398.0406188964844	$C_{x}H_{y}O_{(0,1)}$	5
co-4811-b	-400.94444251	-401.0020751953125	$C_{x}H_{y}O_{(0,1)}$	5
co-1211-a	-350.802764	-350.2420349121094	$C_{x}H_{y}O_{(0,1)}$	5
cu-2612-a	-218.80195975	-218.68966674804688	$C_{x}H_{y}O_{(0,1)}$	5
fe-2601-a	-421.8975267	-422.07513427734375	$C_{x}H_{y}O_{(0,1)}$	5
zn-2401-a	-86.03026434	-86.25439453125	$C_{x}H_{y}O_{(0,1)}$	5
zn-2201-a	-76.93793739	-76.84719848632812	$C_{x}H_{y}O_{(0,1)}$	5
ni-4811-b	-324.25322942	-324.2630615234375	$C_{x}H_{y}O_{(0,1)}$	5
ni-4a13-a	-331.93206298	-331.78125	$C_{x}H_{y}O_{(0,1)}$	5
pt-4a14-a	-363.82339831	-363.94012451171875	$C_{x}H_{y}O_{(0,1)}$	5
4a01	-73.77971421	-73.48103332519531	$C_{x}H_{y}O_{(0,1)}$	5
cd-1211-a	-58.33142464	-58.46720504760742	$C_{x}H_{y}O_{(0,1)}$	5
zn-4802-a	-119.60777402	-119.76329040527344	$C_{x}H_{y}O_{(0,1)}$	5
cd-4a01-a	-110.04361052	-109.81462097167969	$C_{x}H_{y}O_{(0,1)}$	5
4602	-56.43502736	-56.68878936767578	$C_{x}H_{y}O_{(0,1)}$	5
rh-4a02-a	-407.87566841	-407.9066162109375	$C_{x}H_{y}O_{(0,1)}$	5
co-4802-a	-394.02747378	-394.1705627441406	$C_{x}H_{y}O_{(0,1)}$	5
os-3813-a	-583.05343236	-582.9932861328125	$C_{x}H_{y}O_{(0,1)}$	5
rh-4803-a	-400.30774513	-400.37884521484375	$C_{x}H_{y}O_{(0,1)}$	5
ag-4601-a	-182.3470172	-182.4663543701172	$C_{x}H_{y}O_{(0,1)}$	5
ir-3401-a	-450.74669144	-450.4993591308594	$C_{x}H_{y}O_{(0,1)}$	5
ru-4a02-a	-497.12246173	-497.21466064453125	$C_{x}H_{y}O_{(0,1)}$	5
cu-4802-a	-237.3302167	-237.26475524902344	$C_{x}H_{y}O_{(0,1)}$	5
fe-3401-a	-424.27911206	-423.97882080078125	$C_{x}H_{y}O_{(0,1)}$	5
zn-4803-a	-119.59950938	-119.7339859008789	$C_{x}H_{y}O_{(0,1)}$	5
os-4802-a	-585.20307667	-585.2586669921875	$C_{x}H_{y}O_{(0,1)}$	5
ag-3811-a	-188.83004296	-188.94068908691406	$C_{x}H_{y}O_{(0,1)}$	5
os-2401-a	-551.89762373	-552.0224609375	$C_{x}H_{y}O_{(0,1)}$	5
cd-2601-a	-76.73801	-76.84638214111328	$C_{x}H_{y}O_{(0,1)}$	5
fe-3813-a	-445.51068204	-445.69500732421875	$C_{x}H_{y}O_{(0,1)}$	5
fe-4802-a	-447.92476695	-447.9634094238281	$C_{x}H_{y}O_{(0,1)}$	5
os-2612-a	-566.34191861	-566.32861328125	$C_{x}H_{y}O_{(0,1)}$	5
os-4601-a	-576.91302389	-577.2611083984375	$C_{x}H_{y}O_{(0,1)}$	5
pd-2601-a	-282.04106491	-282.031494140625	$C_{x}H_{y}O_{(0,1)}$	5
cd-4802-a	-101.75937362	-101.80952453613281	$C_{x}H_{y}O_{(0,1)}$	5
ag-4602-a	-182.08825966	-182.2590789794922	$C_{x}H_{y}O_{(0,1)}$	5
cd-2611-a	-82.66351199	-82.672607421875	$C_{x}H_{y}O_{(0,1)}$	5
cd-4602-a	-92.71599024	-93.1260757446289	$C_{x}H_{y}O_{(0,1)}$	5
co-2411-a	-367.74441951	-367.46612548828125	$C_{x}H_{y}O_{(0,1)}$	5
cu-3601-a	-220.62693187	-220.60189819335938	$C_{x}H_{y}O_{(0,1)}$	5
cd-2201-a	-59.12150467	-59.07079315185547	$C_{x}H_{y}O_{(0,1)}$	5
au-2601-a	-191.50429162	-191.09666442871094	$C_{x}H_{y}O_{(0,1)}$	5
co-4a02-a	-401.7676429	-401.8853454589844	$C_{x}H_{y}O_{(0,1)}$	5
cd-2401-a	-68.20311759	-68.34086608886719	$C_{x}H_{y}O_{(0,1)}$	5
ir-2612-a	-455.64230965	-455.68756103515625	$C_{x}H_{y}O_{(0,1)}$	5
ir-2611-a	-454.75023792	-454.9141845703125	$C_{x}H_{y}O_{(0,1)}$	5
co-2201-a	-353.57027442	-353.42340087890625	$C_{x}H_{y}O_{(0,1)}$	5
pt-4602-a	-341.86958516	-341.5731506347656	$C_{x}H_{y}O_{(0,1)}$	5
pd-4a13-a	-322.2941629	-322.3800354003906	$C_{x}H_{y}O_{(0,1)}$	5
zn-4804-a	-119.68513414	-119.83070373535156	$C_{x}H_{y}O_{(0,1)}$	5
pd-3813-a	-305.59718439	-305.63458251953125	$C_{x}H_{y}O_{(0,1)}$	5
rh-4811-b	-407.06919293	-407.2237548828125	$C_{x}H_{y}O_{(0,1)}$	5
cd-3813-a	-100.03358954	-100.18309020996094	$C_{x}H_{y}O_{(0,1)}$	5
fe-4a02-a	-455.267895	-455.2696533203125	$C_{x}H_{y}O_{(0,1)}$	5
co-4602-a	-386.89320336	-386.6166076660156	$C_{x}H_{y}O_{(0,1)}$	5
ir-1211-a	-431.1388517	-430.9487609863281	$C_{x}H_{y}O_{(0,1)}$	5
fe-3801-a	-438.58788024	-438.8725891113281	$C_{x}H_{y}O_{(0,1)}$	5
zn-3401-a	-93.99840433	-94.48225402832031	$C_{x}H_{y}O_{(0,1)}$	5
ag-4802-a	-191.1471767	-191.24334716796875	$C_{x}H_{y}O_{(0,1)}$	5
pd-4811-b	-314.52911667	-314.6479797363281	$C_{x}H_{y}O_{(0,1)}$	5
ni-3401-a	-293.52877908	-293.24652099609375	$C_{x}H_{y}O_{(0,1)}$	5
rh-4812-a	-406.72500856	-407.05853271484375	$C_{x}H_{y}O_{(0,1)}$	5
zn-4812-a	-126.54116497	-126.4651870727539	$C_{x}H_{y}O_{(0,1)}$	5
cu-4811-a	-244.30353981	-244.39463806152344	$C_{x}H_{y}O_{(0,1)}$	5
rh-3611-a	-390.01969961	-390.0455627441406	$C_{x}H_{y}O_{(0,1)}$	5
au-4812-a	-223.48596717	-223.61849975585938	$C_{x}H_{y}O_{(0,1)}$	5
os-4811-a	-591.60499986	-591.7161254882812	$C_{x}H_{y}O_{(0,1)}$	5
cu-4812-a	-244.18915775	-244.39779663085938	$C_{x}H_{y}O_{(0,1)}$	5
ag-4a11-a	-205.88006615	-205.90834045410156	$C_{x}H_{y}O_{(0,1)}$	5
pd-3611-a	-297.61468386	-297.6064147949219	$C_{x}H_{y}O_{(0,1)}$	5
pd-4a11-a	-322.04236339	-322.0398254394531	$C_{x}H_{y}O_{(0,1)}$	5
pt-4a11-a	-363.43958042	-363.4060974121094	$C_{x}H_{y}O_{(0,1)}$	5
cd-4a12-a	-116.6664384	-116.47205352783203	$C_{x}H_{y}O_{(0,1)}$	5
ru-4812-a	-496.10435577	-496.23114013671875	$C_{x}H_{y}O_{(0,1)}$	5
ag-3611-a	-181.55192446	-181.54574584960938	$C_{x}H_{y}O_{(0,1)}$	5
rh-4a11-a	-414.61954043	-414.5616455078125	$C_{x}H_{y}O_{(0,1)}$	5
zn-27N2-a	-106.55331586	-106.6292724609375	$C_{x}H_{y}N$	5
au-49N8-a	-228.52267319	-228.57203674316406	$C_{x}H_{y}N$	5
os-49Na-a	-597.38128977	-597.36865234375	$C_{x}H_{y}N$	5
ag-49N1-a	-203.40230325	-203.5689239501953	$C_{x}H_{y}N$	5
ni-49N3-a	-329.31497181	-329.4690856933594	$C_{x}H_{y}N$	5
os-49N5-a	-597.31936982	-597.3600463867188	$C_{x}H_{y}N$	5
pd-27N2-a	-294.53031525	-294.44769287109375	$C_{x}H_{y}N$	5
ru-49Na-a	-501.70589991	-501.7137145996094	$C_{x}H_{y}N$	5
os-4bN5-a	-605.31060303	-605.0389404296875	$C_{x}H_{y}N$	5
cd-27N1-a	-88.89474546	-88.97773742675781	$C_{x}H_{y}N$	5
co-13N1-a	-356.53851477	-356.4516296386719	$C_{x}H_{y}N$	5
zn-39N1-a	-123.48059418	-123.50901794433594	$C_{x}H_{y}N$	5
co-49N3-a	-405.93315234	-406.1564025878906	$C_{x}H_{y}N$	5
rh-4bN1-a	-420.69670391	-420.6922302246094	$C_{x}H_{y}N$	5
pt-37N4-a	-344.7929156	-344.7792663574219	$C_{x}H_{y}N$	5
cd-49N5-a	-113.85803047	-113.83592987060547	$C_{x}H_{y}N$	5
cu-27N2-a	-224.29855984	-224.384521484375	$C_{x}H_{y}N$	5
au-49N4-a	-228.64755959	-228.6778564453125	$C_{x}H_{y}N$	5
au-49N6-a	-228.82238404	-228.6893310546875	$C_{x}H_{y}N$	5
co-4bN3-a	-414.4465016	-414.3679504394531	$C_{x}H_{y}N$	5
zn-4bN3-a	-140.21193665	-140.2173614501953	$C_{x}H_{y}N$	5
rh-25N1-a	-379.49757524	-379.4588928222656	$C_{x}H_{y}N$	5
ag-4bN7-a	-211.07474292	-211.0528106689453	$C_{x}H_{y}N$	5
4bN4	-85.82663753	-85.77980041503906	$C_{x}H_{y}N$	5
ni-15N1-a	-287.7252285	-287.6541748046875	$C_{x}H_{y}N$	5
fe-4bN5-a	-467.4347482	-467.6280822753906	$C_{x}H_{y}N$	5
pd-49N3-a	-319.71776533	-319.8039855957031	$C_{x}H_{y}N$	5
au-4bN5-a	-236.83150979	-236.84634399414062	$C_{x}H_{y}N$	5
os-39N2-a	-589.20212001	-588.9268188476562	$C_{x}H_{y}N$	5
zn-37N4-a	-114.55513389	-114.50336456298828	$C_{x}H_{y}N$	5
au-15N1-a	-187.14455031	-187.01736450195312	$C_{x}H_{y}N$	5
cu-49N2-a	-249.80015953	-249.86326599121094	$C_{x}H_{y}N$	5
ni-37N3-a	-312.78300689	-312.6266784667969	$C_{x}H_{y}N$	5
ir-39N4-a	-477.80483751	-477.68701171875	$C_{x}H_{y}N$	5
rh-49N8-a	-412.07461983	-411.954833984375	$C_{x}H_{y}N$	5
zn-4bN7-a	-139.60062878	-139.64324951171875	$C_{x}H_{y}N$	5
cu-25N1-a	-216.4945793	-216.5792236328125	$C_{x}H_{y}N$	5
ru-25N2-a	-468.15947703	-468.0797424316406	$C_{x}H_{y}N$	5
pt-49N4-a	-361.25604704	-360.9814758300781	$C_{x}H_{y}N$	5
os-37N1-a	-581.08640778	-580.8878784179688	$C_{x}H_{y}N$	5
fe-49N3-a	-459.46166376	-459.7754821777344	$C_{x}H_{y}N$	5
fe-49N4-a	-460.4834775	-459.9578857421875	$C_{x}H_{y}N$	5
ni-39N3-a	-320.72556783	-320.651123046875	$C_{x}H_{y}N$	5
ir-49N7-a	-486.65271708	-486.6005554199219	$C_{x}H_{y}N$	5
rh-39N2-a	-404.06748635	-404.0516052246094	$C_{x}H_{y}N$	5
co-4bN6-a	-414.05214553	-414.05712890625	$C_{x}H_{y}N$	5
pt-4bN4-a	-369.98082248	-369.8520812988281	$C_{x}H_{y}N$	5
zn-27N1-a	-106.83105733	-106.8819808959961	$C_{x}H_{y}N$	5
pt-4bN1-a	-369.85107056	-369.8652648925781	$C_{x}H_{y}N$	5
au-25N1-a	-195.6344687	-195.50599670410156	$C_{x}H_{y}N$	5
ni-4bN2-a	-337.83147317	-337.75164794921875	$C_{x}H_{y}N$	5
ir-49N1-a	-486.9750388	-486.9333190917969	$C_{x}H_{y}N$	5
zn-4bN5-a	-139.8375146	-139.7842254638672	$C_{x}H_{y}N$	5
ru-37N1-a	-485.28166979	-485.1728210449219	$C_{x}H_{y}N$	5
ni-4bN3-a	-337.83101816	-337.8294372558594	$C_{x}H_{y}N$	5
cu-49Na-a	-249.58939022	-249.6007843017578	$C_{x}H_{y}N$	5
rh-49N4-a	-412.15926145	-412.2145080566406	$C_{x}H_{y}N$	5
ir-4bN4-a	-495.23183798	-495.144775390625	$C_{x}H_{y}N$	5
cd-4bN1-a	-122.17943632	-122.13520050048828	$C_{x}H_{y}N$	5
au-37N2-a	-211.96640181	-211.90789794921875	$C_{x}H_{y}N$	5
pt-49N7-a	-361.40274198	-361.20867919921875	$C_{x}H_{y}N$	5
ru-4bN4-a	-510.08171996	-510.02154541015625	$C_{x}H_{y}N$	5
cd-49N4-a	-113.74775429	-113.61024475097656	$C_{x}H_{y}N$	5
ni-27N1-a	-304.42620103	-304.2653503417969	$C_{x}H_{y}N$	5
rh-4bN5-a	-420.23718363	-420.3045654296875	$C_{x}H_{y}N$	5
au-4bN1-a	-237.18300303	-237.08627319335938	$C_{x}H_{y}N$	5
ru-49N4-a	-501.36238432	-501.6195373535156	$C_{x}H_{y}N$	5
au-49N2-a	-228.96119369	-228.8708038330078	$C_{x}H_{y}N$	5
co-4bN1-a	-414.42517193	-414.605224609375	$C_{x}H_{y}N$	5
co-49N6-a	-406.11902585	-406.08502197265625	$C_{x}H_{y}N$	5
ni-49N7-a	-329.3928238	-329.3237609863281	$C_{x}H_{y}N$	5
ni-4bN1-a	-337.78273685	-337.8881530761719	$C_{x}H_{y}N$	5
ag-15N1-a	-161.63348258	-161.6105194091797	$C_{x}H_{y}N$	5
cu-49N3-a	-249.43349977	-249.55502319335938	$C_{x}H_{y}N$	5
pd-49N7-a	-319.84574239	-319.71026611328125	$C_{x}H_{y}N$	5
cu-25N2-a	-216.07151832	-215.98167419433594	$C_{x}H_{y}N$	5
pd-4bN5-a	-327.80980073	-327.9807434082031	$C_{x}H_{y}N$	5
ag-39N2-a	-195.02674676	-195.0135498046875	$C_{x}H_{y}N$	5
rh-49N5-a	-412.30880115	-412.3934020996094	$C_{x}H_{y}N$	5
pt-39N3-a	-352.80344324	-352.69873046875	$C_{x}H_{y}N$	5
au-49Na-a	-228.8276427	-228.86378479003906	$C_{x}H_{y}N$	5
ir-37N2-a	-469.9948303	-470.0040588378906	$C_{x}H_{y}N$	5
ag-27N2-a	-178.02339647	-178.0455780029297	$C_{x}H_{y}N$	5
au-27N2-a	-203.55501266	-203.53021240234375	$C_{x}H_{y}N$	5
ag-4bN6-a	-211.33011396	-211.37606811523438	$C_{x}H_{y}N$	5
cd-37N1-a	-97.33057689	-97.32131958007812	$C_{x}H_{y}N$	5
ir-4bN3-a	-495.2348106	-495.20684814453125	$C_{x}H_{y}N$	5
pt-25N2-a	-327.96236977	-328.06805419921875	$C_{x}H_{y}N$	5
co-49N4-a	-405.87829465	-406.2050476074219	$C_{x}H_{y}N$	5
os-4bN1-a	-605.81119664	-605.700927734375	$C_{x}H_{y}N$	5
cd-39N3-a	-105.26762197	-105.23995208740234	$C_{x}H_{y}N$	5
ru-4bN6-a	-509.63462392	-509.7489013671875	$C_{x}H_{y}N$	5
pt-37N3-a	-344.77974114	-344.6494445800781	$C_{x}H_{y}N$	5
co-27N2-a	-380.74688405	-380.79205322265625	$C_{x}H_{y}N$	5
co-37N1-a	-389.61862712	-389.7017517089844	$C_{x}H_{y}N$	5
ag-4bN4-a	-211.82058977	-211.80264282226562	$C_{x}H_{y}N$	5
fe-36S2-a	-436.83183782	-436.87982177734375	$C_{x}H_{y}S$	5
ir-38S1-a	-470.37436791	-470.2923278808594	$C_{x}H_{y}S$	5
cu-48S2-a	-242.42793436	-242.60179138183594	$C_{x}H_{y}S$	5
zn-24S1-a	-90.99335472	-91.01130676269531	$C_{x}H_{y}S$	5
ni-26S1-a	-296.31574913	-296.393310546875	$C_{x}H_{y}S$	5
fe-24S1-a	-420.25829183	-420.18902587890625	$C_{x}H_{y}S$	5
au-14S1-a	-179.01390173	-178.85147094726562	$C_{x}H_{y}S$	5
rh-36S1-a	-389.3530982	-389.2301330566406	$C_{x}H_{y}S$	5
ag-4aS3-a	-203.49098333	-203.5921630859375	$C_{x}H_{y}S$	5
os-48S1-a	-591.21600303	-591.0142822265625	$C_{x}H_{y}S$	5
au-4aS6-a	-229.09858746	-229.18736267089844	$C_{x}H_{y}S$	5
ni-36S1-a	-306.26090545	-306.1829528808594	$C_{x}H_{y}S$	5
co-4aS6-a	-406.49821114	-406.4438781738281	$C_{x}H_{y}S$	5
rh-48S3-a	-406.10710375	-405.89398193359375	$C_{x}H_{y}S$	5
ru-4aS1-a	-501.91402577	-501.68292236328125	$C_{x}H_{y}S$	5
pd-36S2-a	-296.90008313	-296.729248046875	$C_{x}H_{y}S$	5
os-36S1-a	-574.50160254	-574.4655151367188	$C_{x}H_{y}S$	5
co-26S1-a	-373.10349147	-373.0141296386719	$C_{x}H_{y}S$	5
os-38S3-a	-581.06566101	-581.0443725585938	$C_{x}H_{y}S$	5
fe-4aS2-a	-460.12077915	-460.1229248046875	$C_{x}H_{y}S$	5
os-26S2-a	-564.4238837	-564.6558837890625	$C_{x}H_{y}S$	5
rh-24S1-a	-372.81283451	-372.7784423828125	$C_{x}H_{y}S$	5
au-24S1-a	-188.02846685	-188.1426239013672	$C_{x}H_{y}S$	5
co-24S1-a	-366.37322737	-366.4357604980469	$C_{x}H_{y}S$	5
fe-36S1-a	-436.87193303	-436.5728454589844	$C_{x}H_{y}S$	5
zn-4aS1-a	-131.83014281	-132.0092010498047	$C_{x}H_{y}S$	5
ni-4aS6-a	-329.75142802	-329.80242919921875	$C_{x}H_{y}S$	5
4aS3	-77.58598133	-77.59249877929688	$C_{x}H_{y}S$	5
zn-48S1-a	-124.1618776	-123.95489501953125	$C_{x}H_{y}S$	5
os-36S2-a	-574.60137773	-574.3177490234375	$C_{x}H_{y}S$	5
co-4aS4-a	-406.36307603	-406.3753967285156	$C_{x}H_{y}S$	5
ni-4aS3-a	-329.68900544	-329.7978515625	$C_{x}H_{y}S$	5
pt-36S2-a	-338.50814701	-338.3421630859375	$C_{x}H_{y}S$	5
24S1	-36.04580392	-36.06376647949219	$C_{x}H_{y}S$	5
zn-4aS2-a	-131.88732055	-131.9088897705078	$C_{x}H_{y}S$	5
os-4aS2-a	-597.6304138	-597.714599609375	$C_{x}H_{y}S$	5
ir-4aS4-a	-487.05958121	-486.8478088378906	$C_{x}H_{y}S$	5
co-14S1-a	-356.37565948	-356.58453369140625	$C_{x}H_{y}S$	5
ru-48S3-a	-495.52395379	-495.50872802734375	$C_{x}H_{y}S$	5
ru-48S2-a	-495.41528581	-495.4629821777344	$C_{x}H_{y}S$	5
pd-24S1-a	-280.15605416	-280.05352783203125	$C_{x}H_{y}S$	5
fe-12S1-a	-403.578831	-403.97625732421875	$C_{x}H_{y}S$	5
cd-26S1-a	-80.62876583	-80.7550048828125	$C_{x}H_{y}S$	5
ru-38S2-a	-485.55028518	-485.6119079589844	$C_{x}H_{y}S$	5
cd-38S3-a	-97.34528062	-97.21935272216797	$C_{x}H_{y}S$	5
14S1	-27.67320668	-27.606557846069336	$C_{x}H_{y}S$	5
cd-36S2-a	-89.55629942	-89.43892669677734	$C_{x}H_{y}S$	5
co-36S2-a	-383.0784084	-382.71539306640625	$C_{x}H_{y}S$	5
fe-38S2-a	-443.49806217	-443.4116516113281	$C_{x}H_{y}S$	5
ag-4aS4-a	-203.52012658	-203.56387329101562	$C_{x}H_{y}S$	5
rh-4aS5-a	-412.68042963	-412.5782470703125	$C_{x}H_{y}S$	5
ag-36S1-a	-178.95368303	-178.9829559326172	$C_{x}H_{y}S$	5
ru-4aS3-a	-501.90151264	-501.9632568359375	$C_{x}H_{y}S$	5
zn-4aS5-a	-131.89673476	-131.95164489746094	$C_{x}H_{y}S$	5
ag-26S1-a	-170.12714556	-170.05087280273438	$C_{x}H_{y}S$	5
co-38S1-a	-389.61137769	-389.5498046875	$C_{x}H_{y}S$	5
fe-4aS5-a	-460.17840698	-460.31939697265625	$C_{x}H_{y}S$	5
1231	-37.08540447	-37.54273223876953	$C_{x}H_{y}O_{(2,3)}$	5
4823	-79.3994218	-79.22055053710938	$C_{x}H_{y}O_{(2,3)}$	5
os-1221-a	-548.88787124	-549.0634155273438	$C_{x}H_{y}O_{(2,3)}$	5
ag-1221-a	-155.27593537	-155.05252075195312	$C_{x}H_{y}O_{(2,3)}$	5
3631	-70.04245097	-70.15570831298828	$C_{x}H_{y}O_{(2,3)}$	5
ir-1231-a	-445.7857881	-445.75518798828125	$C_{x}H_{y}O_{(2,3)}$	5
4826	-79.56987925	-79.46038055419922	$C_{x}H_{y}O_{(2,3)}$	5
pd-1221-a	-271.34825764	-271.39691162109375	$C_{x}H_{y}O_{(2,3)}$	5
ir-3621-a	-471.6649393	-471.6986389160156	$C_{x}H_{y}O_{(2,3)}$	5
zn-3622-a	-116.89364916	-116.8635482788086	$C_{x}H_{y}O_{(2,3)}$	5
os-4832-a	-605.94172058	-606.0387573242188	$C_{x}H_{y}O_{(2,3)}$	5
ir-3622-a	-471.28441126	-471.3768310546875	$C_{x}H_{y}O_{(2,3)}$	5
ag-4831-a	-212.37305241	-212.52996826171875	$C_{x}H_{y}O_{(2,3)}$	5
os-4826-a	-598.88790507	-598.678466796875	$C_{x}H_{y}O_{(2,3)}$	5
co-4825-a	-407.87787525	-407.8221435546875	$C_{x}H_{y}O_{(2,3)}$	5
au-3621-a	-214.32587635	-214.38711547851562	$C_{x}H_{y}O_{(2,3)}$	5
fe-2422-a	-427.91695805	-427.9013977050781	$C_{x}H_{y}O_{(2,3)}$	5
pd-2421-a	-288.25654036	-288.3018798828125	$C_{x}H_{y}O_{(2,3)}$	5
pt-3622-a	-345.94111792	-345.9378662109375	$C_{x}H_{y}O_{(2,3)}$	5
ni-4823-a	-330.85416213	-330.79150390625	$C_{x}H_{y}O_{(2,3)}$	5
os-4825-a	-599.04417514	-598.8626708984375	$C_{x}H_{y}O_{(2,3)}$	5
fe-4822-a	-461.53961302	-461.5328369140625	$C_{x}H_{y}O_{(2,3)}$	5
cd-3631-a	-106.35380227	-106.49748229980469	$C_{x}H_{y}O_{(2,3)}$	5
co-4821-a	-407.95440095	-408.14251708984375	$C_{x}H_{y}O_{(2,3)}$	5
os-2431-a	-572.33578225	-572.39208984375	$C_{x}H_{y}O_{(2,3)}$	5
ni-4826-a	-331.0781444	-331.0545959472656	$C_{x}H_{y}O_{(2,3)}$	5
ir-3623-a	-471.54678538	-471.5342102050781	$C_{x}H_{y}O_{(2,3)}$	5
rh-2422-a	-380.2116204	-380.3952331542969	$C_{x}H_{y}O_{(2,3)}$	5
ru-3622-a	-486.35458998	-486.4360656738281	$C_{x}H_{y}O_{(2,3)}$	5
ir-4823-a	-487.94656458	-488.03045654296875	$C_{x}H_{y}O_{(2,3)}$	5
rh-4824-a	-413.75178743	-413.7028503417969	$C_{x}H_{y}O_{(2,3)}$	5
cd-1231-a	-73.44008148	-73.57179260253906	$C_{x}H_{y}O_{(2,3)}$	5
co-3631-a	-398.28496999	-398.2229309082031	$C_{x}H_{y}O_{(2,3)}$	5
au-4823-a	-230.54061312	-230.5452423095703	$C_{x}H_{y}O_{(2,3)}$	5
au-1231-a	-188.17038152	-188.06607055664062	$C_{x}H_{y}O_{(2,3)}$	5
cd-4833-a	-122.51240009	-122.84417724609375	$C_{x}H_{y}O_{(2,3)}$	5
ru-4826-a	-503.26566921	-503.21197509765625	$C_{x}H_{y}O_{(2,3)}$	5
pt-4833-a	-369.38353856	-369.3075256347656	$C_{x}H_{y}O_{(2,3)}$	5
ir-4826-a	-488.17738989	-488.161376953125	$C_{x}H_{y}O_{(2,3)}$	5
ir-4831-a	-495.50194439	-495.4036865234375	$C_{x}H_{y}O_{(2,3)}$	5
ru-3631-a	-493.85280569	-493.5782165527344	$C_{x}H_{y}O_{(2,3)}$	5
rh-3623-a	-397.21898969	-397.2404479980469	$C_{x}H_{y}O_{(2,3)}$	5
2431	-53.26551406	-53.24224853515625	$C_{x}H_{y}O_{(2,3)}$	5
zn-1221-a	-83.80026525	-83.6440200805664	$C_{x}H_{y}O_{(2,3)}$	5
zn-3623-a	-117.07648964	-116.96739196777344	$C_{x}H_{y}O_{(2,3)}$	5
au-4833-a	-237.32693117	-237.25836181640625	$C_{x}H_{y}O_{(2,3)}$	5
ir-4822-a	-488.33122242	-488.2979431152344	$C_{x}H_{y}O_{(2,3)}$	5
4822	-79.83383076	-79.8044204711914	$C_{x}H_{y}O_{(2,3)}$	5
cu-4821-a	-251.64030036	-251.5116424560547	$C_{x}H_{y}O_{(2,3)}$	5
co-2431-a	-381.29535237	-381.2611083984375	$C_{x}H_{y}O_{(2,3)}$	5
co-4833-a	-413.92340349	-414.30523681640625	$C_{x}H_{y}O_{(2,3)}$	5
ru-2421-a	-470.21151095	-470.3370361328125	$C_{x}H_{y}O_{(2,3)}$	5
co-3621-a	-391.29649066	-391.2755432128906	$C_{x}H_{y}O_{(2,3)}$	5
pt-3621-a	-346.38858187	-346.4833984375	$C_{x}H_{y}O_{(2,3)}$	5
pd-2431-a	-294.90504311	-294.9322204589844	$C_{x}H_{y}O_{(2,3)}$	5
fe-3622-a	-444.65823816	-444.7737121582031	$C_{x}H_{y}O_{(2,3)}$	5
os-4824-a	-598.69029748	-598.6238403320312	$C_{x}H_{y}O_{(2,3)}$	5
co-13Y1-a	-361.72737815	-361.2826232910156	Oximes	5
cd-37Y3-a	-103.19194355	-103.28209686279297	Oximes	5
au-49Y2-a	-234.49998304	-234.57786560058594	Oximes	5
ni-37Y2-a	-318.4563468	-318.53741455078125	Oximes	5
fe-25Y1-a	-432.14271585	-432.0216064453125	Oximes	5
ru-49Y5-a	-507.11785404	-507.60479736328125	Oximes	5
fe-49Y4-a	-465.44905218	-465.7047424316406	Oximes	5
pd-37Y2-a	-308.78874462	-308.7220764160156	Oximes	5
ir-49Y5-a	-492.05949757	-491.96820068359375	Oximes	5
rh-49Y6-a	-417.96212541	-417.95159912109375	Oximes	5
pd-37Y3-a	-308.85633831	-308.8115539550781	Oximes	5
pt-49Y5-a	-366.73295975	-366.80572509765625	Oximes	5
ag-49Y5-a	-209.12129653	-209.20852661132812	Oximes	5
cd-37Y2-a	-102.950565	-103.10234069824219	Oximes	5
cu-25Y1-a	-222.0670432	-221.95187377929688	Oximes	5
au-25Y1-a	-201.25332782	-201.19033813476562	Oximes	5
ir-37Y2-a	-475.63709643	-475.7524719238281	Oximes	5
pd-25Y1-a	-292.2983641	-292.1938171386719	Oximes	5
pt-49Y1-a	-367.26514633	-367.1089172363281	Oximes	5
fe-49Y5-a	-465.62650995	-465.9540100097656	Oximes	5
rh-37Y3-a	-401.35326418	-401.2782287597656	Oximes	5
pt-49Y2-a	-367.18907182	-367.17578125	Oximes	5
os-25Y2-a	-569.86804826	-569.4808349609375	Oximes	5
pt-37Y1-a	-349.74760203	-350.21429443359375	Oximes	5
os-37Y2-a	-586.4518532	-586.5904541015625	Oximes	5
ir-13Y1-a	-442.34119988	-442.262939453125	Oximes	5
ru-49Y1-a	-507.45596792	-507.6504211425781	Oximes	5
ir-25Y1-a	-459.21231083	-459.215087890625	Oximes	5
ni-37Y3-a	-318.55704109	-318.7900085449219	Oximes	5
25Y1	-49.95497252	-49.79959487915039	Oximes	5
ru-25Y2-a	-474.28058972	-473.9742126464844	Oximes	5
au-49Y5-a	-234.58616277	-234.6763153076172	Oximes	5
au-37Y1-a	-217.68992892	-217.7152099609375	Oximes	5
os-49Y4-a	-603.20512137	-603.2586059570312	Oximes	5
co-25Y2-a	-378.68190415	-378.36700439453125	Oximes	5
ru-13Y1-a	-457.51749047	-457.4312744140625	Oximes	5
zn-37X3-a	-122.38132883	-122.31318664550781	Amides	8
cu-49X5-a	-256.74486391	-256.8030700683594	Amides	8
ru-49X4-a	-509.28147526	-509.2113037109375	Amides	8
au-49X3-a	-236.62310295	-236.65174865722656	Amides	8
rh-49X4-a	-419.88110469	-419.87152099609375	Amides	8
cu-49X6-a	-257.20447892	-257.3968200683594	Amides	8
ru-49X8-a	-508.73115944	-508.73345947265625	Amides	8
pt-49X7-a	-368.59841804	-368.56103515625	Amides	8
au-49X4-a	-236.62125391	-236.6864471435547	Amides	8
25X1	-51.71780145	-51.74876022338867	Amides	8
co-49X5-a	-413.24207635	-413.2253112792969	Amides	8
pd-13X1-a	-277.04557202	-277.0379638671875	Amides	8
ir-49X3-a	-494.34828486	-494.37493896484375	Amides	8
cd-49X5-a	-121.20916227	-121.12324523925781	Amides	8
ir-25X2-a	-461.02823311	-461.0306701660156	Amides	8
zn-25X2-a	-106.42767476	-106.29315185546875	Amides	8
pt-49X8-a	-368.34192366	-368.35711669921875	Amides	8
pt-25X1-a	-335.05262436	-335.036376953125	Amides	8
rh-37X1-a	-402.78805315	-402.82513427734375	Amides	8
cd-37X3-a	-104.54183378	-104.42467498779297	Amides	8
os-49X2-a	-604.50414574	-604.1746826171875	Amides	8
zn-49X6-a	-139.50585293	-139.5667266845703	Amides	8
pd-37X2-a	-310.74374419	-310.74664306640625	Amides	8
ni-49X3-a	-337.16619261	-337.173828125	Amides	8
cd-49X8-a	-121.32780727	-121.10240936279297	Amides	8
cd-49X4-a	-121.80839105	-121.83306121826172	Amides	8
ag-49X2-a	-210.77528753	-210.69642639160156	Amides	8
49X1	-85.09142633	-85.09283447265625	Amides	8
49X2	-84.97580513	-84.89705657958984	Amides	8
ir-37X1-a	-477.12106559	-477.23760986328125	Amides	8
pd-25X1-a	-293.55165929	-293.350830078125	Amides	8
ag-49X1-a	-210.8357968	-210.71548461914062	Amides	8
os-37X2-a	-588.39247139	-588.40771484375	Amides	8
zn-49X5-a	-139.06280902	-138.93748474121094	Amides	8
pt-49X2-a	-368.46769806	-368.4516296386719	Amides	8
ag-49X5-a	-210.5542852	-210.54660034179688	Amides	8
rh-49X2-a	-419.4817202	-419.4552917480469	Amides	8
au-37X3-a	-219.34107005	-219.16915893554688	Amides	8
cd-49X6-a	-121.64722131	-121.69203186035156	Amides	8
co-25X2-a	-380.53751476	-380.4673156738281	Amides	8
co-49X4-a	-413.77392216	-413.7998352050781	Amides	8
rh-49X3-a	-419.99283159	-420.0384216308594	Amides	8
37X4	-68.52948564	-68.51470184326172	Amides	8
ag-49X7-a	-210.94807899	-210.9958953857422	Amides	8
pd-49X7-a	-327.10645944	-327.0945739746094	Amides	8
cd-38Z1-a	-109.83174858	-109.821044921875	Amidines	8
co-26Z4-a	-384.85172361	-385.1375732421875	Amidines	8
[truncated: 11,020 more rows]
