# Supplementary material for: Fast evaluation of the adsorption energy of organic molecules on metals via graph neural networks
Source: Nat Comput Sci. 2023 May 1;3(5):433–42. doi: 10.1038/s43588-023-00437-y (PMC10766545; doi:10.1038/s43588-023-00437-y)
Supplement: Supplementary file 14 — Source data for Fig. 3b–e. The zip contains two csv files: one for Fig. 3b,c and one for Fig. 3d,e. [file 43588_2023_437_MOESM14_ESM.zip]

Archive with 3 entries (2 files):
- Figure3/
- Figure3/Figure3bc.csv
- Figure3/Figure3de.csv
