# Supplementary material for: Fast evaluation of the adsorption energy of organic molecules on metals via graph neural networks
Source: Nat Comput Sci. 2023 May 1;3(5):433–42. doi: 10.1038/s43588-023-00437-y (PMC10766545; doi:10.1038/s43588-023-00437-y)
Supplement: Supplementary file 14 — Source data for Fig. 3b–e. The zip contains two csv files: one for Fig. 3b,c and one for Fig. 3d,e. [file 43588_2023_437_MOESM14_ESM.zip › Figure3/Figure3bc.csv]

label	family	metal	adsorbate	ads_config	number_of_adsorbate_atoms	tot_energy	mol_energy	slab_energy	ads_energy	reduced_energy
co-13X1-a	amides	Co	13X1	a	6	-363.64146548	-35.32056159	-327.6932973	-0.6276065900000418	-35.94816818000004
rh-49X8-a	amides	Rh	49X8	a	15	-419.36062335	-84.60803269	-333.72858462	-1.0240060400000317	-85.63203873000003
ag-13X1-a	amides	Ag	13X1	a	6	-161.01991739	-35.32056159	-125.30436866	-0.3949871399999978	-35.715548729999995
ag-25X1-a	amides	Ag	25X1	a	9	-177.38788953	-51.71780145	-125.30436866	-0.3657194199999978	-52.08352087
ag-37X1-a	amides	Ag	37X1	a	12	-194.10459752	-68.36988191	-125.30436866	-0.4303469500000005	-68.80022886
ag-49X1-a	amides	Ag	49X1	a	15	-210.8357968	-85.09142633	-125.30436866	-0.4400018099999983	-85.53142814
ag-49X2-a	amides	Ag	49X2	a	15	-210.77528753	-84.97580513	-125.30436866	-0.495113740000022	-85.47091887000002
ag-25X2-a	amides	Ag	25X2	a	9	-177.90593296	-52.15327434	-125.30436866	-0.4482899600000039	-52.60156430000001
au-25X2-a	amides	Au	25X2	a	9	-203.32463821	-52.15327434	-150.76413218	-0.4072316899999961	-52.56050603
ag-37X2-a	amides	Ag	37X2	a	12	-194.523487	-68.74951717	-125.30436866	-0.46960116999999	-69.21911834
ag-49X3-a	amides	Ag	49X3	a	15	-211.20120833	-85.39278571	-125.30436866	-0.5040539599999931	-85.89683966999999
ag-49X4-a	amides	Ag	49X4	a	15	-211.1916039	-85.34712626	-125.30436866	-0.5401089799999994	-85.88723524
ag-37X3-a	amides	Ag	37X3	a	12	-193.89207256	-68.15812067	-125.30436866	-0.4295832300000057	-68.58770390000001
ag-49X5-a	amides	Ag	49X5	a	15	-210.5542852	-84.81148127	-125.30436866	-0.4384352700000136	-85.24991654000002
ag-37X4-a	amides	Ag	37X4	a	12	-194.28470118	-68.52948564	-125.30436866	-0.4508468800000145	-68.98033252000002
ag-49X6-a	amides	Ag	49X6	a	15	-211.00914942	-85.18458992	-125.30436866	-0.5201908400000121	-85.70478076
ag-49X7-a	amides	Ag	49X7	a	15	-210.94807899	-85.12457339	-125.30436866	-0.5191369400000099	-85.64371033
ag-49X8-a	amides	Ag	49X8	a	15	-210.68106473	-84.60803269	-125.30436866	-0.7686633800000067	-85.37669607000001
au-13X1-a	amides	Au	13X1	a	6	-186.34848657	-35.32056159	-150.76413218	-0.2637928000000187	-35.584354390000016
au-25X1-a	amides	Au	25X1	a	9	-202.80946332	-51.71780145	-150.76413218	-0.3275296899999986	-52.04533114
au-37X1-a	amides	Au	37X1	a	12	-219.54071756	-68.36988191	-150.76413218	-0.4067034699999965	-68.77658538
au-49X1-a	amides	Au	49X1	a	15	-236.28065428	-85.09142633	-150.76413218	-0.4250957699999986	-85.5165221
au-49X2-a	amides	Au	49X2	a	15	-236.22259344	-84.97580513	-150.76413218	-0.4826561300000094	-85.45846126
au-37X2-a	amides	Au	37X2	a	12	-219.94037998	-68.74951717	-150.76413218	-0.4267306299999944	-69.1762478
au-49X3-a	amides	Au	49X3	a	15	-236.62310295	-85.39278571	-150.76413218	-0.466185060000015	-85.85897077000001
au-49X4-a	amides	Au	49X4	a	15	-236.62125391	-85.34712626	-150.76413218	-0.5099954700000211	-85.85712173000002
au-37X3-a	amides	Au	37X3	a	12	-219.34107005	-68.15812067	-150.76413218	-0.4188172000000207	-68.57693787000002
au-49X5-a	amides	Au	49X5	a	15	-236.00042147	-84.81148127	-150.76413218	-0.4248080200000004	-85.23628929
au-37X4-a	amides	Au	37X4	a	12	-219.72156448	-68.52948564	-150.76413218	-0.4279466600000177	-68.95743230000002
au-49X6-a	amides	Au	49X6	a	15	-236.45253432	-85.18458992	-150.76413218	-0.5038122200000288	-85.68840214000002
au-49X7-a	amides	Au	49X7	a	15	-236.33767337	-85.12457339	-150.76413218	-0.4489678000000197	-85.57354119000001
au-49X8-a	amides	Au	49X8	a	15	-236.12788343	-84.60803269	-150.76413218	-0.7557185600000054	-85.36375125
cd-13X1-a	amides	Cd	13X1	a	6	-71.67810251	-35.32056159	-36.05766447	-0.2998764500000064	-35.62043804
cd-25X1-a	amides	Cd	25X1	a	9	-88.04063138	-51.71780145	-36.05766447	-0.2651654599999915	-51.98296691
cd-37X1-a	amides	Cd	37X1	a	12	-104.75058765	-68.36988191	-36.05766447	-0.3230412700000045	-68.69292318000001
cd-49X1-a	amides	Cd	49X1	a	15	-121.46775847	-85.09142633	-36.05766447	-0.3186676700000106	-85.41009400000002
cd-49X2-a	amides	Cd	49X2	a	15	-121.40918415	-84.97580513	-36.05766447	-0.3757145499999978	-85.35151968
cd-25X2-a	amides	Cd	25X2	a	9	-88.53206707	-52.15327434	-36.05766447	-0.3211282599999947	-52.4744026
cd-37X2-a	amides	Cd	37X2	a	12	-105.14922136	-68.74951717	-36.05766447	-0.3420397199999883	-69.09155688999999
cd-49X3-a	amides	Cd	49X3	a	15	-121.79116661	-85.39278571	-36.05766447	-0.3407164300000147	-85.73350214000001
cd-49X4-a	amides	Cd	49X4	a	15	-121.80839105	-85.34712626	-36.05766447	-0.4036003199999953	-85.75072657999999
cd-37X3-a	amides	Cd	37X3	a	12	-104.54183378	-68.15812067	-36.05766447	-0.3260486399999962	-68.48416931
cd-49X5-a	amides	Cd	49X5	a	15	-121.20916227	-84.81148127	-36.05766447	-0.3400165299999855	-85.15149779999999
cd-37X4-a	amides	Cd	37X4	a	12	-104.93772062	-68.52948564	-36.05766447	-0.3505705099999971	-68.88005615
cd-49X6-a	amides	Cd	49X6	a	15	-121.64722131	-85.18458992	-36.05766447	-0.4049669200000068	-85.58955684
cd-49X7-a	amides	Cd	49X7	a	15	-121.57130607	-85.12457339	-36.05766447	-0.3890682100000049	-85.5136416
cd-49X8-a	amides	Cd	49X8	a	15	-121.32780727	-84.60803269	-36.05766447	-0.6621101100000004	-85.2701428
pt-13X1-a	amides	Pt	13X1	a	6	-318.53323891	-35.32056159	-282.75561201	-0.4570653100000328	-35.77762690000003
pt-25X1-a	amides	Pt	25X1	a	9	-335.05262436	-51.71780145	-282.75561201	-0.5792108999999854	-52.29701234999999
pt-37X1-a	amides	Pt	37X1	a	12	-351.76439259	-68.36988191	-282.75561201	-0.6388986700000032	-69.00878058
pt-49X1-a	amides	Pt	49X1	a	15	-368.51494221	-85.09142633	-282.75561201	-0.6679038700000177	-85.75933020000002
pt-49X2-a	amides	Pt	49X2	a	15	-368.46769806	-84.97580513	-282.75561201	-0.7362809199999845	-85.71208604999998
pt-25X2-a	amides	Pt	25X2	a	9	-335.63765732	-52.15327434	-282.75561201	-0.7287709700000207	-52.88204531000002
pt-37X2-a	amides	Pt	37X2	a	12	-352.25764785	-68.74951717	-282.75561201	-0.7525186700000148	-69.50203584000002
pt-49X3-a	amides	Pt	49X3	a	15	-368.95945766	-85.39278571	-282.75561201	-0.8110599400000069	-86.20384565
pt-49X4-a	amides	Pt	49X4	a	15	-368.84355914	-85.34712626	-282.75561201	-0.7408208700000358	-86.08794713000003
pt-37X3-a	amides	Pt	37X3	a	12	-351.57111894	-68.15812067	-282.75561201	-0.657386260000024	-68.81550693000003
pt-49X5-a	amides	Pt	49X5	a	15	-368.25459211	-84.81148127	-282.75561201	-0.6874988299999814	-85.49898009999998
pt-37X4-a	amides	Pt	37X4	a	12	-351.90638246	-68.52948564	-282.75561201	-0.6212848099999775	-69.15077044999998
pt-49X6-a	amides	Pt	49X6	a	15	-368.70545502	-85.18458992	-282.75561201	-0.7652530900000016	-85.94984301
pt-49X7-a	amides	Pt	49X7	a	15	-368.59841804	-85.12457339	-282.75561201	-0.718232640000025	-85.84280603000002
pt-49X8-a	amides	Pt	49X8	a	15	-368.34192366	-84.60803269	-282.75561201	-0.9782789600000256	-85.58631165000003
pd-13X1-a	amides	Pd	13X1	a	6	-277.04557202	-35.32056159	-241.23300654	-0.4920038900000207	-35.81256548000002
pd-25X1-a	amides	Pd	25X1	a	9	-293.55165929	-51.71780145	-241.23300654	-0.6008512999999809	-52.318652749999984
pd-37X1-a	amides	Pd	37X1	a	12	-310.31126094	-68.36988191	-241.23300654	-0.7083724900000163	-69.07825440000002
pd-49X1-a	amides	Pd	49X1	a	15	-327.06173896	-85.09142633	-241.23300654	-0.7373060900000183	-85.82873242000002
pd-49X2-a	amides	Pd	49X2	a	15	-327.02103179	-84.97580513	-241.23300654	-0.8122201200000063	-85.78802525
pd-25X2-a	amides	Pd	25X2	a	9	-294.14289928	-52.15327434	-241.23300654	-0.7566184000000007	-52.90989274
pd-37X2-a	amides	Pd	37X2	a	12	-310.74374419	-68.74951717	-241.23300654	-0.7612204799999773	-69.51073764999998
pd-49X3-a	amides	Pd	49X3	a	15	-327.45415545	-85.39278571	-241.23300654	-0.8283631999999841	-86.22114890999998
pd-49X4-a	amides	Pd	49X4	a	15	-327.38984906	-85.34712626	-241.23300654	-0.8097162600000303	-86.15684252000003
pd-37X3-a	amides	Pd	37X3	a	12	-310.11123439	-68.15812067	-241.23300654	-0.7201071799999994	-68.87822785
pd-49X5-a	amides	Pd	49X5	a	15	-326.78751612	-84.81148127	-241.23300654	-0.7430283100000281	-85.55450958000003
pd-37X4-a	amides	Pd	37X4	a	12	-310.41260573	-68.52948564	-241.23300654	-0.6501135500000004	-69.17959919
pd-49X6-a	amides	Pd	49X6	a	15	-327.18114937	-85.18458992	-241.23300654	-0.7635529100000298	-85.94814283000002
pd-49X7-a	amides	Pd	49X7	a	15	-327.10645944	-85.12457339	-241.23300654	-0.7488795099999948	-85.87345289999999
pd-49X8-a	amides	Pd	49X8	a	15	-326.90376122	-84.60803269	-241.23300654	-1.0627219899999858	-85.67075467999999
os-13X1-a	amides	Os	13X1	a	6	-554.63176549	-35.32056159	-518.61939974	-0.6918041600000748	-36.01236575000007
os-25X1-a	amides	Os	25X1	a	9	-571.01067638	-51.71780145	-518.61939974	-0.6734751899999978	-52.39127664
os-37X1-a	amides	Os	37X1	a	12	-587.82561665	-68.36988191	-518.61939974	-0.8363350000000764	-69.20621691000008
os-49X1-a	amides	Os	49X1	a	15	-604.58305445	-85.09142633	-518.61939974	-0.8722283800000099	-85.96365471000001
os-49X2-a	amides	Os	49X2	a	15	-604.50414574	-84.97580513	-518.61939974	-0.908940870000066	-85.88474600000006
os-25X2-a	amides	Os	25X2	a	9	-571.76981249	-52.15327434	-518.61939974	-0.9971384100000976	-53.1504127500001
os-37X2-a	amides	Os	37X2	a	12	-588.39247139	-68.74951717	-518.61939974	-1.0235544800000156	-69.77307165000002
os-49X3-a	amides	Os	49X3	a	15	-605.08721928	-85.39278571	-518.61939974	-1.075033830000052	-86.46781954000005
os-49X4-a	amides	Os	49X4	a	15	-604.93549734	-85.34712626	-518.61939974	-0.9689713400000386	-86.31609760000003
os-37X3-a	amides	Os	37X3	a	12	-587.64269971	-68.15812067	-518.61939974	-0.8651793000000367	-69.02329997000004
os-49X5-a	amides	Os	49X5	a	15	-604.41793974	-84.81148127	-518.61939974	-0.9870587300000012	-85.79854
os-37X4-a	amides	Os	37X4	a	12	-587.87424607	-68.52948564	-518.61939974	-0.7253606900000733	-69.25484633000008
os-49X6-a	amides	Os	49X6	a	15	-605.14227271	-85.18458992	-518.61939974	-1.3382830500001006	-86.5228729700001
os-49X7-a	amides	Os	49X7	a	15	-604.57278564	-85.12457339	-518.61939974	-0.8288125100000627	-85.95338590000006
os-49X8-a	amides	Os	49X8	a	15	-604.36281521	-84.60803269	-518.61939974	-1.135382780000057	-85.74341547000006
ru-13X1-a	amides	Ru	13X1	a	6	-458.97478683	-35.32056159	-423.06851142	-0.5857138200000378	-35.906275410000035
ru-25X1-a	amides	Ru	25X1	a	9	-475.35791513	-51.71780145	-423.06851142	-0.5716022599999846	-52.28940370999999
ru-37X1-a	amides	Ru	37X1	a	12	-492.17800961	-68.36988191	-423.06851142	-0.739616280000007	-69.10949819000001
ru-49X1-a	amides	Ru	49X1	a	15	-508.9282183	-85.09142633	-423.06851142	-0.7682805500000285	-85.85970688000003
ru-49X2-a	amides	Ru	49X2	a	15	-508.85493954	-84.97580513	-423.06851142	-0.8106229899999846	-85.78642811999998
ru-25X2-a	amides	Ru	25X2	a	9	-476.09537113	-52.15327434	-423.06851142	-0.8735853699999936	-53.02685971
ru-37X2-a	amides	Ru	37X2	a	12	-492.69010209	-68.74951717	-423.06851142	-0.8720734999999848	-69.62159066999999
ru-49X3-a	amides	Ru	49X3	a	15	-509.39414757	-85.39278571	-423.06851142	-0.9328504399999816	-86.32563614999998
ru-49X4-a	amides	Ru	49X4	a	15	-509.28147526	-85.34712626	-423.06851142	-0.8658375799999902	-86.21296383999999
ru-37X3-a	amides	Ru	37X3	a	12	-491.99556788	-68.15812067	-423.06851142	-0.7689357900000147	-68.92705646000002
ru-49X5-a	amides	Ru	49X5	a	15	-508.82547616	-84.81148127	-423.06851142	-0.9454834699999992	-85.75696474
ru-37X4-a	amides	Ru	37X4	a	12	-492.1762553	-68.52948564	-423.06851142	-0.5782582399999825	-69.10774387999999
ru-49X6-a	amides	Ru	49X6	a	15	-509.29578055	-85.18458992	-423.06851142	-1.0426792100000313	-86.22726913000002
ru-49X7-a	amides	Ru	49X7	a	15	-508.85335271	-85.12457339	-423.06851142	-0.6602679000000364	-85.78484129000003
ru-49X8-a	amides	Ru	49X8	a	15	-508.73115944	-84.60803269	-423.06851142	-1.0546153300000043	-85.66264802
cu-13X1-a	amides	Cu	13X1	a	6	-207.22814477	-35.32056159	-171.38308451	-0.5244986699999998	-35.84506026
cu-25X1-a	amides	Cu	25X1	a	9	-223.44141097	-51.71780145	-171.38308451	-0.3405250099999861	-52.05832645999999
cu-37X1-a	amides	Cu	37X1	a	12	-240.2825304	-68.36988191	-171.38308451	-0.529563980000006	-68.89944589000001
cu-49X1-a	amides	Cu	49X1	a	15	-257.02953926	-85.09142633	-171.38308451	-0.5550284199999709	-85.64645474999998
cu-49X2-a	amides	Cu	49X2	a	15	-256.97127768	-84.97580513	-171.38308451	-0.6123880400000132	-85.58819317000001
cu-25X2-a	amides	Cu	25X2	a	9	-224.12045871	-52.15327434	-171.38308451	-0.584099860000002	-52.737374200000005
cu-37X2-a	amides	Cu	37X2	a	12	-240.73972515	-68.74951717	-171.38308451	-0.6071234699999906	-69.35664064
cu-49X3-a	amides	Cu	49X3	a	15	-257.42995845	-85.39278571	-171.38308451	-0.6540882300000135	-86.04687394000001
cu-49X4-a	amides	Cu	49X4	a	15	-257.40691665	-85.34712626	-171.38308451	-0.6767058800000285	-86.02383214000002
cu-37X3-a	amides	Cu	37X3	a	12	-240.08821375	-68.15812067	-171.38308451	-0.5470085699999885	-68.70512923999999
cu-49X5-a	amides	Cu	49X5	a	15	-256.74486391	-84.81148127	-171.38308451	-0.5502981299999874	-85.36177939999999
cu-37X4-a	amides	Cu	37X4	a	12	-240.31469763	-68.52948564	-171.38308451	-0.4021274800000043	-68.93161312000001
cu-49X6-a	amides	Cu	49X6	a	15	-257.20447892	-85.18458992	-171.38308451	-0.6368044899999887	-85.82139440999998
cu-49X7-a	amides	Cu	49X7	a	15	-256.97804797	-85.12457339	-171.38308451	-0.4703900699999792	-85.59496345999997
cu-49X8-a	amides	Cu	49X8	a	15	-256.8631449	-84.60803269	-171.38308451	-0.8720277000000038	-85.48006039
ni-13X1-a	amides	Ni	13X1	a	6	-286.7352421	-35.32056159	-250.91869356	-0.4959869499999882	-35.816548539999985
ni-25X1-a	amides	Ni	25X1	a	9	-303.13606212	-51.71780145	-250.91869356	-0.4995671100000081	-52.21736856000001
ni-37X1-a	amides	Ni	37X1	a	12	-319.978028	-68.36988191	-250.91869356	-0.6894525299999827	-69.05933443999999
ni-49X1-a	amides	Ni	49X1	a	15	-336.72297136	-85.09142633	-250.91869356	-0.7128514699999613	-85.80427779999997
ni-49X2-a	amides	Ni	49X2	a	15	-336.6776251	-84.97580513	-250.91869356	-0.7831264099999942	-85.75893153999999
ni-25X2-a	amides	Ni	25X2	a	9	-303.84849473	-52.15327434	-250.91869356	-0.7765268300000159	-52.92980117000002
ni-37X2-a	amides	Ni	37X2	a	12	-320.46014914	-68.74951717	-250.91869356	-0.791938409999986	-69.54145557999999
ni-49X3-a	amides	Ni	49X3	a	15	-337.16619261	-85.39278571	-250.91869356	-0.8547133399999893	-86.24749904999999
ni-49X4-a	amides	Ni	49X4	a	15	-337.08550313	-85.34712626	-250.91869356	-0.819683310000002	-86.16680957
ni-37X3-a	amides	Ni	37X3	a	12	-319.79291179	-68.15812067	-250.91869356	-0.7160975599999944	-68.87421823
ni-49X5-a	amides	Ni	49X5	a	15	-336.41222164	-84.81148127	-250.91869356	-0.6820468099999744	-85.49352807999998
ni-37X4-a	amides	Ni	37X4	a	12	-319.98392426	-68.52948564	-250.91869356	-0.535745059999968	-69.06523069999997
ni-49X6-a	amides	Ni	49X6	a	15	-336.96804442	-85.18458992	-250.91869356	-0.8647609400000107	-86.04935086
ni-49X7-a	amides	Ni	49X7	a	15	-336.6811624	-85.12457339	-250.91869356	-0.637895450000002	-85.76246884
ni-49X8-a	amides	Ni	49X8	a	15	-336.54464294	-84.60803269	-250.91869356	-1.017916690000007	-85.62594938000001
ir-13X1-a	amides	Ir	13X1	a	6	-443.93503437	-35.32056159	-408.05800262	-0.5564701599999609	-35.87703174999996
ir-25X1-a	amides	Ir	25X1	a	9	-460.36909794	-51.71780145	-408.05800262	-0.5932938699999895	-52.31109531999999
ir-37X1-a	amides	Ir	37X1	a	12	-477.12106559	-68.36988191	-408.05800262	-0.6931810599999721	-69.06306296999998
ir-49X1-a	amides	Ir	49X1	a	15	-493.87057964	-85.09142633	-408.05800262	-0.7211506899999875	-85.81257701999999
ir-49X2-a	amides	Ir	49X2	a	15	-493.81530238	-84.97580513	-408.05800262	-0.781494629999969	-85.75729975999997
ir-25X2-a	amides	Ir	25X2	a	9	-461.02823311	-52.15327434	-408.05800262	-0.816956149999946	-52.97023048999995
ir-37X2-a	amides	Ir	37X2	a	12	-477.65264177	-68.74951717	-408.05800262	-0.8451219799999734	-69.59463914999998
ir-49X3-a	amides	Ir	49X3	a	15	-494.34828486	-85.39278571	-408.05800262	-0.8974965299999553	-86.29028223999995
ir-49X4-a	amides	Ir	49X4	a	15	-494.2106125	-85.34712626	-408.05800262	-0.805483620000004	-86.15260988
ir-37X3-a	amides	Ir	37X3	a	12	-476.92939824	-68.15812067	-408.05800262	-0.7132749499999846	-68.87139561999999
ir-49X5-a	amides	Ir	49X5	a	15	-493.32434855	-84.81148127	-408.05800262	-0.4548646599999983	-85.26634593
ir-37X4-a	amides	Ir	37X4	a	12	-477.2144483	-68.52948564	-408.05800262	-0.626960039999986	-69.15644567999999
ir-49X6-a	amides	Ir	49X6	a	15	-494.3373529	-85.18458992	-408.05800262	-1.094760359999967	-86.27935027999996
ir-49X7-a	amides	Ir	49X7	a	15	-493.90267483	-85.12457339	-408.05800262	-0.720098820000004	-85.84467221
ir-49X8-a	amides	Ir	49X8	a	15	-493.6763853	-84.60803269	-408.05800262	-1.0103499899999662	-85.61838267999997
zn-13X1-a	amides	Zn	13X1	a	6	-89.41645921	-35.32056159	-53.85841374	-0.2374838799999992	-35.55804547
zn-25X1-a	amides	Zn	25X1	a	9	-105.87840055	-51.71780145	-53.85841374	-0.3021853599999886	-52.01998680999999
zn-37X1-a	amides	Zn	37X1	a	12	-122.59104353	-68.36988191	-53.85841374	-0.3627478799999863	-68.73262978999999
zn-49X1-a	amides	Zn	49X1	a	15	-139.32434939	-85.09142633	-53.85841374	-0.3745093200000013	-85.46593565
zn-49X2-a	amides	Zn	49X2	a	15	-139.26383509	-84.97580513	-53.85841374	-0.4296162199999855	-85.40542134999998
zn-25X2-a	amides	Zn	25X2	a	9	-106.42767476	-52.15327434	-53.85841374	-0.415986679999996	-52.56926102
zn-37X2-a	amides	Zn	37X2	a	12	-123.02551592	-68.74951717	-53.85841374	-0.4175850099999962	-69.16710218
zn-49X3-a	amides	Zn	49X3	a	15	-139.71052696	-85.39278571	-53.85841374	-0.4593275100000085	-85.85211322
zn-49X4-a	amides	Zn	49X4	a	15	-139.6739205	-85.34712626	-53.85841374	-0.4683805000000092	-85.81550676
zn-37X3-a	amides	Zn	37X3	a	12	-122.38132883	-68.15812067	-53.85841374	-0.3647944199999955	-68.52291509
zn-49X5-a	amides	Zn	49X5	a	15	-139.06280902	-84.81148127	-53.85841374	-0.3929140099999983	-85.20439528
zn-37X4-a	amides	Zn	37X4	a	12	-122.7820339	-68.52948564	-53.85841374	-0.3941345199999944	-68.92362016
zn-49X6-a	amides	Zn	49X6	a	15	-139.50585293	-85.18458992	-53.85841374	-0.4628492700000066	-85.64743919
zn-49X7-a	amides	Zn	49X7	a	15	-139.43539755	-85.12457339	-53.85841374	-0.4524104200000067	-85.57698381
zn-49X8-a	amides	Zn	49X8	a	15	-139.17561016	-84.60803269	-53.85841374	-0.709163729999986	-85.31719641999999
rh-13X1-a	amides	Rh	13X1	a	6	-369.55322849	-35.32056159	-333.72858462	-0.5040822799999916	-35.82464386999999
rh-25X1-a	amides	Rh	25X1	a	9	-386.02344612	-51.71780145	-333.72858462	-0.5770600500000214	-52.294861500000025
rh-25X2-a	amides	Rh	25X2	a	9	-386.68266653	-52.15327434	-333.72858462	-0.8008075700000106	-52.95408191000001
rh-37X1-a	amides	Rh	37X1	a	12	-402.78805315	-68.36988191	-333.72858462	-0.68958662	-69.05946853
rh-37X2-a	amides	Rh	37X2	a	12	-403.2783593	-68.74951717	-333.72858462	-0.8002575099999802	-69.54977467999998
rh-37X3-a	amides	Rh	37X3	a	12	-402.59776636	-68.15812067	-333.72858462	-0.7110610699999853	-68.86918173999999
rh-37X4-a	amides	Rh	37X4	a	12	-402.86917812	-68.52948564	-333.72858462	-0.6111078600000184	-69.14059350000002
rh-49X1-a	amides	Rh	49X1	a	15	-419.53694824	-85.09142633	-333.72858462	-0.7169372900000184	-85.80836362000002
rh-49X2-a	amides	Rh	49X2	a	15	-419.4817202	-84.97580513	-333.72858462	-0.7773304499999938	-85.75313557999999
rh-49X3-a	amides	Rh	49X3	a	15	-419.99283159	-85.39278571	-333.72858462	-0.8714612599999896	-86.26424696999999
rh-49X4-a	amides	Rh	49X4	a	15	-419.88110469	-85.34712626	-333.72858462	-0.805393809999984	-86.15252006999998
rh-49X5-a	amides	Rh	49X5	a	15	-419.20803115	-84.81148127	-333.72858462	-0.6679652600000168	-85.47944653000002
rh-49X6-a	amides	Rh	49X6	a	15	-419.84359492	-85.18458992	-333.72858462	-0.930420380000001	-86.1150103
rh-49X7-a	amides	Rh	49X7	a	15	-419.55115718	-85.12457339	-333.72858462	-0.6979991700000312	-85.82257256000003
co-25X1-a	amides	Co	25X1	a	9	-380.09079517	-51.71780145	-327.6932973	-0.679696419999992	-52.39749787
co-25X2-a	amides	Co	25X2	a	9	-380.53751476	-52.15327434	-327.6932973	-0.6909431200000355	-52.84421746000004
co-37X1-a	amides	Co	37X1	a	12	-396.70027451	-68.36988191	-327.6932973	-0.6370952999999986	-69.00697721
co-37X2-a	amides	Co	37X2	a	12	-397.16246324	-68.74951717	-327.6932973	-0.7196487700000347	-69.46916594000004
co-37X3-a	amides	Co	37X3	a	12	-396.50202307	-68.15812067	-327.6932973	-0.6506051000000213	-68.80872577000002
co-37X4-a	amides	Co	37X4	a	12	-396.677021	-68.52948564	-327.6932973	-0.4542380600000371	-68.98372370000004
co-49X1-a	amides	Co	49X1	a	15	-413.45358324	-85.09142633	-327.6932973	-0.6688596100000126	-85.76028594000002
co-49X2-a	amides	Co	49X2	a	15	-413.39176978	-84.97580513	-327.6932973	-0.7226673500000231	-85.69847248000002
co-49X3-a	amides	Co	49X3	a	15	-413.87326561	-85.39278571	-327.6932973	-0.7871825999999942	-86.17996830999999
co-49X4-a	amides	Co	49X4	a	15	-413.77392216	-85.34712626	-327.6932973	-0.7334986000000043	-86.08062486
co-49X5-a	amides	Co	49X5	a	15	-413.24207635	-84.81148127	-327.6932973	-0.7372977800000058	-85.54877905000001
co-49X6-a	amides	Co	49X6	a	15	-413.63236743	-85.18458992	-327.6932973	-0.7544802100000112	-85.93907013
co-49X7-a	amides	Co	49X7	a	15	-413.37142175	-85.12457339	-327.6932973	-0.5535510600000464	-85.67812445000004
co-49X8-a	amides	Co	49X8	a	15	-413.03542208	-84.60803269	-327.6932973	-0.7340920900000043	-85.34212478
fe-13X1-a	amides	Fe	13X1	a	6	-417.44604174	-35.32056159	-381.20808412	-0.9173960299999776	-36.237957619999975
fe-25X1-a	amides	Fe	25X1	a	9	-433.88190394	-51.71780145	-381.20808412	-0.9560183699999456	-52.67381981999995
fe-25X2-a	amides	Fe	25X2	a	9	-434.16516797	-52.15327434	-381.20808412	-0.8038095100000007	-52.95708385
fe-37X1-a	amides	Fe	37X1	a	12	-450.62014953	-68.36988191	-381.20808412	-1.0421834999999646	-69.41206540999997
fe-37X2-a	amides	Fe	37X2	a	12	-450.84113091	-68.74951717	-381.20808412	-0.883529619999976	-69.63304678999998
fe-37X3-a	amides	Fe	37X3	a	12	-450.16201495	-68.15812067	-381.20808412	-0.7958101599999878	-68.95393082999999
fe-37X4-a	amides	Fe	37X4	a	12	-450.82673525	-68.52948564	-381.20808412	-1.089165489999985	-69.61865112999999
fe-49X1-a	amides	Fe	49X1	a	15	-467.05828021	-85.09142633	-381.20808412	-0.7587697599999927	-85.85019609
fe-49X2-a	amides	Fe	49X2	a	15	-466.97541764	-84.97580513	-381.20808412	-0.7915283899999679	-85.76733351999997
fe-49X3-a	amides	Fe	49X3	a	15	-467.51501192	-85.39278571	-381.20808412	-0.9141420899999844	-86.30692779999998
fe-49X4-a	amides	Fe	49X4	a	15	-467.48832164	-85.34712626	-381.20808412	-0.9331112599999614	-86.28023751999996
fe-49X5-a	amides	Fe	49X5	a	15	-467.13460989	-84.81148127	-381.20808412	-1.1150444999999536	-85.92652576999996
fe-49X6-a	amides	Fe	49X6	a	15	-467.48538661	-85.18458992	-381.20808412	-1.0927125699999607	-86.27730248999995
fe-49X7-a	amides	Fe	49X7	a	15	-467.44896051	-85.12457339	-381.20808412	-1.1163029999999878	-86.24087638999998
fe-49X8-a	amides	Fe	49X8	a	15	-467.11788871	-84.60803269	-381.20808412	-1.301771899999963	-85.90980458999996
ir-4aZ6-a	amidines	Ir	4aZ6	a	16	-498.95373717	-89.82432836	-408.05800262	-1.0714061899999905	-90.89573455
ag-4aZ1-a	amidines	Ag	4aZ1	a	16	-216.05712563	-89.83666085	-125.30436866	-0.916096120000006	-90.75275697
ag-4aZ2-a	amidines	Ag	4aZ2	a	16	-215.94950622	-89.77371337	-125.30436866	-0.871424189999999	-90.64513756
ag-4aZ3-a	amidines	Ag	4aZ3	a	16	-216.29566788	-90.18966138	-125.30436866	-0.8016378399999979	-90.99129922
ag-4aZ4-a	amidines	Ag	4aZ4	a	16	-216.27862345	-90.14320214	-125.30436866	-0.8310526500000037	-90.97425479
ag-4aZ5-a	amidines	Ag	4aZ5	a	16	-215.92676627	-89.92729302	-125.30436866	-0.6951045900000139	-90.62239761
ag-4aZ6-a	amidines	Ag	4aZ6	a	16	-215.62556684	-89.82432836	-125.30436866	-0.4968698200000148	-90.32119818
ag-4aZ7-a	amidines	Ag	4aZ7	a	16	-215.63001548	-89.74371693	-125.30436866	-0.5819298899999978	-90.32564682
ag-4aZ8-a	amidines	Ag	4aZ8	a	16	-215.74284306	-89.76359319	-125.30436866	-0.6748812100000237	-90.43847440000002
ag-4aZ9-a	amidines	Ag	4aZ9	a	16	-215.83563325	-89.936183	-125.30436866	-0.5950815900000066	-90.53126459
ag-4aZa-a	amidines	Ag	4aZa	a	16	-215.88191473	-89.98237877	-125.30436866	-0.5951673000000142	-90.57754607
ag-4aZb-a	amidines	Ag	4aZb	a	16	-215.88526488	-89.83189482	-125.30436866	-0.7490013999999974	-90.58089622
ag-4aZc-a	amidines	Ag	4aZc	a	16	-215.82860017	-89.88367801	-125.30436866	-0.6405534999999958	-90.52423151
ag-4aZd-a	amidines	Ag	4aZd	a	16	-215.62453998	-89.53895482	-125.30436866	-0.7812165000000135	-90.32017132
ag-4aZe-a	amidines	Ag	4aZe	a	16	-215.77414387	-89.76368235	-125.30436866	-0.7060928599999983	-90.46977521
ag-4aZf-a	amidines	Ag	4aZf	a	16	-215.94966292	-89.86611798	-125.30436866	-0.7791762800000157	-90.64529426
ag-4aZg-a	amidines	Ag	4aZg	a	16	-215.6363381	-89.59163214	-125.30436866	-0.7403372999999931	-90.33196944
ag-4aZh-a	amidines	Ag	4aZh	a	16	-215.65744216	-89.44856733	-125.30436866	-0.9045061699999906	-90.3530735
ag-4aZi-a	amidines	Ag	4aZi	a	16	-215.53141345	-89.48306868	-125.30436866	-0.7439761100000055	-90.22704479
ag-4aZj-a	amidines	Ag	4aZj	a	16	-215.69927796	-89.53796066	-125.30436866	-0.8569486399999988	-90.3949093
ag-4aZk-a	amidines	Ag	4aZk	a	16	-215.56729481	-89.47953894	-125.30436866	-0.7833872100000008	-90.26292615
ag-4aZl-a	amidines	Ag	4aZl	a	16	-215.1162517	-89.3159104	-125.30436866	-0.4959726399999908	-89.81188304
ag-4aZm-a	amidines	Ag	4aZm	a	16	-215.06611808	-88.98917594	-125.30436866	-0.7725734800000055	-89.76174942
ag-4aZn-a	amidines	Ag	4aZn	a	16	-215.64000249	-89.52619563	-125.30436866	-0.8094382000000024	-90.33563383
ag-4aZo-a	amidines	Ag	4aZo	a	16	-215.60915739	-89.59802192	-125.30436866	-0.7067668100000191	-90.30478873
au-4aZ1-a	amidines	Au	4aZ1	a	16	-241.61804289	-89.83666085	-150.76413218	-1.0172498600000068	-90.85391071
au-4aZ2-a	amidines	Au	4aZ2	a	16	-241.49120276	-89.77371337	-150.76413218	-0.9533572100000072	-90.72707058
au-4aZ3-a	amidines	Au	4aZ3	a	16	-241.81579069	-90.18966138	-150.76413218	-0.861997130000006	-91.05165851
au-4aZ4-a	amidines	Au	4aZ4	a	16	-241.82382742	-90.14320214	-150.76413218	-0.9164930999999968	-91.05969524
au-4aZ5-a	amidines	Au	4aZ5	a	16	-241.47160587	-89.92729302	-150.76413218	-0.7801806700000071	-90.70747369
au-4aZ6-a	amidines	Au	4aZ6	a	16	-241.13317293	-89.82432836	-150.76413218	-0.544712390000015	-90.36904075
au-4aZ7-a	amidines	Au	4aZ7	a	16	-241.13373067	-89.74371693	-150.76413218	-0.6258815600000105	-90.36959849000002
au-4aZ8-a	amidines	Au	4aZ8	a	16	-241.33958627	-89.76359319	-150.76413218	-0.8118609000000276	-90.57545409000002
au-4aZ9-a	amidines	Au	4aZ9	a	16	-241.3313102	-89.936183	-150.76413218	-0.6309950200000003	-90.56717802
au-4aZa-a	amidines	Au	4aZa	a	16	-241.38497134	-89.98237877	-150.76413218	-0.6384603900000059	-90.62083916
au-4aZb-a	amidines	Au	4aZb	a	16	-241.4010329	-89.83189482	-150.76413218	-0.8050058999999976	-90.63690072
au-4aZc-a	amidines	Au	4aZc	a	16	-241.32725807	-89.88367801	-150.76413218	-0.6794478800000121	-90.56312589
au-4aZd-a	amidines	Au	4aZd	a	16	-241.14178304	-89.53895482	-150.76413218	-0.8386960400000163	-90.37765086000002
au-4aZe-a	amidines	Au	4aZe	a	16	-241.26951536	-89.76368235	-150.76413218	-0.7417008300000276	-90.50538318000002
au-4aZf-a	amidines	Au	4aZf	a	16	-241.45146382	-89.86611798	-150.76413218	-0.821213659999998	-90.68733164
au-4aZg-a	amidines	Au	4aZg	a	16	-241.14854257	-89.59163214	-150.76413218	-0.7927782499999978	-90.38441039
au-4aZh-a	amidines	Au	4aZh	a	16	-241.19545596	-89.44856733	-150.76413218	-0.9827564500000108	-90.43132378
au-4aZi-a	amidines	Au	4aZi	a	16	-241.05418941	-89.48306868	-150.76413218	-0.8069885499999998	-90.29005723
au-4aZj-a	amidines	Au	4aZj	a	16	-241.25967012	-89.53796066	-150.76413218	-0.9575772800000236	-90.49553794000002
au-4aZk-a	amidines	Au	4aZk	a	16	-241.08961012	-89.47953894	-150.76413218	-0.8459390000000155	-90.32547794
au-4aZl-a	amidines	Au	4aZl	a	16	-240.63517684	-89.3159104	-150.76413218	-0.5551342600000169	-89.87104466000002
au-4aZm-a	amidines	Au	4aZm	a	16	-240.59091232	-88.98917594	-150.76413218	-0.8376042000000155	-89.82678014000001
au-4aZn-a	amidines	Au	4aZn	a	16	-241.18646056	-89.52619563	-150.76413218	-0.8961327500000067	-90.42232838
au-4aZo-a	amidines	Au	4aZo	a	16	-241.19611831	-89.59802192	-150.76413218	-0.8339642100000191	-90.43198613
cd-4aZ1-a	amidines	Cd	4aZ1	a	16	-126.56545011	-89.83666085	-36.05766447	-0.6711247900000075	-90.50778564
ir-4aZ7-a	amidines	Ir	4aZ7	a	16	-498.94313886	-89.74371693	-408.05800262	-1.1414193099999466	-90.88513623999997
ir-4aZ8-a	amidines	Ir	4aZ8	a	16	-498.91979776	-89.76359319	-408.05800262	-1.0982019499999751	-90.86179513999996
cd-4aZ2-a	amidines	Cd	4aZ2	a	16	-126.49119369	-89.77371337	-36.05766447	-0.6598158500000011	-90.43352922
rh-14Z1-a	amidines	Rh	14Z1	a	7	-374.97305455	-40.17277264	-333.72858462	-1.0716972899999817	-41.24446992999998
rh-26Z1-a	amidines	Rh	26Z1	a	10	-391.77601461	-56.49648025	-333.72858462	-1.5509497400000145	-58.04742999000001
rh-26Z2-a	amidines	Rh	26Z2	a	10	-392.2008444	-56.9633665	-333.72858462	-1.5088932800000023	-58.47225978
rh-26Z3-a	amidines	Rh	26Z3	a	10	-391.4149775	-56.47362309	-333.72858462	-1.2127697900000314	-57.68639288000003
co-14Z1-a	amidines	Co	14Z1	a	7	-369.1513741	-40.17277264	-327.6932973	-1.2853041600000168	-41.458076800000015
cd-4aZ3-a	amidines	Cd	4aZ3	a	16	-126.79115702	-90.18966138	-36.05766447	-0.54383116999999	-90.73349255
cd-4aZ4-a	amidines	Cd	4aZ4	a	16	-126.81337687	-90.14320214	-36.05766447	-0.6125102599999934	-90.7557124
cd-4aZ5-a	amidines	Cd	4aZ5	a	16	-126.49456104	-89.92729302	-36.05766447	-0.5096035499999942	-90.43689657
cd-4aZ6-a	amidines	Cd	4aZ6	a	16	-126.19694672	-89.82432836	-36.05766447	-0.3149538900000124	-90.13928225
cd-4aZ7-a	amidines	Cd	4aZ7	a	16	-126.20030708	-89.74371693	-36.05766447	-0.3989256799999907	-90.14264261
cd-4aZ8-a	amidines	Cd	4aZ8	a	16	-126.30446044	-89.76359319	-36.05766447	-0.4832027799999991	-90.24679597
cd-4aZ9-a	amidines	Cd	4aZ9	a	16	-126.37192172	-89.936183	-36.05766447	-0.3780742499999974	-90.31425725
rh-26Z4-a	amidines	Rh	26Z4	a	10	-391.13725936	-56.48695894	-333.72858462	-0.92171579999998	-57.40867473999998
rh-38Z1-a	amidines	Rh	38Z1	a	13	-408.42753333	-73.16804246	-333.72858462	-1.5309062500000294	-74.69894871000002
rh-38Z2-a	amidines	Rh	38Z2	a	13	-408.79817151	-73.51030823	-333.72858462	-1.5592786599999755	-75.06958688999998
rh-38Z3-a	amidines	Rh	38Z3	a	13	-408.36575188	-73.14079468	-333.72858462	-1.4963725800000134	-74.63716726000001
rh-38Z4-a	amidines	Rh	38Z4	a	13	-408.5270105	-73.15683345	-333.72858462	-1.6415924300000313	-74.79842588000002
rh-38Z5-a	amidines	Rh	38Z5	a	13	-408.43970902	-73.26704009	-333.72858462	-1.4440843100000222	-74.71112440000002
rh-38Z6-a	amidines	Rh	38Z6	a	13	-408.16516926	-73.31321823	-333.72858462	-1.1233664100000311	-74.43658464000004
rh-38Z7-a	amidines	Rh	38Z7	a	13	-407.9096318	-72.8732225	-333.72858462	-1.3078246800000102	-74.18104718000001
rh-38Z8-a	amidines	Rh	38Z8	a	13	-408.17372862	-73.20189653	-333.72858462	-1.2432474700000284	-74.44514400000003
rh-38Z9-a	amidines	Rh	38Z9	a	13	-408.06093372	-72.78093875	-333.72858462	-1.5514103499999834	-74.33234909999999
rh-38Za-a	amidines	Rh	38Za	a	13	-407.83029102	-72.81191912	-333.72858462	-1.289787280000013	-74.10170640000001
rh-4aZ1-a	amidines	Rh	4aZ1	a	16	-425.07375927	-89.83666085	-333.72858462	-1.5085137999999887	-91.34517465
rh-4aZ2-a	amidines	Rh	4aZ2	a	16	-425.13879583	-89.77371337	-333.72858462	-1.636497840000004	-91.41021121
rh-4aZ3-a	amidines	Rh	4aZ3	a	16	-425.40809377	-90.18966138	-333.72858462	-1.4898477699999972	-91.67950915
rh-4aZ4-a	amidines	Rh	4aZ4	a	16	-425.42755882	-90.14320214	-333.72858462	-1.5557720600000096	-91.6989742
rh-4aZ5-a	amidines	Rh	4aZ5	a	16	-425.03923908	-89.92729302	-333.72858462	-1.38336144000003	-91.31065446000002
rh-4aZ6-a	amidines	Rh	4aZ6	a	16	-424.54558415	-89.82432836	-333.72858462	-0.9926711700000368	-90.81699953000005
rh-4aZ7-a	amidines	Rh	4aZ7	a	16	-424.54788957	-89.74371693	-333.72858462	-1.075588019999998	-90.81930495
rh-4aZ8-a	amidines	Rh	4aZ8	a	16	-424.70232266	-89.76359319	-333.72858462	-1.210144850000006	-90.97373804
rh-4aZ9-a	amidines	Rh	4aZ9	a	16	-424.86644997	-89.936183	-333.72858462	-1.201682350000027	-91.13786535000004
rh-4aZa-a	amidines	Rh	4aZa	a	16	-424.87496191	-89.98237877	-333.72858462	-1.1639985200000351	-91.14637729000005
rh-4aZb-a	amidines	Rh	4aZb	a	16	-425.04924953	-89.83189482	-333.72858462	-1.4887700900000027	-91.32066491
rh-4aZc-a	amidines	Rh	4aZc	a	16	-424.77724646	-89.88367801	-333.72858462	-1.1649838300000257	-91.04866184000002
rh-4aZd-a	amidines	Rh	4aZd	a	16	-424.65958582	-89.53895482	-333.72858462	-1.392046380000025	-90.93100120000004
rh-4aZe-a	amidines	Rh	4aZe	a	16	-424.84240628	-89.76368235	-333.72858462	-1.3501393099999888	-91.11382166
rh-4aZf-a	amidines	Rh	4aZf	a	16	-424.89392612	-89.86611798	-333.72858462	-1.2992235200000124	-91.1653415
rh-4aZg-a	amidines	Rh	4aZg	a	16	-424.62099941	-89.59163214	-333.72858462	-1.3007826500000306	-90.89241479000005
rh-4aZh-a	amidines	Rh	4aZh	a	16	-424.52067287	-89.44856733	-333.72858462	-1.3435209200000031	-90.79208825
rh-4aZi-a	amidines	Rh	4aZi	a	16	-424.59203151	-89.48306868	-333.72858462	-1.380378210000032	-90.86344689000003
rh-4aZj-a	amidines	Rh	4aZj	a	16	-424.86740107	-89.53796066	-333.72858462	-1.6008557900000395	-91.13881645000004
rh-4aZk-a	amidines	Rh	4aZk	a	16	-424.46192632	-89.47953894	-333.72858462	-1.253802759999985	-90.73334169999998
cd-4aZa-a	amidines	Cd	4aZa	a	16	-126.48381771	-89.98237877	-36.05766447	-0.4437744699999939	-90.42615324
rh-4aZl-a	amidines	Rh	4aZl	a	16	-424.06862944	-89.3159104	-333.72858462	-1.0241344199999958	-90.34004482
rh-4aZm-a	amidines	Rh	4aZm	a	16	-424.16554507	-88.98917594	-333.72858462	-1.4477845100000195	-90.43696045000002
rh-4aZn-a	amidines	Rh	4aZn	a	16	-424.68528842	-89.52619563	-333.72858462	-1.4305081700000102	-90.9567038
rh-4aZo-a	amidines	Rh	4aZo	a	16	-424.77964545	-89.59802192	-333.72858462	-1.4530389099999894	-91.05106082999998
cd-4aZb-a	amidines	Cd	4aZb	a	16	-126.47150866	-89.83189482	-36.05766447	-0.5819493699999896	-90.41384419
cd-4aZc-a	amidines	Cd	4aZc	a	16	-126.44788966	-89.88367801	-36.05766447	-0.5065471799999983	-90.39022519
cd-4aZd-a	amidines	Cd	4aZd	a	16	-126.14641671	-89.53895482	-36.05766447	-0.5497974199999902	-90.08875224
cd-4aZe-a	amidines	Cd	4aZe	a	16	-126.50631056	-89.76368235	-36.05766447	-0.6849637400000148	-90.44864609
cd-4aZf-a	amidines	Cd	4aZf	a	16	-126.52685421	-89.86611798	-36.05766447	-0.6030717599999917	-90.46918974
cd-4aZg-a	amidines	Cd	4aZg	a	16	-126.19203318	-89.59163214	-36.05766447	-0.5427365699999882	-90.13436871
cd-4aZh-a	amidines	Cd	4aZh	a	16	-126.22999272	-89.44856733	-36.05766447	-0.7237609199999895	-90.17232825
cd-4aZi-a	amidines	Cd	4aZi	a	16	-126.05717382	-89.48306868	-36.05766447	-0.5164406700000086	-89.99950935000001
cd-4aZj-a	amidines	Cd	4aZj	a	16	-126.25647153	-89.53796066	-36.05766447	-0.6608464000000112	-90.19880706
cd-4aZk-a	amidines	Cd	4aZk	a	16	-126.12548653	-89.47953894	-36.05766447	-0.5882831199999998	-90.06782206
cd-4aZl-a	amidines	Cd	4aZl	a	16	-125.73646904	-89.3159104	-36.05766447	-0.3628941700000041	-89.67880457000001
cd-4aZm-a	amidines	Cd	4aZm	a	16	-125.62837479	-88.98917594	-36.05766447	-0.5815343799999937	-89.57071031999999
cd-4aZn-a	amidines	Cd	4aZn	a	16	-126.21477987	-89.52619563	-36.05766447	-0.6309197700000055	-90.1571154
cd-4aZo-a	amidines	Cd	4aZo	a	16	-126.20998594	-89.59802192	-36.05766447	-0.5542995500000103	-90.15232147
pt-4aZ1-a	amidines	Pt	4aZ1	a	16	-374.00092832	-89.83666085	-282.75561201	-1.4086554600000198	-91.24531631000002
pt-4aZ2-a	amidines	Pt	4aZ2	a	16	-374.30226787	-89.77371337	-282.75561201	-1.7729424899999913	-91.54665586
pt-4aZ3-a	amidines	Pt	4aZ3	a	16	-374.55384567	-90.18966138	-282.75561201	-1.60857227999999	-91.79823366
pt-4aZ4-a	amidines	Pt	4aZ4	a	16	-374.60772114	-90.14320214	-282.75561201	-1.708906990000031	-91.85210913000004
pt-4aZ5-a	amidines	Pt	4aZ5	a	16	-374.03915951	-89.92729302	-282.75561201	-1.356254480000004	-91.2835475
pt-4aZ6-a	amidines	Pt	4aZ6	a	16	-373.62385784	-89.82432836	-282.75561201	-1.043917470000039	-90.86824583000003
pt-4aZ7-a	amidines	Pt	4aZ7	a	16	-373.62785256	-89.74371693	-282.75561201	-1.12852362000001	-90.87224055
pt-4aZ8-a	amidines	Pt	4aZ8	a	16	-373.37065097	-89.76359319	-282.75561201	-0.851445769999998	-90.61503896
pt-4aZ9-a	amidines	Pt	4aZ9	a	16	-373.53660667	-89.936183	-282.75561201	-0.8448116600000333	-90.78099466000003
pt-4aZa-a	amidines	Pt	4aZa	a	16	-373.99092462	-89.98237877	-282.75561201	-1.2529338399999972	-91.23531261
pt-4aZb-a	amidines	Pt	4aZb	a	16	-374.02881608	-89.83189482	-282.75561201	-1.4413092500000175	-91.27320407000002
pt-4aZc-a	amidines	Pt	4aZc	a	16	-373.89558884	-89.88367801	-282.75561201	-1.2562988200000262	-91.13997683000002
pt-4aZd-a	amidines	Pt	4aZd	a	16	-373.82117792	-89.53895482	-282.75561201	-1.5266110900000314	-91.06556591000005
pt-4aZe-a	amidines	Pt	4aZe	a	16	-373.9891853	-89.76368235	-282.75561201	-1.4698909399999849	-91.23357328999998
pt-4aZf-a	amidines	Pt	4aZf	a	16	-374.04890309	-89.86611798	-282.75561201	-1.4271731000000187	-91.29329108000002
pt-4aZg-a	amidines	Pt	4aZg	a	16	-373.79007889	-89.59163214	-282.75561201	-1.4428347400000234	-91.03446688000002
pt-4aZh-a	amidines	Pt	4aZh	a	16	-373.22073616	-89.44856733	-282.75561201	-1.0165568200000052	-90.46512415
pt-4aZi-a	amidines	Pt	4aZi	a	16	-373.75355325	-89.48306868	-282.75561201	-1.5148725599999864	-90.99794124
pt-4aZj-a	amidines	Pt	4aZj	a	16	-374.02638946	-89.53796066	-282.75561201	-1.7328167900000295	-91.27077745000004
pt-4aZk-a	amidines	Pt	4aZk	a	16	-373.14790354	-89.47953894	-282.75561201	-0.9127525900000252	-90.39229153000002
pt-4aZl-a	amidines	Pt	4aZl	a	16	-373.26062099	-89.3159104	-282.75561201	-1.189098580000007	-90.50500898
pt-4aZm-a	amidines	Pt	4aZm	a	16	-373.29084103	-88.98917594	-282.75561201	-1.5460530800000356	-90.53522902000005
pt-4aZn-a	amidines	Pt	4aZn	a	16	-373.92290614	-89.52619563	-282.75561201	-1.6410985000000125	-91.16729413000002
pt-4aZo-a	amidines	Pt	4aZo	a	16	-373.78663051	-89.59802192	-282.75561201	-1.4329965800000224	-91.03101850000002
pd-4aZ1-a	amidines	Pd	4aZ1	a	16	-332.51985126	-89.83666085	-241.23300654	-1.4501838700000036	-91.28684472
pd-4aZ2-a	amidines	Pd	4aZ2	a	16	-332.63148027	-89.77371337	-241.23300654	-1.6247603600000105	-91.39847373
pd-4aZ3-a	amidines	Pd	4aZ3	a	16	-332.82840893	-90.18966138	-241.23300654	-1.4057410100000285	-91.59540239000005
pd-4aZ4-a	amidines	Pd	4aZ4	a	16	-332.9126694	-90.14320214	-241.23300654	-1.5364607200000364	-91.67966286000004
pd-4aZ5-a	amidines	Pd	4aZ5	a	16	-332.49040241	-89.92729302	-241.23300654	-1.3301028500000172	-91.25739587
pd-4aZ6-a	amidines	Pd	4aZ6	a	16	-332.07270138	-89.82432836	-241.23300654	-1.0153664800000255	-90.83969484000002
pd-4aZ7-a	amidines	Pd	4aZ7	a	16	-332.094073	-89.74371693	-241.23300654	-1.1173495299999845	-90.86106646
pd-4aZ8-a	amidines	Pd	4aZ8	a	16	-332.10993147	-89.76359319	-241.23300654	-1.113331740000007	-90.87692493
pd-4aZ9-a	amidines	Pd	4aZ9	a	16	-332.56094385	-89.936183	-241.23300654	-1.3917543100000105	-91.32793731
pd-4aZa-a	amidines	Pd	4aZa	a	16	-332.44908066	-89.98237877	-241.23300654	-1.233695350000005	-91.21607412
pd-4aZb-a	amidines	Pd	4aZb	a	16	-332.43146545	-89.83189482	-241.23300654	-1.3665640900000255	-91.19845891000004
pd-4aZc-a	amidines	Pd	4aZc	a	16	-332.35749391	-89.88367801	-241.23300654	-1.2408093600000285	-91.12448737000004
pd-4aZd-a	amidines	Pd	4aZd	a	16	-332.18538884	-89.53895482	-241.23300654	-1.4134274799999815	-90.95238229999998
pd-4aZe-a	amidines	Pd	4aZe	a	16	-332.35194716	-89.76368235	-241.23300654	-1.3552582700000215	-91.11894062000002
pd-4aZf-a	amidines	Pd	4aZf	a	16	-332.44893633	-89.86611798	-241.23300654	-1.3498118099999914	-91.21592979
pd-4aZg-a	amidines	Pd	4aZg	a	16	-332.16323683	-89.59163214	-241.23300654	-1.338598150000024	-90.93023029000004
pd-4aZh-a	amidines	Pd	4aZh	a	16	-332.34173697	-89.44856733	-241.23300654	-1.6601631000000054	-91.10873043
pd-4aZi-a	amidines	Pd	4aZi	a	16	-332.09022451	-89.48306868	-241.23300654	-1.3741492899999912	-90.85721797
pd-4aZj-a	amidines	Pd	4aZj	a	16	-332.38909689	-89.53796066	-241.23300654	-1.618129690000032	-91.15609035000004
pd-4aZk-a	amidines	Pd	4aZk	a	16	-332.12372827	-89.47953894	-241.23300654	-1.4111827900000264	-90.89072173000002
pd-4aZl-a	amidines	Pd	4aZl	a	16	-331.7540884	-89.3159104	-241.23300654	-1.2051714600000023	-90.52108186
pd-4aZm-a	amidines	Pd	4aZm	a	16	-331.68606277	-88.98917594	-241.23300654	-1.4638802899999916	-90.45305623
pd-4aZn-a	amidines	Pd	4aZn	a	16	-332.29047586	-89.52619563	-241.23300654	-1.5312736900000203	-91.05746932000002
pd-4aZo-a	amidines	Pd	4aZo	a	16	-332.17664129	-89.59802192	-241.23300654	-1.3456128300000358	-90.94363475000004
os-4aZ1-a	amidines	Os	4aZ1	a	16	-610.3696811	-89.83666085	-518.61939974	-1.9136205100000296	-91.75028136000005
os-4aZ2-a	amidines	Os	4aZ2	a	16	-610.29131547	-89.77371337	-518.61939974	-1.8982023600000275	-91.67191573000002
os-4aZ3-a	amidines	Os	4aZ3	a	16	-610.71224962	-90.18966138	-518.61939974	-1.903188500000013	-92.09284988000002
os-4aZ4-a	amidines	Os	4aZ4	a	16	-610.60407579	-90.14320214	-518.61939974	-1.841473910000076	-91.98467605000008
os-4aZ5-a	amidines	Os	4aZ5	a	16	-610.34975415	-89.92729302	-518.61939974	-1.8030613900000247	-91.73035441000002
os-4aZ6-a	amidines	Os	4aZ6	a	16	-609.62420759	-89.82432836	-518.61939974	-1.1804794900000246	-91.00480785000002
os-4aZ7-a	amidines	Os	4aZ7	a	16	-609.57896068	-89.74371693	-518.61939974	-1.215844010000069	-90.95956094000007
os-4aZ8-a	amidines	Os	4aZ8	a	16	-609.94987424	-89.76359319	-518.61939974	-1.566881310000042	-91.33047450000004
os-4aZ9-a	amidines	Os	4aZ9	a	16	-610.03125751	-89.936183	-518.61939974	-1.4756747700000972	-91.4118577700001
os-4aZa-a	amidines	Os	4aZa	a	16	-609.88627312	-89.98237877	-518.61939974	-1.2844946100001096	-91.2668733800001
os-4aZb-a	amidines	Os	4aZb	a	16	-610.44046381	-89.83189482	-518.61939974	-1.989169250000032	-91.82106407000003
os-4aZc-a	amidines	Os	4aZc	a	16	-609.7524147	-89.88367801	-518.61939974	-1.2493369500000853	-91.13301496000008
os-4aZd-a	amidines	Os	4aZd	a	16	-609.80562007	-89.53895482	-518.61939974	-1.647265510000082	-91.18622033000008
os-4aZe-a	amidines	Os	4aZe	a	16	-609.95714086	-89.76368235	-518.61939974	-1.574058770000036	-91.33774112000005
os-4aZf-a	amidines	Os	4aZf	a	16	-609.9922512	-89.86611798	-518.61939974	-1.5067334800001078	-91.3728514600001
os-4aZg-a	amidines	Os	4aZg	a	16	-609.74070111	-89.59163214	-518.61939974	-1.5296692300000814	-91.12130137000008
os-4aZh-a	amidines	Os	4aZh	a	16	-609.76951222	-89.44856733	-518.61939974	-1.7015451500000722	-91.15011248000008
os-4aZi-a	amidines	Os	4aZi	a	16	-609.71781853	-89.48306868	-518.61939974	-1.6153501100000938	-91.0984187900001
os-4aZj-a	amidines	Os	4aZj	a	16	-609.95273552	-89.53796066	-518.61939974	-1.795375120000088	-91.33333578000008
os-4aZk-a	amidines	Os	4aZk	a	16	-609.75701139	-89.47953894	-518.61939974	-1.6580727100000558	-91.13761165000004
os-4aZl-a	amidines	Os	4aZl	a	16	-610.00949024	-89.3159104	-518.61939974	-2.074180100000035	-91.39009050000004
os-4aZm-a	amidines	Os	4aZm	a	16	-609.33262514	-88.98917594	-518.61939974	-1.7240494600000602	-90.71322540000006
os-4aZn-a	amidines	Os	4aZn	a	16	-610.0217189	-89.52619563	-518.61939974	-1.876123530000044	-91.40231916000003
os-4aZo-a	amidines	Os	4aZo	a	16	-609.91013265	-89.59802192	-518.61939974	-1.6927109900000945	-91.29073291000007
ru-4aZ1-a	amidines	Ru	4aZ1	a	16	-514.7249925	-89.83666085	-423.06851142	-1.8198202299999904	-91.65648108
ru-4aZ2-a	amidines	Ru	4aZ2	a	16	-514.45029419	-89.77371337	-423.06851142	-1.6080694000000335	-91.38178277000004
ru-4aZ3-a	amidines	Ru	4aZ3	a	16	-514.84596245	-90.18966138	-423.06851142	-1.5877896500000048	-91.77745103
ru-4aZ4-a	amidines	Ru	4aZ4	a	16	-514.78912876	-90.14320214	-423.06851142	-1.577415200000047	-91.72061734000005
ru-4aZ5-a	amidines	Ru	4aZ5	a	16	-514.44048153	-89.92729302	-423.06851142	-1.44467709000007	-91.37197011000006
ru-4aZ6-a	amidines	Ru	4aZ6	a	16	-513.86692223	-89.82432836	-423.06851142	-0.9740824500000116	-90.79841081
ru-4aZ7-a	amidines	Ru	4aZ7	a	16	-514.41483636	-89.74371693	-423.06851142	-1.602608009999983	-91.34632494
ru-4aZ8-a	amidines	Ru	4aZ8	a	16	-514.21775677	-89.76359319	-423.06851142	-1.3856521600000633	-91.14924535000006
ru-4aZ9-a	amidines	Ru	4aZ9	a	16	-514.59291462	-89.936183	-423.06851142	-1.588220199999995	-91.5244032
ru-4aZa-a	amidines	Ru	4aZa	a	16	-514.19063162	-89.98237877	-423.06851142	-1.1397414299999866	-91.12212019999998
ru-4aZb-a	amidines	Ru	4aZb	a	16	-514.74054416	-89.83189482	-423.06851142	-1.8401379200000176	-91.67203274000002
ru-4aZc-a	amidines	Ru	4aZc	a	16	-514.04960827	-89.88367801	-423.06851142	-1.0974188400000315	-90.98109685000004
ru-4aZd-a	amidines	Ru	4aZd	a	16	-514.01929708	-89.53895482	-423.06851142	-1.4118308400000077	-90.95078566
ru-4aZe-a	amidines	Ru	4aZe	a	16	-514.18429563	-89.76368235	-423.06851142	-1.352101859999962	-91.11578420999996
ru-4aZf-a	amidines	Ru	4aZf	a	16	-514.23875879	-89.86611798	-423.06851142	-1.3041293900000284	-91.17024737000004
ru-4aZg-a	amidines	Ru	4aZg	a	16	-513.98125707	-89.59163214	-423.06851142	-1.3211135099999751	-90.91274564999998
ru-4aZh-a	amidines	Ru	4aZh	a	16	-514.04574014	-89.44856733	-423.06851142	-1.5286613900000248	-90.97722872000004
ru-4aZi-a	amidines	Ru	4aZi	a	16	-513.90660555	-89.48306868	-423.06851142	-1.3550254499999994	-90.83809413
ru-4aZj-a	amidines	Ru	4aZj	a	16	-514.14050055	-89.53796066	-423.06851142	-1.5340284699999671	-91.07198912999996
ru-4aZk-a	amidines	Ru	4aZk	a	16	-514.00802827	-89.47953894	-423.06851142	-1.4599779099999637	-90.93951684999996
ru-4aZl-a	amidines	Ru	4aZl	a	16	-514.09429872	-89.3159104	-423.06851142	-1.7098768999999834	-91.0257873
ru-4aZm-a	amidines	Ru	4aZm	a	16	-513.52712083	-88.98917594	-423.06851142	-1.4694334699999558	-90.45860940999997
ru-4aZn-a	amidines	Ru	4aZn	a	16	-513.96394482	-89.52619563	-423.06851142	-1.3692377700000549	-90.89543340000006
ru-4aZo-a	amidines	Ru	4aZo	a	16	-514.06157338	-89.59802192	-423.06851142	-1.3950400400000404	-90.99306196000003
cu-4aZ1-a	amidines	Cu	4aZ1	a	16	-262.44839648	-89.83666085	-171.38308451	-1.2286511199999808	-91.06531196999998
cu-4aZ2-a	amidines	Cu	4aZ2	a	16	-262.35347564	-89.77371337	-171.38308451	-1.19667776	-90.97039113
cu-4aZ3-a	amidines	Cu	4aZ3	a	16	-262.6502202	-90.18966138	-171.38308451	-1.077474309999971	-91.26713568999998
cu-4aZ4-a	amidines	Cu	4aZ4	a	16	-262.64847749	-90.14320214	-171.38308451	-1.1221908400000018	-91.26539298
cu-4aZ5-a	amidines	Cu	4aZ5	a	16	-262.26712726	-89.92729302	-171.38308451	-0.9567497299999984	-90.88404275
cu-4aZ6-a	amidines	Cu	4aZ6	a	16	-261.83963501	-89.82432836	-171.38308451	-0.6322221399999961	-90.4565505
cu-4aZ7-a	amidines	Cu	4aZ7	a	16	-261.85199933	-89.74371693	-171.38308451	-0.725197890000004	-90.46891482
cu-4aZ8-a	amidines	Cu	4aZ8	a	16	-262.15377082	-89.76359319	-171.38308451	-1.007093119999979	-90.77068630999996
cu-4aZ9-a	amidines	Cu	4aZ9	a	16	-262.053226	-89.936183	-171.38308451	-0.733958489999992	-90.67014149
cu-4aZa-a	amidines	Cu	4aZa	a	16	-262.16062851	-89.98237877	-171.38308451	-0.7951652299999807	-90.77754399999998
cu-4aZb-a	amidines	Cu	4aZb	a	16	-262.18499677	-89.83189482	-171.38308451	-0.9700174399999923	-90.80191226
cu-4aZc-a	amidines	Cu	4aZc	a	16	-262.07950854	-89.88367801	-171.38308451	-0.8127460200000058	-90.69642403
cu-4aZd-a	amidines	Cu	4aZd	a	16	-261.94792162	-89.53895482	-171.38308451	-1.0258822899999842	-90.56483710999998
cu-4aZe-a	amidines	Cu	4aZe	a	16	-262.11239155	-89.76368235	-171.38308451	-0.9656246899999844	-90.72930703999998
cu-4aZf-a	amidines	Cu	4aZf	a	16	-262.23975091	-89.86611798	-171.38308451	-0.990548419999996	-90.8566664
cu-4aZg-a	amidines	Cu	4aZg	a	16	-261.94387858	-89.59163214	-171.38308451	-0.9691619299999844	-90.56079407
cu-4aZh-a	amidines	Cu	4aZh	a	16	-262.02395307	-89.44856733	-171.38308451	-1.1923012299999982	-90.64086856
cu-4aZi-a	amidines	Cu	4aZi	a	16	-261.8502725	-89.48306868	-171.38308451	-0.9841193100000112	-90.46718799
cu-4aZj-a	amidines	Cu	4aZj	a	16	-262.05990004	-89.53796066	-171.38308451	-1.138854870000003	-90.67681553
cu-4aZk-a	amidines	Cu	4aZk	a	16	-261.8858402	-89.47953894	-171.38308451	-1.023216750000017	-90.50275569
cu-4aZl-a	amidines	Cu	4aZl	a	16	-261.32176068	-89.3159104	-171.38308451	-0.6227657700000009	-89.93867617000001
cu-4aZm-a	amidines	Cu	4aZm	a	16	-261.39467962	-88.98917594	-171.38308451	-1.0224191699999778	-90.01159510999997
cu-4aZn-a	amidines	Cu	4aZn	a	16	-261.97775451	-89.52619563	-171.38308451	-1.068474370000004	-90.59467
cu-4aZo-a	amidines	Cu	4aZo	a	16	-261.97523768	-89.59802192	-171.38308451	-0.9941312500000236	-90.59215317000002
ni-4aZ1-a	amidines	Ni	4aZ1	a	16	-342.18264516	-89.83666085	-250.91869356	-1.4272907499999832	-91.26395159999998
ni-4aZ2-a	amidines	Ni	4aZ2	a	16	-342.27085984	-89.77371337	-250.91869356	-1.57845291000001	-91.35216628
ni-4aZ3-a	amidines	Ni	4aZ3	a	16	-342.45124969	-90.18966138	-250.91869356	-1.342894749999985	-91.53255613
ni-4aZ4-a	amidines	Ni	4aZ4	a	16	-342.52582894	-90.14320214	-250.91869356	-1.4639332399999887	-91.60713538
ni-4aZ5-a	amidines	Ni	4aZ5	a	16	-342.07890424	-89.92729302	-250.91869356	-1.232917659999984	-91.16021067999998
ag-14Z1-a	amidines	Ag	14Z1	a	7	-166.20000614	-40.17277264	-125.30436866	-0.7228648400000068	-40.895637480000005
ni-4aZ6-a	amidines	Ni	4aZ6	a	16	-341.63437494	-89.82432836	-250.91869356	-0.8913530199999826	-90.71568137999998
ni-4aZ7-a	amidines	Ni	4aZ7	a	16	-341.66359425	-89.74371693	-250.91869356	-1.0011837600000035	-90.74490069
ni-4aZ8-a	amidines	Ni	4aZ8	a	16	-341.78171581	-89.76359319	-250.91869356	-1.0994290599999772	-90.86302224999996
ni-4aZ9-a	amidines	Ni	4aZ9	a	16	-341.88266708	-89.936183	-250.91869356	-1.027790519999968	-90.96397351999995
ni-4aZa-a	amidines	Ni	4aZa	a	16	-341.99204093	-89.98237877	-250.91869356	-1.090968599999968	-91.07334736999996
ni-4aZb-a	amidines	Ni	4aZb	a	16	-342.12693643	-89.83189482	-250.91869356	-1.37634804999999	-91.20824287
ni-4aZc-a	amidines	Ni	4aZc	a	16	-341.90208139	-89.88367801	-250.91869356	-1.0997098199999726	-90.98338782999996
ni-4aZd-a	amidines	Ni	4aZd	a	16	-341.77617705	-89.53895482	-250.91869356	-1.318528669999992	-90.85748349
ni-4aZe-a	amidines	Ni	4aZe	a	16	-341.95764787	-89.76368235	-250.91869356	-1.275271960000012	-91.03895431
ni-4aZf-a	amidines	Ni	4aZf	a	16	-342.03287441	-89.86611798	-250.91869356	-1.2480628699999698	-91.11418084999995
ni-4aZg-a	amidines	Ni	4aZg	a	16	-341.74308857	-89.59163214	-250.91869356	-1.2327628699999875	-90.82439501
ni-4aZh-a	amidines	Ni	4aZh	a	16	-341.70059295	-89.44856733	-250.91869356	-1.3333320599999752	-90.78189938999998
ni-4aZi-a	amidines	Ni	4aZi	a	16	-341.68136766	-89.48306868	-250.91869356	-1.2796054199999674	-90.76267409999996
ni-4aZj-a	amidines	Ni	4aZj	a	16	-341.93551747	-89.53796066	-250.91869356	-1.478863249999975	-91.01682390999996
ni-4aZk-a	amidines	Ni	4aZk	a	16	-341.55316996	-89.47953894	-250.91869356	-1.154937459999985	-90.63447639999998
ni-4aZl-a	amidines	Ni	4aZl	a	16	-341.60767651	-89.3159104	-250.91869356	-1.3730725499999608	-90.68898294999995
ni-4aZm-a	amidines	Ni	4aZm	a	16	-341.27532777	-88.98917594	-250.91869356	-1.367458269999986	-90.35663420999998
ni-4aZn-a	amidines	Ni	4aZn	a	16	-341.8397915	-89.52619563	-250.91869356	-1.3949023099999778	-90.92109793999998
ni-4aZo-a	amidines	Ni	4aZo	a	16	-341.76827234	-89.59802192	-250.91869356	-1.251556860000008	-90.84957878
ir-4aZ1-a	amidines	Ir	4aZ1	a	16	-499.20162717	-89.83666085	-408.05800262	-1.3069636999999688	-91.14362454999996
ir-4aZ2-a	amidines	Ir	4aZ2	a	16	-499.62371128	-89.77371337	-408.05800262	-1.7919952899999885	-91.56570865999998
ir-4aZ3-a	amidines	Ir	4aZ3	a	16	-499.86407076	-90.18966138	-408.05800262	-1.6164067599999754	-91.80606813999998
ir-4aZ4-a	amidines	Ir	4aZ4	a	16	-499.92698803	-90.14320214	-408.05800262	-1.7257832699999938	-91.86898541
ir-4aZ5-a	amidines	Ir	4aZ5	a	16	-499.49410786	-89.92729302	-408.05800262	-1.5088122199999674	-91.43610523999996
ir-4aZ9-a	amidines	Ir	4aZ9	a	16	-499.10342319	-89.936183	-408.05800262	-1.1092375699999764	-91.04542056999998
ir-4aZa-a	amidines	Ir	4aZa	a	16	-499.2178529	-89.98237877	-408.05800262	-1.1774715100000035	-91.15985028
ir-4aZb-a	amidines	Ir	4aZb	a	16	-499.24608753	-89.83189482	-408.05800262	-1.356190089999984	-91.18808491
ir-4aZc-a	amidines	Ir	4aZc	a	16	-499.12033751	-89.88367801	-408.05800262	-1.1786568799999912	-91.06233489
ir-4aZd-a	amidines	Ir	4aZd	a	16	-499.13561107	-89.53895482	-408.05800262	-1.5386536299999565	-91.07760844999996
ir-4aZe-a	amidines	Ir	4aZe	a	16	-499.29995187	-89.76368235	-408.05800262	-1.4782668999999515	-91.24194924999996
ir-4aZf-a	amidines	Ir	4aZf	a	16	-499.3192155	-89.86611798	-408.05800262	-1.395094899999961	-91.26121287999996
ir-4aZg-a	amidines	Ir	4aZg	a	16	-499.0846388	-89.59163214	-408.05800262	-1.435004039999967	-91.02663617999995
ir-4aZh-a	amidines	Ir	4aZh	a	16	-498.79322204	-89.44856733	-408.05800262	-1.2866520899999614	-90.73521941999996
ir-4aZi-a	amidines	Ir	4aZi	a	16	-499.07157411	-89.48306868	-408.05800262	-1.5305028099999447	-91.01357148999996
ir-4aZj-a	amidines	Ir	4aZj	a	16	-499.29901827	-89.53796066	-408.05800262	-1.7030549899999556	-91.24101564999997
ir-4aZk-a	amidines	Ir	4aZk	a	16	-498.71943681	-89.47953894	-408.05800262	-1.1818952499999682	-90.66143418999997
ir-4aZl-a	amidines	Ir	4aZl	a	16	-498.3236369	-89.3159104	-408.05800262	-0.949723879999965	-90.26563427999996
zn-4aZ7-a	amidines	Zn	4aZ7	a	16	-144.08255383	-89.74371693	-53.85841374	-0.4804231599999866	-90.22414009
ir-4aZm-a	amidines	Ir	4aZm	a	16	-498.64241195	-88.98917594	-408.05800262	-1.5952333899999758	-90.58440932999996
ir-4aZn-a	amidines	Ir	4aZn	a	16	-499.19081292	-89.52619563	-408.05800262	-1.6066146699999564	-91.13281029999996
ir-4aZo-a	amidines	Ir	4aZo	a	16	-499.18815779	-89.59802192	-408.05800262	-1.5321332499999727	-91.13015516999997
zn-4aZ1-a	amidines	Zn	4aZ1	a	16	-144.5680498	-89.83666085	-53.85841374	-0.872975210000007	-90.70963606
zn-4aZ2-a	amidines	Zn	4aZ2	a	16	-144.49644483	-89.77371337	-53.85841374	-0.8643177200000025	-90.63803109
zn-4aZ3-a	amidines	Zn	4aZ3	a	16	-144.78973656	-90.18966138	-53.85841374	-0.7416614399999872	-90.93132282
zn-4aZ4-a	amidines	Zn	4aZ4	a	16	-144.80067767	-90.14320214	-53.85841374	-0.7990617899999961	-90.94226393
zn-4aZ5-a	amidines	Zn	4aZ5	a	16	-144.4747047	-89.92729302	-53.85841374	-0.688997939999993	-90.61629096
zn-4aZ6-a	amidines	Zn	4aZ6	a	16	-144.07317053	-89.82432836	-53.85841374	-0.39042843	-90.21475679
zn-4aZ8-a	amidines	Zn	4aZ8	a	16	-144.32857137	-89.76359319	-53.85841374	-0.706564439999994	-90.47015763
zn-4aZ9-a	amidines	Zn	4aZ9	a	16	-144.2651379	-89.936183	-53.85841374	-0.4705411600000104	-90.40672416
zn-4aZa-a	amidines	Zn	4aZa	a	16	-144.43024615	-89.98237877	-53.85841374	-0.5894536399999879	-90.57183240999998
zn-4aZb-a	amidines	Zn	4aZb	a	16	-144.42717261	-89.83189482	-53.85841374	-0.7368640500000083	-90.56875887
zn-4aZc-a	amidines	Zn	4aZc	a	16	-144.3644837	-89.88367801	-53.85841374	-0.6223919499999937	-90.50606996
zn-4aZd-a	amidines	Zn	4aZd	a	16	-144.09481378	-89.53895482	-53.85841374	-0.6974452200000059	-90.23640004
zn-4aZe-a	amidines	Zn	4aZe	a	16	-144.22470831	-89.76368235	-53.85841374	-0.6026122200000117	-90.36629457
zn-4aZf-a	amidines	Zn	4aZf	a	16	-144.44114282	-89.86611798	-53.85841374	-0.7166111000000086	-90.58272908
zn-4aZg-a	amidines	Zn	4aZg	a	16	-144.09726934	-89.59163214	-53.85841374	-0.6472234599999922	-90.2388556
zn-4aZh-a	amidines	Zn	4aZh	a	16	-144.21901848	-89.44856733	-53.85841374	-0.9120374099999822	-90.36060474
zn-4aZi-a	amidines	Zn	4aZi	a	16	-144.04554151	-89.48306868	-53.85841374	-0.704059089999987	-90.18712777
zn-4aZj-a	amidines	Zn	4aZj	a	16	-144.26522776	-89.53796066	-53.85841374	-0.8688533599999886	-90.40681401999998
zn-4aZk-a	amidines	Zn	4aZk	a	16	-144.08674827	-89.47953894	-53.85841374	-0.7487955899999861	-90.22833452999998
zn-4aZl-a	amidines	Zn	4aZl	a	16	-143.6324344	-89.3159104	-53.85841374	-0.4581102599999838	-89.77402065999999
zn-4aZm-a	amidines	Zn	4aZm	a	16	-143.57596392	-88.98917594	-53.85841374	-0.7283742399999937	-89.71755017999999
zn-4aZn-a	amidines	Zn	4aZn	a	16	-144.20571486	-89.52619563	-53.85841374	-0.8211054899999937	-90.34730112
zn-4aZo-a	amidines	Zn	4aZo	a	16	-143.19316934	-89.59802192	-53.85841374	0.2632663199999996	-89.3347556
ag-26Z1-a	amidines	Ag	26Z1	a	10	-182.5940164	-56.49648025	-125.30436866	-0.7931674899999948	-57.28964773999999
ag-26Z2-a	amidines	Ag	26Z2	a	10	-183.03287796	-56.9633665	-125.30436866	-0.7651428000000138	-57.72850930000001
ag-26Z3-a	amidines	Ag	26Z3	a	10	-182.29036962	-56.47362309	-125.30436866	-0.5123778700000159	-56.98600096000001
ag-26Z4-a	amidines	Ag	26Z4	a	10	-182.443405	-56.48695894	-125.30436866	-0.6520774000000173	-57.13903634000002
ag-38Z1-a	amidines	Ag	38Z1	a	13	-199.29340753	-73.16804246	-125.30436866	-0.8209964100000064	-73.98903887
ag-38Z2-a	amidines	Ag	38Z2	a	13	-199.64190104	-73.51030823	-125.30436866	-0.8272241499999922	-74.33753238
ag-38Z3-a	amidines	Ag	38Z3	a	13	-199.26253013	-73.14079468	-125.30436866	-0.8173667899999941	-73.95816147
ag-38Z4-a	amidines	Ag	38Z4	a	13	-199.26295863	-73.15683345	-125.30436866	-0.8017565200000263	-73.95858997000002
ag-38Z5-a	amidines	Ag	38Z5	a	13	-199.29313324	-73.26704009	-125.30436866	-0.7217244900000139	-73.98876458000001
ag-38Z6-a	amidines	Ag	38Z6	a	13	-199.19728753	-73.31321823	-125.30436866	-0.5797006400000129	-73.89291887000002
ag-38Z7-a	amidines	Ag	38Z7	a	13	-198.90013572	-72.8732225	-125.30436866	-0.7225445600000171	-73.59576706000001
ag-38Z8-a	amidines	Ag	38Z8	a	13	-199.22614147	-73.20189653	-125.30436866	-0.719876279999994	-73.92177281
ag-38Z9-a	amidines	Ag	38Z9	a	13	-198.97079716	-72.78093875	-125.30436866	-0.8854897499999907	-73.6664285
ag-38Za-a	amidines	Ag	38Za	a	13	-198.81640543	-72.81191912	-125.30436866	-0.7001176500000099	-73.51203677000001
au-14Z1-a	amidines	Au	14Z1	a	7	-191.71475732	-40.17277264	-150.76413218	-0.7778525000000016	-40.95062514
au-26Z1-a	amidines	Au	26Z1	a	10	-208.12444029	-56.49648025	-150.76413218	-0.8638278600000078	-57.360308110000005
au-26Z2-a	amidines	Au	26Z2	a	10	-208.55844667	-56.9633665	-150.76413218	-0.8309479900000056	-57.794314490000005
au-26Z3-a	amidines	Au	26Z3	a	10	-207.7643298	-56.47362309	-150.76413218	-0.5265745300000262	-57.00019762000002
au-26Z4-a	amidines	Au	26Z4	a	10	-207.94332755	-56.48695894	-150.76413218	-0.6922364300000012	-57.17919537
au-38Z1-a	amidines	Au	38Z1	a	13	-224.8383748	-73.16804246	-150.76413218	-0.9062001600000116	-74.07424262
au-38Z2-a	amidines	Au	38Z2	a	13	-225.17543947	-73.51030823	-150.76413218	-0.9009990599999896	-74.41130729
au-38Z3-a	amidines	Au	38Z3	a	13	-224.7951406	-73.14079468	-150.76413218	-0.8902137400000072	-74.03100842
au-38Z4-a	amidines	Au	38Z4	a	13	-223.30488622	-73.15683345	-150.76413218	0.6160794099999976	-72.54075404
au-38Z5-a	amidines	Au	38Z5	a	13	-224.81981805	-73.26704009	-150.76413218	-0.7886457800000244	-74.05568587000002
au-38Z6-a	amidines	Au	38Z6	a	13	-224.68883943	-73.31321823	-150.76413218	-0.6114890200000076	-73.92470725000001
au-38Z7-a	amidines	Au	38Z7	a	13	-224.40333449	-72.8732225	-150.76413218	-0.7659798100000046	-73.63920231
au-38Z8-a	amidines	Au	38Z8	a	13	-224.71701892	-73.20189653	-150.76413218	-0.7509902099999977	-73.95288674
au-38Z9-a	amidines	Au	38Z9	a	13	-224.3254896	-72.78093875	-150.76413218	-0.7804186700000031	-73.56135742000001
au-38Za-a	amidines	Au	38Za	a	13	-224.32491108	-72.81191912	-150.76413218	-0.7488597800000036	-73.5607789
cd-14Z1-a	amidines	Cd	14Z1	a	7	-76.73645853	-40.17277264	-36.05766447	-0.5060214199999962	-40.67879406
cd-26Z1-a	amidines	Cd	26Z1	a	10	-93.12879276	-56.49648025	-36.05766447	-0.5746480399999996	-57.07112829
cd-26Z2-a	amidines	Cd	26Z2	a	10	-93.53562501	-56.9633665	-36.05766447	-0.5145940400000057	-57.477960540000005
cd-26Z3-a	amidines	Cd	26Z3	a	10	-93.12427748	-56.47362309	-36.05766447	-0.5929899200000079	-57.066613010000005
cd-26Z4-a	amidines	Cd	26Z4	a	10	-93.00746745	-56.48695894	-36.05766447	-0.4628440399999931	-56.94980298
cd-38Z1-a	amidines	Cd	38Z1	a	13	-109.83174858	-73.16804246	-36.05766447	-0.6060416499999945	-73.77408410999999
cd-38Z2-a	amidines	Cd	38Z2	a	13	-110.16593598	-73.51030823	-36.05766447	-0.5979632800000019	-74.10827151000001
cd-38Z3-a	amidines	Cd	38Z3	a	13	-109.84853998	-73.14079468	-36.05766447	-0.6500808300000074	-73.79087551
cd-38Z4-a	amidines	Cd	38Z4	a	13	-108.3939869	-73.15683345	-36.05766447	0.8205110199999979	-72.33632243
cd-38Z5-a	amidines	Cd	38Z5	a	13	-109.88581386	-73.26704009	-36.05766447	-0.5611092999999983	-73.82814939
cd-38Z6-a	amidines	Cd	38Z6	a	13	-109.81500353	-73.31321823	-36.05766447	-0.4441208299999886	-73.75733905999999
cd-38Z7-a	amidines	Cd	38Z7	a	13	-109.44607617	-72.8732225	-36.05766447	-0.5151892000000089	-73.3884117
cd-38Z8-a	amidines	Cd	38Z8	a	13	-109.78714305	-73.20189653	-36.05766447	-0.5275820500000066	-73.72947858
cd-38Z9-a	amidines	Cd	38Z9	a	13	-109.39209937	-72.78093875	-36.05766447	-0.5534961499999866	-73.33443489999999
cd-38Za-a	amidines	Cd	38Za	a	13	-109.38776176	-72.81191912	-36.05766447	-0.5181781699999988	-73.33009729
pt-14Z1-a	amidines	Pt	14Z1	a	7	-324.00729979	-40.17277264	-282.75561201	-1.0789151399999994	-41.25168778
pt-26Z1-a	amidines	Pt	26Z1	a	10	-340.92956083	-56.49648025	-282.75561201	-1.6774685700000234	-58.17394882000002
pt-26Z2-a	amidines	Pt	26Z2	a	10	-341.35862902	-56.9633665	-282.75561201	-1.6396505100000311	-58.60301701000003
pt-26Z3-a	amidines	Pt	26Z3	a	10	-340.05423846	-56.47362309	-282.75561201	-0.8250033600000322	-57.29862645000003
pt-26Z4-a	amidines	Pt	26Z4	a	10	-340.60924927	-56.48695894	-282.75561201	-1.3666783200000268	-57.85363726000003
pt-38Z1-a	amidines	Pt	38Z1	a	13	-357.37043919	-73.16804246	-282.75561201	-1.446784720000025	-74.61482718000002
pt-38Z2-a	amidines	Pt	38Z2	a	13	-357.97484324	-73.51030823	-282.75561201	-1.7089229999999844	-75.21923122999999
pt-38Z3-a	amidines	Pt	38Z3	a	13	-357.51487397	-73.14079468	-282.75561201	-1.6184672800000044	-74.75926196
pt-38Z4-a	amidines	Pt	38Z4	a	13	-357.21491258	-73.15683345	-282.75561201	-1.3024671199999889	-74.45930056999998
pt-38Z5-a	amidines	Pt	38Z5	a	13	-357.43206634	-73.26704009	-282.75561201	-1.409414240000018	-74.67645433000001
pt-38Z6-a	amidines	Pt	38Z6	a	13	-357.26060884	-73.31321823	-282.75561201	-1.191778599999978	-74.50499682999998
pt-38Z7-a	amidines	Pt	38Z7	a	13	-357.0563948	-72.8732225	-282.75561201	-1.4275602900000308	-74.30078279000003
pt-38Z8-a	amidines	Pt	38Z8	a	13	-357.32008719	-73.20189653	-282.75561201	-1.362578649999989	-74.56447517999999
pt-38Z9-a	amidines	Pt	38Z9	a	13	-356.94053401	-72.78093875	-282.75561201	-1.4039832500000244	-74.18492200000003
pt-38Za-a	amidines	Pt	38Za	a	13	-357.00144277	-72.81191912	-282.75561201	-1.433911639999991	-74.24583075999999
pd-14Z1-a	amidines	Pd	14Z1	a	7	-282.49080338	-40.17277264	-241.23300654	-1.0850241999999994	-41.25779684
pd-26Z1-a	amidines	Pd	26Z1	a	10	-299.24386001	-56.49648025	-241.23300654	-1.514373220000003	-58.01085347
pd-26Z2-a	amidines	Pd	26Z2	a	10	-299.66332946	-56.9633665	-241.23300654	-1.4669564200000096	-58.43032292000001
pd-26Z3-a	amidines	Pd	26Z3	a	10	-298.70447412	-56.47362309	-241.23300654	-0.9978444899999984	-57.47146758
pd-26Z4-a	amidines	Pd	26Z4	a	10	-298.93774899	-56.48695894	-241.23300654	-1.2177835099999967	-57.70474245
pd-38Z1-a	amidines	Pd	38Z1	a	13	-315.81738815	-73.16804246	-241.23300654	-1.416339150000013	-74.58438161000001
pd-38Z2-a	amidines	Pd	38Z2	a	13	-316.27444351	-73.51030823	-241.23300654	-1.5311287400000282	-75.04143697000003
pd-38Z3-a	amidines	Pd	38Z3	a	13	-315.90626849	-73.14079468	-241.23300654	-1.532467270000012	-74.67326195000001
pd-38Z4-a	amidines	Pd	38Z4	a	13	-315.65858485	-73.15683345	-241.23300654	-1.2687448600000266	-74.42557831000002
pd-38Z5-a	amidines	Pd	38Z5	a	13	-315.860399	-73.26704009	-241.23300654	-1.3603523699999869	-74.62739245999998
pd-38Z6-a	amidines	Pd	38Z6	a	13	-315.70952112	-73.31321823	-241.23300654	-1.1632963499999818	-74.47651457999999
pd-38Z7-a	amidines	Pd	38Z7	a	13	-315.44528146	-72.8732225	-241.23300654	-1.3390524200000016	-74.21227492
pd-38Z8-a	amidines	Pd	38Z8	a	13	-315.7106904	-73.20189653	-241.23300654	-1.2757873299999858	-74.47768385999998
pd-38Z9-a	amidines	Pd	38Z9	a	13	-315.36984199	-72.78093875	-241.23300654	-1.3558967000000024	-74.13683545
pd-38Za-a	amidines	Pd	38Za	a	13	-315.33239206	-72.81191912	-241.23300654	-1.287466400000028	-74.09938552000003
os-14Z1-a	amidines	Os	14Z1	a	7	-560.28117378	-40.17277264	-518.61939974	-1.4890014000000704	-41.66177404000007
os-26Z1-a	amidines	Os	26Z1	a	10	-576.94281748	-56.49648025	-518.61939974	-1.826937490000084	-58.32341774000008
os-26Z2-a	amidines	Os	26Z2	a	10	-577.36978979	-56.9633665	-518.61939974	-1.7870235500000788	-58.75039005000008
os-26Z3-a	amidines	Os	26Z3	a	10	-576.64292422	-56.47362309	-518.61939974	-1.5499013900001088	-58.023524480000106
os-26Z4-a	amidines	Os	26Z4	a	10	-576.57551975	-56.48695894	-518.61939974	-1.4691610700000624	-57.95612001000006
os-38Z1-a	amidines	Os	38Z1	a	13	-593.79304446	-73.16804246	-518.61939974	-2.0056022600000887	-75.17364472000008
os-38Z2-a	amidines	Os	38Z2	a	13	-593.97742636	-73.51030823	-518.61939974	-1.8477183900000256	-75.35802662000003
os-38Z3-a	amidines	Os	38Z3	a	13	-593.41974618	-73.14079468	-518.61939974	-1.6595517599999994	-74.80034644
os-38Z4-a	amidines	Os	38Z4	a	13	-593.92350906	-73.15683345	-518.61939974	-2.1472758700000725	-75.30410932000007
os-38Z5-a	amidines	Os	38Z5	a	13	-593.71846426	-73.26704009	-518.61939974	-1.8320244300000752	-75.09906452000007
os-38Z6-a	amidines	Os	38Z6	a	13	-593.18421907	-73.31321823	-518.61939974	-1.2516011000000873	-74.56481933000009
os-38Z7-a	amidines	Os	38Z7	a	13	-593.061098	-72.8732225	-518.61939974	-1.5684757600000694	-74.44169826000007
os-38Z8-a	amidines	Os	38Z8	a	13	-593.33649218	-73.20189653	-518.61939974	-1.5151959100001022	-74.7170924400001
os-38Z9-a	amidines	Os	38Z9	a	13	-593.30773001	-72.78093875	-518.61939974	-1.907391520000047	-74.68833027000005
os-38Za-a	amidines	Os	38Za	a	13	-592.98754995	-72.81191912	-518.61939974	-1.5562310900000682	-74.36815021000007
ru-14Z1-a	amidines	Ru	14Z1	a	7	-464.76264491	-40.17277264	-423.06851142	-1.5213608500000149	-41.69413349000001
ru-26Z1-a	amidines	Ru	26Z1	a	10	-481.11979352	-56.49648025	-423.06851142	-1.5548018499999827	-58.05128209999998
ru-26Z2-a	amidines	Ru	26Z2	a	10	-481.55005313	-56.9633665	-423.06851142	-1.5181752099999883	-58.48154170999999
ru-26Z3-a	amidines	Ru	26Z3	a	10	-480.95175479	-56.47362309	-423.06851142	-1.4096202800000055	-57.88324337
ru-26Z4-a	amidines	Ru	26Z4	a	10	-480.80566153	-56.48695894	-423.06851142	-1.250191170000015	-57.737150110000016
ru-38Z1-a	amidines	Ru	38Z1	a	13	-498.10334213	-73.16804246	-423.06851142	-1.866788249999999	-75.03483071
ru-38Z2-a	amidines	Ru	38Z2	a	13	-498.16640849	-73.51030823	-423.06851142	-1.587588839999981	-75.09789706999999
ru-38Z3-a	amidines	Ru	38Z3	a	13	-497.63609736	-73.14079468	-423.06851142	-1.426791260000016	-74.56758594000001
ru-38Z4-a	amidines	Ru	38Z4	a	13	-498.06846253	-73.15683345	-423.06851142	-1.84311765999999	-74.99995110999998
ru-38Z5-a	amidines	Ru	38Z5	a	13	-497.8495575	-73.26704009	-423.06851142	-1.5140059900000151	-74.78104608000001
ru-38Z6-a	amidines	Ru	38Z6	a	13	-497.48263151	-73.31321823	-423.06851142	-1.1009018599999791	-74.41412008999998
ru-38Z7-a	amidines	Ru	38Z7	a	13	-497.27766776	-72.8732225	-423.06851142	-1.3359338399999956	-74.20915633999999
ru-38Z8-a	amidines	Ru	38Z8	a	13	-497.55961006	-73.20189653	-423.06851142	-1.2892021100000193	-74.49109864000002
ru-38Z9-a	amidines	Ru	38Z9	a	13	-497.44514161	-72.78093875	-423.06851142	-1.5956914400000102	-74.37663019000001
ru-38Za-a	amidines	Ru	38Za	a	13	-497.18744564	-72.81191912	-423.06851142	-1.3070151000000294	-74.11893422000003
cu-14Z1-a	amidines	Cu	14Z1	a	7	-212.5660915	-40.17277264	-171.38308451	-1.0102343499999975	-41.18300699
cu-26Z1-a	amidines	Cu	26Z1	a	10	-228.9757878	-56.49648025	-171.38308451	-1.0962230400000053	-57.59270329
cu-26Z2-a	amidines	Cu	26Z2	a	10	-229.40069058	-56.9633665	-171.38308451	-1.05423957	-58.01760607
cu-26Z3-a	amidines	Cu	26Z3	a	10	-228.49935991	-56.47362309	-171.38308451	-0.6426523100000097	-57.116275400000006
cu-26Z4-a	amidines	Cu	26Z4	a	10	-228.7465799	-56.48695894	-171.38308451	-0.8765364499999961	-57.36349539
cu-38Z1-a	amidines	Cu	38Z1	a	13	-245.67874929	-73.16804246	-171.38308451	-1.1276223200000146	-74.29566478000001
cu-38Z2-a	amidines	Cu	38Z2	a	13	-246.01414309	-73.51030823	-171.38308451	-1.1207503499999945	-74.63105858
cu-38Z3-a	amidines	Cu	38Z3	a	13	-245.58060809	-73.14079468	-171.38308451	-1.056728899999996	-74.19752358
cu-38Z4-a	amidines	Cu	38Z4	a	13	-244.83217606	-73.15683345	-171.38308451	-0.2922580999999979	-73.44909154999999
cu-38Z5-a	amidines	Cu	38Z5	a	13	-245.59147066	-73.26704009	-171.38308451	-0.9413460600000008	-74.20838615
cu-38Z6-a	amidines	Cu	38Z6	a	13	-245.44415083	-73.31321823	-171.38308451	-0.7478480900000051	-74.06106632000001
cu-38Z7-a	amidines	Cu	38Z7	a	13	-245.20945983	-72.8732225	-171.38308451	-0.9531528199999856	-73.82637531999998
cu-38Z8-a	amidines	Cu	38Z8	a	13	-245.51178857	-73.20189653	-171.38308451	-0.9268075299999908	-74.12870405999999
cu-38Z9-a	amidines	Cu	38Z9	a	13	-244.52070887	-72.78093875	-171.38308451	-0.3566856099999853	-73.13762435999999
cu-38Za-a	amidines	Cu	38Za	a	13	-245.11649367	-72.81191912	-171.38308451	-0.921490040000009	-73.73340916000001
ni-14Z1-a	amidines	Ni	14Z1	a	7	-292.3866089	-40.17277264	-250.91869356	-1.2951426999999924	-41.46791533999999
ni-26Z1-a	amidines	Ni	26Z1	a	10	-308.85819704	-56.49648025	-250.91869356	-1.4430232299999872	-57.93950347999999
ni-26Z2-a	amidines	Ni	26Z2	a	10	-309.28046033	-56.9633665	-250.91869356	-1.398400269999975	-58.36176676999997
ni-26Z3-a	amidines	Ni	26Z3	a	10	-308.42465002	-56.47362309	-250.91869356	-1.0323333699999964	-57.50595645999999
ni-26Z4-a	amidines	Ni	26Z4	a	10	-308.38701396	-56.48695894	-250.91869356	-0.9813614599999808	-57.46832039999998
ni-38Z1-a	amidines	Ni	38Z1	a	13	-325.53367815	-73.16804246	-250.91869356	-1.4469421300000107	-74.61498459
ni-38Z2-a	amidines	Ni	38Z2	a	13	-325.89468273	-73.51030823	-250.91869356	-1.4656809399999844	-74.97598916999999
ni-38Z3-a	amidines	Ni	38Z3	a	13	-325.45167361	-73.14079468	-250.91869356	-1.3921853699999929	-74.53298004999999
ni-38Z4-a	amidines	Ni	38Z4	a	13	-325.47657594	-73.15683345	-250.91869356	-1.401048929999973	-74.55788237999997
ni-38Z5-a	amidines	Ni	38Z5	a	13	-325.46513805	-73.26704009	-250.91869356	-1.2794044000000042	-74.54644449
ni-38Z6-a	amidines	Ni	38Z6	a	13	-325.2643793	-73.31321823	-250.91869356	-1.032467509999961	-74.34568573999996
ni-38Z7-a	amidines	Ni	38Z7	a	13	-325.02533369	-72.8732225	-250.91869356	-1.2334176300000197	-74.10664013000002
ni-38Z8-a	amidines	Ni	38Z8	a	13	-325.30398726	-73.20189653	-250.91869356	-1.183397169999978	-74.38529369999998
ni-38Z9-a	amidines	Ni	38Z9	a	13	-325.03449406	-72.78093875	-250.91869356	-1.334861749999973	-74.11580049999998
ni-38Za-a	amidines	Ni	38Za	a	13	-324.93193842	-72.81191912	-250.91869356	-1.2013257399999873	-74.01324485999999
ir-14Z1-a	amidines	Ir	14Z1	a	7	-449.02281618	-40.17277264	-408.05800262	-0.7920409199999838	-40.96481355999998
ir-26Z1-a	amidines	Ir	26Z1	a	10	-466.2647723	-56.49648025	-408.05800262	-1.7102894299999818	-58.20676967999998
ir-26Z2-a	amidines	Ir	26Z2	a	10	-466.68736985	-56.9633665	-408.05800262	-1.6660007299999575	-58.62936722999996
ir-26Z3-a	amidines	Ir	26Z3	a	10	-465.67605716	-56.47362309	-408.05800262	-1.144431450000006	-57.61805454
ir-26Z4-a	amidines	Ir	26Z4	a	10	-465.19433102	-56.48695894	-408.05800262	-0.6493694599999671	-57.13632839999997
ir-38Z1-a	amidines	Ir	38Z1	a	13	-482.60649972	-73.16804246	-408.05800262	-1.380454639999968	-74.54849709999996
ir-38Z2-a	amidines	Ir	38Z2	a	13	-483.30249116	-73.51030823	-408.05800262	-1.7341803099999566	-75.24448853999996
ir-38Z3-a	amidines	Ir	38Z3	a	13	-482.76776907	-73.14079468	-408.05800262	-1.568971769999962	-74.70976644999996
ir-38Z4-a	amidines	Ir	38Z4	a	13	-482.87566972	-73.15683345	-408.05800262	-1.6608336500000007	-74.8176671
ir-38Z5-a	amidines	Ir	38Z5	a	13	-482.88690192	-73.26704009	-408.05800262	-1.5618592099999944	-74.82889929999999
ir-38Z6-a	amidines	Ir	38Z6	a	13	-482.4964526	-73.31321823	-408.05800262	-1.125231749999969	-74.43844997999997
ir-38Z7-a	amidines	Ir	38Z7	a	13	-482.37989829	-72.8732225	-408.05800262	-1.4486731700000064	-74.32189567
ir-38Z8-a	amidines	Ir	38Z8	a	13	-482.65868361	-73.20189653	-408.05800262	-1.3987844600000017	-74.60068099
ir-38Z9-a	amidines	Ir	38Z9	a	13	-482.51258503	-72.78093875	-408.05800262	-1.6736436599999962	-74.45458241
ir-38Za-a	amidines	Ir	38Za	a	13	-482.31811263	-72.81191912	-408.05800262	-1.4481908899999496	-74.26011000999995
zn-14Z1-a	amidines	Zn	14Z1	a	7	-94.70050525	-40.17277264	-53.85841374	-0.669318870000005	-40.84209151
zn-26Z1-a	amidines	Zn	26Z1	a	10	-111.10529415	-56.49648025	-53.85841374	-0.7504001600000052	-57.24688041
zn-26Z2-a	amidines	Zn	26Z2	a	10	-111.53422901	-56.9633665	-53.85841374	-0.7124487700000017	-57.67581527
zn-26Z3-a	amidines	Zn	26Z3	a	10	-110.74081423	-56.47362309	-53.85841374	-0.4087773999999982	-56.88240049
zn-26Z4-a	amidines	Zn	26Z4	a	10	-110.97318529	-56.48695894	-53.85841374	-0.6278126099999994	-57.11477155
zn-38Z1-a	amidines	Zn	38Z1	a	13	-127.81859649	-73.16804246	-53.85841374	-0.7921402900000061	-73.96018275
zn-38Z2-a	amidines	Zn	38Z2	a	13	-128.14137046	-73.51030823	-53.85841374	-0.7726484899999804	-74.28295671999999
zn-38Z3-a	amidines	Zn	38Z3	a	13	-127.81223045	-73.14079468	-53.85841374	-0.8130220299999991	-73.95381671
zn-38Z4-a	amidines	Zn	38Z4	a	13	-126.75972782	-73.15683345	-53.85841374	0.2555193700000018	-72.90131407999999
zn-38Z5-a	amidines	Zn	38Z5	a	13	-127.85090514	-73.26704009	-53.85841374	-0.7254513099999969	-73.99249139999999
zn-38Z6-a	amidines	Zn	38Z6	a	13	-127.73180513	-73.31321823	-53.85841374	-0.5601731599999908	-73.87339139
zn-38Z7-a	amidines	Zn	38Z7	a	13	-127.36164778	-72.8732225	-53.85841374	-0.6300115399999981	-73.50323404
zn-38Z8-a	amidines	Zn	38Z8	a	13	-127.70026986	-73.20189653	-53.85841374	-0.6399595900000037	-73.84185612
zn-38Z9-a	amidines	Zn	38Z9	a	13	-126.46014697	-72.78093875	-53.85841374	0.1792055200000106	-72.60173323
zn-38Za-a	amidines	Zn	38Za	a	13	-127.33437757	-72.81191912	-53.85841374	-0.6640447099999989	-73.47596383
co-26Z1-a	amidines	Co	26Z1	a	10	-385.50648826	-56.49648025	-327.6932973	-1.316710710000045	-57.81319096000004
co-26Z2-a	amidines	Co	26Z2	a	10	-385.89725197	-56.9633665	-327.6932973	-1.2405881700000307	-58.20395467000003
co-26Z3-a	amidines	Co	26Z3	a	10	-385.31427063	-56.47362309	-327.6932973	-1.14735024000003	-57.62097333000003
co-26Z4-a	amidines	Co	26Z4	a	10	-384.85172361	-56.48695894	-327.6932973	-0.6714673700000375	-57.15842631000004
co-38Z1-a	amidines	Co	38Z1	a	13	-402.22711602	-73.16804246	-327.6932973	-1.365776260000004	-74.53381872
co-38Z2-a	amidines	Co	38Z2	a	13	-402.47697551	-73.51030823	-327.6932973	-1.2733699799999982	-74.78367821
co-38Z3-a	amidines	Co	38Z3	a	13	-402.12988999	-73.14079468	-327.6932973	-1.2957980099999986	-74.43659269
co-38Z4-a	amidines	Co	38Z4	a	13	-401.84073281	-73.15683345	-327.6932973	-0.9906020600000432	-74.14743551000004
co-38Z5-a	amidines	Co	38Z5	a	13	-402.10076068	-73.26704009	-327.6932973	-1.1404232900000295	-74.40746338000002
co-38Z6-a	amidines	Co	38Z6	a	13	-401.93677868	-73.31321823	-327.6932973	-0.9302631499999876	-74.24348137999999
co-38Z7-a	amidines	Co	38Z7	a	13	-401.74675608	-72.8732225	-327.6932973	-1.180236280000031	-74.05345878000003
co-38Z8-a	amidines	Co	38Z8	a	13	-401.98788506	-73.20189653	-327.6932973	-1.092691230000014	-74.29458776000001
co-38Z9-a	amidines	Co	38Z9	a	13	-401.85358889	-72.78093875	-327.6932973	-1.3793528400000383	-74.16029159000004
co-38Za-a	amidines	Co	38Za	a	13	-401.60497508	-72.81191912	-327.6932973	-1.099758659999992	-73.91167777999999
co-4aZ1-a	amidines	Co	4aZ1	a	16	-419.01509665	-89.83666085	-327.6932973	-1.4851384999999908	-91.32179935
co-4aZ2-a	amidines	Co	4aZ2	a	16	-418.8906134	-89.77371337	-327.6932973	-1.4236027300000271	-91.19731610000002
co-4aZ3-a	amidines	Co	4aZ3	a	16	-419.11651643	-90.18966138	-327.6932973	-1.2335577500000028	-91.42321913
co-4aZ4-a	amidines	Co	4aZ4	a	16	-419.1883982	-90.14320214	-327.6932973	-1.3518987600000116	-91.4951009
co-4aZ5-a	amidines	Co	4aZ5	a	16	-418.3538475	-89.92729302	-327.6932973	-0.7332571799999954	-90.6605502
co-4aZ6-a	amidines	Co	4aZ6	a	16	-418.31513271	-89.82432836	-327.6932973	-0.7975070500000214	-90.62183541000002
co-4aZ7-a	amidines	Co	4aZ7	a	16	-418.86647111	-89.74371693	-327.6932973	-1.429456880000032	-91.17317381000004
co-4aZ8-a	amidines	Co	4aZ8	a	16	-418.52923607	-89.76359319	-327.6932973	-1.0723455800000463	-90.83593877000004
co-4aZ9-a	amidines	Co	4aZ9	a	16	-419.00458125	-89.936183	-327.6932973	-1.375100950000018	-91.31128395000002
co-4aZa-a	amidines	Co	4aZa	a	16	-418.4354251	-89.98237877	-327.6932973	-0.7597490299999947	-90.7421278
co-4aZb-a	amidines	Co	4aZb	a	16	-418.71587343	-89.83189482	-327.6932973	-1.1906813100000022	-91.02257613
co-4aZc-a	amidines	Co	4aZc	a	16	-418.49755796	-89.88367801	-327.6932973	-0.9205826500000144	-90.80426066
co-4aZd-a	amidines	Co	4aZd	a	16	-418.46590007	-89.53895482	-327.6932973	-1.233647949999991	-90.77260277
co-4aZe-a	amidines	Co	4aZe	a	16	-418.47330427	-89.76368235	-327.6932973	-1.0163246200000486	-90.78000697000004
co-4aZf-a	amidines	Co	4aZf	a	16	-418.73572471	-89.86611798	-327.6932973	-1.1763094300000176	-91.04242741000002
co-4aZg-a	amidines	Co	4aZg	a	16	-418.40604042	-89.59163214	-327.6932973	-1.1211109800000258	-90.71274312000004
co-4aZh-a	amidines	Co	4aZh	a	16	-418.54602785	-89.44856733	-327.6932973	-1.4041632199999867	-90.85273055
co-4aZi-a	amidines	Co	4aZi	a	16	-418.25712374	-89.48306868	-327.6932973	-1.0807577600000116	-90.56382644
co-4aZj-a	amidines	Co	4aZj	a	16	-418.57425821	-89.53796066	-327.6932973	-1.343000250000003	-90.88096091
co-4aZk-a	amidines	Co	4aZk	a	16	-418.37484369	-89.47953894	-327.6932973	-1.2020074499999964	-90.68154639
co-4aZl-a	amidines	Co	4aZl	a	16	-418.23410275	-89.3159104	-327.6932973	-1.2248950499999864	-90.54080545
co-4aZm-a	amidines	Co	4aZm	a	16	-417.9462557	-88.98917594	-327.6932973	-1.2637824600000158	-90.2529584
co-4aZn-a	amidines	Co	4aZn	a	16	-418.47796512	-89.52619563	-327.6932973	-1.2584721900000346	-90.78466782000004
co-4aZo-a	amidines	Co	4aZo	a	16	-418.2214799	-89.59802192	-327.6932973	-0.9301606800000428	-90.52818260000004
fe-14Z1-a	amidines	Fe	14Z1	a	7	-422.66787417	-40.17277264	-381.20808412	-1.287017409999983	-41.45979004999998
fe-26Z1-a	amidines	Fe	26Z1	a	10	-439.44189845	-56.49648025	-381.20808412	-1.7373340799999752	-58.23381432999997
fe-26Z2-a	amidines	Fe	26Z2	a	10	-439.85341969	-56.9633665	-381.20808412	-1.6819690699999867	-58.64533556999999
fe-26Z3-a	amidines	Fe	26Z3	a	10	-438.85286207	-56.47362309	-381.20808412	-1.1711548599999944	-57.64477794999999
fe-26Z4-a	amidines	Fe	26Z4	a	10	-439.03286504	-56.48695894	-381.20808412	-1.3378219799999655	-57.82478091999997
fe-38Z1-a	amidines	Fe	38Z1	a	13	-456.18112836	-73.16804246	-381.20808412	-1.805001779999984	-74.97304423999998
fe-38Z2-a	amidines	Fe	38Z2	a	13	-456.48443687	-73.51030823	-381.20808412	-1.766044519999994	-75.27635275
fe-38Z3-a	amidines	Fe	38Z3	a	13	-456.08669424	-73.14079468	-381.20808412	-1.737815439999963	-74.87861011999996
fe-38Z4-a	amidines	Fe	38Z4	a	13	-456.13642134	-73.15683345	-381.20808412	-1.7715037700000096	-74.92833722
fe-38Z5-a	amidines	Fe	38Z5	a	13	-456.08394085	-73.26704009	-381.20808412	-1.608816639999958	-74.87585672999995
fe-38Z6-a	amidines	Fe	38Z6	a	13	-455.50218165	-73.31321823	-381.20808412	-0.9808792999999838	-74.29409752999999
fe-38Z7-a	amidines	Fe	38Z7	a	13	-455.68062086	-72.8732225	-381.20808412	-1.5993142399999556	-74.47253673999995
fe-38Z8-a	amidines	Fe	38Z8	a	13	-456.10241212	-73.20189653	-381.20808412	-1.692431469999974	-74.89432799999997
fe-38Z9-a	amidines	Fe	38Z9	a	13	-455.39113145	-72.78093875	-381.20808412	-1.402108579999961	-74.18304732999997
fe-38Za-a	amidines	Fe	38Za	a	13	-455.60231089	-72.81191912	-381.20808412	-1.58230764999999	-74.39422676999999
fe-4aZ1-a	amidines	Fe	4aZ1	a	16	-472.80051962	-89.83666085	-381.20808412	-1.7557746499999638	-91.59243549999997
fe-4aZ2-a	amidines	Fe	4aZ2	a	16	-472.80921861	-89.77371337	-381.20808412	-1.8274211199999968	-91.60113449
fe-4aZ3-a	amidines	Fe	4aZ3	a	16	-472.7927899	-90.18966138	-381.20808412	-1.3950443999999749	-91.58470577999998
fe-4aZ4-a	amidines	Fe	4aZ4	a	16	-473.13451611	-90.14320214	-381.20808412	-1.7832298499999697	-91.92643198999995
fe-4aZ5-a	amidines	Fe	4aZ5	a	16	-471.86711857	-89.92729302	-381.20808412	-0.7317414299999854	-90.65903444999998
fe-4aZ6-a	amidines	Fe	4aZ6	a	16	-471.77342886	-89.82432836	-381.20808412	-0.7410163800000049	-90.56534474
fe-4aZ7-a	amidines	Fe	4aZ7	a	16	-472.72560984	-89.74371693	-381.20808412	-1.7738087899999757	-91.51752571999998
fe-4aZ8-a	amidines	Fe	4aZ8	a	16	-472.39588757	-89.76359319	-381.20808412	-1.4242102599999953	-91.18780345
fe-4aZ9-a	amidines	Fe	4aZ9	a	16	-472.84655075	-89.936183	-381.20808412	-1.7022836299999824	-91.63846662999998
fe-4aZa-a	amidines	Fe	4aZa	a	16	-472.69727458	-89.98237877	-381.20808412	-1.506811689999978	-91.48919045999996
fe-4aZb-a	amidines	Fe	4aZb	a	16	-472.77084143	-89.83189482	-381.20808412	-1.7308624899999927	-91.56275731
fe-4aZc-a	amidines	Fe	4aZc	a	16	-471.99130341	-89.88367801	-381.20808412	-0.8995412799999798	-90.78321928999998
fe-4aZd-a	amidines	Fe	4aZd	a	16	-472.10709233	-89.53895482	-381.20808412	-1.360053389999976	-90.89900820999998
fe-4aZe-a	amidines	Fe	4aZe	a	16	-472.09120283	-89.76368235	-381.20808412	-1.1194363599999662	-90.88311870999996
fe-4aZf-a	amidines	Fe	4aZf	a	16	-472.8111847	-89.86611798	-381.20808412	-1.7369825999999904	-91.60310058
fe-4aZg-a	amidines	Fe	4aZg	a	16	-472.05839543	-89.59163214	-381.20808412	-1.2586791699999935	-90.85031131
fe-4aZh-a	amidines	Fe	4aZh	a	16	-472.26982589	-89.44856733	-381.20808412	-1.613174439999966	-91.06174176999995
fe-4aZi-a	amidines	Fe	4aZi	a	16	-472.53837837	-89.48306868	-381.20808412	-1.8472255699999487	-91.33029424999997
fe-4aZj-a	amidines	Fe	4aZj	a	16	-472.12516721	-89.53796066	-381.20808412	-1.3791224299999527	-90.91708308999996
fe-4aZk-a	amidines	Fe	4aZk	a	16	-472.62689243	-89.47953894	-381.20808412	-1.9392693699999768	-91.41880830999996
fe-4aZl-a	amidines	Fe	4aZl	a	16	-471.99558568	-89.3159104	-381.20808412	-1.4715911599999458	-90.78750155999997
fe-4aZm-a	amidines	Fe	4aZm	a	16	-471.9936747	-88.98917594	-381.20808412	-1.7964146399999663	-90.78559057999996
fe-4aZn-a	amidines	Fe	4aZn	a	16	-471.97461489	-89.52619563	-381.20808412	-1.2403351399999707	-90.76653076999996
fe-4aZo-a	amidines	Fe	4aZo	a	16	-471.76473094	-89.59802192	-381.20808412	-0.9586248999999754	-90.55664681999995
ag-4a01-a	group2	Ag	4a01	a	14	-199.37146072	-73.77971421	-125.30436866	-0.2873778499999986	-74.06709206
ag-4a02-a	group2	Ag	4a02	a	14	-199.38977694	-73.84250815	-125.30436866	-0.2429001299999953	-74.08540828
ag-2401-a	group2	Ag	2401	a	6	-157.62548543	-32.00433821	-125.30436866	-0.316778560000003	-32.32111677
ag-3601-a	group2	Ag	3601	a	9	-174.40504775	-48.75667372	-125.30436866	-0.3440053699999978	-49.10067909
ag-4802-a	group2	Ag	4802	a	12	-191.1471767	-65.4493179	-125.30436866	-0.3934901399999972	-65.84280804
ag-4803-a	group2	Ag	4803	a	12	-191.12154362	-65.4830872	-125.30436866	-0.3340877600000169	-65.81717496000002
ag-2201-a	group2	Ag	2201	a	4	-148.46323091	-22.95894282	-125.30436866	-0.1999194299999978	-23.15886225
ag-3401-a	group2	Ag	3401	a	7	-165.44190207	-39.86035688	-125.30436866	-0.2771765300000055	-40.13753341
ag-4601-a	group2	Ag	4601	a	10	-182.3470172	-56.70514354	-125.30436866	-0.3375050000000144	-57.042648540000016
ag-4602-a	group2	Ag	4602	a	10	-182.08825966	-56.43502736	-125.30436866	-0.3488636400000118	-56.78389100000001
ag-1211-a	group2	Ag	1211	a	4	-147.61124271	-22.14198155	-125.30436866	-0.1648925000000041	-22.306874050000005
ag-2411-a	group2	Ag	2411	a	7	-164.6736734	-39.16156149	-125.30436866	-0.2077432500000213	-39.36930474000002
ag-3611-a	group2	Ag	3611	a	10	-181.55192446	-56.07266689	-125.30436866	-0.1748889100000141	-56.247555800000015
ag-4811-a	group2	Ag	4811	a	13	-198.20974953	-72.68432545	-125.30436866	-0.2210554200000132	-72.90538087000002
ag-2611-a	group2	Ag	2611	a	9	-171.98113732	-46.47943398	-125.30436866	-0.1973346799999902	-46.67676865999999
ag-3811-a	group2	Ag	3811	a	12	-188.83004296	-63.20502973	-125.30436866	-0.3206445699999918	-63.52567429999999
ag-3812-a	group2	Ag	3812	a	12	-189.23369437	-63.57071894	-125.30436866	-0.3586067700000015	-63.92932571
ag-3813-a	group2	Ag	3813	a	12	-189.41826208	-63.72815861	-125.30436866	-0.3857348100000095	-64.11389342000001
ag-4a11-a	group2	Ag	4a11	a	15	-205.88006615	-80.16943306	-125.30436866	-0.4062644300000073	-80.57569749000001
ag-4a12-a	group2	Ag	4a12	a	15	-206.08483881	-80.34122111	-125.30436866	-0.4392490400000071	-80.78047015000001
au-2601-a	group2	Au	2601	a	8	-191.50429162	-40.56967816	-150.76413218	-0.1704812800000112	-40.74015944000001
au-3801-a	group2	Au	3801	a	11	-208.17272044	-57.17467534	-150.76413218	-0.2339129200000158	-57.408588260000016
au-4a01-a	group2	Au	4a01	a	14	-224.86267525	-73.77971421	-150.76413218	-0.3188288600000106	-74.09854307
au-4a02-a	group2	Au	4a02	a	14	-224.87654646	-73.84250815	-150.76413218	-0.2699061299999954	-74.11241428
au-2401-a	group2	Au	2401	a	6	-183.08944708	-32.00433821	-150.76413218	-0.3209766900000232	-32.32531490000002
au-3601-a	group2	Au	3601	a	9	-199.89408574	-48.75667372	-150.76413218	-0.3732798400000163	-49.12995356000002
au-4801-a	group2	Au	4801	a	12	-216.48595331	-65.34196715	-150.76413218	-0.3798539800000213	-65.72182113000002
au-4802-a	group2	Au	4802	a	12	-216.64480188	-65.4493179	-150.76413218	-0.4313518000000016	-65.8806697
au-4803-a	group2	Au	4803	a	12	-216.62133527	-65.4830872	-150.76413218	-0.374115890000013	-65.85720309000001
au-4804-a	group2	Au	4804	a	12	-216.75895422	-65.52587845	-150.76413218	-0.4689435900000092	-65.99482204
au-2201-a	group2	Au	2201	a	4	-173.91241442	-22.95894282	-150.76413218	-0.1893394200000138	-23.14828224000001
ag-3611-b	group2	Ag	3611	b	10	-181.67425882	-56.07266689	-125.30436866	-0.2972232700000106	-56.36989016000001
au-3401-a	group2	Au	3401	a	7	-191.09591316	-39.86035688	-150.76413218	-0.4714241000000214	-40.33178098000002
au-4601-a	group2	Au	4601	a	10	-207.82758589	-56.70514354	-150.76413218	-0.3583101700000028	-57.063453710000005
au-4602-a	group2	Au	4602	a	10	-207.57399755	-56.43502736	-150.76413218	-0.3748380100000119	-56.80986537000001
au-1211-a	group2	Au	1211	a	4	-173.05601788	-22.14198155	-150.76413218	-0.1499041500000224	-22.291885700000023
au-2411-a	group2	Au	2411	a	7	-190.13739788	-39.16156149	-150.76413218	-0.2117042100000219	-39.37326570000002
au-3611-a	group2	Au	3611	a	10	-207.04720868	-56.07266689	-150.76413218	-0.2104096100000205	-56.28307650000002
au-4811-a	group2	Au	4811	a	13	-223.70226997	-72.68432545	-150.76413218	-0.2538123400000103	-72.93813779000001
au-2611-a	group2	Au	2611	a	9	-197.46876739	-46.47943398	-150.76413218	-0.2252012300000174	-46.70463521000002
au-3811-a	group2	Au	3811	a	12	-214.30668079	-63.20502973	-150.76413218	-0.3375188800000117	-63.54254861000001
au-2612-a	group2	Au	2612	a	9	-198.05006874	-46.97414908	-150.76413218	-0.3117874800000138	-47.28593656000001
au-4a12-a	group2	Au	4a12	a	15	-231.53272376	-80.34122111	-150.76413218	-0.4273704700000138	-80.76859158000002
au-4a13-a	group2	Au	4a13	a	15	-231.46492894	-80.32768712	-150.76413218	-0.3731096400000098	-80.70079676
au-4a14-a	group2	Au	4a14	a	15	-231.61457768	-80.47262518	-150.76413218	-0.3778203200000121	-80.8504455
cd-2601-a	group2	Cd	2601	a	8	-76.73801	-40.56967816	-36.05766447	-0.1106673700000016	-40.68034553
cd-3801-a	group2	Cd	3801	a	11	-93.38985356	-57.17467534	-36.05766447	-0.1575137500000067	-57.33218909000001
cd-4a01-a	group2	Cd	4a01	a	14	-110.04361052	-73.77971421	-36.05766447	-0.2062318400000009	-73.98594605
cd-4a02-a	group2	Cd	4a02	a	14	-110.06232762	-73.84250815	-36.05766447	-0.1621549999999985	-74.00466315
cd-2401-a	group2	Cd	2401	a	6	-68.20311759	-32.00433821	-36.05766447	-0.1411149100000059	-32.145453120000006
cd-3601-a	group2	Cd	3601	a	9	-85.01345381	-48.75667372	-36.05766447	-0.1991156200000006	-48.95578934
cd-4801-a	group2	Cd	4801	a	12	-101.59562164	-65.34196715	-36.05766447	-0.1959900199999964	-65.53795717
cd-4802-a	group2	Cd	4802	a	12	-101.75937362	-65.4493179	-36.05766447	-0.2523912500000023	-65.70170915
cd-4803-a	group2	Cd	4803	a	12	-101.77154752	-65.4830872	-36.05766447	-0.2307958499999927	-65.71388304999999
cd-4804-a	group2	Cd	4804	a	12	-101.84330042	-65.52587845	-36.05766447	-0.2597575000000063	-65.78563595
cd-2201-a	group2	Cd	2201	a	4	-59.12150467	-22.95894282	-36.05766447	-0.1048973800000006	-23.0638402
cd-3401-a	group2	Cd	3401	a	7	-76.07559745	-39.86035688	-36.05766447	-0.1575761000000071	-40.017932980000005
cd-4601-a	group2	Cd	4601	a	10	-93.00608695	-56.70514354	-36.05766447	-0.2432789399999961	-56.94842248
cd-4602-a	group2	Cd	4602	a	10	-92.71599024	-56.43502736	-36.05766447	-0.2232984099999981	-56.65832577
cd-1211-a	group2	Cd	1211	a	4	-58.33142464	-22.14198155	-36.05766447	-0.1317786200000021	-22.273760170000003
cd-2411-a	group2	Cd	2411	a	7	-75.37879267	-39.16156149	-36.05766447	-0.15956671	-39.3211282
cd-3611-a	group2	Cd	3611	a	10	-92.29791967	-56.07266689	-36.05766447	-0.1675883099999993	-56.2402552
cd-4811-a	group2	Cd	4811	a	13	-108.93936871	-72.68432545	-36.05766447	-0.1973787900000019	-72.88170424
cd-2611-a	group2	Cd	2611	a	9	-82.66351199	-46.47943398	-36.05766447	-0.1264135400000015	-46.605847520000005
cd-3811-a	group2	Cd	3811	a	12	-99.50086501	-63.20502973	-36.05766447	-0.2381708099999997	-63.44320054
cd-2612-a	group2	Cd	2612	a	9	-83.25577389	-46.97414908	-36.05766447	-0.2239603400000049	-47.19810942
cd-3812-a	group2	Cd	3812	a	12	-99.86220278	-63.57071894	-36.05766447	-0.2338193700000062	-63.804538310000005
cd-3813-a	group2	Cd	3813	a	12	-100.03358954	-63.72815861	-36.05766447	-0.247766459999994	-63.97592507
cd-4a11-a	group2	Cd	4a11	a	15	-116.4900572	-80.16943306	-36.05766447	-0.2629596700000007	-80.43239273
cd-4a12-a	group2	Cd	4a12	a	15	-116.6664384	-80.34122111	-36.05766447	-0.2675528200000059	-80.60877393000001
cd-4a13-a	group2	Cd	4a13	a	15	-116.62635977	-80.32768712	-36.05766447	-0.2410081800000085	-80.5686953
cd-4a14-a	group2	Cd	4a14	a	15	-116.75119385	-80.47262518	-36.05766447	-0.2209042000000067	-80.69352938
pt-2601-a	group2	Pt	2601	a	8	-323.53411517	-40.56967816	-282.75561201	-0.2088250000000115	-40.778503160000014
pt-3801-a	group2	Pt	3801	a	11	-340.24808926	-57.17467534	-282.75561201	-0.3178019099999787	-57.49247724999998
pt-4a01-a	group2	Pt	4a01	a	14	-356.91647955	-73.77971421	-282.75561201	-0.381153330000032	-74.16086754000003
pt-4a02-a	group2	Pt	4a02	a	14	-356.92565796	-73.84250815	-282.75561201	-0.3275378000000302	-74.17004595000003
pt-2401-a	group2	Pt	2401	a	6	-315.93933703	-32.00433821	-282.75561201	-1.179386809999997	-33.18372502
pt-3601-a	group2	Pt	3601	a	9	-332.66198644	-48.75667372	-282.75561201	-1.149700710000026	-49.90637443000003
pt-4801-a	group2	Pt	4801	a	12	-349.2780428	-65.34196715	-282.75561201	-1.180463639999985	-66.52243078999999
pt-4802-a	group2	Pt	4802	a	12	-349.38307334	-65.4493179	-282.75561201	-1.17814343000002	-66.62746133000002
pt-4803-a	group2	Pt	4803	a	12	-349.33188537	-65.4830872	-282.75561201	-1.093186160000016	-66.57627336000002
pt-4804-a	group2	Pt	4804	a	12	-349.39992848	-65.52587845	-282.75561201	-1.118438020000042	-66.64431647000004
pt-2201-a	group2	Pt	2201	a	4	-306.73288327	-22.95894282	-282.75561201	-1.0183284400000083	-23.97727126000001
pt-3401-a	group2	Pt	3401	a	7	-325.20676668	-39.86035688	-282.75561201	-2.5907977899999963	-42.45115467
pt-4601-a	group2	Pt	4601	a	10	-340.61588842	-56.70514354	-282.75561201	-1.1551328699999814	-57.86027640999998
pt-4602-a	group2	Pt	4602	a	10	-341.86958516	-56.43502736	-282.75561201	-2.678945789999993	-59.11397314999999
pt-1211-a	group2	Pt	1211	a	4	-305.59490967	-22.14198155	-282.75561201	-0.6973161099999992	-22.83929766
pt-2411-a	group2	Pt	2411	a	7	-322.47006405	-39.16156149	-282.75561201	-0.5528905500000292	-39.714452040000026
pt-3611-a	group2	Pt	3611	a	10	-339.09800009	-56.07266689	-282.75561201	-0.269721190000034	-56.34238808000004
pt-4811-a	group2	Pt	4811	a	13	-355.76236649	-72.68432545	-282.75561201	-0.3224290299999808	-73.00675447999998
pt-2611-a	group2	Pt	2611	a	9	-329.51688406	-46.47943398	-282.75561201	-0.2818380699999991	-46.76127205
pt-3811-a	group2	Pt	3811	a	12	-346.43063116	-63.20502973	-282.75561201	-0.4699894200000258	-63.675019150000026
pt-2612-a	group2	Pt	2612	a	9	-330.25228895	-46.97414908	-282.75561201	-0.5225278599999896	-47.49667693999999
pt-3812-a	group2	Pt	3812	a	12	-346.88628268	-63.57071894	-282.75561201	-0.5599517300000301	-64.13067067000003
pt-3813-a	group2	Pt	3813	a	12	-347.05955481	-63.72815861	-282.75561201	-0.5757841900000145	-64.30394280000002
pt-4a12-a	group2	Pt	4a12	a	15	-363.76809275	-80.34122111	-282.75561201	-0.6712596299999944	-81.01248074
pt-4a13-a	group2	Pt	4a13	a	15	-363.75662527	-80.32768712	-282.75561201	-0.6733261399999861	-81.00101325999998
pt-4a14-a	group2	Pt	4a14	a	15	-363.82339831	-80.47262518	-282.75561201	-0.5951611200000286	-81.06778630000002
pd-2601-a	group2	Pd	2601	a	8	-282.04106491	-40.56967816	-241.23300654	-0.2383802099999954	-40.80805837
pd-3801-a	group2	Pd	3801	a	11	-298.74535239	-57.17467534	-241.23300654	-0.3376705100000023	-57.51234585
pd-4a01-a	group2	Pd	4a01	a	14	-315.46471336	-73.77971421	-241.23300654	-0.4519926100000333	-74.23170682000003
pd-4a02-a	group2	Pd	4a02	a	14	-315.48674215	-73.84250815	-241.23300654	-0.4112274600000063	-74.25373561
pd-2401-a	group2	Pd	2401	a	6	-274.40943754	-32.00433821	-241.23300654	-1.1720927900000078	-33.17643100000001
pd-3601-a	group2	Pd	3601	a	9	-291.13714881	-48.75667372	-241.23300654	-1.147468549999992	-49.90414227
pd-4801-a	group2	Pd	4801	a	12	-307.77150672	-65.34196715	-241.23300654	-1.1965330299999977	-66.53850018
pd-4802-a	group2	Pd	4802	a	12	-307.85616378	-65.4493179	-241.23300654	-1.1738393399999865	-66.62315723999998
pd-4803-a	group2	Pd	4803	a	12	-307.79262292	-65.4830872	-241.23300654	-1.0765291799999943	-66.55961638
pd-4804-a	group2	Pd	4804	a	12	-307.90664557	-65.52587845	-241.23300654	-1.147760580000039	-66.67363903000003
pd-2201-a	group2	Pd	2201	a	4	-266.71520329	-22.95894282	-241.23300654	-2.523253929999985	-25.482196749999986
pd-3401-a	group2	Pd	3401	a	7	-283.53412058	-39.86035688	-241.23300654	-2.4407571599999898	-42.30111403999999
pd-4601-a	group2	Pd	4601	a	10	-299.09279504	-56.70514354	-241.23300654	-1.154644960000006	-57.85978850000001
pd-4602-a	group2	Pd	4602	a	10	-300.15194466	-56.43502736	-241.23300654	-2.483910760000036	-58.91893812000004
pd-1211-a	group2	Pd	1211	a	4	-264.16209992	-22.14198155	-241.23300654	-0.7871118300000113	-22.92909338000001
pd-2411-a	group2	Pd	2411	a	7	-281.12663629	-39.16156149	-241.23300654	-0.7320682600000339	-39.89362975000003
pd-3611-a	group2	Pd	3611	a	10	-297.61468386	-56.07266689	-241.23300654	-0.309010430000022	-56.38167732000002
pd-4811-a	group2	Pd	4811	a	13	-314.28564722	-72.68432545	-241.23300654	-0.3683152299999932	-73.05264068
pd-2611-a	group2	Pd	2611	a	9	-288.05091603	-46.47943398	-241.23300654	-0.3384755100000021	-46.817909490000005
pd-3811-a	group2	Pd	3811	a	12	-304.97406868	-63.20502973	-241.23300654	-0.5360324100000255	-63.741062140000025
pd-2612-a	group2	Pd	2612	a	9	-288.75789632	-46.97414908	-241.23300654	-0.5507406999999986	-47.52488978
pd-3812-a	group2	Pd	3812	a	12	-305.40362627	-63.57071894	-241.23300654	-0.5999007900000279	-64.17061973000003
pd-3813-a	group2	Pd	3813	a	12	-305.59718439	-63.72815861	-241.23300654	-0.6360192400000031	-64.36417785
pd-4a11-a	group2	Pd	4a11	a	15	-322.04236339	-80.16943306	-241.23300654	-0.6399237899999974	-80.80935685
os-4804-a	group2	Os	4804	a	12	-585.5032258	-65.52587845	-518.61939974	-1.3579476100000534	-66.88382606000005
os-2201-a	group2	Os	2201	a	4	-544.83052087	-22.95894282	-518.61939974	-3.252178310000037	-26.21112113000004
os-3401-a	group2	Os	3401	a	7	-561.51922575	-39.86035688	-518.61939974	-3.039469130000086	-42.89982601000008
os-4601-a	group2	Os	4601	a	10	-576.91302389	-56.70514354	-518.61939974	-1.5884806100000262	-58.29362415000003
os-4602-a	group2	Os	4602	a	10	-578.24180513	-56.43502736	-518.61939974	-3.1873780300000405	-59.62240539000004
os-1211-a	group2	Os	1211	a	4	-542.03914649	-22.14198155	-518.61939974	-1.277765200000058	-23.41974675000006
os-2411-a	group2	Os	2411	a	7	-558.74665902	-39.16156149	-518.61939974	-0.9656977900000924	-40.12725928000009
os-3611-a	group2	Os	3611	a	10	-574.87699946	-56.07266689	-518.61939974	-0.1849328300000294	-56.25759972000003
os-4811-a	group2	Os	4811	a	13	-591.60499986	-72.68432545	-518.61939974	-0.301274670000069	-72.98560012000007
os-2611-a	group2	Os	2611	a	9	-565.25848972	-46.47943398	-518.61939974	-0.1596559999999911	-46.63908998
os-3811-a	group2	Os	3811	a	12	-582.46050448	-63.20502973	-518.61939974	-0.6360750100001056	-63.841104740000105
os-2612-a	group2	Os	2612	a	9	-566.34191861	-46.97414908	-518.61939974	-0.7483697900000479	-47.72251887000005
os-3812-a	group2	Os	3812	a	12	-582.99439166	-63.57071894	-518.61939974	-0.8042729800000714	-64.37499192000007
os-3813-a	group2	Os	3813	a	12	-583.05343236	-63.72815861	-518.61939974	-0.7058740100000378	-64.43403262000004
os-4a11-a	group2	Os	4a11	a	15	-599.64774558	-80.16943306	-518.61939974	-0.8589127800000398	-81.02834584000004
os-4a12-a	group2	Os	4a12	a	15	-599.7535595	-80.34122111	-518.61939974	-0.7929386500000959	-81.1341597600001
os-4a13-a	group2	Os	4a13	a	15	-599.75614902	-80.32768712	-518.61939974	-0.8090621600000105	-81.13674928
os-4a14-a	group2	Os	4a14	a	15	-599.83422107	-80.47262518	-518.61939974	-0.7421961500000691	-81.21482133000006
rh-2601-a	group2	Rh	2601	a	8	-374.48811914	-40.56967816	-333.72858462	-0.189856359999986	-40.75953451999999
rh-3801-a	group2	Rh	3801	a	11	-391.18843818	-57.17467534	-333.72858462	-0.2851782199999988	-57.45985356
rh-4a01-a	group2	Rh	4a01	a	14	-407.87206743	-73.77971421	-333.72858462	-0.3637686000000286	-74.14348281000002
rh-4a02-a	group2	Rh	4a02	a	14	-407.87566841	-73.84250815	-333.72858462	-0.3045756400000101	-74.14708379000001
rh-2401-a	group2	Rh	2401	a	6	-366.94977467	-32.00433821	-333.72858462	-1.216851840000018	-33.22119005000002
rh-3601-a	group2	Rh	3601	a	9	-383.66084277	-48.75667372	-333.72858462	-1.1755844299999936	-49.93225815
rh-4801-a	group2	Rh	4801	a	12	-400.2509099	-65.34196715	-333.72858462	-1.180358130000016	-66.52232528000002
rh-4802-a	group2	Rh	4802	a	12	-400.33440717	-65.4493179	-333.72858462	-1.1565046500000309	-66.60582255000003
rh-4803-a	group2	Rh	4803	a	12	-400.30774513	-65.4830872	-333.72858462	-1.0960733100000084	-66.57916051000001
rh-4804-a	group2	Rh	4804	a	12	-400.35354993	-65.52587845	-333.72858462	-1.09908686	-66.62496531
rh-2201-a	group2	Rh	2201	a	4	-359.41344598	-22.95894282	-333.72858462	-2.7259185400000128	-25.684861360000014
rh-3401-a	group2	Rh	3401	a	7	-376.27316044	-39.86035688	-333.72858462	-2.6842189400000365	-42.544575820000034
rh-4a12-a	group2	Rh	4a12	a	15	-414.76868984	-80.34122111	-333.72858462	-0.6988841099999803	-81.04010521999999
rh-4a13-a	group2	Rh	4a13	a	15	-414.74396884	-80.32768712	-333.72858462	-0.6876970999999941	-81.01538421999999
rh-4a14-a	group2	Rh	4a14	a	15	-414.82917268	-80.47262518	-333.72858462	-0.6279628800000125	-81.10058806
ru-2601-a	group2	Ru	2601	a	8	-463.79367318	-40.56967816	-423.06851142	-0.1554835999999895	-40.72516175999999
ru-3801-a	group2	Ru	3801	a	11	-480.49531467	-57.17467534	-423.06851142	-0.2521279100000342	-57.426803250000034
ru-4a01-a	group2	Ru	4a01	a	14	-497.13394739	-73.77971421	-423.06851142	-0.2857217600000155	-74.06543597000001
ru-4a02-a	group2	Ru	4a02	a	14	-497.12246173	-73.84250815	-423.06851142	-0.2114421600000042	-74.05395031
ru-2401-a	group2	Ru	2401	a	6	-456.26608882	-32.00433821	-423.06851142	-1.19323919	-33.1975774
ru-3601-a	group2	Ru	3601	a	9	-473.11360577	-48.75667372	-423.06851142	-1.2884206299999974	-50.04509435
ru-4801-a	group2	Ru	4801	a	12	-489.7850411	-65.34196715	-423.06851142	-1.3745625300000055	-66.71652968000001
ru-4802-a	group2	Ru	4802	a	12	-489.55519794	-65.4493179	-423.06851142	-1.0373686200000378	-66.48668652000003
ru-4803-a	group2	Ru	4803	a	12	-489.55380284	-65.4830872	-423.06851142	-1.00220422000001	-66.48529142000001
ru-4804-a	group2	Ru	4804	a	12	-489.56186664	-65.52587845	-423.06851142	-0.9674767700000187	-66.49335522000001
ru-2201-a	group2	Ru	2201	a	4	-449.18172158	-22.95894282	-423.06851142	-3.154267339999993	-26.11321016
ru-3401-a	group2	Ru	3401	a	7	-465.63267946	-39.86035688	-423.06851142	-2.703811160000029	-42.56416804000003
ru-4601-a	group2	Ru	4601	a	10	-482.39382521	-56.70514354	-423.06851142	-2.620170249999994	-59.32531379
ru-3611-a	group2	Ru	3611	a	10	-479.29498845	-56.07266689	-423.06851142	-0.1538101400000115	-56.22647703000001
ru-4811-a	group2	Ru	4811	a	13	-495.96316841	-72.68432545	-423.06851142	-0.2103315399999843	-72.89465698999999
ru-2611-a	group2	Ru	2611	a	9	-469.71690148	-46.47943398	-423.06851142	-0.1689560799999938	-46.64839006
ru-3811-a	group2	Ru	3811	a	12	-486.81654934	-63.20502973	-423.06851142	-0.5430081900000019	-63.74803792
ru-2612-a	group2	Ru	2612	a	9	-470.68314469	-46.97414908	-423.06851142	-0.6404841900000164	-47.61463327000001
ru-3812-a	group2	Ru	3812	a	12	-487.3307689	-63.57071894	-423.06851142	-0.6915385400000176	-64.26225748000002
ru-3813-a	group2	Ru	3813	a	12	-487.42355083	-63.72815861	-423.06851142	-0.6268808000000163	-64.35503941000002
ru-4a11-a	group2	Ru	4a11	a	15	-503.96925626	-80.16943306	-423.06851142	-0.7313117800000128	-80.90074484000002
ru-4a12-a	group2	Ru	4a12	a	15	-504.10976477	-80.34122111	-423.06851142	-0.7000322400000272	-81.04125335000003
ru-4a13-a	group2	Ru	4a13	a	15	-504.08620396	-80.32768712	-423.06851142	-0.6900054199999914	-81.01769253999998
ru-4a14-a	group2	Ru	4a14	a	15	-504.17616168	-80.47262518	-423.06851142	-0.6350250800000197	-81.10765026000001
cu-2601-a	group2	Cu	2601	a	8	-212.1160879	-40.56967816	-171.38308451	-0.163325229999991	-40.73300338999999
cu-3801-a	group2	Cu	3801	a	11	-228.79890222	-57.17467534	-171.38308451	-0.2411423699999986	-57.41581771
cu-4a01-a	group2	Cu	4a01	a	14	-245.47608507	-73.77971421	-171.38308451	-0.3132863500000127	-74.09300056000001
cu-4a02-a	group2	Cu	4a02	a	14	-245.47691145	-73.84250815	-171.38308451	-0.2513187899999849	-74.09382693999999
cu-2401-a	group2	Cu	2401	a	6	-203.9209828	-32.00433821	-171.38308451	-0.5335600799999867	-32.53789828999999
cu-3601-a	group2	Cu	3601	a	9	-220.62693187	-48.75667372	-171.38308451	-0.4871736399999875	-49.24384735999999
cu-4801-a	group2	Cu	4801	a	12	-237.20672789	-65.34196715	-171.38308451	-0.4816762299999908	-65.82364338
cu-4802-a	group2	Cu	4802	a	12	-237.3302167	-65.4493179	-171.38308451	-0.4978142899999938	-65.94713218999999
cu-4803-a	group2	Cu	4803	a	12	-237.25477532	-65.4830872	-171.38308451	-0.3886036099999899	-65.87169080999999
cu-4804-a	group2	Cu	4804	a	12	-237.39455229	-65.52587845	-171.38308451	-0.4855893300000105	-66.01146778
cu-2201-a	group2	Cu	2201	a	4	-195.97519343	-22.95894282	-171.38308451	-1.6331660999999862	-24.592108919999987
cu-3401-a	group2	Cu	3401	a	7	-212.69233696	-39.86035688	-171.38308451	-1.4488955700000048	-41.30925245
cu-4601-a	group2	Cu	4601	a	10	-228.52604325	-56.70514354	-171.38308451	-0.4378151999999815	-57.14295873999998
cu-4602-a	group2	Cu	4602	a	10	-229.36463133	-56.43502736	-171.38308451	-1.546519460000006	-57.981546820000005
cu-1211-a	group2	Cu	1211	a	4	-193.90949478	-22.14198155	-171.38308451	-0.3844287199999847	-22.526410269999985
cu-2411-a	group2	Cu	2411	a	7	-210.74398717	-39.16156149	-171.38308451	-0.1993411699999967	-39.36090266
cu-3611-a	group2	Cu	3611	a	10	-227.62613269	-56.07266689	-171.38308451	-0.1703812899999874	-56.24304817999999
cu-4811-a	group2	Cu	4811	a	13	-244.30353981	-72.68432545	-171.38308451	-0.2361298499999833	-72.92045529999999
cu-2611-a	group2	Cu	2611	a	9	-218.0685216	-46.47943398	-171.38308451	-0.2060031099999903	-46.68543708999999
cu-3811-a	group2	Cu	3811	a	12	-234.94738656	-63.20502973	-171.38308451	-0.3592723200000094	-63.56430205000001
cu-2612-a	group2	Cu	2612	a	9	-218.80195975	-46.97414908	-171.38308451	-0.444726160000009	-47.418875240000006
cu-3812-a	group2	Cu	3812	a	12	-235.44404944	-63.57071894	-171.38308451	-0.490245989999984	-64.06096492999998
cu-3813-a	group2	Cu	3813	a	12	-235.57434436	-63.72815861	-171.38308451	-0.4631012399999932	-64.19125985
cu-4a11-a	group2	Cu	4a11	a	15	-252.09956738	-80.16943306	-171.38308451	-0.5470498099999901	-80.71648287
cu-4a12-a	group2	Cu	4a12	a	15	-252.15481607	-80.34122111	-171.38308451	-0.4305104499999999	-80.77173156
cu-4a13-a	group2	Cu	4a13	a	15	-252.25165758	-80.32768712	-171.38308451	-0.5408859500000034	-80.86857307
cu-4a14-a	group2	Cu	4a14	a	15	-252.30206344	-80.47262518	-171.38308451	-0.4463537500000143	-80.91897893000001
ni-2601-a	group2	Ni	2601	a	8	-291.68019132	-40.56967816	-250.91869356	-0.1918195999999952	-40.76149776
ni-3801-a	group2	Ni	3801	a	11	-308.36855826	-57.17467534	-250.91869356	-0.2751893599999775	-57.44986469999998
ni-4a01-a	group2	Ni	4a01	a	14	-325.07221501	-73.77971421	-250.91869356	-0.3738072399999765	-74.15352144999997
ni-4a02-a	group2	Ni	4a02	a	14	-325.07027137	-73.84250815	-250.91869356	-0.3090696599999916	-74.15157780999999
ni-2401-a	group2	Ni	2401	a	6	-284.00000523	-32.00433821	-250.91869356	-1.0769734599999907	-33.08131166999999
ni-3601-a	group2	Ni	3601	a	9	-300.78520274	-48.75667372	-250.91869356	-1.109835459999978	-49.86650917999998
ni-4801-a	group2	Ni	4801	a	12	-317.4335564	-65.34196715	-250.91869356	-1.1728956899999758	-66.51486283999998
ni-4802-a	group2	Ni	4802	a	12	-317.32237153	-65.4493179	-250.91869356	-0.9543600699999928	-66.40367796999999
ni-4803-a	group2	Ni	4803	a	12	-317.26979814	-65.4830872	-250.91869356	-0.8680173799999693	-66.35110457999997
ni-4804-a	group2	Ni	4804	a	12	-317.37051712	-65.52587845	-250.91869356	-0.9259451099999864	-66.45182355999998
ni-2201-a	group2	Ni	2201	a	4	-276.81688062	-22.95894282	-250.91869356	-2.939244239999997	-25.89818706
ni-3401-a	group2	Ni	3401	a	7	-293.52877908	-39.86035688	-250.91869356	-2.7497286399999865	-42.610085519999984
ni-4601-a	group2	Ni	4601	a	10	-310.2618027	-56.70514354	-250.91869356	-2.6379655999999656	-59.34310913999997
ni-4602-a	group2	Ni	4602	a	10	-310.2163592	-56.43502736	-250.91869356	-2.862638279999992	-59.29766563999999
ni-1211-a	group2	Ni	1211	a	4	-274.10642518	-22.14198155	-250.91869356	-1.045750069999965	-23.187731619999965
ni-2411-a	group2	Ni	2411	a	7	-290.95216361	-39.16156149	-250.91869356	-0.8719085600000085	-40.033470050000005
ni-3611-a	group2	Ni	3611	a	10	-307.20045703	-56.07266689	-250.91869356	-0.2090965799999864	-56.28176346999999
ni-4811-a	group2	Ni	4811	a	13	-323.88566165	-72.68432545	-250.91869356	-0.2826426399999633	-72.96696808999997
ni-2611-a	group2	Ni	2611	a	9	-297.64030541	-46.47943398	-250.91869356	-0.2421778699999848	-46.72161184999999
ni-3811-a	group2	Ni	3811	a	12	-314.59575667	-63.20502973	-250.91869356	-0.4720333800000063	-63.677063110000006
ni-2612-a	group2	Ni	2612	a	9	-298.46214438	-46.97414908	-250.91869356	-0.5693017399999789	-47.543450819999975
ni-3812-a	group2	Ni	3812	a	12	-315.10293201	-63.57071894	-250.91869356	-0.6135195100000104	-64.18423845000001
ni-3813-a	group2	Ni	3813	a	12	-315.23906989	-63.72815861	-250.91869356	-0.5922177199999865	-64.32037632999999
ni-4a11-a	group2	Ni	4a11	a	15	-331.79406085	-80.16943306	-250.91869356	-0.7059342299999827	-80.87536728999999
ni-4a12-a	group2	Ni	4a12	a	15	-331.94620283	-80.34122111	-250.91869356	-0.6862881599999895	-81.02750927
ni-4a13-a	group2	Ni	4a13	a	15	-331.93206298	-80.32768712	-250.91869356	-0.6856823000000105	-81.01336942
ni-4a14-a	group2	Ni	4a14	a	15	-331.99871063	-80.47262518	-250.91869356	-0.6073918900000024	-81.08001707
ir-2601-a	group2	Ir	2601	a	8	-448.81357418	-40.56967816	-408.05800262	-0.1858933999999621	-40.75557155999997
ir-3801-a	group2	Ir	3801	a	11	-465.53262733	-57.17467534	-408.05800262	-0.2999493700000002	-57.47462471
ir-4a01-a	group2	Ir	4a01	a	14	-482.1710244	-73.77971421	-408.05800262	-0.3333075700000023	-74.11302178
ir-4a02-a	group2	Ir	4a02	a	14	-482.16301338	-73.84250815	-408.05800262	-0.2625026099999701	-74.10501075999997
ir-2401-a	group2	Ir	2401	a	6	-441.26077482	-32.00433821	-408.05800262	-1.1984339899999696	-33.20277219999997
ir-3601-a	group2	Ir	3601	a	9	-457.96762524	-48.75667372	-408.05800262	-1.1529488999999913	-49.90962261999999
ir-4801-a	group2	Ir	4801	a	12	-474.54653649	-65.34196715	-408.05800262	-1.1465667199999672	-66.48853386999997
ir-4802-a	group2	Ir	4802	a	12	-474.6409725	-65.4493179	-408.05800262	-1.1336519799999536	-66.58296987999995
ir-4803-a	group2	Ir	4803	a	12	-474.61409376	-65.4830872	-408.05800262	-1.0730039399999782	-66.55609113999998
ir-4804-a	group2	Ir	4804	a	12	-474.63500752	-65.52587845	-408.05800262	-1.0511264499999695	-66.57700489999996
ir-2201-a	group2	Ir	2201	a	4	-432.18252358	-22.95894282	-408.05800262	-1.1655781399999832	-24.124520959999984
ir-3401-a	group2	Ir	3401	a	7	-450.74669144	-39.86035688	-408.05800262	-2.828331939999984	-42.68868881999998
ir-4601-a	group2	Ir	4601	a	10	-466.02373806	-56.70514354	-408.05800262	-1.2605919000000014	-57.96573544
ir-4602-a	group2	Ir	4602	a	10	-467.29336264	-56.43502736	-408.05800262	-2.800332659999974	-59.23536001999997
ir-1211-a	group2	Ir	1211	a	4	-431.1388517	-22.14198155	-408.05800262	-0.9388675299999498	-23.08084907999995
ir-2411-a	group2	Ir	2411	a	7	-447.96400122	-39.16156149	-408.05800262	-0.7444371099999785	-39.905998599999975
ir-3611-a	group2	Ir	3611	a	10	-464.33857737	-56.07266689	-408.05800262	-0.2079078599999704	-56.28057474999997
ir-4811-a	group2	Ir	4811	a	13	-481.00456977	-72.68432545	-408.05800262	-0.2622416999999615	-72.94656714999996
ir-2611-a	group2	Ir	2611	a	9	-454.75023792	-46.47943398	-408.05800262	-0.2128013199999898	-46.69223529999999
ir-3811-a	group2	Ir	3811	a	12	-471.7818359	-63.20502973	-408.05800262	-0.5188035499999515	-63.72383327999995
ir-2612-a	group2	Ir	2612	a	9	-455.64230965	-46.97414908	-408.05800262	-0.6101579499999943	-47.58430702999999
ir-3812-a	group2	Ir	3812	a	12	-472.27998757	-63.57071894	-408.05800262	-0.6512660099999792	-64.22198494999998
ir-3813-a	group2	Ir	3813	a	12	-472.38160609	-63.72815861	-408.05800262	-0.5954448599999651	-64.32360346999997
ir-4a11-a	group2	Ir	4a11	a	15	-488.95834004	-80.16943306	-408.05800262	-0.7309043599999683	-80.90033741999997
ir-4a12-a	group2	Ir	4a12	a	15	-489.07955726	-80.34122111	-408.05800262	-0.6803335299999702	-81.02155463999998
ir-4a13-a	group2	Ir	4a13	a	15	-488.80415179	-80.32768712	-408.05800262	-0.4184620499999738	-80.74614916999997
ir-4a14-a	group2	Ir	4a14	a	15	-489.15908095	-80.47262518	-408.05800262	-0.6284531499999559	-81.10107832999995
zn-2601-a	group2	Zn	2601	a	8	-94.55563483	-40.56967816	-53.85841374	-0.127542929999997	-40.69722109
zn-3801-a	group2	Zn	3801	a	11	-111.21370887	-57.17467534	-53.85841374	-0.1806197900000015	-57.35529513
zn-4a01-a	group2	Zn	4a01	a	14	-127.87861022	-73.77971421	-53.85841374	-0.2404822700000011	-74.02019648
zn-4a02-a	group2	Zn	4a02	a	14	-127.88257494	-73.84250815	-53.85841374	-0.1816530499999942	-74.0241612
zn-2401-a	group2	Zn	2401	a	6	-86.03026434	-32.00433821	-53.85841374	-0.1675123899999988	-32.1718506
zn-3601-a	group2	Zn	3601	a	9	-102.84793655	-48.75667372	-53.85841374	-0.2328490899999948	-48.98952281
zn-4801-a	group2	Zn	4801	a	12	-119.45025224	-65.34196715	-53.85841374	-0.2498713499999922	-65.5918385
zn-4802-a	group2	Zn	4802	a	12	-119.60777402	-65.4493179	-53.85841374	-0.3000423799999936	-65.74936027999999
zn-4803-a	group2	Zn	4803	a	12	-119.59950938	-65.4830872	-53.85841374	-0.2580084399999975	-65.74109564
zn-4804-a	group2	Zn	4804	a	12	-119.68513414	-65.52587845	-53.85841374	-0.3008419500000059	-65.8267204
zn-2201-a	group2	Zn	2201	a	4	-76.93793739	-22.95894282	-53.85841374	-0.1205808299999979	-23.07952365
zn-3401-a	group2	Zn	3401	a	7	-93.99840433	-39.86035688	-53.85841374	-0.2796337099999988	-40.13999059
zn-4601-a	group2	Zn	4601	a	10	-110.83908002	-56.70514354	-53.85841374	-0.2755227399999924	-56.98066628
zn-4602-a	group2	Zn	4602	a	10	-110.6380679	-56.43502736	-53.85841374	-0.3446267999999932	-56.77965415999999
zn-1211-a	group2	Zn	1211	a	4	-76.14029013	-22.14198155	-53.85841374	-0.139894839999993	-22.28187639
zn-2411-a	group2	Zn	2411	a	7	-93.19531669	-39.16156149	-53.85841374	-0.1753414599999985	-39.33690295
zn-3611-a	group2	Zn	3611	a	10	-110.06326428	-56.07266689	-53.85841374	-0.1321836499999946	-56.20485054
zn-4811-a	group2	Zn	4811	a	13	-126.72131061	-72.68432545	-53.85841374	-0.1785714199999972	-72.86289687
zn-2611-a	group2	Zn	2611	a	9	-100.47991411	-46.47943398	-53.85841374	-0.1420663899999894	-46.62150036999999
zn-3811-a	group2	Zn	3811	a	12	-117.33297666	-63.20502973	-53.85841374	-0.2695331899999971	-63.47456292
zn-2612-a	group2	Zn	2612	a	9	-101.12610527	-46.97414908	-53.85841374	-0.2935424499999968	-47.26769152999999
zn-3812-a	group2	Zn	3812	a	12	-117.70502089	-63.57071894	-53.85841374	-0.2758882099999979	-63.84660715
zn-3813-a	group2	Zn	3813	a	12	-117.8905705	-63.72815861	-53.85841374	-0.3039981499999911	-64.03215675999999
zn-4a11-a	group2	Zn	4a11	a	15	-134.33360598	-80.16943306	-53.85841374	-0.3057591799999812	-80.47519223999998
zn-4a12-a	group2	Zn	4a12	a	15	-134.56395999	-80.34122111	-53.85841374	-0.3643251399999911	-80.70554625
zn-4a13-a	group2	Zn	4a13	a	15	-134.46627925	-80.32768712	-53.85841374	-0.2801783900000174	-80.60786551000001
zn-4a14-a	group2	Zn	4a14	a	15	-134.61284166	-80.47262518	-53.85841374	-0.2818027399999891	-80.75442791999998
rh-3611-b	group2	Rh	3611	b	10	-390.41305863	-56.07266689	-333.72858462	-0.6118071200000301	-56.68447401000003
ag-4811-b	group2	Ag	4811	b	13	-198.3240376	-72.68432545	-125.30436866	-0.3353434899999996	-73.01966894
au-3611-b	group2	Au	3611	b	10	-207.10400185	-56.07266689	-150.76413218	-0.2672027800000123	-56.33986967000001
au-4811-b	group2	Au	4811	b	13	-223.74480195	-72.68432545	-150.76413218	-0.2963443200000171	-72.98066977000002
cd-3611-b	group2	Cd	3611	b	10	-92.29011902	-56.07266689	-36.05766447	-0.1597876600000063	-56.23245455000001
cd-4811-b	group2	Cd	4811	b	13	-108.92223601	-72.68432545	-36.05766447	-0.1802460900000113	-72.86457154000001
pt-3611-b	group2	Pt	3611	b	10	-339.34363431	-56.07266689	-282.75561201	-0.5153554100000335	-56.588022300000034
pt-4811-b	group2	Pt	4811	b	13	-356.00017855	-72.68432545	-282.75561201	-0.560241089999991	-73.24456654
pd-3611-b	group2	Pd	3611	b	10	-297.88132753	-56.07266689	-241.23300654	-0.5756541000000297	-56.64832099000003
pd-4811-b	group2	Pd	4811	b	13	-314.52911667	-72.68432545	-241.23300654	-0.6117846800000137	-73.29611013000002
os-3611-b	group2	Os	3611	b	10	-575.45527804	-56.07266689	-518.61939974	-0.7632114100001033	-56.8358783000001
os-4811-b	group2	Os	4811	b	13	-592.12040011	-72.68432545	-518.61939974	-0.8166749200000396	-73.50100037000004
ru-3611-b	group2	Ru	3611	b	10	-479.81830808	-56.07266689	-423.06851142	-0.6771297700000147	-56.749796660000015
ru-4811-b	group2	Ru	4811	b	13	-496.47886452	-72.68432545	-423.06851142	-0.726027650000006	-73.41035310000001
cu-3611-b	group2	Cu	3611	b	10	-227.84986332	-56.07266689	-171.38308451	-0.3941119199999932	-56.46677881
cu-4811-b	group2	Cu	4811	b	13	-244.51307724	-72.68432545	-171.38308451	-0.445667279999995	-73.12999273
ni-3611-b	group2	Ni	3611	b	10	-307.58788245	-56.07266689	-250.91869356	-0.596521999999986	-56.66918888999999
ni-4811-b	group2	Ni	4811	b	13	-324.25322942	-72.68432545	-250.91869356	-0.6502104100000139	-73.33453586000002
ir-3611-b	group2	Ir	3611	b	10	-464.72626389	-56.07266689	-408.05800262	-0.5955943799999588	-56.66826126999996
ir-4811-b	group2	Ir	4811	b	13	-481.38800265	-72.68432545	-408.05800262	-0.6456745799999482	-73.33000002999995
zn-3611-b	group2	Zn	3611	b	10	-110.16298148	-56.07266689	-53.85841374	-0.2319008499999952	-56.30456774
zn-4811-b	group2	Zn	4811	b	13	-126.80554197	-72.68432545	-53.85841374	-0.262802779999987	-72.94712822999999
ag-2612-a	group2	Ag	2612	a	9	-172.6224858	-46.97414908	-125.30436866	-0.3439680600000017	-47.31811714
ag-3801-a	group2	Ag	3801	a	11	-182.69886289	-57.17467534	-125.30436866	-0.219818889999992	-57.39449422999999
ru-1211-a	group2	Ru	1211	a	4	-446.47196226	-22.14198155	-423.06851142	-1.2614692900000044	-23.403450840000005
rh-4811-b	group2	Rh	4811	b	13	-407.06919293	-72.68432545	-333.72858462	-0.6562828599999904	-73.34060831
ag-4801-a	group2	Ag	4801	a	12	-190.98638165	-65.34196715	-125.30436866	-0.3400458400000019	-65.68201299
ag-4804-a	group2	Ag	4804	a	12	-191.24694712	-65.52587845	-125.30436866	-0.4167000099999995	-65.94257846
ag-2601-a	group2	Ag	2601	a	8	-166.02846192	-40.56967816	-125.30436866	-0.1544151000000155	-40.72409326000002
ag-4a13-a	group2	Ag	4a13	a	15	-206.0831989	-80.32768712	-125.30436866	-0.451143120000026	-80.77883024000002
ag-4a14-a	group2	Ag	4a14	a	15	-206.13957931	-80.47262518	-125.30436866	-0.3625854699999991	-80.83521065
au-3812-a	group2	Au	3812	a	12	-214.67200432	-63.57071894	-150.76413218	-0.3371532000000243	-63.90787214000002
au-3813-a	group2	Au	3813	a	12	-214.8615232	-63.72815861	-150.76413218	-0.3692324100000022	-64.09739102
au-4a11-a	group2	Au	4a11	a	15	-231.32463135	-80.16943306	-150.76413218	-0.3910661100000112	-80.56049917000001
pt-4a11-a	group2	Pt	4a11	a	15	-363.43958042	-80.16943306	-282.75561201	-0.5145353500000311	-80.68396841000003
pd-4a12-a	group2	Pd	4a12	a	15	-322.30656291	-80.34122111	-241.23300654	-0.7323352600000277	-81.07355637000003
pd-4a13-a	group2	Pd	4a13	a	15	-322.2941629	-80.32768712	-241.23300654	-0.7334692400000193	-81.06115636000001
pd-4a14-a	group2	Pd	4a14	a	15	-322.3428619	-80.47262518	-241.23300654	-0.6372301800000173	-81.10985536000001
os-2601-a	group2	Os	2601	a	8	-559.37133525	-40.56967816	-518.61939974	-0.1822573500000643	-40.75193551000007
os-3801-a	group2	Os	3801	a	11	-576.09248705	-57.17467534	-518.61939974	-0.298411970000096	-57.473087310000096
os-4a01-a	group2	Os	4a01	a	14	-592.74649475	-73.77971421	-518.61939974	-0.3473808000000673	-74.12709501000006
os-4a02-a	group2	Os	4a02	a	14	-592.65839134	-73.84250815	-518.61939974	-0.1964834500000307	-74.03899160000003
os-2401-a	group2	Os	2401	a	6	-551.89762373	-32.00433821	-518.61939974	-1.2738857800000147	-33.278223990000015
os-3601-a	group2	Os	3601	a	9	-568.74732164	-48.75667372	-518.61939974	-1.371248180000045	-50.12792190000005
os-4801-a	group2	Os	4801	a	12	-585.1164924	-65.34196715	-518.61939974	-1.155125510000019	-66.49709266000002
os-4802-a	group2	Os	4802	a	12	-585.20307667	-65.4493179	-518.61939974	-1.1343590300000272	-66.58367693000002
os-4803-a	group2	Os	4803	a	12	-585.2054113	-65.4830872	-518.61939974	-1.1029243600000882	-66.58601156000009
rh-4601-a	group2	Rh	4601	a	10	-391.7177757	-56.70514354	-333.72858462	-1.2840475400000102	-57.98919108000001
rh-4602-a	group2	Rh	4602	a	10	-392.85094772	-56.43502736	-333.72858462	-2.68733574000003	-59.12236310000003
rh-1211-a	group2	Rh	1211	a	4	-356.75321281	-22.14198155	-333.72858462	-0.8826466399999866	-23.024628189999987
rh-2411-a	group2	Rh	2411	a	7	-373.74737514	-39.16156149	-333.72858462	-0.857229029999985	-40.01879051999998
rh-3611-a	group2	Rh	3611	a	10	-390.01969961	-56.07266689	-333.72858462	-0.218448099999982	-56.29111498999998
rh-4811-a	group2	Rh	4811	a	13	-406.68969474	-72.68432545	-333.72858462	-0.2767846699999978	-72.96111012
rh-2611-a	group2	Rh	2611	a	9	-380.44596887	-46.47943398	-333.72858462	-0.237950270000006	-46.71738425000001
rh-3811-a	group2	Rh	3811	a	12	-397.43556095	-63.20502973	-333.72858462	-0.5019466000000321	-63.70697633000003
rh-2612-a	group2	Rh	2612	a	9	-381.28724353	-46.97414908	-333.72858462	-0.5845098300000231	-47.55865891000002
rh-3812-a	group2	Rh	3812	a	12	-397.93184018	-63.57071894	-333.72858462	-0.6325366200000033	-64.20325556
rh-3813-a	group2	Rh	3813	a	12	-398.06878223	-63.72815861	-333.72858462	-0.6120390000000171	-64.34019761000002
rh-4a11-a	group2	Rh	4a11	a	15	-414.61954043	-80.16943306	-333.72858462	-0.721522749999977	-80.89095580999998
ru-4602-a	group2	Ru	4602	a	10	-482.56868519	-56.43502736	-423.06851142	-3.065146410000004	-59.50017377
ru-2411-a	group2	Ru	2411	a	7	-463.16783037	-39.16156149	-423.06851142	-0.9377574600000004	-40.09931895
co-1211-a	group2	Co	1211	a	4	-350.802764	-22.14198155	-327.6932973	-0.9674851500000408	-23.10946670000004
co-2201-a	group2	Co	2201	a	4	-353.57027442	-22.95894282	-327.6932973	-2.9180342999999915	-25.876977119999992
co-2401-a	group2	Co	2401	a	6	-360.81277451	-32.00433821	-327.6932973	-1.1151390000000134	-33.119477210000014
co-2411-a	group2	Co	2411	a	7	-367.74441951	-39.16156149	-327.6932973	-0.88956072000002	-40.05112221000002
co-2601-a	group2	Co	2601	a	8	-368.38070522	-40.56967816	-327.6932973	-0.117729759999996	-40.68740792
co-2611-a	group2	Co	2611	a	9	-374.39163055	-46.47943398	-327.6932973	-0.2188992700000156	-46.69833325000002
co-2612-a	group2	Co	2612	a	9	-375.16657466	-46.97414908	-327.6932973	-0.4991282800000007	-47.47327736
co-3401-a	group2	Co	3401	a	7	-370.27605055	-39.86035688	-327.6932973	-2.7223963699999985	-42.58275325
co-3601-a	group2	Co	3601	a	9	-377.46420891	-48.75667372	-327.6932973	-1.0142378900000395	-49.77091161000004
co-3611-a	group2	Co	3611	a	10	-383.9063528	-56.07266689	-327.6932973	-0.1403886099999951	-56.2130555
co-3611-b	group2	Co	3611	b	10	-384.26014721	-56.07266689	-327.6932973	-0.4941830200000296	-56.56684991000003
co-3801-a	group2	Co	3801	a	11	-385.09249956	-57.17467534	-327.6932973	-0.2245269200000379	-57.39920226000004
co-3811-a	group2	Co	3811	a	12	-391.33067357	-63.20502973	-327.6932973	-0.4323465400000046	-63.63737627
co-3812-a	group2	Co	3812	a	12	-391.82108538	-63.57071894	-327.6932973	-0.5570691400000172	-64.12778808000002
co-3813-a	group2	Co	3813	a	12	-391.94319936	-63.72815861	-327.6932973	-0.5217434500000095	-64.24990206000001
co-4601-a	group2	Co	4601	a	10	-387.01414373	-56.70514354	-327.6932973	-2.615702890000016	-59.32084643000002
co-4602-a	group2	Co	4602	a	10	-386.89320336	-56.43502736	-327.6932973	-2.76487869999999	-59.19990605999999
co-4801-a	group2	Co	4801	a	12	-394.20233262	-65.34196715	-327.6932973	-1.1670681700000074	-66.50903532000001
co-4802-a	group2	Co	4802	a	12	-394.02747378	-65.4493179	-327.6932973	-0.8848585799999995	-66.33417648
co-4803-a	group2	Co	4803	a	12	-394.0009672	-65.4830872	-327.6932973	-0.8245827000000077	-66.30766990000001
co-4804-a	group2	Co	4804	a	12	-394.30178887	-65.52587845	-327.6932973	-1.082613120000019	-66.60849157000001
co-4811-a	group2	Co	4811	a	13	-400.5989546	-72.68432545	-327.6932973	-0.2213318500000269	-72.90565730000003
co-4811-b	group2	Co	4811	b	13	-400.94444251	-72.68432545	-327.6932973	-0.5668197600000013	-73.25114521
co-4a01-a	group2	Co	4a01	a	14	-401.8026259	-73.77971421	-327.6932973	-0.3296143900000317	-74.10932860000003
co-4a02-a	group2	Co	4a02	a	14	-401.7676429	-73.84250815	-327.6932973	-0.2318374500000146	-74.07434560000002
co-4a11-a	group2	Co	4a11	a	15	-408.47725929	-80.16943306	-327.6932973	-0.6145289300000201	-80.78396199000002
co-4a12-a	group2	Co	4a12	a	15	-408.62535609	-80.34122111	-327.6932973	-0.5908376800000354	-80.93205879000004
co-4a13-a	group2	Co	4a13	a	15	-408.64077228	-80.32768712	-327.6932973	-0.619787860000045	-80.94747498000004
co-4a14-a	group2	Co	4a14	a	15	-408.70363098	-80.47262518	-327.6932973	-0.5377085000000363	-81.01033368000003
fe-1211-a	group2	Fe	1211	a	4	-405.06873712	-22.14198155	-381.20808412	-1.718671449999956	-23.86065299999996
fe-2201-a	group2	Fe	2201	a	4	-407.59873091	-22.95894282	-381.20808412	-3.431703969999948	-26.39064678999995
fe-2401-a	group2	Fe	2401	a	6	-414.59509186	-32.00433821	-381.20808412	-1.3826695300000011	-33.38700774
fe-2411-a	group2	Fe	2411	a	7	-421.60917442	-39.16156149	-381.20808412	-1.2395288099999675	-40.40109029999997
fe-2601-a	group2	Fe	2601	a	8	-421.8975267	-40.56967816	-381.20808412	-0.1197644199999885	-40.68944257999999
fe-2611-a	group2	Fe	2611	a	9	-427.88637681	-46.47943398	-381.20808412	-0.1988587099999748	-46.67829268999998
fe-2612-a	group2	Fe	2612	a	9	-428.70076634	-46.97414908	-381.20808412	-0.5185331399999527	-47.49268221999995
fe-3401-a	group2	Fe	3401	a	7	-424.27911206	-39.86035688	-381.20808412	-3.210671059999968	-43.071027939999965
fe-3601-a	group2	Fe	3601	a	9	-431.26470655	-48.75667372	-381.20808412	-1.2999487100000024	-50.05662243
fe-3611-a	group2	Fe	3611	a	10	-437.38527847	-56.07266689	-381.20808412	-0.1045274599999785	-56.17719434999998
fe-3611-b	group2	Fe	3611	b	10	-438.00876182	-56.07266689	-381.20808412	-0.7280108099999936	-56.8006777
fe-3801-a	group2	Fe	3801	a	11	-438.58788024	-57.17467534	-381.20808412	-0.2051207799999801	-57.37979611999998
fe-3811-a	group2	Fe	3811	a	12	-444.82564324	-63.20502973	-381.20808412	-0.4125293899999533	-63.61755911999995
fe-3812-a	group2	Fe	3812	a	12	-445.36205711	-63.57071894	-381.20808412	-0.5832540500000007	-64.15397299
fe-3813-a	group2	Fe	3813	a	12	-445.51068204	-63.72815861	-381.20808412	-0.5744393099999812	-64.30259791999998
fe-4601-a	group2	Fe	4601	a	10	-440.96606594	-56.70514354	-381.20808412	-3.052838279999996	-59.75798182
fe-4602-a	group2	Fe	4602	a	10	-440.95518557	-56.43502736	-381.20808412	-3.312074090000003	-59.74710145
fe-4801-a	group2	Fe	4801	a	12	-447.84769099	-65.34196715	-381.20808412	-1.297639719999964	-66.63960686999997
fe-4802-a	group2	Fe	4802	a	12	-447.92476695	-65.4493179	-381.20808412	-1.267364929999971	-66.71668282999997
fe-4803-a	group2	Fe	4803	a	12	-447.64784697	-65.4830872	-381.20808412	-0.9566756499999656	-66.43976284999997
fe-4804-a	group2	Fe	4804	a	12	-447.92729694	-65.52587845	-381.20808412	-1.1933343700000023	-66.71921282
fe-4811-a	group2	Fe	4811	a	13	-454.10853315	-72.68432545	-381.20808412	-0.2161235800000014	-72.90044903
fe-4811-b	group2	Fe	4811	b	13	-454.66225096	-72.68432545	-381.20808412	-0.7698413899999679	-73.45416683999997
fe-4a01-a	group2	Fe	4a01	a	14	-455.26128536	-73.77971421	-381.20808412	-0.2734870299999699	-74.05320123999996
fe-4a02-a	group2	Fe	4a02	a	14	-455.267895	-73.84250815	-381.20808412	-0.2173027299999859	-74.05981087999999
fe-4a11-a	group2	Fe	4a11	a	15	-461.98757645	-80.16943306	-381.20808412	-0.6100592699999794	-80.77949232999998
fe-4a12-a	group2	Fe	4a12	a	15	-462.1679251	-80.34122111	-381.20808412	-0.6186198699999608	-80.95984097999997
fe-4a13-a	group2	Fe	4a13	a	15	-462.16454055	-80.32768712	-381.20808412	-0.6287693100000098	-80.95645643
fe-4a14-a	group2	Fe	4a14	a	15	-462.23170217	-80.47262518	-381.20808412	-0.5509928699999875	-81.02361804999998
rh-4a11-a	group2b	Rh	4a11	a	15	-414.16678011	-79.92998749	-333.72858462	-0.5082079999999962	-80.43819549
cd-4812-a	group2b	Cd	4812	a	13	-108.70416913	-72.40609647	-36.05766447	-0.2404081900000108	-72.64650466
ag-3611-a	group2b	Ag	3611	a	10	-181.34152593	-55.77481262	-125.30436866	-0.2623446499999957	-56.03715727
cu-4812-a	group2b	Cu	4812	a	13	-244.18915775	-72.40609647	-171.38308451	-0.399976769999995	-72.80607323999999
ag-4811-a	group2b	Ag	4811	a	13	-197.987722	-72.36997203	-125.30436866	-0.3133813099999969	-72.68335334
ag-4812-a	group2b	Ag	4812	a	13	-198.0353887	-72.40609647	-125.30436866	-0.3249235700000099	-72.73102004
ag-4a11-a	group2b	Ag	4a11	a	15	-205.58846453	-79.92998749	-125.30436866	-0.3541083800000137	-80.28409587000002
rh-4a12-a	group2b	Rh	4a12	a	15	-414.10507552	-79.79709896	-333.72858462	-0.579391940000022	-80.37649090000002
rh-3611-a	group2b	Rh	3611	a	10	-390.05738878	-55.77481262	-333.72858462	-0.5539915400000055	-56.32880416
rh-4811-a	group2b	Rh	4811	a	13	-406.71384615	-72.36997203	-333.72858462	-0.6152895000000029	-72.98526153
rh-4812-a	group2b	Rh	4812	a	13	-406.72500856	-72.40609647	-333.72858462	-0.5903274700000054	-72.99642394
ag-4a12-a	group2b	Ag	4a12	a	15	-205.47837533	-79.79709896	-125.30436866	-0.3769077100000118	-80.17400667000001
au-3611-a	group2b	Au	3611	a	10	-206.81366995	-55.77481262	-150.76413218	-0.2747251500000018	-56.04953777
au-4811-a	group2b	Au	4811	a	13	-223.47092305	-72.36997203	-150.76413218	-0.3368188400000207	-72.70679087000002
au-4812-a	group2b	Au	4812	a	13	-223.48596717	-72.40609647	-150.76413218	-0.3157385200000249	-72.72183499000002
au-4a11-a	group2b	Au	4a11	a	15	-231.09912369	-79.92998749	-150.76413218	-0.4050040200000069	-80.33499151000001
au-4a12-a	group2b	Au	4a12	a	15	-230.97807798	-79.79709896	-150.76413218	-0.4168468400000051	-80.2139458
cd-3611-a	group2b	Cd	3611	a	10	-92.02621776	-55.77481262	-36.05766447	-0.1937406699999968	-55.96855329
cd-4811-a	group2b	Cd	4811	a	13	-108.66723175	-72.36997203	-36.05766447	-0.2395952499999936	-72.60956728
cd-4a11-a	group2b	Cd	4a11	a	15	-116.24936524	-79.92998749	-36.05766447	-0.2617132800000092	-80.19170077000001
cd-4a12-a	group2b	Cd	4a12	a	15	-116.13833375	-79.79709896	-36.05766447	-0.2835703199999955	-80.08066928
pt-3611-a	group2b	Pt	3611	a	10	-338.87980926	-55.77481262	-282.75561201	-0.3493846300000101	-56.12419725000001
pt-4811-a	group2b	Pt	4811	a	13	-355.54052485	-72.36997203	-282.75561201	-0.4149408100000045	-72.78491284
pt-4812-a	group2b	Pt	4812	a	13	-355.65675133	-72.40609647	-282.75561201	-0.4950428500000328	-72.90113932000003
pt-4a11-a	group2b	Pt	4a11	a	15	-363.28298553	-79.92998749	-282.75561201	-0.597386030000024	-80.52737352000003
pt-4a12-a	group2b	Pt	4a12	a	15	-363.10915882	-79.79709896	-282.75561201	-0.5564478500000121	-80.35354681000001
pd-3611-a	group2b	Pd	3611	a	10	-297.4673977	-55.77481262	-241.23300654	-0.4595785400000025	-56.23439116
pd-4811-a	group2b	Pd	4811	a	13	-314.14421515	-72.36997203	-241.23300654	-0.541236579999989	-72.91120860999999
pd-4812-a	group2b	Pd	4812	a	13	-314.23161892	-72.40609647	-241.23300654	-0.5925159100000315	-72.99861238000003
pd-4a11-a	group2b	Pd	4a11	a	15	-321.73741142	-79.92998749	-241.23300654	-0.5744173900000078	-80.50440488000001
pd-4a12-a	group2b	Pd	4a12	a	15	-321.65473292	-79.79709896	-241.23300654	-0.6246274200000244	-80.42172638000002
os-3611-a	group2b	Os	3611	a	10	-575.08722208	-55.77481262	-518.61939974	-0.6930097199999992	-56.46782234
os-4811-a	group2b	Os	4811	a	13	-591.75949052	-72.36997203	-518.61939974	-0.7701187500000373	-73.14009078000004
os-4812-a	group2b	Os	4812	a	13	-591.77118473	-72.40609647	-518.61939974	-0.7456885200000158	-73.15178499000001
os-4a11-a	group2b	Os	4a11	a	15	-599.07076288	-79.92998749	-518.61939974	-0.5213756500000102	-80.45136314000001
os-4a12-a	group2b	Os	4a12	a	15	-599.10639392	-79.79709896	-518.61939974	-0.689895220000011	-80.48699418000001
ru-3611-a	group2b	Ru	3611	a	10	-479.8723248	-55.77481262	-423.06851142	-1.0290007600000095	-56.80381338000001
ru-4811-a	group2b	Ru	4811	a	13	-496.31504705	-72.36997203	-423.06851142	-0.876563599999983	-73.24653562999998
ru-4812-a	group2b	Ru	4812	a	13	-496.10435577	-72.40609647	-423.06851142	-0.6297478799999965	-73.03584434999999
ru-4a11-a	group2b	Ru	4a11	a	15	-503.42902873	-79.92998749	-423.06851142	-0.4305298200000322	-80.36051731000003
ru-4a12-a	group2b	Ru	4a12	a	15	-503.45899799	-79.79709896	-423.06851142	-0.5933876100000077	-80.39048657000001
cu-3611-a	group2b	Cu	3611	a	10	-227.50520848	-55.77481262	-171.38308451	-0.3473113499999911	-56.12212396999999
cu-4811-a	group2b	Cu	4811	a	13	-244.12740608	-72.36997203	-171.38308451	-0.374349539999983	-72.74432156999998
cu-4a11-a	group2b	Cu	4a11	a	15	-251.70107729	-79.92998749	-171.38308451	-0.3880052899999953	-80.31799278
cu-4a12-a	group2b	Cu	4a12	a	15	-251.61847207	-79.79709896	-171.38308451	-0.4382885999999928	-80.23538755999999
ni-3611-a	group2b	Ni	3611	a	10	-307.22187392	-55.77481262	-250.91869356	-0.5283677400000002	-56.30318036
ni-4811-a	group2b	Ni	4811	a	13	-323.88477769	-72.36997203	-250.91869356	-0.5961121000000134	-72.96608413000001
ni-4812-a	group2b	Ni	4812	a	13	-323.9043794	-72.40609647	-250.91869356	-0.5795893699999795	-72.98568583999997
ni-4a11-a	group2b	Ni	4a11	a	15	-331.32780578	-79.92998749	-250.91869356	-0.4791247299999952	-80.40911222
ni-4a12-a	group2b	Ni	4a12	a	15	-331.28086416	-79.79709896	-250.91869356	-0.5650716400000135	-80.36217060000001
ir-3611-a	group2b	Ir	3611	a	10	-464.19976302	-55.77481262	-408.05800262	-0.3669477799999541	-56.14176039999995
ir-4811-a	group2b	Ir	4811	a	13	-480.86506585	-72.36997203	-408.05800262	-0.4370911999999833	-72.80706322999998
ir-4812-a	group2b	Ir	4812	a	13	-481.08215893	-72.40609647	-408.05800262	-0.6180598399999724	-73.02415630999997
ir-4a11-a	group2b	Ir	4a11	a	15	-488.54925329	-79.92998749	-408.05800262	-0.5612631799999974	-80.49125067
ir-4a12-a	group2b	Ir	4a12	a	15	-488.45086051	-79.79709896	-408.05800262	-0.5957589299999597	-80.39285788999996
zn-3611-a	group2b	Zn	3611	a	10	-109.85674703	-55.77481262	-53.85841374	-0.2235206699999921	-55.99833328999999
zn-4811-a	group2b	Zn	4811	a	13	-126.50138764	-72.36997203	-53.85841374	-0.2730018700000016	-72.6429739
zn-4812-a	group2b	Zn	4812	a	13	-126.54116497	-72.40609647	-53.85841374	-0.2766547599999995	-72.68275123
zn-4a11-a	group2b	Zn	4a11	a	15	-134.09000514	-79.92998749	-53.85841374	-0.301603909999983	-80.23159139999999
zn-4a12-a	group2b	Zn	4a12	a	15	-133.98061149	-79.79709896	-53.85841374	-0.3250987899999984	-80.12219775
co-3611-a	group2b	Co	3611	a	10	-384.40252181	-55.77481262	-327.6932973	-0.934411890000014	-56.70922451000001
co-4811-a	group2b	Co	4811	a	13	-400.97578072	-72.36997203	-327.6932973	-0.912511390000006	-73.28248342
co-4812-a	group2b	Co	4812	a	13	-401.07775154	-72.40609647	-327.6932973	-0.9783577700000308	-73.38445424000003
co-4a11-a	group2b	Co	4a11	a	15	-408.00829803	-79.92998749	-327.6932973	-0.3850132400000063	-80.31500073000001
co-4a12-a	group2b	Co	4a12	a	15	-407.8638844	-79.79709896	-327.6932973	-0.3734881400000347	-80.17058710000003
fe-3611-a	group2b	Fe	3611	a	10	-438.175663	-55.77481262	-381.20808412	-1.1927662599999636	-56.96757887999996
fe-4811-a	group2b	Fe	4811	a	13	-454.89902524	-72.36997203	-381.20808412	-1.3209690899999913	-73.69094111999999
fe-4812-a	group2b	Fe	4812	a	13	-454.94630102	-72.40609647	-381.20808412	-1.3321204300000034	-73.7382169
fe-4a11-a	group2b	Fe	4a11	a	15	-461.48958836	-79.92998749	-381.20808412	-0.3515167500000018	-80.28150424
fe-4a12-a	group2b	Fe	4a12	a	15	-461.4879994	-79.79709896	-381.20808412	-0.4828163199999551	-80.27991527999995
ru-4aS3-a	group3S	Ru	4aS3	a	15	-501.90151264	-77.58598133	-423.06851142	-1.2470198900000329	-78.83300122000003
ru-4aS4-a	group3S	Ru	4aS4	a	15	-501.93788571	-77.6584738	-423.06851142	-1.2109004900000002	-78.86937429
ru-12S1-a	group3S	Ru	12S1	a	4	-445.39306261	-19.12496053	-423.06851142	-3.1995906600000232	-22.324551190000022
ru-24S1-a	group3S	Ru	24S1	a	7	-462.10655618	-36.04580392	-423.06851142	-2.992240839999994	-39.03804475999999
ru-36S1-a	group3S	Ru	36S1	a	10	-478.73390498	-52.66295032	-423.06851142	-3.002443239999984	-55.665393559999984
ru-48S1-a	group3S	Ru	48S1	a	13	-495.43146937	-69.25889361	-423.06851142	-3.104064340000008	-72.36295795000001
ru-48S2-a	group3S	Ru	48S2	a	13	-495.41528581	-69.29758067	-423.06851142	-3.049193720000005	-72.34677439000001
ru-36S2-a	group3S	Ru	36S2	a	10	-478.82010219	-52.8899066	-423.06851142	-2.861684170000004	-55.75159077000001
ru-48S3-a	group3S	Ru	48S3	a	13	-495.52395379	-69.49892096	-423.06851142	-2.956521410000008	-72.45544237000001
ru-26S2-a	group3S	Ru	26S2	a	9	-468.67743378	-44.25900363	-423.06851142	-1.349918730000006	-45.60892236000001
ru-38S3-a	group3S	Ru	38S3	a	12	-485.28855366	-60.8666092	-423.06851142	-1.3534330399999988	-62.22004224
ru-4aS5-a	group3S	Ru	4aS5	a	15	-501.90312158	-77.4709852	-423.06851142	-1.36362496000001	-78.83461016000001
ru-4aS6-a	group3S	Ru	4aS6	a	15	-501.99098262	-77.46949802	-423.06851142	-1.452973180000015	-78.92247120000002
cu-14S1-a	group3S	Cu	14S1	a	6	-199.74440748	-27.67320668	-171.38308451	-0.6881162900000035	-28.361322970000003
cu-26S1-a	group3S	Cu	26S1	a	9	-216.40130304	-44.31230711	-171.38308451	-0.7059114199999854	-45.018218529999984
cu-38S1-a	group3S	Cu	38S1	a	12	-233.07772449	-60.92238156	-171.38308451	-0.7722584200000071	-61.694639980000005
cu-38S2-a	group3S	Cu	38S2	a	12	-233.0252138	-60.9787702	-171.38308451	-0.6633590899999859	-61.64212928999999
cu-4aS1-a	group3S	Cu	4aS1	a	15	-249.74906026	-77.52515631	-171.38308451	-0.84081943999999	-78.36597574999999
cu-4aS2-a	group3S	Cu	4aS2	a	15	-249.7892639	-77.5875646	-171.38308451	-0.8186147900000122	-78.40617939
cu-4aS3-a	group3S	Cu	4aS3	a	15	-249.76683215	-77.58598133	-171.38308451	-0.7977663100000001	-78.38374764
cu-4aS4-a	group3S	Cu	4aS4	a	15	-249.78915625	-77.6584738	-171.38308451	-0.7475979399999915	-78.40607173999999
cu-12S1-a	group3S	Cu	12S1	a	4	-192.49232264	-19.12496053	-171.38308451	-1.984277599999995	-21.109238129999994
cu-24S1-a	group3S	Cu	24S1	a	7	-209.16899118	-36.04580392	-171.38308451	-1.7401027500000057	-37.78590667
cu-36S1-a	group3S	Cu	36S1	a	10	-225.76244561	-52.66295032	-171.38308451	-1.7164107799999826	-54.37936109999998
cu-48S1-a	group3S	Cu	48S1	a	13	-242.42478788	-69.25889361	-171.38308451	-1.782809759999992	-71.04170337
cu-48S2-a	group3S	Cu	48S2	a	13	-242.42793436	-69.29758067	-171.38308451	-1.747269179999989	-71.04484984999999
cu-36S2-a	group3S	Cu	36S2	a	10	-225.86007611	-52.8899066	-171.38308451	-1.5870849999999876	-54.47699159999999
cu-48S3-a	group3S	Cu	48S3	a	13	-242.46523109	-69.49892096	-171.38308451	-1.5832256199999932	-71.08214658
cu-26S2-a	group3S	Cu	26S2	a	9	-216.48482909	-44.25900363	-171.38308451	-0.8427409499999996	-45.10174458
cu-38S3-a	group3S	Cu	38S3	a	12	-233.13306757	-60.8666092	-171.38308451	-0.8833738600000061	-61.749983060000005
cu-4aS5-a	group3S	Cu	4aS5	a	15	-249.76213547	-77.4709852	-171.38308451	-0.9080657599999996	-78.37905096
cu-4aS6-a	group3S	Cu	4aS6	a	15	-249.80902197	-77.46949802	-171.38308451	-0.9564394399999968	-78.42593746
ni-14S1-a	group3S	Ni	14S1	a	6	-279.64269559	-27.67320668	-250.91869356	-1.0507953500000085	-28.72400203000001
ni-26S1-a	group3S	Ni	26S1	a	9	-296.31574913	-44.31230711	-250.91869356	-1.0847484599999646	-45.39705556999997
ni-38S1-a	group3S	Ni	38S1	a	12	-313.00070173	-60.92238156	-250.91869356	-1.1596266099999966	-62.08200817
ni-38S2-a	group3S	Ni	38S2	a	12	-313.18384743	-60.9787702	-250.91869356	-1.2863836700000064	-62.265153870000006
ni-4aS1-a	group3S	Ni	4aS1	a	15	-329.69975988	-77.52515631	-250.91869356	-1.2559100099999796	-78.78106631999998
ni-4aS2-a	group3S	Ni	4aS2	a	15	-329.69483898	-77.5875646	-250.91869356	-1.1885808199999843	-78.77614541999998
ni-4aS3-a	group3S	Ni	4aS3	a	15	-329.68900544	-77.58598133	-250.91869356	-1.1843305500000127	-78.77031188000001
ni-4aS4-a	group3S	Ni	4aS4	a	15	-329.72888794	-77.6584738	-250.91869356	-1.1517205799999886	-78.81019437999998
ni-12S1-a	group3S	Ni	12S1	a	4	-272.98053935	-19.12496053	-250.91869356	-2.9368852600000075	-22.061845790000007
ni-24S1-a	group3S	Ni	24S1	a	7	-289.70578948	-36.04580392	-250.91869356	-2.741292000000016	-38.78709592000001
ni-36S1-a	group3S	Ni	36S1	a	10	-306.26090545	-52.66295032	-250.91869356	-2.679261569999987	-55.34221188999999
ni-48S1-a	group3S	Ni	48S1	a	13	-322.93455597	-69.25889361	-250.91869356	-2.75696880000001	-72.01586241000001
ni-48S2-a	group3S	Ni	48S2	a	13	-322.93432644	-69.29758067	-250.91869356	-2.718052209999996	-72.01563288
ni-36S2-a	group3S	Ni	36S2	a	10	-306.4284133	-52.8899066	-250.91869356	-2.6198131399999767	-55.50971973999998
ni-48S3-a	group3S	Ni	48S3	a	13	-323.00267972	-69.49892096	-250.91869356	-2.5850651999999883	-72.08398616
ni-26S2-a	group3S	Ni	26S2	a	9	-296.40269447	-44.25900363	-250.91869356	-1.224997279999961	-45.48400090999996
ni-38S3-a	group3S	Ni	38S3	a	12	-313.05458636	-60.8666092	-250.91869356	-1.269283599999966	-62.135892799999965
ni-4aS5-a	group3S	Ni	4aS5	a	15	-329.69757293	-77.4709852	-250.91869356	-1.3078941699999689	-78.77887936999997
ni-4aS6-a	group3S	Ni	4aS6	a	15	-329.75142802	-77.46949802	-250.91869356	-1.36323643999998	-78.83273445999998
ir-14S1-a	group3S	Ir	14S1	a	6	-437.02640418	-27.67320668	-408.05800262	-1.2951948799999613	-28.96840155999996
ir-26S1-a	group3S	Ir	26S1	a	9	-453.68069516	-44.31230711	-408.05800262	-1.3103854300000035	-45.62269254
ir-38S1-a	group3S	Ir	38S1	a	12	-470.37436791	-60.92238156	-408.05800262	-1.393983729999967	-62.316365289999965
ir-38S2-a	group3S	Ir	38S2	a	12	-470.31605643	-60.9787702	-408.05800262	-1.279283609999979	-62.25805380999998
ir-4aS1-a	group3S	Ir	4aS1	a	15	-487.06374806	-77.52515631	-408.05800262	-1.4805891299999985	-79.00574544
ir-4aS2-a	group3S	Ir	4aS2	a	15	-487.06255797	-77.5875646	-408.05800262	-1.4169907499999823	-79.00455534999998
ir-4aS3-a	group3S	Ir	4aS3	a	15	-487.05541631	-77.58598133	-408.05800262	-1.4114323599999778	-78.99741368999997
ir-4aS4-a	group3S	Ir	4aS4	a	15	-487.05958121	-77.6584738	-408.05800262	-1.3431047899999555	-79.00157858999995
ir-12S1-a	group3S	Ir	12S1	a	4	-430.48120483	-19.12496053	-408.05800262	-3.2982416800000003	-22.42320221
ir-24S1-a	group3S	Ir	24S1	a	7	-447.2117959	-36.04580392	-408.05800262	-3.107989360000005	-39.15379328
ir-36S1-a	group3S	Ir	36S1	a	10	-463.73548338	-52.66295032	-408.05800262	-3.01453043999998	-55.67748075999998
ir-48S1-a	group3S	Ir	48S1	a	13	-480.42696539	-69.25889361	-408.05800262	-3.110069159999995	-72.36896277
ir-48S2-a	group3S	Ir	48S2	a	13	-480.41118541	-69.29758067	-408.05800262	-3.0556021199999464	-72.35318278999995
ir-36S2-a	group3S	Ir	36S2	a	10	-463.91360666	-52.8899066	-408.05800262	-2.96569744	-55.85560404
ir-48S3-a	group3S	Ir	48S3	a	13	-480.49912831	-69.49892096	-408.05800262	-2.942204729999972	-72.44112568999998
ir-26S2-a	group3S	Ir	26S2	a	9	-453.83598446	-44.25900363	-408.05800262	-1.5189782099999931	-45.77798184
ir-38S3-a	group3S	Ir	38S3	a	12	-470.45619158	-60.8666092	-408.05800262	-1.5315797599999712	-62.39818895999997
ir-4aS5-a	group3S	Ir	4aS5	a	15	-487.07638929	-77.4709852	-408.05800262	-1.5474014699999827	-79.01838666999998
ir-4aS6-a	group3S	Ir	4aS6	a	15	-487.16611239	-77.46949802	-408.05800262	-1.6386117499999957	-79.10810977
zn-14S1-a	group3S	Zn	14S1	a	6	-81.8566705	-27.67320668	-53.85841374	-0.325050080000004	-27.998256760000004
zn-26S1-a	group3S	Zn	26S1	a	9	-98.49477625	-44.31230711	-53.85841374	-0.3240553999999989	-44.63636251
zn-38S1-a	group3S	Zn	38S1	a	12	-115.16688511	-60.92238156	-53.85841374	-0.3860898099999943	-61.30847136999999
zn-38S2-a	group3S	Zn	38S2	a	12	-115.18517939	-60.9787702	-53.85841374	-0.3479954499999991	-61.32676565
zn-4aS1-a	group3S	Zn	4aS1	a	15	-131.83014281	-77.52515631	-53.85841374	-0.4465727600000093	-77.97172907000001
zn-4aS2-a	group3S	Zn	4aS2	a	15	-131.88732055	-77.5875646	-53.85841374	-0.4413422100000019	-78.02890681
zn-4aS3-a	group3S	Zn	4aS3	a	15	-131.85940307	-77.58598133	-53.85841374	-0.4150080000000145	-78.00098933000001
zn-4aS4-a	group3S	Zn	4aS4	a	15	-131.87015304	-77.6584738	-53.85841374	-0.353265499999992	-78.01173929999999
zn-12S1-a	group3S	Zn	12S1	a	4	-74.3463476	-19.12496053	-53.85841374	-1.362973329999999	-20.48793386
zn-24S1-a	group3S	Zn	24S1	a	7	-90.99335472	-36.04580392	-53.85841374	-1.0891370599999988	-37.13494098
zn-36S1-a	group3S	Zn	36S1	a	10	-107.52640317	-52.66295032	-53.85841374	-1.0050391099999914	-53.66798942999999
zn-48S1-a	group3S	Zn	48S1	a	13	-124.1618776	-69.25889361	-53.85841374	-1.0445702499999925	-70.30346386
zn-48S2-a	group3S	Zn	48S2	a	13	-124.19439787	-69.29758067	-53.85841374	-1.0384034599999978	-70.33598413
zn-36S2-a	group3S	Zn	36S2	a	10	-107.67891789	-52.8899066	-53.85841374	-0.9305975499999876	-53.82050414999999
zn-48S3-a	group3S	Zn	48S3	a	13	-124.2348304	-69.49892096	-53.85841374	-0.8774956999999972	-70.37641666
zn-26S2-a	group3S	Zn	26S2	a	9	-98.59086596	-44.25900363	-53.85841374	-0.4734485899999967	-44.73245222
zn-38S3-a	group3S	Zn	38S3	a	12	-115.23645209	-60.8666092	-53.85841374	-0.5114291499999979	-61.37803835
zn-4aS5-a	group3S	Zn	4aS5	a	15	-131.89673476	-77.4709852	-53.85841374	-0.5673358199999825	-78.03832101999998
zn-4aS6-a	group3S	Zn	4aS6	a	15	-131.9083548	-77.46949802	-53.85841374	-0.5804430400000058	-78.04994106000001
os-48S2-a	group3S	Os	48S2	a	13	-591.16976767	-69.29758067	-518.61939974	-3.2527872600001047	-72.5503679300001
rh-12S1-a	group3S	Rh	12S1	a	4	-356.08182948	-19.12496053	-333.72858462	-3.228284330000019	-22.35324486000001
rh-14S1-a	group3S	Rh	14S1	a	6	-362.62661741	-27.67320668	-333.72858462	-1.2248261100000022	-28.89803279
rh-24S1-a	group3S	Rh	24S1	a	7	-372.81283451	-36.04580392	-333.72858462	-3.0384459700000264	-39.08424989000002
rh-26S1-a	group3S	Rh	26S1	a	9	-379.29427703	-44.31230711	-333.72858462	-1.253385299999998	-45.56569241
rh-26S2-a	group3S	Rh	26S2	a	9	-379.41162869	-44.25900363	-333.72858462	-1.4240404399999915	-45.68304407
rh-36S1-a	group3S	Rh	36S1	a	10	-389.3530982	-52.66295032	-333.72858462	-2.961563259999984	-55.624513579999984
rh-36S2-a	group3S	Rh	36S2	a	10	-389.53563938	-52.8899066	-333.72858462	-2.917148160000025	-55.80705476000003
rh-38S1-a	group3S	Rh	38S1	a	12	-395.97890326	-60.92238156	-333.72858462	-1.327937079999991	-62.25031863999999
rh-38S2-a	group3S	Rh	38S2	a	12	-396.13750554	-60.9787702	-333.72858462	-1.4301507200000143	-62.408920920000014
rh-38S3-a	group3S	Rh	38S3	a	12	-396.05112535	-60.8666092	-333.72858462	-1.455931530000015	-62.322540730000014
rh-48S1-a	group3S	Rh	48S1	a	13	-406.0280492	-69.25889361	-333.72858462	-3.0405709700000045	-72.29946458
rh-48S2-a	group3S	Rh	48S2	a	13	-406.02329756	-69.29758067	-333.72858462	-2.9971322700000087	-72.29471294000001
rh-48S3-a	group3S	Rh	48S3	a	13	-406.10710375	-69.49892096	-333.72858462	-2.8795981700000226	-72.37851913000003
rh-4aS1-a	group3S	Rh	4aS1	a	15	-412.67029064	-77.52515631	-333.72858462	-1.4165497100000266	-78.94170602000003
rh-4aS2-a	group3S	Rh	4aS2	a	15	-412.66269162	-77.5875646	-333.72858462	-1.34654239999999	-78.93410699999998
rh-4aS3-a	group3S	Rh	4aS3	a	15	-412.65521881	-77.58598133	-333.72858462	-1.34065286000002	-78.92663419000002
rh-4aS4-a	group3S	Rh	4aS4	a	15	-412.69875988	-77.6584738	-333.72858462	-1.3117014600000232	-78.97017526000002
rh-4aS5-a	group3S	Rh	4aS5	a	15	-412.68042963	-77.4709852	-333.72858462	-1.4808598099999983	-78.95184501
rh-4aS6-a	group3S	Rh	4aS6	a	15	-412.74906175	-77.46949802	-333.72858462	-1.5509791100000143	-79.02047713000002
cd-12S1-a	group3S	Cd	12S1	a	4	-56.28138427	-19.12496053	-36.05766447	-1.0987592699999986	-20.2237198
ag-14S1-a	group3S	Ag	14S1	a	6	-153.47910049	-27.67320668	-125.30436866	-0.5015251500000133	-28.174731830000013
ag-26S1-a	group3S	Ag	26S1	a	9	-170.12714556	-44.31230711	-125.30436866	-0.510469790000009	-44.82277690000001
ag-38S1-a	group3S	Ag	38S1	a	12	-186.79429761	-60.92238156	-125.30436866	-0.5675473900000085	-61.48992895000001
ag-4aS5-a	group3S	Ag	4aS5	a	15	-203.46320329	-77.4709852	-125.30436866	-0.68784943	-78.15883463
ag-38S2-a	group3S	Ag	38S2	a	12	-186.6810331	-60.9787702	-125.30436866	-0.3978942400000136	-61.37666444000001
ag-4aS1-a	group3S	Ag	4aS1	a	15	-203.45823505	-77.52515631	-125.30436866	-0.6287100800000189	-78.15386639000002
ag-4aS2-a	group3S	Ag	4aS2	a	15	-203.51828407	-77.5875646	-125.30436866	-0.6263508100000053	-78.21391541
ag-4aS3-a	group3S	Ag	4aS3	a	15	-203.49098333	-77.58598133	-125.30436866	-0.6006333400000159	-78.18661467000001
ag-4aS4-a	group3S	Ag	4aS4	a	15	-203.52012658	-77.6584738	-125.30436866	-0.5572841200000198	-78.21575792000002
ag-12S1-a	group3S	Ag	12S1	a	4	-145.69047341	-19.12496053	-125.30436866	-1.2611442200000162	-20.38610475000001
ag-24S1-a	group3S	Ag	24S1	a	7	-162.35579208	-36.04580392	-125.30436866	-1.0056194999999946	-37.05142341999999
ag-36S1-a	group3S	Ag	36S1	a	10	-178.95368303	-52.66295032	-125.30436866	-0.986364050000013	-53.64931437000001
ag-48S1-a	group3S	Ag	48S1	a	13	-195.60280126	-69.25889361	-125.30436866	-1.0395389900000112	-70.29843260000001
ag-48S2-a	group3S	Ag	48S2	a	13	-195.60925187	-69.29758067	-125.30436866	-1.007302540000012	-70.30488321000001
ag-36S2-a	group3S	Ag	36S2	a	10	-179.02180959	-52.8899066	-125.30436866	-0.827534330000006	-53.71744093000001
ag-48S3-a	group3S	Ag	48S3	a	13	-195.62571663	-69.49892096	-125.30436866	-0.8224270099999984	-70.32134797
ag-26S2-a	group3S	Ag	26S2	a	9	-170.19498785	-44.25900363	-125.30436866	-0.6316155599999931	-44.89061919
ag-38S3-a	group3S	Ag	38S3	a	12	-186.84323358	-60.8666092	-125.30436866	-0.6722557200000097	-61.53886492000001
ag-4aS6-a	group3S	Ag	4aS6	a	15	-203.50220374	-77.46949802	-125.30436866	-0.7283370600000012	-78.19783508
au-14S1-a	group3S	Au	14S1	a	6	-179.01390173	-27.67320668	-150.76413218	-0.5765628699999965	-28.24976955
au-26S1-a	group3S	Au	26S1	a	9	-195.67110363	-44.31230711	-150.76413218	-0.5946643400000156	-44.906971450000015
au-38S1-a	group3S	Au	38S1	a	12	-212.34823487	-60.92238156	-150.76413218	-0.6617211300000108	-61.58410269000001
au-38S2-a	group3S	Au	38S2	a	12	-212.38624931	-60.9787702	-150.76413218	-0.6433469300000212	-61.62211713000002
au-4aS1-a	group3S	Au	4aS1	a	15	-229.02769167	-77.52515631	-150.76413218	-0.7384031800000059	-78.26355949
au-4aS2-a	group3S	Au	4aS2	a	15	-229.07634475	-77.5875646	-150.76413218	-0.7246479700000208	-78.31221257000001
au-4aS3-a	group3S	Au	4aS3	a	15	-229.05140398	-77.58598133	-150.76413218	-0.7012904700000178	-78.28727180000001
au-4aS4-a	group3S	Au	4aS4	a	15	-229.06461564	-77.6584738	-150.76413218	-0.6420096600000136	-78.30048346000001
au-12S1-a	group3S	Au	12S1	a	4	-171.33167193	-19.12496053	-150.76413218	-1.4425792200000096	-20.56753975000001
au-24S1-a	group3S	Au	24S1	a	7	-188.02846685	-36.04580392	-150.76413218	-1.2185307500000135	-37.26433467000001
au-36S1-a	group3S	Au	36S1	a	10	-204.53459127	-52.66295032	-150.76413218	-1.1075087700000026	-53.77045909
au-48S1-a	group3S	Au	48S1	a	13	-221.19109441	-69.25889361	-150.76413218	-1.168068620000014	-70.42696223000002
au-48S2-a	group3S	Au	48S2	a	13	-221.20218217	-69.29758067	-150.76413218	-1.140469319999994	-70.43804999
au-36S2-a	group3S	Au	36S2	a	10	-204.69937853	-52.8899066	-150.76413218	-1.0453397499999966	-53.93524635
au-48S3-a	group3S	Au	48S3	a	13	-221.24176056	-69.49892096	-150.76413218	-0.978707419999992	-70.47762838
au-26S2-a	group3S	Au	26S2	a	9	-195.76894924	-44.25900363	-150.76413218	-0.7458134300000197	-45.00481706000002
au-38S3-a	group3S	Au	38S3	a	12	-212.42506401	-60.8666092	-150.76413218	-0.7943226300000106	-61.66093183000001
au-4aS5-a	group3S	Au	4aS5	a	15	-229.05215539	-77.4709852	-150.76413218	-0.8170380100000045	-78.28802321
au-4aS6-a	group3S	Au	4aS6	a	15	-229.09858746	-77.46949802	-150.76413218	-0.8649572600000113	-78.33445528000001
cd-14S1-a	group3S	Cd	14S1	a	6	-63.99583753	-27.67320668	-36.05766447	-0.2649663800000041	-27.938173060000004
cd-26S1-a	group3S	Cd	26S1	a	9	-80.62876583	-44.31230711	-36.05766447	-0.2587942500000082	-44.57110136000001
cd-38S1-a	group3S	Cd	38S1	a	12	-97.29469483	-60.92238156	-36.05766447	-0.3146488000000005	-61.23703036
cd-38S2-a	group3S	Cd	38S2	a	12	-97.24632748	-60.9787702	-36.05766447	-0.2098928100000066	-61.188663010000006
cd-4aS1-a	group3S	Cd	4aS1	a	15	-113.94714223	-77.52515631	-36.05766447	-0.3643214500000056	-77.88947776
cd-4aS2-a	group3S	Cd	4aS2	a	15	-114.01107275	-77.5875646	-36.05766447	-0.3658436799999975	-77.95340827999999
cd-4aS3-a	group3S	Cd	4aS3	a	15	-113.98193304	-77.58598133	-36.05766447	-0.3382872400000138	-77.92426857000001
cd-4aS4-a	group3S	Cd	4aS4	a	15	-113.9287271	-77.6584738	-36.05766447	-0.2125888300000156	-77.87106263000001
cd-24S1-a	group3S	Cd	24S1	a	7	-72.89409912	-36.04580392	-36.05766447	-0.7906307300000108	-36.83643465000001
cd-36S1-a	group3S	Cd	36S1	a	10	-89.51122683	-52.66295032	-36.05766447	-0.7906120399999992	-53.45356236
cd-48S1-a	group3S	Cd	48S1	a	13	-106.14272287	-69.25889361	-36.05766447	-0.8261647900000071	-70.08505840000001
cd-48S2-a	group3S	Cd	48S2	a	13	-106.17197898	-69.29758067	-36.05766447	-0.8167338400000119	-70.11431451000001
cd-36S2-a	group3S	Cd	36S2	a	10	-89.55629942	-52.8899066	-36.05766447	-0.6087283499999998	-53.49863495
cd-48S3-a	group3S	Cd	48S3	a	13	-106.16926156	-69.49892096	-36.05766447	-0.612676129999997	-70.11159709
cd-26S2-a	group3S	Cd	26S2	a	9	-80.69587939	-44.25900363	-36.05766447	-0.3792112900000006	-44.63821492
cd-38S3-a	group3S	Cd	38S3	a	12	-97.34528062	-60.8666092	-36.05766447	-0.4210069499999989	-61.28761615
cd-4aS5-a	group3S	Cd	4aS5	a	15	-113.99029166	-77.4709852	-36.05766447	-0.4616419900000039	-77.93262719
cd-4aS6-a	group3S	Cd	4aS6	a	15	-114.00020545	-77.46949802	-36.05766447	-0.4730429599999866	-77.94254097999999
pt-14S1-a	group3S	Pt	14S1	a	6	-311.74848069	-27.67320668	-282.75561201	-1.3196620000000152	-28.99286868000001
pt-26S1-a	group3S	Pt	26S1	a	9	-328.42023019	-44.31230711	-282.75561201	-1.3523110699999918	-45.66461817999999
pt-38S1-a	group3S	Pt	38S1	a	12	-345.1113869	-60.92238156	-282.75561201	-1.4333933300000226	-62.35577489000002
pt-38S2-a	group3S	Pt	38S2	a	12	-345.01068045	-60.9787702	-282.75561201	-1.2762982400000027	-62.25506844
pt-4aS1-a	group3S	Pt	4aS1	a	15	-361.80726244	-77.52515631	-282.75561201	-1.5264941199999953	-79.05165043
pt-4aS2-a	group3S	Pt	4aS2	a	15	-361.82545022	-77.5875646	-282.75561201	-1.4822736100000071	-79.06983821
pt-4aS3-a	group3S	Pt	4aS3	a	15	-361.80996988	-77.58598133	-282.75561201	-1.4683765399999942	-79.05435786999999
pt-4aS4-a	group3S	Pt	4aS4	a	15	-361.83659896	-77.6584738	-282.75561201	-1.4225131500000143	-79.08098695000001
pt-12S1-a	group3S	Pt	12S1	a	4	-305.04372362	-19.12496053	-282.75561201	-3.163151079999988	-22.288111609999987
pt-24S1-a	group3S	Pt	24S1	a	7	-321.79311939	-36.04580392	-282.75561201	-2.991703460000025	-39.03750738000002
pt-36S1-a	group3S	Pt	36S1	a	10	-338.26177766	-52.66295032	-282.75561201	-2.843215330000014	-55.506165650000014
pt-48S1-a	group3S	Pt	48S1	a	13	-354.92943099	-69.25889361	-282.75561201	-2.91492537000002	-72.17381898000002
pt-48S2-a	group3S	Pt	48S2	a	13	-354.93616313	-69.29758067	-282.75561201	-2.882970450000016	-72.18055112000002
pt-36S2-a	group3S	Pt	36S2	a	10	-338.50814701	-52.8899066	-282.75561201	-2.86262840000002	-55.75253500000002
pt-48S3-a	group3S	Pt	48S3	a	13	-355.02141301	-69.49892096	-282.75561201	-2.766880040000004	-72.26580100000001
pt-26S2-a	group3S	Pt	26S2	a	9	-328.56466424	-44.25900363	-282.75561201	-1.550048600000018	-45.80905223000002
pt-38S3-a	group3S	Pt	38S3	a	12	-345.21098828	-60.8666092	-282.75561201	-1.5887670699999887	-62.45537626999999
pt-4aS5-a	group3S	Pt	4aS5	a	15	-361.84856903	-77.4709852	-282.75561201	-1.6219718200000273	-79.09295702000003
pt-4aS6-a	group3S	Pt	4aS6	a	15	-361.91259796	-77.46949802	-282.75561201	-1.6874879300000316	-79.15698595000003
pd-14S1-a	group3S	Pd	14S1	a	6	-270.12561091	-27.67320668	-241.23300654	-1.2193976899999868	-28.892604369999987
pd-26S1-a	group3S	Pd	26S1	a	9	-286.82104218	-44.31230711	-241.23300654	-1.2757285300000163	-45.588035640000015
pd-38S1-a	group3S	Pd	38S1	a	12	-303.51090652	-60.92238156	-241.23300654	-1.3555184200000028	-62.27789998
pd-38S2-a	group3S	Pd	38S2	a	12	-303.60563327	-60.9787702	-241.23300654	-1.393856530000008	-62.37262673000001
pd-4aS1-a	group3S	Pd	4aS1	a	15	-320.21256132	-77.52515631	-241.23300654	-1.4543984700000294	-78.97955478000003
pd-4aS2-a	group3S	Pd	4aS2	a	15	-320.22085701	-77.5875646	-241.23300654	-1.4002858699999905	-78.98785046999998
pd-4aS3-a	group3S	Pd	4aS3	a	15	-320.20583767	-77.58598133	-241.23300654	-1.3868498000000071	-78.97283113
pd-24S1-a	group3S	Pd	24S1	a	7	-280.15605416	-36.04580392	-241.23300654	-2.877243700000008	-38.923047620000006
pd-4aS4-a	group3S	Pd	4aS4	a	15	-320.26211614	-77.6584738	-241.23300654	-1.3706358000000023	-79.0291096
pd-12S1-a	group3S	Pd	12S1	a	4	-263.39664105	-19.12496053	-241.23300654	-3.0386739800000377	-22.16363451000004
pd-38S3-a	group3S	Pd	38S3	a	12	-303.58573571	-60.8666092	-241.23300654	-1.4861199700000045	-62.35272917
pd-36S1-a	group3S	Pd	36S1	a	10	-296.69577778	-52.66295032	-241.23300654	-2.7998209200000232	-55.46277124000002
pd-48S1-a	group3S	Pd	48S1	a	13	-313.35705292	-69.25889361	-241.23300654	-2.865152770000009	-72.12404638000001
pd-48S2-a	group3S	Pd	48S2	a	13	-313.36840363	-69.29758067	-241.23300654	-2.837816419999996	-72.13539709
pd-36S2-a	group3S	Pd	36S2	a	10	-296.90008313	-52.8899066	-241.23300654	-2.77716998999999	-55.66707658999999
pd-48S3-a	group3S	Pd	48S3	a	13	-313.45938112	-69.49892096	-241.23300654	-2.7274536199999915	-72.22637458
pd-26S2-a	group3S	Pd	26S2	a	9	-286.91021896	-44.25900363	-241.23300654	-1.4182087900000155	-45.67721242000002
pd-4aS5-a	group3S	Pd	4aS5	a	15	-320.23950944	-77.4709852	-241.23300654	-1.535517700000014	-79.00650290000002
pd-4aS6-a	group3S	Pd	4aS6	a	15	-320.28220169	-77.46949802	-241.23300654	-1.579697130000028	-79.04919515000003
os-14S1-a	group3S	Os	14S1	a	6	-547.62213448	-27.67320668	-518.61939974	-1.329528060000051	-29.00273474000005
os-26S1-a	group3S	Os	26S1	a	9	-564.27542536	-44.31230711	-518.61939974	-1.3437185100000375	-45.65602562000004
os-38S1-a	group3S	Os	38S1	a	12	-580.97528852	-60.92238156	-518.61939974	-1.4335072200001022	-62.3558887800001
os-38S2-a	group3S	Os	38S2	a	12	-581.19715296	-60.9787702	-518.61939974	-1.598983020000091	-62.57775322000009
os-4aS1-a	group3S	Os	4aS1	a	15	-597.64303848	-77.52515631	-518.61939974	-1.498482430000024	-79.02363874000002
os-4aS2-a	group3S	Os	4aS2	a	15	-597.6304138	-77.5875646	-518.61939974	-1.4234494600001	-79.0110140600001
os-4aS3-a	group3S	Os	4aS3	a	15	-597.63135442	-77.58598133	-518.61939974	-1.4259733500000351	-79.01195468000003
os-4aS4-a	group3S	Os	4aS4	a	15	-597.65298171	-77.6584738	-518.61939974	-1.3751081700000043	-79.03358197
os-12S1-a	group3S	Os	12S1	a	4	-541.13923722	-19.12496053	-518.61939974	-3.394876950000093	-22.51983748000009
os-24S1-a	group3S	Os	24S1	a	7	-557.87199845	-36.04580392	-518.61939974	-3.206794790000032	-39.25259871000003
os-36S1-a	group3S	Os	36S1	a	10	-574.50160254	-52.66295032	-518.61939974	-3.2192524800000726	-55.88220280000007
os-48S1-a	group3S	Os	48S1	a	13	-591.21600303	-69.25889361	-518.61939974	-3.3377096800000743	-72.59660329000008
os-36S2-a	group3S	Os	36S2	a	10	-574.60137773	-52.8899066	-518.61939974	-3.092071390000015	-55.98197799000002
os-48S3-a	group3S	Os	48S3	a	13	-591.26167838	-69.49892096	-518.61939974	-3.14335768000008	-72.64227864000009
os-26S2-a	group3S	Os	26S2	a	9	-564.4238837	-44.25900363	-518.61939974	-1.545480330000082	-45.80448396000008
os-38S3-a	group3S	Os	38S3	a	12	-581.06566101	-60.8666092	-518.61939974	-1.5796520700000372	-62.44626127000004
os-4aS5-a	group3S	Os	4aS5	a	15	-597.65194377	-77.4709852	-518.61939974	-1.5615588300000525	-79.03254403000005
os-4aS6-a	group3S	Os	4aS6	a	15	-597.75725368	-77.46949802	-518.61939974	-1.6683559200000104	-79.13785394000001
ru-14S1-a	group3S	Ru	14S1	a	6	-451.90561262	-27.67320668	-423.06851142	-1.1638945200000066	-28.837101200000006
ru-26S1-a	group3S	Ru	26S1	a	9	-468.55315469	-44.31230711	-423.06851142	-1.1723361599999933	-45.48464326999999
ru-38S1-a	group3S	Ru	38S1	a	12	-485.23968982	-60.92238156	-423.06851142	-1.2487968400000329	-62.17117840000003
ru-38S2-a	group3S	Ru	38S2	a	12	-485.55028518	-60.9787702	-423.06851142	-1.5030035600000105	-62.48177376000001
ru-4aS1-a	group3S	Ru	4aS1	a	15	-501.91402577	-77.52515631	-423.06851142	-1.3203580400000303	-78.84551435000003
ru-4aS2-a	group3S	Ru	4aS2	a	15	-501.90393611	-77.5875646	-423.06851142	-1.2478600900000316	-78.83542469000002
co-12S1-a	group3S	Co	12S1	a	4	-349.64670562	-19.12496053	-327.6932973	-2.828447789999995	-21.95340832
co-14S1-a	group3S	Co	14S1	a	6	-356.37565948	-27.67320668	-327.6932973	-1.0091555000000412	-28.68236218000004
co-24S1-a	group3S	Co	24S1	a	7	-366.37322737	-36.04580392	-327.6932973	-2.6341261500000144	-38.67993007000001
co-26S1-a	group3S	Co	26S1	a	9	-373.10349147	-44.31230711	-327.6932973	-1.097887060000012	-45.41019417000001
co-26S2-a	group3S	Co	26S2	a	9	-373.02995429	-44.25900363	-327.6932973	-1.0776533599999922	-45.33665699
co-36S1-a	group3S	Co	36S1	a	10	-382.96959328	-52.66295032	-327.6932973	-2.613345660000043	-55.27629598000004
co-36S2-a	group3S	Co	36S2	a	10	-383.0784084	-52.8899066	-327.6932973	-2.495204500000014	-55.38511110000002
co-38S1-a	group3S	Co	38S1	a	12	-389.61137769	-60.92238156	-327.6932973	-0.995698830000002	-61.91808039
co-38S2-a	group3S	Co	38S2	a	12	-389.69502632	-60.9787702	-327.6932973	-1.022958820000028	-62.00172902000003
co-38S3-a	group3S	Co	38S3	a	12	-389.93199807	-60.8666092	-327.6932973	-1.3720915700000376	-62.23870077000004
co-48S1-a	group3S	Co	48S1	a	13	-399.58899683	-69.25889361	-327.6932973	-2.6368059200000005	-71.89569953
co-48S2-a	group3S	Co	48S2	a	13	-399.6359776	-69.29758067	-327.6932973	-2.6450996300000043	-71.9426803
co-48S3-a	group3S	Co	48S3	a	13	-399.74047351	-69.49892096	-327.6932973	-2.5482552500000253	-72.04717621000003
co-4aS1-a	group3S	Co	4aS1	a	15	-406.43198616	-77.52515631	-327.6932973	-1.213532550000025	-78.73868886000002
co-4aS2-a	group3S	Co	4aS2	a	15	-406.48257961	-77.5875646	-327.6932973	-1.2017177100000396	-78.78928231000003
co-4aS3-a	group3S	Co	4aS3	a	15	-406.29384451	-77.58598133	-327.6932973	-1.0145658800000064	-78.60054721
co-4aS4-a	group3S	Co	4aS4	a	15	-406.36307603	-77.6584738	-327.6932973	-1.0113049300000228	-78.66977873000002
co-4aS5-a	group3S	Co	4aS5	a	15	-406.30598132	-77.4709852	-327.6932973	-1.1416988200000162	-78.61268402000002
co-4aS6-a	group3S	Co	4aS6	a	15	-406.49821114	-77.46949802	-327.6932973	-1.335415820000037	-78.80491384000004
fe-12S1-a	group3S	Fe	12S1	a	4	-403.578831	-19.12496053	-381.20808412	-3.245786349999957	-22.37074687999996
fe-14S1-a	group3S	Fe	14S1	a	6	-410.02781742	-27.67320668	-381.20808412	-1.146526619999996	-28.8197333
fe-24S1-a	group3S	Fe	24S1	a	7	-420.25829183	-36.04580392	-381.20808412	-3.004403789999998	-39.05020771
fe-26S1-a	group3S	Fe	26S1	a	9	-426.74279349	-44.31230711	-381.20808412	-1.2224022599999742	-45.53470936999997
fe-26S2-a	group3S	Fe	26S2	a	9	-426.85808246	-44.25900363	-381.20808412	-1.3909947099999656	-45.64999833999997
fe-36S1-a	group3S	Fe	36S1	a	10	-436.87193303	-52.66295032	-381.20808412	-3.000898589999956	-55.66384890999996
fe-36S2-a	group3S	Fe	36S2	a	10	-436.83183782	-52.8899066	-381.20808412	-2.7338470999999487	-55.62375369999995
fe-38S1-a	group3S	Fe	38S1	a	12	-443.33409254	-60.92238156	-381.20808412	-1.2036268599999502	-62.12600841999995
fe-38S2-a	group3S	Fe	38S2	a	12	-443.49806217	-60.9787702	-381.20808412	-1.3112078500000024	-62.28997805
fe-38S3-a	group3S	Fe	38S3	a	12	-443.47485122	-60.8666092	-381.20808412	-1.4001578999999822	-62.26676709999998
fe-48S1-a	group3S	Fe	48S1	a	13	-453.4808669	-69.25889361	-381.20808412	-3.013889169999999	-72.27278278
fe-48S2-a	group3S	Fe	48S2	a	13	-453.51610717	-69.29758067	-381.20808412	-3.010442379999972	-72.30802304999997
fe-48S3-a	group3S	Fe	48S3	a	13	-453.36916481	-69.49892096	-381.20808412	-2.662159729999942	-72.16108068999995
fe-4aS1-a	group3S	Fe	4aS1	a	15	-459.97873092	-77.52515631	-381.20808412	-1.245490489999952	-78.77064679999995
fe-4aS2-a	group3S	Fe	4aS2	a	15	-460.12077915	-77.5875646	-381.20808412	-1.325130429999959	-78.91269502999995
fe-4aS3-a	group3S	Fe	4aS3	a	15	-460.12346169	-77.58598133	-381.20808412	-1.32939623999998	-78.91537756999998
fe-4aS4-a	group3S	Fe	4aS4	a	15	-459.94818601	-77.6584738	-381.20808412	-1.0816280899999526	-78.74010188999995
fe-4aS5-a	group3S	Fe	4aS5	a	15	-460.17840698	-77.4709852	-381.20808412	-1.4993376599999522	-78.97032285999995
fe-4aS6-a	group3S	Fe	4aS6	a	15	-460.12319868	-77.46949802	-381.20808412	-1.4456165399999463	-78.91511455999995
ag-15N1-a	group3N	Ag	15N1	a	7	-161.63348258	-35.70925393	-125.30436866	-0.6198599899999948	-36.32911392
cu-25N2-a	group3N	Cu	25N2	a	8	-216.07151832	-43.92537546	-171.38308451	-0.7630583499999943	-44.68843380999999
ag-27N1-a	group3N	Ag	27N1	a	10	-178.33785384	-52.38689862	-125.30436866	-0.6465865600000171	-53.033485180000014
ag-39N1-a	group3N	Ag	39N1	a	13	-194.99086231	-68.9862017	-125.30436866	-0.7002919500000218	-69.68649365000002
ag-39N2-a	group3N	Ag	39N2	a	13	-195.02674676	-69.10261853	-125.30436866	-0.6197595700000136	-69.72237810000001
ag-4bN1-a	group3N	Ag	4bN1	a	16	-211.64190296	-85.58634468	-125.30436866	-0.7511896200000194	-86.33753430000002
ag-4bN2-a	group3N	Ag	4bN2	a	16	-211.71822749	-85.69989968	-125.30436866	-0.713959150000008	-86.41385883000001
ag-4bN3-a	group3N	Ag	4bN3	a	16	-211.72346167	-85.71219543	-125.30436866	-0.7068975800000175	-86.41909301000001
ag-4bN4-a	group3N	Ag	4bN4	a	16	-211.82058977	-85.82663753	-125.30436866	-0.6895835800000043	-86.51622111
ag-27N2-a	group3N	Ag	27N2	a	10	-178.02339647	-52.0603479	-125.30436866	-0.6586799100000036	-52.71902781
ag-39N3-a	group3N	Ag	39N3	a	13	-194.66494144	-68.73787826	-125.30436866	-0.6226945200000102	-69.36057278000001
ag-4bN5-a	group3N	Ag	4bN5	a	16	-211.29535361	-85.41231713	-125.30436866	-0.5786678200000068	-85.99098495000001
ag-4bN6-a	group3N	Ag	4bN6	a	16	-211.33011396	-85.33333069	-125.30436866	-0.6924146100000144	-86.02574530000001
ag-39N4-a	group3N	Ag	39N4	a	13	-194.46541965	-68.52906405	-125.30436866	-0.6319869400000044	-69.16105099
ag-4bN7-a	group3N	Ag	4bN7	a	16	-211.07474292	-85.16960424	-125.30436866	-0.600770020000013	-85.77037426000001
ag-13N1-a	group3N	Ag	13N1	a	5	-153.2068647	-27.42006704	-125.30436866	-0.4824290000000175	-27.902496040000017
ag-25N1-a	group3N	Ag	25N1	a	8	-170.15868987	-44.30698715	-125.30436866	-0.5473340599999972	-44.85432121
ag-37N1-a	group3N	Ag	37N1	a	11	-186.79300823	-60.92004791	-125.30436866	-0.5685916600000027	-61.48863957
ag-49N1-a	group3N	Ag	49N1	a	14	-203.40230325	-77.51620218	-125.30436866	-0.5817324100000008	-78.09793459
ag-49N2-a	group3N	Ag	49N2	a	14	-203.47088495	-77.55447366	-125.30436866	-0.6120426300000048	-78.16651629
ag-25N2-a	group3N	Ag	25N2	a	8	-169.77348211	-43.92537546	-125.30436866	-0.543737990000011	-44.46911345000001
ag-37N2-a	group3N	Ag	37N2	a	11	-186.46327852	-60.53754055	-125.30436866	-0.6213693099999915	-61.15890986
ag-49N3-a	group3N	Ag	49N3	a	14	-203.12611631	-77.18774707	-125.30436866	-0.6340005799999915	-77.82174764999999
ag-49N4-a	group3N	Ag	49N4	a	14	-203.14607817	-77.29644224	-125.30436866	-0.5452672700000107	-77.84170951000002
ag-37N3-a	group3N	Ag	37N3	a	11	-186.615561	-60.80086224	-125.30436866	-0.5103301000000187	-61.31119234000002
ag-49N5-a	group3N	Ag	49N5	a	14	-203.25405935	-77.40077133	-125.30436866	-0.5489193600000135	-77.94969069000001
ag-49N7-a	group3N	Ag	49N7	a	14	-203.27842388	-77.39302319	-125.30436866	-0.5810320300000029	-77.97405522
ag-37N4-a	group3N	Ag	37N4	a	11	-186.58043168	-60.64633915	-125.30436866	-0.6297238700000065	-61.27606302000001
ag-49N6-a	group3N	Ag	49N6	a	14	-203.30720777	-77.1132733	-125.30436866	-0.8895658099999935	-78.00283911
ag-49N8-a	group3N	Ag	49N8	a	14	-203.00704426	-77.06796387	-125.30436866	-0.6347117299999923	-77.70267559999999
ag-37N5-a	group3N	Ag	37N5	a	11	-187.05564864	-61.16230378	-125.30436866	-0.5889761999999905	-61.75127997999999
ag-49N9-a	group3N	Ag	49N9	a	14	-203.71874073	-77.77524938	-125.30436866	-0.6391226900000078	-78.41437207000001
ag-49Na-a	group3N	Ag	49Na	a	14	-203.33894397	-77.48977885	-125.30436866	-0.5447964600000148	-78.03457531000001
au-15N1-a	group3N	Au	15N1	a	7	-187.14455031	-35.70925393	-150.76413218	-0.6711642000000069	-36.38041813000001
au-27N1-a	group3N	Au	27N1	a	10	-203.86240578	-52.38689862	-150.76413218	-0.7113749800000022	-53.0982736
au-39N1-a	group3N	Au	39N1	a	13	-220.51612884	-68.9862017	-150.76413218	-0.765794960000008	-69.75199666
au-39N2-a	group3N	Au	39N2	a	13	-220.55237016	-69.10261853	-150.76413218	-0.6856194500000186	-69.78823798000002
au-4bN1-a	group3N	Au	4bN1	a	16	-237.18300303	-85.58634468	-150.76413218	-0.8325261700000226	-86.41887085000002
au-4bN2-a	group3N	Au	4bN2	a	16	-237.25385518	-85.69989968	-150.76413218	-0.7898233199999964	-86.489723
au-4bN3-a	group3N	Au	4bN3	a	16	-237.25623836	-85.71219543	-150.76413218	-0.7799107500000133	-86.49210618000001
au-4bN4-a	group3N	Au	4bN4	a	16	-237.34665127	-85.82663753	-150.76413218	-0.755881560000006	-86.58251909
au-27N2-a	group3N	Au	27N2	a	10	-203.55501266	-52.0603479	-150.76413218	-0.730532580000002	-52.79088048
au-39N3-a	group3N	Au	39N3	a	13	-220.2004847	-68.73787826	-150.76413218	-0.6984742600000118	-69.43635252000001
au-4bN5-a	group3N	Au	4bN5	a	16	-236.83150979	-85.41231713	-150.76413218	-0.6550604800000173	-86.06737761000002
au-4bN6-a	group3N	Au	4bN6	a	16	-236.86972252	-85.33333069	-150.76413218	-0.7722596500000236	-86.10559034000002
au-39N4-a	group3N	Au	39N4	a	13	-220.00332621	-68.52906405	-150.76413218	-0.7101299800000191	-69.23919403000002
au-4bN7-a	group3N	Au	4bN7	a	16	-236.61722218	-85.16960424	-150.76413218	-0.6834857600000106	-85.85309000000001
au-13N1-a	group3N	Au	13N1	a	5	-178.67548338	-27.42006704	-150.76413218	-0.4912841600000135	-27.911351200000013
au-25N1-a	group3N	Au	25N1	a	8	-195.6344687	-44.30698715	-150.76413218	-0.5633493700000258	-44.87033652000002
au-37N1-a	group3N	Au	37N1	a	11	-212.27537002	-60.92004791	-150.76413218	-0.5911899300000059	-61.51123784000001
au-49N1-a	group3N	Au	49N1	a	14	-228.87857594	-77.51620218	-150.76413218	-0.5982415800000069	-78.11444376
au-49N2-a	group3N	Au	49N2	a	14	-228.96119369	-77.55447366	-150.76413218	-0.6425878499999982	-78.19706151
au-25N2-a	group3N	Au	25N2	a	8	-195.26871594	-43.92537546	-150.76413218	-0.5792083000000048	-44.50458376
au-37N2-a	group3N	Au	37N2	a	11	-211.96640181	-60.53754055	-150.76413218	-0.664729080000015	-61.20226963000002
au-49N3-a	group3N	Au	49N3	a	14	-228.63351833	-77.18774707	-150.76413218	-0.6816390799999965	-77.86938615
au-49N4-a	group3N	Au	49N4	a	14	-228.64755959	-77.29644224	-150.76413218	-0.5869851699999913	-77.88342741
au-37N3-a	group3N	Au	37N3	a	11	-212.11092107	-60.80086224	-150.76413218	-0.5459266499999984	-61.34678889
au-49N5-a	group3N	Au	49N5	a	14	-228.74369447	-77.40077133	-150.76413218	-0.5787909600000205	-77.97956229000002
au-49N7-a	group3N	Au	49N7	a	14	-228.78074142	-77.39302319	-150.76413218	-0.6235860500000143	-78.01660924000001
au-37N4-a	group3N	Au	37N4	a	11	-211.01609395	-60.64633915	-150.76413218	0.3943773799999945	-60.25196177000001
au-49N6-a	group3N	Au	49N6	a	14	-228.82238404	-77.1132733	-150.76413218	-0.9449785600000098	-78.05825186000001
au-49N8-a	group3N	Au	49N8	a	14	-228.52267319	-77.06796387	-150.76413218	-0.6905771400000162	-77.75854101000002
au-37N5-a	group3N	Au	37N5	a	11	-212.55263818	-61.16230378	-150.76413218	-0.6262022200000104	-61.78850600000001
au-49N9-a	group3N	Au	49N9	a	14	-229.21700996	-77.77524938	-150.76413218	-0.6776284000000175	-78.45287778000002
au-49Na-a	group3N	Au	49Na	a	14	-228.8276427	-77.48977885	-150.76413218	-0.5737316700000292	-78.06351052000002
cd-15N1-a	group3N	Cd	15N1	a	7	-72.20039437	-35.70925393	-36.05766447	-0.4334759699999964	-36.1427299
cd-27N1-a	group3N	Cd	27N1	a	10	-88.89474546	-52.38689862	-36.05766447	-0.4501823700000003	-52.83708099
cd-39N1-a	group3N	Cd	39N1	a	13	-105.53414136	-68.9862017	-36.05766447	-0.4902751900000197	-69.47647689000001
cd-39N2-a	group3N	Cd	39N2	a	13	-105.57919374	-69.10261853	-36.05766447	-0.4189107400000011	-69.52152927
cd-4bN1-a	group3N	Cd	4bN1	a	16	-122.17943632	-85.58634468	-36.05766447	-0.5354271699999913	-86.12177184999999
cd-4bN2-a	group3N	Cd	4bN2	a	16	-122.264592	-85.69989968	-36.05766447	-0.5070278500000001	-86.20692753
cd-4bN3-a	group3N	Cd	4bN3	a	16	-122.26412105	-85.71219543	-36.05766447	-0.494261150000014	-86.20645658000001
cd-4bN4-a	group3N	Cd	4bN4	a	16	-122.33081749	-85.82663753	-36.05766447	-0.4465154899999959	-86.27315302
cd-27N2-a	group3N	Cd	27N2	a	10	-88.60527067	-52.0603479	-36.05766447	-0.4872583000000006	-52.5476062
cd-39N3-a	group3N	Cd	39N3	a	13	-105.26762197	-68.73787826	-36.05766447	-0.4720792399999993	-69.2099575
cd-4bN5-a	group3N	Cd	4bN5	a	16	-121.92564358	-85.41231713	-36.05766447	-0.4556619799999879	-85.86797911
cd-4bN6-a	group3N	Cd	4bN6	a	16	-121.91426971	-85.33333069	-36.05766447	-0.5232745499999965	-85.85660524
cd-39N4-a	group3N	Cd	39N4	a	13	-105.06962076	-68.52906405	-36.05766447	-0.4828922399999982	-69.01195629
cd-4bN7-a	group3N	Cd	4bN7	a	16	-121.68831475	-85.16960424	-36.05766447	-0.4610460399999994	-85.63065028
cd-13N1-a	group3N	Cd	13N1	a	5	-63.78886667	-27.42006704	-36.05766447	-0.3111351599999992	-27.7312022
cd-25N1-a	group3N	Cd	25N1	a	8	-79.96008304	-44.30698715	-36.05766447	0.4045685799999958	-43.90241857
cd-37N1-a	group3N	Cd	37N1	a	11	-97.33057689	-60.92004791	-36.05766447	-0.3528645100000034	-61.27291242
cd-49N1-a	group3N	Cd	49N1	a	14	-113.96883019	-77.51620218	-36.05766447	-0.3949635400000204	-77.91116572000001
cd-49N2-a	group3N	Cd	49N2	a	14	-114.01782839	-77.55447366	-36.05766447	-0.4056902600000143	-77.96016392000001
cd-25N2-a	group3N	Cd	25N2	a	8	-80.35060754	-43.92537546	-36.05766447	-0.3675676100000018	-44.29294307
cd-37N2-a	group3N	Cd	37N2	a	11	-97.04014661	-60.53754055	-36.05766447	-0.444941589999992	-60.98248214
cd-49N3-a	group3N	Cd	49N3	a	14	-113.68447407	-77.18774707	-36.05766447	-0.439062530000001	-77.6268096
cd-49N4-a	group3N	Cd	49N4	a	14	-113.74775429	-77.29644224	-36.05766447	-0.3936475799999925	-77.69008982
cd-37N3-a	group3N	Cd	37N3	a	11	-97.23520366	-60.80086224	-36.05766447	-0.3766769499999967	-61.17753919
cd-49N5-a	group3N	Cd	49N5	a	14	-113.85803047	-77.40077133	-36.05766447	-0.399594669999999	-77.800366
cd-49N7-a	group3N	Cd	49N7	a	14	-113.86685935	-77.39302319	-36.05766447	-0.416171690000013	-77.80919488
cd-37N4-a	group3N	Cd	37N4	a	11	-96.27557785	-60.64633915	-36.05766447	0.4284257699999969	-60.217913380000006
cd-49N6-a	group3N	Cd	49N6	a	14	-113.8640934	-77.1132733	-36.05766447	-0.6931556300000068	-77.80642893000001
cd-49N8-a	group3N	Cd	49N8	a	14	-113.7477973	-77.06796387	-36.05766447	-0.6221689600000104	-77.69013283000001
cd-37N5-a	group3N	Cd	37N5	a	11	-97.56368155	-61.16230378	-36.05766447	-0.3437132999999974	-61.50601708
cd-49N9-a	group3N	Cd	49N9	a	14	-114.230066	-77.77524938	-36.05766447	-0.3971521499999966	-78.17240153
cd-49Na-a	group3N	Cd	49Na	a	14	-113.93967557	-77.48977885	-36.05766447	-0.3922322500000064	-77.8820111
pt-15N1-a	group3N	Pt	15N1	a	7	-319.80288425	-35.70925393	-282.75561201	-1.3380183099999812	-37.047272239999984
pt-27N1-a	group3N	Pt	27N1	a	10	-336.51149072	-52.38689862	-282.75561201	-1.3689800899999938	-53.75587870999999
pt-39N1-a	group3N	Pt	39N1	a	13	-353.17554016	-68.9862017	-282.75561201	-1.4337264500000373	-70.41992815000003
pt-39N2-a	group3N	Pt	39N2	a	13	-353.2214448	-69.10261853	-282.75561201	-1.363214259999978	-70.46583278999998
pt-4bN1-a	group3N	Pt	4bN1	a	16	-369.85107056	-85.58634468	-282.75561201	-1.509113869999993	-87.09545854999999
pt-4bN2-a	group3N	Pt	4bN2	a	16	-369.92591512	-85.69989968	-282.75561201	-1.4704034300000188	-87.17030311000002
pt-4bN3-a	group3N	Pt	4bN3	a	16	-369.92372832	-85.71219543	-282.75561201	-1.455920880000022	-87.16811631000002
pt-4bN4-a	group3N	Pt	4bN4	a	16	-369.98082248	-85.82663753	-282.75561201	-1.3985729399999798	-87.22521046999998
pt-27N2-a	group3N	Pt	27N2	a	10	-336.18891257	-52.0603479	-282.75561201	-1.372952660000024	-53.43330056000002
pt-39N3-a	group3N	Pt	39N3	a	13	-352.80344324	-68.73787826	-282.75561201	-1.3099529699999837	-70.04783122999999
pt-4bN5-a	group3N	Pt	4bN5	a	16	-369.38037529	-85.41231713	-282.75561201	-1.2124461500000194	-86.62476328000002
pt-4bN6-a	group3N	Pt	4bN6	a	16	-369.47781209	-85.33333069	-282.75561201	-1.3888693899999964	-86.72220008
pt-39N4-a	group3N	Pt	39N4	a	13	-352.52952802	-68.52906405	-282.75561201	-1.2448519599999912	-69.77391601
pt-4bN7-a	group3N	Pt	4bN7	a	16	-369.11441613	-85.16960424	-282.75561201	-1.189199880000004	-86.35880412
pt-13N1-a	group3N	Pt	13N1	a	5	-311.37227512	-27.42006704	-282.75561201	-1.1965960699999911	-28.61666310999999
pt-25N1-a	group3N	Pt	25N1	a	8	-328.30633616	-44.30698715	-282.75561201	-1.24373700000001	-45.55072415000001
pt-37N1-a	group3N	Pt	37N1	a	11	-345.03789938	-60.92004791	-282.75561201	-1.362239460000005	-62.282287370000006
pt-49N1-a	group3N	Pt	49N1	a	14	-361.58068699	-77.51620218	-282.75561201	-1.3088728000000174	-78.82507498000001
pt-49N2-a	group3N	Pt	49N2	a	14	-361.69026209	-77.55447366	-282.75561201	-1.3801764199999838	-78.93465007999998
pt-25N2-a	group3N	Pt	25N2	a	8	-327.96236977	-43.92537546	-282.75561201	-1.2813823000000184	-45.206757760000016
pt-37N2-a	group3N	Pt	37N2	a	11	-344.66428578	-60.53754055	-282.75561201	-1.3711332200000044	-61.90867377000001
pt-49N3-a	group3N	Pt	49N3	a	14	-361.34269097	-77.18774707	-282.75561201	-1.399331889999985	-78.58707895999999
pt-49N4-a	group3N	Pt	49N4	a	14	-361.25604704	-77.29644224	-282.75561201	-1.203992790000001	-78.50043503
pt-37N3-a	group3N	Pt	37N3	a	11	-344.77974114	-60.80086224	-282.75561201	-1.223266890000005	-62.024129130000006
pt-49N5-a	group3N	Pt	49N5	a	14	-361.38954784	-77.40077133	-282.75561201	-1.233164499999987	-78.63393582999998
pt-49N7-a	group3N	Pt	49N7	a	14	-361.40274198	-77.39302319	-282.75561201	-1.2541067799999863	-78.64712996999998
pt-37N4-a	group3N	Pt	37N4	a	11	-344.7929156	-60.64633915	-282.75561201	-1.390964440000019	-62.03730359000002
pt-49N6-a	group3N	Pt	49N6	a	14	-361.52360774	-77.1132733	-282.75561201	-1.6547224299999923	-78.76799573
pt-49N8-a	group3N	Pt	49N8	a	14	-361.20722745	-77.06796387	-282.75561201	-1.383651570000012	-78.45161544000001
pt-37N5-a	group3N	Pt	37N5	a	11	-345.34150799	-61.16230378	-282.75561201	-1.42359220000003	-62.58589598000003
pt-49N9-a	group3N	Pt	49N9	a	14	-361.98605005	-77.77524938	-282.75561201	-1.4551886600000188	-79.23043804000002
pt-49Na-a	group3N	Pt	49Na	a	14	-361.41714821	-77.48977885	-282.75561201	-1.1717573500000071	-78.6615362
pd-15N1-a	group3N	Pd	15N1	a	7	-278.11837202	-35.70925393	-241.23300654	-1.1761115499999877	-36.88536547999999
pd-27N1-a	group3N	Pd	27N1	a	10	-294.85257765	-52.38689862	-241.23300654	-1.232672490000013	-53.61957111000001
pd-39N1-a	group3N	Pd	39N1	a	13	-311.5234767	-68.9862017	-241.23300654	-1.3042684600000172	-70.29047016000001
pd-39N2-a	group3N	Pd	39N2	a	13	-311.55270536	-69.10261853	-241.23300654	-1.2170802900000126	-70.31969882000001
pd-4bN1-a	group3N	Pd	4bN1	a	16	-328.21913056	-85.58634468	-241.23300654	-1.3997793400000091	-86.98612402
pd-4bN2-a	group3N	Pd	4bN2	a	16	-328.26243303	-85.69989968	-241.23300654	-1.3295268100000186	-87.02942649000002
pd-4bN3-a	group3N	Pd	4bN3	a	16	-328.26192502	-85.71219543	-241.23300654	-1.3167230499999931	-87.02891847999999
pd-4bN4-a	group3N	Pd	4bN4	a	16	-328.36729746	-85.82663753	-241.23300654	-1.3076533899999845	-87.13429091999998
pd-27N2-a	group3N	Pd	27N2	a	10	-294.53031525	-52.0603479	-241.23300654	-1.2369608100000136	-53.29730871000001
pd-39N3-a	group3N	Pd	39N3	a	13	-311.18548429	-68.73787826	-241.23300654	-1.2145994899999837	-69.95247774999999
pd-4bN5-a	group3N	Pd	4bN5	a	16	-327.80980073	-85.41231713	-241.23300654	-1.16447706000001	-86.57679419000002
pd-4bN6-a	group3N	Pd	4bN6	a	16	-327.86769431	-85.33333069	-241.23300654	-1.3013570800000025	-86.63468777
pd-39N4-a	group3N	Pd	39N4	a	13	-310.94138729	-68.52906405	-241.23300654	-1.1793167000000295	-69.70838075000003
pd-4bN7-a	group3N	Pd	4bN7	a	16	-327.56080612	-85.16960424	-241.23300654	-1.158195340000006	-86.32779958
pd-13N1-a	group3N	Pd	13N1	a	5	-269.84969462	-27.42006704	-241.23300654	-1.1966210399999897	-28.61668807999999
pd-25N1-a	group3N	Pd	25N1	a	8	-286.71149432	-44.30698715	-241.23300654	-1.171500629999997	-45.47848778
pd-37N1-a	group3N	Pd	37N1	a	11	-303.34482859	-60.92004791	-241.23300654	-1.191774140000028	-62.11182205000003
pd-49N1-a	group3N	Pd	49N1	a	14	-319.92456418	-77.51620218	-241.23300654	-1.17535546000002	-78.69155764000001
pd-49N2-a	group3N	Pd	49N2	a	14	-320.01788994	-77.55447366	-241.23300654	-1.2304097399999847	-78.78488339999998
pd-25N2-a	group3N	Pd	25N2	a	8	-286.31018952	-43.92537546	-241.23300654	-1.1518075200000055	-45.07718298
pd-37N2-a	group3N	Pd	37N2	a	11	-303.0356834	-60.53754055	-241.23300654	-1.2651363099999884	-61.80267685999999
pd-49N3-a	group3N	Pd	49N3	a	14	-319.71776533	-77.18774707	-241.23300654	-1.2970117200000288	-78.48475879000003
pd-49N4-a	group3N	Pd	49N4	a	14	-319.72147649	-77.29644224	-241.23300654	-1.1920277099999907	-78.48846995
pd-37N3-a	group3N	Pd	37N3	a	11	-303.09698492	-60.80086224	-241.23300654	-1.0631161400000195	-61.86397838000002
pd-49N5-a	group3N	Pd	49N5	a	14	-319.84888667	-77.40077133	-241.23300654	-1.2151088000000243	-78.61588013000002
pd-49N7-a	group3N	Pd	49N7	a	14	-319.84574239	-77.39302319	-241.23300654	-1.2197126600000132	-78.61273585
pd-37N4-a	group3N	Pd	37N4	a	11	-303.17070228	-60.64633915	-241.23300654	-1.2913565900000066	-61.93769574000001
pd-49N6-a	group3N	Pd	49N6	a	14	-319.87716903	-77.1132733	-241.23300654	-1.5308891900000106	-78.64416249000001
pd-49N8-a	group3N	Pd	49N8	a	14	-319.55089525	-77.06796387	-241.23300654	-1.2499248400000056	-78.31788871
pd-37N5-a	group3N	Pd	37N5	a	11	-303.67622808	-61.16230378	-241.23300654	-1.280917759999994	-62.44322154
pd-49N9-a	group3N	Pd	49N9	a	14	-320.31881731	-77.77524938	-241.23300654	-1.3105613899999895	-79.08581077
pd-49Na-a	group3N	Pd	49Na	a	14	-319.89311846	-77.48977885	-241.23300654	-1.170333069999998	-78.66011191999999
os-15N1-a	group3N	Os	15N1	a	7	-555.80207659	-35.70925393	-518.61939974	-1.4734229200000044	-37.18267685000001
os-27N1-a	group3N	Os	27N1	a	10	-572.47500414	-52.38689862	-518.61939974	-1.4687057800000645	-53.85560440000006
os-39N1-a	group3N	Os	39N1	a	13	-589.15015135	-68.9862017	-518.61939974	-1.5445499100000433	-70.53075161000004
os-39N2-a	group3N	Os	39N2	a	13	-589.20212001	-69.10261853	-518.61939974	-1.4801017400000944	-70.5827202700001
os-4bN1-a	group3N	Os	4bN1	a	16	-605.81119664	-85.58634468	-518.61939974	-1.6054522200001031	-87.1917969000001
os-4bN2-a	group3N	Os	4bN2	a	16	-605.8799978	-85.69989968	-518.61939974	-1.5606983800000052	-87.26059806
os-4bN3-a	group3N	Os	4bN3	a	16	-605.84899468	-85.71219543	-518.61939974	-1.5173995100000894	-87.22959494000008
os-4bN4-a	group3N	Os	4bN4	a	16	-605.8256905	-85.82663753	-518.61939974	-1.3796532300000024	-87.20629076
os-27N2-a	group3N	Os	27N2	a	10	-572.1436061	-52.0603479	-518.61939974	-1.463858460000111	-53.52420636000011
os-39N3-a	group3N	Os	39N3	a	13	-588.72912873	-68.73787826	-518.61939974	-1.3718507300000056	-70.10972899000001
os-4bN5-a	group3N	Os	4bN5	a	16	-605.31060303	-85.41231713	-518.61939974	-1.2788861600000845	-86.69120329000009
os-4bN6-a	group3N	Os	4bN6	a	16	-605.42889787	-85.33333069	-518.61939974	-1.4761674400000686	-86.80949813000007
os-39N4-a	group3N	Os	39N4	a	13	-588.43685399	-68.52906405	-518.61939974	-1.2883902000000802	-69.81745425000008
os-4bN7-a	group3N	Os	4bN7	a	16	-604.98545487	-85.16960424	-518.61939974	-1.1964508900000652	-86.36605513000006
os-13N1-a	group3N	Os	13N1	a	5	-547.79918833	-27.42006704	-518.61939974	-1.7597215500000445	-29.179788590000044
os-25N1-a	group3N	Os	25N1	a	8	-564.8160624	-44.30698715	-518.61939974	-1.889675510000017	-46.196662660000015
os-37N1-a	group3N	Os	37N1	a	11	-581.08640778	-60.92004791	-518.61939974	-1.546960129999995	-62.46700804
os-49N1-a	group3N	Os	49N1	a	14	-597.62759841	-77.51620218	-518.61939974	-1.4919964900000764	-79.00819867000007
os-49N2-a	group3N	Os	49N2	a	14	-597.74362318	-77.55447366	-518.61939974	-1.5697497800000375	-79.12422344000004
os-25N2-a	group3N	Os	25N2	a	8	-563.92699981	-43.92537546	-518.61939974	-1.382224610000037	-45.30760007000004
os-37N2-a	group3N	Os	37N2	a	11	-580.61025816	-60.53754055	-518.61939974	-1.4533178699999922	-61.99085842
os-49N3-a	group3N	Os	49N3	a	14	-597.30293056	-77.18774707	-518.61939974	-1.4957837500001006	-78.6835308200001
os-49N4-a	group3N	Os	49N4	a	14	-597.08921895	-77.29644224	-518.61939974	-1.1733769700000778	-78.46981921000008
os-37N3-a	group3N	Os	37N3	a	11	-580.68870919	-60.80086224	-518.61939974	-1.2684472100001043	-62.069309450000105
os-49N5-a	group3N	Os	49N5	a	14	-597.31936982	-77.40077133	-518.61939974	-1.2991987500000732	-78.69997008000007
os-49N7-a	group3N	Os	49N7	a	14	-597.23869158	-77.39302319	-518.61939974	-1.2262686500000797	-78.61929184000007
os-37N4-a	group3N	Os	37N4	a	11	-581.27050271	-60.64633915	-518.61939974	-2.004763820000008	-62.65110297000001
os-49N6-a	group3N	Os	49N6	a	14	-597.46544571	-77.1132733	-518.61939974	-1.732772670000088	-78.84604597000009
os-49N8-a	group3N	Os	49N8	a	14	-597.16170075	-77.06796387	-518.61939974	-1.474337140000074	-78.54230101000007
os-37N5-a	group3N	Os	37N5	a	11	-581.33337607	-61.16230378	-518.61939974	-1.5516725500000348	-62.71397633000004
os-49N9-a	group3N	Os	49N9	a	14	-597.9695877	-77.77524938	-518.61939974	-1.5749385800000797	-79.35018796000008
os-49Na-a	group3N	Os	49Na	a	14	-597.38128977	-77.48977885	-518.61939974	-1.2721111800000244	-78.76189003000002
ru-15N1-a	group3N	Ru	15N1	a	7	-460.00853746	-35.70925393	-423.06851142	-1.230772110000018	-36.94002604000002
ru-27N1-a	group3N	Ru	27N1	a	10	-476.67146967	-52.38689862	-423.06851142	-1.216059630000032	-53.60295825000003
ru-39N1-a	group3N	Ru	39N1	a	13	-493.34639912	-68.9862017	-423.06851142	-1.2916860000000128	-70.27788770000001
ru-39N2-a	group3N	Ru	39N2	a	13	-493.40596978	-69.10261853	-423.06851142	-1.234839830000027	-70.33745836000003
ru-4bN1-a	group3N	Ru	4bN1	a	16	-510.00095463	-85.58634468	-423.06851142	-1.3460985300000343	-86.93244321000003
ru-4bN2-a	group3N	Ru	4bN2	a	16	-510.06681813	-85.69989968	-423.06851142	-1.298407030000007	-86.99830671000001
ru-4bN3-a	group3N	Ru	4bN3	a	16	-510.05464453	-85.71219543	-423.06851142	-1.2739376800000315	-86.98613311000003
ru-4bN4-a	group3N	Ru	4bN4	a	16	-510.08171996	-85.82663753	-423.06851142	-1.1865710099999944	-87.01320854
ru-27N2-a	group3N	Ru	27N2	a	10	-476.34987802	-52.0603479	-423.06851142	-1.221018700000016	-53.28136660000001
ru-39N3-a	group3N	Ru	39N3	a	13	-492.94731877	-68.73787826	-423.06851142	-1.140929089999986	-69.87880734999999
ru-4bN5-a	group3N	Ru	4bN5	a	16	-509.52771503	-85.41231713	-423.06851142	-1.0468864800000262	-86.45920361000003
ru-4bN6-a	group3N	Ru	4bN6	a	16	-509.63462392	-85.33333069	-423.06851142	-1.2327818100000345	-86.56611250000003
ru-39N4-a	group3N	Ru	39N4	a	13	-492.6673455	-68.52906405	-423.06851142	-1.069770030000015	-69.59883408000002
ru-4bN7-a	group3N	Ru	4bN7	a	16	-509.22003666	-85.16960424	-423.06851142	-0.981921000000014	-86.15152524000001
ru-13N1-a	group3N	Ru	13N1	a	5	-452.25163965	-27.42006704	-423.06851142	-1.7630611900000233	-29.183128230000023
ru-25N1-a	group3N	Ru	25N1	a	8	-468.98742442	-44.30698715	-423.06851142	-1.6119258500000342	-45.91891300000003
ru-37N1-a	group3N	Ru	37N1	a	11	-485.28166979	-60.92004791	-423.06851142	-1.2931104600000296	-62.21315837000003
ru-49N1-a	group3N	Ru	49N1	a	14	-501.82517029	-77.51620218	-423.06851142	-1.2404566900000304	-78.75665887000002
ru-49N2-a	group3N	Ru	49N2	a	14	-501.9319076	-77.55447366	-423.06851142	-1.308922519999996	-78.86339618
ru-25N2-a	group3N	Ru	25N2	a	8	-468.15947703	-43.92537546	-423.06851142	-1.165590150000014	-45.09096561000001
ru-37N2-a	group3N	Ru	37N2	a	11	-484.83267831	-60.53754055	-423.06851142	-1.22662634000001	-61.76416689000001
ru-49N3-a	group3N	Ru	49N3	a	14	-501.52039224	-77.18774707	-423.06851142	-1.264133749999985	-78.45188081999999
ru-49N4-a	group3N	Ru	49N4	a	14	-501.36238432	-77.29644224	-423.06851142	-0.997430659999992	-78.2938729
ru-37N3-a	group3N	Ru	37N3	a	11	-485.01276514	-60.80086224	-423.06851142	-1.1433914800000051	-61.944253720000006
ru-49N5-a	group3N	Ru	49N5	a	14	-501.64371553	-77.40077133	-423.06851142	-1.1744327800000178	-78.57520411000002
ru-49N7-a	group3N	Ru	49N7	a	14	-501.5189314	-77.39302319	-423.06851142	-1.0573967899999983	-78.45041997999999
ru-37N4-a	group3N	Ru	37N4	a	11	-485.40655442	-60.64633915	-423.06851142	-1.6917038500000243	-62.33804300000003
ru-49N6-a	group3N	Ru	49N6	a	14	-501.66916199	-77.1132733	-423.06851142	-1.4873772700000245	-78.60065057000003
ru-49N8-a	group3N	Ru	49N8	a	14	-501.37831637	-77.06796387	-423.06851142	-1.2418410800000004	-78.30980495
ru-37N5-a	group3N	Ru	37N5	a	11	-485.55552469	-61.16230378	-423.06851142	-1.324709490000032	-62.487013270000034
ru-49N9-a	group3N	Ru	49N9	a	14	-502.19225098	-77.77524938	-423.06851142	-1.3484901799999849	-79.12373955999999
ru-49Na-a	group3N	Ru	49Na	a	14	-501.70589991	-77.48977885	-423.06851142	-1.1476096400000415	-78.63738849000003
cu-15N1-a	group3N	Cu	15N1	a	7	-207.92531331	-35.70925393	-171.38308451	-0.832974870000001	-36.5422288
cu-27N1-a	group3N	Cu	27N1	a	10	-224.62048971	-52.38689862	-171.38308451	-0.8505065799999869	-53.23740519999998
cu-39N1-a	group3N	Cu	39N1	a	13	-241.28136418	-68.9862017	-171.38308451	-0.9120779699999986	-69.89827967
cu-39N2-a	group3N	Cu	39N2	a	13	-241.32483998	-69.10261853	-171.38308451	-0.839136940000003	-69.94175547
cu-4bN1-a	group3N	Cu	4bN1	a	16	-257.94528213	-85.58634468	-171.38308451	-0.97585294000001	-86.56219762
cu-4bN2-a	group3N	Cu	4bN2	a	16	-258.00535422	-85.69989968	-171.38308451	-0.9223700300000104	-86.62226971000001
cu-4bN3-a	group3N	Cu	4bN3	a	16	-258.01373783	-85.71219543	-171.38308451	-0.9184578900000276	-86.63065332000002
cu-4bN4-a	group3N	Cu	4bN4	a	16	-258.08442191	-85.82663753	-171.38308451	-0.8746998700000006	-86.7013374
cu-27N2-a	group3N	Cu	27N2	a	10	-224.29855984	-52.0603479	-171.38308451	-0.855127429999996	-52.91547532999999
cu-39N3-a	group3N	Cu	39N3	a	13	-240.92147353	-68.73787826	-171.38308451	-0.8005107599999803	-69.53838901999998
cu-4bN5-a	group3N	Cu	4bN5	a	16	-257.535142	-85.41231713	-171.38308451	-0.739740359999999	-86.15205749
cu-4bN6-a	group3N	Cu	4bN6	a	16	-257.60236658	-85.33333069	-171.38308451	-0.8859513800000229	-86.21928207000002
cu-39N4-a	group3N	Cu	39N4	a	13	-240.69834745	-68.52906405	-171.38308451	-0.7861988899999943	-69.31526294
cu-4bN7-a	group3N	Cu	4bN7	a	16	-257.28562203	-85.16960424	-171.38308451	-0.7329332800000117	-85.90253752000001
cu-13N1-a	group3N	Cu	13N1	a	5	-199.39797487	-27.42006704	-171.38308451	-0.5948233200000104	-28.01489036000001
cu-25N1-a	group3N	Cu	25N1	a	8	-216.4945793	-44.30698715	-171.38308451	-0.8045076399999971	-45.11149479
cu-37N1-a	group3N	Cu	37N1	a	11	-233.13430746	-60.92004791	-171.38308451	-0.831175039999998	-61.75122295
cu-49N1-a	group3N	Cu	49N1	a	14	-249.7125445	-77.51620218	-171.38308451	-0.8132578100000103	-78.32945999
cu-49N2-a	group3N	Cu	49N2	a	14	-249.80015953	-77.55447366	-171.38308451	-0.8626013599999993	-78.41707502
cu-37N2-a	group3N	Cu	37N2	a	11	-232.75989036	-60.53754055	-171.38308451	-0.8392653000000081	-61.37680585000001
cu-49N3-a	group3N	Cu	49N3	a	14	-249.43349977	-77.18774707	-171.38308451	-0.8626681899999937	-78.05041526
cu-49N4-a	group3N	Cu	49N4	a	14	-249.38496007	-77.29644224	-171.38308451	-0.7054333199999974	-78.00187556
cu-37N3-a	group3N	Cu	37N3	a	11	-232.90428696	-60.80086224	-171.38308451	-0.7203402100000034	-61.52120245
cu-49N5-a	group3N	Cu	49N5	a	14	-249.53666007	-77.40077133	-171.38308451	-0.7528042300000095	-78.15357556000001
cu-49N7-a	group3N	Cu	49N7	a	14	-249.53921903	-77.39302319	-171.38308451	-0.763111330000001	-78.15613452
cu-37N4-a	group3N	Cu	37N4	a	11	-232.32409833	-60.64633915	-171.38308451	-0.294674669999992	-60.94101382
cu-49N6-a	group3N	Cu	49N6	a	14	-249.60984746	-77.1132733	-171.38308451	-1.1134896499999911	-78.22676295
cu-49N8-a	group3N	Cu	49N8	a	14	-249.30874676	-77.06796387	-171.38308451	-0.857698379999988	-77.92566224999999
cu-37N5-a	group3N	Cu	37N5	a	11	-233.40740659	-61.16230378	-171.38308451	-0.8620182999999884	-62.02432207999999
cu-49N9-a	group3N	Cu	49N9	a	14	-250.06160344	-77.77524938	-171.38308451	-0.9032695499999904	-78.67851893
cu-49Na-a	group3N	Cu	49Na	a	14	-249.58939022	-77.48977885	-171.38308451	-0.7165268600000161	-78.20630571000001
ni-15N1-a	group3N	Ni	15N1	a	7	-287.7252285	-35.70925393	-250.91869356	-1.0972810100000032	-36.806534940000006
ni-27N1-a	group3N	Ni	27N1	a	10	-304.42620103	-52.38689862	-250.91869356	-1.1206088500000106	-53.50750747000001
ni-39N1-a	group3N	Ni	39N1	a	13	-321.09850907	-68.9862017	-250.91869356	-1.1936138099999738	-70.17981550999997
ni-39N2-a	group3N	Ni	39N2	a	13	-321.13947698	-69.10261853	-250.91869356	-1.1181648899999743	-70.22078341999998
ni-4bN1-a	group3N	Ni	4bN1	a	16	-337.78273685	-85.58634468	-250.91869356	-1.2776986099999874	-86.86404328999998
ni-4bN2-a	group3N	Ni	4bN2	a	16	-337.83147317	-85.69989968	-250.91869356	-1.2128799299999713	-86.91277960999997
ni-4bN3-a	group3N	Ni	4bN3	a	16	-337.83101816	-85.71219543	-250.91869356	-1.2001291699999823	-86.91232459999998
ni-4bN4-a	group3N	Ni	4bN4	a	16	-337.89268568	-85.82663753	-250.91869356	-1.147354589999992	-86.97399211999999
ni-27N2-a	group3N	Ni	27N2	a	10	-304.09740223	-52.0603479	-250.91869356	-1.1183607699999951	-53.17870866999999
ni-39N3-a	group3N	Ni	39N3	a	13	-320.72556783	-68.73787826	-250.91869356	-1.068996009999978	-69.80687426999998
ni-4bN5-a	group3N	Ni	4bN5	a	16	-337.33248794	-85.41231713	-250.91869356	-1.0014772500000078	-86.41379438000001
ni-4bN6-a	group3N	Ni	4bN6	a	16	-337.41815081	-85.33333069	-250.91869356	-1.1661265599999808	-86.49945724999998
ni-39N4-a	group3N	Ni	39N4	a	13	-320.47233613	-68.52906405	-250.91869356	-1.024578519999963	-69.55364256999997
ni-4bN7-a	group3N	Ni	4bN7	a	16	-337.0626044	-85.16960424	-250.91869356	-0.9743065999999914	-86.14391083999999
ni-13N1-a	group3N	Ni	13N1	a	5	-279.64239841	-27.42006704	-250.91869356	-1.3036378099999908	-28.72370484999999
ni-25N1-a	group3N	Ni	25N1	a	8	-296.45301638	-44.30698715	-250.91869356	-1.2273356700000022	-45.53432282
ni-37N1-a	group3N	Ni	37N1	a	11	-313.01413192	-60.92004791	-250.91869356	-1.175390450000002	-62.09543836
ni-49N1-a	group3N	Ni	49N1	a	14	-329.56731751	-77.51620218	-250.91869356	-1.1324217700000077	-78.64862395
ni-49N2-a	group3N	Ni	49N2	a	14	-329.67528503	-77.55447366	-250.91869356	-1.20211780999999	-78.75659146999999
ni-25N2-a	group3N	Ni	25N2	a	8	-295.93541962	-43.92537546	-250.91869356	-1.0913505999999984	-45.01672606
ni-37N2-a	group3N	Ni	37N2	a	11	-312.6362985	-60.53754055	-250.91869356	-1.1800643899999983	-61.71760494
ni-49N3-a	group3N	Ni	49N3	a	14	-329.31497181	-77.18774707	-250.91869356	-1.2085311799999658	-78.39627824999997
ni-49N4-a	group3N	Ni	49N4	a	14	-329.24783739	-77.29644224	-250.91869356	-1.0327015899999594	-78.32914382999996
ni-37N3-a	group3N	Ni	37N3	a	11	-312.78300689	-60.80086224	-250.91869356	-1.0634510900000151	-61.864313330000016
ni-49N5-a	group3N	Ni	49N5	a	14	-329.40893896	-77.40077133	-250.91869356	-1.0894740699999943	-78.49024539999999
ni-49N7-a	group3N	Ni	49N7	a	14	-329.3928238	-77.39302319	-250.91869356	-1.0811070499999715	-78.47413023999997
ni-37N4-a	group3N	Ni	37N4	a	11	-312.85857524	-60.64633915	-250.91869356	-1.293542529999982	-61.93988167999999
ni-49N6-a	group3N	Ni	49N6	a	14	-329.46634898	-77.1132733	-250.91869356	-1.4343821200000093	-78.54765542000001
ni-49N8-a	group3N	Ni	49N8	a	14	-329.13958784	-77.06796387	-250.91869356	-1.152930409999982	-78.22089427999998
ni-37N5-a	group3N	Ni	37N5	a	11	-313.30483138	-61.16230378	-250.91869356	-1.2238340399999856	-62.38613781999999
ni-49N9-a	group3N	Ni	49N9	a	14	-329.94966491	-77.77524938	-250.91869356	-1.2557219700000104	-79.03097135000002
ni-49Na-a	group3N	Ni	49Na	a	14	-329.44980484	-77.48977885	-250.91869356	-1.0413324300000113	-78.53111128
ir-15N1-a	group3N	Ir	15N1	a	7	-445.15017543	-35.70925393	-408.05800262	-1.3829188799999628	-37.092172809999965
ir-27N1-a	group3N	Ir	27N1	a	10	-461.82677519	-52.38689862	-408.05800262	-1.3818739499999566	-53.76877256999995
ir-39N1-a	group3N	Ir	39N1	a	13	-478.50362628	-68.9862017	-408.05800262	-1.4594219599999718	-70.44562365999997
ir-39N2-a	group3N	Ir	39N2	a	13	-478.55619795	-69.10261853	-408.05800262	-1.3955767999999864	-70.49819532999999
ir-4bN1-a	group3N	Ir	4bN1	a	16	-495.17319001	-85.58634468	-408.05800262	-1.5288427099999635	-87.11518738999996
ir-4bN2-a	group3N	Ir	4bN2	a	16	-495.2459913	-85.69989968	-408.05800262	-1.488088999999988	-87.18798867999999
ir-4bN3-a	group3N	Ir	4bN3	a	16	-495.2348106	-85.71219543	-408.05800262	-1.464612549999984	-87.17680797999998
ir-4bN4-a	group3N	Ir	4bN4	a	16	-495.23183798	-85.82663753	-408.05800262	-1.347197829999999	-87.17383536
ir-27N2-a	group3N	Ir	27N2	a	10	-461.50105305	-52.0603479	-408.05800262	-1.382702529999975	-53.44305042999997
ir-39N3-a	group3N	Ir	39N3	a	13	-478.09472504	-68.73787826	-408.05800262	-1.2988441599999874	-70.03672241999999
ir-4bN5-a	group3N	Ir	4bN5	a	16	-494.68712275	-85.41231713	-408.05800262	-1.2168029999999843	-86.62912012999999
ir-4bN6-a	group3N	Ir	4bN6	a	16	-494.79591501	-85.33333069	-408.05800262	-1.4045816999999658	-86.73791238999996
ir-39N4-a	group3N	Ir	39N4	a	13	-477.80483751	-68.52906405	-408.05800262	-1.21777084	-69.74683489
ir-4bN7-a	group3N	Ir	4bN7	a	16	-494.36474638	-85.16960424	-408.05800262	-1.1371395199999623	-86.30674375999996
ir-13N1-a	group3N	Ir	13N1	a	5	-436.57486319	-27.42006704	-408.05800262	-1.0967935299999496	-28.51686056999995
ir-25N1-a	group3N	Ir	25N1	a	8	-453.95864207	-44.30698715	-408.05800262	-1.5936522999999738	-45.90063944999997
ir-37N1-a	group3N	Ir	37N1	a	11	-470.43442681	-60.92004791	-408.05800262	-1.456376279999965	-62.376424189999966
ir-49N1-a	group3N	Ir	49N1	a	14	-486.9750388	-77.51620218	-408.05800262	-1.4008339999999748	-78.91703617999997
ir-49N2-a	group3N	Ir	49N2	a	14	-487.08418898	-77.55447366	-408.05800262	-1.4717126999999977	-79.02618636
ir-25N2-a	group3N	Ir	25N2	a	8	-453.29933745	-43.92537546	-408.05800262	-1.3159593699999732	-45.24133482999997
ir-37N2-a	group3N	Ir	37N2	a	11	-469.9948303	-60.53754055	-408.05800262	-1.399287129999962	-61.936827679999965
ir-49N3-a	group3N	Ir	49N3	a	14	-486.65500554	-77.18774707	-408.05800262	-1.4092558499999654	-78.59700291999997
ir-49N4-a	group3N	Ir	49N4	a	14	-486.5166424	-77.29644224	-408.05800262	-1.162197539999994	-78.45863978
ir-37N3-a	group3N	Ir	37N3	a	11	-470.05600785	-60.80086224	-408.05800262	-1.197142989999989	-61.99800522999999
ir-49N5-a	group3N	Ir	49N5	a	14	-486.64149874	-77.40077133	-408.05800262	-1.182724789999952	-78.58349611999995
ir-49N7-a	group3N	Ir	49N7	a	14	-486.65271708	-77.39302319	-408.05800262	-1.2016912699999835	-78.59471445999998
ir-37N4-a	group3N	Ir	37N4	a	11	-470.4319332	-60.64633915	-408.05800262	-1.7275914299999755	-62.37393057999998
ir-49N6-a	group3N	Ir	49N6	a	14	-486.82136312	-77.1132733	-408.05800262	-1.650087199999973	-78.76336049999998
ir-49N8-a	group3N	Ir	49N8	a	14	-486.5340387	-77.06796387	-408.05800262	-1.4080722099999718	-78.47603607999997
ir-37N5-a	group3N	Ir	37N5	a	11	-470.67590205	-61.16230378	-408.05800262	-1.4555956499999638	-62.617899429999966
ir-49N9-a	group3N	Ir	49N9	a	14	-487.31447757	-77.77524938	-408.05800262	-1.481225569999978	-79.25647494999998
ir-49Na-a	group3N	Ir	49Na	a	14	-486.66785731	-77.48977885	-408.05800262	-1.12007583999997	-78.60985468999996
zn-15N1-a	group3N	Zn	15N1	a	7	-90.1409137	-35.70925393	-53.85841374	-0.5732460299999929	-36.28249996
zn-27N1-a	group3N	Zn	27N1	a	10	-106.83105733	-52.38689862	-53.85841374	-0.5857449699999933	-52.97264358999999
zn-39N1-a	group3N	Zn	39N1	a	13	-123.48059418	-68.9862017	-53.85841374	-0.6359787399999988	-69.62218044
zn-39N2-a	group3N	Zn	39N2	a	13	-123.52771026	-69.10261853	-53.85841374	-0.5666779900000023	-69.66929652
zn-4bN1-a	group3N	Zn	4bN1	a	16	-140.13357427	-85.58634468	-53.85841374	-0.6888158499999975	-86.27516053
zn-4bN2-a	group3N	Zn	4bN2	a	16	-140.21744583	-85.69989968	-53.85841374	-0.659132409999998	-86.35903209
zn-4bN3-a	group3N	Zn	4bN3	a	16	-140.21193665	-85.71219543	-53.85841374	-0.6413274800000153	-86.35352291000001
zn-4bN4-a	group3N	Zn	4bN4	a	16	-140.28121353	-85.82663753	-53.85841374	-0.5961622599999998	-86.42279979
zn-27N2-a	group3N	Zn	27N2	a	10	-106.55331586	-52.0603479	-53.85841374	-0.6345542199999983	-52.69490212
zn-39N3-a	group3N	Zn	39N3	a	13	-123.19771352	-68.73787826	-53.85841374	-0.6014215199999882	-69.33929977999999
zn-4bN5-a	group3N	Zn	4bN5	a	16	-139.8375146	-85.41231713	-53.85841374	-0.5667837299999832	-85.97910085999999
zn-4bN6-a	group3N	Zn	4bN6	a	16	-139.86077744	-85.33333069	-53.85841374	-0.6690330099999926	-86.00236369999999
zn-39N4-a	group3N	Zn	39N4	a	13	-123.00264565	-68.52906405	-53.85841374	-0.6151678599999997	-69.14423191
zn-4bN7-a	group3N	Zn	4bN7	a	16	-139.60062878	-85.16960424	-53.85841374	-0.5726107999999925	-85.74221503999999
zn-13N1-a	group3N	Zn	13N1	a	5	-81.72591226	-27.42006704	-53.85841374	-0.4474314799999987	-27.86749852
zn-25N1-a	group3N	Zn	25N1	a	8	-98.21911159	-44.30698715	-53.85841374	-0.0537106999999963	-44.36069785
zn-37N1-a	group3N	Zn	37N1	a	11	-115.28316837	-60.92004791	-53.85841374	-0.5047067199999944	-61.42475463
zn-49N1-a	group3N	Zn	49N1	a	14	-131.88615159	-77.51620218	-53.85841374	-0.5115356700000007	-78.02773785
zn-49N2-a	group3N	Zn	49N2	a	14	-131.96343431	-77.55447366	-53.85841374	-0.5505469099999942	-78.10502057
zn-25N2-a	group3N	Zn	25N2	a	8	-98.28237289	-43.92537546	-53.85841374	-0.4985836900000038	-44.42395915
zn-37N2-a	group3N	Zn	37N2	a	11	-114.97278346	-60.53754055	-53.85841374	-0.5768291699999963	-61.11436972
zn-49N3-a	group3N	Zn	49N3	a	14	-131.62711975	-77.18774707	-53.85841374	-0.5809589399999879	-77.76870600999999
zn-49N4-a	group3N	Zn	49N4	a	14	-131.64321046	-77.29644224	-53.85841374	-0.4883544799999981	-77.78479672
zn-37N3-a	group3N	Zn	37N3	a	11	-115.1294033	-60.80086224	-53.85841374	-0.4701273200000031	-61.27098956
zn-49N5-a	group3N	Zn	49N5	a	14	-131.76591524	-77.40077133	-53.85841374	-0.5067301699999973	-77.9075015
zn-49N7-a	group3N	Zn	49N7	a	14	-131.77796618	-77.39302319	-53.85841374	-0.5265292499999958	-77.91955243999999
zn-37N4-a	group3N	Zn	37N4	a	11	-114.55513389	-60.64633915	-53.85841374	-0.0503809999999873	-60.69672014999999
zn-49N6-a	group3N	Zn	49N6	a	14	-131.82435596	-77.1132733	-53.85841374	-0.8526689199999851	-77.96594221999999
zn-49N8-a	group3N	Zn	49N8	a	14	-131.52648777	-77.06796387	-53.85841374	-0.6001101599999856	-77.66807402999999
zn-37N5-a	group3N	Zn	37N5	a	11	-115.54653591	-61.16230378	-53.85841374	-0.5258183899999977	-61.68812217
zn-49N9-a	group3N	Zn	49N9	a	14	-132.1958173	-77.77524938	-53.85841374	-0.562154179999979	-78.33740355999998
zn-49Na-a	group3N	Zn	49Na	a	14	-131.86225506	-77.48977885	-53.85841374	-0.5140624699999989	-78.00384131999999
rh-13N1-a	group3N	Rh	13N1	a	5	-362.42471153	-27.42006704	-333.72858462	-1.276059870000033	-28.696126910000032
rh-15N1-a	group3N	Rh	15N1	a	7	-370.65262036	-35.70925393	-333.72858462	-1.2147818100000194	-36.92403574000002
rh-25N1-a	group3N	Rh	25N1	a	8	-379.49757524	-44.30698715	-333.72858462	-1.4620034700000133	-45.76899062000001
rh-25N2-a	group3N	Rh	25N2	a	8	-378.85262943	-43.92537546	-333.72858462	-1.1986693499999888	-45.12404480999999
rh-27N1-a	group3N	Rh	27N1	a	10	-387.34714742	-52.38689862	-333.72858462	-1.23166418000001	-53.61856280000001
rh-27N2-a	group3N	Rh	27N2	a	10	-387.02935344	-52.0603479	-333.72858462	-1.2404209200000338	-53.30076882000003
rh-37N1-a	group3N	Rh	37N1	a	11	-395.93125741	-60.92004791	-333.72858462	-1.2826248800000073	-62.20267279000001
rh-37N2-a	group3N	Rh	37N2	a	11	-395.55735086	-60.53754055	-333.72858462	-1.2912256899999903	-61.82876623999999
rh-37N3-a	group3N	Rh	37N3	a	11	-395.58179055	-60.80086224	-333.72858462	-1.0523436900000007	-61.85320593
rh-37N4-a	group3N	Rh	37N4	a	11	-395.95539294	-60.64633915	-333.72858462	-1.580469170000029	-62.22680832000003
rh-37N5-a	group3N	Rh	37N5	a	11	-396.21777504	-61.16230378	-333.72858462	-1.326886639999998	-62.48919042
rh-39N1-a	group3N	Rh	39N1	a	13	-404.02006146	-68.9862017	-333.72858462	-1.3052751400000346	-70.29147684000003
rh-39N2-a	group3N	Rh	39N2	a	13	-404.06748635	-69.10261853	-333.72858462	-1.236283200000031	-70.33890173000003
rh-39N3-a	group3N	Rh	39N3	a	13	-403.65049379	-68.73787826	-333.72858462	-1.18403090999999	-69.92190916999999
rh-39N4-a	group3N	Rh	39N4	a	13	-403.39235512	-68.52906405	-333.72858462	-1.134706449999996	-69.6637705
rh-49N1-a	group3N	Rh	49N1	a	14	-412.44289709	-77.51620218	-333.72858462	-1.1981102899999885	-78.71431246999998
rh-49N2-a	group3N	Rh	49N2	a	14	-412.57081079	-77.55447366	-333.72858462	-1.2877525100000042	-78.84222617
rh-49N3-a	group3N	Rh	49N3	a	14	-412.21527238	-77.18774707	-333.72858462	-1.298940689999995	-78.48668776
rh-49N4-a	group3N	Rh	49N4	a	14	-412.15926145	-77.29644224	-333.72858462	-1.134234589999977	-78.43067682999998
rh-49N5-a	group3N	Rh	49N5	a	14	-412.30880115	-77.40077133	-333.72858462	-1.179445200000032	-78.58021653000003
rh-49N6-a	group3N	Rh	49N6	a	14	-412.37749275	-77.1132733	-333.72858462	-1.5356348299999922	-78.64890813
rh-49N7-a	group3N	Rh	49N7	a	14	-412.28021999	-77.39302319	-333.72858462	-1.1586121799999916	-78.55163536999999
rh-49N8-a	group3N	Rh	49N8	a	14	-412.07461983	-77.06796387	-333.72858462	-1.2780713400000252	-78.34603521000003
rh-49N9-a	group3N	Rh	49N9	a	14	-412.84984551	-77.77524938	-333.72858462	-1.3460115100000252	-79.12126089000003
rh-49Na-a	group3N	Rh	49Na	a	14	-412.3502766	-77.48977885	-333.72858462	-1.1319131299999867	-78.62169197999998
rh-4bN1-a	group3N	Rh	4bN1	a	16	-420.69670391	-85.58634468	-333.72858462	-1.381774610000008	-86.96811929
rh-4bN2-a	group3N	Rh	4bN2	a	16	-420.75128934	-85.69989968	-333.72858462	-1.3228050400000342	-87.02270472000004
rh-4bN3-a	group3N	Rh	4bN3	a	16	-420.74457606	-85.71219543	-333.72858462	-1.3037960099999992	-87.01599144
rh-4bN4-a	group3N	Rh	4bN4	a	16	-420.80364107	-85.82663753	-333.72858462	-1.2484189200000344	-87.07505645000003
rh-4bN5-a	group3N	Rh	4bN5	a	16	-420.23718363	-85.41231713	-333.72858462	-1.0962818800000065	-86.50859901000001
rh-4bN6-a	group3N	Rh	4bN6	a	16	-420.33589082	-85.33333069	-333.72858462	-1.2739755099999854	-86.60730619999998
rh-4bN7-a	group3N	Rh	4bN7	a	16	-419.97289828	-85.16960424	-333.72858462	-1.0747094199999907	-86.24431365999999
co-13N1-a	group3N	Co	13N1	a	5	-356.53851477	-27.42006704	-327.6932973	-1.4251504300000235	-28.845217470000023
co-15N1-a	group3N	Co	15N1	a	7	-364.36659829	-35.70925393	-327.6932973	-0.964047060000027	-36.67330099000003
co-25N1-a	group3N	Co	25N1	a	8	-373.36088495	-44.30698715	-327.6932973	-1.3606005000000323	-45.66758765000003
co-25N2-a	group3N	Co	25N2	a	8	-372.57829537	-43.92537546	-327.6932973	-0.9596226099999968	-44.88499807
co-27N1-a	group3N	Co	27N1	a	10	-381.06842864	-52.38689862	-327.6932973	-0.9882327199999992	-53.37513134
co-27N2-a	group3N	Co	27N2	a	10	-380.74688405	-52.0603479	-327.6932973	-0.9932388500000258	-53.05358675000002
co-37N1-a	group3N	Co	37N1	a	11	-389.61862712	-60.92004791	-327.6932973	-1.0052819100000008	-61.92532982
co-37N2-a	group3N	Co	37N2	a	11	-389.67993601	-60.53754055	-327.6932973	-1.4490981600000197	-61.98663871000002
co-37N3-a	group3N	Co	37N3	a	11	-389.47286464	-60.80086224	-327.6932973	-0.9787051000000276	-61.77956734000003
co-37N4-a	group3N	Co	37N4	a	11	-389.48393817	-60.64633915	-327.6932973	-1.1443017200000014	-61.79064087
co-37N5-a	group3N	Co	37N5	a	11	-389.94203022	-61.16230378	-327.6932973	-1.086429140000007	-62.24873292000001
co-39N1-a	group3N	Co	39N1	a	13	-397.73048734	-68.9862017	-327.6932973	-1.0509883400000462	-70.03719004000004
co-39N2-a	group3N	Co	39N2	a	13	-397.81081765	-69.10261853	-327.6932973	-1.0149018200000055	-70.11752035
co-39N3-a	group3N	Co	39N3	a	13	-397.37203494	-68.73787826	-327.6932973	-0.9408593800000062	-69.67873764000001
co-39N4-a	group3N	Co	39N4	a	13	-397.12893909	-68.52906405	-327.6932973	-0.9065777400000314	-69.43564179000003
co-49N1-a	group3N	Co	49N1	a	14	-406.5652668	-77.51620218	-327.6932973	-1.3557673200000409	-78.87196950000003
co-49N2-a	group3N	Co	49N2	a	14	-406.68608081	-77.55447366	-327.6932973	-1.4383098500000386	-78.99278351000004
co-49N3-a	group3N	Co	49N3	a	14	-405.93315234	-77.18774707	-327.6932973	-1.0521079700000089	-78.23985504000001
co-49N4-a	group3N	Co	49N4	a	14	-405.87829465	-77.29644224	-327.6932973	-0.8885551099999986	-78.18499735
co-49N5-a	group3N	Co	49N5	a	14	-406.08642345	-77.40077133	-327.6932973	-0.9923548200000027	-78.39312615
co-49N6-a	group3N	Co	49N6	a	14	-406.11902585	-77.1132733	-327.6932973	-1.3124552500000275	-78.42572855000003
co-49N7-a	group3N	Co	49N7	a	14	-406.06647921	-77.39302319	-327.6932973	-0.980158720000034	-78.37318191000003
co-49N8-a	group3N	Co	49N8	a	14	-405.78522773	-77.06796387	-327.6932973	-1.023966559999991	-78.09193042999999
co-49N9-a	group3N	Co	49N9	a	14	-406.5719075	-77.77524938	-327.6932973	-1.1033608200000202	-78.87861020000003
co-49Na-a	group3N	Co	49Na	a	14	-406.20087784	-77.48977885	-327.6932973	-1.0178016899999989	-78.50758053999999
co-4bN1-a	group3N	Co	4bN1	a	16	-414.42517193	-85.58634468	-327.6932973	-1.145529949999997	-86.73187463
co-4bN2-a	group3N	Co	4bN2	a	16	-414.4608937	-85.69989968	-327.6932973	-1.0676967200000007	-86.7675964
co-4bN3-a	group3N	Co	4bN3	a	16	-414.4465016	-85.71219543	-327.6932973	-1.0410088699999989	-86.7532043
co-4bN4-a	group3N	Co	4bN4	a	16	-414.50986315	-85.82663753	-327.6932973	-0.9899283200000184	-86.81656585000002
co-4bN5-a	group3N	Co	4bN5	a	16	-413.97121653	-85.41231713	-327.6932973	-0.8656021000000038	-86.27791923000001
co-4bN6-a	group3N	Co	4bN6	a	16	-414.05214553	-85.33333069	-327.6932973	-1.0255175400000385	-86.35884823000004
co-4bN7-a	group3N	Co	4bN7	a	16	-413.73100755	-85.16960424	-327.6932973	-0.8681060100000337	-86.03771025000003
fe-13N1-a	group3N	Fe	13N1	a	5	-410.56930939	-27.42006704	-381.20808412	-1.941158229999978	-29.361225269999977
fe-15N1-a	group3N	Fe	15N1	a	7	-417.88437643	-35.70925393	-381.20808412	-0.9670383799999483	-36.67629230999995
fe-25N1-a	group3N	Fe	25N1	a	8	-427.20584877	-44.30698715	-381.20808412	-1.6907774999999674	-45.997764649999965
fe-25N2-a	group3N	Fe	25N2	a	8	-426.07461932	-43.92537546	-381.20808412	-0.9411597399999893	-44.86653519999999
fe-27N1-a	group3N	Fe	27N1	a	10	-434.579039	-52.38689862	-381.20808412	-0.9840562600000028	-53.37095488
fe-27N2-a	group3N	Fe	27N2	a	10	-434.24525824	-52.0603479	-381.20808412	-0.9768262199999782	-53.037174119999975
fe-37N1-a	group3N	Fe	37N1	a	11	-443.83637071	-60.92004791	-381.20808412	-1.7082386799999585	-62.62828658999996
fe-37N2-a	group3N	Fe	37N2	a	11	-443.53346234	-60.53754055	-381.20808412	-1.7878376700000018	-62.325378220000005
fe-37N3-a	group3N	Fe	37N3	a	11	-443.00393398	-60.80086224	-381.20808412	-0.994987619999975	-61.795849859999976
fe-37N4-a	group3N	Fe	37N4	a	11	-443.28528445	-60.64633915	-381.20808412	-1.4308611799999795	-62.07720032999998
fe-37N5-a	group3N	Fe	37N5	a	11	-443.69594532	-61.16230378	-381.20808412	-1.3255574199999955	-62.4878612
fe-39N1-a	group3N	Fe	39N1	a	13	-451.24326064	-68.9862017	-381.20808412	-1.048974819999998	-70.03517652
fe-39N2-a	group3N	Fe	39N2	a	13	-451.29367873	-69.10261853	-381.20808412	-0.982976079999986	-70.08559460999999
fe-39N3-a	group3N	Fe	39N3	a	13	-450.86551772	-68.73787826	-381.20808412	-0.919555339999988	-69.65743359999999
fe-39N4-a	group3N	Fe	39N4	a	13	-450.60089889	-68.52906405	-381.20808412	-0.8637507199999703	-69.39281476999997
fe-49N1-a	group3N	Fe	49N1	a	14	-460.46274664	-77.51620218	-381.20808412	-1.7384603399999603	-79.25466251999995
fe-49N2-a	group3N	Fe	49N2	a	14	-460.52854543	-77.55447366	-381.20808412	-1.7659876499999854	-79.32046130999998
fe-49N3-a	group3N	Fe	49N3	a	14	-459.46166376	-77.18774707	-381.20808412	-1.0658325699999978	-78.25357964
fe-49N4-a	group3N	Fe	49N4	a	14	-460.4834775	-77.29644224	-381.20808412	-1.978951139999964	-79.27539337999997
fe-49N5-a	group3N	Fe	49N5	a	14	-459.6266784	-77.40077133	-381.20808412	-1.0178229499999816	-78.41859427999998
fe-49N6-a	group3N	Fe	49N6	a	14	-459.33211605	-77.1132733	-381.20808412	-1.010758629999998	-78.12403193
fe-49N7-a	group3N	Fe	49N7	a	14	-460.1313725	-77.39302319	-381.20808412	-1.5302651899999802	-78.92328837999997
fe-49N8-a	group3N	Fe	49N8	a	14	-460.30714743	-77.06796387	-381.20808412	-2.031099439999963	-79.09906330999996
fe-49N9-a	group3N	Fe	49N9	a	14	-460.24668818	-77.77524938	-381.20808412	-1.263354679999949	-79.03860405999995
fe-49Na-a	group3N	Fe	49Na	a	14	-459.94392392	-77.48977885	-381.20808412	-1.2460609499999578	-78.73583979999995
fe-4bN1-a	group3N	Fe	4bN1	a	16	-467.91123292	-85.58634468	-381.20808412	-1.116804119999955	-86.70314879999995
fe-4bN2-a	group3N	Fe	4bN2	a	16	-467.98218573	-85.69989968	-381.20808412	-1.074201930000001	-86.77410161
fe-4bN3-a	group3N	Fe	4bN3	a	16	-467.96724513	-85.71219543	-381.20808412	-1.0469655799999629	-86.75916100999996
fe-4bN4-a	group3N	Fe	4bN4	a	16	-468.01481913	-85.82663753	-381.20808412	-0.9800974799999552	-86.80673500999995
fe-4bN5-a	group3N	Fe	4bN5	a	16	-467.4347482	-85.41231713	-381.20808412	-0.8143469499999725	-86.22666407999998
fe-4bN6-a	group3N	Fe	4bN6	a	16	-467.54929986	-85.33333069	-381.20808412	-1.0078850499999987	-86.34121574
fe-4bN7-a	group3N	Fe	4bN7	a	16	-467.21365642	-85.16960424	-381.20808412	-0.8359680599999848	-86.00557229999998
cd-4824-a	group4	Cd	4824	a	14	-115.86089923	-79.5526567	-36.05766447	-0.2505780600000094	-79.80323476000001
ag-2431-a	group4	Ag	2431	a	9	-178.84797536	-53.26551406	-125.30436866	-0.278092639999997	-53.5436067
ag-4822-a	group4	Ag	4822	a	14	-205.46884759	-79.83383076	-125.30436866	-0.3306481700000034	-80.16447893
ag-4821-a	group4	Ag	4821	a	14	-205.48464658	-79.81797513	-125.30436866	-0.3623027900000153	-80.18027792000001
ag-2422-a	group4	Ag	2422	a	8	-171.61825482	-46.08698547	-125.30436866	-0.2269006900000079	-46.31388616000001
au-3632-a	group4	Au	3632	a	12	-220.54616829	-69.47198845	-150.76413218	-0.3100476600000093	-69.78203611
au-4821-a	group4	Au	4821	a	14	-230.93045876	-79.81797513	-150.76413218	-0.3483514500000098	-80.16632658
au-2422-a	group4	Au	2422	a	8	-197.07147536	-46.08698547	-150.76413218	-0.2203577100000018	-46.30734318
au-3622-a	group4	Au	3622	a	11	-213.85791992	-62.80445186	-150.76413218	-0.2893358800000101	-63.09378774000001
au-4823-a	group4	Au	4823	a	14	-230.54061312	-79.3994218	-150.76413218	-0.37705914	-79.77648094
cd-4833-a	group4	Cd	4833	a	15	-122.51240009	-86.19637059	-36.05766447	-0.2583650300000073	-86.45473562000001
cd-4831-a	group4	Cd	4831	a	15	-123.00966065	-86.63647311	-36.05766447	-0.3155230700000118	-86.95199618000001
cd-4832-a	group4	Cd	4832	a	15	-123.07740182	-86.75339357	-36.05766447	-0.2663437800000139	-87.01973735000001
cd-1221-a	group4	Cd	1221	a	5	-65.97678191	-29.73755935	-36.05766447	-0.1815580899999993	-29.91911744
cd-2421-a	group4	Cd	2421	a	8	-82.87562414	-46.59744285	-36.05766447	-0.2205168200000002	-46.81795967
cd-3621-a	group4	Cd	3621	a	11	-99.53838849	-63.21604241	-36.05766447	-0.2646816100000038	-63.48072402
cd-4822-a	group4	Cd	4822	a	14	-116.1317448	-79.83383076	-36.05766447	-0.2402495700000173	-80.07408033000002
cd-4821-a	group4	Cd	4821	a	14	-116.14717201	-79.81797513	-36.05766447	-0.271532410000006	-80.08950754
cd-2422-a	group4	Cd	2422	a	8	-82.30669322	-46.08698547	-36.05766447	-0.1620432799999989	-46.24902875
cd-3622-a	group4	Cd	3622	a	11	-99.07390505	-62.80445186	-36.05766447	-0.2117887199999941	-63.01624058
cd-4823-a	group4	Cd	4823	a	14	-115.72275243	-79.3994218	-36.05766447	-0.265666159999995	-79.66508796
cd-3623-a	group4	Cd	3623	a	11	-99.25332438	-62.96965736	-36.05766447	-0.2260025499999969	-63.19565991
cd-4825-a	group4	Cd	4825	a	14	-116.01666173	-79.68363659	-36.05766447	-0.2753606699999835	-79.95899725999999
cd-4826-a	group4	Cd	4826	a	14	-115.90282312	-79.56987925	-36.05766447	-0.2752794000000023	-79.84515865
pt-2431-a	group4	Pt	2431	a	9	-336.35849359	-53.26551406	-282.75561201	-0.3373675200000292	-53.60288158000003
pt-3631-a	group4	Pt	3631	a	12	-353.31888666	-70.04245097	-282.75561201	-0.5208236799999781	-70.56327464999998
pt-3632-a	group4	Pt	3632	a	12	-352.6299844	-69.47198845	-282.75561201	-0.4023839400000213	-69.87437239000002
pt-4833-a	group4	Pt	4833	a	15	-369.38353856	-86.19637059	-282.75561201	-0.431555959999983	-86.62792654999998
pt-4831-a	group4	Pt	4831	a	15	-369.99116864	-86.63647311	-282.75561201	-0.599083520000022	-87.23555663000002
pt-1221-a	group4	Pt	1221	a	5	-312.82491663	-29.73755935	-282.75561201	-0.3317452700000238	-30.069304620000025
pt-2421-a	group4	Pt	2421	a	8	-329.69259548	-46.59744285	-282.75561201	-0.3395406200000295	-46.93698347000003
pt-3621-a	group4	Pt	3621	a	11	-346.38858187	-63.21604241	-282.75561201	-0.4169274500000028	-63.63296986
pt-4822-a	group4	Pt	4822	a	14	-362.98070365	-79.83383076	-282.75561201	-0.3912608800000186	-80.22509164000002
pt-4821-a	group4	Pt	4821	a	14	-363.06451873	-79.81797513	-282.75561201	-0.4909315899999882	-80.30890671999998
pt-2422-a	group4	Pt	2422	a	8	-329.1621992	-46.08698547	-282.75561201	-0.3196017199999801	-46.40658718999998
pt-3622-a	group4	Pt	3622	a	11	-345.94111792	-62.80445186	-282.75561201	-0.3810540500000172	-63.18550591000002
pt-4823-a	group4	Pt	4823	a	14	-362.615948	-79.3994218	-282.75561201	-0.4609141900000111	-79.86033599000001
pt-4824-a	group4	Pt	4824	a	14	-362.72434611	-79.5526567	-282.75561201	-0.416077400000006	-79.9687341
pt-3623-a	group4	Pt	3623	a	11	-346.16368512	-62.96965736	-282.75561201	-0.4384157500000327	-63.40807311000003
pt-4825-a	group4	Pt	4825	a	14	-362.92850759	-79.68363659	-282.75561201	-0.4892589899999819	-80.17289557999999
pt-4826-a	group4	Pt	4826	a	14	-362.83035299	-79.56987925	-282.75561201	-0.5048617300000018	-80.07474098
pd-1231-a	group4	Pd	1231	a	6	-278.92750955	-37.08540447	-241.23300654	-0.6090985400000335	-37.694503010000034
pd-2431-a	group4	Pd	2431	a	9	-294.90504311	-53.26551406	-241.23300654	-0.4065225100000162	-53.67203657000002
pd-3631-a	group4	Pd	3631	a	12	-311.84392631	-70.04245097	-241.23300654	-0.5684687999999767	-70.61091976999998
pd-3632-a	group4	Pd	3632	a	12	-311.21987684	-69.47198845	-241.23300654	-0.5148818499999948	-69.98687029999999
pd-4833-a	group4	Pd	4833	a	15	-327.93571242	-86.19637059	-241.23300654	-0.506335290000024	-86.70270588000002
pd-4831-a	group4	Pd	4831	a	15	-328.5493907	-86.63647311	-241.23300654	-0.6799110500000154	-87.31638416000001
pd-4832-a	group4	Pd	4832	a	15	-328.51226714	-86.75339357	-241.23300654	-0.5258670300000148	-87.27926060000001
pd-1221-a	group4	Pd	1221	a	5	-271.34825764	-29.73755935	-241.23300654	-0.3776917499999932	-30.115251099999995
pd-2421-a	group4	Pd	2421	a	8	-288.25654036	-46.59744285	-241.23300654	-0.4260909699999828	-47.02353381999998
pd-3621-a	group4	Pd	3621	a	11	-304.94913881	-63.21604241	-241.23300654	-0.5000898600000312	-63.71613227000003
pd-4822-a	group4	Pd	4822	a	14	-321.56706868	-79.83383076	-241.23300654	-0.5002313799999882	-80.33406213999999
pd-4821-a	group4	Pd	4821	a	14	-321.65057943	-79.81797513	-241.23300654	-0.5995977600000089	-80.41757289
[truncated: 1,109 more rows]
