# Supplementary material for: Fast evaluation of the adsorption energy of organic molecules on metals via graph neural networks
Source: Nat Comput Sci. 2023 May 1;3(5):433–42. doi: 10.1038/s43588-023-00437-y (PMC10766545; doi:10.1038/s43588-023-00437-y)
Supplement: Supplementary file 14 — Source data for Fig. 3b–e. The zip contains two csv files: one for Fig. 3b,c and one for Fig. 3d,e. [file 43588_2023_437_MOESM14_ESM.zip › Figure3/Figure3de.csv]

System	Family	True_eV	Prediction_eV	Error_eV	Abs_Error_eV	Run	Metal
C4H8-Co8	$C_{x}H_{y}O_{(0,1)}$	-66.50903345923075	-66.52150067004504	-0.0124672108142931	0.0124672108142931	1_1	Co
C2H6O1-Ir3	$C_{x}H_{y}O_{(0,1)}$	-47.5843093474291	-47.564931477244045	0.0193778701850533	0.0193778701850533	1_1	Ir
C3H6O1-Ru1	$C_{x}H_{y}O_{(0,1)}$	-56.22647881392459	-56.26686890169117	-0.0403900877665819	0.0403900877665819	1_1	Ru
C4H8-Cd1	$C_{x}H_{y}O_{(0,1)}$	-65.7138826782998	-65.78571127013083	-0.0718285918310357	0.0718285918310357	1_1	Cd
C3H6O1-Cu3	$C_{x}H_{y}O_{(0,1)}$	-56.466777267670295	-56.620789529425565	-0.1540122617552697	0.1540122617552697	1_1	Cu
C3H4-Zn3	$C_{x}H_{y}O_{(0,1)}$	-40.13999133360676	-40.26697886293823	-0.1269875293314726	0.1269875293314726	1_1	Zn
C4H6-Ni4	$C_{x}H_{y}O_{(0,1)}$	-59.34310923913563	-58.84113947802439	0.5019697611112406	0.5019697611112406	1_1	Ni
C4H10O1-Fe6	$C_{x}H_{y}O_{(0,1)}$	-80.77949509912548	-80.7320375786785	0.0474575204469829	0.0474575204469829	1_1	Fe
C4H8-Ni4	$C_{x}H_{y}O_{(0,1)}$	-66.51486221048663	-66.41164450105498	0.1032177094316466	0.1032177094316466	1_1	Ni
C1H2O1-Rh4	$C_{x}H_{y}O_{(0,1)}$	-23.024629909437863	-23.17777848233709	-0.1531485728992265	0.1531485728992265	1_1	Rh
C2H4-Co5	$C_{x}H_{y}O_{(0,1)}$	-33.11947579385651	-33.36176348842491	-0.2422876945684038	0.2422876945684038	1_1	Co
C2H2-Fe8	$C_{x}H_{y}O_{(0,1)}$	-26.390645897741702	-26.325970303510985	0.0646755942307208	0.0646755942307208	1_1	Fe
C4H10O1-Os5	$C_{x}H_{y}O_{(0,1)}$	-81.13674931316928	-81.11013230620279	0.0266170069664894	0.0266170069664894	1_1	Os
C4H10O1-Ru5	$C_{x}H_{y}O_{(0,1)}$	-81.04125197141093	-81.10440117935218	-0.063149207941251	0.063149207941251	1_1	Ru
C3H8O1-Rh5	$C_{x}H_{y}O_{(0,1)}$	-63.70697758086271	-63.688647163120095	0.018330417742618	0.018330417742618	1_1	Rh
C4H6-Au2	$C_{x}H_{y}O_{(0,1)}$	-56.80986388346446	-57.98218597989808	-1.1723220964336178	1.1723220964336178	1_1	Au
C4H8-Fe8	$C_{x}H_{y}O_{(0,1)}$	-66.71921535821161	-66.8000587024776	-0.0808433442659861	0.0808433442659861	1_1	Fe
C3H6-Cd1	$C_{x}H_{y}O_{(0,1)}$	-48.95578752766005	-48.83833962550716	0.1174479021528895	0.1174479021528895	1_1	Cd
C1H2O1-Fe6	$C_{x}H_{y}O_{(0,1)}$	-23.86065315754968	-23.69298266723581	0.167670490313867	0.167670490313867	1_1	Fe
C3H8O1-Ni2	$C_{x}H_{y}O_{(0,1)}$	-64.18424205056715	-64.18567253523497	-0.0014304846678214	0.0014304846678214	1_1	Ni
C4H10O1-Zn1	$C_{x}H_{y}O_{(0,1)}$	-80.47518949119456	-80.51234935966909	-0.0371598684745322	0.0371598684745322	1_1	Zn
C1H2O1-Ni4	$C_{x}H_{y}O_{(0,1)}$	-23.187729280540225	-22.981459248904685	0.2062700316355403	0.2062700316355403	1_1	Ni
C3H6O1-Fe4	$C_{x}H_{y}O_{(0,1)}$	-56.177192271531794	-56.08771089018296	0.0894813813488326	0.0894813813488326	1_1	Fe
C2H4O1-Cu4	$C_{x}H_{y}O_{(0,1)}$	-39.36090034160407	-39.48749967035928	-0.1265993287552191	0.1265993287552191	1_1	Cu
C4H8O1-Ir2	$C_{x}H_{y}O_{(0,1)}$	-72.9465637229155	-72.9327105685683	0.0138531543472026	0.0138531543472026	1_1	Ir
C3H8O1-Ru3	$C_{x}H_{y}O_{(0,1)}$	-64.26226060395356	-64.19524432104117	0.067016282912391	0.067016282912391	1_1	Ru
C3H8O1-Cu4	$C_{x}H_{y}O_{(0,1)}$	-64.19126124530612	-64.18297006199259	0.0082911833135312	0.0082911833135312	1_1	Cu
C3H6-Pd5	$C_{x}H_{y}O_{(0,1)}$	-49.90414086204373	-50.05636602292134	-0.1522251608776059	0.1522251608776059	1_1	Pd
C4H8-Pt4	$C_{x}H_{y}O_{(0,1)}$	-66.52243039893995	-66.52213235737327	0.0002980415666797	0.0002980415666797	1_1	Pt
C3H6O1-Ni3	$C_{x}H_{y}O_{(0,1)}$	-56.669189412514015	-56.712443915183485	-0.0432545026694697	0.0432545026694697	1_1	Ni
C2H2-Au1	$C_{x}H_{y}O_{(0,1)}$	-23.148284426721148	-24.03706160639649	-0.8887771796753441	0.8887771796753441	1_1	Au
C3H8-Fe4	$C_{x}H_{y}O_{(0,1)}$	-57.3797951614356	-57.33455371498826	0.0452414464473349	0.0452414464473349	1_1	Fe
C4H6-Cd1	$C_{x}H_{y}O_{(0,1)}$	-56.94842162760415	-58.351540451844585	-1.4031188242404369	1.4031188242404369	1_1	Cd
C3H6-Zn1	$C_{x}H_{y}O_{(0,1)}$	-48.98952192803199	-48.973226692008666	0.0162952360233248	0.0162952360233248	1_1	Zn
C4H8-Cu6	$C_{x}H_{y}O_{(0,1)}$	-65.82364639123546	-66.01087679253715	-0.1872304013016901	0.1872304013016901	1_1	Cu
C2H6-Co4	$C_{x}H_{y}O_{(0,1)}$	-40.687409275200025	-40.960475073444286	-0.2730657982442608	0.2730657982442608	1_1	Co
C2H4O1-Cd1	$C_{x}H_{y}O_{(0,1)}$	-39.32112930741914	-39.52320263815045	-0.2020733307313094	0.2020733307313094	1_1	Cd
C4H10O1-Rh4	$C_{x}H_{y}O_{(0,1)}$	-81.04010746882443	-80.91559213399114	0.1245153348332905	0.1245153348332905	1_1	Rh
C2H4-Ru5	$C_{x}H_{y}O_{(0,1)}$	-33.19757991216284	-33.647722599299414	-0.4501426871365765	0.4501426871365765	1_1	Ru
C4H10-Fe5	$C_{x}H_{y}O_{(0,1)}$	-74.05981447613348	-73.8138866833362	0.2459277927972891	0.2459277927972891	1_1	Fe
C2H6O1-Ru3	$C_{x}H_{y}O_{(0,1)}$	-47.61463263622864	-47.537006303246926	0.0776263329817084	0.0776263329817084	1_1	Ru
C4H10-Pd5	$C_{x}H_{y}O_{(0,1)}$	-74.2537384660695	-74.1661870330737	0.0875514329958093	0.0875514329958093	1_1	Pd
C4H10O1-Ir4	$C_{x}H_{y}O_{(0,1)}$	-81.10108194957297	-81.04925717264314	0.0518247769298341	0.0518247769298341	1_1	Ir
C4H10-Co5	$C_{x}H_{y}O_{(0,1)}$	-74.07434845303348	-74.06981135879852	0.004537094234962	0.004537094234962	1_1	Co
C4H8-Fe6	$C_{x}H_{y}O_{(0,1)}$	-66.63961012110894	-66.62479762752332	0.014812493585623	0.014812493585623	1_1	Fe
C2H4-Au1	$C_{x}H_{y}O_{(0,1)}$	-32.32531389072483	-31.999620498382683	0.3256933923421456	0.3256933923421456	1_1	Au
C4H6-Pt5	$C_{x}H_{y}O_{(0,1)}$	-59.113972126218414	-58.871451281599775	0.2425208446186388	0.2425208446186388	1_1	Pt
C4H10O1-Ag2	$C_{x}H_{y}O_{(0,1)}$	-80.7804719174394	-80.69882345896053	0.0816484584788668	0.0816484584788668	1_1	Ag
C2H4-Pd5	$C_{x}H_{y}O_{(0,1)}$	-33.1764287233691	-33.52378324845722	-0.3473545250881216	0.3473545250881216	1_1	Pd
C2H6O1-Pd3	$C_{x}H_{y}O_{(0,1)}$	-46.81790952811161	-46.82882278809848	-0.0109132599868644	0.0109132599868644	1_1	Pd
C4H8O1-Fe4	$C_{x}H_{y}O_{(0,1)}$	-72.90045166058631	-72.52280119588866	0.3776504646976519	0.3776504646976519	1_1	Fe
C4H10O1-Cu4	$C_{x}H_{y}O_{(0,1)}$	-80.77172879055558	-80.76456028790267	0.0071685026529166	0.0071685026529166	1_1	Cu
C4H10O1-Cu3	$C_{x}H_{y}O_{(0,1)}$	-80.91897568102559	-80.83058195040371	0.088393730621874	0.088393730621874	1_1	Cu
C2H6O1-Pd2	$C_{x}H_{y}O_{(0,1)}$	-47.52489168881402	-47.47537429341583	0.0495173953981975	0.0495173953981975	1_1	Pd
C2H6O1-Os3	$C_{x}H_{y}O_{(0,1)}$	-47.72251794075464	-47.60317727366191	0.1193406670927288	0.1193406670927288	1_1	Os
C4H10O1-Cd2	$C_{x}H_{y}O_{(0,1)}$	-80.56869529508538	-80.4949124923653	0.0737828027200748	0.0737828027200748	1_1	Cd
C4H10O1-Cd1	$C_{x}H_{y}O_{(0,1)}$	-80.43239612027469	-80.46788431437426	-0.035488194099571	0.035488194099571	1_1	Cd
C4H10O1-Pt4	$C_{x}H_{y}O_{(0,1)}$	-81.06778743328596	-81.10526486820822	-0.0374774349222661	0.0374774349222661	1_1	Pt
C3H8O1-Ir3	$C_{x}H_{y}O_{(0,1)}$	-64.32360088909127	-64.40223447623089	-0.0786335871396204	0.0786335871396204	1_1	Ir
C2H4-Os5	$C_{x}H_{y}O_{(0,1)}$	-33.27822456205104	-33.68759470345685	-0.4093701414058159	0.4093701414058159	1_1	Os
C2H4O1-Ir5	$C_{x}H_{y}O_{(0,1)}$	-39.90599826791913	-39.67207870766606	0.2339195602530708	0.2339195602530708	1_1	Ir
C4H8O1-Au1	$C_{x}H_{y}O_{(0,1)}$	-72.98066712200458	-73.10049504973185	-0.1198279277272718	0.1198279277272718	1_1	Au
C4H8-Rh7	$C_{x}H_{y}O_{(0,1)}$	-66.62496186622866	-66.42616986403686	0.1987920021917943	0.1987920021917943	1_1	Rh
C4H10O1-Pd6	$C_{x}H_{y}O_{(0,1)}$	-80.80935668191421	-80.9180706453626	-0.1087139634483946	0.1087139634483946	1_1	Pd
C3H8-Rh1	$C_{x}H_{y}O_{(0,1)}$	-57.45985406489217	-57.479040131833926	-0.0191860669417565	0.0191860669417565	1_1	Rh
C4H8-Cu5	$C_{x}H_{y}O_{(0,1)}$	-65.87168908385286	-65.80710364863171	0.0645854352211472	0.0645854352211472	1_1	Cu
C2H6-Ir1	$C_{x}H_{y}O_{(0,1)}$	-40.75557408052737	-40.80918251276762	-0.053608432240253	0.053608432240253	1_1	Ir
C3H6-Ag3	$C_{x}H_{y}O_{(0,1)}$	-49.10067822439578	-48.72767030264731	0.3730079217484672	0.3730079217484672	1_1	Ag
C4H8-Co7	$C_{x}H_{y}O_{(0,1)}$	-66.60848975775343	-66.57238710416186	0.0361026535915698	0.0361026535915698	1_1	Co
C4H8-Ru5	$C_{x}H_{y}O_{(0,1)}$	-66.71653011280546	-66.69182769270469	0.0247024201007661	0.0247024201007661	1_1	Ru
C4H10O1-Ni4	$C_{x}H_{y}O_{(0,1)}$	-80.40911097683397	-80.27861241448	0.1304985623539778	0.1304985623539778	1_1	Ni
C4H10O1-Zn1	$C_{x}H_{y}O_{(0,1)}$	-80.12219974087748	-80.11920094885204	0.002998792025437	0.002998792025437	1_1	Zn
C4H8O1-Cu2	$C_{x}H_{y}O_{(0,1)}$	-72.80607604836845	-72.80700694373144	-0.000930895362984	0.000930895362984	1_1	Cu
C4H10O1-Os5	$C_{x}H_{y}O_{(0,1)}$	-80.45136281943519	-80.64526441318412	-0.193901593748933	0.193901593748933	1_1	Os
C4H8O1-Cu3	$C_{x}H_{y}O_{(0,1)}$	-72.74432373081439	-72.65286920590233	0.0914545249120521	0.0914545249120521	1_1	Cu
C4H8O1-Rh5	$C_{x}H_{y}O_{(0,1)}$	-72.98526002725063	-73.2252153958162	-0.2399553685655746	0.2399553685655746	1_1	Rh
C4H8O1-Rh3	$C_{x}H_{y}O_{(0,1)}$	-72.99642179877503	-73.0424857667281	-0.0460639679530743	0.0460639679530743	1_1	Rh
C4H8O1-Ni2	$C_{x}H_{y}O_{(0,1)}$	-72.98568724169768	-72.89442127186396	0.0912659698337137	0.0912659698337137	1_1	Ni
C3H6O1-Ru6	$C_{x}H_{y}O_{(0,1)}$	-56.8038134673825	-56.752856973398366	0.0509564939841311	0.0509564939841311	1_1	Ru
C4H10O1-Fe4	$C_{x}H_{y}O_{(0,1)}$	-80.2815015226148	-80.00021976927519	0.2812817533396128	0.2812817533396128	1_1	Fe
C4H10O1-Ru4	$C_{x}H_{y}O_{(0,1)}$	-80.39048768587554	-80.37652050478732	0.0139671810882191	0.0139671810882191	1_1	Ru
C3H6O1-Fe8	$C_{x}H_{y}O_{(0,1)}$	-56.96757898148553	-56.828235648014015	0.1393433334715155	0.1393433334715155	1_1	Fe
C4H8O1-Ir5	$C_{x}H_{y}O_{(0,1)}$	-72.80706024234976	-72.96773088334908	-0.1606706409993137	0.1606706409993137	1_1	Ir
C4H4S1-Ni7	Aromatics	-56.2129825270265	-56.10528443165413	0.1076980953723705	0.1076980953723705	1_1	Ni
C8H10-Ni8	Aromatics	-111.31726758834792	-111.74453630306834	-0.4272687147204124	0.4272687147204124	1_1	Ni
C6H6-Rh6	Aromatics	-77.75026722969221	-77.47948067418042	0.2707865555117905	0.2707865555117905	1_1	Rh
C6H6S1-Ni8	Aromatics	-82.19480893436787	-81.97502711078164	0.2197818235862314	0.2197818235862314	1_1	Ni
C6H6-Ag3	Aromatics	-76.58351891253835	-76.41131434286086	0.1722045696774898	0.1722045696774898	1_1	Ag
C4H5N1-Cu4	Aromatics	-63.03930647111804	-62.836954623701104	0.202351847416935	0.202351847416935	1_1	Cu
C6H7N1-Zn1	Aromatics	-88.84416165362927	-88.8823201623436	-0.0381585087143321	0.0381585087143321	1_1	Zn
C81H10-Co1	Aromatics	-111.06492572855905	-111.0765602606225	-0.0116345320634536	0.0116345320634536	1_1	Co
C6H6S1-Rh8	Aromatics	-82.71022042756249	-83.19149496327873	-0.4812745357162384	0.4812745357162384	1_1	Rh
C7H8-Pt8	Aromatics	-94.74972608861754	-94.47956145799344	0.2701646306240945	0.2701646306240945	1_1	Pt
C4H4S1-Ir7	Aromatics	-56.11064573428712	-56.22476751552631	-0.1141217812391914	0.1141217812391914	1_1	Ir
C6H6O1-Ni7	Aromatics	-84.598457892042	-83.54713952315797	1.05131836888404	1.05131836888404	1_1	Ni
C8H10-Ir8	Aromatics	-111.38888485205462	-111.23333816435296	0.1555466877016442	0.1555466877016442	1_1	Ir
C4H5N1-Pd5	Aromatics	-64.05413800566271	-64.03673099994171	0.0174070057209974	0.0174070057209974	1_1	Pd
C7H8-Ni9	Aromatics	-94.65359476248614	-94.41557497721168	0.2380197852744459	0.2380197852744459	1_1	Ni
C60H6-Fe1	Aromatics	-78.01770756514804	-77.5632114037976	0.4544961613504483	0.4544961613504483	1_1	Fe
C4H5N1-Rh6	Aromatics	-63.94625499818153	-64.07993496762492	-0.1336799694433921	0.1336799694433921	1_1	Rh
C50H6-Co1	Aromatics	-67.93561544788622	-68.19724368566119	-0.2616282377749712	0.2616282377749712	1_1	Co
C5H6-Cd1	Aromatics	-66.48251350240832	-67.34141531702596	-0.8589018146176386	0.8589018146176386	1_1	Cd
C5H6-Os6	Aromatics	-68.49868774999527	-68.68438860657085	-0.1857008565755791	0.1857008565755791	1_1	Os
C6H6-Fe9	Aromatics	-78.06027238010734	-77.5968734472574	0.463398932849941	0.463398932849941	1_1	Fe
C4H4S1-Au2	Aromatics	-54.759845551614944	-54.74078582213883	0.0190597294761118	0.0190597294761118	1_1	Au
C7H8-Ru8	Aromatics	-95.01399879925292	-94.72008272508764	0.2939160741652813	0.2939160741652813	1_1	Ru
C60H7N1-Co1	Aromatics	-90.10311105321055	-90.09661960452128	0.006491448689303	0.006491448689303	1_1	Co
C4H4O1-Ni6	Aromatics	-57.69212319843496	-57.84665688936661	-0.1545336909316574	0.1545336909316574	1_1	Ni
C6H6-Ru6	Aromatics	-78.04982771726577	-77.66359685695397	0.3862308603117981	0.3862308603117981	1_1	Ru
C6H6O1-Cu5	Aromatics	-83.45144693258908	-83.47678678263014	-0.0253398500410639	0.0253398500410639	1_1	Cu
C8H10-Os9	Aromatics	-111.60619448114268	-111.4154478784676	0.1907466026750626	0.1907466026750626	1_1	Os
C4H4S1-Rh7	Aromatics	-56.63950355365478	-56.29592766731184	0.3435758863429328	0.3435758863429328	1_1	Rh
C6H7N1-Cu2	Aromatics	-89.10155471499911	-88.94551531118145	0.1560394038176582	0.1560394038176582	1_1	Cu
C5H6-Ir5	Aromatics	-68.39018999589149	-68.36755864883548	0.0226313470560057	0.0226313470560057	1_1	Ir
C4H4S1-Ir7	Aromatics	-56.50054152962503	-56.06067926662468	0.4398622630003501	0.4398622630003501	1_1	Ir
C6H6-Co8	Aromatics	-77.64759047431801	-77.65381604006825	-0.0062255657502419	0.0062255657502419	1_1	Co
C4H4S1-Cu3	Aromatics	-54.85562887545461	-54.56041037687078	0.2952184985838357	0.2952184985838357	1_1	Cu
C5H5N1-Rh7	Aromatics	-72.2758178751007	-72.9952418714503	-0.7194239963496045	0.7194239963496045	1_1	Rh
C6H6-Rh7	Aromatics	-76.99620053119708	-78.07578547236608	-1.0795849411690028	1.0795849411690028	1_1	Rh
C6H6S1-Au3	Aromatics	-80.71319606846123	-80.91527973589427	-0.2020836674330439	0.2020836674330439	1_1	Au
C4H5N1-Ni5	Aromatics	-63.63699351603009	-63.81954541127448	-0.1825518952443872	0.1825518952443872	1_1	Ni
C4H4O1-Fe8	Aromatics	-58.26800956512761	-58.260913993648046	0.0070955714795672	0.0070955714795672	1_1	Fe
C8H10-Ru8	Aromatics	-111.6282139528821	-111.5319356158816	0.0962783370005126	0.0962783370005126	1_1	Ru
C8H10-Cu1	Aromatics	-110.14480537217968	-109.7812291165028	0.3635762556768895	0.3635762556768895	1_1	Cu
C62H6S1-Co1	Aromatics	-82.05325297246395	-83.50486471010845	-1.451611737644498	1.451611737644498	1_1	Co
C7H8-Rh8	Aromatics	-95.02737449129744	-94.84321121910487	0.1841632721925634	0.1841632721925634	1_1	Rh
C4H4O1-Pd6	Aromatics	-57.77588608667975	-57.89244618100588	-0.1165600943261324	0.1165600943261324	1_1	Pd
C6H6O1-Rh8	Aromatics	-85.0103536342383	-84.89611929780244	0.1142343364358566	0.1142343364358566	1_1	Rh
C7H8-Ag2	Aromatics	-93.3336944268658	-93.08501175949095	0.248682667374851	0.248682667374851	1_1	Ag
C6H6S1-Rh8	Aromatics	-82.64819332602065	-82.42439109972088	0.2238022262997674	0.2238022262997674	1_1	Rh
C40H4S1-Fe1	Aromatics	-57.36823298628428	-56.84181003443632	0.5264229518479624	0.5264229518479624	1_1	Fe
C4H4O1-Os6	Aromatics	-58.14014801023836	-58.39273335677922	-0.2525853465408545	0.2525853465408545	1_1	Os
C4H5N1-Pt6	Aromatics	-64.07045736065675	-64.02551912412696	0.0449382365297879	0.0449382365297879	1_1	Pt
C8H7N1-Cu6	Aromatics	-106.75592000554934	-106.88248258158728	-0.1265625760379407	0.1265625760379407	1_1	Cu
C8H6S1-Os9	Aromatics	-101.3558800085466	-101.50124619356212	-0.1453661850155185	0.1453661850155185	1_1	Os
C9H7N1-Rh9	Aromatics	-118.42498584097576	-117.74808807641055	0.676897764565183	0.676897764565183	1_1	Rh
C9H8-Ir8	Aromatics	-113.0173104669584	-113.31178242597252	-0.2944719590141176	0.2944719590141176	1_1	Ir
C9H7N12-Ni1	Aromatics	-117.85779493748667	-117.23611353654267	0.6216814009439986	0.6216814009439986	1_1	Ni
C8H7N1-Rh9	Aromatics	-108.96521772294908	-108.81741667041388	0.1478010525352147	0.1478010525352147	1_1	Rh
C80H6O1-Co1	Aromatics	-102.28936686879116	-102.82450480872376	-0.5351379399326106	0.5351379399326106	1_1	Co
C9H7N1-Cd1	Aromatics	-115.50125664649022	-115.18390612097028	0.3173505255199416	0.3173505255199416	1_1	Cd
C8H6S1-Ag6	Aromatics	-98.75030530527148	-98.70538889066756	0.0449164146039038	0.0449164146039038	1_1	Ag
C8H7N1-Au3	Aromatics	-106.9830862540025	-106.60915951432207	0.373926739680428	0.373926739680428	1_1	Au
C92H7N1-Co1	Aromatics	-117.75852125402798	-117.2209806052033	0.5375406488246881	0.5375406488246881	1_1	Co
C92H7N1-Co1	Aromatics	-117.67503286264036	-117.1536036862526	0.5214291763877554	0.5214291763877554	1_1	Co
C8H7N1-Os9	Aromatics	-108.6616517634534	-109.08733322019634	-0.4256814567429501	0.4256814567429501	1_1	Os
C8H7N1-Ir9	Aromatics	-108.67835127936678	-108.56690096126476	0.1114503181020154	0.1114503181020154	1_1	Ir
C8H60S1-Ni1	Aromatics	-100.67704813223465	-101.03093085872932	-0.3538827264947031	0.3538827264947031	1_1	Ni
C8H6S1-Pd9	Aromatics	-101.109260087429	-100.42548497064308	0.6837751167859096	0.6837751167859096	1_1	Pd
C8H7N1-Pd9	Aromatics	-108.54472299343206	-108.40455731791144	0.1401656755206204	0.1401656755206204	1_1	Pd
C102H8-Fe1	Aromatics	-122.78614596684838	-122.41339990821052	0.3727460586378583	0.3727460586378583	1_1	Fe
C9H7N1-Pd9	Aromatics	-118.01700770873686	-117.05088902963872	0.9661186790981446	0.9661186790981446	1_1	Pd
C9H7N1-Ni9	Aromatics	-117.81756449433578	-116.55857259942512	1.2589918949106504	1.2589918949106504	1_1	Ni
C9H7N1-Os9	Aromatics	-118.07028996061126	-117.940828513998	0.129461446613277	0.129461446613277	1_1	Os
C10H8-Os9	Aromatics	-123.03460811791956	-122.67654476983444	0.3580633480851247	0.3580633480851247	1_1	Os
C8H7N1-Au1	Aromatics	-106.66365919995631	-106.20713302523744	0.4565261747188742	0.4565261747188742	1_1	Au
C8H7N1-Pt9	Aromatics	-108.18586027374612	-108.21177323647224	-0.0259129627261245	0.0259129627261245	1_1	Pt
C81H6O1-Co1	Aromatics	-102.14062402787567	-102.5836114203671	-0.4429873924914318	0.4429873924914318	1_1	Co
C4H9N1O1-Ru3	Amides	-85.78643090342416	-85.89297932785917	-0.1065484244350045	0.1065484244350045	1_1	Ru
C3H7N1O1-Os5	Amides	-69.25484475928562	-69.68306703474104	-0.4282222754554254	0.4282222754554254	1_1	Os
C3H7N1O1-Pt2	Amides	-68.81550593537588	-68.71859906948379	0.0969068658920946	0.0969068658920946	1_1	Pt
C3H7N1O1-Ni2	Amides	-69.05933379850273	-68.9667488224581	0.092584976044634	0.092584976044634	1_1	Ni
C3H7N1O1-Ag2	Amides	-68.98033153566791	-68.9225622938489	0.0577692418190167	0.0577692418190167	1_1	Ag
C2H5N1O1-Rh4	Amides	-52.95408348175306	-52.91986670196684	0.0342167797862202	0.0342167797862202	1_1	Rh
C4H9N1O1-Cd2	Amides	-85.41009571223958	-85.34868192166732	0.06141379057226	0.06141379057226	1_1	Cd
C4H9N1O1-Os7	Amides	-86.52287266407006	-86.38736194989724	0.135510714172824	0.135510714172824	1_1	Os
C4H9N1O1-Rh6	Amides	-85.47944694122157	-85.20892167455918	0.2705252666623892	0.2705252666623892	1_1	Rh
C4H9N1O1-Ir3	Amides	-86.2902830927735	-86.28168755102001	0.0085955417534933	0.0085955417534933	1_1	Ir
C3H7N1O1-Os4	Amides	-69.77307128091928	-69.7593989829611	0.0136722979581804	0.0136722979581804	1_1	Os
C4H9N1O1-Cu3	Amides	-85.6464535855796	-85.66118223702892	-0.0147286514493316	0.0147286514493316	1_1	Cu
C3H7N1O1-Co8	Amides	-68.98372656792651	-68.89512696466176	0.088599603264754	0.088599603264754	1_1	Co
C2H5N1O1-Zn1	Amides	-52.569259561399576	-52.48405527752402	0.0852042838755551	0.0852042838755551	1_1	Zn
C4H9N1O1-Ir2	Amides	-85.6183848462806	-85.68502441384089	-0.0666395675602871	0.0666395675602871	1_1	Ir
C1H3N1O1-Ni3	Amides	-35.81654638679629	-35.675073692767455	0.1414726940288346	0.1414726940288346	1_1	Ni
C1H3N1O1-Au1	Amides	-35.584354204255305	-35.62598814179728	-0.0416339375419738	0.0416339375419738	1_1	Au
C4H9N1O1-Fe9	Amides	-85.9265288161223	-85.80131805096676	0.1252107651555434	0.1252107651555434	1_1	Fe
C3H7N1O1-Co7	Amides	-68.80872333625439	-68.43106131454994	0.3776620217044524	0.3776620217044524	1_1	Co
C4H9N1O1-Rh5	Amides	-86.15251897762255	-86.44896524666797	-0.2964462690454184	0.2964462690454184	1_1	Rh
C4H9N1O1-Au1	Amides	-85.45845769408834	-85.38094736187054	0.0775103322177983	0.0775103322177983	1_1	Au
C3H7N1O1-Cd1	Amides	-68.69292442515876	-68.56148723286117	0.1314371922975965	0.1314371922975965	1_1	Cd
C3H7N1O1-Zn1	Amides	-68.9236220929073	-68.7566875183308	0.1669345745764872	0.1669345745764872	1_1	Zn
C4H9N1O1-Ni5	Amides	-86.04935410022199	-85.70020788016654	0.3491462200554451	0.3491462200554451	1_1	Ni
C3H7N1O1-Co6	Amides	-69.46916966574781	-69.38446154355552	0.0847081221922962	0.0847081221922962	1_1	Co
C1H3N1O1-Co8	Amides	-35.948169352594505	-36.1772972773324	-0.2291279247378952	0.2291279247378952	1_1	Co
C3H7N1O1-Au2	Amides	-69.17624677634086	-69.27180240561177	-0.0955556292709047	0.0955556292709047	1_1	Au
C2H5N1O1-Ag3	Amides	-52.60156290284249	-52.62840616872472	-0.0268432658822348	0.0268432658822348	1_1	Ag
C4H9N1O1-Pd5	Amides	-85.87345100123775	-85.7070875294321	0.1663634718056528	0.1663634718056528	1_1	Pd
C4H9N1O1-Zn1	Amides	-85.20439190215461	-85.13346260337448	0.0709292987801291	0.0709292987801291	1_1	Zn
C4H9N1O1-Ru4	Amides	-86.32563805827294	-86.25974388175996	0.0658941765129839	0.0658941765129839	1_1	Ru
C4H9N1O1-Ni1	Amides	-85.62594556933823	-85.52475844753621	0.1011871218020132	0.1011871218020132	1_1	Ni
C3H7N1O1-Ru5	Amides	-69.62158978830536	-69.54992256387362	0.0716672244317351	0.0716672244317351	1_1	Ru
C4H9N1O1-Pt2	Amides	-85.71208934454921	-85.67854559889815	0.033543745651059	0.033543745651059	1_1	Pt
C4H9N1O1-Rh3	Amides	-85.8083653845049	-85.97931490631345	-0.1709495218085521	0.1709495218085521	1_1	Rh
C4H9N1O1-Cd2	Amides	-85.5136418990819	-85.36820909976632	0.1454327993155857	0.1454327993155857	1_1	Cd
C3H7N1O1-Fe7	Amides	-69.61865244222912	-69.40167157768235	0.2169808645467696	0.2169808645467696	1_1	Fe
C4H9N1O1-Ru7	Amides	-86.22727170752205	-85.9164344526173	0.3108372549047544	0.3108372549047544	1_1	Ru
C2H5N1O1-Au3	Amides	-52.56050552355282	-52.68076271153268	-0.1202571879798597	0.1202571879798597	1_1	Au
C1H3N1O1-Zn1	Amides	-35.55804385277361	-35.61165917614835	-0.0536153233747427	0.0536153233747427	1_1	Zn
C3H7N1O1-Pt3	Amides	-69.50203693169647	-69.57136777440559	-0.069330842709121	0.069330842709121	1_1	Pt
C2H6N2-Ag3	Amidines	-57.28964648856368	-57.39708386934785	-0.1074373807841766	0.1074373807841766	1_1	Ag
C3H8N2-Au4	Amidines	-74.05568697370475	-74.19330192450707	-0.1376149508023161	0.1376149508023161	1_1	Au
C4H10N2-Cu3	Amidines	-90.4565504500531	-90.59526669028604	-0.1387162402329522	0.1387162402329522	1_1	Cu
C3H8N2-Au5	Amidines	-74.03100580126866	-73.98805781051868	0.0429479907499796	0.0429479907499796	1_1	Au
C4H10N2-Au4	Amidines	-90.4319835555973	-90.54172487234588	-0.1097413167485683	0.1097413167485683	1_1	Au
C4H10N2-Pt5	Amidines	-90.39228832389176	-90.82579351532536	-0.4335051914335963	0.4335051914335963	1_1	Pt
C4H10N2-Ag4	Amidines	-90.43847615280902	-90.42937066710329	0.0091054857057315	0.0091054857057315	1_1	Ag
C4H10N2-Ni6	Amidines	-90.78189813714836	-91.13424988326392	-0.3523517461155734	0.3523517461155734	1_1	Ni
C3H8N2-Ag3	Amidines	-74.3375320772889	-74.44894549910833	-0.1114134218194351	0.1114134218194351	1_1	Ag
C4H10N2-Au2	Amidines	-90.5671772775836	-90.50309317239658	0.0640841051870211	0.0640841051870211	1_1	Au
C4H10N2-Ni6	Amidines	-90.63447609701008	-90.78497962278766	-0.1505035257775944	0.1505035257775944	1_1	Ni
C3H8N2-Cu5	Amidines	-74.06106564773927	-74.11488827940991	-0.0538226316706413	0.0538226316706413	1_1	Cu
C4H10N2-Pd3	Amidines	-90.83969063654628	-90.8403613736366	-0.0006707370903313	0.0006707370903313	1_1	Pd
C3H8N2-Fe8	Amidines	-75.27635195780198	-75.22929642020023	0.04705553760175	0.04705553760175	1_1	Fe
C2H6N2-Os5	Amidines	-58.02352474717941	-58.19326028079536	-0.1697355336159489	0.1697355336159489	1_1	Os
C3H8N2-Ru6	Amidines	-74.99995415246664	-74.79139267504797	0.2085614774186694	0.2085614774186694	1_1	Ru
C4H10N2-Fe7	Amidines	-90.55664877260574	-90.65226556069524	-0.0956167880895009	0.0956167880895009	1_1	Fe
C1H4N2-Rh6	Amidines	-41.24446791394439	-41.15491073011617	0.0895571838282194	0.0895571838282194	1_1	Rh
C3H8N2-Pt3	Amidines	-74.56447594308946	-74.51758005010339	0.0468958929860718	0.0468958929860718	1_1	Pt
C3H8N2-Os6	Amidines	-74.68833159536067	-74.93980560289975	-0.2514740075390875	0.2514740075390875	1_1	Os
C3H8N2-Ag2	Amidines	-73.98903649518152	-74.18016656077788	-0.1911300655963543	0.1911300655963543	1_1	Ag
C2H6N2-Ru6	Amidines	-57.88324307089488	-58.07275845754111	-0.1895153866462351	0.1895153866462351	1_1	Ru
C2H6N2-Ir3	Amidines	-58.62936802402123	-58.47970177108414	0.1496662529370951	0.1496662529370951	1_1	Ir
C3H8N2-Cd2	Amidines	-73.82814788616264	-74.00442052223389	-0.1762726360712463	0.1762726360712463	1_1	Cd
C4H10N2-Ru6	Amidines	-91.3817828797014	-91.53298241006246	-0.1511995303610547	0.1511995303610547	1_1	Ru
C3H8N2-Ag3	Amidines	-73.51203920050386	-73.58340378927926	-0.0713645887753955	0.0713645887753955	1_1	Ag
C4H10N2-Ir6	Amidines	-91.43610339583893	-91.56482174844972	-0.1287183526108037	0.1287183526108037	1_1	Ir
C4H10N2-Fe7	Amidines	-90.65903495180896	-91.08050362833389	-0.4214686765249098	0.4214686765249098	1_1	Fe
C4H10N2-Ni6	Amidines	-91.0168226545145	-90.97870778965192	0.0381148648625639	0.0381148648625639	1_1	Ni
C2H6N2-Cu3	Amidines	-57.59270480115197	-57.68352995372629	-0.0908251525743253	0.0908251525743253	1_1	Cu
C2H6N2-Ag3	Amidines	-57.13903844724632	-57.22079486683219	-0.0817564195858722	0.0817564195858722	1_1	Ag
C4H10N2-Ir3	Amidines	-91.06233170668452	-91.05028370655168	0.012048000132836	0.012048000132836	1_1	Ir
C2H6N2-Zn2	Amidines	-57.24688010792056	-57.27586881367392	-0.0289887057533633	0.0289887057533633	1_1	Zn
C4H10N2-Zn1	Amidines	-90.18712661638664	-90.15316251153172	0.033964104854931	0.033964104854931	1_1	Zn
C4H10N2-Ni5	Amidines	-90.86302172088358	-91.13543056430647	-0.2724088434229088	0.2724088434229088	1_1	Ni
C3H8N2-Os7	Amidines	-75.09906776061376	-75.79213528512844	-0.6930675245146745	0.6930675245146745	1_1	Os
C4H10N2-Pd4	Amidines	-91.3984755044803	-91.37775041750253	0.0207250869777908	0.0207250869777908	1_1	Pd
C4H10N2-Os4	Amidines	-91.3728485238355	-91.46833897445936	-0.0954904506238563	0.0954904506238563	1_1	Os
C2H6N2-Pd3	Amidines	-58.01085309937525	-57.94241609423557	0.0684370051396854	0.0684370051396854	1_1	Pd
C4H10N2-Co9	Amidines	-91.31128657387173	-91.40473150607454	-0.0934449322028285	0.0934449322028285	1_1	Co
C4H10N2-Ni3	Amidines	-91.03895582997302	-90.85834264056508	0.1806131894079499	0.1806131894079499	1_1	Ni
C3H8N2-Rh5	Amidines	-74.798423785707	-74.45209934165979	0.3463244440472124	0.3463244440472124	1_1	Rh
C4H10N2-Au3	Amidines	-90.43131970964146	-90.45715112727612	-0.025831417634663	0.025831417634663	1_1	Au
C2H6N2-Cd1	Amidines	-56.94980215154692	-56.86337698834427	0.086425163202648	0.086425163202648	1_1	Cd
C4H10N2-Ru5	Amidines	-91.77745000017444	-91.5610086540321	0.2164413461423464	0.2164413461423464	1_1	Ru
C4H10N2-Rh5	Amidines	-91.11382341211402	-91.0197720600761	0.0940513520379227	0.0940513520379227	1_1	Rh
C2H6N2-Rh5	Amidines	-57.40867590608195	-57.298795618121176	0.1098802879607774	0.1098802879607774	1_1	Rh
C4H10N2-Cd1	Amidines	-90.14263860064352	-90.2010191435179	-0.0583805428743744	0.0583805428743744	1_1	Cd
C4H10N2-Cd2	Amidines	-90.5077814408944	-90.6137533070771	-0.1059718661826991	0.1059718661826991	1_1	Cd
C4H10N2-Ru4	Amidines	-91.11578393987634	-91.09074385418558	0.0250400856907617	0.0250400856907617	1_1	Ru
C4H10N2-Os3	Amidines	-91.671913423987	-91.51695133419456	0.1549620897924342	0.1549620897924342	1_1	Os
C4H10N2-Os2	Amidines	-91.18621822549562	-90.79125514926297	0.3949630762326706	0.3949630762326706	1_1	Os
C3H8N2-Pt2	Amidines	-74.30078122635939	-74.11736478086715	0.1834164454922415	0.1834164454922415	1_1	Pt
C4H10N2-Co9	Amidines	-90.88095819543788	-90.82623684497752	0.0547213504603405	0.0547213504603405	1_1	Co
C4H10N2-Co7	Amidines	-90.71274560254416	-90.7684271177434	-0.0556815151992395	0.0556815151992395	1_1	Co
C4H10N2-Os4	Amidines	-91.73035483854936	-91.73960848364663	-0.0092536450972602	0.0092536450972602	1_1	Os
C4H10N2-Ni3	Amidines	-91.60713216569413	-91.596323421247	0.0108087444471038	0.0108087444471038	1_1	Ni
C3H8N2-Ni6	Amidines	-74.11579891411967	-74.37011809881119	-0.2543191846915249	0.2543191846915249	1_1	Ni
C2H6N2-Ir3	Amidines	-58.2067680529176	-58.12623021561399	0.0805378373036092	0.0805378373036092	1_1	Ir
C4H10N2-Ir7	Amidines	-90.66143766070104	-90.97629589258054	-0.3148582318794979	0.3148582318794979	1_1	Ir
C4H10N2-Rh4	Amidines	-91.41020995799386	-91.33971824625382	0.0704917117400327	0.0704917117400327	1_1	Rh
C4H10N2-Ni7	Amidines	-90.849579414539	-91.43134047338413	-0.5817610588451316	0.5817610588451316	1_1	Ni
C1H4N2-Co6	Amidines	-41.45807700381147	-41.341860317687406	0.1162166861240621	0.1162166861240621	1_1	Co
C4H10N2-Ni5	Amidines	-91.5325551597241	-91.52976425025577	0.0027909094683309	0.0027909094683309	1_1	Ni
C2H6N2-Fe6	Amidines	-57.644778807445846	-58.22210771829168	-0.5773289108458357	0.5773289108458357	1_1	Fe
C3H8N2-Ir6	Amidines	-74.5484999962975	-74.70672963236046	-0.1582296360629698	0.1582296360629698	1_1	Ir
C3H8N2-Ru7	Amidines	-75.03482817420482	-74.73324212378719	0.301586050417626	0.301586050417626	1_1	Ru
C4H10N2-Cd2	Amidines	-89.57070889367037	-89.76919424037737	-0.1984853467070024	0.1984853467070024	1_1	Cd
C2H6N2-Ir5	Amidines	-57.13632908286945	-57.24201037288117	-0.1056812900117165	0.1056812900117165	1_1	Ir
C3H8N2-Ir3	Amidines	-74.26010888920933	-74.0876166146669	0.1724922745424351	0.1724922745424351	1_1	Ir
C4H10N2-Au2	Amidines	-90.32547762649163	-90.3120605876402	0.0134170388514576	0.0134170388514576	1_1	Au
C4H10N2-Pt2	Amidines	-91.06556709432743	-90.6779740864315	0.38759300789593	0.38759300789593	1_1	Pt
C3H8N2-Ru4	Amidines	-74.2091598606209	-74.47489866011898	-0.2657387994980809	0.2657387994980809	1_1	Ru
C4H10N2-Cd1	Amidines	-90.31425426545276	-90.67329041202332	-0.3590361465705882	0.3590361465705882	1_1	Cd
C4H10N2-Ir6	Amidines	-91.14362297469232	-91.26941029810018	-0.1257873234078488	0.1257873234078488	1_1	Ir
C4H10N2-Fe8	Amidines	-90.85031102331732	-90.9687340210005	-0.1184229976831829	0.1184229976831829	1_1	Fe
C1H4N2-Au3	Amidines	-40.95062534521367	-41.05973267758918	-0.1091073323755154	0.1091073323755154	1_1	Au
C4H10N2-Rh4	Amidines	-90.93099931705729	-90.7928263279266	0.1381729891306804	0.1381729891306804	1_1	Rh
C4H10N2-Fe9	Amidines	-91.06174481173048	-91.2057362154153	-0.1439914036848222	0.1439914036848222	1_1	Fe
C4H10N2-Co8	Amidines	-91.32180014805816	-91.48389226500262	-0.16209211694445	0.16209211694445	1_1	Co
C4H10N2-Au3	Amidines	-90.29005374964731	-90.44004503442784	-0.1499912847805262	0.1499912847805262	1_1	Au
C3H8N2-Ir5	Amidines	-74.43845360328245	-74.6048163572616	-0.1663627539791434	0.1663627539791434	1_1	Ir
C4H10N2-Pd5	Amidines	-90.45305664486682	-90.55909742239442	-0.1060407775275962	0.1060407775275962	1_1	Pd
C40H10N2-Co1	Amidines	-91.1731721593842	-91.27059097914275	-0.097418819758559	0.097418819758559	1_1	Co
C4H10N2-Ag3	Amidines	-90.32119708345112	-90.33669524491847	-0.0154981614673488	0.0154981614673488	1_1	Ag
C4H10N2-Pd4	Amidines	-90.95238480442367	-90.67887912209449	0.273505682329187	0.273505682329187	1_1	Pd
C4H10N2-Ag3	Amidines	-90.9742584138164	-91.09010986981252	-0.1158514559961076	0.1158514559961076	1_1	Ag
C3H8N2-Fe8	Amidines	-74.29409783086149	-74.48708850277006	-0.192990671908575	0.192990671908575	1_1	Fe
C4H10N2-Ru4	Amidines	-90.95078261565482	-91.03871119469864	-0.0879285790438189	0.0879285790438189	1_1	Ru
C3H8N2-Co9	Amidines	-74.24348445794882	-74.70433697303952	-0.4608525150906928	0.4608525150906928	1_1	Co
C4H10N2-Au3	Amidines	-89.82678230278543	-90.12532117967088	-0.2985388768854591	0.2985388768854591	1_1	Au
C4H9N1O1-Ir5	Oximes	-84.00149499051258	-84.44259995476591	-0.4411049642533271	0.4411049642533271	1_1	Ir
C3H7N1O1-Ag4	Oximes	-67.08150469452255	-67.19125117962199	-0.1097464850994356	0.1097464850994356	1_1	Ag
C1H3N1O1-Ru5	Oximes	-34.44897777686583	-34.38002967925149	0.0689480976143386	0.0689480976143386	1_1	Ru
C4H9N1O1-Pt5	Oximes	-84.12778421821577	-84.44547815193778	-0.3176939337220119	0.3176939337220119	1_1	Pt
C3H7N1O1-Zn2	Oximes	-67.05036136071874	-67.12136933328429	-0.0710079725655532	0.0710079725655532	1_1	Zn
C4H9N1O1-Fe6	Oximes	-84.24096650811953	-84.42667224591537	-0.1857057377958426	0.1857057377958426	1_1	Fe
C3H7N1O1-Fe7	Oximes	-67.77100347276337	-67.74806403456955	0.0229394381938163	0.0229394381938163	1_1	Fe
C3H7N1O1-Ag4	Oximes	-66.92167688951918	-67.01897511442417	-0.0972982249049891	0.0972982249049891	1_1	Ag
C3H7N1O1-Ir5	Oximes	-67.37690753095399	-67.60748718802438	-0.2305796570703933	0.2305796570703933	1_1	Ir
C4H9N1O1-Co9	Oximes	-84.24307978936304	-84.21846235992098	0.0246174294420598	0.0246174294420598	1_1	Co
C3H7N1O1-Rh5	Oximes	-67.62467942005378	-67.3995012639009	0.2251781561528787	0.2251781561528787	1_1	Rh
C2H5N1O1-Cu5	Oximes	-50.68396001725751	-50.884113018511016	-0.2001530012535113	0.2001530012535113	1_1	Cu
C1H3N1O1-Fe6	Oximes	-34.0939557161355	-34.16945498560472	-0.0754992694692191	0.0754992694692191	1_1	Fe
C1H3N1O1-Pd5	Oximes	-34.19558616758968	-33.90488595618626	0.2907002114034185	0.2907002114034185	1_1	Pd
C3H7N1O1-Ir6	Oximes	-67.16729759613577	-67.5520250406064	-0.3847274444706272	0.3847274444706272	1_1	Ir
C4H9N1O1-Pt6	Oximes	-84.50953698963167	-84.46176879387144	0.0477681957602271	0.0477681957602271	1_1	Pt
C4H9N1O1-Fe6	Oximes	-84.32799579411244	-84.33216263343388	-0.0041668393214422	0.0041668393214422	1_1	Fe
C4H9N1O1-Zn3	Oximes	-83.8785778246197	-83.72219845816721	0.1563793664524837	0.1563793664524837	1_1	Zn
C3H7N1O1-Ru5	Oximes	-67.93845373390417	-67.816328761347	0.1221249725571738	0.1221249725571738	1_1	Ru
C4H9N1O1-Pd5	Oximes	-84.62177289706551	-84.29809401303919	0.3236788840263216	0.3236788840263216	1_1	Pd
C3H7N1O1-Fe8	Oximes	-67.07797987923107	-67.53117476468537	-0.4531948854543088	0.4531948854543088	1_1	Fe
C4H9N1O1-Os4	Oximes	-84.61031294040913	-84.2294801354476	0.3808328049615284	0.3808328049615284	1_1	Os
C3H7N1O1-Cd3	Oximes	-67.13427757670593	-67.03787175371735	0.0964058229885722	0.0964058229885722	1_1	Cd
C4H9N1O1-Zn1	Oximes	-83.67244676419637	-83.67738655910307	-0.0049397949067042	0.0049397949067042	1_1	Zn
C2H5N1O1-Ir5	Oximes	-51.02984213660966	-50.69973382410444	0.3301083125052173	0.3301083125052173	1_1	Ir
C4H9N1O1-Cd3	Oximes	-83.66260507562265	-83.57075084696453	0.0918542286581214	0.0918542286581214	1_1	Cd
C3H7N1O1-Cd1	Oximes	-66.80017068341306	-66.83730413587205	-0.0371334524589883	0.0371334524589883	1_1	Cd
C4H9N1O1-Co6	Oximes	-84.08868392112117	-84.26102430357423	-0.1723403824530578	0.1723403824530578	1_1	Co
C3H7N1O1-Cu5	Oximes	-67.51969126331949	-67.57024864576442	-0.0505573824449356	0.0505573824449356	1_1	Cu
C4H9N1O1-Ni5	Oximes	-83.9969100890321	-84.38097139050205	-0.3840613014699556	0.3840613014699556	1_1	Ni
C4H9N1O1-Pd4	Oximes	-84.31817592746461	-84.2599228705783	0.0582530568863148	0.0582530568863148	1_1	Pd
C4H9N1O2-Fe6	Carbamates	-93.08053481911747	-92.77971153114868	0.3008232879687966	0.3008232879687966	1_1	Fe
C4H9N1O2-Ag2	Carbamates	-92.64822409099544	-92.6712979063118	-0.0230738153163656	0.0230738153163656	1_1	Ag
C4H9N1O2-Pt2	Carbamates	-92.96811744514208	-92.88403411914352	0.0840833259985629	0.0840833259985629	1_1	Pt
C4H9N1O2-Os4	Carbamates	-93.36651690044027	-93.19042544378	0.1760914566602878	0.1760914566602878	1_1	Os
C2H5N1O2-Fe6	Carbamates	-59.51737569367856	-59.286336627642186	0.2310390660363737	0.2310390660363737	1_1	Fe
C2H5N1O2-Rh3	Carbamates	-59.29273619453829	-59.38642001940343	-0.0936838248651383	0.0936838248651383	1_1	Rh
C2H5N1O2-Pd4	Carbamates	-59.30955860235008	-59.57104384908439	-0.2614852467343098	0.2614852467343098	1_1	Pd
C4H9N1O2-Pt4	Carbamates	-92.48381770138484	-92.4499523694576	0.0338653319272452	0.0338653319272452	1_1	Pt
C3H7N1O2-Fe8	Carbamates	-75.94864644452804	-75.41892895613279	0.5297174883952493	0.5297174883952493	1_1	Fe
C3H7N1O2-Co7	Carbamates	-76.10890953952668	-76.07756004594938	0.0313494935772951	0.0313494935772951	1_1	Co
C4H9N1O2-Ru6	Carbamates	-92.6305919748811	-92.39694116887313	0.2336508060079722	0.2336508060079722	1_1	Ru
C2H5N1O2-Ru5	Carbamates	-59.57707588880771	-59.49449483012791	0.082581058679807	0.082581058679807	1_1	Ru
C4H9N1O2-Cd1	Carbamates	-92.62602315271442	-92.60034678560578	0.0256763671086446	0.0256763671086446	1_1	Cd
C1H3N1O2-Ir3	Carbamates	-43.03846681723235	-43.28006769539661	-0.2416008781642631	0.2416008781642631	1_1	Ir
C4H9N1O2-Ag3	Carbamates	-92.63604745635212	-92.74300016067718	-0.1069527043250673	0.1069527043250673	1_1	Ag
C4H9N1O2-Os6	Carbamates	-93.0022515313144	-93.12183109106944	-0.1195795597550386	0.1195795597550386	1_1	Os
C4H9N1O2-Ru4	Carbamates	-92.9822465678908	-92.8516388959074	0.1306076719833981	0.1306076719833981	1_1	Ru
C4H9N1O2-Zn1	Carbamates	-91.889541193784	-91.8613633448556	0.0281778489284079	0.0281778489284079	1_1	Zn
C3H7N1O2-Ru4	Carbamates	-75.9390106285972	-76.08892036828627	-0.1499097396890647	0.1499097396890647	1_1	Ru
C4H9N1O2-Ni5	Carbamates	-92.59597091520482	-92.5582212804702	0.0377496347346095	0.0377496347346095	1_1	Ni
C4H9N1O2-Ir4	Carbamates	-92.5381014648051	-92.62983395008725	-0.0917324852821366	0.0917324852821366	1_1	Ir
C3H7N1O2-Cd1	Carbamates	-75.49614727652659	-75.57383419406568	-0.077686917539097	0.077686917539097	1_1	Cd
C3H7N1O2-Os5	Carbamates	-76.32244110413075	-76.42449765740088	-0.1020565532701311	0.1020565532701311	1_1	Os
C1H3N1O2-Pt3	Carbamates	-42.95027178098826	-43.25223440319269	-0.301962622204428	0.301962622204428	1_1	Pt
C2H5N1O2-Rh4	Carbamates	-59.44720097412505	-59.46946737818371	-0.022266404058655	0.022266404058655	1_1	Rh
C4H9N1O2-Os6	Carbamates	-92.79325031337612	-92.9690178867154	-0.1757675733392716	0.1757675733392716	1_1	Os
C3H7N1O2-Co8	Carbamates	-75.66033946670677	-75.81245637934677	-0.1521169126399968	0.1521169126399968	1_1	Co
C4H9N1O2-Pt3	Carbamates	-92.96247820008466	-93.03888709930652	-0.0764088992218603	0.0764088992218603	1_1	Pt
C4H9N1O2-Rh4	Carbamates	-92.7745822300435	-92.96275843955392	-0.1881762095104022	0.1881762095104022	1_1	Rh
C3H7N1O2-Zn1	Carbamates	-75.92416367933913	-75.887894777128	0.0362689022111339	0.0362689022111339	1_1	Zn
C4H9N1O2-Os6	Carbamates	-92.61487559415492	-92.74303921043928	-0.1281636162843824	0.1281636162843824	1_1	Os
C3H7N1O2-Pt3	Carbamates	-76.16916648089648	-76.24782160283138	-0.0786551219349007	0.0786551219349007	1_1	Pt
C3H7N1O2-Ag3	Carbamates	-75.9848785940219	-75.90981518880915	0.0750634052127452	0.0750634052127452	1_1	Ag
C3H7N1O2-Co6	Carbamates	-76.07311239289749	-76.12324999039976	-0.050137597502271	0.050137597502271	1_1	Co
C4H9N1O2-Ni3	Carbamates	-92.16534392094307	-92.15022477187269	0.015119149070415	0.015119149070415	1_1	Ni
C4H9N1O2-Rh3	Carbamates	-93.03084514535703	-93.1134537685748	-0.0826086232177658	0.0826086232177658	1_1	Rh
C4H9N1O2-Ir3	Carbamates	-93.0525361396858	-93.09751916858976	-0.0449830289039709	0.0449830289039709	1_1	Ir
C3H7N1O2-Zn1	Carbamates	-75.84543620049209	-75.90503245434269	-0.0595962538506	0.0595962538506	1_1	Zn
C3H8S1-Au2	$C_{x}H_{y}S$	-61.62211652451083	-61.554004551214575	0.0681119732962542	0.0681119732962542	1_1	Au
C3H6S1-Ir5	$C_{x}H_{y}S$	-55.67748280253318	-55.46728826980575	0.2101945327274279	0.2101945327274279	1_1	Ir
C3H6S1-Cd3	$C_{x}H_{y}S$	-53.49863471139861	-53.79465028453842	-0.2960155731398117	0.2960155731398117	1_1	Cd
C4H10S1-Ru7	$C_{x}H_{y}S$	-78.92246987979468	-78.85388528952467	0.0685845902700066	0.0685845902700066	1_1	Ru
C3H8S1-Ag3	$C_{x}H_{y}S$	-61.48992963420688	-61.46824438249018	0.0216852517166898	0.0216852517166898	1_1	Ag
C4H10S1-Ir7	$C_{x}H_{y}S$	-79.01838700649569	-79.01772890315192	0.0006581033437669	0.0006581033437669	1_1	Ir
C4H10S1-Au2	$C_{x}H_{y}S$	-78.2872697957655	-78.21492436884773	0.0723454269177636	0.0723454269177636	1_1	Au
C4H8S1-Ru7	$C_{x}H_{y}S$	-72.34677125696022	-71.65374249507705	0.6930287618831699	0.6930287618831699	1_1	Ru
C4H10S1-Ag4	$C_{x}H_{y}S$	-78.15386949153014	-78.02182099817719	0.1320484933529542	0.1320484933529542	1_1	Ag
C1H4S1-Ir3	$C_{x}H_{y}S$	-28.968398794037057	-29.121097146149623	-0.1526983521125657	0.1526983521125657	1_1	Ir
C2H6S1-Os6	$C_{x}H_{y}S$	-45.80448550778647	-45.78446676209387	0.0200187456925959	0.0200187456925959	1_1	Os
C2H6S1-Cu4	$C_{x}H_{y}S$	-45.01821854773516	-45.00876391121528	0.0094546365198766	0.0094546365198766	1_1	Cu
C4H8S1-Ir5	$C_{x}H_{y}S$	-72.353179940253	-72.00042944151149	0.3527504987415142	0.3527504987415142	1_1	Ir
C4H10S1-Cu5	$C_{x}H_{y}S$	-78.40618148973624	-78.61308608000604	-0.2069045902698008	0.2069045902698008	1_1	Cu
C3H6S1-Pt5	$C_{x}H_{y}S$	-55.50616460502943	-55.53132528557376	-0.0251606805443316	0.0251606805443316	1_1	Pt
C3H8S1-Co8	$C_{x}H_{y}S$	-61.918079265619554	-62.396123007782535	-0.4780437421629813	0.4780437421629813	1_1	Co
C4H10S1-Au5	$C_{x}H_{y}S$	-78.28802494925333	-77.98717926509744	0.3008456841558882	0.3008456841558882	1_1	Au
C2H6S1-Pt4	$C_{x}H_{y}S$	-45.66461844809373	-45.870180989921664	-0.2055625418279305	0.2055625418279305	1_1	Pt
C3H8S1-Os7	$C_{x}H_{y}S$	-62.44626290232964	-62.42685172499455	0.0194111773350869	0.0194111773350869	1_1	Os
C4H10S1-Ni4	$C_{x}H_{y}S$	-78.83273295220852	-78.82833411135925	0.0043988408492623	0.0043988408492623	1_1	Ni
C2H4S1-Os5	$C_{x}H_{y}S$	-39.252596974919015	-39.22609596871644	0.0265010062025794	0.0265010062025794	1_1	Os
C4H10S1-Ir4	$C_{x}H_{y}S$	-78.99741383867627	-79.06840286062197	-0.0709890219457065	0.0709890219457065	1_1	Ir
C4H8S1-Cu6	$C_{x}H_{y}S$	-71.08214564425629	-71.35963325379811	-0.2774876095418221	0.2774876095418221	1_1	Cu
C3H8S1-Ir6	$C_{x}H_{y}S$	-62.31636386867626	-62.24833344047147	0.0680304282047927	0.0680304282047927	1_1	Ir
C4H10S1-Cd1	$C_{x}H_{y}S$	-77.95340753774701	-78.04271491794998	-0.0893073802029675	0.0893073802029675	1_1	Cd
C3H8S1-Ir5	$C_{x}H_{y}S$	-62.39818919960703	-62.20294613167744	0.1952430679295957	0.1952430679295957	1_1	Ir
C1H4S1-Ru5	$C_{x}H_{y}S$	-28.83709971155986	-29.163960002675594	-0.3268602911157359	0.3268602911157359	1_1	Ru
C3H6S1-Pt6	$C_{x}H_{y}S$	-55.7525364453054	-55.59395421286104	0.1585822324443597	0.1585822324443597	1_1	Pt
C3H8S1-Os6	$C_{x}H_{y}S$	-62.35588797054197	-62.472315984790384	-0.116428014248413	0.116428014248413	1_1	Os
C2H4S1-Ru5	$C_{x}H_{y}S$	-39.03804379962685	-38.90410541264009	0.133938386986756	0.133938386986756	1_1	Ru
C4H8S1-Ag6	$C_{x}H_{y}S$	-70.32135004006255	-70.30526426581466	0.0160857742478981	0.0160857742478981	1_1	Ag
C3H6S1-Cd4	$C_{x}H_{y}S$	-53.453563246268686	-53.5553728672196	-0.1018096209509167	0.1018096209509167	1_1	Cd
C2H4S1-Pt5	$C_{x}H_{y}S$	-39.03750629113665	-38.87891372199056	0.1585925691460943	0.1585925691460943	1_1	Pt
C3H8S1-Pd4	$C_{x}H_{y}S$	-62.37262768473988	-61.93942455470142	0.4332031300384642	0.4332031300384642	1_1	Pd
C4H10S1-Ru7	$C_{x}H_{y}S$	-78.84551256111968	-78.72800608432362	0.117506476796052	0.117506476796052	1_1	Ru
C4H10S1-Fe9	$C_{x}H_{y}S$	-78.9703219176912	-78.49474692445915	0.4755749932320441	0.4755749932320441	1_1	Fe
C4H10S1-Co8	$C_{x}H_{y}S$	-78.66977714640802	-79.3969216181049	-0.7271444716968745	0.7271444716968745	1_1	Co
C3H8S1-Co7	$C_{x}H_{y}S$	-62.00172845014527	-62.63274389275557	-0.6310154426103054	0.6310154426103054	1_1	Co
C4H8S1-Pt5	$C_{x}H_{y}S$	-72.17382050662627	-72.2197909776765	-0.0459704710502251	0.0459704710502251	1_1	Pt
C4H10S1-Cu6	$C_{x}H_{y}S$	-78.42593377822857	-78.3641507376999	0.0617830405286667	0.0617830405286667	1_1	Cu
C4H10S1-Co5	$C_{x}H_{y}S$	-78.73868561999905	-78.62076050678274	0.1179251132163017	0.1179251132163017	1_1	Co
C4H10S1-Fe7	$C_{x}H_{y}S$	-78.77064497897868	-79.09816681900543	-0.3275218400267476	0.3275218400267476	1_1	Fe
C40H8S1-Fe1	$C_{x}H_{y}S$	-72.16107940910734	-72.09801249997538	0.0630669091319617	0.0630669091319617	1_1	Fe
C4H10S1-Fe8	$C_{x}H_{y}S$	-78.91511531651054	-78.79413685645409	0.1209784600564489	0.1209784600564489	1_1	Fe
C3H8S1-Ru6	$C_{x}H_{y}S$	-62.2200430363464	-62.53755665204926	-0.3175136157028646	0.3175136157028646	1_1	Ru
C4H11N1-Os6	$C_{x}H_{y}N$	-87.20629173890734	-87.21954109348621	-0.0132493545788747	0.0132493545788747	1_1	Os
C4H11N1-Au4	$C_{x}H_{y}N$	-86.06737556543499	-86.25008021416056	-0.1827046487255756	0.1827046487255756	1_1	Au
C4H9N1-Pd4	$C_{x}H_{y}N$	-78.7848814885732	-78.72190628177782	0.0629752067953859	0.0629752067953859	1_1	Pd
C4H11N1-Ir3	$C_{x}H_{y}N$	-87.1151886439086	-86.93337984266668	0.1818088012419139	0.1818088012419139	1_1	Ir
C4H11N1-Ir7	$C_{x}H_{y}N$	-86.30674716159183	-86.37939464990473	-0.0726474883128958	0.0726474883128958	1_1	Ir
C4H11N1-Pd5	$C_{x}H_{y}N$	-86.63468936082245	-86.5992023152453	0.035487045577156	0.035487045577156	1_1	Pd
C3H7N1-Cd1	$C_{x}H_{y}N$	-61.27291058128981	-61.234870370384215	0.0380402109055921	0.0380402109055921	1_1	Cd
C3H9N1-Fe7	$C_{x}H_{y}N$	-69.65743258870054	-69.63596067502243	0.0214719136781127	0.0214719136781127	1_1	Fe
C3H9N1-Os3	$C_{x}H_{y}N$	-70.53075410223789	-70.41426937969524	0.1164847225426513	0.1164847225426513	1_1	Os
C4H11N1-Co8	$C_{x}H_{y}N$	-86.73187273348594	-87.01459645671753	-0.2827237232315838	0.2827237232315838	1_1	Co
C4H11N1-Co7	$C_{x}H_{y}N$	-86.81656592488685	-86.69198340149228	0.1245825233945652	0.1245825233945652	1_1	Co
C3H7N1-Ni2	$C_{x}H_{y}N$	-62.386138902429366	-62.231437527225125	0.1547013752042403	0.1547013752042403	1_1	Ni
C4H9N1-Os2	$C_{x}H_{y}N$	-79.1242216242498	-78.85616740356318	0.2680542206866221	0.2680542206866221	1_1	Os
C3H9N1-Fe7	$C_{x}H_{y}N$	-69.39281474707946	-69.31253647584163	0.0802782712378302	0.0802782712378302	1_1	Fe
C4H9N1-Cu5	$C_{x}H_{y}N$	-78.15613552625484	-78.25076630785111	-0.0946307815962654	0.0946307815962654	1_1	Cu
C4H11N1-Rh7	$C_{x}H_{y}N$	-86.24431578015992	-86.34673067242352	-0.1024148922635959	0.1024148922635959	1_1	Rh
C4H9N1-Ru5	$C_{x}H_{y}N$	-78.2938766709575	-78.3309113504888	-0.0370346795313025	0.0370346795313025	1_1	Ru
C3H9N1-Pt4	$C_{x}H_{y}N$	-70.04782856555016	-70.11423670584384	-0.0664081402936744	0.0664081402936744	1_1	Pt
C4H11N1-Ru5	$C_{x}H_{y}N$	-86.98613032866297	-86.85340707839123	0.1327232502717379	0.1327232502717379	1_1	Ru
C4H9N1-Cd1	$C_{x}H_{y}N$	-77.91116316054149	-77.9393099993647	-0.0281468388232042	0.0281468388232042	1_1	Cd
C4H9N1-Co6	$C_{x}H_{y}N$	-78.87860895729011	-79.00760582658654	-0.1289968692964294	0.1289968692964294	1_1	Co
C4H9N1-Os2	$C_{x}H_{y}N$	-79.0082013354587	-78.90536895529726	0.1028323801614305	0.1028323801614305	1_1	Os
C4H9N1-Au2	$C_{x}H_{y}N$	-78.05825040639581	-78.27858811483088	-0.2203377084350677	0.2203377084350677	1_1	Au
C2H5N1-Ag2	$C_{x}H_{y}N$	-44.46911227819192	-44.44421231223578	0.0248999659561377	0.0248999659561377	1_1	Ag
C2H7N1-Au1	$C_{x}H_{y}N$	-52.79088304067818	-52.58249053961981	0.2083925010583698	0.2083925010583698	1_1	Au
C4H11N1-Pd3	$C_{x}H_{y}N$	-87.02942617813937	-86.94040765132377	0.0890185268156074	0.0890185268156074	1_1	Pd
C4H9N1-Zn1	$C_{x}H_{y}N$	-77.90750109682142	-78.10974957722101	-0.2022484803995894	0.2022484803995894	1_1	Zn
C4H9N1-Os4	$C_{x}H_{y}N$	-79.35018938956296	-79.29800167955	0.0521877100129586	0.0521877100129586	1_1	Os
C3H7N1-Rh4	$C_{x}H_{y}N$	-61.85320612553346	-61.88152179715166	-0.028315671618202	0.028315671618202	1_1	Rh
C4H9N1-Cd1	$C_{x}H_{y}N$	-77.6900863779324	-77.70747156172752	-0.0173851837951133	0.0173851837951133	1_1	Cd
C1H3N1-Ag1	$C_{x}H_{y}N$	-27.90249648752797	-27.8262713518925	0.0762251356354681	0.0762251356354681	1_1	Ag
C4H9N1-Ru4	$C_{x}H_{y}N$	-78.75666057005424	-79.07603708911415	-0.3193765190599151	0.3193765190599151	1_1	Ru
C4H9N1-Pt4	$C_{x}H_{y}N$	-78.63393405888223	-78.58994105629995	0.0439930025822832	0.0439930025822832	1_1	Pt
C4H11N1-Fe6	$C_{x}H_{y}N$	-86.77410160563886	-86.76375341868015	0.0103481869587085	0.0103481869587085	1_1	Fe
C3H7N1-Zn1	$C_{x}H_{y}N$	-61.424755581248064	-61.47366770533358	-0.0489121240855183	0.0489121240855183	1_1	Zn
C3H9N1-Ir3	$C_{x}H_{y}N$	-70.44562533371112	-70.35818157469171	0.0874437590194077	0.0874437590194077	1_1	Ir
C3H9N1-Cu2	$C_{x}H_{y}N$	-69.94175706504797	-70.11654408737547	-0.1747870223275072	0.1747870223275072	1_1	Cu
C1H5N1-Fe6	$C_{x}H_{y}N$	-36.67629351391133	-36.92807259771689	-0.2517790838055589	0.2517790838055589	1_1	Fe
C4H11N1-Os7	$C_{x}H_{y}N$	-86.36605800762231	-86.5630135224726	-0.1969555148502877	0.1969555148502877	1_1	Os
C1H3N1-Ni5	$C_{x}H_{y}N$	-28.72370379648692	-28.67534181463816	0.0483619818487568	0.0483619818487568	1_1	Ni
C4H9N1-Fe9	$C_{x}H_{y}N$	-78.7358395814548	-79.16833235037961	-0.432492768924817	0.432492768924817	1_1	Fe
C4H11N1-Zn2	$C_{x}H_{y}N$	-85.74221853306062	-85.70263011393968	0.0395884191209461	0.0395884191209461	1_1	Zn
C2H5N1-Co6	$C_{x}H_{y}N$	-45.66758623001397	-45.43945751977708	0.2281287102368878	0.2281287102368878	1_1	Co
C2H7N1-Pd4	$C_{x}H_{y}N$	-53.29731021728185	-53.32022094241529	-0.0229107251334426	0.0229107251334426	1_1	Pd
C4H9N1-Pt3	$C_{x}H_{y}N$	-79.23043812570688	-79.02861345007841	0.2018246756284725	0.2018246756284725	1_1	Pt
C3H7N1-Co6	$C_{x}H_{y}N$	-61.79064151550142	-61.60800807516557	0.1826334403358487	0.1826334403358487	1_1	Co
C4H9N1-Au4	$C_{x}H_{y}N$	-77.88343036404888	-77.97492453092991	-0.0914941668810342	0.0914941668810342	1_1	Au
C4H11N1-Co6	$C_{x}H_{y}N$	-86.35884873242367	-86.45254863660261	-0.0936999041789476	0.0936999041789476	1_1	Co
C4H11N1-Ru5	$C_{x}H_{y}N$	-86.45920547251967	-86.44661192423973	0.0125935482799377	0.0125935482799377	1_1	Ru
C3H9N1-Fe4	$C_{x}H_{y}N$	-70.08559427959858	-70.3178279525118	-0.2322336729132246	0.2322336729132246	1_1	Fe
C4H11N1-Ag3	$C_{x}H_{y}N$	-86.41385606496533	-86.50053849718893	-0.086682432223597	0.086682432223597	1_1	Ag
C3H9N1-Cu3	$C_{x}H_{y}N$	-69.89827716485456	-69.9761280339684	-0.0778508691138313	0.0778508691138313	1_1	Cu
C4H9N1-Os5	$C_{x}H_{y}N$	-78.46981824544264	-78.51559834890259	-0.0457801034599469	0.0457801034599469	1_1	Os
C4H9N1-Cu3	$C_{x}H_{y}N$	-78.20630643090715	-78.25001058010207	-0.043704149194923	0.043704149194923	1_1	Cu
C4H11N1-Ag2	$C_{x}H_{y}N$	-86.41908988161026	-86.52241784919374	-0.1033279675834819	0.1033279675834819	1_1	Ag
C4H9N1-Ni5	$C_{x}H_{y}N$	-78.32914722005944	-78.26153370549127	0.0676135145681655	0.0676135145681655	1_1	Ni
C1H3N1-Zn1	$C_{x}H_{y}N$	-27.867498712499582	-27.82634945141672	0.0411492610828645	0.0411492610828645	1_1	Zn
C3H7N1-Ni4	$C_{x}H_{y}N$	-61.71760582661227	-61.54725123941466	0.1703545871976075	0.1703545871976075	1_1	Ni
C4H11N1-Pt4	$C_{x}H_{y}N$	-87.09545932586457	-87.01513626225255	0.0803230636120133	0.0803230636120133	1_1	Pt
C4H11N1-Zn2	$C_{x}H_{y}N$	-86.27516164665826	-86.30249418308927	-0.0273325364310039	0.0273325364310039	1_1	Zn
C3H7N1-Ag2	$C_{x}H_{y}N$	-61.27606212679643	-61.40834549298325	-0.1322833661868117	0.1322833661868117	1_1	Ag
C3H7N1-Co7	$C_{x}H_{y}N$	-62.24873312627187	-62.21790678465459	0.0308263416172849	0.0308263416172849	1_1	Co
C4H9N1-Rh4	$C_{x}H_{y}N$	-78.84222434144567	-78.8691055085676	-0.0268811671219282	0.0268811671219282	1_1	Rh
C3H9N1-Ag3	$C_{x}H_{y}N$	-69.36057285158574	-69.3797052251046	-0.0191323735188575	0.0191323735188575	1_1	Ag
C3H7N1-Pt5	$C_{x}H_{y}N$	-62.02412808280405	-62.08263840871132	-0.0585103259072639	0.0585103259072639	1_1	Pt
C3H9N1-Co7	$C_{x}H_{y}N$	-69.43563855384332	-69.52647088468274	-0.0908323308394187	0.0908323308394187	1_1	Co
C2H5N1-Ir3	$C_{x}H_{y}N$	-45.24133280910837	-45.0461988508082	0.1951339583001754	0.1951339583001754	1_1	Ir
C4H9N1-Zn1	$C_{x}H_{y}N$	-78.3374022249169	-78.26762202281293	0.0697802021039706	0.0697802021039706	1_1	Zn
C4H11N1-Ni4	$C_{x}H_{y}N$	-86.49945888611887	-86.5059824934358	-0.0065236073169216	0.0065236073169216	1_1	Ni
C2H7N1-Ru5	$C_{x}H_{y}N$	-53.28136872616233	-53.24263825328535	0.0387304728769777	0.0387304728769777	1_1	Ru
C1H3N1-Au1	$C_{x}H_{y}N$	-27.91134929830241	-27.86144829641762	0.0499010018847911	0.0499010018847911	1_1	Au
C1H3N1-Rh5	$C_{x}H_{y}N$	-28.69613007034877	-28.68681785060835	0.0093122197404227	0.0093122197404227	1_1	Rh
C1H3N1-Ru5	$C_{x}H_{y}N$	-29.183126544736297	-28.99045961258344	0.1926669321528606	0.1926669321528606	1_1	Ru
C3H9N1-Cd1	$C_{x}H_{y}N$	-69.01195523897178	-68.7143670515153	0.2975881874564834	0.2975881874564834	1_1	Cd
C4H9N1-Rh6	$C_{x}H_{y}N$	-78.48668659415102	-78.34290307302331	0.143783521127716	0.143783521127716	1_1	Rh
C1H3N1-Pt4	$C_{x}H_{y}N$	-28.61666150741348	-28.79547266515237	-0.1788111577388917	0.1788111577388917	1_1	Pt
C3H7N1-Rh5	$C_{x}H_{y}N$	-61.8287655685433	-61.58379492561357	0.2449706429297293	0.2449706429297293	1_1	Rh
C4H9N1-Ir3	$C_{x}H_{y}N$	-78.60985586071399	-78.61190310191864	-0.0020472412046501	0.0020472412046501	1_1	Ir
C4H9N1-Ir5	$C_{x}H_{y}N$	-78.45864082530034	-78.38953308307032	0.0691077422300168	0.0691077422300168	1_1	Ir
C3H7N1-Rh2	$C_{x}H_{y}N$	-62.20267048629785	-62.06414030669612	0.1385301796017302	0.1385301796017302	1_1	Rh
C4H11N1-Cd2	$C_{x}H_{y}N$	-85.85660562297767	-86.04313599986745	-0.1865303768897774	0.1865303768897774	1_1	Cd
C3H7N1-Fe9	$C_{x}H_{y}N$	-61.79584891613081	-61.46231570978421	0.3335332063466012	0.3335332063466012	1_1	Fe
C3H9N1-Ni4	$C_{x}H_{y}N$	-69.55364234084504	-69.45529953480366	0.0983428060413871	0.0983428060413871	1_1	Ni
C3H7N1-Cd1	$C_{x}H_{y}N$	-60.98248256969873	-60.99424688479508	-0.0117643150963431	0.0117643150963431	1_1	Cd
C4H8O2-Cd2	$C_{x}H_{y}O_{(2,3)}$	-79.9589998740638	-79.78873200030853	0.1702678737552787	0.1702678737552787	1_1	Cd
C4H8O2-Ir2	$C_{x}H_{y}O_{(2,3)}$	-80.21265392071177	-80.16962682548046	0.0430270952313094	0.0430270952313094	1_1	Ir
C2H4O2-Ni1	$C_{x}H_{y}O_{(2,3)}$	-46.476357338263824	-46.4597703775471	0.0165869607167223	0.0165869607167223	1_1	Ni
C1H2O3-Ir3	$C_{x}H_{y}O_{(2,3)}$	-37.727786458202445	-37.78935415077831	-0.0615676925758634	0.0615676925758634	1_1	Ir
C4H8O2-Pd4	$C_{x}H_{y}O_{(2,3)}$	-80.41757214146492	-80.27823340208306	0.1393387393818557	0.1393387393818557	1_1	Pd
C3H6O2-Ru3	$C_{x}H_{y}O_{(2,3)}$	-63.56675735052738	-63.47432828640058	0.0924290641268044	0.0924290641268044	1_1	Ru
C4H8O2-Rh2	$C_{x}H_{y}O_{(2,3)}$	-80.32089986127608	-80.28979672575679	0.0311031355192881	0.0311031355192881	1_1	Rh
C1H2O2-Ru2	$C_{x}H_{y}O_{(2,3)}$	-30.19846630044958	-30.1811373942528	0.0173289061967807	0.0173289061967807	1_1	Ru
C1H2O3-Zn2	$C_{x}H_{y}O_{(2,3)}$	-37.43377620519914	-37.44246362874583	-0.0086874235466893	0.0086874235466893	1_1	Zn
C4H8O2-Ag2	$C_{x}H_{y}O_{(2,3)}$	-79.88134023393206	-79.87003130797325	0.011308925958815	0.011308925958815	1_1	Ag
C1H2O2-Pt2	$C_{x}H_{y}O_{(2,3)}$	-30.06930346966419	-30.069018636105284	0.0002848335589078	0.0002848335589078	1_1	Pt
C3H6O2-Au1	$C_{x}H_{y}O_{(2,3)}$	-63.26146343905839	-63.293176439980016	-0.0317130009216271	0.0317130009216271	1_1	Au
C1H2O2-Cu2	$C_{x}H_{y}O_{(2,3)}$	-30.028177179029623	-30.023027204520982	0.0051499745086402	0.0051499745086402	1_1	Cu
C2H4O2-Pd3	$C_{x}H_{y}O_{(2,3)}$	-47.02353179310512	-47.028387745875534	-0.0048559527704128	0.0048559527704128	1_1	Pd
C4H8O2-Pt3	$C_{x}H_{y}O_{(2,3)}$	-80.07473762634083	-80.11277266889556	-0.0380350425547248	0.0380350425547248	1_1	Pt
C2H4O3-Co5	$C_{x}H_{y}O_{(2,3)}$	-53.60205456077529	-53.77676893906005	-0.1747143782847615	0.1747143782847615	1_1	Co
C4H8O2-Ag2	$C_{x}H_{y}O_{(2,3)}$	-80.16448201932269	-80.32408356541032	-0.1596015460876287	0.1596015460876287	1_1	Ag
C2H4O3-Rh2	$C_{x}H_{y}O_{(2,3)}$	-53.647652049171256	-53.635612088695325	0.0120399604759313	0.0120399604759313	1_1	Rh
C4H8O3-Pt3	$C_{x}H_{y}O_{(2,3)}$	-87.2355572385627	-87.38569323716752	-0.15013599860481	0.15013599860481	1_1	Pt
C4H8O2-Ru2	$C_{x}H_{y}O_{(2,3)}$	-80.04665395625045	-80.17172287888775	-0.1250689226372969	0.1250689226372969	1_1	Ru
C1H2O2-Rh2	$C_{x}H_{y}O_{(2,3)}$	-30.140663464349927	-30.144439806050286	-0.0037763417003588	0.0037763417003588	1_1	Rh
C4H8O2-Cu3	$C_{x}H_{y}O_{(2,3)}$	-80.03010547103463	-79.98253022704012	0.0475752439945154	0.0475752439945154	1_1	Cu
C2H4O2-Ni2	$C_{x}H_{y}O_{(2,3)}$	-47.08158500709124	-47.03547183213095	0.0461131749602827	0.0461131749602827	1_1	Ni
C4H8O2-Co8	$C_{x}H_{y}O_{(2,3)}$	-79.87574003863676	-80.0007963275275	-0.1250562888907325	0.1250562888907325	1_1	Co
C4H8O2-Ru2	$C_{x}H_{y}O_{(2,3)}$	-80.45882419530392	-80.35682908798299	0.1019951073209313	0.1019951073209313	1_1	Ru
C4H8O2-Cu2	$C_{x}H_{y}O_{(2,3)}$	-79.92800929374118	-79.84889849553815	0.0791107982030325	0.0791107982030325	1_1	Cu
C1H2O3-Pt3	$C_{x}H_{y}O_{(2,3)}$	-37.61559189757554	-37.71265582390788	-0.0970639263323391	0.0970639263323391	1_1	Pt
C2H4O2-Pt2	$C_{x}H_{y}O_{(2,3)}$	-46.9369860350489	-47.09626771764397	-0.1592816825950649	0.1592816825950649	1_1	Pt
C4H8O3-Ir3	$C_{x}H_{y}O_{(2,3)}$	-87.44393940291934	-87.50381876754523	-0.0598793646258855	0.0598793646258855	1_1	Ir
C3H6O3-Ir3	$C_{x}H_{y}O_{(2,3)}$	-69.86364749126017	-69.98995968941165	-0.1263121981514814	0.1263121981514814	1_1	Ir
C4H8O3-Os3	$C_{x}H_{y}O_{(2,3)}$	-87.60604070804311	-87.56567244220241	0.0403682658406978	0.0403682658406978	1_1	Os
C4H8O2-Os2	$C_{x}H_{y}O_{(2,3)}$	-80.52754947956976	-80.73865651335586	-0.2111070337861065	0.2111070337861065	1_1	Os
C1H2O2-Os2	$C_{x}H_{y}O_{(2,3)}$	-30.268471038685675	-30.238278681441443	0.0301923572442319	0.0301923572442319	1_1	Os
C2H4O3-Ru2	$C_{x}H_{y}O_{(2,3)}$	-53.68217433591985	-53.61239585659951	0.0697784793203482	0.0697784793203482	1_1	Ru
C2H4O2-Cu2	$C_{x}H_{y}O_{(2,3)}$	-46.93134678999149	-46.91072621855346	0.0206205714380303	0.0206205714380303	1_1	Cu
C3H6O3-Rh4	$C_{x}H_{y}O_{(2,3)}$	-69.93787391076302	-70.03920057803845	-0.1013266672754298	0.1013266672754298	1_1	Rh
C4H8O2-Co5	$C_{x}H_{y}O_{(2,3)}$	-80.18457771601709	-80.19804586411601	-0.0134681480989229	0.0134681480989229	1_1	Co
C3H6O3-Pt2	$C_{x}H_{y}O_{(2,3)}$	-70.56327824711508	-70.63520302769837	-0.0719247805832878	0.0719247805832878	1_1	Pt
C3H6O2-Cd1	$C_{x}H_{y}O_{(2,3)}$	-63.19565942155498	-63.26129805183064	-0.0656386302756573	0.0656386302756573	1_1	Cd
C4H8O3-Fe8	$C_{x}H_{y}O_{(2,3)}$	-86.67002824700808	-86.56502803078843	0.1050002162196506	0.1050002162196506	1_1	Fe
C3H6O2-Au1	$C_{x}H_{y}O_{(2,3)}$	-63.56174462444733	-63.15811594659385	0.4036286778534759	0.4036286778534759	1_1	Au
C3H6O2-Pd3	$C_{x}H_{y}O_{(2,3)}$	-63.27046613200798	-63.19949950624937	0.070966625758615	0.070966625758615	1_1	Pd
C3H6O2-Ni2	$C_{x}H_{y}O_{(2,3)}$	-63.25085051768304	-63.29089547446392	-0.0400449567808891	0.0400449567808891	1_1	Ni
C4H8O2-Rh3	$C_{x}H_{y}O_{(2,3)}$	-80.39962016185802	-80.42675228112762	-0.027132119269595	0.027132119269595	1_1	Rh
C4H8O3-Pt2	$C_{x}H_{y}O_{(2,3)}$	-87.1875834572902	-87.1803087163139	0.0072747409762996	0.0072747409762996	1_1	Pt
C3H6O2-Fe8	$C_{x}H_{y}O_{(2,3)}$	-64.12386307869076	-63.93210979611899	0.1917532825717671	0.1917532825717671	1_1	Fe
C4H8O3-Fe6	$C_{x}H_{y}O_{(2,3)}$	-87.2613450123456	-87.22359997170065	0.0377450406449497	0.0377450406449497	1_1	Fe
C4H8O3-Os2	$C_{x}H_{y}O_{(2,3)}$	-87.32231891883293	-87.34514580183009	-0.0228268829971511	0.0228268829971511	1_1	Os
C4H8O2-Ru4	$C_{x}H_{y}O_{(2,3)}$	-79.93640154702723	-80.034543361646	-0.0981418146187707	0.0981418146187707	1_1	Ru
C2H4O2-Pt1	$C_{x}H_{y}O_{(2,3)}$	-46.40658460155555	-46.31337511644779	0.0932094851077636	0.0932094851077636	1_1	Pt
C2H5N1O1-(g)	Amides	-52.15327393088364	-52.1036072275715	0.0496667033121411	0.0496667033121411	1_1	Gas
C4H9N1O1-(g)	Amides	-84.97580722851899	-85.15035277400875	-0.1745455454897637	0.1745455454897637	1_1	Gas
C4H10N2-(g)	Amidines	-89.74371312207927	-89.77511831899369	-0.0314051969144202	0.0314051969144202	1_1	Gas
C3H8N2-(g)	Amidines	-72.81192016111163	-72.91355594242765	-0.1016357813160198	0.1016357813160198	1_1	Gas
C4H10N2-(g)	Amidines	-89.59802190522032	-89.56213402532035	0.0358878798999739	0.0358878798999739	1_1	Gas
C3H8N2-(g)	Amidines	-73.26703647072917	-73.39266264208567	-0.125626171356501	0.125626171356501	1_1	Gas
C6H6S1-(g)	Aromatics	-80.01524359098516	-80.09439745877876	-0.0791538677935932	0.0791538677935932	1_1	Gas
C6H6-(g)	Aromatics	-76.15708172804636	-76.26293443502851	-0.1058527069821479	0.1058527069821479	1_1	Gas
C9H8-(g)	Aromatics	-110.38328456642012	-112.33069620276274	-1.947411636342622	1.947411636342622	1_1	Gas
C8H6O1-(g)	Aromatics	-100.47243426992144	-100.70230184309456	-0.2298675731731236	0.2298675731731236	1_1	Gas
C4H9N1O2-(g)	Carbamates	-91.5100096647186	-91.77258945331435	-0.2625797885957581	0.2625797885957581	1_1	Gas
C2H5N1O2-(g)	Carbamates	-58.740207328198494	-58.8190396097159	-0.0788322815174069	0.0788322815174069	1_1	Gas
C4H9N1O2-(g)	Carbamates	-91.82062525479728	-92.14571567287156	-0.3250904180742964	0.3250904180742964	1_1	Gas
C1H2O1-(g)	$C_{x}H_{y}O_{(0,1)}$	-22.141981245368697	-21.89481462758158	0.2471666177871156	0.2471666177871156	1_1	Gas
C2H6O1-(g)	$C_{x}H_{y}O_{(0,1)}$	-46.97414762630706	-47.13003887073319	-0.1558912444261295	0.1558912444261295	1_1	Gas
C3H8-(g)	$C_{x}H_{y}O_{(0,1)}$	-57.17467480073742	-57.450237486711785	-0.2755626859743643	0.2755626859743643	1_1	Gas
C4H10O1-(g)	$C_{x}H_{y}O_{(0,1)}$	-80.34122468819226	-80.42721513566084	-0.085990447468589	0.085990447468589	1_1	Gas
C4H8-(g)	$C_{x}H_{y}O_{(0,1)}$	-65.4493176687098	-65.67780414367894	-0.2284864749691451	0.2284864749691451	1_1	Gas
C4H10O1-(g)	$C_{x}H_{y}O_{(0,1)}$	-79.79709611479541	-80.03765126330086	-0.2405551485054502	0.2405551485054502	1_1	Gas
C4H11N1-(g)	$C_{x}H_{y}N$	-85.7121961571338	-86.24580771077694	-0.5336115536431407	0.5336115536431407	1_1	Gas
C2H7N1-(g)	$C_{x}H_{y}N$	-52.386897172353656	-52.77045771805069	-0.383560545697037	0.383560545697037	1_1	Gas
C4H9N1-(g)	$C_{x}H_{y}N$	-77.77524586943377	-77.74778929258196	0.0274565768518186	0.0274565768518186	1_1	Gas
C4H9N1-(g)	$C_{x}H_{y}N$	-77.11327372791209	-77.62940419613847	-0.516130468226379	0.516130468226379	1_1	Gas
C3H7N1-(g)	$C_{x}H_{y}N$	-60.800860977610455	-60.936238463183145	-0.1353774855726897	0.1353774855726897	1_1	Gas
C4H11N1-(g)	$C_{x}H_{y}N$	-85.16960200968333	-86.0599480709775	-0.8903460612941672	0.8903460612941672	1_1	Gas
C3H6S1-(g)	$C_{x}H_{y}S$	-52.66294912887679	-53.23916741854737	-0.5762182896705781	0.5762182896705781	1_1	Gas
C4H10S1-(g)	$C_{x}H_{y}S$	-77.52515396505578	-77.75061350920032	-0.2254595441445417	0.2254595441445417	1_1	Gas
C3H8S1-(g)	$C_{x}H_{y}S$	-60.922382688769176	-61.03744855543346	-0.1150658666642812	0.1150658666642812	1_1	Gas
C4H8O2-(g)	$C_{x}H_{y}O_{(2,3)}$	-79.39942195140225	-79.64795416234074	-0.2485322109384924	0.2485322109384924	1_1	Gas
C3H6O2-(g)	$C_{x}H_{y}O_{(2,3)}$	-63.21604167459191	-63.091278833178194	0.1247628414137125	0.1247628414137125	1_1	Gas
C4H8O2-(g)	$C_{x}H_{y}O_{(2,3)}$	-79.83383160423762	-79.7694172988563	0.0644143053813195	0.0644143053813195	1_1	Gas
C3H7N1O1-(g)	Oximes	-66.38249213085749	-66.54495522054196	-0.1624630896844792	0.1624630896844792	1_1	Gas
C4H8-Co8	$C_{x}H_{y}O_{(0,1)}$	-66.50903345923075	-66.68168164569101	-0.1726481864602647	0.1726481864602647	1_2	Co
C2H6O1-Ir3	$C_{x}H_{y}O_{(0,1)}$	-47.5843093474291	-47.68126990674409	-0.0969605593149935	0.0969605593149935	1_2	Ir
C3H6O1-Ru1	$C_{x}H_{y}O_{(0,1)}$	-56.22647881392459	-56.25869142209672	-0.0322126081721307	0.0322126081721307	1_2	Ru
C4H8-Cd1	$C_{x}H_{y}O_{(0,1)}$	-65.7138826782998	-65.97541501445312	-0.2615323361533228	0.2615323361533228	1_2	Cd
C3H6O1-Cu3	$C_{x}H_{y}O_{(0,1)}$	-56.466777267670295	-56.60580016338804	-0.1390228957177441	0.1390228957177441	1_2	Cu
C3H4-Zn3	$C_{x}H_{y}O_{(0,1)}$	-40.13999133360676	-41.0068822701428	-0.8668909365360378	0.8668909365360378	1_2	Zn
C4H6-Ni4	$C_{x}H_{y}O_{(0,1)}$	-59.34310923913563	-58.80574890833009	0.5373603308055408	0.5373603308055408	1_2	Ni
C4H10O1-Fe6	$C_{x}H_{y}O_{(0,1)}$	-80.77949509912548	-80.93173346801086	-0.1522383688853779	0.1522383688853779	1_2	Fe
C4H8-Ni4	$C_{x}H_{y}O_{(0,1)}$	-66.51486221048663	-66.47806584935643	0.0367963611302002	0.0367963611302002	1_2	Ni
C1H2O1-Rh4	$C_{x}H_{y}O_{(0,1)}$	-23.024629909437863	-23.455932234879583	-0.4313023254417203	0.4313023254417203	1_2	Rh
C2H4-Co5	$C_{x}H_{y}O_{(0,1)}$	-33.11947579385651	-33.425685651951426	-0.3062098580949168	0.3062098580949168	1_2	Co
C2H2-Fe8	$C_{x}H_{y}O_{(0,1)}$	-26.390645897741702	-25.41728693333971	0.9733589644019958	0.9733589644019958	1_2	Fe
C4H10O1-Os5	$C_{x}H_{y}O_{(0,1)}$	-81.13674931316928	-81.13595912974779	0.0007901834214862	0.0007901834214862	1_2	Os
C4H10O1-Ru5	$C_{x}H_{y}O_{(0,1)}$	-81.04125197141093	-81.22169517950147	-0.1804432080905371	0.1804432080905371	1_2	Ru
C3H8O1-Rh5	$C_{x}H_{y}O_{(0,1)}$	-63.70697758086271	-63.718173377363655	-0.0111957965009423	0.0111957965009423	1_2	Rh
C4H6-Au2	$C_{x}H_{y}O_{(0,1)}$	-56.80986388346446	-57.8909576959561	-1.0810938124916447	1.0810938124916447	1_2	Au
C4H8-Fe8	$C_{x}H_{y}O_{(0,1)}$	-66.71921535821161	-67.01879020231536	-0.2995748441037449	0.2995748441037449	1_2	Fe
C3H6-Cd1	$C_{x}H_{y}O_{(0,1)}$	-48.95578752766005	-48.72532042578632	0.2304671018737281	0.2304671018737281	1_2	Cd
C1H2O1-Fe6	$C_{x}H_{y}O_{(0,1)}$	-23.86065315754968	-23.439889673787548	0.4207634837621299	0.4207634837621299	1_2	Fe
C3H8O1-Ni2	$C_{x}H_{y}O_{(0,1)}$	-64.18424205056715	-64.04957894593656	0.1346631046305901	0.1346631046305901	1_2	Ni
C4H10O1-Zn1	$C_{x}H_{y}O_{(0,1)}$	-80.47518949119456	-80.49061357296614	-0.0154240817715844	0.0154240817715844	1_2	Zn
C1H2O1-Ni4	$C_{x}H_{y}O_{(0,1)}$	-23.187729280540225	-22.86029013412736	0.3274391464128712	0.3274391464128712	1_2	Ni
C3H6O1-Fe4	$C_{x}H_{y}O_{(0,1)}$	-56.177192271531794	-56.33072789648486	-0.153535624953065	0.153535624953065	1_2	Fe
C2H4O1-Cu4	$C_{x}H_{y}O_{(0,1)}$	-39.36090034160407	-39.46916695557184	-0.1082666139677712	0.1082666139677712	1_2	Cu
C4H8O1-Ir2	$C_{x}H_{y}O_{(0,1)}$	-72.9465637229155	-72.95756760849918	-0.0110038855836762	0.0110038855836762	1_2	Ir
C3H8O1-Ru3	$C_{x}H_{y}O_{(0,1)}$	-64.26226060395356	-64.16927048662706	0.0929901173265079	0.0929901173265079	1_2	Ru
C3H8O1-Cu4	$C_{x}H_{y}O_{(0,1)}$	-64.19126124530612	-64.23454560955838	-0.0432843642522584	0.0432843642522584	1_2	Cu
C3H6-Pd5	$C_{x}H_{y}O_{(0,1)}$	-49.90414086204373	-49.70623207358904	0.197908788454697	0.197908788454697	1_2	Pd
C4H8-Pt4	$C_{x}H_{y}O_{(0,1)}$	-66.52243039893995	-66.36567833696381	0.1567520619761353	0.1567520619761353	1_2	Pt
C3H6O1-Ni3	$C_{x}H_{y}O_{(0,1)}$	-56.669189412514015	-56.73515709446156	-0.0659676819475407	0.0659676819475407	1_2	Ni
C2H2-Au1	$C_{x}H_{y}O_{(0,1)}$	-23.148284426721148	-24.04200025278078	-0.8937158260596334	0.8937158260596334	1_2	Au
C3H8-Fe4	$C_{x}H_{y}O_{(0,1)}$	-57.3797951614356	-57.49101577505462	-0.1112206136190252	0.1112206136190252	1_2	Fe
C4H6-Cd1	$C_{x}H_{y}O_{(0,1)}$	-56.94842162760415	-58.23977429007846	-1.29135266247431	1.29135266247431	1_2	Cd
C3H6-Zn1	$C_{x}H_{y}O_{(0,1)}$	-48.98952192803199	-48.955902379901545	0.0336195481304457	0.0336195481304457	1_2	Zn
C4H8-Cu6	$C_{x}H_{y}O_{(0,1)}$	-65.82364639123546	-65.83247106321073	-0.008824671975276	0.008824671975276	1_2	Cu
C2H6-Co4	$C_{x}H_{y}O_{(0,1)}$	-40.687409275200025	-41.043249083889805	-0.3558398086897796	0.3558398086897796	1_2	Co
C2H4O1-Cd1	$C_{x}H_{y}O_{(0,1)}$	-39.32112930741914	-39.52832045403147	-0.207191146612331	0.207191146612331	1_2	Cd
C4H10O1-Rh4	$C_{x}H_{y}O_{(0,1)}$	-81.04010746882443	-80.95024075820538	0.0898667106190487	0.0898667106190487	1_2	Rh
C2H4-Ru5	$C_{x}H_{y}O_{(0,1)}$	-33.19757991216284	-33.46732648062789	-0.2697465684650524	0.2697465684650524	1_2	Ru
C4H10-Fe5	$C_{x}H_{y}O_{(0,1)}$	-74.05981447613348	-73.9605423718931	0.0992721042403843	0.0992721042403843	1_2	Fe
C2H6O1-Ru3	$C_{x}H_{y}O_{(0,1)}$	-47.61463263622864	-47.60367802943483	0.0109546067938026	0.0109546067938026	1_2	Ru
C4H10-Pd5	$C_{x}H_{y}O_{(0,1)}$	-74.2537384660695	-74.42358354001078	-0.1698450739412749	0.1698450739412749	1_2	Pd
C4H10O1-Ir4	$C_{x}H_{y}O_{(0,1)}$	-81.10108194957297	-81.08882836392786	0.0122535856451122	0.0122535856451122	1_2	Ir
C4H10-Co5	$C_{x}H_{y}O_{(0,1)}$	-74.07434845303348	-74.26407846980601	-0.1897300167725291	0.1897300167725291	1_2	Co
C4H8-Fe6	$C_{x}H_{y}O_{(0,1)}$	-66.63961012110894	-66.77940769519557	-0.1397975740866286	0.1397975740866286	1_2	Fe
C2H4-Au1	$C_{x}H_{y}O_{(0,1)}$	-32.32531389072483	-31.94578236165944	0.3795315290653889	0.3795315290653889	1_2	Au
C4H6-Pt5	$C_{x}H_{y}O_{(0,1)}$	-59.113972126218414	-58.634808574700855	0.4791635515175585	0.4791635515175585	1_2	Pt
C4H10O1-Ag2	$C_{x}H_{y}O_{(0,1)}$	-80.7804719174394	-80.76544120459494	0.0150307128444637	0.0150307128444637	1_2	Ag
C2H4-Pd5	$C_{x}H_{y}O_{(0,1)}$	-33.1764287233691	-33.12069322761636	0.0557354957527422	0.0557354957527422	1_2	Pd
C2H6O1-Pd3	$C_{x}H_{y}O_{(0,1)}$	-46.81790952811161	-47.01130692052038	-0.1933973924087695	0.1933973924087695	1_2	Pd
C4H8O1-Fe4	$C_{x}H_{y}O_{(0,1)}$	-72.90045166058631	-72.6098633583357	0.2905883022506117	0.2905883022506117	1_2	Fe
C4H10O1-Cu4	$C_{x}H_{y}O_{(0,1)}$	-80.77172879055558	-80.86310810519512	-0.0913793146395391	0.0913793146395391	1_2	Cu
C4H10O1-Cu3	$C_{x}H_{y}O_{(0,1)}$	-80.91897568102559	-80.86249594274796	0.0564797382776305	0.0564797382776305	1_2	Cu
C2H6O1-Pd2	$C_{x}H_{y}O_{(0,1)}$	-47.52489168881402	-47.47356881617952	0.0513228726345005	0.0513228726345005	1_2	Pd
C2H6O1-Os3	$C_{x}H_{y}O_{(0,1)}$	-47.72251794075464	-47.62736056163112	0.0951573791235205	0.0951573791235205	1_2	Os
C4H10O1-Cd2	$C_{x}H_{y}O_{(0,1)}$	-80.56869529508538	-80.62079744017842	-0.0521021450930447	0.0521021450930447	1_2	Cd
C4H10O1-Cd1	$C_{x}H_{y}O_{(0,1)}$	-80.43239612027469	-80.45696531177532	-0.0245691915006318	0.0245691915006318	1_2	Cd
C4H10O1-Pt4	$C_{x}H_{y}O_{(0,1)}$	-81.06778743328596	-81.1618858747429	-0.0940984414569356	0.0940984414569356	1_2	Pt
C3H8O1-Ir3	$C_{x}H_{y}O_{(0,1)}$	-64.32360088909127	-64.38377427545538	-0.0601733863641129	0.0601733863641129	1_2	Ir
C2H4-Os5	$C_{x}H_{y}O_{(0,1)}$	-33.27822456205104	-33.510317971664335	-0.2320934096132987	0.2320934096132987	1_2	Os
C2H4O1-Ir5	$C_{x}H_{y}O_{(0,1)}$	-39.90599826791913	-40.15430651698671	-0.2483082490675769	0.2483082490675769	1_2	Ir
C4H8O1-Au1	$C_{x}H_{y}O_{(0,1)}$	-72.98066712200458	-73.08052726972141	-0.0998601477168392	0.0998601477168392	1_2	Au
C4H8-Rh7	$C_{x}H_{y}O_{(0,1)}$	-66.62496186622866	-66.44673760344381	0.1782242627848518	0.1782242627848518	1_2	Rh
C4H10O1-Pd6	$C_{x}H_{y}O_{(0,1)}$	-80.80935668191421	-81.05121655188304	-0.2418598699688345	0.2418598699688345	1_2	Pd
C3H8-Rh1	$C_{x}H_{y}O_{(0,1)}$	-57.45985406489217	-57.47818333411237	-0.018329269220203	0.018329269220203	1_2	Rh
C4H8-Cu5	$C_{x}H_{y}O_{(0,1)}$	-65.87168908385286	-66.06851653845388	-0.1968274546010207	0.1968274546010207	1_2	Cu
C2H6-Ir1	$C_{x}H_{y}O_{(0,1)}$	-40.75557408052737	-40.78025812426949	-0.0246840437421269	0.0246840437421269	1_2	Ir
C3H6-Ag3	$C_{x}H_{y}O_{(0,1)}$	-49.10067822439578	-48.73165567542719	0.3690225489685872	0.3690225489685872	1_2	Ag
C4H8-Co7	$C_{x}H_{y}O_{(0,1)}$	-66.60848975775343	-67.0216282012027	-0.4131384434492702	0.4131384434492702	1_2	Co
C4H8-Ru5	$C_{x}H_{y}O_{(0,1)}$	-66.71653011280546	-66.60987487578586	0.106655237019595	0.106655237019595	1_2	Ru
C4H10O1-Ni4	$C_{x}H_{y}O_{(0,1)}$	-80.40911097683397	-80.32481517418864	0.0842958026453288	0.0842958026453288	1_2	Ni
C4H10O1-Zn1	$C_{x}H_{y}O_{(0,1)}$	-80.12219974087748	-80.13033242809774	-0.008132687220268	0.008132687220268	1_2	Zn
C4H8O1-Cu2	$C_{x}H_{y}O_{(0,1)}$	-72.80607604836845	-72.92825300951057	-0.1221769611421166	0.1221769611421166	1_2	Cu
C4H10O1-Os5	$C_{x}H_{y}O_{(0,1)}$	-80.45136281943519	-80.63500810801861	-0.1836452885834205	0.1836452885834205	1_2	Os
C4H8O1-Cu3	$C_{x}H_{y}O_{(0,1)}$	-72.74432373081439	-72.59969577652674	0.1446279542876425	0.1446279542876425	1_2	Cu
C4H8O1-Rh5	$C_{x}H_{y}O_{(0,1)}$	-72.98526002725063	-73.2021922590514	-0.2169322318007687	0.2169322318007687	1_2	Rh
C4H8O1-Rh3	$C_{x}H_{y}O_{(0,1)}$	-72.99642179877503	-73.1504389776419	-0.1540171788668658	0.1540171788668658	1_2	Rh
C4H8O1-Ni2	$C_{x}H_{y}O_{(0,1)}$	-72.98568724169768	-73.13052302470544	-0.144835783007764	0.144835783007764	1_2	Ni
C3H6O1-Ru6	$C_{x}H_{y}O_{(0,1)}$	-56.8038134673825	-56.75672404836951	0.0470894190129911	0.0470894190129911	1_2	Ru
C4H10O1-Fe4	$C_{x}H_{y}O_{(0,1)}$	-80.2815015226148	-80.16877462184857	0.1127269007662334	0.1127269007662334	1_2	Fe
C4H10O1-Ru4	$C_{x}H_{y}O_{(0,1)}$	-80.39048768587554	-80.31474722669918	0.0757404591763588	0.0757404591763588	1_2	Ru
C3H6O1-Fe8	$C_{x}H_{y}O_{(0,1)}$	-56.96757898148553	-56.80576825253274	0.161810728952787	0.161810728952787	1_2	Fe
C4H8O1-Ir5	$C_{x}H_{y}O_{(0,1)}$	-72.80706024234976	-73.20854760783453	-0.401487365484769	0.401487365484769	1_2	Ir
C4H4S1-Ni7	Aromatics	-56.2129825270265	-56.1390900404158	0.0738924866107026	0.0738924866107026	1_2	Ni
C8H10-Ni8	Aromatics	-111.31726758834792	-110.75899610993338	0.5582714784145537	0.5582714784145537	1_2	Ni
C6H6-Rh6	Aromatics	-77.75026722969221	-77.71547791148214	0.0347893182100733	0.0347893182100733	1_2	Rh
C6H6S1-Ni8	Aromatics	-82.19480893436787	-82.04833155391589	0.1464773804519836	0.1464773804519836	1_2	Ni
C6H6-Ag3	Aromatics	-76.58351891253835	-76.39320128298527	0.1903176295530784	0.1903176295530784	1_2	Ag
C4H5N1-Cu4	Aromatics	-63.03930647111804	-62.838926636687575	0.2003798344304641	0.2003798344304641	1_2	Cu
C6H7N1-Zn1	Aromatics	-88.84416165362927	-88.9308383432408	-0.0866766896115223	0.0866766896115223	1_2	Zn
C81H10-Co1	Aromatics	-111.06492572855905	-111.2084198220382	-0.1434940934791484	0.1434940934791484	1_2	Co
C6H6S1-Rh8	Aromatics	-82.71022042756249	-83.05586020868509	-0.3456397811225997	0.3456397811225997	1_2	Rh
C7H8-Pt8	Aromatics	-94.74972608861754	-94.62870398470932	0.1210221039082171	0.1210221039082171	1_2	Pt
C4H4S1-Ir7	Aromatics	-56.11064573428712	-56.54061692224991	-0.4299711879627921	0.4299711879627921	1_2	Ir
C6H6O1-Ni7	Aromatics	-84.598457892042	-83.81567554899766	0.7827823430443459	0.7827823430443459	1_2	Ni
C8H10-Ir8	Aromatics	-111.38888485205462	-110.93447195857924	0.4544128934753644	0.4544128934753644	1_2	Ir
C4H5N1-Pd5	Aromatics	-64.05413800566271	-64.0112877828833	0.0428502227794069	0.0428502227794069	1_2	Pd
C7H8-Ni9	Aromatics	-94.65359476248614	-94.45413317172644	0.1994615907597108	0.1994615907597108	1_2	Ni
C60H6-Fe1	Aromatics	-78.01770756514804	-77.56100279519364	0.4567047699543991	0.4567047699543991	1_2	Fe
C4H5N1-Rh6	Aromatics	-63.94625499818153	-63.88759077027066	0.0586642279108673	0.0586642279108673	1_2	Rh
C50H6-Co1	Aromatics	-67.93561544788622	-68.21971050688126	-0.2840950589950353	0.2840950589950353	1_2	Co
C5H6-Cd1	Aromatics	-66.48251350240832	-67.3795893307929	-0.8970758283845726	0.8970758283845726	1_2	Cd
C5H6-Os6	Aromatics	-68.49868774999527	-68.63360467807956	-0.1349169280842943	0.1349169280842943	1_2	Os
C6H6-Fe9	Aromatics	-78.06027238010734	-77.59515698050825	0.4651153995990853	0.4651153995990853	1_2	Fe
C4H4S1-Au2	Aromatics	-54.759845551614944	-54.86780665862034	-0.1079611070053943	0.1079611070053943	1_2	Au
C7H8-Ru8	Aromatics	-95.01399879925292	-94.82457529439988	0.189423504853039	0.189423504853039	1_2	Ru
C60H7N1-Co1	Aromatics	-90.10311105321055	-90.22809211388312	-0.1249810606725532	0.1249810606725532	1_2	Co
C4H4O1-Ni6	Aromatics	-57.69212319843496	-57.86645511875554	-0.1743319203205828	0.1743319203205828	1_2	Ni
C6H6-Ru6	Aromatics	-78.04982771726577	-77.73337878184157	0.316448935424205	0.316448935424205	1_2	Ru
C6H6O1-Cu5	Aromatics	-83.45144693258908	-83.21349720718194	0.2379497254071338	0.2379497254071338	1_2	Cu
C8H10-Os9	Aromatics	-111.60619448114268	-111.3850809458163	0.2211135353263671	0.2211135353263671	1_2	Os
C4H4S1-Rh7	Aromatics	-56.63950355365478	-56.16640879457782	0.4730947590769574	0.4730947590769574	1_2	Rh
C6H7N1-Cu2	Aromatics	-89.10155471499911	-89.06633642366705	0.0352182913320575	0.0352182913320575	1_2	Cu
C5H6-Ir5	Aromatics	-68.39018999589149	-68.63622790327531	-0.2460379073838225	0.2460379073838225	1_2	Ir
C4H4S1-Ir7	Aromatics	-56.50054152962503	-56.3306004104968	0.1699411191282251	0.1699411191282251	1_2	Ir
C6H6-Co8	Aromatics	-77.64759047431801	-77.72677420369439	-0.0791837293763819	0.0791837293763819	1_2	Co
C4H4S1-Cu3	Aromatics	-54.85562887545461	-54.6069565447815	0.2486723306731164	0.2486723306731164	1_2	Cu
C5H5N1-Rh7	Aromatics	-72.2758178751007	-73.20359891187911	-0.9277810367784128	0.9277810367784128	1_2	Rh
C6H6-Rh7	Aromatics	-76.99620053119708	-78.2480615375639	-1.2518610063668234	1.2518610063668234	1_2	Rh
C6H6S1-Au3	Aromatics	-80.71319606846123	-80.69034162092612	0.02285444753511	0.02285444753511	1_2	Au
C4H5N1-Ni5	Aromatics	-63.63699351603009	-63.5617652978508	0.0752282181792907	0.0752282181792907	1_2	Ni
C4H4O1-Fe8	Aromatics	-58.26800956512761	-58.14591014719417	0.1220994179334411	0.1220994179334411	1_2	Fe
C8H10-Ru8	Aromatics	-111.6282139528821	-111.61926926031448	0.0089446925676384	0.0089446925676384	1_2	Ru
C8H10-Cu1	Aromatics	-110.14480537217968	-109.60734971401372	0.5374556581659817	0.5374556581659817	1_2	Cu
C62H6S1-Co1	Aromatics	-82.05325297246395	-82.85512720361203	-0.8018742311480764	0.8018742311480764	1_2	Co
C7H8-Rh8	Aromatics	-95.02737449129744	-94.97041237360554	0.0569621176919099	0.0569621176919099	1_2	Rh
C4H4O1-Pd6	Aromatics	-57.77588608667975	-57.882954791768725	-0.1070687050889773	0.1070687050889773	1_2	Pd
C6H6O1-Rh8	Aromatics	-85.0103536342383	-85.04684448840612	-0.0364908541678232	0.0364908541678232	1_2	Rh
C7H8-Ag2	Aromatics	-93.3336944268658	-92.994046487182	0.3396479396838003	0.3396479396838003	1_2	Ag
C6H6S1-Rh8	Aromatics	-82.64819332602065	-82.48628382414017	0.1619095018804728	0.1619095018804728	1_2	Rh
C40H4S1-Fe1	Aromatics	-57.36823298628428	-56.85505594344795	0.5131770428363325	0.5131770428363325	1_2	Fe
C4H4O1-Os6	Aromatics	-58.14014801023836	-57.96584595150057	0.1743020587377941	0.1743020587377941	1_2	Os
C4H5N1-Pt6	Aromatics	-64.07045736065675	-63.92398744560046	0.1464699150562864	0.1464699150562864	1_2	Pt
C8H7N1-Cu6	Aromatics	-106.75592000554934	-106.64355086951537	0.1123691360339762	0.1123691360339762	1_2	Cu
C8H6S1-Os9	Aromatics	-101.3558800085466	-101.65447516303038	-0.2985951544837917	0.2985951544837917	1_2	Os
C9H7N1-Rh9	Aromatics	-118.42498584097576	-117.90355207049834	0.5214337704774152	0.5214337704774152	1_2	Rh
C9H8-Ir8	Aromatics	-113.0173104669584	-113.19537278808276	-0.1780623211243437	0.1780623211243437	1_2	Ir
C9H7N12-Ni1	Aromatics	-117.85779493748667	-117.30206628769884	0.5557286497878522	0.5557286497878522	1_2	Ni
C8H7N1-Rh9	Aromatics	-108.96521772294908	-108.91786873787032	0.04734898507877	0.04734898507877	1_2	Rh
C80H6O1-Co1	Aromatics	-102.28936686879116	-102.51661121676852	-0.2272443479773755	0.2272443479773755	1_2	Co
C9H7N1-Cd1	Aromatics	-115.50125664649022	-114.65751532774992	0.8437413187402854	0.8437413187402854	1_2	Cd
C8H6S1-Ag6	Aromatics	-98.75030530527148	-98.88437692085836	-0.1340716155868904	0.1340716155868904	1_2	Ag
C8H7N1-Au3	Aromatics	-106.9830862540025	-106.53852768284742	0.4445585711550848	0.4445585711550848	1_2	Au
C92H7N1-Co1	Aromatics	-117.75852125402798	-117.38324385198756	0.3752774020404104	0.3752774020404104	1_2	Co
C92H7N1-Co1	Aromatics	-117.67503286264036	-117.19353551357564	0.4814973490647389	0.4814973490647389	1_2	Co
C8H7N1-Os9	Aromatics	-108.6616517634534	-109.00806450016124	-0.3464127367078617	0.3464127367078617	1_2	Os
C8H7N1-Ir9	Aromatics	-108.67835127936678	-108.4030941003548	0.2752571790119873	0.2752571790119873	1_2	Ir
C8H60S1-Ni1	Aromatics	-100.67704813223465	-101.4471875405352	-0.7701394083005653	0.7701394083005653	1_2	Ni
C8H6S1-Pd9	Aromatics	-101.109260087429	-101.15906001934128	-0.0497999319122755	0.0497999319122755	1_2	Pd
C8H7N1-Pd9	Aromatics	-108.54472299343206	-108.52860462986064	0.0161183635714223	0.0161183635714223	1_2	Pd
C102H8-Fe1	Aromatics	-122.78614596684838	-122.36931042974538	0.4168355371029975	0.4168355371029975	1_2	Fe
C9H7N1-Pd9	Aromatics	-118.01700770873686	-117.45192549240164	0.5650822163352132	0.5650822163352132	1_2	Pd
C9H7N1-Ni9	Aromatics	-117.81756449433578	-116.84181200922104	0.9757524851147537	0.9757524851147537	1_2	Ni
C9H7N1-Os9	Aromatics	-118.07028996061126	-117.91777537208507	0.1525145885261736	0.1525145885261736	1_2	Os
C10H8-Os9	Aromatics	-123.03460811791956	-122.70083831595548	0.3337698019640811	0.3337698019640811	1_2	Os
C8H7N1-Au1	Aromatics	-106.66365919995631	-105.9084413948708	0.7552178050855218	0.7552178050855218	1_2	Au
C8H7N1-Pt9	Aromatics	-108.18586027374612	-108.3058257370326	-0.1199654632864621	0.1199654632864621	1_2	Pt
C81H6O1-Co1	Aromatics	-102.14062402787567	-102.5602045335504	-0.4195805056747304	0.4195805056747304	1_2	Co
C4H9N1O1-Ru3	Amides	-85.78643090342416	-85.85668831659154	-0.0702574131673827	0.0702574131673827	1_2	Ru
C3H7N1O1-Os5	Amides	-69.25484475928562	-69.66230864061322	-0.407463881327601	0.407463881327601	1_2	Os
C3H7N1O1-Pt2	Amides	-68.81550593537588	-68.66006089190796	0.1554450434679211	0.1554450434679211	1_2	Pt
C3H7N1O1-Ni2	Amides	-69.05933379850273	-68.9689760945513	0.0903577039514402	0.0903577039514402	1_2	Ni
C3H7N1O1-Ag2	Amides	-68.98033153566791	-68.96168757130602	0.0186439643618996	0.0186439643618996	1_2	Ag
C2H5N1O1-Rh4	Amides	-52.95408348175306	-52.96922560127177	-0.015142119518714	0.015142119518714	1_2	Rh
C4H9N1O1-Cd2	Amides	-85.41009571223958	-85.35164396097548	0.0584517512641014	0.0584517512641014	1_2	Cd
C4H9N1O1-Os7	Amides	-86.52287266407006	-86.21969605367303	0.3031766103970312	0.3031766103970312	1_2	Os
C4H9N1O1-Rh6	Amides	-85.47944694122157	-85.47426136251806	0.0051855787035037	0.0051855787035037	1_2	Rh
C4H9N1O1-Ir3	Amides	-86.2902830927735	-86.24204859691281	0.0482344958606972	0.0482344958606972	1_2	Ir
C3H7N1O1-Os4	Amides	-69.77307128091928	-69.70243916231402	0.0706321186052605	0.0706321186052605	1_2	Os
C4H9N1O1-Cu3	Amides	-85.6464535855796	-85.55225407415014	0.0941995114294513	0.0941995114294513	1_2	Cu
C3H7N1O1-Co8	Amides	-68.98372656792651	-69.23220881813995	-0.248482250213442	0.248482250213442	1_2	Co
C2H5N1O1-Zn1	Amides	-52.569259561399576	-52.41529094349608	0.1539686179035015	0.1539686179035015	1_2	Zn
C4H9N1O1-Ir2	Amides	-85.6183848462806	-85.5550782907685	0.0633065555120993	0.0633065555120993	1_2	Ir
C1H3N1O1-Ni3	Amides	-35.81654638679629	-35.90955373195902	-0.0930073451627322	0.0930073451627322	1_2	Ni
C1H3N1O1-Au1	Amides	-35.584354204255305	-35.63090152068844	-0.0465473164331342	0.0465473164331342	1_2	Au
C4H9N1O1-Fe9	Amides	-85.9265288161223	-85.88583207287093	0.0406967432513738	0.0406967432513738	1_2	Fe
C3H7N1O1-Co7	Amides	-68.80872333625439	-68.37531261078942	0.4334107254649666	0.4334107254649666	1_2	Co
C4H9N1O1-Rh5	Amides	-86.15251897762255	-86.46371572004318	-0.3111967424206341	0.3111967424206341	1_2	Rh
C4H9N1O1-Au1	Amides	-85.45845769408834	-85.34322069758423	0.1152369965041089	0.1152369965041089	1_2	Au
C3H7N1O1-Cd1	Amides	-68.69292442515876	-68.60995889860055	0.0829655265582118	0.0829655265582118	1_2	Cd
C3H7N1O1-Zn1	Amides	-68.9236220929073	-68.83990055146944	0.0837215414378533	0.0837215414378533	1_2	Zn
C4H9N1O1-Ni5	Amides	-86.04935410022199	-85.91117077438957	0.138183325832415	0.138183325832415	1_2	Ni
C3H7N1O1-Co6	Amides	-69.46916966574781	-69.55217682624357	-0.0830071604957538	0.0830071604957538	1_2	Co
C1H3N1O1-Co8	Amides	-35.948169352594505	-36.043083244966056	-0.0949138923715509	0.0949138923715509	1_2	Co
C3H7N1O1-Au2	Amides	-69.17624677634086	-69.21088592524518	-0.0346391489043185	0.0346391489043185	1_2	Au
C2H5N1O1-Ag3	Amides	-52.60156290284249	-52.546812839321774	0.0547500635207143	0.0547500635207143	1_2	Ag
C4H9N1O1-Pd5	Amides	-85.87345100123775	-85.78015652547128	0.0932944757664699	0.0932944757664699	1_2	Pd
C4H9N1O1-Zn1	Amides	-85.20439190215461	-85.10483568218183	0.0995562199727828	0.0995562199727828	1_2	Zn
C4H9N1O1-Ru4	Amides	-86.32563805827294	-86.23414446565312	0.0914935926198268	0.0914935926198268	1_2	Ru
C4H9N1O1-Ni1	Amides	-85.62594556933823	-85.51593320129973	0.1100123680384967	0.1100123680384967	1_2	Ni
C3H7N1O1-Ru5	Amides	-69.62158978830536	-69.6140724219689	0.007517366336458	0.007517366336458	1_2	Ru
C4H9N1O1-Pt2	Amides	-85.71208934454921	-85.47016573158635	0.2419236129628643	0.2419236129628643	1_2	Pt
C4H9N1O1-Rh3	Amides	-85.8083653845049	-85.72517331190033	0.0831920726045609	0.0831920726045609	1_2	Rh
C4H9N1O1-Cd2	Amides	-85.5136418990819	-85.50548968698058	0.0081522121013222	0.0081522121013222	1_2	Cd
C3H7N1O1-Fe7	Amides	-69.61865244222912	-69.48313024283215	0.1355221993969735	0.1355221993969735	1_2	Fe
C4H9N1O1-Ru7	Amides	-86.22727170752205	-85.93429857025944	0.2929731372626065	0.2929731372626065	1_2	Ru
C2H5N1O1-Au3	Amides	-52.56050552355282	-52.61554731176693	-0.0550417882141118	0.0550417882141118	1_2	Au
C1H3N1O1-Zn1	Amides	-35.55804385277361	-35.59408448615477	-0.0360406333811624	0.0360406333811624	1_2	Zn
C3H7N1O1-Pt3	Amides	-69.50203693169647	-69.55809200381117	-0.0560550721147024	0.0560550721147024	1_2	Pt
C2H6N2-Ag3	Amidines	-57.28964648856368	-57.3512187752292	-0.0615722866655232	0.0615722866655232	1_2	Ag
C3H8N2-Au4	Amidines	-74.05568697370475	-74.1152718858965	-0.0595849121917524	0.0595849121917524	1_2	Au
C4H10N2-Cu3	Amidines	-90.4565504500531	-90.69325747420726	-0.2367070241541569	0.2367070241541569	1_2	Cu
C3H8N2-Au5	Amidines	-74.03100580126866	-74.10556285166172	-0.0745570503930537	0.0745570503930537	1_2	Au
C4H10N2-Au4	Amidines	-90.4319835555973	-90.48974849045726	-0.0577649348599607	0.0577649348599607	1_2	Au
C4H10N2-Pt5	Amidines	-90.39228832389176	-90.96581103145444	-0.5735227075626881	0.5735227075626881	1_2	Pt
C4H10N2-Ag4	Amidines	-90.43847615280902	-90.40874090748594	0.0297352453230814	0.0297352453230814	1_2	Ag
C4H10N2-Ni6	Amidines	-90.78189813714836	-91.24660638555132	-0.4647082484029852	0.4647082484029852	1_2	Ni
C3H8N2-Ag3	Amidines	-74.3375320772889	-74.33355603625364	0.0039760410352585	0.0039760410352585	1_2	Ag
C4H10N2-Au2	Amidines	-90.5671772775836	-90.4039377867466	0.163239490836986	0.163239490836986	1_2	Au
C4H10N2-Ni6	Amidines	-90.63447609701008	-91.07748875699464	-0.4430126599845607	0.4430126599845607	1_2	Ni
C3H8N2-Cu5	Amidines	-74.06106564773927	-74.2190311236468	-0.157965475907531	0.157965475907531	1_2	Cu
C4H10N2-Pd3	Amidines	-90.83969063654628	-90.97453061362876	-0.1348399770824926	0.1348399770824926	1_2	Pd
C3H8N2-Fe8	Amidines	-75.27635195780198	-75.18858388476565	0.0877680730363295	0.0877680730363295	1_2	Fe
C2H6N2-Os5	Amidines	-58.02352474717941	-58.13401834610977	-0.1104935989303612	0.1104935989303612	1_2	Os
C3H8N2-Ru6	Amidines	-74.99995415246664	-74.77037902181343	0.2295751306532167	0.2295751306532167	1_2	Ru
C4H10N2-Fe7	Amidines	-90.55664877260574	-90.8051557160511	-0.2485069434453635	0.2485069434453635	1_2	Fe
C1H4N2-Rh6	Amidines	-41.24446791394439	-41.36158733868661	-0.1171194247422136	0.1171194247422136	1_2	Rh
C3H8N2-Pt3	Amidines	-74.56447594308946	-74.44366660295861	0.1208093401308474	0.1208093401308474	1_2	Pt
C3H8N2-Os6	Amidines	-74.68833159536067	-74.94105892798507	-0.2527273326244028	0.2527273326244028	1_2	Os
C3H8N2-Ag2	Amidines	-73.98903649518152	-74.10709670334688	-0.1180602081653603	0.1180602081653603	1_2	Ag
C2H6N2-Ru6	Amidines	-57.88324307089488	-57.78691879299777	0.0963242778971107	0.0963242778971107	1_2	Ru
C2H6N2-Ir3	Amidines	-58.62936802402123	-58.44706535814089	0.1823026658803428	0.1823026658803428	1_2	Ir
C3H8N2-Cd2	Amidines	-73.82814788616264	-73.89829532830879	-0.0701474421461512	0.0701474421461512	1_2	Cd
C4H10N2-Ru6	Amidines	-91.3817828797014	-91.52769576138644	-0.1459128816850352	0.1459128816850352	1_2	Ru
C3H8N2-Ag3	Amidines	-73.51203920050386	-73.45834319342947	0.053696007074393	0.053696007074393	1_2	Ag
C4H10N2-Ir6	Amidines	-91.43610339583893	-91.47183163112322	-0.0357282352842958	0.0357282352842958	1_2	Ir
C4H10N2-Fe7	Amidines	-90.65903495180896	-91.03438241371668	-0.3753474619077224	0.3753474619077224	1_2	Fe
C4H10N2-Ni6	Amidines	-91.0168226545145	-90.90616137131155	0.1106612832029441	0.1106612832029441	1_2	Ni
C2H6N2-Cu3	Amidines	-57.59270480115197	-57.64823815695968	-0.0555333558077109	0.0555333558077109	1_2	Cu
C2H6N2-Ag3	Amidines	-57.13903844724632	-57.23121885627029	-0.0921804090239675	0.0921804090239675	1_2	Ag
C4H10N2-Ir3	Amidines	-91.06233170668452	-90.91654631098754	0.1457853956969756	0.1457853956969756	1_2	Ir
C2H6N2-Zn2	Amidines	-57.24688010792056	-57.2268636592728	0.020016448647766	0.020016448647766	1_2	Zn
C4H10N2-Zn1	Amidines	-90.18712661638664	-90.18808218703587	-0.0009555706492392	0.0009555706492392	1_2	Zn
C4H10N2-Ni5	Amidines	-90.86302172088358	-91.20129487923668	-0.338273158353104	0.338273158353104	1_2	Ni
C3H8N2-Os7	Amidines	-75.09906776061376	-75.24007903576239	-0.1410112751486281	0.1410112751486281	1_2	Os
C4H10N2-Pd4	Amidines	-91.3984755044803	-91.315549889076	0.0829256154042923	0.0829256154042923	1_2	Pd
C4H10N2-Os4	Amidines	-91.3728485238355	-91.4664680314454	-0.0936195076099011	0.0936195076099011	1_2	Os
C2H6N2-Pd3	Amidines	-58.01085309937525	-57.90667522520471	0.1041778741705456	0.1041778741705456	1_2	Pd
C4H10N2-Co9	Amidines	-91.31128657387173	-91.19009448864608	0.1211920852256298	0.1211920852256298	1_2	Co
C4H10N2-Ni3	Amidines	-91.03895582997302	-90.92856674658242	0.1103890833906007	0.1103890833906007	1_2	Ni
C3H8N2-Rh5	Amidines	-74.798423785707	-74.70524488000854	0.0931789056984655	0.0931789056984655	1_2	Rh
C4H10N2-Au3	Amidines	-90.43131970964146	-90.56473322188458	-0.1334135122431234	0.1334135122431234	1_2	Au
C2H6N2-Cd1	Amidines	-56.94980215154692	-56.889918192831374	0.0598839587155453	0.0598839587155453	1_2	Cd
C4H10N2-Ru5	Amidines	-91.77745000017444	-91.62064797747324	0.1568020227011857	0.1568020227011857	1_2	Ru
C4H10N2-Rh5	Amidines	-91.11382341211402	-91.07161291631974	0.0422104957942792	0.0422104957942792	1_2	Rh
C2H6N2-Rh5	Amidines	-57.40867590608195	-57.29819494089816	0.1104809651837968	0.1104809651837968	1_2	Rh
C4H10N2-Cd1	Amidines	-90.14263860064352	-90.03149723507113	0.1111413655723936	0.1111413655723936	1_2	Cd
C4H10N2-Cd2	Amidines	-90.5077814408944	-90.52948506896972	-0.0217036280753291	0.0217036280753291	1_2	Cd
C4H10N2-Ru4	Amidines	-91.11578393987634	-91.10362453306924	0.0121594068070862	0.0121594068070862	1_2	Ru
C4H10N2-Os3	Amidines	-91.671913423987	-91.47228185190988	0.1996315720771235	0.1996315720771235	1_2	Os
C4H10N2-Os2	Amidines	-91.18621822549562	-90.81280946942434	0.3734087560712851	0.3734087560712851	1_2	Os
C3H8N2-Pt2	Amidines	-74.30078122635939	-74.10014756847522	0.2006336578841683	0.2006336578841683	1_2	Pt
C4H10N2-Co9	Amidines	-90.88095819543788	-90.91064979690918	-0.0296916014713133	0.0296916014713133	1_2	Co
C4H10N2-Co7	Amidines	-90.71274560254416	-90.78657951451169	-0.0738339119675401	0.0738339119675401	1_2	Co
C4H10N2-Os4	Amidines	-91.73035483854936	-91.73082802978432	-0.0004731912349598	0.0004731912349598	1_2	Os
C4H10N2-Ni3	Amidines	-91.60713216569413	-91.52624632609876	0.0808858395953393	0.0808858395953393	1_2	Ni
C3H8N2-Ni6	Amidines	-74.11579891411967	-74.49824697229252	-0.3824480581728551	0.3824480581728551	1_2	Ni
C2H6N2-Ir3	Amidines	-58.2067680529176	-58.01569756692152	0.1910704859960788	0.1910704859960788	1_2	Ir
C4H10N2-Ir7	Amidines	-90.66143766070104	-90.89515393248666	-0.2337162717856244	0.2337162717856244	1_2	Ir
C4H10N2-Rh4	Amidines	-91.41020995799386	-91.24840267460831	0.1618072833855421	0.1618072833855421	1_2	Rh
C4H10N2-Ni7	Amidines	-90.849579414539	-91.04574819153504	-0.1961687769960463	0.1961687769960463	1_2	Ni
C1H4N2-Co6	Amidines	-41.45807700381147	-41.301997401709286	0.1560796021021815	0.1560796021021815	1_2	Co
C4H10N2-Ni5	Amidines	-91.5325551597241	-91.6076995357671	-0.0751443760429992	0.0751443760429992	1_2	Ni
C2H6N2-Fe6	Amidines	-57.644778807445846	-57.92043911782548	-0.2756603103796351	0.2756603103796351	1_2	Fe
C3H8N2-Ir6	Amidines	-74.5484999962975	-74.75587289658199	-0.207372900284497	0.207372900284497	1_2	Ir
C3H8N2-Ru7	Amidines	-75.03482817420482	-74.73793469924408	0.2968934749607399	0.2968934749607399	1_2	Ru
C4H10N2-Cd2	Amidines	-89.57070889367037	-89.7980807276358	-0.2273718339654351	0.2273718339654351	1_2	Cd
C2H6N2-Ir5	Amidines	-57.13632908286945	-57.62474168539461	-0.4884126025251589	0.4884126025251589	1_2	Ir
C3H8N2-Ir3	Amidines	-74.26010888920933	-73.8261015063498	0.4340073828595336	0.4340073828595336	1_2	Ir
C4H10N2-Au2	Amidines	-90.32547762649163	-90.25649966729452	0.0689779591971273	0.0689779591971273	1_2	Au
C4H10N2-Pt2	Amidines	-91.06556709432743	-90.70488741218104	0.3606796821463831	0.3606796821463831	1_2	Pt
C3H8N2-Ru4	Amidines	-74.2091598606209	-74.28095256112647	-0.0717927005055685	0.0717927005055685	1_2	Ru
C4H10N2-Cd1	Amidines	-90.31425426545276	-90.48788099301056	-0.1736267275578029	0.1736267275578029	1_2	Cd
C4H10N2-Ir6	Amidines	-91.14362297469232	-91.46610280131743	-0.3224798266251127	0.3224798266251127	1_2	Ir
C4H10N2-Fe8	Amidines	-90.85031102331732	-90.8779490667107	-0.0276380433933809	0.0276380433933809	1_2	Fe
C1H4N2-Au3	Amidines	-40.95062534521367	-41.07829279981479	-0.1276674546011236	0.1276674546011236	1_2	Au
C4H10N2-Rh4	Amidines	-90.93099931705729	-90.71812528153578	0.2128740355215086	0.2128740355215086	1_2	Rh
C4H10N2-Fe9	Amidines	-91.06174481173048	-91.20998919391786	-0.1482443821873857	0.1482443821873857	1_2	Fe
C4H10N2-Co8	Amidines	-91.32180014805816	-91.47603062907228	-0.1542304810141104	0.1542304810141104	1_2	Co
C4H10N2-Au3	Amidines	-90.29005374964731	-90.42378195703212	-0.13372820738482	0.13372820738482	1_2	Au
C3H8N2-Ir5	Amidines	-74.43845360328245	-74.62601348695193	-0.1875598836694791	0.1875598836694791	1_2	Ir
C4H10N2-Pd5	Amidines	-90.45305664486682	-90.54360040944948	-0.0905437645826623	0.0905437645826623	1_2	Pd
C40H10N2-Co1	Amidines	-91.1731721593842	-91.11877584076728	0.0543963186169094	0.0543963186169094	1_2	Co
C4H10N2-Ag3	Amidines	-90.32119708345112	-90.3700977223125	-0.0489006388613688	0.0489006388613688	1_2	Ag
C4H10N2-Pd4	Amidines	-90.95238480442367	-90.67896755832044	0.2734172461032358	0.2734172461032358	1_2	Pd
C4H10N2-Ag3	Amidines	-90.9742584138164	-90.97474194175312	-0.0004835279366943	0.0004835279366943	1_2	Ag
C3H8N2-Fe8	Amidines	-74.29409783086149	-74.35573744965359	-0.0616396187920997	0.0616396187920997	1_2	Fe
C4H10N2-Ru4	Amidines	-90.95078261565482	-90.87836712886974	0.0724154867850757	0.0724154867850757	1_2	Ru
C3H8N2-Co9	Amidines	-74.24348445794882	-74.60313606896852	-0.3596516110197001	0.3596516110197001	1_2	Co
C4H10N2-Au3	Amidines	-89.82678230278543	-89.98287339011176	-0.156091087326331	0.156091087326331	1_2	Au
C4H9N1O1-Ir5	Oximes	-84.00149499051258	-84.48956188779084	-0.4880668972782587	0.4880668972782587	1_2	Ir
C3H7N1O1-Ag4	Oximes	-67.08150469452255	-67.12263672776919	-0.0411320332466402	0.0411320332466402	1_2	Ag
C1H3N1O1-Ru5	Oximes	-34.44897777686583	-34.17292122625304	0.2760565506127932	0.2760565506127932	1_2	Ru
C4H9N1O1-Pt5	Oximes	-84.12778421821577	-84.334260983886	-0.2064767656702315	0.2064767656702315	1_2	Pt
C3H7N1O1-Zn2	Oximes	-67.05036136071874	-67.10606469784386	-0.0557033371251236	0.0557033371251236	1_2	Zn
C4H9N1O1-Fe6	Oximes	-84.24096650811953	-84.52595971164305	-0.284993203523527	0.284993203523527	1_2	Fe
C3H7N1O1-Fe7	Oximes	-67.77100347276337	-67.8660999801989	-0.0950965074355281	0.0950965074355281	1_2	Fe
C3H7N1O1-Ag4	Oximes	-66.92167688951918	-66.95881493606782	-0.0371380465486481	0.0371380465486481	1_2	Ag
C3H7N1O1-Ir5	Oximes	-67.37690753095399	-67.85762417190716	-0.480716640953176	0.480716640953176	1_2	Ir
C4H9N1O1-Co9	Oximes	-84.24307978936304	-84.17913924947788	0.0639405398851522	0.0639405398851522	1_2	Co
C3H7N1O1-Rh5	Oximes	-67.62467942005378	-67.62490453044711	-0.0002251103933303	0.0002251103933303	1_2	Rh
C2H5N1O1-Cu5	Oximes	-50.68396001725751	-50.88416814758693	-0.2002081303294289	0.2002081303294289	1_2	Cu
C1H3N1O1-Fe6	Oximes	-34.0939557161355	-34.271659698266376	-0.177703982130879	0.177703982130879	1_2	Fe
C1H3N1O1-Pd5	Oximes	-34.19558616758968	-34.01326053126104	0.1823256363286418	0.1823256363286418	1_2	Pd
C3H7N1O1-Ir6	Oximes	-67.16729759613577	-67.37733592981476	-0.2100383336789946	0.2100383336789946	1_2	Ir
C4H9N1O1-Pt6	Oximes	-84.50953698963167	-84.54606919060643	-0.0365322009747615	0.0365322009747615	1_2	Pt
C4H9N1O1-Fe6	Oximes	-84.32799579411244	-84.46954543914308	-0.1415496450306363	0.1415496450306363	1_2	Fe
C4H9N1O1-Zn3	Oximes	-83.8785778246197	-83.84184807778956	0.036729746830133	0.036729746830133	1_2	Zn
C3H7N1O1-Ru5	Oximes	-67.93845373390417	-67.62438252700952	0.3140712068946527	0.3140712068946527	1_2	Ru
C4H9N1O1-Pd5	Oximes	-84.62177289706551	-84.32574583870155	0.2960270583639612	0.2960270583639612	1_2	Pd
C3H7N1O1-Fe8	Oximes	-67.07797987923107	-67.45542626585211	-0.3774463866210453	0.3774463866210453	1_2	Fe
C4H9N1O1-Os4	Oximes	-84.61031294040913	-84.35061249750765	0.259700442901476	0.259700442901476	1_2	Os
C3H7N1O1-Cd3	Oximes	-67.13427757670593	-66.87115855683635	0.2631190198695776	0.2631190198695776	1_2	Cd
C4H9N1O1-Zn1	Oximes	-83.67244676419637	-83.67946768171896	-0.0070209175225954	0.0070209175225954	1_2	Zn
C2H5N1O1-Ir5	Oximes	-51.02984213660966	-50.94124511752034	0.0885970190893203	0.0885970190893203	1_2	Ir
C4H9N1O1-Cd3	Oximes	-83.66260507562265	-83.43354721075207	0.2290578648705832	0.2290578648705832	1_2	Cd
C3H7N1O1-Cd1	Oximes	-66.80017068341306	-66.84121772600099	-0.0410470425879339	0.0410470425879339	1_2	Cd
C4H9N1O1-Co6	Oximes	-84.08868392112117	-84.23955382554914	-0.1508699044279637	0.1508699044279637	1_2	Co
C3H7N1O1-Cu5	Oximes	-67.51969126331949	-67.40629247694051	0.1133987863789798	0.1133987863789798	1_2	Cu
C4H9N1O1-Ni5	Oximes	-83.9969100890321	-84.25247699976217	-0.2555669107300673	0.2555669107300673	1_2	Ni
C4H9N1O1-Pd4	Oximes	-84.31817592746461	-84.56848030848937	-0.2503043810247618	0.2503043810247618	1_2	Pd
C4H9N1O2-Fe6	Carbamates	-93.08053481911747	-92.71523348277331	0.3653013363441459	0.3653013363441459	1_2	Fe
C4H9N1O2-Ag2	Carbamates	-92.64822409099544	-92.59138831076916	0.0568357802262653	0.0568357802262653	1_2	Ag
C4H9N1O2-Pt2	Carbamates	-92.96811744514208	-92.68123262520112	0.2868848199409513	0.2868848199409513	1_2	Pt
C4H9N1O2-Os4	Carbamates	-93.36651690044027	-93.28012963847732	0.0863872619629546	0.0863872619629546	1_2	Os
C2H5N1O2-Fe6	Carbamates	-59.51737569367856	-59.30165217404556	0.215723519633002	0.215723519633002	1_2	Fe
C2H5N1O2-Rh3	Carbamates	-59.29273619453829	-59.24581101423064	0.0469251803076531	0.0469251803076531	1_2	Rh
C2H5N1O2-Pd4	Carbamates	-59.30955860235008	-59.27452866869408	0.0350299336560055	0.0350299336560055	1_2	Pd
C4H9N1O2-Pt4	Carbamates	-92.48381770138484	-92.23132653368202	0.2524911677028285	0.2524911677028285	1_2	Pt
C3H7N1O2-Fe8	Carbamates	-75.94864644452804	-75.55603582933179	0.3926106151962472	0.3926106151962472	1_2	Fe
C3H7N1O2-Co7	Carbamates	-76.10890953952668	-75.98983561676482	0.1190739227618564	0.1190739227618564	1_2	Co
C4H9N1O2-Ru6	Carbamates	-92.6305919748811	-92.63154984257515	-0.0009578676940691	0.0009578676940691	1_2	Ru
C2H5N1O2-Ru5	Carbamates	-59.57707588880771	-59.71607811112199	-0.139002222314275	0.139002222314275	1_2	Ru
C4H9N1O2-Cd1	Carbamates	-92.62602315271442	-92.57841460156988	0.0476085511445489	0.0476085511445489	1_2	Cd
C1H3N1O2-Ir3	Carbamates	-43.03846681723235	-43.28149875432564	-0.243031937093292	0.243031937093292	1_2	Ir
C4H9N1O2-Ag3	Carbamates	-92.63604745635212	-92.743448084419	-0.1074006280668982	0.1074006280668982	1_2	Ag
C4H9N1O2-Os6	Carbamates	-93.0022515313144	-93.25046560154397	-0.248214070229551	0.248214070229551	1_2	Os
C4H9N1O2-Ru4	Carbamates	-92.9822465678908	-92.8734102868052	0.1088362810855869	0.1088362810855869	1_2	Ru
C4H9N1O2-Zn1	Carbamates	-91.889541193784	-91.85989208764204	0.0296491061419601	0.0296491061419601	1_2	Zn
C3H7N1O2-Ru4	Carbamates	-75.9390106285972	-75.9816834046635	-0.042672776066297	0.042672776066297	1_2	Ru
C4H9N1O2-Ni5	Carbamates	-92.59597091520482	-92.50891521319636	0.0870557020084561	0.0870557020084561	1_2	Ni
C4H9N1O2-Ir4	Carbamates	-92.5381014648051	-92.50098351739872	0.0371179474063865	0.0371179474063865	1_2	Ir
C3H7N1O2-Cd1	Carbamates	-75.49614727652659	-75.55961462517678	-0.0634673486501924	0.0634673486501924	1_2	Cd
C3H7N1O2-Os5	Carbamates	-76.32244110413075	-76.36389443652297	-0.0414533323922228	0.0414533323922228	1_2	Os
C1H3N1O2-Pt3	Carbamates	-42.95027178098826	-43.30020818446519	-0.3499364034769314	0.3499364034769314	1_2	Pt
C2H5N1O2-Rh4	Carbamates	-59.44720097412505	-59.562343791791136	-0.1151428176660829	0.1151428176660829	1_2	Rh
C4H9N1O2-Os6	Carbamates	-92.79325031337612	-92.96600416389856	-0.1727538505224402	0.1727538505224402	1_2	Os
C3H7N1O2-Co8	Carbamates	-75.66033946670677	-75.7299778262925	-0.0696383595857241	0.0696383595857241	1_2	Co
C4H9N1O2-Pt3	Carbamates	-92.96247820008466	-93.11040559008552	-0.1479273900008593	0.1479273900008593	1_2	Pt
C4H9N1O2-Rh4	Carbamates	-92.7745822300435	-92.99372949499548	-0.219147264951971	0.219147264951971	1_2	Rh
C3H7N1O2-Zn1	Carbamates	-75.92416367933913	-75.89401668873029	0.0301469906088414	0.0301469906088414	1_2	Zn
C4H9N1O2-Os6	Carbamates	-92.61487559415492	-92.85343518496438	-0.2385595908094728	0.2385595908094728	1_2	Os
C3H7N1O2-Pt3	Carbamates	-76.16916648089648	-76.30034496852011	-0.1311784876236288	0.1311784876236288	1_2	Pt
C3H7N1O2-Ag3	Carbamates	-75.9848785940219	-75.97244583888005	0.0124327551418446	0.0124327551418446	1_2	Ag
C3H7N1O2-Co6	Carbamates	-76.07311239289749	-75.75169581089801	0.3214165819994719	0.3214165819994719	1_2	Co
C4H9N1O2-Ni3	Carbamates	-92.16534392094307	-92.14271113823406	0.0226327827090244	0.0226327827090244	1_2	Ni
C4H9N1O2-Rh3	Carbamates	-93.03084514535703	-93.10936273173274	-0.0785175863757103	0.0785175863757103	1_2	Rh
C4H9N1O2-Ir3	Carbamates	-93.0525361396858	-93.005200936876	0.0473352028097906	0.0473352028097906	1_2	Ir
C3H7N1O2-Zn1	Carbamates	-75.84543620049209	-75.82811906665006	0.0173171338420274	0.0173171338420274	1_2	Zn
C3H8S1-Au2	$C_{x}H_{y}S$	-61.62211652451083	-61.500197424596536	0.1219190999142938	0.1219190999142938	1_2	Au
C3H6S1-Ir5	$C_{x}H_{y}S$	-55.67748280253318	-55.6867261109287	-0.0092433083955256	0.0092433083955256	1_2	Ir
C3H6S1-Cd3	$C_{x}H_{y}S$	-53.49863471139861	-54.139149582902974	-0.6405148715043651	0.6405148715043651	1_2	Cd
C4H10S1-Ru7	$C_{x}H_{y}S$	-78.92246987979468	-79.03530818723516	-0.1128383074404837	0.1128383074404837	1_2	Ru
C3H8S1-Ag3	$C_{x}H_{y}S$	-61.48992963420688	-61.50636269291999	-0.0164330587131189	0.0164330587131189	1_2	Ag
C4H10S1-Ir7	$C_{x}H_{y}S$	-79.01838700649569	-79.21488253811879	-0.1964955316230998	0.1964955316230998	1_2	Ir
C4H10S1-Au2	$C_{x}H_{y}S$	-78.2872697957655	-78.20561214910731	0.0816576466581864	0.0816576466581864	1_2	Au
C4H8S1-Ru7	$C_{x}H_{y}S$	-72.34677125696022	-72.07315538826185	0.2736158686983714	0.2736158686983714	1_2	Ru
C4H10S1-Ag4	$C_{x}H_{y}S$	-78.15386949153014	-78.15422955330723	-0.0003600617770871	0.0003600617770871	1_2	Ag
C1H4S1-Ir3	$C_{x}H_{y}S$	-28.968398794037057	-29.07761868160924	-0.1092198875721806	0.1092198875721806	1_2	Ir
C2H6S1-Os6	$C_{x}H_{y}S$	-45.80448550778647	-46.04100761983182	-0.2365221120453497	0.2365221120453497	1_2	Os
C2H6S1-Cu4	$C_{x}H_{y}S$	-45.01821854773516	-44.98071929088701	0.0374992568481502	0.0374992568481502	1_2	Cu
C4H8S1-Ir5	$C_{x}H_{y}S$	-72.353179940253	-72.32306324192285	0.030116698330147	0.030116698330147	1_2	Ir
C4H10S1-Cu5	$C_{x}H_{y}S$	-78.40618148973624	-78.37934339220487	0.0268380975313675	0.0268380975313675	1_2	Cu
C3H6S1-Pt5	$C_{x}H_{y}S$	-55.50616460502943	-55.77179946324895	-0.2656348582195278	0.2656348582195278	1_2	Pt
C3H8S1-Co8	$C_{x}H_{y}S$	-61.918079265619554	-62.28781160144058	-0.3697323358210269	0.3697323358210269	1_2	Co
C4H10S1-Au5	$C_{x}H_{y}S$	-78.28802494925333	-78.41100011552817	-0.1229751662748412	0.1229751662748412	1_2	Au
C2H6S1-Pt4	$C_{x}H_{y}S$	-45.66461844809373	-45.74969639450365	-0.0850779464099105	0.0850779464099105	1_2	Pt
C3H8S1-Os7	$C_{x}H_{y}S$	-62.44626290232964	-62.70675582569743	-0.2604929233677922	0.2604929233677922	1_2	Os
C4H10S1-Ni4	$C_{x}H_{y}S$	-78.83273295220852	-78.85737679766612	-0.0246438454576036	0.0246438454576036	1_2	Ni
C2H4S1-Os5	$C_{x}H_{y}S$	-39.252596974919015	-39.249551093474565	0.00304588144445	0.00304588144445	1_2	Os
C4H10S1-Ir4	$C_{x}H_{y}S$	-78.99741383867627	-78.97386740638615	0.0235464322901179	0.0235464322901179	1_2	Ir
C4H8S1-Cu6	$C_{x}H_{y}S$	-71.08214564425629	-71.33594555325095	-0.2537999089946652	0.2537999089946652	1_2	Cu
C3H8S1-Ir6	$C_{x}H_{y}S$	-62.31636386867626	-62.49971972961112	-0.1833558609348529	0.1833558609348529	1_2	Ir
C4H10S1-Cd1	$C_{x}H_{y}S$	-77.95340753774701	-77.9680942681282	-0.0146867303811859	0.0146867303811859	1_2	Cd
C3H8S1-Ir5	$C_{x}H_{y}S$	-62.39818919960703	-62.448999831244464	-0.0508106316374323	0.0508106316374323	1_2	Ir
C1H4S1-Ru5	$C_{x}H_{y}S$	-28.83709971155986	-29.13398816173504	-0.2968884501751745	0.2968884501751745	1_2	Ru
C3H6S1-Pt6	$C_{x}H_{y}S$	-55.7525364453054	-55.62181277255809	0.1307236727473082	0.1307236727473082	1_2	Pt
C3H8S1-Os6	$C_{x}H_{y}S$	-62.35588797054197	-62.45089948731879	-0.0950115167768217	0.0950115167768217	1_2	Os
C2H4S1-Ru5	$C_{x}H_{y}S$	-39.03804379962685	-39.02916801840411	0.0088757812227413	0.0088757812227413	1_2	Ru
C4H8S1-Ag6	$C_{x}H_{y}S$	-70.32135004006255	-70.15574373165896	0.1656063084035963	0.1656063084035963	1_2	Ag
C3H6S1-Cd4	$C_{x}H_{y}S$	-53.453563246268686	-54.14529877191262	-0.691735525643935	0.691735525643935	1_2	Cd
C2H4S1-Pt5	$C_{x}H_{y}S$	-39.03750629113665	-39.10936474455048	-0.0718584534138244	0.0718584534138244	1_2	Pt
C3H8S1-Pd4	$C_{x}H_{y}S$	-62.37262768473988	-62.14664556289654	0.2259821218433444	0.2259821218433444	1_2	Pd
C4H10S1-Ru7	$C_{x}H_{y}S$	-78.84551256111968	-79.00005314318582	-0.1545405820661471	0.1545405820661471	1_2	Ru
C4H10S1-Fe9	$C_{x}H_{y}S$	-78.9703219176912	-78.59220479397982	0.3781171237113767	0.3781171237113767	1_2	Fe
C4H10S1-Co8	$C_{x}H_{y}S$	-78.66977714640802	-78.68825514928096	-0.0184780028729392	0.0184780028729392	1_2	Co
C3H8S1-Co7	$C_{x}H_{y}S$	-62.00172845014527	-62.38945009255167	-0.3877216424064045	0.3877216424064045	1_2	Co
C4H8S1-Pt5	$C_{x}H_{y}S$	-72.17382050662627	-72.37298463008051	-0.1991641234542385	0.1991641234542385	1_2	Pt
C4H10S1-Cu6	$C_{x}H_{y}S$	-78.42593377822857	-78.52306546738339	-0.0971316891548212	0.0971316891548212	1_2	Cu
C4H10S1-Co5	$C_{x}H_{y}S$	-78.73868561999905	-78.55158040764059	0.1871052123584604	0.1871052123584604	1_2	Co
C4H10S1-Fe7	$C_{x}H_{y}S$	-78.77064497897868	-78.84400799675609	-0.0733630177774102	0.0733630177774102	1_2	Fe
C40H8S1-Fe1	$C_{x}H_{y}S$	-72.16107940910734	-72.22808503229606	-0.0670056231887201	0.0670056231887201	1_2	Fe
C4H10S1-Fe8	$C_{x}H_{y}S$	-78.91511531651054	-78.59780958336478	0.3173057331457585	0.3173057331457585	1_2	Fe
C3H8S1-Ru6	$C_{x}H_{y}S$	-62.2200430363464	-62.39436806553249	-0.1743250291860931	0.1743250291860931	1_2	Ru
C4H11N1-Os6	$C_{x}H_{y}N$	-87.20629173890734	-87.3476208676343	-0.1413291287269658	0.1413291287269658	1_2	Os
C4H11N1-Au4	$C_{x}H_{y}N$	-86.06737556543499	-86.25538064510556	-0.1880050796705745	0.1880050796705745	1_2	Au
C4H9N1-Pd4	$C_{x}H_{y}N$	-78.7848814885732	-78.69024668714849	0.0946348014247178	0.0946348014247178	1_2	Pd
C4H11N1-Ir3	$C_{x}H_{y}N$	-87.1151886439086	-86.80123889325932	0.3139497506492716	0.3139497506492716	1_2	Ir
C4H11N1-Ir7	$C_{x}H_{y}N$	-86.30674716159183	-86.4357698726426	-0.1290227110507658	0.1290227110507658	1_2	Ir
C4H11N1-Pd5	$C_{x}H_{y}N$	-86.63468936082245	-86.57345129417968	0.0612380666427725	0.0612380666427725	1_2	Pd
C3H7N1-Cd1	$C_{x}H_{y}N$	-61.27291058128981	-61.134543491871	0.1383670894188071	0.1383670894188071	1_2	Cd
C3H9N1-Fe7	$C_{x}H_{y}N$	-69.65743258870054	-69.65151999530838	0.0059125933921677	0.0059125933921677	1_2	Fe
C3H9N1-Os3	$C_{x}H_{y}N$	-70.53075410223789	-70.21451620780743	0.3162378944304578	0.3162378944304578	1_2	Os
C4H11N1-Co8	$C_{x}H_{y}N$	-86.73187273348594	-86.86953003605231	-0.1376573025663674	0.1376573025663674	1_2	Co
C4H11N1-Co7	$C_{x}H_{y}N$	-86.81656592488685	-86.62460073992952	0.1919651849573256	0.1919651849573256	1_2	Co
C3H7N1-Ni2	$C_{x}H_{y}N$	-62.386138902429366	-62.15039434005894	0.2357445623704279	0.2357445623704279	1_2	Ni
C4H9N1-Os2	$C_{x}H_{y}N$	-79.1242216242498	-78.8536802782736	0.2705413459761985	0.2705413459761985	1_2	Os
C3H9N1-Fe7	$C_{x}H_{y}N$	-69.39281474707946	-69.32478288322164	0.0680318638578114	0.0680318638578114	1_2	Fe
C4H9N1-Cu5	$C_{x}H_{y}N$	-78.15613552625484	-78.14511258237735	0.0110229438774922	0.0110229438774922	1_2	Cu
C4H11N1-Rh7	$C_{x}H_{y}N$	-86.24431578015992	-86.18220828204903	0.0621074981108904	0.0621074981108904	1_2	Rh
C4H9N1-Ru5	$C_{x}H_{y}N$	-78.2938766709575	-78.41485455675274	-0.1209778857952414	0.1209778857952414	1_2	Ru
C3H9N1-Pt4	$C_{x}H_{y}N$	-70.04782856555016	-70.0212141427591	0.0266144227910558	0.0266144227910558	1_2	Pt
C4H11N1-Ru5	$C_{x}H_{y}N$	-86.98613032866297	-87.02295884842079	-0.0368285197578188	0.0368285197578188	1_2	Ru
C4H9N1-Cd1	$C_{x}H_{y}N$	-77.91116316054149	-77.82567691441307	0.0854862461284255	0.0854862461284255	1_2	Cd
C4H9N1-Co6	$C_{x}H_{y}N$	-78.87860895729011	-79.16756628592884	-0.2889573286387303	0.2889573286387303	1_2	Co
C4H9N1-Os2	$C_{x}H_{y}N$	-79.0082013354587	-78.68307129336108	0.3251300420976122	0.3251300420976122	1_2	Os
C4H9N1-Au2	$C_{x}H_{y}N$	-78.05825040639581	-78.16457084913145	-0.1063204427356367	0.1063204427356367	1_2	Au
C2H5N1-Ag2	$C_{x}H_{y}N$	-44.46911227819192	-44.376752699671215	0.0923595785206998	0.0923595785206998	1_2	Ag
C2H7N1-Au1	$C_{x}H_{y}N$	-52.79088304067818	-53.00586346630871	-0.2149804256305287	0.2149804256305287	1_2	Au
C4H11N1-Pd3	$C_{x}H_{y}N$	-87.02942617813937	-86.95290931781051	0.0765168603288657	0.0765168603288657	1_2	Pd
C4H9N1-Zn1	$C_{x}H_{y}N$	-77.90750109682142	-78.06922970642154	-0.161728609600118	0.161728609600118	1_2	Zn
C4H9N1-Os4	$C_{x}H_{y}N$	-79.35018938956296	-79.30879377042208	0.0413956191408715	0.0413956191408715	1_2	Os
C3H7N1-Rh4	$C_{x}H_{y}N$	-61.85320612553346	-61.76271519298189	0.0904909325515745	0.0904909325515745	1_2	Rh
C4H9N1-Cd1	$C_{x}H_{y}N$	-77.6900863779324	-77.53458965095581	0.1554967269765939	0.1554967269765939	1_2	Cd
C1H3N1-Ag1	$C_{x}H_{y}N$	-27.90249648752797	-27.68334003439668	0.2191564531312906	0.2191564531312906	1_2	Ag
C4H9N1-Ru4	$C_{x}H_{y}N$	-78.75666057005424	-78.909005177263	-0.1523446072087608	0.1523446072087608	1_2	Ru
C4H9N1-Pt4	$C_{x}H_{y}N$	-78.63393405888223	-78.68993428905162	-0.0560002301693884	0.0560002301693884	1_2	Pt
C4H11N1-Fe6	$C_{x}H_{y}N$	-86.77410160563886	-86.84100992744425	-0.0669083218053856	0.0669083218053856	1_2	Fe
C3H7N1-Zn1	$C_{x}H_{y}N$	-61.424755581248064	-61.38129089897666	0.0434646822714057	0.0434646822714057	1_2	Zn
C3H9N1-Ir3	$C_{x}H_{y}N$	-70.44562533371112	-70.1160163413258	0.3296089923853174	0.3296089923853174	1_2	Ir
C3H9N1-Cu2	$C_{x}H_{y}N$	-69.94175706504797	-70.02975972378755	-0.0880026587395832	0.0880026587395832	1_2	Cu
C1H5N1-Fe6	$C_{x}H_{y}N$	-36.67629351391133	-36.81577696711747	-0.1394834532061395	0.1394834532061395	1_2	Fe
C4H11N1-Os7	$C_{x}H_{y}N$	-86.36605800762231	-86.40086627645223	-0.03480826882992	0.03480826882992	1_2	Os
C1H3N1-Ni5	$C_{x}H_{y}N$	-28.72370379648692	-28.5604620086051	0.1632417878818159	0.1632417878818159	1_2	Ni
C4H9N1-Fe9	$C_{x}H_{y}N$	-78.7358395814548	-79.06159729105218	-0.3257577095973829	0.3257577095973829	1_2	Fe
C4H11N1-Zn2	$C_{x}H_{y}N$	-85.74221853306062	-85.70862195537848	0.0335965776821467	0.0335965776821467	1_2	Zn
C2H5N1-Co6	$C_{x}H_{y}N$	-45.66758623001397	-45.49758423919775	0.1700019908162175	0.1700019908162175	1_2	Co
C2H7N1-Pd4	$C_{x}H_{y}N$	-53.29731021728185	-53.352678185861805	-0.0553679685799579	0.0553679685799579	1_2	Pd
C4H9N1-Pt3	$C_{x}H_{y}N$	-79.23043812570688	-79.06694194011015	0.1634961855967276	0.1634961855967276	1_2	Pt
C3H7N1-Co6	$C_{x}H_{y}N$	-61.79064151550142	-61.7682625562461	0.0223789592553202	0.0223789592553202	1_2	Co
C4H9N1-Au4	$C_{x}H_{y}N$	-77.88343036404888	-77.91101844671721	-0.0275880826683305	0.0275880826683305	1_2	Au
C4H11N1-Co6	$C_{x}H_{y}N$	-86.35884873242367	-86.43769364768764	-0.0788449152639714	0.0788449152639714	1_2	Co
C4H11N1-Ru5	$C_{x}H_{y}N$	-86.45920547251967	-86.577255200418	-0.1180497278983239	0.1180497278983239	1_2	Ru
C3H9N1-Fe4	$C_{x}H_{y}N$	-70.08559427959858	-70.17318174748516	-0.0875874678865784	0.0875874678865784	1_2	Fe
C4H11N1-Ag3	$C_{x}H_{y}N$	-86.41385606496533	-86.46910458721413	-0.055248522248803	0.055248522248803	1_2	Ag
C3H9N1-Cu3	$C_{x}H_{y}N$	-69.89827716485456	-69.81201767601027	0.0862594888442913	0.0862594888442913	1_2	Cu
C4H9N1-Os5	$C_{x}H_{y}N$	-78.46981824544264	-78.45620595778064	0.0136122876619992	0.0136122876619992	1_2	Os
C4H9N1-Cu3	$C_{x}H_{y}N$	-78.20630643090715	-78.36427822368796	-0.1579717927808133	0.1579717927808133	1_2	Cu
C4H11N1-Ag2	$C_{x}H_{y}N$	-86.41908988161026	-86.49504511447822	-0.0759552328679546	0.0759552328679546	1_2	Ag
C4H9N1-Ni5	$C_{x}H_{y}N$	-78.32914722005944	-78.18116929507232	0.1479779249871171	0.1479779249871171	1_2	Ni
C1H3N1-Zn1	$C_{x}H_{y}N$	-27.867498712499582	-27.7447354486103	0.1227632638892828	0.1227632638892828	1_2	Zn
C3H7N1-Ni4	$C_{x}H_{y}N$	-61.71760582661227	-61.365896104526655	0.3517097220856158	0.3517097220856158	1_2	Ni
C4H11N1-Pt4	$C_{x}H_{y}N$	-87.09545932586457	-86.86573531799331	0.2297240078712548	0.2297240078712548	1_2	Pt
C4H11N1-Zn2	$C_{x}H_{y}N$	-86.27516164665826	-86.12675991690003	0.148401729758234	0.148401729758234	1_2	Zn
C3H7N1-Ag2	$C_{x}H_{y}N$	-61.27606212679643	-61.36472576018582	-0.0886636333893875	0.0886636333893875	1_2	Ag
C3H7N1-Co7	$C_{x}H_{y}N$	-62.24873312627187	-62.13575412483556	0.1129790014363152	0.1129790014363152	1_2	Co
C4H9N1-Rh4	$C_{x}H_{y}N$	-78.84222434144567	-78.8365805022986	0.0056438391470692	0.0056438391470692	1_2	Rh
C3H9N1-Ag3	$C_{x}H_{y}N$	-69.36057285158574	-69.32919234790324	0.0313805036824987	0.0313805036824987	1_2	Ag
C3H7N1-Pt5	$C_{x}H_{y}N$	-62.02412808280405	-61.90979152787327	0.1143365549307873	0.1143365549307873	1_2	Pt
C3H9N1-Co7	$C_{x}H_{y}N$	-69.43563855384332	-69.36772498779425	0.0679135660490715	0.0679135660490715	1_2	Co
C2H5N1-Ir3	$C_{x}H_{y}N$	-45.24133280910837	-44.88435596322779	0.3569768458805811	0.3569768458805811	1_2	Ir
C4H9N1-Zn1	$C_{x}H_{y}N$	-78.3374022249169	-78.47796988328275	-0.1405676583658532	0.1405676583658532	1_2	Zn
C4H11N1-Ni4	$C_{x}H_{y}N$	-86.49945888611887	-86.5203631425934	-0.0209042564745232	0.0209042564745232	1_2	Ni
C2H7N1-Ru5	$C_{x}H_{y}N$	-53.28136872616233	-53.4109369853602	-0.1295682591978675	0.1295682591978675	1_2	Ru
C1H3N1-Au1	$C_{x}H_{y}N$	-27.91134929830241	-27.595546980997824	0.3158023173045876	0.3158023173045876	1_2	Au
C1H3N1-Rh5	$C_{x}H_{y}N$	-28.69613007034877	-28.80756890322664	-0.1114388328778659	0.1114388328778659	1_2	Rh
C1H3N1-Ru5	$C_{x}H_{y}N$	-29.183126544736297	-28.896878006213228	0.2862485385230684	0.2862485385230684	1_2	Ru
C3H9N1-Cd1	$C_{x}H_{y}N$	-69.01195523897178	-69.14973658195896	-0.1377813429871821	0.1377813429871821	1_2	Cd
C4H9N1-Rh6	$C_{x}H_{y}N$	-78.48668659415102	-78.28757300568304	0.1991135884679806	0.1991135884679806	1_2	Rh
C1H3N1-Pt4	$C_{x}H_{y}N$	-28.61666150741348	-28.643807983213264	-0.0271464757997819	0.0271464757997819	1_2	Pt
C3H7N1-Rh5	$C_{x}H_{y}N$	-61.8287655685433	-61.55757645592507	0.2711891126182308	0.2711891126182308	1_2	Rh
C4H9N1-Ir3	$C_{x}H_{y}N$	-78.60985586071399	-78.58990832341112	0.019947537302869	0.019947537302869	1_2	Ir
C4H9N1-Ir5	$C_{x}H_{y}N$	-78.45864082530034	-78.46186530198031	-0.0032244766799749	0.0032244766799749	1_2	Ir
C3H7N1-Rh2	$C_{x}H_{y}N$	-62.20267048629785	-61.87947972429788	0.3231907619999674	0.3231907619999674	1_2	Rh
C4H11N1-Cd2	$C_{x}H_{y}N$	-85.85660562297767	-85.96727609435993	-0.1106704713822637	0.1106704713822637	1_2	Cd
C3H7N1-Fe9	$C_{x}H_{y}N$	-61.79584891613081	-61.44567132294674	0.3501775931840711	0.3501775931840711	1_2	Fe
C3H9N1-Ni4	$C_{x}H_{y}N$	-69.55364234084504	-69.5149224918004	0.0387198490446394	0.0387198490446394	1_2	Ni
C3H7N1-Cd1	$C_{x}H_{y}N$	-60.98248256969873	-60.76838306076047	0.2140995089382613	0.2140995089382613	1_2	Cd
C4H8O2-Cd2	$C_{x}H_{y}O_{(2,3)}$	-79.9589998740638	-79.98195366878781	-0.0229537947240032	0.0229537947240032	1_2	Cd
C4H8O2-Ir2	$C_{x}H_{y}O_{(2,3)}$	-80.21265392071177	-80.12053668042063	0.0921172402911452	0.0921172402911452	1_2	Ir
C2H4O2-Ni1	$C_{x}H_{y}O_{(2,3)}$	-46.476357338263824	-46.46210647213911	0.014250866124712	0.014250866124712	1_2	Ni
C1H2O3-Ir3	$C_{x}H_{y}O_{(2,3)}$	-37.727786458202445	-37.77989262312394	-0.0521061649214971	0.0521061649214971	1_2	Ir
C4H8O2-Pd4	$C_{x}H_{y}O_{(2,3)}$	-80.41757214146492	-80.41059946188375	0.0069726795811675	0.0069726795811675	1_2	Pd
C3H6O2-Ru3	$C_{x}H_{y}O_{(2,3)}$	-63.56675735052738	-63.375387100181	0.191370250346381	0.191370250346381	1_2	Ru
C4H8O2-Rh2	$C_{x}H_{y}O_{(2,3)}$	-80.32089986127608	-80.33579964256523	-0.0148997812891593	0.0148997812891593	1_2	Rh
C1H2O2-Ru2	$C_{x}H_{y}O_{(2,3)}$	-30.19846630044958	-30.124584150540613	0.0738821499089681	0.0738821499089681	1_2	Ru
C1H2O3-Zn2	$C_{x}H_{y}O_{(2,3)}$	-37.43377620519914	-37.41149946443875	0.0222767407603896	0.0222767407603896	1_2	Zn
C4H8O2-Ag2	$C_{x}H_{y}O_{(2,3)}$	-79.88134023393206	-79.84197864798807	0.0393615859439933	0.0393615859439933	1_2	Ag
C1H2O2-Pt2	$C_{x}H_{y}O_{(2,3)}$	-30.06930346966419	-30.13096993516774	-0.0616664655035492	0.0616664655035492	1_2	Pt
C3H6O2-Au1	$C_{x}H_{y}O_{(2,3)}$	-63.26146343905839	-63.27133613773731	-0.0098726986789188	0.0098726986789188	1_2	Au
C1H2O2-Cu2	$C_{x}H_{y}O_{(2,3)}$	-30.028177179029623	-30.081445648635054	-0.0532684696054275	0.0532684696054275	1_2	Cu
C2H4O2-Pd3	$C_{x}H_{y}O_{(2,3)}$	-47.02353179310512	-46.9398665292656	0.0836652638395207	0.0836652638395207	1_2	Pd
C4H8O2-Pt3	$C_{x}H_{y}O_{(2,3)}$	-80.07473762634083	-80.02369327039196	0.0510443559488749	0.0510443559488749	1_2	Pt
C2H4O3-Co5	$C_{x}H_{y}O_{(2,3)}$	-53.60205456077529	-53.55663853892088	0.0454160218544075	0.0454160218544075	1_2	Co
C4H8O2-Ag2	$C_{x}H_{y}O_{(2,3)}$	-80.16448201932269	-80.36338485392753	-0.1989028346048371	0.1989028346048371	1_2	Ag
C2H4O3-Rh2	$C_{x}H_{y}O_{(2,3)}$	-53.647652049171256	-53.598333348150845	0.049318701020411	0.049318701020411	1_2	Rh
C4H8O3-Pt3	$C_{x}H_{y}O_{(2,3)}$	-87.2355572385627	-87.54985269445888	-0.3142954558961719	0.3142954558961719	1_2	Pt
C4H8O2-Ru2	$C_{x}H_{y}O_{(2,3)}$	-80.04665395625045	-80.07909339759954	-0.0324394413490836	0.0324394413490836	1_2	Ru
C1H2O2-Rh2	$C_{x}H_{y}O_{(2,3)}$	-30.140663464349927	-30.156402815524416	-0.0157393511744885	0.0157393511744885	1_2	Rh
C4H8O2-Cu3	$C_{x}H_{y}O_{(2,3)}$	-80.03010547103463	-79.97273677640783	0.0573686946268026	0.0573686946268026	1_2	Cu
C2H4O2-Ni2	$C_{x}H_{y}O_{(2,3)}$	-47.08158500709124	-46.98071028338609	0.1008747237051466	0.1008747237051466	1_2	Ni
C4H8O2-Co8	$C_{x}H_{y}O_{(2,3)}$	-79.87574003863676	-80.13590850442233	-0.2601684657855685	0.2601684657855685	1_2	Co
C4H8O2-Ru2	$C_{x}H_{y}O_{(2,3)}$	-80.45882419530392	-80.50191733057409	-0.0430931352701691	0.0430931352701691	1_2	Ru
C4H8O2-Cu2	$C_{x}H_{y}O_{(2,3)}$	-79.92800929374118	-79.9352088064993	-0.0071995127581203	0.0071995127581203	1_2	Cu
C1H2O3-Pt3	$C_{x}H_{y}O_{(2,3)}$	-37.61559189757554	-37.86472937982671	-0.2491374822511716	0.2491374822511716	1_2	Pt
C2H4O2-Pt2	$C_{x}H_{y}O_{(2,3)}$	-46.9369860350489	-46.91879803408574	0.018188000963164	0.018188000963164	1_2	Pt
C4H8O3-Ir3	$C_{x}H_{y}O_{(2,3)}$	-87.44393940291934	-87.51463210608199	-0.0706927031626492	0.0706927031626492	1_2	Ir
C3H6O3-Ir3	$C_{x}H_{y}O_{(2,3)}$	-69.86364749126017	-69.92571737526197	-0.0620698840018008	0.0620698840018008	1_2	Ir
C4H8O3-Os3	$C_{x}H_{y}O_{(2,3)}$	-87.60604070804311	-87.5135800595499	0.0924606484932155	0.0924606484932155	1_2	Os
C4H8O2-Os2	$C_{x}H_{y}O_{(2,3)}$	-80.52754947956976	-80.56956989490436	-0.0420204153346048	0.0420204153346048	1_2	Os
C1H2O2-Os2	$C_{x}H_{y}O_{(2,3)}$	-30.268471038685675	-30.25099512161978	0.0174759170658944	0.0174759170658944	1_2	Os
C2H4O3-Ru2	$C_{x}H_{y}O_{(2,3)}$	-53.68217433591985	-53.581934745110175	0.1002395908096787	0.1002395908096787	1_2	Ru
C2H4O2-Cu2	$C_{x}H_{y}O_{(2,3)}$	-46.93134678999149	-46.931553524026185	-0.0002067340346911	0.0002067340346911	1_2	Cu
C3H6O3-Rh4	$C_{x}H_{y}O_{(2,3)}$	-69.93787391076302	-69.97045375897733	-0.0325798482143113	0.0325798482143113	1_2	Rh
C4H8O2-Co5	$C_{x}H_{y}O_{(2,3)}$	-80.18457771601709	-80.3620537164486	-0.1774760004315112	0.1774760004315112	1_2	Co
C3H6O3-Pt2	$C_{x}H_{y}O_{(2,3)}$	-70.56327824711508	-70.64903525740283	-0.0857570102877502	0.0857570102877502	1_2	Pt
C3H6O2-Cd1	$C_{x}H_{y}O_{(2,3)}$	-63.19565942155498	-63.21187828083771	-0.0162188592827305	0.0162188592827305	1_2	Cd
C4H8O3-Fe8	$C_{x}H_{y}O_{(2,3)}$	-86.67002824700808	-86.62067279327039	0.0493554537376894	0.0493554537376894	1_2	Fe
C3H6O2-Au1	$C_{x}H_{y}O_{(2,3)}$	-63.56174462444733	-63.27522848020158	0.286516144245752	0.286516144245752	1_2	Au
C3H6O2-Pd3	$C_{x}H_{y}O_{(2,3)}$	-63.27046613200798	-63.15242042393811	0.1180457080698715	0.1180457080698715	1_2	Pd
C3H6O2-Ni2	$C_{x}H_{y}O_{(2,3)}$	-63.25085051768304	-63.13871051187084	0.1121400058121935	0.1121400058121935	1_2	Ni
C4H8O2-Rh3	$C_{x}H_{y}O_{(2,3)}$	-80.39962016185802	-80.37970076335432	0.0199193985037027	0.0199193985037027	1_2	Rh
C4H8O3-Pt2	$C_{x}H_{y}O_{(2,3)}$	-87.1875834572902	-87.25822217989935	-0.0706387226091465	0.0706387226091465	1_2	Pt
C3H6O2-Fe8	$C_{x}H_{y}O_{(2,3)}$	-64.12386307869076	-64.20392083362492	-0.0800577549341596	0.0800577549341596	1_2	Fe
C4H8O3-Fe6	$C_{x}H_{y}O_{(2,3)}$	-87.2613450123456	-86.9248853708857	0.3364596414598964	0.3364596414598964	1_2	Fe
C4H8O3-Os2	$C_{x}H_{y}O_{(2,3)}$	-87.32231891883293	-87.37242780327483	-0.0501088844418973	0.0501088844418973	1_2	Os
C4H8O2-Ru4	$C_{x}H_{y}O_{(2,3)}$	-79.93640154702723	-80.21423543607716	-0.2778338890499299	0.2778338890499299	1_2	Ru
C2H4O2-Pt1	$C_{x}H_{y}O_{(2,3)}$	-46.40658460155555	-46.378119622023405	0.0284649795321456	0.0284649795321456	1_2	Pt
C2H5N1O1-(g)	Amides	-52.15327393088364	-52.1777144878738	-0.0244405569901573	0.0244405569901573	1_2	Gas
C4H9N1O1-(g)	Amides	-84.97580722851899	-85.02312175792531	-0.0473145294063215	0.0473145294063215	1_2	Gas
C4H10N2-(g)	Amidines	-89.74371312207927	-90.05166069458801	-0.3079475725087377	0.3079475725087377	1_2	Gas
C3H8N2-(g)	Amidines	-72.81192016111163	-73.10181829111917	-0.2898981300075434	0.2898981300075434	1_2	Gas
C4H10N2-(g)	Amidines	-89.59802190522032	-89.84055078949586	-0.2425288842755435	0.2425288842755435	1_2	Gas
C3H8N2-(g)	Amidines	-73.26703647072917	-73.5465643585585	-0.2795278878293317	0.2795278878293317	1_2	Gas
C6H6S1-(g)	Aromatics	-80.01524359098516	-79.69706612932646	0.3181774616587063	0.3181774616587063	1_2	Gas
C6H6-(g)	Aromatics	-76.15708172804636	-75.78751420519188	0.3695675228544814	0.3695675228544814	1_2	Gas
C9H8-(g)	Aromatics	-110.38328456642012	-110.78267404804	-0.3993894816198917	0.3993894816198917	1_2	Gas
C8H6O1-(g)	Aromatics	-100.47243426992144	-100.31443204129664	0.1580022286248095	0.1580022286248095	1_2	Gas
C4H9N1O2-(g)	Carbamates	-91.5100096647186	-91.39126048666958	0.118749178049029	0.118749178049029	1_2	Gas
C2H5N1O2-(g)	Carbamates	-58.740207328198494	-58.68804258863384	0.0521647395646596	0.0521647395646596	1_2	Gas
C4H9N1O2-(g)	Carbamates	-91.82062525479728	-91.7410889290395	0.0795363257577719	0.0795363257577719	1_2	Gas
C1H2O1-(g)	$C_{x}H_{y}O_{(0,1)}$	-22.141981245368697	-22.05758322422844	0.0843980211402595	0.0843980211402595	1_2	Gas
C2H6O1-(g)	$C_{x}H_{y}O_{(0,1)}$	-46.97414762630706	-46.89875861498968	0.0753890113173838	0.0753890113173838	1_2	Gas
C3H8-(g)	$C_{x}H_{y}O_{(0,1)}$	-57.17467480073742	-57.21304693462093	-0.038372133883513	0.038372133883513	1_2	Gas
C4H10O1-(g)	$C_{x}H_{y}O_{(0,1)}$	-80.34122468819226	-80.20091372458614	0.1403109636061117	0.1403109636061117	1_2	Gas
C4H8-(g)	$C_{x}H_{y}O_{(0,1)}$	-65.4493176687098	-65.73227683903644	-0.2829591703266487	0.2829591703266487	1_2	Gas
C4H10O1-(g)	$C_{x}H_{y}O_{(0,1)}$	-79.79709611479541	-79.71995962662368	0.0771364881717318	0.0771364881717318	1_2	Gas
C4H11N1-(g)	$C_{x}H_{y}N$	-85.7121961571338	-85.95479624979907	-0.2426000926652705	0.2426000926652705	1_2	Gas
C2H7N1-(g)	$C_{x}H_{y}N$	-52.386897172353656	-52.64835830011725	-0.2614611277635958	0.2614611277635958	1_2	Gas
C4H9N1-(g)	$C_{x}H_{y}N$	-77.77524586943377	-77.61657979485312	0.1586660745806511	0.1586660745806511	1_2	Gas
C4H9N1-(g)	$C_{x}H_{y}N$	-77.11327372791209	-77.00065938234252	0.1126143455695682	0.1126143455695682	1_2	Gas
C3H7N1-(g)	$C_{x}H_{y}N$	-60.800860977610455	-60.545105709204336	0.2557552684061193	0.2557552684061193	1_2	Gas
C4H11N1-(g)	$C_{x}H_{y}N$	-85.16960200968333	-85.05292132050363	0.1166806891797023	0.1166806891797023	1_2	Gas
C3H6S1-(g)	$C_{x}H_{y}S$	-52.66294912887679	-53.1494448474914	-0.4864957186146057	0.4864957186146057	1_2	Gas
C4H10S1-(g)	$C_{x}H_{y}S$	-77.52515396505578	-76.97761772565377	0.5475362394020067	0.5475362394020067	1_2	Gas
C3H8S1-(g)	$C_{x}H_{y}S$	-60.922382688769176	-60.43704238370401	0.485340305065165	0.485340305065165	1_2	Gas
C4H8O2-(g)	$C_{x}H_{y}O_{(2,3)}$	-79.39942195140225	-78.73678596392472	0.6626359874775289	0.6626359874775289	1_2	Gas
C3H6O2-(g)	$C_{x}H_{y}O_{(2,3)}$	-63.21604167459191	-62.56798215934373	0.6480595152481783	0.6480595152481783	1_2	Gas
C4H8O2-(g)	$C_{x}H_{y}O_{(2,3)}$	-79.83383160423762	-79.20014010440048	0.6336914998371412	0.6336914998371412	1_2	Gas
C3H7N1O1-(g)	Oximes	-66.38249213085749	-65.85754043622308	0.5249516946344102	0.5249516946344102	1_2	Gas
C4H8-Co8	$C_{x}H_{y}O_{(0,1)}$	-66.50903345923075	-66.6726462198526	-0.1636127606218451	0.1636127606218451	1_3	Co
C2H6O1-Ir3	$C_{x}H_{y}O_{(0,1)}$	-47.5843093474291	-47.71477460263304	-0.1304652552039442	0.1304652552039442	1_3	Ir
C3H6O1-Ru1	$C_{x}H_{y}O_{(0,1)}$	-56.22647881392459	-56.26563538861751	-0.0391565746929245	0.0391565746929245	1_3	Ru
C4H8-Cd1	$C_{x}H_{y}O_{(0,1)}$	-65.7138826782998	-65.77184056492547	-0.0579578866256724	0.0579578866256724	1_3	Cd
C3H6O1-Cu3	$C_{x}H_{y}O_{(0,1)}$	-56.466777267670295	-56.56362067769896	-0.0968434100286685	0.0968434100286685	1_3	Cu
C3H4-Zn3	$C_{x}H_{y}O_{(0,1)}$	-40.13999133360676	-40.286092572967846	-0.1461012393610872	0.1461012393610872	1_3	Zn
C4H6-Ni4	$C_{x}H_{y}O_{(0,1)}$	-59.34310923913563	-58.54493784425336	0.7981713948822744	0.7981713948822744	1_3	Ni
C4H10O1-Fe6	$C_{x}H_{y}O_{(0,1)}$	-80.77949509912548	-80.85932200105424	-0.0798269019287545	0.0798269019287545	1_3	Fe
C4H8-Ni4	$C_{x}H_{y}O_{(0,1)}$	-66.51486221048663	-66.45842496753835	0.0564372429482773	0.0564372429482773	1_3	Ni
C1H2O1-Rh4	$C_{x}H_{y}O_{(0,1)}$	-23.024629909437863	-23.20607807464148	-0.1814481652036192	0.1814481652036192	1_3	Rh
C2H4-Co5	$C_{x}H_{y}O_{(0,1)}$	-33.11947579385651	-33.4019617729482	-0.2824859790916889	0.2824859790916889	1_3	Co
C2H2-Fe8	$C_{x}H_{y}O_{(0,1)}$	-26.390645897741702	-26.05066029246791	0.3399856052737959	0.3399856052737959	1_3	Fe
C4H10O1-Os5	$C_{x}H_{y}O_{(0,1)}$	-81.13674931316928	-81.15466052023044	-0.0179112070611608	0.0179112070611608	1_3	Os
C4H10O1-Ru5	$C_{x}H_{y}O_{(0,1)}$	-81.04125197141093	-81.1086197021823	-0.067367730771366	0.067367730771366	1_3	Ru
C3H8O1-Rh5	$C_{x}H_{y}O_{(0,1)}$	-63.70697758086271	-63.62955338782604	0.077424193036677	0.077424193036677	1_3	Rh
C4H6-Au2	$C_{x}H_{y}O_{(0,1)}$	-56.80986388346446	-57.47808456118469	-0.6682206777202282	0.6682206777202282	1_3	Au
C4H8-Fe8	$C_{x}H_{y}O_{(0,1)}$	-66.71921535821161	-66.94706440324046	-0.2278490450288472	0.2278490450288472	1_3	Fe
C3H6-Cd1	$C_{x}H_{y}O_{(0,1)}$	-48.95578752766005	-48.89280026137931	0.0629872662807429	0.0629872662807429	1_3	Cd
C1H2O1-Fe6	$C_{x}H_{y}O_{(0,1)}$	-23.86065315754968	-23.529943019299026	0.3307101382506516	0.3307101382506516	1_3	Fe
C3H8O1-Ni2	$C_{x}H_{y}O_{(0,1)}$	-64.18424205056715	-64.18664705650406	-0.0024050059369074	0.0024050059369074	1_3	Ni
C4H10O1-Zn1	$C_{x}H_{y}O_{(0,1)}$	-80.47518949119456	-80.53680657023426	-0.0616170790397063	0.0616170790397063	1_3	Zn
C1H2O1-Ni4	$C_{x}H_{y}O_{(0,1)}$	-23.187729280540225	-23.26893440936692	-0.0812051288266957	0.0812051288266957	1_3	Ni
C3H6O1-Fe4	$C_{x}H_{y}O_{(0,1)}$	-56.177192271531794	-56.268742141749954	-0.0915498702181594	0.0915498702181594	1_3	Fe
C2H4O1-Cu4	$C_{x}H_{y}O_{(0,1)}$	-39.36090034160407	-39.75503648169797	-0.3941361400939058	0.3941361400939058	1_3	Cu
C4H8O1-Ir2	$C_{x}H_{y}O_{(0,1)}$	-72.9465637229155	-73.11010940265005	-0.163545679734554	0.163545679734554	1_3	Ir
C3H8O1-Ru3	$C_{x}H_{y}O_{(0,1)}$	-64.26226060395356	-64.29466271832416	-0.0324021143705977	0.0324021143705977	1_3	Ru
C3H8O1-Cu4	$C_{x}H_{y}O_{(0,1)}$	-64.19126124530612	-64.22768031682301	-0.0364190715168888	0.0364190715168888	1_3	Cu
C3H6-Pd5	$C_{x}H_{y}O_{(0,1)}$	-49.90414086204373	-49.403837606956586	0.5003032550871467	0.5003032550871467	1_3	Pd
C4H8-Pt4	$C_{x}H_{y}O_{(0,1)}$	-66.52243039893995	-66.29003435367031	0.2323960452696383	0.2323960452696383	1_3	Pt
C3H6O1-Ni3	$C_{x}H_{y}O_{(0,1)}$	-56.669189412514015	-56.72023663976893	-0.0510472272549122	0.0510472272549122	1_3	Ni
C2H2-Au1	$C_{x}H_{y}O_{(0,1)}$	-23.148284426721148	-23.36691715363122	-0.2186327269100729	0.2186327269100729	1_3	Au
C3H8-Fe4	$C_{x}H_{y}O_{(0,1)}$	-57.3797951614356	-57.45602029707106	-0.0762251356354681	0.0762251356354681	1_3	Fe
C4H6-Cd1	$C_{x}H_{y}O_{(0,1)}$	-56.94842162760415	-58.08908010957998	-1.1406584819758336	1.1406584819758336	1_3	Cd
C3H6-Zn1	$C_{x}H_{y}O_{(0,1)}$	-48.98952192803199	-49.06039265216896	-0.0708707241369666	0.0708707241369666	1_3	Zn
C4H8-Cu6	$C_{x}H_{y}O_{(0,1)}$	-65.82364639123546	-65.82538467991048	-0.0017382886750283	0.0017382886750283	1_3	Cu
C2H6-Co4	$C_{x}H_{y}O_{(0,1)}$	-40.687409275200025	-40.91553339134725	-0.228124116147228	0.228124116147228	1_3	Co
C2H4O1-Cd1	$C_{x}H_{y}O_{(0,1)}$	-39.32112930741914	-39.3947266237692	-0.0735973163500602	0.0735973163500602	1_3	Cd
C4H10O1-Rh4	$C_{x}H_{y}O_{(0,1)}$	-81.04010746882443	-80.97085386424772	0.0692536045767155	0.0692536045767155	1_3	Rh
C2H4-Ru5	$C_{x}H_{y}O_{(0,1)}$	-33.19757991216284	-33.36559495920119	-0.1680150470383523	0.1680150470383523	1_3	Ru
C4H10-Fe5	$C_{x}H_{y}O_{(0,1)}$	-74.05981447613348	-74.1762656043955	-0.1164511282620139	0.1164511282620139	1_3	Fe
C2H6O1-Ru3	$C_{x}H_{y}O_{(0,1)}$	-47.61463263622864	-47.6827377183904	-0.0681050821617645	0.0681050821617645	1_3	Ru
C4H10-Pd5	$C_{x}H_{y}O_{(0,1)}$	-74.2537384660695	-74.4042725712564	-0.1505341051868924	0.1505341051868924	1_3	Pd
C4H10O1-Ir4	$C_{x}H_{y}O_{(0,1)}$	-81.10108194957297	-81.21998158405836	-0.1188996344853876	0.1188996344853876	1_3	Ir
C4H10-Co5	$C_{x}H_{y}O_{(0,1)}$	-74.07434845303348	-74.30131471502114	-0.2269662619876555	0.2269662619876555	1_3	Co
C4H8-Fe6	$C_{x}H_{y}O_{(0,1)}$	-66.63961012110894	-66.78639702835176	-0.1467869072428129	0.1467869072428129	1_3	Fe
C2H4-Au1	$C_{x}H_{y}O_{(0,1)}$	-32.32531389072483	-31.86241801069264	0.4628958800321925	0.4628958800321925	1_3	Au
C4H6-Pt5	$C_{x}H_{y}O_{(0,1)}$	-59.113972126218414	-58.98968707012932	0.1242850560890929	0.1242850560890929	1_3	Pt
C4H10O1-Ag2	$C_{x}H_{y}O_{(0,1)}$	-80.7804719174394	-80.74938830680117	0.0310836106382339	0.0310836106382339	1_3	Ag
C2H4-Pd5	$C_{x}H_{y}O_{(0,1)}$	-33.1764287233691	-33.433445069386835	-0.2570163460177355	0.2570163460177355	1_3	Pd
C2H6O1-Pd3	$C_{x}H_{y}O_{(0,1)}$	-46.81790952811161	-46.82726998579346	-0.0093604576818506	0.0093604576818506	1_3	Pd
C4H8O1-Fe4	$C_{x}H_{y}O_{(0,1)}$	-72.90045166058631	-72.69200805028048	0.2084436103058351	0.2084436103058351	1_3	Fe
C4H10O1-Cu4	$C_{x}H_{y}O_{(0,1)}$	-80.77172879055558	-80.72415871491194	0.0475700756436481	0.0475700756436481	1_3	Cu
C4H10O1-Cu3	$C_{x}H_{y}O_{(0,1)}$	-80.91897568102559	-80.94443555165901	-0.0254598706334263	0.0254598706334263	1_3	Cu
C2H6O1-Pd2	$C_{x}H_{y}O_{(0,1)}$	-47.52489168881402	-47.47577627626106	0.0491154125529647	0.0491154125529647	1_3	Pd
C2H6O1-Os3	$C_{x}H_{y}O_{(0,1)}$	-47.72251794075464	-47.73262723505104	-0.0101092942963987	0.0101092942963987	1_3	Os
C4H10O1-Cd2	$C_{x}H_{y}O_{(0,1)}$	-80.56869529508538	-80.66564838900467	-0.0969530939192964	0.0969530939192964	1_3	Cd
C4H10O1-Cd1	$C_{x}H_{y}O_{(0,1)}$	-80.43239612027469	-80.51290581877913	-0.0805096985044429	0.0805096985044429	1_3	Cd
C4H10O1-Pt4	$C_{x}H_{y}O_{(0,1)}$	-81.06778743328596	-81.13363452037993	-0.0658470870939709	0.0658470870939709	1_3	Pt
C3H8O1-Ir3	$C_{x}H_{y}O_{(0,1)}$	-64.32360088909127	-64.44293696209434	-0.119336073003069	0.119336073003069	1_3	Ir
C2H4-Os5	$C_{x}H_{y}O_{(0,1)}$	-33.27822456205104	-33.313672557866084	-0.0354479958150477	0.0354479958150477	1_3	Os
C2H4O1-Ir5	$C_{x}H_{y}O_{(0,1)}$	-39.90599826791913	-39.950882523895416	-0.0448842559762852	0.0448842559762852	1_3	Ir
C4H8O1-Au1	$C_{x}H_{y}O_{(0,1)}$	-72.98066712200458	-73.06687528625345	-0.0862081642488732	0.0862081642488732	1_3	Au
C4H8-Rh7	$C_{x}H_{y}O_{(0,1)}$	-66.62496186622866	-65.72725492477707	0.8977069414515881	0.8977069414515881	1_3	Rh
C4H10O1-Pd6	$C_{x}H_{y}O_{(0,1)}$	-80.80935668191421	-80.93631722096893	-0.1269605390547212	0.1269605390547212	1_3	Pd
C3H8-Rh1	$C_{x}H_{y}O_{(0,1)}$	-57.45985406489217	-57.47827177033832	-0.0184177054461542	0.0184177054461542	1_3	Rh
C4H8-Cu5	$C_{x}H_{y}O_{(0,1)}$	-65.87168908385286	-65.77267554072114	0.0990135431317185	0.0990135431317185	1_3	Cu
C2H6-Ir1	$C_{x}H_{y}O_{(0,1)}$	-40.75557408052737	-40.83599362002224	-0.0804195394948692	0.0804195394948692	1_3	Ir
C3H6-Ag3	$C_{x}H_{y}O_{(0,1)}$	-49.10067822439578	-48.95227534611513	0.148402878280649	0.148402878280649	1_3	Ag
C4H8-Co7	$C_{x}H_{y}O_{(0,1)}$	-66.60848975775343	-67.00138204807195	-0.3928922903185139	0.3928922903185139	1_3	Co
C4H8-Ru5	$C_{x}H_{y}O_{(0,1)}$	-66.71653011280546	-66.46605804750811	0.2504720652973446	0.2504720652973446	1_3	Ru
C4H10O1-Ni4	$C_{x}H_{y}O_{(0,1)}$	-80.40911097683397	-80.30941808269381	0.099692894140162	0.099692894140162	1_3	Ni
C4H10O1-Zn1	$C_{x}H_{y}O_{(0,1)}$	-80.12219974087748	-80.13981692620041	-0.0176171853229334	0.0176171853229334	1_3	Zn
C4H8O1-Cu2	$C_{x}H_{y}O_{(0,1)}$	-72.80607604836845	-72.83548348027038	-0.0294074319019301	0.0294074319019301	1_3	Cu
C4H10O1-Os5	$C_{x}H_{y}O_{(0,1)}$	-80.45136281943519	-80.7656846913469	-0.3143218719117158	0.3143218719117158	1_3	Os
C4H8O1-Cu3	$C_{x}H_{y}O_{(0,1)}$	-72.74432373081439	-72.87279394874658	-0.1284702179321897	0.1284702179321897	1_3	Cu
C4H8O1-Rh5	$C_{x}H_{y}O_{(0,1)}$	-72.98526002725063	-73.15904765562051	-0.1737876283698796	0.1737876283698796	1_3	Rh
C4H8O1-Rh3	$C_{x}H_{y}O_{(0,1)}$	-72.99642179877503	-73.14686211992849	-0.1504403211534537	0.1504403211534537	1_3	Rh
C4H8O1-Ni2	$C_{x}H_{y}O_{(0,1)}$	-72.98568724169768	-73.07613323830977	-0.0904459966120896	0.0904459966120896	1_3	Ni
C3H6O1-Ru6	$C_{x}H_{y}O_{(0,1)}$	-56.8038134673825	-56.69425361717549	0.1095598502070061	0.1095598502070061	1_3	Ru
C4H10O1-Fe4	$C_{x}H_{y}O_{(0,1)}$	-80.2815015226148	-80.11516791239194	0.166333610222864	0.166333610222864	1_3	Fe
C4H10O1-Ru4	$C_{x}H_{y}O_{(0,1)}$	-80.39048768587554	-80.38524927514095	0.0052384107345915	0.0052384107345915	1_3	Ru
C3H6O1-Fe8	$C_{x}H_{y}O_{(0,1)}$	-56.96757898148553	-56.704600655611785	0.2629783258737461	0.2629783258737461	1_3	Fe
C4H8O1-Ir5	$C_{x}H_{y}O_{(0,1)}$	-72.80706024234976	-72.96552536139912	-0.1584651190493531	0.1584651190493531	1_3	Ir
C4H4S1-Ni7	Aromatics	-56.2129825270265	-56.65870914547759	-0.4457266184510899	0.4457266184510899	1_3	Ni
C8H10-Ni8	Aromatics	-111.31726758834792	-111.4563995936951	-0.1391320053471645	0.1391320053471645	1_3	Ni
C6H6-Rh6	Aromatics	-77.75026722969221	-77.68317571856164	0.0670915111305703	0.0670915111305703	1_3	Rh
C6H6S1-Ni8	Aromatics	-82.19480893436787	-81.88764637692975	0.3071625574381187	0.3071625574381187	1_3	Ni
C6H6-Ag3	Aromatics	-76.58351891253835	-76.40159583331615	0.1819230792222015	0.1819230792222015	1_3	Ag
C4H5N1-Cu4	Aromatics	-63.03930647111804	-62.99302618614638	0.0462802849716581	0.0462802849716581	1_3	Cu
C6H7N1-Zn1	Aromatics	-88.84416165362927	-89.13374779829019	-0.289586144660916	0.289586144660916	1_3	Zn
C81H10-Co1	Aromatics	-111.06492572855905	-111.22797686171998	-0.1630511331609341	0.1630511331609341	1_3	Co
C6H6S1-Rh8	Aromatics	-82.71022042756249	-83.22885065482501	-0.5186302272625198	0.5186302272625198	1_3	Rh
C7H8-Pt8	Aromatics	-94.74972608861754	-94.7151923166448	0.0345337719727467	0.0345337719727467	1_3	Pt
C4H4S1-Ir7	Aromatics	-56.11064573428712	-56.758271108062445	-0.6476253737753268	0.6476253737753268	1_3	Ir
C6H6O1-Ni7	Aromatics	-84.598457892042	-82.79971214561306	1.7987457464289491	1.7987457464289491	1_3	Ni
C8H10-Ir8	Aromatics	-111.38888485205462	-111.14074888134928	0.2481359707053343	0.2481359707053343	1_3	Ir
C4H5N1-Pd5	Aromatics	-64.05413800566271	-64.33976461929808	-0.2856266136353724	0.2856266136353724	1_3	Pd
C7H8-Ni9	Aromatics	-94.65359476248614	-94.62241467596505	0.0311800865210898	0.0311800865210898	1_3	Ni
C60H6-Fe1	Aromatics	-78.01770756514804	-77.78748796985474	0.2302195952933061	0.2302195952933061	1_3	Fe
C4H5N1-Rh6	Aromatics	-63.94625499818153	-64.18692787023451	-0.2406728720529827	0.2406728720529827	1_3	Rh
C50H6-Co1	Aromatics	-67.93561544788622	-68.00661480653366	-0.0709993586474411	0.0709993586474411	1_3	Co
C5H6-Cd1	Aromatics	-66.48251350240832	-67.43436638459036	-0.9518528821820382	0.9518528821820382	1_3	Cd
C5H6-Os6	Aromatics	-68.49868774999527	-68.6573210916871	-0.158633341691825	0.158633341691825	1_3	Os
C6H6-Fe9	Aromatics	-78.06027238010734	-77.67320998956711	0.3870623905402226	0.3870623905402226	1_3	Fe
C4H4S1-Au2	Aromatics	-54.759845551614944	-54.70007299957365	0.059772552041295	0.059772552041295	1_3	Au
C7H8-Ru8	Aromatics	-95.01399879925292	-94.53538653849456	0.478612260758382	0.478612260758382	1_3	Ru
C60H7N1-Co1	Aromatics	-90.10311105321055	-90.01558101144474	0.0875300417658309	0.0875300417658309	1_3	Co
C4H4O1-Ni6	Aromatics	-57.69212319843496	-57.958872123396986	-0.2667489249620303	0.2667489249620303	1_3	Ni
C6H6-Ru6	Aromatics	-78.04982771726577	-77.61560469932283	0.4342230179429407	0.4342230179429407	1_3	Ru
C6H6O1-Cu5	Aromatics	-83.45144693258908	-83.29334937660383	0.1580975559852504	0.1580975559852504	1_3	Cu
C8H10-Os9	Aromatics	-111.60619448114268	-111.39359838804558	0.2125960930970905	0.2125960930970905	1_3	Os
C4H4S1-Rh7	Aromatics	-56.63950355365478	-56.52136309248567	0.118140461169105	0.118140461169105	1_3	Rh
C6H7N1-Cu2	Aromatics	-89.10155471499911	-88.74880328308313	0.3527514319159763	0.3527514319159763	1_3	Cu
C5H6-Ir5	Aromatics	-68.39018999589149	-68.18541017208935	0.2047798238021414	0.2047798238021414	1_3	Ir
C4H4S1-Ir7	Aromatics	-56.50054152962503	-56.60200314828421	-0.1014616186591865	0.1014616186591865	1_3	Ir
C6H6-Co8	Aromatics	-77.64759047431801	-77.6774801959059	-0.0298897215878923	0.0298897215878923	1_3	Co
C4H4S1-Cu3	Aromatics	-54.85562887545461	-55.019060169534896	-0.1634312940802829	0.1634312940802829	1_3	Cu
C5H5N1-Rh7	Aromatics	-72.2758178751007	-73.2167152532058	-0.940897378105106	0.940897378105106	1_3	Rh
C6H6-Rh7	Aromatics	-76.99620053119708	-78.07020709899666	-1.0740065677995858	1.0740065677995858	1_3	Rh
C6H6S1-Au3	Aromatics	-80.71319606846123	-81.01988888023163	-0.3066928117704037	0.3066928117704037	1_3	Au
C4H5N1-Ni5	Aromatics	-63.63699351603009	-64.17990063583864	-0.5429071198085467	0.5429071198085467	1_3	Ni
C4H4O1-Fe8	Aromatics	-58.26800956512761	-58.19671963030919	0.0712899348184237	0.0712899348184237	1_3	Fe
C8H10-Ru8	Aromatics	-111.6282139528821	-111.36757746421245	0.260636488669661	0.260636488669661	1_3	Ru
C8H10-Cu1	Aromatics	-110.14480537217968	-109.81751323663592	0.3272921355437574	0.3272921355437574	1_3	Cu
C62H6S1-Co1	Aromatics	-82.05325297246395	-82.87707661548416	-0.823823643020205	0.823823643020205	1_3	Co
C7H8-Rh8	Aromatics	-95.02737449129744	-94.97656845374968	0.0508060375477725	0.0508060375477725	1_3	Rh
C4H4O1-Pd6	Aromatics	-57.77588608667975	-57.974142877426175	-0.1982567907464272	0.1982567907464272	1_3	Pd
C6H6O1-Rh8	Aromatics	-85.0103536342383	-84.78660538849203	0.2237482457462647	0.2237482457462647	1_3	Rh
C7H8-Ag2	Aromatics	-93.3336944268658	-93.0453142307406	0.2883801961252175	0.2883801961252175	1_3	Ag
C6H6S1-Rh8	Aromatics	-82.64819332602065	-82.6276026161654	0.0205907098552415	0.0205907098552415	1_3	Rh
C40H4S1-Fe1	Aromatics	-57.36823298628428	-56.90285400079097	0.4653789854933166	0.4653789854933166	1_3	Fe
C4H4O1-Os6	Aromatics	-58.14014801023836	-58.394314872144605	-0.254166861906242	0.254166861906242	1_3	Os
C4H5N1-Pt6	Aromatics	-64.07045736065675	-64.0136227289529	0.0568346317038503	0.0568346317038503	1_3	Pt
C8H7N1-Cu6	Aromatics	-106.75592000554934	-106.61346417633332	0.1424558292160327	0.1424558292160327	1_3	Cu
C8H6S1-Os9	Aromatics	-101.3558800085466	-101.7945167981302	-0.4386367895835974	0.4386367895835974	1_3	Os
C9H7N1-Rh9	Aromatics	-118.42498584097576	-117.79432299474684	0.6306628462289154	0.6306628462289154	1_3	Rh
C9H8-Ir8	Aromatics	-113.0173104669584	-113.153479284475	-0.1361688175165909	0.1361688175165909	1_3	Ir
C9H7N12-Ni1	Aromatics	-117.85779493748667	-117.28376343449418	0.5740315029925114	0.5740315029925114	1_3	Ni
C8H7N1-Rh9	Aromatics	-108.96521772294908	-109.03358237117664	-0.0683646482275435	0.0683646482275435	1_3	Rh
C80H6O1-Co1	Aromatics	-102.28936686879116	-102.25394873455888	0.035418134232259	0.035418134232259	1_3	Co
C9H7N1-Cd1	Aromatics	-115.50125664649022	-115.1084252278597	0.3928314186305215	0.3928314186305215	1_3	Cd
C8H6S1-Ag6	Aromatics	-98.75030530527148	-98.9838527442621	-0.2335474389906267	0.2335474389906267	1_3	Ag
C8H7N1-Au3	Aromatics	-106.9830862540025	-107.10604476670233	-0.1229585126998245	0.1229585126998245	1_3	Au
C92H7N1-Co1	Aromatics	-117.75852125402798	-116.7253058954484	1.0332153585795822	1.0332153585795822	1_3	Co
C92H7N1-Co1	Aromatics	-117.67503286264036	-116.73640521606649	0.9386276465738774	0.9386276465738774	1_3	Co
C8H7N1-Os9	Aromatics	-108.6616517634534	-109.46270250402996	-0.8010507405765566	0.8010507405765566	1_3	Os
C8H7N1-Ir9	Aromatics	-108.67835127936678	-108.75022810913924	-0.0718768297724636	0.0718768297724636	1_3	Ir
C8H60S1-Ni1	Aromatics	-100.67704813223465	-101.62849328895936	-0.9514451567247306	0.9514451567247306	1_3	Ni
C8H6S1-Pd9	Aromatics	-101.109260087429	-101.14598524016948	-0.0367251527404732	0.0367251527404732	1_3	Pd
C8H7N1-Pd9	Aromatics	-108.54472299343206	-108.87764748289874	-0.3329244894666772	0.3329244894666772	1_3	Pd
C102H8-Fe1	Aromatics	-122.78614596684838	-122.01103115944623	0.775114807402133	0.775114807402133	1_3	Fe
C9H7N1-Pd9	Aromatics	-118.01700770873686	-117.613472061199	0.4035356475378648	0.4035356475378648	1_3	Pd
C9H7N1-Ni9	Aromatics	-117.81756449433578	-116.07332187910832	1.7442426152274493	1.7442426152274493	1_3	Ni
C9H7N1-Os9	Aromatics	-118.07028996061126	-118.26425702013783	-0.1939670595265852	0.1939670595265852	1_3	Os
C10H8-Os9	Aromatics	-123.03460811791956	-122.92103762743956	0.113570490480015	0.113570490480015	1_3	Os
C8H7N1-Au1	Aromatics	-106.66365919995631	-106.33898339847384	0.3246758014824991	0.3246758014824991	1_3	Au
C8H7N1-Pt9	Aromatics	-108.18586027374612	-108.37513447068524	-0.1892741969390954	0.1892741969390954	1_3	Pt
C81H6O1-Co1	Aromatics	-102.14062402787567	-102.15736948468566	-0.0167454568099856	0.0167454568099856	1_3	Co
C4H9N1O1-Ru3	Amides	-85.78643090342416	-85.81157780169951	-0.0251468982753522	0.0251468982753522	1_3	Ru
C3H7N1O1-Os5	Amides	-69.25484475928562	-69.94779513451397	-0.6929503752283495	0.6929503752283495	1_3	Os
C3H7N1O1-Pt2	Amides	-68.81550593537588	-68.71530108736926	0.1002048480066264	0.1002048480066264	1_3	Pt
C3H7N1O1-Ni2	Amides	-69.05933379850273	-68.89863139368038	0.1607024048223593	0.1607024048223593	1_3	Ni
C3H7N1O1-Ag2	Amides	-68.98033153566791	-68.96949005833198	0.0108414773359299	0.0108414773359299	1_3	Ag
C2H5N1O1-Rh4	Amides	-52.95408348175306	-52.91021451959159	0.0438689621614685	0.0438689621614685	1_3	Rh
C4H9N1O1-Cd2	Amides	-85.41009571223958	-85.42363564298944	-0.0135399307498573	0.0135399307498573	1_3	Cd
C4H9N1O1-Os7	Amides	-86.52287266407006	-86.23740512078916	0.2854675432809017	0.2854675432809017	1_3	Os
C4H9N1O1-Rh6	Amides	-85.47944694122157	-85.37401258352907	0.105434357692502	0.105434357692502	1_3	Rh
C4H9N1O1-Ir3	Amides	-86.2902830927735	-86.38322841772583	-0.0929453249523248	0.0929453249523248	1_3	Ir
C3H7N1O1-Os4	Amides	-69.77307128091928	-69.78123555250596	-0.0081642715866792	0.0081642715866792	1_3	Os
C4H9N1O1-Cu3	Amides	-85.6464535855796	-85.82181458198397	-0.1753609964043789	0.1753609964043789	1_3	Cu
C3H7N1O1-Co8	Amides	-68.98372656792651	-69.39089240768743	-0.4071658397609212	0.4071658397609212	1_3	Co
C2H5N1O1-Zn1	Amides	-52.569259561399576	-52.49033310104414	0.0789264603554329	0.0789264603554329	1_3	Zn
C4H9N1O1-Ir2	Amides	-85.6183848462806	-85.55638186370948	0.0620029825711299	0.0620029825711299	1_3	Ir
C1H3N1O1-Ni3	Amides	-35.81654638679629	-35.43024776366201	0.3862986231342802	0.3862986231342802	1_3	Ni
C1H3N1O1-Au1	Amides	-35.584354204255305	-35.52637449570375	0.0579797085515565	0.0579797085515565	1_3	Au
C4H9N1O1-Fe9	Amides	-85.9265288161223	-85.96552000358747	-0.0389911874651716	0.0389911874651716	1_3	Fe
C3H7N1O1-Co7	Amides	-68.80872333625439	-68.73741244090189	0.0713108953524965	0.0713108953524965	1_3	Co
C4H9N1O1-Rh5	Amides	-86.15251897762255	-86.20809482875961	-0.055575851137064	0.055575851137064	1_3	Rh
C4H9N1O1-Au1	Amides	-85.45845769408834	-85.34056990785052	0.1178877862378158	0.1178877862378158	1_3	Au
C3H7N1O1-Cd1	Amides	-68.69292442515876	-68.69881031540478	-0.0058858902460201	0.0058858902460201	1_3	Cd
C3H7N1O1-Zn1	Amides	-68.9236220929073	-68.8952455496011	0.0283765433061944	0.0283765433061944	1_3	Zn
C4H9N1O1-Ni5	Amides	-86.04935410022199	-85.75043391389477	0.2989201863272228	0.2989201863272228	1_3	Ni
C3H7N1O1-Co6	Amides	-69.46916966574781	-69.61162894053109	-0.1424592747832775	0.1424592747832775	1_3	Co
C1H3N1O1-Co8	Amides	-35.948169352594505	-35.74186486528652	0.2063044873079889	0.2063044873079889	1_3	Co
C3H7N1O1-Au2	Amides	-69.17624677634086	-69.31155563769926	-0.1353088613583963	0.1353088613583963	1_3	Au
C2H5N1O1-Ag3	Amides	-52.60156290284249	-52.55374072652876	0.0478221763137298	0.0478221763137298	1_3	Ag
C4H9N1O1-Pd5	Amides	-85.87345100123775	-85.72524681733489	0.1482041839028625	0.1482041839028625	1_3	Pd
C4H9N1O1-Zn1	Amides	-85.20439190215461	-85.17688479031654	0.0275071118380765	0.0275071118380765	1_3	Zn
C4H9N1O1-Ru4	Amides	-86.32563805827294	-86.26128519884082	0.0643528594321196	0.0643528594321196	1_3	Ru
C4H9N1O1-Ni1	Amides	-85.62594556933823	-85.39148620355013	0.2344593657880977	0.2344593657880977	1_3	Ni
C3H7N1O1-Ru5	Amides	-69.62158978830536	-69.67488007983667	-0.0532902915313115	0.0532902915313115	1_3	Ru
C4H9N1O1-Pt2	Amides	-85.71208934454921	-85.61335776367036	0.098731580878848	0.098731580878848	1_3	Pt
C4H9N1O1-Rh3	Amides	-85.8083653845049	-85.92889362377468	-0.1205282392697881	0.1205282392697881	1_3	Rh
C4H9N1O1-Cd2	Amides	-85.5136418990819	-85.51326862929704	0.000373269784859	0.000373269784859	1_3	Cd
C3H7N1O1-Fe7	Amides	-69.61865244222912	-69.4705745957919	0.1480778464372178	0.1480778464372178	1_3	Fe
C4H9N1O1-Ru7	Amides	-86.22727170752205	-85.85725798370936	0.3700137238126899	0.3700137238126899	1_3	Ru
C2H5N1O1-Au3	Amides	-52.56050552355282	-52.61907786967049	-0.0585723461176712	0.0585723461176712	1_3	Au
C1H3N1O1-Zn1	Amides	-35.55804385277361	-35.5572904220694	0.0007534307042078	0.0007534307042078	1_3	Zn
C3H7N1O1-Pt3	Amides	-69.50203693169647	-69.63969566991585	-0.1376587382193861	0.1376587382193861	1_3	Pt
C2H6N2-Ag3	Amidines	-57.28964648856368	-57.434978217906746	-0.14533172934307	0.14533172934307	1_3	Ag
C3H8N2-Au4	Amidines	-74.05568697370475	-74.11157278232855	-0.0558858086237989	0.0558858086237989	1_3	Au
C4H10N2-Cu3	Amidines	-90.4565504500531	-90.5645574979551	-0.1080070479019923	0.1080070479019923	1_3	Cu
C3H8N2-Au5	Amidines	-74.03100580126866	-74.01201713661698	0.0189886646516868	0.0189886646516868	1_3	Au
C4H10N2-Au4	Amidines	-90.4319835555973	-90.43964420010502	-0.0076606445077231	0.0076606445077231	1_3	Au
C4H10N2-Pt5	Amidines	-90.39228832389176	-90.82136710993814	-0.4290787860463751	0.4290787860463751	1_3	Pt
C4H10N2-Ag4	Amidines	-90.43847615280902	-90.55536013045617	-0.1168839776471486	0.1168839776471486	1_3	Ag
C4H10N2-Ni6	Amidines	-90.78189813714836	-91.04153885688424	-0.2596407197358985	0.2596407197358985	1_3	Ni
C3H8N2-Ag3	Amidines	-74.3375320772889	-74.45818335202239	-0.1206512747334898	0.1206512747334898	1_3	Ag
C4H10N2-Au2	Amidines	-90.5671772775836	-90.53855150491336	0.0286257726702388	0.0286257726702388	1_3	Au
C4H10N2-Ni6	Amidines	-90.63447609701008	-90.9897588723286	-0.3552827753185283	0.3552827753185283	1_3	Ni
C3H8N2-Cu5	Amidines	-74.06106564773927	-74.21344901757953	-0.1523833698402654	0.1523833698402654	1_3	Cu
C4H10N2-Pd3	Amidines	-90.83969063654628	-90.71551239304176	0.1241782435045024	0.1241782435045024	1_3	Pd
C3H8N2-Fe8	Amidines	-75.27635195780198	-75.32377789388255	-0.0474259360805717	0.0474259360805717	1_3	Fe
C2H6N2-Os5	Amidines	-58.02352474717941	-58.163750145865606	-0.1402253986861978	0.1402253986861978	1_3	Os
C3H8N2-Ru6	Amidines	-74.99995415246664	-75.00598949419191	-0.0060353417252656	0.0060353417252656	1_3	Ru
C4H10N2-Fe7	Amidines	-90.55664877260574	-90.64516998921567	-0.0885212166099336	0.0885212166099336	1_3	Fe
C1H4N2-Rh6	Amidines	-41.24446791394439	-41.15089090166384	0.0935770122805479	0.0935770122805479	1_3	Rh
C3H8N2-Pt3	Amidines	-74.56447594308946	-74.67433153781832	-0.1098555947288559	0.1098555947288559	1_3	Pt
C3H8N2-Os6	Amidines	-74.68833159536067	-75.01234082314659	-0.3240092277859219	0.3240092277859219	1_3	Os
C3H8N2-Ag2	Amidines	-73.98903649518152	-74.14262136303313	-0.153584867851606	0.153584867851606	1_3	Ag
C2H6N2-Ru6	Amidines	-57.88324307089488	-58.07010307371775	-0.1868600028228684	0.1868600028228684	1_3	Ru
C2H6N2-Ir3	Amidines	-58.62936802402123	-58.517056314108	0.1123117099132287	0.1123117099132287	1_3	Ir
C3H8N2-Cd2	Amidines	-73.82814788616264	-73.71994063644719	0.1082072497154484	0.1082072497154484	1_3	Cd
C4H10N2-Ru6	Amidines	-91.3817828797014	-91.6263205296807	-0.2445376499792928	0.2445376499792928	1_3	Ru
C3H8N2-Ag3	Amidines	-73.51203920050386	-73.71817377827709	-0.206134577773227	0.206134577773227	1_3	Ag
C4H10N2-Ir6	Amidines	-91.43610339583893	-91.59345211520964	-0.1573487193707023	0.1573487193707023	1_3	Ir
C4H10N2-Fe7	Amidines	-90.65903495180896	-90.76183000499192	-0.1027950531829446	0.1027950531829446	1_3	Fe
C4H10N2-Ni6	Amidines	-91.0168226545145	-91.0663010001506	-0.0494783456360892	0.0494783456360892	1_3	Ni
C2H6N2-Cu3	Amidines	-57.59270480115197	-57.677174030681954	-0.0844692295299864	0.0844692295299864	1_3	Cu
C2H6N2-Ag3	Amidines	-57.13903844724632	-57.34954193250337	-0.2105034852570497	0.2105034852570497	1_3	Ag
C4H10N2-Ir3	Amidines	-91.06233170668452	-91.02983311643106	0.0324985902534535	0.0324985902534535	1_3	Ir
C2H6N2-Zn2	Amidines	-57.24688010792056	-57.333158260254095	-0.0862781523335343	0.0862781523335343	1_3	Zn
C4H10N2-Zn1	Amidines	-90.18712661638664	-90.22442832737944	-0.0373017109927786	0.0373017109927786	1_3	Zn
C4H10N2-Ni5	Amidines	-90.86302172088358	-91.2928263730962	-0.4298046522126242	0.4298046522126242	1_3	Ni
C3H8N2-Os7	Amidines	-75.09906776061376	-75.526830052842	-0.4277622922282376	0.4277622922282376	1_3	Os
C4H10N2-Pd4	Amidines	-91.3984755044803	-91.4433379385307	-0.0448624340504011	0.0448624340504011	1_3	Pd
C4H10N2-Os4	Amidines	-91.3728485238355	-91.64907046167605	-0.2762219378405461	0.2762219378405461	1_3	Os
C2H6N2-Pd3	Amidines	-58.01085309937525	-58.07778783719618	-0.0669347378209295	0.0669347378209295	1_3	Pd
C4H10N2-Co9	Amidines	-91.31128657387173	-91.28324080502102	0.0280457688506885	0.0280457688506885	1_3	Co
C4H10N2-Ni3	Amidines	-91.03895582997302	-90.9719452896727	0.0670105403003162	0.0670105403003162	1_3	Ni
C3H8N2-Rh5	Amidines	-74.798423785707	-74.45825685745694	0.3401669282500563	0.3401669282500563	1_3	Rh
C4H10N2-Au3	Amidines	-90.43131970964146	-90.5768719552882	-0.1455522456467406	0.1455522456467406	1_3	Au
C2H6N2-Cd1	Amidines	-56.94980215154692	-56.89055332572684	0.0592488258200774	0.0592488258200774	1_3	Cd
C4H10N2-Ru5	Amidines	-91.77745000017444	-91.67210982131996	0.1053401788544761	0.1053401788544761	1_3	Ru
C4H10N2-Rh5	Amidines	-91.11382341211402	-91.21014654148873	-0.0963231293746957	0.0963231293746957	1_3	Rh
C2H6N2-Rh5	Amidines	-57.40867590608195	-57.25994110482338	0.1487348012585698	0.1487348012585698	1_3	Rh
C4H10N2-Cd1	Amidines	-90.14263860064352	-90.1952799770104	-0.0526413763668642	0.0526413763668642	1_3	Cd
C4H10N2-Cd2	Amidines	-90.5077814408944	-90.54211651848937	-0.0343350775949602	0.0343350775949602	1_3	Cd
C4H10N2-Ru4	Amidines	-91.11578393987634	-91.18957420799212	-0.073790268115772	0.073790268115772	1_3	Ru
C4H10N2-Os3	Amidines	-91.671913423987	-91.76007285603625	-0.088159432049224	0.088159432049224	1_3	Os
C4H10N2-Os2	Amidines	-91.18621822549562	-90.8694924961694	0.3167257293262082	0.3167257293262082	1_3	Os
C3H8N2-Pt2	Amidines	-74.30078122635939	-74.17059420071047	0.1301870256489223	0.1301870256489223	1_3	Pt
C4H10N2-Co9	Amidines	-90.88095819543788	-90.9952442153824	-0.1142860199445294	0.1142860199445294	1_3	Co
C4H10N2-Co7	Amidines	-90.71274560254416	-90.66326610838564	0.0494794941585041	0.0494794941585041	1_3	Co
C4H10N2-Os4	Amidines	-91.73035483854936	-91.61175496841427	0.1185998701350854	0.1185998701350854	1_3	Os
C4H10N2-Ni3	Amidines	-91.60713216569413	-91.61468599761724	-0.0075538319231327	0.0075538319231327	1_3	Ni
C3H8N2-Ni6	Amidines	-74.11579891411967	-74.48131028650045	-0.3655113723807801	0.3655113723807801	1_3	Ni
C2H6N2-Ir3	Amidines	-58.2067680529176	-58.182063335772	0.024704717145596	0.024704717145596	1_3	Ir
C4H10N2-Ir7	Amidines	-90.66143766070104	-90.98013884858096	-0.3187011878799239	0.3187011878799239	1_3	Ir
C4H10N2-Rh4	Amidines	-91.41020995799386	-91.416136333655	-0.0059263756611471	0.0059263756611471	1_3	Rh
C4H10N2-Ni7	Amidines	-90.849579414539	-91.3701219316224	-0.5205425170834133	0.5205425170834133	1_3	Ni
C1H4N2-Co6	Amidines	-41.45807700381147	-41.17597463120637	0.2821023726050953	0.2821023726050953	1_3	Co
C4H10N2-Ni5	Amidines	-91.5325551597241	-91.8664191405262	-0.3338639808021071	0.3338639808021071	1_3	Ni
C2H6N2-Fe6	Amidines	-57.644778807445846	-58.03704055895855	-0.3922617515127058	0.3922617515127058	1_3	Fe
C3H8N2-Ir6	Amidines	-74.5484999962975	-74.73056635369096	-0.1820663573934666	0.1820663573934666	1_3	Ir
C3H8N2-Ru7	Amidines	-75.03482817420482	-74.96900563677747	0.0658225374273513	0.0658225374273513	1_3	Ru
C4H10N2-Cd2	Amidines	-89.57070889367037	-89.87415310979009	-0.3034442161197148	0.3034442161197148	1_3	Cd
C2H6N2-Ir5	Amidines	-57.13632908286945	-57.36172660680359	-0.2253975239341343	0.2253975239341343	1_3	Ir
C3H8N2-Ir3	Amidines	-74.26010888920933	-74.0729979342388	0.1871109549705352	0.1871109549705352	1_3	Ir
C4H10N2-Au2	Amidines	-90.32547762649163	-90.2731612819682	0.0523163445234331	0.0523163445234331	1_3	Au
C4H10N2-Pt2	Amidines	-91.06556709432743	-90.78998718051685	0.2755799138105885	0.2755799138105885	1_3	Pt
C3H8N2-Ru4	Amidines	-74.2091598606209	-74.44519959325197	-0.2360397326310703	0.2360397326310703	1_3	Ru
C4H10N2-Cd1	Amidines	-90.31425426545276	-90.51076989621812	-0.1965156307653615	0.1965156307653615	1_3	Cd
C4H10N2-Ir6	Amidines	-91.14362297469232	-91.26058964595336	-0.1169666712610251	0.1169666712610251	1_3	Ir
C4H10N2-Fe8	Amidines	-90.85031102331732	-91.03051074465588	-0.1801997213385675	0.1801997213385675	1_3	Fe
C1H4N2-Au3	Amidines	-40.95062534521367	-40.991643674741226	-0.0410183295275601	0.0410183295275601	1_3	Au
C4H10N2-Rh4	Amidines	-90.93099931705729	-90.8883879869402	0.0426113301170971	0.0426113301170971	1_3	Rh
C4H10N2-Fe9	Amidines	-91.06174481173048	-91.00711074897367	0.0546340627568042	0.0546340627568042	1_3	Fe
C4H10N2-Co8	Amidines	-91.32180014805816	-91.3495794597086	-0.0277793116504199	0.0277793116504199	1_3	Co
C4H10N2-Au3	Amidines	-90.29005374964731	-90.5753501630884	-0.285296413441074	0.285296413441074	1_3	Au
C3H8N2-Ir5	Amidines	-74.43845360328245	-74.5653781074464	-0.1269245041639521	0.1269245041639521	1_3	Ir
C4H10N2-Pd5	Amidines	-90.45305664486682	-90.56192049049037	-0.1088638456235457	0.1088638456235457	1_3	Pd
C40H10N2-Co1	Amidines	-91.1731721593842	-90.95361716897492	0.2195549904092786	0.2195549904092786	1_3	Co
C4H10N2-Ag3	Amidines	-90.32119708345112	-90.52297409539938	-0.201777011948252	0.201777011948252	1_3	Ag
C4H10N2-Pd4	Amidines	-90.95238480442367	-90.76154287438816	0.1908419300355035	0.1908419300355035	1_3	Pd
C4H10N2-Ag3	Amidines	-90.9742584138164	-91.12972011085937	-0.1554616970429378	0.1554616970429378	1_3	Ag
C3H8N2-Fe8	Amidines	-74.29409783086149	-74.32277054938544	-0.0286727185239499	0.0286727185239499	1_3	Fe
C4H10N2-Ru4	Amidines	-90.95078261565482	-91.01266040928272	-0.0618777936279002	0.0618777936279002	1_3	Ru
C3H8N2-Co9	Amidines	-74.24348445794882	-74.66423286735426	-0.4207484094054337	0.4207484094054337	1_3	Co
C4H10N2-Au3	Amidines	-89.82678230278543	-90.09639104856068	-0.2696087457752583	0.2696087457752583	1_3	Au
C4H9N1O1-Ir5	Oximes	-84.00149499051258	-84.39030658069078	-0.388811590178193	0.388811590178193	1_3	Ir
C3H7N1O1-Ag4	Oximes	-67.08150469452255	-67.19935343099826	-0.1178487364757074	0.1178487364757074	1_3	Ag
C1H3N1O1-Ru5	Oximes	-34.44897777686583	-34.41098695242408	0.0379908244417492	0.0379908244417492	1_3	Ru
C4H9N1O1-Pt5	Oximes	-84.12778421821577	-84.08350982764182	0.0442743905739462	0.0442743905739462	1_3	Pt
C3H7N1O1-Zn2	Oximes	-67.05036136071874	-67.14235858041752	-0.0919972196987828	0.0919972196987828	1_3	Zn
C4H9N1O1-Fe6	Oximes	-84.24096650811953	-84.47123836118271	-0.2302718530631864	0.2302718530631864	1_3	Fe
C3H7N1O1-Fe7	Oximes	-67.77100347276337	-67.9128752783314	-0.1418718055680301	0.1418718055680301	1_3	Fe
C3H7N1O1-Ag4	Oximes	-66.92167688951918	-66.91112885966027	0.01054802985891	0.01054802985891	1_3	Ag
C3H7N1O1-Ir5	Oximes	-67.37690753095399	-67.2658517303015	0.1110558006524797	0.1110558006524797	1_3	Ir
C4H9N1O1-Co9	Oximes	-84.24307978936304	-84.01799006943611	0.2250897199269275	0.2250897199269275	1_3	Co
C3H7N1O1-Rh5	Oximes	-67.62467942005378	-67.32007979038463	0.3045996296691555	0.3045996296691555	1_3	Rh
C2H5N1O1-Cu5	Oximes	-50.68396001725751	-50.84291322244189	-0.1589532051843889	0.1589532051843889	1_3	Cu
C1H3N1O1-Fe6	Oximes	-34.0939557161355	-34.32103697392995	-0.2270812577944525	0.2270812577944525	1_3	Fe
C1H3N1O1-Pd5	Oximes	-34.19558616758968	-34.1437809155409	0.0518052520487799	0.0518052520487799	1_3	Pd
C3H7N1O1-Ir6	Oximes	-67.16729759613577	-67.51613141809435	-0.3488338219585785	0.3488338219585785	1_3	Ir
C4H9N1O1-Pt6	Oximes	-84.50953698963167	-84.5045535508732	0.0049834387584724	0.0049834387584724	1_3	Pt
C4H9N1O1-Fe6	Oximes	-84.32799579411244	-84.51817732375935	-0.1901815296469067	0.1901815296469067	1_3	Fe
C4H9N1O1-Zn3	Oximes	-83.8785778246197	-83.96041808634186	-0.0818402617221636	0.0818402617221636	1_3	Zn
C3H7N1O1-Ru5	Oximes	-67.93845373390417	-67.76632439244486	0.1721293414593105	0.1721293414593105	1_3	Ru
C4H9N1O1-Pd5	Oximes	-84.62177289706551	-84.47070659530459	0.1510663017609204	0.1510663017609204	1_3	Pd
C3H7N1O1-Fe8	Oximes	-67.07797987923107	-67.54895561445244	-0.4709757352213728	0.4709757352213728	1_3	Fe
C4H9N1O1-Os4	Oximes	-84.61031294040913	-84.29384103453663	0.316471905872504	0.316471905872504	1_3	Os
C3H7N1O1-Cd3	Oximes	-67.13427757670593	-67.15259938053043	-0.0183218038245058	0.0183218038245058	1_3	Cd
C4H9N1O1-Zn1	Oximes	-83.67244676419637	-83.61990760632443	0.0525391578719336	0.0525391578719336	1_3	Zn
C2H5N1O1-Ir5	Oximes	-51.02984213660966	-50.760394183972494	0.2694479526371651	0.2694479526371651	1_3	Ir
C4H9N1O1-Cd3	Oximes	-83.66260507562265	-83.59921352945184	0.0633915461708056	0.0633915461708056	1_3	Cd
C3H7N1O1-Cd1	Oximes	-66.80017068341306	-66.82867241566248	-0.028501732249424	0.028501732249424	1_3	Cd
C4H9N1O1-Co6	Oximes	-84.08868392112117	-84.06678734128013	0.0218965798410408	0.0218965798410408	1_3	Co
C3H7N1O1-Cu5	Oximes	-67.51969126331949	-67.54537681860745	-0.0256855552879642	0.0256855552879642	1_3	Cu
C4H9N1O1-Ni5	Oximes	-83.9969100890321	-84.37099877037303	-0.3740886813409361	0.3740886813409361	1_3	Ni
C4H9N1O1-Pd4	Oximes	-84.31817592746461	-84.46591955387908	-0.1477436264144671	0.1477436264144671	1_3	Pd
C4H9N1O2-Fe6	Carbamates	-93.08053481911747	-92.78912941495128	0.2914054041661984	0.2914054041661984	1_3	Fe
C4H9N1O2-Ag2	Carbamates	-92.64822409099544	-92.57396522573436	0.074258865261072	0.074258865261072	1_3	Ag
C4H9N1O2-Pt2	Carbamates	-92.96811744514208	-92.98745167147536	-0.0193342263332851	0.0193342263332851	1_3	Pt
C4H9N1O2-Os4	Carbamates	-93.36651690044027	-93.11965578961554	0.2468611108247387	0.2468611108247387	1_3	Os
C2H5N1O2-Fe6	Carbamates	-59.51737569367856	-59.477142953482826	0.0402327401957336	0.0402327401957336	1_3	Fe
C2H5N1O2-Rh3	Carbamates	-59.29273619453829	-59.38363140697993	-0.0908952124416373	0.0908952124416373	1_3	Rh
C2H5N1O2-Pd4	Carbamates	-59.30955860235008	-59.45874592144014	-0.1491873190900605	0.1491873190900605	1_3	Pd
C4H9N1O2-Pt4	Carbamates	-92.48381770138484	-92.46364735073348	0.0201703506513695	0.0201703506513695	1_3	Pt
C3H7N1O2-Fe8	Carbamates	-75.94864644452804	-75.63233217335699	0.316314271171052	0.316314271171052	1_3	Fe
C3H7N1O2-Co7	Carbamates	-76.10890953952668	-76.05830478053213	0.0506047589945524	0.0506047589945524	1_3	Co
C4H9N1O2-Ru6	Carbamates	-92.6305919748811	-92.82975954390258	-0.1991675690214833	0.1991675690214833	1_3	Ru
C2H5N1O2-Ru5	Carbamates	-59.57707588880771	-59.547708170657415	0.0293677181502971	0.0293677181502971	1_3	Ru
C4H9N1O2-Cd1	Carbamates	-92.62602315271442	-92.61827522050316	0.0077479322112594	0.0077479322112594	1_3	Cd
C1H3N1O2-Ir3	Carbamates	-43.03846681723235	-43.32714792623028	-0.2886811089979346	0.2886811089979346	1_3	Ir
C4H9N1O2-Ag3	Carbamates	-92.63604745635212	-92.73462972931702	-0.0985822729649044	0.0985822729649044	1_3	Ag
C4H9N1O2-Os6	Carbamates	-93.0022515313144	-93.30513756554046	-0.3028860342260486	0.3028860342260486	1_3	Os
C4H9N1O2-Ru4	Carbamates	-92.9822465678908	-92.8372203455101	0.145026222380693	0.145026222380693	1_3	Ru
C4H9N1O2-Zn1	Carbamates	-91.889541193784	-92.01961020875478	-0.1300690149707861	0.1300690149707861	1_3	Zn
C3H7N1O2-Ru4	Carbamates	-75.9390106285972	-76.03427884013377	-0.0952682115365632	0.0952682115365632	1_3	Ru
C4H9N1O2-Ni5	Carbamates	-92.59597091520482	-92.5742615445174	0.0217093706874038	0.0217093706874038	1_3	Ni
C4H9N1O2-Ir4	Carbamates	-92.5381014648051	-92.75026341642932	-0.212161951624239	0.212161951624239	1_3	Ir
C3H7N1O2-Cd1	Carbamates	-75.49614727652659	-75.54865370150969	-0.0525064249831075	0.0525064249831075	1_3	Cd
C3H7N1O2-Os5	Carbamates	-76.32244110413075	-76.41336991085302	-0.0909288067222746	0.0909288067222746	1_3	Os
C1H3N1O2-Pt3	Carbamates	-42.95027178098826	-43.27527605988144	-0.325004278893175	0.325004278893175	1_3	Pt
C2H5N1O2-Rh4	Carbamates	-59.44720097412505	-59.622947874060856	-0.1757468999358025	0.1757468999358025	1_3	Rh
C4H9N1O2-Os6	Carbamates	-92.79325031337612	-93.20142369442556	-0.408173381049437	0.408173381049437	1_3	Os
C3H7N1O2-Co8	Carbamates	-75.66033946670677	-75.86704708538241	-0.2067076186756367	0.2067076186756367	1_3	Co
C4H9N1O2-Pt3	Carbamates	-92.96247820008466	-93.1844048892808	-0.2219266891961524	0.2219266891961524	1_3	Pt
C4H9N1O2-Rh4	Carbamates	-92.7745822300435	-93.20259289024398	-0.4280106602004707	0.4280106602004707	1_3	Rh
C3H7N1O2-Zn1	Carbamates	-75.92416367933913	-75.9583460034529	-0.0341823241137717	0.0341823241137717	1_3	Zn
C4H9N1O2-Os6	Carbamates	-92.61487559415492	-92.99149906446564	-0.3766234703107329	0.3766234703107329	1_3	Os
C3H7N1O2-Pt3	Carbamates	-76.16916648089648	-76.39173863968983	-0.2225721587933549	0.2225721587933549	1_3	Pt
C3H7N1O2-Ag3	Carbamates	-75.9848785940219	-76.01096842919992	-0.0260898351780269	0.0260898351780269	1_3	Ag
C3H7N1O2-Co6	Carbamates	-76.07311239289749	-76.10734841043416	-0.0342360175366707	0.0342360175366707	1_3	Co
C4H9N1O2-Ni3	Carbamates	-92.16534392094307	-92.189382495088	-0.0240385741449244	0.0240385741449244	1_3	Ni
C4H9N1O2-Rh3	Carbamates	-93.03084514535703	-93.12002561383316	-0.0891804684761155	0.0891804684761155	1_3	Rh
C4H9N1O2-Ir3	Carbamates	-93.0525361396858	-93.2461195927258	-0.1935834530399915	0.1935834530399915	1_3	Ir
C3H7N1O2-Zn1	Carbamates	-75.84543620049209	-75.91971229358938	-0.0742760930972963	0.0742760930972963	1_3	Zn
C3H8S1-Au2	$C_{x}H_{y}S$	-61.62211652451083	-61.54623939116709	0.075877133343738	0.075877133343738	1_3	Au
C3H6S1-Ir5	$C_{x}H_{y}S$	-55.67748280253318	-55.50218267781679	0.1753001247163865	0.1753001247163865	1_3	Ir
C3H6S1-Cd3	$C_{x}H_{y}S$	-53.49863471139861	-53.90116310477856	-0.4025283933799528	0.4025283933799528	1_3	Cd
C4H10S1-Ru7	$C_{x}H_{y}S$	-78.92246987979468	-79.22996550873313	-0.3074956289384545	0.3074956289384545	1_3	Ru
C3H8S1-Ag3	$C_{x}H_{y}S$	-61.48992963420688	-61.4744062052464	0.0155234289604777	0.0155234289604777	1_3	Ag
C4H10S1-Ir7	$C_{x}H_{y}S$	-79.01838700649569	-79.2687028727446	-0.2503158662489113	0.2503158662489113	1_3	Ir
C4H10S1-Au2	$C_{x}H_{y}S$	-78.2872697957655	-78.13155657231368	0.1557132234518121	0.1557132234518121	1_3	Au
C4H8S1-Ru7	$C_{x}H_{y}S$	-72.34677125696022	-72.25781022804802	0.0889610289122089	0.0889610289122089	1_3	Ru
C4H10S1-Ag4	$C_{x}H_{y}S$	-78.15386949153014	-78.09573415819136	0.0581353333387824	0.0581353333387824	1_3	Ag
C1H4S1-Ir3	$C_{x}H_{y}S$	-28.968398794037057	-29.05846132772785	-0.0900625336907978	0.0900625336907978	1_3	Ir
C2H6S1-Os6	$C_{x}H_{y}S$	-45.80448550778647	-46.04366759774484	-0.2391820899583763	0.2391820899583763	1_3	Os
C2H6S1-Cu4	$C_{x}H_{y}S$	-45.01821854773516	-45.12596602957137	-0.1077474818362134	0.1077474818362134	1_3	Cu
C4H8S1-Ir5	$C_{x}H_{y}S$	-72.353179940253	-72.2487407054504	0.1044392348025979	0.1044392348025979	1_3	Ir
C4H10S1-Cu5	$C_{x}H_{y}S$	-78.40618148973624	-78.61465209031883	-0.2084706005825864	0.2084706005825864	1_3	Cu
C3H6S1-Pt5	$C_{x}H_{y}S$	-55.50616460502943	-55.25684910180394	0.249315503225489	0.249315503225489	1_3	Pt
C3H8S1-Co8	$C_{x}H_{y}S$	-61.918079265619554	-62.315357763040765	-0.3972784974212118	0.3972784974212118	1_3	Co
C4H10S1-Au5	$C_{x}H_{y}S$	-78.28802494925333	-78.0095691353157	0.2784558139376258	0.2784558139376258	1_3	Au
C2H6S1-Pt4	$C_{x}H_{y}S$	-45.66461844809373	-45.38207274583647	0.2825457022572664	0.2825457022572664	1_3	Pt
C3H8S1-Os7	$C_{x}H_{y}S$	-62.44626290232964	-62.64184248732681	-0.1955795849971764	0.1955795849971764	1_3	Os
C4H10S1-Ni4	$C_{x}H_{y}S$	-78.83273295220852	-79.1642987396583	-0.3315657874497901	0.3315657874497901	1_3	Ni
C2H4S1-Os5	$C_{x}H_{y}S$	-39.252596974919015	-39.04800608305413	0.204590891864882	0.204590891864882	1_3	Os
C4H10S1-Ir4	$C_{x}H_{y}S$	-78.99741383867627	-79.12283535769495	-0.1254215190186869	0.1254215190186869	1_3	Ir
C4H8S1-Cu6	$C_{x}H_{y}S$	-71.08214564425629	-71.3384616787315	-0.2563160344752191	0.2563160344752191	1_3	Cu
C3H8S1-Ir6	$C_{x}H_{y}S$	-62.31636386867626	-62.23983782016808	0.0765260485081853	0.0765260485081853	1_3	Ir
C4H10S1-Cd1	$C_{x}H_{y}S$	-77.95340753774701	-77.85995514014849	0.0934523975985257	0.0934523975985257	1_3	Cd
C3H8S1-Ir5	$C_{x}H_{y}S$	-62.39818919960703	-62.48471198721495	-0.0865227876079188	0.0865227876079188	1_3	Ir
C1H4S1-Ru5	$C_{x}H_{y}S$	-28.83709971155986	-29.268723623277765	-0.4316239117179066	0.4316239117179066	1_3	Ru
C3H6S1-Pt6	$C_{x}H_{y}S$	-55.7525364453054	-55.41117376165607	0.3413626836493222	0.3413626836493222	1_3	Pt
C3H8S1-Os6	$C_{x}H_{y}S$	-62.35588797054197	-62.374287299629486	-0.018399329087515	0.018399329087515	1_3	Os
C2H4S1-Ru5	$C_{x}H_{y}S$	-39.03804379962685	-39.00220760323555	0.0358361963913012	0.0358361963913012	1_3	Ru
C4H8S1-Ag6	$C_{x}H_{y}S$	-70.32135004006255	-70.25295007477075	0.0683999652918032	0.0683999652918032	1_3	Ag
C3H6S1-Cd4	$C_{x}H_{y}S$	-53.453563246268686	-53.50074914116453	-0.047185894895847	0.047185894895847	1_3	Cd
C2H4S1-Pt5	$C_{x}H_{y}S$	-39.03750629113665	-38.72943582672952	0.3080704644071375	0.3080704644071375	1_3	Pt
C3H8S1-Pd4	$C_{x}H_{y}S$	-62.37262768473988	-62.147299072150645	0.2253286125892373	0.2253286125892373	1_3	Pd
C4H10S1-Ru7	$C_{x}H_{y}S$	-78.84551256111968	-79.17803564200233	-0.3325230808826518	0.3325230808826518	1_3	Ru
C4H10S1-Fe9	$C_{x}H_{y}S$	-78.9703219176912	-78.69098001871043	0.2793418989807605	0.2793418989807605	1_3	Fe
C4H10S1-Co8	$C_{x}H_{y}S$	-78.66977714640802	-79.35787013321294	-0.6880929868049179	0.6880929868049179	1_3	Co
C3H8S1-Co7	$C_{x}H_{y}S$	-62.00172845014527	-62.56903305735341	-0.5673046072081434	0.5673046072081434	1_3	Co
C4H8S1-Pt5	$C_{x}H_{y}S$	-72.17382050662627	-71.97518255000338	0.198637956622889	0.198637956622889	1_3	Pt
C4H10S1-Cu6	$C_{x}H_{y}S$	-78.42593377822857	-78.39919273084126	0.0267410473873042	0.0267410473873042	1_3	Cu
C4H10S1-Co5	$C_{x}H_{y}S$	-78.73868561999905	-78.78736516829554	-0.0486795482964907	0.0486795482964907	1_3	Co
C4H10S1-Fe7	$C_{x}H_{y}S$	-78.77064497897868	-78.93130373994927	-0.1606587609705911	0.1606587609705911	1_3	Fe
C40H8S1-Fe1	$C_{x}H_{y}S$	-72.16107940910734	-71.93390975097826	0.2271696581290854	0.2271696581290854	1_3	Fe
C4H10S1-Fe8	$C_{x}H_{y}S$	-78.91511531651054	-78.81013347664953	0.1049818398610114	0.1049818398610114	1_3	Fe
C3H8S1-Ru6	$C_{x}H_{y}S$	-62.2200430363464	-62.7956640943612	-0.5756210580148036	0.5756210580148036	1_3	Ru
C4H11N1-Os6	$C_{x}H_{y}N$	-87.20629173890734	-87.35707894972143	-0.1507872108140873	0.1507872108140873	1_3	Os
C4H11N1-Au4	$C_{x}H_{y}N$	-86.06737556543499	-86.19765476000771	-0.1302791945727222	0.1302791945727222	1_3	Au
C4H9N1-Pd4	$C_{x}H_{y}N$	-78.7848814885732	-78.91822264390419	-0.1333411553309815	0.1333411553309815	1_3	Pd
C4H11N1-Ir3	$C_{x}H_{y}N$	-87.1151886439086	-86.99568488663294	0.1195037572756518	0.1195037572756518	1_3	Ir
C4H11N1-Ir7	$C_{x}H_{y}N$	-86.30674716159183	-86.47581080959503	-0.1690636480032026	0.1690636480032026	1_3	Ir
C4H11N1-Pd5	$C_{x}H_{y}N$	-86.63468936082245	-86.60044846206551	0.0342408987569342	0.0342408987569342	1_3	Pd
C3H7N1-Cd1	$C_{x}H_{y}N$	-61.27291058128981	-61.12132859296457	0.1515819883252334	0.1515819883252334	1_3	Cd
C3H9N1-Fe7	$C_{x}H_{y}N$	-69.65743258870054	-69.65509505845552	0.002337530245029	0.002337530245029	1_3	Fe
C3H9N1-Os3	$C_{x}H_{y}N$	-70.53075410223789	-70.40789192185562	0.1228621803822704	0.1228621803822704	1_3	Os
C4H11N1-Co8	$C_{x}H_{y}N$	-86.73187273348594	-86.93451917690231	-0.2026464434163699	0.2026464434163699	1_3	Co
C4H11N1-Co7	$C_{x}H_{y}N$	-86.81656592488685	-86.70444142412725	0.1121245007595916	0.1121245007595916	1_3	Co
C3H7N1-Ni2	$C_{x}H_{y}N$	-62.386138902429366	-62.2091734202113	0.1769654822180655	0.1769654822180655	1_3	Ni
C4H9N1-Os2	$C_{x}H_{y}N$	-79.1242216242498	-78.87858196701336	0.2456396572364383	0.2456396572364383	1_3	Os
C3H9N1-Fe7	$C_{x}H_{y}N$	-69.39281474707946	-69.2441577582145	0.1486569888649569	0.1486569888649569	1_3	Fe
C4H9N1-Cu5	$C_{x}H_{y}N$	-78.15613552625484	-78.11615373820678	0.0399817880480668	0.0399817880480668	1_3	Cu
C4H11N1-Rh7	$C_{x}H_{y}N$	-86.24431578015992	-86.35658040065414	-0.1122646204942157	0.1122646204942157	1_3	Rh
C4H9N1-Ru5	$C_{x}H_{y}N$	-78.2938766709575	-78.65763267039233	-0.3637559994348294	0.3637559994348294	1_3	Ru
C3H9N1-Pt4	$C_{x}H_{y}N$	-70.04782856555016	-70.13875105539915	-0.0909224898489924	0.0909224898489924	1_3	Pt
C4H11N1-Ru5	$C_{x}H_{y}N$	-86.98613032866297	-86.9823918882023	0.0037384404606655	0.0037384404606655	1_3	Ru
C4H9N1-Cd1	$C_{x}H_{y}N$	-77.91116316054149	-77.78177349657915	0.1293896639623426	0.1293896639623426	1_3	Cd
C4H9N1-Co6	$C_{x}H_{y}N$	-78.87860895729011	-78.9555657017039	-0.0769567444137919	0.0769567444137919	1_3	Co
C4H9N1-Os2	$C_{x}H_{y}N$	-79.0082013354587	-78.93915389065546	0.0690474448032318	0.0690474448032318	1_3	Os
C4H9N1-Au2	$C_{x}H_{y}N$	-78.05825040639581	-78.19513532763813	-0.1368849212423128	0.1368849212423128	1_3	Au
C2H5N1-Ag2	$C_{x}H_{y}N$	-44.46911227819192	-44.38824940904488	0.0808628691470403	0.0808628691470403	1_3	Ag
C2H7N1-Au1	$C_{x}H_{y}N$	-52.79088304067818	-52.74513509584585	0.0457479448323283	0.0457479448323283	1_3	Au
C4H11N1-Pd3	$C_{x}H_{y}N$	-87.02942617813937	-86.91747510426444	0.111951073874934	0.111951073874934	1_3	Pd
C4H9N1-Zn1	$C_{x}H_{y}N$	-77.90750109682142	-78.02106641895057	-0.1135653221291477	0.1135653221291477	1_3	Zn
C4H9N1-Os4	$C_{x}H_{y}N$	-79.35018938956296	-79.42046862465622	-0.0702792350932668	0.0702792350932668	1_3	Os
C3H7N1-Rh4	$C_{x}H_{y}N$	-61.85320612553346	-61.78493106205429	0.0682750634791773	0.0682750634791773	1_3	Rh
C4H9N1-Cd1	$C_{x}H_{y}N$	-77.6900863779324	-77.73159627505356	-0.0415098971211591	0.0415098971211591	1_3	Cd
C1H3N1-Ag1	$C_{x}H_{y}N$	-27.90249648752797	-27.70792760225595	0.1945688852720195	0.1945688852720195	1_3	Ag
C4H9N1-Ru4	$C_{x}H_{y}N$	-78.75666057005424	-78.87578990902261	-0.1191293389683778	0.1191293389683778	1_3	Ru
C4H9N1-Pt4	$C_{x}H_{y}N$	-78.63393405888223	-78.61269673090737	0.021237327974859	0.021237327974859	1_3	Pt
C4H11N1-Fe6	$C_{x}H_{y}N$	-86.77410160563886	-86.70687169755729	0.0672299080815719	0.0672299080815719	1_3	Fe
C3H7N1-Zn1	$C_{x}H_{y}N$	-61.424755581248064	-61.5380354955571	-0.1132799143090323	0.1132799143090323	1_3	Zn
C3H9N1-Ir3	$C_{x}H_{y}N$	-70.44562533371112	-70.35889179224006	0.0867335414710623	0.0867335414710623	1_3	Ir
C3H9N1-Cu2	$C_{x}H_{y}N$	-69.94175706504797	-70.10447570096977	-0.1627186359218058	0.1627186359218058	1_3	Cu
C1H5N1-Fe6	$C_{x}H_{y}N$	-36.67629351391133	-36.63844051215938	0.0378530017519551	0.0378530017519551	1_3	Fe
C4H11N1-Os7	$C_{x}H_{y}N$	-86.36605800762231	-86.5992723751126	-0.2332143674902909	0.2332143674902909	1_3	Os
C1H3N1-Ni5	$C_{x}H_{y}N$	-28.72370379648692	-28.635368640508204	0.0883351559787115	0.0883351559787115	1_3	Ni
C4H9N1-Fe9	$C_{x}H_{y}N$	-78.7358395814548	-79.08359896069419	-0.3477593792393918	0.3477593792393918	1_3	Fe
C4H11N1-Zn2	$C_{x}H_{y}N$	-85.74221853306062	-85.87342917931187	-0.1312106462512474	0.1312106462512474	1_3	Zn
C2H5N1-Co6	$C_{x}H_{y}N$	-45.66758623001397	-45.46524184799273	0.2023443820212378	0.2023443820212378	1_3	Co
C2H7N1-Pd4	$C_{x}H_{y}N$	-53.29731021728185	-53.25371460345514	0.0435956138267101	0.0435956138267101	1_3	Pd
C4H9N1-Pt3	$C_{x}H_{y}N$	-79.23043812570688	-79.16544094519998	0.0649971805069071	0.0649971805069071	1_3	Pt
C3H7N1-Co6	$C_{x}H_{y}N$	-61.79064151550142	-61.84635748637311	-0.0557159708716881	0.0557159708716881	1_3	Co
C4H9N1-Au4	$C_{x}H_{y}N$	-77.88343036404888	-78.11874365625249	-0.2353132922036138	0.2353132922036138	1_3	Au
C4H11N1-Co6	$C_{x}H_{y}N$	-86.35884873242367	-86.43736172470972	-0.0785129922860505	0.0785129922860505	1_3	Co
C4H11N1-Ru5	$C_{x}H_{y}N$	-86.45920547251967	-86.71467131327722	-0.2554658407575516	0.2554658407575516	1_3	Ru
C3H9N1-Fe4	$C_{x}H_{y}N$	-70.08559427959858	-70.19171545369522	-0.1061211740966427	0.1061211740966427	1_3	Fe
C4H11N1-Ag3	$C_{x}H_{y}N$	-86.41385606496533	-86.53739687852953	-0.1235408135642046	0.1235408135642046	1_3	Ag
C3H9N1-Cu3	$C_{x}H_{y}N$	-69.89827716485456	-69.93903506692453	-0.0407579020699699	0.0407579020699699	1_3	Cu
C4H9N1-Os5	$C_{x}H_{y}N$	-78.46981824544264	-78.7804797764179	-0.3106615309752669	0.3106615309752669	1_3	Os
C4H9N1-Cu3	$C_{x}H_{y}N$	-78.20630643090715	-78.252955391574	-0.0466489606668574	0.0466489606668574	1_3	Cu
C4H11N1-Ag2	$C_{x}H_{y}N$	-86.41908988161026	-86.55982866981594	-0.1407387882056809	0.1407387882056809	1_3	Ag
C4H9N1-Ni5	$C_{x}H_{y}N$	-78.32914722005944	-78.48430800422966	-0.1551607841702207	0.1551607841702207	1_3	Ni
C1H3N1-Zn1	$C_{x}H_{y}N$	-27.867498712499582	-27.7668973371292	0.1006013753703882	0.1006013753703882	1_3	Zn
C3H7N1-Ni4	$C_{x}H_{y}N$	-61.71760582661227	-61.74078875155806	-0.023182924945786	0.023182924945786	1_3	Ni
C4H11N1-Pt4	$C_{x}H_{y}N$	-87.09545932586457	-87.08850846820928	0.0069508576552834	0.0069508576552834	1_3	Pt
C4H11N1-Zn2	$C_{x}H_{y}N$	-86.27516164665826	-86.32655572768249	-0.0513940810242274	0.0513940810242274	1_3	Zn
C3H7N1-Ag2	$C_{x}H_{y}N$	-61.27606212679643	-61.268716177430406	0.0073459493660266	0.0073459493660266	1_3	Ag
C3H7N1-Co7	$C_{x}H_{y}N$	-62.24873312627187	-62.21377784657284	0.0349552796990337	0.0349552796990337	1_3	Co
C4H9N1-Rh4	$C_{x}H_{y}N$	-78.84222434144567	-78.98498567762408	-0.1427613361784097	0.1427613361784097	1_3	Rh
C3H9N1-Ag3	$C_{x}H_{y}N$	-69.36057285158574	-69.51734300278991	-0.1567701512041708	0.1567701512041708	1_3	Ag
C3H7N1-Pt5	$C_{x}H_{y}N$	-62.02412808280405	-61.97307281589224	0.0510552669118169	0.0510552669118169	1_3	Pt
C3H9N1-Co7	$C_{x}H_{y}N$	-69.43563855384332	-69.22811232581643	0.207526228026893	0.207526228026893	1_3	Co
C2H5N1-Ir3	$C_{x}H_{y}N$	-45.24133280910837	-44.98033109031076	0.2610017187976154	0.2610017187976154	1_3	Ir
C4H9N1-Zn1	$C_{x}H_{y}N$	-78.3374022249169	-78.44881981013009	-0.1114175852131893	0.1114175852131893	1_3	Zn
C4H11N1-Ni4	$C_{x}H_{y}N$	-86.49945888611887	-86.58533161003993	-0.0858727239210566	0.0858727239210566	1_3	Ni
C2H7N1-Ru5	$C_{x}H_{y}N$	-53.28136872616233	-53.3711372381149	-0.0897685119525704	0.0897685119525704	1_3	Ru
C1H3N1-Au1	$C_{x}H_{y}N$	-27.91134929830241	-27.429764661534136	0.4815846367682752	0.4815846367682752	1_3	Au
C1H3N1-Rh5	$C_{x}H_{y}N$	-28.69613007034877	-28.67404628135409	0.0220837889946778	0.0220837889946778	1_3	Rh
C1H3N1-Ru5	$C_{x}H_{y}N$	-29.183126544736297	-28.94581424926946	0.237312295466836	0.237312295466836	1_3	Ru
C3H9N1-Cd1	$C_{x}H_{y}N$	-69.01195523897178	-68.87795712881945	0.1339981101523335	0.1339981101523335	1_3	Cd
C4H9N1-Rh6	$C_{x}H_{y}N$	-78.48668659415102	-78.51013999612553	-0.0234534019745069	0.0234534019745069	1_3	Rh
C1H3N1-Pt4	$C_{x}H_{y}N$	-28.61666150741348	-28.76998465571978	-0.1533231483062991	0.1533231483062991	1_3	Pt
C3H7N1-Rh5	$C_{x}H_{y}N$	-61.8287655685433	-61.74738241874229	0.0813831498010131	0.0813831498010131	1_3	Rh
C4H9N1-Ir3	$C_{x}H_{y}N$	-78.60985586071399	-78.59285256062185	0.0170033000921421	0.0170033000921421	1_3	Ir
C4H9N1-Ir5	$C_{x}H_{y}N$	-78.45864082530034	-78.55121632603505	-0.0925755007347106	0.0925755007347106	1_3	Ir
C3H7N1-Rh2	$C_{x}H_{y}N$	-62.20267048629785	-61.94263926894087	0.2600312173569818	0.2600312173569818	1_3	Rh
C4H11N1-Cd2	$C_{x}H_{y}N$	-85.85660562297767	-85.94635346152677	-0.0897478385491012	0.0897478385491012	1_3	Cd
C3H7N1-Fe9	$C_{x}H_{y}N$	-61.79584891613081	-61.35157977262429	0.4442691435065171	0.4442691435065171	1_3	Fe
C3H9N1-Ni4	$C_{x}H_{y}N$	-69.55364234084504	-69.53574692596709	0.0178954148779553	0.0178954148779553	1_3	Ni
C3H7N1-Cd1	$C_{x}H_{y}N$	-60.98248256969873	-60.97417530707139	0.0083072626273406	0.0083072626273406	1_3	Cd
C4H8O2-Cd2	$C_{x}H_{y}O_{(2,3)}$	-79.9589998740638	-79.99443810743833	-0.0354382333745206	0.0354382333745206	1_3	Cd
C4H8O2-Ir2	$C_{x}H_{y}O_{(2,3)}$	-80.21265392071177	-80.16046161660915	0.0521923041026184	0.0521923041026184	1_3	Ir
C2H4O2-Ni1	$C_{x}H_{y}O_{(2,3)}$	-46.476357338263824	-46.51302276783872	-0.0366654295748958	0.0366654295748958	1_3	Ni
C1H2O3-Ir3	$C_{x}H_{y}O_{(2,3)}$	-37.727786458202445	-37.77259031760968	-0.0448038594072386	0.0448038594072386	1_3	Ir
C4H8O2-Pd4	$C_{x}H_{y}O_{(2,3)}$	-80.41757214146492	-80.38097677175733	0.0365953697075838	0.0365953697075838	1_3	Pd
C3H6O2-Ru3	$C_{x}H_{y}O_{(2,3)}$	-63.56675735052738	-63.43794596760097	0.1288113829264148	0.1288113829264148	1_3	Ru
C4H8O2-Rh2	$C_{x}H_{y}O_{(2,3)}$	-80.32089986127608	-80.33377537180888	-0.0128755105328082	0.0128755105328082	1_3	Rh
C1H2O2-Ru2	$C_{x}H_{y}O_{(2,3)}$	-30.19846630044958	-30.101062411482417	0.0974038889671646	0.0974038889671646	1_3	Ru
C1H2O3-Zn2	$C_{x}H_{y}O_{(2,3)}$	-37.43377620519914	-37.43237271080807	0.0014034943910701	0.0014034943910701	1_3	Zn
C4H8O2-Ag2	$C_{x}H_{y}O_{(2,3)}$	-79.88134023393206	-79.90973687638052	-0.028396642448456	0.028396642448456	1_3	Ag
C1H2O2-Pt2	$C_{x}H_{y}O_{(2,3)}$	-30.06930346966419	-30.132793788762683	-0.0634903190984914	0.0634903190984914	1_3	Pt
C3H6O2-Au1	$C_{x}H_{y}O_{(2,3)}$	-63.26146343905839	-63.20950026517755	0.0519631738808357	0.0519631738808357	1_3	Au
C1H2O2-Cu2	$C_{x}H_{y}O_{(2,3)}$	-30.028177179029623	-30.02091392327748	0.0072632557521501	0.0072632557521501	1_3	Cu
C2H4O2-Pd3	$C_{x}H_{y}O_{(2,3)}$	-47.02353179310512	-47.34967081214427	-0.3261390190391466	0.3261390190391466	1_3	Pd
C4H8O2-Pt3	$C_{x}H_{y}O_{(2,3)}$	-80.07473762634083	-80.1527906353997	-0.0780530090588627	0.0780530090588627	1_3	Pt
C2H4O3-Co5	$C_{x}H_{y}O_{(2,3)}$	-53.60205456077529	-53.619577567260194	-0.0175230064849074	0.0175230064849074	1_3	Co
C4H8O2-Ag2	$C_{x}H_{y}O_{(2,3)}$	-80.16448201932269	-80.36481361581173	-0.2003315964890362	0.2003315964890362	1_3	Ag
C2H4O3-Rh2	$C_{x}H_{y}O_{(2,3)}$	-53.647652049171256	-53.60760307256192	0.0400489766093414	0.0400489766093414	1_3	Rh
C4H8O3-Pt3	$C_{x}H_{y}O_{(2,3)}$	-87.2355572385627	-87.43543804000387	-0.1998808014411679	0.1998808014411679	1_3	Pt
C4H8O2-Ru2	$C_{x}H_{y}O_{(2,3)}$	-80.04665395625045	-80.06628909545645	-0.0196351392060023	0.0196351392060023	1_3	Ru
C1H2O2-Rh2	$C_{x}H_{y}O_{(2,3)}$	-30.140663464349927	-30.157436485697872	-0.0167730213479444	0.0167730213479444	1_3	Rh
C4H8O2-Cu3	$C_{x}H_{y}O_{(2,3)}$	-80.03010547103463	-80.00640685952453	0.023698611510099	0.023698611510099	1_3	Cu
C2H4O2-Ni2	$C_{x}H_{y}O_{(2,3)}$	-47.08158500709124	-47.05283978808984	0.0287452190013937	0.0287452190013937	1_3	Ni
C4H8O2-Co8	$C_{x}H_{y}O_{(2,3)}$	-79.87574003863676	-79.94607210576112	-0.0703320671243545	0.0703320671243545	1_3	Co
C4H8O2-Ru2	$C_{x}H_{y}O_{(2,3)}$	-80.45882419530392	-80.12649291766456	0.332331277639355	0.332331277639355	1_3	Ru
C4H8O2-Cu2	$C_{x}H_{y}O_{(2,3)}$	-79.92800929374118	-79.9270887530256	0.0009205407155832	0.0009205407155832	1_3	Cu
C1H2O3-Pt3	$C_{x}H_{y}O_{(2,3)}$	-37.61559189757554	-37.75363510367333	-0.1380432060977909	0.1380432060977909	1_3	Pt
C2H4O2-Pt2	$C_{x}H_{y}O_{(2,3)}$	-46.9369860350489	-47.01951885578728	-0.082532820738379	0.082532820738379	1_3	Pt
C4H8O3-Ir3	$C_{x}H_{y}O_{(2,3)}$	-87.44393940291934	-87.60365522698726	-0.1597158240679164	0.1597158240679164	1_3	Ir
C3H6O3-Ir3	$C_{x}H_{y}O_{(2,3)}$	-69.86364749126017	-70.06304045780558	-0.1993929665454175	0.1993929665454175	1_3	Ir
C4H8O3-Os3	$C_{x}H_{y}O_{(2,3)}$	-87.60604070804311	-87.67705729452678	-0.0710165864836653	0.0710165864836653	1_3	Os
C4H8O2-Os2	$C_{x}H_{y}O_{(2,3)}$	-80.52754947956976	-80.83741508451146	-0.3098656049417059	0.3098656049417059	1_3	Os
C1H2O2-Os2	$C_{x}H_{y}O_{(2,3)}$	-30.268471038685675	-30.21687941180608	0.051591626879599	0.051591626879599	1_3	Os
C2H4O3-Ru2	$C_{x}H_{y}O_{(2,3)}$	-53.68217433591985	-53.60238648375321	0.0797878521666461	0.0797878521666461	1_3	Ru
C2H4O2-Cu2	$C_{x}H_{y}O_{(2,3)}$	-46.93134678999149	-46.9519420939364	-0.0205953039449013	0.0205953039449013	1_3	Cu
C3H6O3-Rh4	$C_{x}H_{y}O_{(2,3)}$	-69.93787391076302	-70.085887439945	-0.1480135291819806	0.1480135291819806	1_3	Rh
C4H8O2-Co5	$C_{x}H_{y}O_{(2,3)}$	-80.18457771601709	-80.3213937259145	-0.1368160098974158	0.1368160098974158	1_3	Co
C3H6O3-Pt2	$C_{x}H_{y}O_{(2,3)}$	-70.56327824711508	-70.62286617417817	-0.0595879270630916	0.0595879270630916	1_3	Pt
C3H6O2-Cd1	$C_{x}H_{y}O_{(2,3)}$	-63.19565942155498	-63.19517991344674	0.000479508108242	0.000479508108242	1_3	Cd
C4H8O3-Fe8	$C_{x}H_{y}O_{(2,3)}$	-86.67002824700808	-86.68133430166085	-0.0113060546527776	0.0113060546527776	1_3	Fe
C3H6O2-Au1	$C_{x}H_{y}O_{(2,3)}$	-63.56174462444733	-63.36169154464392	0.2000530798034105	0.2000530798034105	1_3	Au
C3H6O2-Pd3	$C_{x}H_{y}O_{(2,3)}$	-63.27046613200798	-63.17076864377816	0.0996974882298218	0.0996974882298218	1_3	Pd
C3H6O2-Ni2	$C_{x}H_{y}O_{(2,3)}$	-63.25085051768304	-63.16317116800326	0.0876793496797745	0.0876793496797745	1_3	Ni
C4H8O2-Rh3	$C_{x}H_{y}O_{(2,3)}$	-80.39962016185802	-80.46681561426715	-0.0671954524091233	0.0671954524091233	1_3	Rh
C4H8O3-Pt2	$C_{x}H_{y}O_{(2,3)}$	-87.1875834572902	-87.34288780676229	-0.1553043494720896	0.1553043494720896	1_3	Pt
C3H6O2-Fe8	$C_{x}H_{y}O_{(2,3)}$	-64.12386307869076	-64.14304512580406	-0.0191820471133041	0.0191820471133041	1_3	Fe
C4H8O3-Fe6	$C_{x}H_{y}O_{(2,3)}$	-87.2613450123456	-86.84954230046492	0.4118027118806822	0.4118027118806822	1_3	Fe
C4H8O3-Os2	$C_{x}H_{y}O_{(2,3)}$	-87.32231891883293	-87.20090057469156	0.1214183441413752	0.1214183441413752	1_3	Os
C4H8O2-Ru4	$C_{x}H_{y}O_{(2,3)}$	-79.93640154702723	-79.92425764527275	0.0121439017544844	0.0121439017544844	1_3	Ru
C2H4O2-Pt1	$C_{x}H_{y}O_{(2,3)}$	-46.40658460155555	-46.42191737579515	-0.0153327742395958	0.0153327742395958	1_3	Pt
C2H5N1O1-(g)	Amides	-52.15327393088364	-52.08373089865836	0.0695430322252832	0.0695430322252832	1_3	Gas
C4H9N1O1-(g)	Amides	-84.97580722851899	-85.15218237021577	-0.1763751416967807	0.1763751416967807	1_3	Gas
C4H10N2-(g)	Amidines	-89.74371312207927	-89.95384563459629	-0.2101325125170206	0.2101325125170206	1_3	Gas
C3H8N2-(g)	Amidines	-72.81192016111163	-73.12351108001421	-0.3115909189025814	0.3115909189025814	1_3	Gas
C4H10N2-(g)	Amidines	-89.59802190522032	-89.86278044083724	-0.2647585356169202	0.2647585356169202	1_3	Gas
C3H8N2-(g)	Amidines	-73.26703647072917	-73.44864298846075	-0.1816065177315806	0.1816065177315806	1_3	Gas
C6H6S1-(g)	Aromatics	-80.01524359098516	-80.2308930309224	-0.2156494399372377	0.2156494399372377	1_3	Gas
C6H6-(g)	Aromatics	-76.15708172804636	-76.25300603301247	-0.095924304966104	0.095924304966104	1_3	Gas
C9H8-(g)	Aromatics	-110.38328456642012	-111.15483436024624	-0.7715497938261251	0.7715497938261251	1_3	Gas
C8H6O1-(g)	Aromatics	-100.47243426992144	-100.81829801291497	-0.3458637429935152	0.3458637429935152	1_3	Gas
C4H9N1O2-(g)	Carbamates	-91.5100096647186	-91.49757576105436	0.0124339036642595	0.0124339036642595	1_3	Gas
C2H5N1O2-(g)	Carbamates	-58.740207328198494	-58.76696445489961	-0.0267571267011135	0.0267571267011135	1_3	Gas
C4H9N1O2-(g)	Carbamates	-91.82062525479728	-91.75515947714509	0.0654657776522071	0.0654657776522071	1_3	Gas
C1H2O1-(g)	$C_{x}H_{y}O_{(0,1)}$	-22.141981245368697	-21.86648287664957	0.275498368719127	0.275498368719127	1_3	Gas
C2H6O1-(g)	$C_{x}H_{y}O_{(0,1)}$	-46.97414762630706	-46.931105600284354	0.0430420260227037	0.0430420260227037	1_3	Gas
C3H8-(g)	$C_{x}H_{y}O_{(0,1)}$	-57.17467480073742	-57.22080405501151	-0.046129254274092	0.046129254274092	1_3	Gas
C4H10O1-(g)	$C_{x}H_{y}O_{(0,1)}$	-80.34122468819226	-80.14819310017265	0.1930315880196076	0.1930315880196076	1_3	Gas
C4H8-(g)	$C_{x}H_{y}O_{(0,1)}$	-65.4493176687098	-65.63467540421391	-0.1853577355041125	0.1853577355041125	1_3	Gas
C4H10O1-(g)	$C_{x}H_{y}O_{(0,1)}$	-79.79709611479541	-79.72774890564187	0.0693472091535341	0.0693472091535341	1_3	Gas
C4H11N1-(g)	$C_{x}H_{y}N$	-85.7121961571338	-85.68502900793055	0.027167149203251	0.027167149203251	1_3	Gas
C2H7N1-(g)	$C_{x}H_{y}N$	-52.386897172353656	-52.538571042472086	-0.1516738701184294	0.1516738701184294	1_3	Gas
C4H9N1-(g)	$C_{x}H_{y}N$	-77.77524586943377	-77.69500492517443	0.0802409442593443	0.0802409442593443	1_3	Gas
C4H9N1-(g)	$C_{x}H_{y}N$	-77.11327372791209	-76.90094236923164	0.2123313586804442	0.2123313586804442	1_3	Gas
C3H7N1-(g)	$C_{x}H_{y}N$	-60.800860977610455	-60.42852723851957	0.3723337390908909	0.3723337390908909	1_3	Gas
C4H11N1-(g)	$C_{x}H_{y}N$	-85.16960200968333	-84.90609421497629	0.2635077947070385	0.2635077947070385	1_3	Gas
C3H6S1-(g)	$C_{x}H_{y}S$	-52.66294912887679	-52.6483238444448	0.014625284431986	0.014625284431986	1_3	Gas
C4H10S1-(g)	$C_{x}H_{y}S$	-77.52515396505578	-77.06427833595149	0.4608756291042937	0.4608756291042937	1_3	Gas
C3H8S1-(g)	$C_{x}H_{y}S$	-60.922382688769176	-60.59856713057548	0.3238155581937008	0.3238155581937008	1_3	Gas
C4H8O2-(g)	$C_{x}H_{y}O_{(2,3)}$	-79.39942195140225	-79.07062640001732	0.3287955513849283	0.3287955513849283	1_3	Gas
C3H6O2-(g)	$C_{x}H_{y}O_{(2,3)}$	-63.21604167459191	-62.93360967605372	0.2824319985381862	0.2824319985381862	1_3	Gas
C4H8O2-(g)	$C_{x}H_{y}O_{(2,3)}$	-79.83383160423762	-79.5835542134896	0.2502773907480105	0.2502773907480105	1_3	Gas
C3H7N1O1-(g)	Oximes	-66.38249213085749	-66.19840236409948	0.1840897667580066	0.1840897667580066	1_3	Gas
C4H8-Co8	$C_{x}H_{y}O_{(0,1)}$	-66.50903345923075	-66.47349243310009	0.0355410261306587	0.0355410261306587	1_4	Co
C2H6O1-Ir3	$C_{x}H_{y}O_{(0,1)}$	-47.5843093474291	-47.774927315593686	-0.1906179681645881	0.1906179681645881	1_4	Ir
C3H6O1-Ru1	$C_{x}H_{y}O_{(0,1)}$	-56.22647881392459	-56.15251511892416	0.0739636950004296	0.0739636950004296	1_4	Ru
C4H8-Cd1	$C_{x}H_{y}O_{(0,1)}$	-65.7138826782998	-65.58166535215184	0.132217326147952	0.132217326147952	1_4	Cd
C3H6O1-Cu3	$C_{x}H_{y}O_{(0,1)}$	-56.466777267670295	-56.67396956280504	-0.207192295134746	0.207192295134746	1_4	Cu
C3H4-Zn3	$C_{x}H_{y}O_{(0,1)}$	-40.13999133360676	-40.77584550115125	-0.635854167544494	0.635854167544494	1_4	Zn
C4H6-Ni4	$C_{x}H_{y}O_{(0,1)}$	-59.34310923913563	-58.65017695313532	0.692932286000314	0.692932286000314	1_4	Ni
C4H10O1-Fe6	$C_{x}H_{y}O_{(0,1)}$	-80.77949509912548	-80.77649688136125	0.0029982177642295	0.0029982177642295	1_4	Fe
C4H8-Ni4	$C_{x}H_{y}O_{(0,1)}$	-66.51486221048663	-66.29653039644927	0.2183318140373558	0.2183318140373558	1_4	Ni
C1H2O1-Rh4	$C_{x}H_{y}O_{(0,1)}$	-23.024629909437863	-23.34029899814232	-0.3156690887044533	0.3156690887044533	1_4	Rh
C2H4-Co5	$C_{x}H_{y}O_{(0,1)}$	-33.11947579385651	-33.14479841606135	-0.0253226222048397	0.0253226222048397	1_4	Co
C2H2-Fe8	$C_{x}H_{y}O_{(0,1)}$	-26.390645897741702	-26.357352529977103	0.0332933677645996	0.0332933677645996	1_4	Fe
C4H10O1-Os5	$C_{x}H_{y}O_{(0,1)}$	-81.13674931316928	-81.1736777543772	-0.0369284412079196	0.0369284412079196	1_4	Os
C4H10O1-Ru5	$C_{x}H_{y}O_{(0,1)}$	-81.04125197141093	-81.12029558105269	-0.0790436096417579	0.0790436096417579	1_4	Ru
C3H8O1-Rh5	$C_{x}H_{y}O_{(0,1)}$	-63.70697758086271	-63.83261904192386	-0.12564146106115	0.12564146106115	1_4	Rh
C4H6-Au2	$C_{x}H_{y}O_{(0,1)}$	-56.80986388346446	-58.01152957907766	-1.201665695613201	1.201665695613201	1_4	Au
C4H8-Fe8	$C_{x}H_{y}O_{(0,1)}$	-66.71921535821161	-66.63221248823425	0.0870028699773683	0.0870028699773683	1_4	Fe
C3H6-Cd1	$C_{x}H_{y}O_{(0,1)}$	-48.95578752766005	-48.81070387915861	0.1450836485014406	0.1450836485014406	1_4	Cd
C1H2O1-Fe6	$C_{x}H_{y}O_{(0,1)}$	-23.86065315754968	-23.679503608173945	0.181149549375732	0.181149549375732	1_4	Fe
C3H8O1-Ni2	$C_{x}H_{y}O_{(0,1)}$	-64.18424205056715	-64.1451216543303	0.0391203962368535	0.0391203962368535	1_4	Ni
C4H10O1-Zn1	$C_{x}H_{y}O_{(0,1)}$	-80.47518949119456	-80.49935382854392	-0.0241643373493616	0.0241643373493616	1_4	Zn
C1H2O1-Ni4	$C_{x}H_{y}O_{(0,1)}$	-23.187729280540225	-23.12871819886004	0.0590110816801825	0.0590110816801825	1_4	Ni
C3H6O1-Fe4	$C_{x}H_{y}O_{(0,1)}$	-56.177192271531794	-56.29309426251416	-0.1159019909823655	0.1159019909823655	1_4	Fe
C2H4O1-Cu4	$C_{x}H_{y}O_{(0,1)}$	-39.36090034160407	-39.23440667691102	0.1264936646930436	0.1264936646930436	1_4	Cu
C4H8O1-Ir2	$C_{x}H_{y}O_{(0,1)}$	-72.9465637229155	-73.01805970983344	-0.0714959869179381	0.0714959869179381	1_4	Ir
C3H8O1-Ru3	$C_{x}H_{y}O_{(0,1)}$	-64.26226060395356	-64.27336911275097	-0.0111085087974061	0.0111085087974061	1_4	Ru
C3H8O1-Cu4	$C_{x}H_{y}O_{(0,1)}$	-64.19126124530612	-64.18179282651727	0.009468418788856	0.009468418788856	1_4	Cu
C3H6-Pd5	$C_{x}H_{y}O_{(0,1)}$	-49.90414086204373	-49.83631142526156	0.0678294367821763	0.0678294367821763	1_4	Pd
C4H8-Pt4	$C_{x}H_{y}O_{(0,1)}$	-66.52243039893995	-66.32028298851287	0.2021474104270737	0.2021474104270737	1_4	Pt
C3H6O1-Ni3	$C_{x}H_{y}O_{(0,1)}$	-56.669189412514015	-56.73691777932368	-0.0677283668096606	0.0677283668096606	1_4	Ni
C2H2-Au1	$C_{x}H_{y}O_{(0,1)}$	-23.148284426721148	-24.238847806524063	-1.0905633798029155	1.0905633798029155	1_4	Au
C3H8-Fe4	$C_{x}H_{y}O_{(0,1)}$	-57.3797951614356	-57.41111651621373	-0.0313213547781288	0.0313213547781288	1_4	Fe
C4H6-Cd1	$C_{x}H_{y}O_{(0,1)}$	-56.94842162760415	-57.849424828386645	-0.9010032007824976	0.9010032007824976	1_4	Cd
C3H6-Zn1	$C_{x}H_{y}O_{(0,1)}$	-48.98952192803199	-48.94807405112124	0.0414478769107518	0.0414478769107518	1_4	Zn
C4H8-Cu6	$C_{x}H_{y}O_{(0,1)}$	-65.82364639123546	-65.96970341248357	-0.1460570212481116	0.1460570212481116	1_4	Cu
C2H6-Co4	$C_{x}H_{y}O_{(0,1)}$	-40.687409275200025	-40.93012422010679	-0.2427149449067656	0.2427149449067656	1_4	Co
C2H4O1-Cd1	$C_{x}H_{y}O_{(0,1)}$	-39.32112930741914	-39.516065719863946	-0.1949364124448038	0.1949364124448038	1_4	Cd
C4H10O1-Rh4	$C_{x}H_{y}O_{(0,1)}$	-81.04010746882443	-80.99991205560718	0.0401954132172477	0.0401954132172477	1_4	Rh
C2H4-Ru5	$C_{x}H_{y}O_{(0,1)}$	-33.19757991216284	-33.10755413118932	0.0900257809735194	0.0900257809735194	1_4	Ru
C4H10-Fe5	$C_{x}H_{y}O_{(0,1)}$	-74.05981447613348	-74.02674406528268	0.0330704108507973	0.0330704108507973	1_4	Fe
C2H6O1-Ru3	$C_{x}H_{y}O_{(0,1)}$	-47.61463263622864	-47.67747518868509	-0.062842552456459	0.062842552456459	1_4	Ru
C4H10-Pd5	$C_{x}H_{y}O_{(0,1)}$	-74.2537384660695	-74.31506683528715	-0.061328369217648	0.061328369217648	1_4	Pd
C4H10O1-Ir4	$C_{x}H_{y}O_{(0,1)}$	-81.10108194957297	-81.30854644452006	-0.2074644949470894	0.2074644949470894	1_4	Ir
C4H10-Co5	$C_{x}H_{y}O_{(0,1)}$	-74.07434845303348	-74.17849603492533	-0.1041475818918513	0.1041475818918513	1_4	Co
C4H8-Fe6	$C_{x}H_{y}O_{(0,1)}$	-66.63961012110894	-66.69423786699247	-0.054627745883522	0.054627745883522	1_4	Fe
C2H4-Au1	$C_{x}H_{y}O_{(0,1)}$	-32.32531389072483	-32.2317460666236	0.0935678241012283	0.0935678241012283	1_4	Au
C4H6-Pt5	$C_{x}H_{y}O_{(0,1)}$	-59.113972126218414	-58.85471386444669	0.2592582617717198	0.2592582617717198	1_4	Pt
C4H10O1-Ag2	$C_{x}H_{y}O_{(0,1)}$	-80.7804719174394	-80.80382137813535	-0.0233494606959538	0.0233494606959538	1_4	Ag
C2H4-Pd5	$C_{x}H_{y}O_{(0,1)}$	-33.1764287233691	-33.178394993743495	-0.0019662703743961	0.0019662703743961	1_4	Pd
C2H6O1-Pd3	$C_{x}H_{y}O_{(0,1)}$	-46.81790952811161	-47.02165281043426	-0.2037432823226481	0.2037432823226481	1_4	Pd
C4H8O1-Fe4	$C_{x}H_{y}O_{(0,1)}$	-72.90045166058631	-72.9242377751479	-0.023786114561588	0.023786114561588	1_4	Fe
C4H10O1-Cu4	$C_{x}H_{y}O_{(0,1)}$	-80.77172879055558	-80.82967232065107	-0.0579435300954855	0.0579435300954855	1_4	Cu
C4H10O1-Cu3	$C_{x}H_{y}O_{(0,1)}$	-80.91897568102559	-80.95897871673833	-0.0400030357127434	0.0400030357127434	1_4	Cu
C2H6O1-Pd2	$C_{x}H_{y}O_{(0,1)}$	-47.52489168881402	-47.541928870317406	-0.0170371815033831	0.0170371815033831	1_4	Pd
C2H6O1-Os3	$C_{x}H_{y}O_{(0,1)}$	-47.72251794075464	-47.79837095512767	-0.075853014373024	0.075853014373024	1_4	Os
C4H10O1-Cd2	$C_{x}H_{y}O_{(0,1)}$	-80.56869529508538	-80.665873499398	-0.0971782043126268	0.0971782043126268	1_4	Cd
C4H10O1-Cd1	$C_{x}H_{y}O_{(0,1)}$	-80.43239612027469	-80.45733054190327	-0.0249344216285862	0.0249344216285862	1_4	Cd
C4H10O1-Pt4	$C_{x}H_{y}O_{(0,1)}$	-81.06778743328596	-81.24042987713415	-0.1726424438481899	0.1726424438481899	1_4	Pt
C3H8O1-Ir3	$C_{x}H_{y}O_{(0,1)}$	-64.32360088909127	-64.46673894062178	-0.1431380515305136	0.1431380515305136	1_4	Ir
C2H4-Os5	$C_{x}H_{y}O_{(0,1)}$	-33.27822456205104	-33.43268704459297	-0.1544624825419305	0.1544624825419305	1_4	Os
C2H4O1-Ir5	$C_{x}H_{y}O_{(0,1)}$	-39.90599826791913	-39.96786457632288	-0.0618663084037507	0.0618663084037507	1_4	Ir
C4H8O1-Au1	$C_{x}H_{y}O_{(0,1)}$	-72.98066712200458	-73.00183080097958	-0.0211636789750002	0.0211636789750002	1_4	Au
C4H8-Rh7	$C_{x}H_{y}O_{(0,1)}$	-66.62496186622866	-66.39603895274183	0.2289229134868264	0.2289229134868264	1_4	Rh
C4H10O1-Pd6	$C_{x}H_{y}O_{(0,1)}$	-80.80935668191421	-80.96530248115505	-0.1559457992408397	0.1559457992408397	1_4	Pd
C3H8-Rh1	$C_{x}H_{y}O_{(0,1)}$	-57.45985406489217	-57.35814321686894	0.1017108480232309	0.1017108480232309	1_4	Rh
C4H8-Cu5	$C_{x}H_{y}O_{(0,1)}$	-65.87168908385286	-65.86730000544412	0.0043890784087352	0.0043890784087352	1_4	Cu
C2H6-Ir1	$C_{x}H_{y}O_{(0,1)}$	-40.75557408052737	-40.7781999721019	-0.0226258915745347	0.0226258915745347	1_4	Ir
C3H6-Ag3	$C_{x}H_{y}O_{(0,1)}$	-49.10067822439578	-48.99172249697904	0.1089557274167418	0.1089557274167418	1_4	Ag
C4H8-Co7	$C_{x}H_{y}O_{(0,1)}$	-66.60848975775343	-66.47557240719357	0.1329173505598646	0.1329173505598646	1_4	Co
C4H8-Ru5	$C_{x}H_{y}O_{(0,1)}$	-66.71653011280546	-66.37427617576213	0.3422539370433242	0.3422539370433242	1_4	Ru
C4H10O1-Ni4	$C_{x}H_{y}O_{(0,1)}$	-80.40911097683397	-80.31615990926957	0.0929510675643996	0.0929510675643996	1_4	Ni
C4H10O1-Zn1	$C_{x}H_{y}O_{(0,1)}$	-80.12219974087748	-80.13372516331151	-0.0115254224340333	0.0115254224340333	1_4	Zn
C4H8O1-Cu2	$C_{x}H_{y}O_{(0,1)}$	-72.80607604836845	-72.91483252509187	-0.1087564767234141	0.1087564767234141	1_4	Cu
C4H10O1-Os5	$C_{x}H_{y}O_{(0,1)}$	-80.45136281943519	-80.66540834781995	-0.2140455283847586	0.2140455283847586	1_4	Os
C4H8O1-Cu3	$C_{x}H_{y}O_{(0,1)}$	-72.74432373081439	-72.86832684259628	-0.1240031117818887	0.1240031117818887	1_4	Cu
C4H8O1-Rh5	$C_{x}H_{y}O_{(0,1)}$	-72.98526002725063	-73.28751771204173	-0.3022576847911011	0.3022576847911011	1_4	Rh
C4H8O1-Rh3	$C_{x}H_{y}O_{(0,1)}$	-72.99642179877503	-73.18378862300483	-0.1873668242297981	0.1873668242297981	1_4	Rh
C4H8O1-Ni2	$C_{x}H_{y}O_{(0,1)}$	-72.98568724169768	-73.04052337261686	-0.0548361309191847	0.0548361309191847	1_4	Ni
C3H6O1-Ru6	$C_{x}H_{y}O_{(0,1)}$	-56.8038134673825	-56.70679433342434	0.097019133958156	0.097019133958156	1_4	Ru
C4H10O1-Fe4	$C_{x}H_{y}O_{(0,1)}$	-80.2815015226148	-80.21376913597669	0.0677323866381129	0.0677323866381129	1_4	Fe
C4H10O1-Ru4	$C_{x}H_{y}O_{(0,1)}$	-80.39048768587554	-80.38062762094319	0.0098600649323543	0.0098600649323543	1_4	Ru
C3H6O1-Fe8	$C_{x}H_{y}O_{(0,1)}$	-56.96757898148553	-56.83202347493853	0.1355555065470071	0.1355555065470071	1_4	Fe
C4H8O1-Ir5	$C_{x}H_{y}O_{(0,1)}$	-72.80706024234976	-73.26604953106147	-0.4589892887117059	0.4589892887117059	1_4	Ir
C4H4S1-Ni7	Aromatics	-56.2129825270265	-56.42305531637794	-0.2100727893514431	0.2100727893514431	1_4	Ni
C8H10-Ni8	Aromatics	-111.31726758834792	-110.99478316763316	0.3224844207147725	0.3224844207147725	1_4	Ni
C6H6-Rh6	Aromatics	-77.75026722969221	-77.33073237778348	0.4195348519087361	0.4195348519087361	1_4	Rh
C6H6S1-Ni8	Aromatics	-82.19480893436787	-82.03712312366838	0.1576858106994905	0.1576858106994905	1_4	Ni
C6H6-Ag3	Aromatics	-76.58351891253835	-76.55745922607372	0.0260596864646345	0.0260596864646345	1_4	Ag
C4H5N1-Cu4	Aromatics	-63.03930647111804	-62.93638220916341	0.1029242619546266	0.1029242619546266	1_4	Cu
C6H7N1-Zn1	Aromatics	-88.84416165362927	-88.90173133967869	-0.057569686049419	0.057569686049419	1_4	Zn
C81H10-Co1	Aromatics	-111.06492572855905	-111.1597247686891	-0.0947990401300558	0.0947990401300558	1_4	Co
C6H6S1-Rh8	Aromatics	-82.71022042756249	-82.57506116124864	0.135159266313849	0.135159266313849	1_4	Rh
C7H8-Pt8	Aromatics	-94.74972608861754	-94.24841902493972	0.5013070636778139	0.5013070636778139	1_4	Pt
C4H4S1-Ir7	Aromatics	-56.11064573428712	-56.79887252395338	-0.6882267896662597	0.6882267896662597	1_4	Ir
C6H6O1-Ni7	Aromatics	-84.598457892042	-84.16524212825698	0.4332157637850287	0.4332157637850287	1_4	Ni
C8H10-Ir8	Aromatics	-111.38888485205462	-111.49958403649724	-0.1106991844426374	0.1106991844426374	1_4	Ir
C4H5N1-Pd5	Aromatics	-64.05413800566271	-64.03427316197372	0.0198648436889925	0.0198648436889925	1_4	Pd
C7H8-Ni9	Aromatics	-94.65359476248614	-94.14262403120892	0.5109707312772116	0.5109707312772116	1_4	Ni
C60H6-Fe1	Aromatics	-78.01770756514804	-77.62003569879971	0.3976718663483325	0.3976718663483325	1_4	Fe
C4H5N1-Rh6	Aromatics	-63.94625499818153	-63.9404607025981	0.0057942955834278	0.0057942955834278	1_4	Rh
C50H6-Co1	Aromatics	-67.93561544788622	-68.42333922409301	-0.4877237762067921	0.4877237762067921	1_4	Co
C5H6-Cd1	Aromatics	-66.48251350240832	-67.090803131994	-0.6082896295856699	0.6082896295856699	1_4	Cd
C5H6-Os6	Aromatics	-68.49868774999527	-68.60126400965817	-0.1025762596628965	0.1025762596628965	1_4	Os
C6H6-Fe9	Aromatics	-78.06027238010734	-77.51468173767626	0.5455906424310797	0.5455906424310797	1_4	Fe
C4H4S1-Au2	Aromatics	-54.759845551614944	-54.97874703277012	-0.2189014811551715	0.2189014811551715	1_4	Au
C7H8-Ru8	Aromatics	-95.01399879925292	-94.33361412063596	0.6803846786169743	0.6803846786169743	1_4	Ru
C60H7N1-Co1	Aromatics	-90.10311105321055	-89.99957175750274	0.1035392957078329	0.1035392957078329	1_4	Co
C4H4O1-Ni6	Aromatics	-57.69212319843496	-57.90998641532701	-0.2178632168920558	0.2178632168920558	1_4	Ni
C6H6-Ru6	Aromatics	-78.04982771726577	-77.25098127833411	0.7988464389316619	0.7988464389316619	1_4	Ru
C6H6O1-Cu5	Aromatics	-83.45144693258908	-83.29672143841412	0.1547254941749543	0.1547254941749543	1_4	Cu
C8H10-Os9	Aromatics	-111.60619448114268	-111.64568068176868	-0.0394862006260154	0.0394862006260154	1_4	Os
C4H4S1-Rh7	Aromatics	-56.63950355365478	-56.5038963635991	0.1356071900556799	0.1356071900556799	1_4	Rh
C6H7N1-Cu2	Aromatics	-89.10155471499911	-89.20649405953077	-0.1049393445316582	0.1049393445316582	1_4	Cu
C5H6-Ir5	Aromatics	-68.39018999589149	-68.56988781293472	-0.1796978170432339	0.1796978170432339	1_4	Ir
C4H4S1-Ir7	Aromatics	-56.50054152962503	-56.70826559063789	-0.2077240610128683	0.2077240610128683	1_4	Ir
C6H6-Co8	Aromatics	-77.64759047431801	-77.30141462035823	0.3461758539597781	0.3461758539597781	1_4	Co
C4H4S1-Cu3	Aromatics	-54.85562887545461	-54.91601703551032	-0.0603881600557087	0.0603881600557087	1_4	Cu
C5H5N1-Rh7	Aromatics	-72.2758178751007	-72.93898595147829	-0.6631680763775876	0.6631680763775876	1_4	Rh
C6H6-Rh7	Aromatics	-76.99620053119708	-77.78136060277097	-0.7851600715738982	0.7851600715738982	1_4	Rh
C6H6S1-Au3	Aromatics	-80.71319606846123	-80.97736885764652	-0.2641727891852952	0.2641727891852952	1_4	Au
C4H5N1-Ni5	Aromatics	-63.63699351603009	-63.82030228754593	-0.1833087715158399	0.1833087715158399	1_4	Ni
C4H4O1-Fe8	Aromatics	-58.26800956512761	-58.07075888001668	0.1972506851109301	0.1972506851109301	1_4	Fe
C8H10-Ru8	Aromatics	-111.6282139528821	-111.3137393274892	0.3144746253929043	0.3144746253929043	1_4	Ru
C8H10-Cu1	Aromatics	-110.14480537217968	-109.71265084310608	0.4321545290736139	0.4321545290736139	1_4	Cu
C62H6S1-Co1	Aromatics	-82.05325297246395	-82.60980855839057	-0.5565555859266169	0.5565555859266169	1_4	Co
C7H8-Rh8	Aromatics	-95.02737449129744	-94.50923238606129	0.5181421052361657	0.5181421052361657	1_4	Rh
C4H4O1-Pd6	Aromatics	-57.77588608667975	-57.93779558856022	-0.1619095018804728	0.1619095018804728	1_4	Pd
C6H6O1-Rh8	Aromatics	-85.0103536342383	-84.6762369785049	0.3341166557333963	0.3341166557333963	1_4	Rh
C7H8-Ag2	Aromatics	-93.3336944268658	-93.1211511657998	0.2125432610660027	0.2125432610660027	1_4	Ag
C6H6S1-Rh8	Aromatics	-82.64819332602065	-82.32047853422819	0.3277147917924594	0.3277147917924594	1_4	Rh
C40H4S1-Fe1	Aromatics	-57.36823298628428	-56.99662281631481	0.3716101699694718	0.3716101699694718	1_4	Fe
C4H4O1-Os6	Aromatics	-58.14014801023836	-58.12790246425016	0.0122455459882075	0.0122455459882075	1_4	Os
C4H5N1-Pt6	Aromatics	-64.07045736065675	-64.07284973284709	-0.0023923721903429	0.0023923721903429	1_4	Pt
C8H7N1-Cu6	Aromatics	-106.75592000554934	-106.9900922407337	-0.23417223518436	0.23417223518436	1_4	Cu
C8H6S1-Os9	Aromatics	-101.3558800085466	-101.46512056952224	-0.1092405609756497	0.1092405609756497	1_4	Os
C9H7N1-Rh9	Aromatics	-118.42498584097576	-117.57457390404944	0.8504119369263208	0.8504119369263208	1_4	Rh
C9H8-Ir8	Aromatics	-113.0173104669584	-113.16784040875154	-0.1505299417931382	0.1505299417931382	1_4	Ir
C9H7N12-Ni1	Aromatics	-117.85779493748667	-117.17394172117656	0.6838532163101263	0.6838532163101263	1_4	Ni
C8H7N1-Rh9	Aromatics	-108.96521772294908	-108.72363292409864	0.2415847988504538	0.2415847988504538	1_4	Rh
C80H6O1-Co1	Aromatics	-102.28936686879116	-102.20449106232628	0.0848758064648791	0.0848758064648791	1_4	Co
C9H7N1-Cd1	Aromatics	-115.50125664649022	-115.36792238229371	0.1333342641964918	0.1333342641964918	1_4	Cd
C8H6S1-Ag6	Aromatics	-98.75030530527148	-98.44537030705716	0.3049349982143212	0.3049349982143212	1_4	Ag
C8H7N1-Au3	Aromatics	-106.9830862540025	-107.03173996054466	-0.0486537065421543	0.0486537065421543	1_4	Au
C92H7N1-Co1	Aromatics	-117.75852125402798	-116.9783253834621	0.7801958705658762	0.7801958705658762	1_4	Co
C92H7N1-Co1	Aromatics	-117.67503286264036	-116.81410046039308	0.860932402247272	0.860932402247272	1_4	Co
C8H7N1-Os9	Aromatics	-108.6616517634534	-109.09052381546508	-0.428872052011684	0.428872052011684	1_4	Os
C8H7N1-Ir9	Aromatics	-108.67835127936678	-108.82220141479456	-0.1438501354277832	0.1438501354277832	1_4	Ir
C8H60S1-Ni1	Aromatics	-100.67704813223465	-101.22282828086418	-0.5457801486295466	0.5457801486295466	1_4	Ni
C8H6S1-Pd9	Aromatics	-101.109260087429	-101.03068048084288	0.0785796065861177	0.0785796065861177	1_4	Pd
C8H7N1-Pd9	Aromatics	-108.54472299343206	-108.63492794390233	-0.0902049504702517	0.0902049504702517	1_4	Pd
C102H8-Fe1	Aromatics	-122.78614596684838	-122.40175389092292	0.3843920759254615	0.3843920759254615	1_4	Fe
C9H7N1-Pd9	Aromatics	-118.01700770873686	-117.48553125826312	0.5314764504737468	0.5314764504737468	1_4	Pd
C9H7N1-Ni9	Aromatics	-117.81756449433578	-117.14151663635766	0.6760478579781193	0.6760478579781193	1_4	Ni
C9H7N1-Os9	Aromatics	-118.07028996061126	-117.90214627906244	0.1681436815488268	0.1681436815488268	1_4	Os
C10H8-Os9	Aromatics	-123.03460811791956	-122.74473943674457	0.289868681174994	0.289868681174994	1_4	Os
C8H7N1-Au1	Aromatics	-106.66365919995631	-106.39406883053972	0.269590369416619	0.269590369416619	1_4	Au
C8H7N1-Pt9	Aromatics	-108.18586027374612	-108.35997856889752	-0.1741182951514019	0.1741182951514019	1_4	Pt
C81H6O1-Co1	Aromatics	-102.14062402787567	-102.09134093105013	0.0492830968255475	0.0492830968255475	1_4	Co
C4H9N1O1-Ru3	Amides	-85.78643090342416	-85.85754052022344	-0.0711096167992764	0.0711096167992764	1_4	Ru
C3H7N1O1-Os5	Amides	-69.25484475928562	-69.6093864505159	-0.3545416912302812	0.3545416912302812	1_4	Os
C3H7N1O1-Pt2	Amides	-68.81550593537588	-68.62135913209136	0.194146803284525	0.194146803284525	1_4	Pt
C3H7N1O1-Ni2	Amides	-69.05933379850273	-68.9769347806257	0.0823990178770373	0.0823990178770373	1_4	Ni
C3H7N1O1-Ag2	Amides	-68.98033153566791	-68.8813030617448	0.0990284739231128	0.0990284739231128	1_4	Ag
C2H5N1O1-Rh4	Amides	-52.95408348175306	-52.95316696086593	0.0009165208871309	0.0009165208871309	1_4	Rh
C4H9N1O1-Cd2	Amides	-85.41009571223958	-85.41578319523842	-0.0056874829988373	0.0056874829988373	1_4	Cd
C4H9N1O1-Os7	Amides	-86.52287266407006	-86.42624173068816	0.0966309333819026	0.0966309333819026	1_4	Os
C4H9N1O1-Rh6	Amides	-85.47944694122157	-85.4968493528529	-0.0174024116313376	0.0174024116313376	1_4	Rh
C4H9N1O1-Ir3	Amides	-86.2902830927735	-86.22163590803189	0.0686471847416214	0.0686471847416214	1_4	Ir
C3H7N1O1-Os4	Amides	-69.77307128091928	-69.61301549421654	0.1600557867027419	0.1600557867027419	1_4	Os
C4H9N1O1-Cu3	Amides	-85.6464535855796	-85.5851293797557	0.0613242058238938	0.0613242058238938	1_4	Cu
C3H7N1O1-Co8	Amides	-68.98372656792651	-69.00255199882997	-0.0188254309034618	0.0188254309034618	1_4	Co
C2H5N1O1-Zn1	Amides	-52.569259561399576	-52.48165027158712	0.0876092898124625	0.0876092898124625	1_4	Zn
C4H9N1O1-Ir2	Amides	-85.6183848462806	-85.56615119537105	0.0522336509095566	0.0522336509095566	1_4	Ir
C1H3N1O1-Ni3	Amides	-35.81654638679629	-35.68733302102464	0.1292133657716476	0.1292133657716476	1_4	Ni
C1H3N1O1-Au1	Amides	-35.584354204255305	-35.55334409905163	0.031010105203677	0.031010105203677	1_4	Au
C4H9N1O1-Fe9	Amides	-85.9265288161223	-85.78010713900744	0.1464216771148585	0.1464216771148585	1_4	Fe
C3H7N1O1-Co7	Amides	-68.80872333625439	-68.63781831968942	0.1709050165649728	0.1709050165649728	1_4	Co
C4H9N1O1-Rh5	Amides	-86.15251897762255	-86.37115515009987	-0.2186361724773178	0.2186361724773178	1_4	Rh
C4H9N1O1-Au1	Amides	-85.45845769408834	-85.38322488181939	0.0752328122689505	0.0752328122689505	1_4	Au
C3H7N1O1-Cd1	Amides	-68.69292442515876	-68.58882378912062	0.1041006360381402	0.1041006360381402	1_4	Cd
C3H7N1O1-Zn1	Amides	-68.9236220929073	-68.748037134632	0.1755849582752944	0.1755849582752944	1_4	Zn
C4H9N1O1-Ni5	Amides	-86.04935410022199	-85.98845140212438	0.0609026980976068	0.0609026980976068	1_4	Ni
C3H7N1O1-Co6	Amides	-69.46916966574781	-69.51561878351447	-0.0464491177666559	0.0464491177666559	1_4	Co
C1H3N1O1-Co8	Amides	-35.948169352594505	-36.056452045876085	-0.1082826932815805	0.1082826932815805	1_4	Co
C3H7N1O1-Au2	Amides	-69.17624677634086	-69.21839640044715	-0.0421496241062868	0.0421496241062868	1_4	Au
C2H5N1O1-Ag3	Amides	-52.60156290284249	-52.62138639972454	-0.0198234968820543	0.0198234968820543	1_4	Ag
C4H9N1O1-Pd5	Amides	-85.87345100123775	-85.92087349175108	-0.0474224905133269	0.0474224905133269	1_4	Pd
C4H9N1O1-Zn1	Amides	-85.20439190215461	-85.11000173600428	0.0943901661503332	0.0943901661503332	1_4	Zn
C4H9N1O1-Ru4	Amides	-86.32563805827294	-86.4155133828101	-0.0898753245371608	0.0898753245371608	1_4	Ru
C4H9N1O1-Ni1	Amides	-85.62594556933823	-85.38005725699895	0.2458883123392752	0.2458883123392752	1_4	Ni
C3H7N1O1-Ru5	Amides	-69.62158978830536	-69.64257817404678	-0.0209883857414183	0.0209883857414183	1_4	Ru
C4H9N1O1-Pt2	Amides	-85.71208934454921	-85.64021251477675	0.0718768297724636	0.0718768297724636	1_4	Pt
C4H9N1O1-Rh3	Amides	-85.8083653845049	-85.74182114430505	0.0665442401998461	0.0665442401998461	1_4	Rh
C4H9N1O1-Cd2	Amides	-85.5136418990819	-85.4605284800025	0.0531134190794091	0.0531134190794091	1_4	Cd
C3H7N1O1-Fe7	Amides	-69.61865244222912	-69.47677001282875	0.1418824294003684	0.1418824294003684	1_4	Fe
C4H9N1O1-Ru7	Amides	-86.22727170752205	-86.16180707839226	0.0654646291297922	0.0654646291297922	1_4	Ru
C2H5N1O1-Au3	Amides	-52.56050552355282	-52.57878770335401	-0.01828217980119	0.01828217980119	1_4	Au
C1H3N1O1-Zn1	Amides	-35.55804385277361	-35.6142364604475	-0.0561926076738927	0.0561926076738927	1_4	Zn
C3H7N1O1-Pt3	Amides	-69.50203693169647	-69.53316476044768	-0.0311278287512095	0.0311278287512095	1_4	Pt
C2H6N2-Ag3	Amidines	-57.28964648856368	-57.4452299289826	-0.1555834404189227	0.1555834404189227	1_4	Ag
C3H8N2-Au4	Amidines	-74.05568697370475	-73.98211650406614	0.0735704696386108	0.0735704696386108	1_4	Au
C4H10N2-Cu3	Amidines	-90.4565504500531	-90.57721880905753	-0.1206683590044122	0.1206683590044122	1_4	Cu
C3H8N2-Au5	Amidines	-74.03100580126866	-73.85889411834148	0.1721116829271807	0.1721116829271807	1_4	Au
C4H10N2-Au4	Amidines	-90.4319835555973	-90.42811303505891	0.0038705205383848	0.0038705205383848	1_4	Au
C4H10N2-Pt5	Amidines	-90.39228832389176	-90.87537752502362	-0.483089201131861	0.483089201131861	1_4	Pt
C4H10N2-Ag4	Amidines	-90.43847615280902	-90.4377376528962	0.0007384999128134	0.0007384999128134	1_4	Ag
C4H10N2-Ni6	Amidines	-90.78189813714836	-91.02386309691816	-0.2419649597698026	0.2419649597698026	1_4	Ni
C3H8N2-Ag3	Amidines	-74.3375320772889	-74.449918871855	-0.1123867945661061	0.1123867945661061	1_4	Ag
C4H10N2-Au2	Amidines	-90.5671772775836	-90.51636779446858	0.0508094831150174	0.0508094831150174	1_4	Au
C4H10N2-Ni6	Amidines	-90.63447609701008	-90.98215105985196	-0.3476749628418929	0.3476749628418929	1_4	Ni
C3H8N2-Cu5	Amidines	-74.06106564773927	-74.04778499592459	0.0132806518146821	0.0132806518146821	1_4	Cu
C4H10N2-Pd3	Amidines	-90.83969063654628	-90.7903983515414	0.0492922850048671	0.0492922850048671	1_4	Pd
C3H8N2-Fe8	Amidines	-75.27635195780198	-75.29946999123132	-0.0231180334293412	0.0231180334293412	1_4	Fe
C2H6N2-Os5	Amidines	-58.02352474717941	-58.31535051054948	-0.2918257633700705	0.2918257633700705	1_4	Os
C3H8N2-Ru6	Amidines	-74.99995415246664	-74.76837284028511	0.2315813121815324	0.2315813121815324	1_4	Ru
C4H10N2-Fe7	Amidines	-90.55664877260574	-90.73528994902722	-0.178641176421479	0.178641176421479	1_4	Fe
C1H4N2-Rh6	Amidines	-41.24446791394439	-41.421080799781066	-0.1766128858366755	0.1766128858366755	1_4	Rh
C3H8N2-Pt3	Amidines	-74.56447594308946	-74.53219672061726	0.0322792224721979	0.0322792224721979	1_4	Pt
C3H8N2-Os6	Amidines	-74.68833159536067	-74.76904329024484	-0.0807116948841724	0.0807116948841724	1_4	Os
C3H8N2-Ag2	Amidines	-73.98903649518152	-74.11433670152013	-0.1253002063386077	0.1253002063386077	1_4	Ag
C2H6N2-Ru6	Amidines	-57.88324307089488	-57.87277084351536	0.0104722273795232	0.0104722273795232	1_4	Ru
C2H6N2-Ir3	Amidines	-58.62936802402123	-58.54490453710332	0.0844634869179117	0.0844634869179117	1_4	Ir
C3H8N2-Cd2	Amidines	-73.82814788616264	-73.96181464759826	-0.1336667614356201	0.1336667614356201	1_4	Cd
C4H10N2-Ru6	Amidines	-91.3817828797014	-91.48163656697966	-0.0998536872782551	0.0998536872782551	1_4	Ru
C3H8N2-Ag3	Amidines	-73.51203920050386	-73.6468435733915	-0.1348043728876291	0.1348043728876291	1_4	Ag
C4H10N2-Ir6	Amidines	-91.43610339583893	-91.52188768353405	-0.0857842876951053	0.0857842876951053	1_4	Ir
C4H10N2-Fe7	Amidines	-90.65903495180896	-90.73600662701416	-0.0769716752051863	0.0769716752051863	1_4	Fe
C4H10N2-Ni6	Amidines	-91.0168226545145	-90.95505052494876	0.0617721295657247	0.0617721295657247	1_4	Ni
C2H6N2-Cu3	Amidines	-57.59270480115197	-57.77216142848806	-0.1794566273360942	0.1794566273360942	1_4	Cu
C2H6N2-Ag3	Amidines	-57.13903844724632	-57.26049239558256	-0.1214539483362386	0.1214539483362386	1_4	Ag
C4H10N2-Ir3	Amidines	-91.06233170668452	-90.96736957637154	0.0949621303129788	0.0949621303129788	1_4	Ir
C2H6N2-Zn2	Amidines	-57.24688010792056	-57.39709076048234	-0.1502106525617819	0.1502106525617819	1_4	Zn
C4H10N2-Zn1	Amidines	-90.18712661638664	-90.24640989787918	-0.0592832814925259	0.0592832814925259	1_4	Zn
C4H10N2-Ni5	Amidines	-90.86302172088358	-91.24010919424995	-0.3770874733663731	0.3770874733663731	1_4	Ni
C3H8N2-Os7	Amidines	-75.09906776061376	-75.24284151930095	-0.143773758687189	0.143773758687189	1_4	Os
C4H10N2-Pd4	Amidines	-91.3984755044803	-91.36952699701146	0.02894850746884	0.02894850746884	1_4	Pd
C4H10N2-Os4	Amidines	-91.3728485238355	-91.5160623778454	-0.1432138540099004	0.1432138540099004	1_4	Os
C2H6N2-Pd3	Amidines	-58.01085309937525	-57.991276534812414	0.0195765645628398	0.0195765645628398	1_4	Pd
C4H10N2-Co9	Amidines	-91.31128657387173	-91.30458953967012	0.0066970342015792	0.0066970342015792	1_4	Co
C4H10N2-Ni3	Amidines	-91.03895582997302	-91.03925789136817	-0.0003020613951321	0.0003020613951321	1_4	Ni
C3H8N2-Rh5	Amidines	-74.798423785707	-74.58419607295417	0.2142277127528302	0.2142277127528302	1_4	Rh
C4H10N2-Au3	Amidines	-90.43131970964146	-90.57743473127152	-0.1461150216300666	0.1461150216300666	1_4	Au
C2H6N2-Cd1	Amidines	-56.94980215154692	-56.84572419882648	0.1040779527204449	0.1040779527204449	1_4	Cd
C4H10N2-Ru5	Amidines	-91.77745000017444	-91.7729684657113	0.0044815344631388	0.0044815344631388	1_4	Ru
C4H10N2-Rh5	Amidines	-91.11382341211402	-91.17289766252702	-0.0590742504130048	0.0590742504130048	1_4	Rh
C2H6N2-Rh5	Amidines	-57.40867590608195	-57.27778454906206	0.130891357019891	0.130891357019891	1_4	Rh
C4H10N2-Cd1	Amidines	-90.14263860064352	-90.03430077828602	0.1083378223574982	0.1083378223574982	1_4	Cd
C4H10N2-Cd2	Amidines	-90.5077814408944	-90.49503513913328	0.0127463017611262	0.0127463017611262	1_4	Cd
C4H10N2-Ru4	Amidines	-91.11578393987634	-91.15265610348592	-0.036872163609587	0.036872163609587	1_4	Ru
C4H10N2-Os3	Amidines	-91.671913423987	-91.54666360906936	0.1252498149176517	0.1252498149176517	1_4	Os
C4H10N2-Os2	Amidines	-91.18621822549562	-90.83179799051072	0.3544202349849001	0.3544202349849001	1_4	Os
C3H8N2-Pt2	Amidines	-74.30078122635939	-74.15227900088985	0.1485022254695422	0.1485022254695422	1_4	Pt
C4H10N2-Co9	Amidines	-90.88095819543788	-90.71131109804789	0.1696470973899977	0.1696470973899977	1_4	Co
C4H10N2-Co7	Amidines	-90.71274560254416	-90.69406488546495	0.018680717079178	0.018680717079178	1_4	Co
C4H10N2-Os4	Amidines	-91.73035483854936	-91.63599568250424	0.0943591560451295	0.0943591560451295	1_4	Os
C4H10N2-Ni3	Amidines	-91.60713216569413	-91.57032317081736	0.0368089948767647	0.0368089948767647	1_4	Ni
C3H8N2-Ni6	Amidines	-74.11579891411967	-74.44348599780886	-0.3276870836891987	0.3276870836891987	1_4	Ni
C2H6N2-Ir3	Amidines	-58.2067680529176	-58.16129230789761	0.0454757450199849	0.0454757450199849	1_4	Ir
C4H10N2-Ir7	Amidines	-90.66143766070104	-91.10704368429856	-0.4456060235975201	0.4456060235975201	1_4	Ir
C4H10N2-Rh4	Amidines	-91.41020995799386	-91.28246670091336	0.1277432570805103	0.1277432570805103	1_4	Rh
C4H10N2-Ni7	Amidines	-90.849579414539	-91.16892607201612	-0.3193466574771264	0.3193466574771264	1_4	Ni
C1H4N2-Co6	Amidines	-41.45807700381147	-41.399704500594	0.0583725032174697	0.0583725032174697	1_4	Co
C4H10N2-Ni5	Amidines	-91.5325551597241	-91.61485597893466	-0.0823008192105589	0.0823008192105589	1_4	Ni
C2H6N2-Fe6	Amidines	-57.644778807445846	-57.99947583633275	-0.3546970288869033	0.3546970288869033	1_4	Fe
C3H8N2-Ir6	Amidines	-74.5484999962975	-74.7367996719675	-0.1882996756700095	0.1882996756700095	1_4	Ir
C3H8N2-Ru7	Amidines	-75.03482817420482	-74.68817754979176	0.3466506244130585	0.3466506244130585	1_4	Ru
C4H10N2-Cd2	Amidines	-89.57070889367037	-89.92592390616642	-0.3552150124960462	0.3552150124960462	1_4	Cd
C2H6N2-Ir5	Amidines	-57.13632908286945	-57.43258240014916	-0.2962533172797066	0.2962533172797066	1_4	Ir
C3H8N2-Ir3	Amidines	-74.26010888920933	-74.12061998052172	0.1394889086876105	0.1394889086876105	1_4	Ir
C4H10N2-Au2	Amidines	-90.32547762649163	-90.32926430489374	-0.0037866784020934	0.0037866784020934	1_4	Au
C4H10N2-Pt2	Amidines	-91.06556709432743	-90.75294273854502	0.3126243557824182	0.3126243557824182	1_4	Pt
C3H8N2-Ru4	Amidines	-74.2091598606209	-74.3328620415844	-0.1237021809635052	0.1237021809635052	1_4	Ru
C4H10N2-Cd1	Amidines	-90.31425426545276	-90.51824218304978	-0.2039879175970327	0.2039879175970327	1_4	Cd
C4H10N2-Ir6	Amidines	-91.14362297469232	-91.30357883994498	-0.1599558652526411	0.1599558652526411	1_4	Ir
C4H10N2-Fe8	Amidines	-90.85031102331732	-91.04461919400114	-0.1943081706838256	0.1943081706838256	1_4	Fe
C1H4N2-Au3	Amidines	-40.95062534521367	-40.97817150681385	-0.0275461616001848	0.0275461616001848	1_4	Au
C4H10N2-Rh4	Amidines	-90.93099931705729	-90.8866537180936	0.0443455989636731	0.0443455989636731	1_4	Rh
C4H10N2-Fe9	Amidines	-91.06174481173048	-91.05868399949463	0.0030608122358444	0.0030608122358444	1_4	Fe
C4H10N2-Co8	Amidines	-91.32180014805816	-91.41288831226552	-0.0910881642073491	0.0910881642073491	1_4	Co
C4H10N2-Au3	Amidines	-90.29005374964731	-90.4352798149282	-0.1452260652808945	0.1452260652808945	1_4	Au
C3H8N2-Ir5	Amidines	-74.43845360328245	-74.53052102641385	-0.0920674231313967	0.0920674231313967	1_4	Ir
C4H10N2-Pd5	Amidines	-90.45305664486682	-90.50083288028397	-0.0477762354171318	0.0477762354171318	1_4	Pd
C40H10N2-Co1	Amidines	-91.1731721593842	-91.2179587909552	-0.0447866315710143	0.0447866315710143	1_4	Co
C4H10N2-Ag3	Amidines	-90.32119708345112	-90.33787592596104	-0.0166788425099184	0.0166788425099184	1_4	Ag
C4H10N2-Pd4	Amidines	-90.95238480442367	-90.75221457533394	0.2001702290897355	0.2001702290897355	1_4	Pd
C4H10N2-Ag3	Amidines	-90.9742584138164	-91.0804439051683	-0.10618549135188	0.10618549135188	1_4	Ag
C3H8N2-Fe8	Amidines	-74.29409783086149	-74.38040914677975	-0.086311315918266	0.086311315918266	1_4	Fe
C4H10N2-Ru4	Amidines	-90.95078261565482	-90.91453524823896	0.0362473674158536	0.0362473674158536	1_4	Ru
C3H8N2-Co9	Amidines	-74.24348445794882	-74.6289758133907	-0.3854913554418715	0.3854913554418715	1_4	Co
[truncated: 9,413 more rows]
