# Supplementary material for: Fast evaluation of the adsorption energy of organic molecules on metals via graph neural networks
Source: Nat Comput Sci. 2023 May 1;3(5):433–42. doi: 10.1038/s43588-023-00437-y (PMC10766545; doi:10.1038/s43588-023-00437-y)
Supplement: Supplementary file 15 — DFT and GNN adsorption energy for the samples in the BM-dataset. [file 43588_2023_437_MOESM15_ESM.csv]

Label	Family	Metal	Etot_DFT	Eslab_DFT	Emol_DFT	Eads_DFT	Etot_GNN	Emol_GNN	Eads_GNN	Metal_presence_graph	Adsorbate_atoms	Error	Error_abs	Error_per_atom
pt-PPst	Plastics	pt	-1388.49754587	-1131.02244804	-256.61073717	-0.8643606600001021	-258.1419622966175	-257.9941068373585	-0.14785545925900578	Correct	47	-0.7165052007410964	0.7165052007410964	0.01524479150512971
ru-PE	Plastics	ru	-1899.21760009	-1692.27404568	-206.61948565	-0.3240687599999319	-207.9355816373968	-207.46837087889577	-0.46721075850103944	Correct	38	0.14314199850110754	0.14314199850110754	0.0037668946973975666
ru-PET	Plastics	ru	-2031.87203107	-1692.27404568	-334.81520255	-4.782782840000095	-341.20900750158313	-336.6591452229729	-4.549862278610249	Correct	52	-0.23292056138984663	0.23292056138984663	0.004479241565189358
ru-PS	Plastics	ru	-1906.97640604	-1692.27404568	-211.59859686	-3.1037635000000705	-217.16682921062568	-213.2501568339901	-3.9166723766355744	Correct	34	0.8129088766355039	0.8129088766355039	0.023909084606926586
pt-PE	Plastics	pt	-1338.81419737	-1131.02244804	-206.61948565	-1.1722636800001285	-208.41846345786956	-207.46837087889577	-0.9500925789737948	Correct	38	-0.22217110102633364	0.22217110102633364	0.005846607921745622
ru-PPst	Plastics	ru	-1948.87409339	-1692.27404568	-256.61073717	0.0106894599998668	-258.2583837734223	-257.9941068373585	-0.2642769360637658	Correct	47	0.2749663960636326	0.2749663960636326	0.0058503488524177145
pt-PET	Plastics	pt	-1468.69568755	-1131.02244804	-334.81520255	-2.858036960000049	-338.7928347158089	-336.6591452229729	-2.1336894928360266	Correct	52	-0.7243474671640224	0.7243474671640224	0.013929758983923509
pt-PPit	Plastics	pt	-1388.20404055	-1131.02244804	-256.25239953	-0.929192979999982	-258.3893005232582	-257.9941068373585	-0.3951936858996987	Correct	47	-0.5339992941002832	0.5339992941002832	0.011361687108516665
ru-PPit	Plastics	ru	-1948.72020582	-1692.27404568	-256.25239953	-0.1937606100000835	-258.3199289757729	-257.9941068373585	-0.3258221384143667	Correct	47	0.1320615284142832	0.1320615284142832	0.0028098197534953875
pt-PS	Plastics	pt	-1345.57274884	-1131.02244804	-211.59859686	-2.9517039400000726	-216.06714504653553	-213.2501568339901	-2.816988212545425	Correct	34	-0.13471572745464755	0.13471572745464755	0.003962227278077869
au-mol41	Polyurethanes	au	-847.3721487	-603.05652872	-243.47832296	-0.8372970200000509	-245.72270998503114	-245.30822601182746	-0.41448397320368713	Correct	38	-0.4228130467963638	0.4228130467963638	0.0111266591262201
ag-mol18	Polyurethanes	ag	-533.91868545	-376.57000684	-156.57552837	-0.7731502399999783	-157.7489964872904	-157.51947881177807	-0.2295176755123407	Correct	25	-0.5436325644876376	0.5436325644876376	0.021745302579505507
ag-mol41	Polyurethanes	ag	-621.15780623	-376.57000684	-243.47832296	-1.1094764299999724	-245.96982775124553	-245.30822601182746	-0.6616017394180744	Correct	38	-0.447874690581898	0.447874690581898	0.011786176067944684
au-mol18	Polyurethanes	au	-759.99216945	-603.05652872	-156.57552837	-0.3601123600000449	-157.63474287134457	-157.51947881177807	-0.1152640595664991	Correct	25	-0.24484830043354577	0.24484830043354577	0.009793932017341831
au-mol17	Polyurethanes	au	-760.07426811	-603.05652872	-156.61705379	-0.400685600000088	-157.88529614586926	-157.55007688178256	-0.3352192640867031	Correct	25	-0.06546633591338491	0.06546633591338491	0.0026186534365353962
au-mol16	Polyurethanes	au	-720.85766062	-603.05652872	-117.29813031	-0.5030015900000819	-117.82660327335692	-117.82861038182165	0.0020071084647241832	Correct	19	-0.5050086984648061	0.5050086984648061	0.026579405182358216
ag-mol19	Polyurethanes	ag	-573.27168956	-376.57000684	-195.85739787	-0.8442848500000082	-197.43657638255405	-197.06441162535478	-0.3721647571992719	Correct	31	-0.4721200928007363	0.4721200928007363	0.015229680412926978
ag-mol17	Polyurethanes	ag	-533.99336182	-376.57000684	-156.61705379	-0.8063011899999992	-157.7956330533104	-157.55007688178256	-0.24555617152785203	Correct	25	-0.5607450184721472	0.5607450184721472	0.022429800738885886
ag-mol16	Polyurethanes	ag	-494.62122612	-376.57000684	-117.29813031	-0.7530889699999932	-117.89338900375844	-117.82861038182165	-0.06477862193679584	Correct	19	-0.6883103480631974	0.6883103480631974	0.03622686042437881
au-mol19	Polyurethanes	au	-799.30033182	-603.05652872	-195.85739787	-0.3864052300000367	-197.06441162535478	-197.06441162535478	0.0	Wrong	31	-0.3864052300000367	0.3864052300000367	0.012464684838710861
ru-mol3	Biomass	ru	-882.45546818	-725.4400795	-153.6018589	-3.4135297800000046	-157.4391393580828	-154.86135070810604	-2.5777886499767533	Correct	25	-0.8357411300232513	0.8357411300232513	0.03342964520093005
ru-mol1	Biomass	ru	-995.70888905	-725.4400795	-266.6203315	-3.648478049999994	-272.40444748934937	-268.2193737295075	-4.185073759841885	Correct	43	0.5365957098418908	0.5365957098418908	0.012478969996323041
ni-mol3	Biomass	ni	-585.90651545	-429.51813188	-153.6018589	-2.786524670000034	-156.7094153469286	-154.86135070810604	-1.8480646388225637	Correct	25	-0.9384600311774705	0.9384600311774705	0.03753840124709882
ru-mol2	Biomass	ru	-995.17444968	-725.4400795	-266.58212823	-3.1522419499999046	-271.9953464248886	-268.2193737295075	-3.7759726953811423	Correct	43	0.6237307453812377	0.6237307453812377	0.014505366171656691
ru-mol5	Biomass	ru	-889.63185704	-725.4400795	-162.19930716	-1.992470379999986	-164.18710231742193	-162.78087711637022	-1.4062252010517113	Correct	27	-0.5862451789482748	0.5862451789482748	0.021712784405491656
ni-mol4	Biomass	ni	-600.11030778	-429.51813188	-168.6743372	-1.917838699999976	-170.48695190269092	-169.24591586191846	-1.2410360407724568	Correct	28	-0.6768026592275191	0.6768026592275191	0.02417152354383997
ni-mol5	Biomass	ni	-593.31592192	-429.51813188	-162.19930716	-1.5984828800000628	-163.82515222664262	-162.78087711637022	-1.0442751102723946	Correct	27	-0.5542077697276682	0.5542077697276682	0.02052621369361734
ni-mol2	Biomass	ni	-698.48954354	-429.51813188	-266.58212823	-2.3892834299999777	-271.2736875909977	-268.2193737295075	-3.054313861490243	Correct	43	0.6650304314902655	0.6650304314902655	0.01546582398814571
ru-mol4	Biomass	ru	-896.61308428	-725.4400795	-168.6743372	-2.498667579999932	-171.34532375846004	-169.24591586191846	-2.099407896541578	Correct	28	-0.3992596834583537	0.3992596834583537	0.014259274409226919
ni-mol1	Biomass	ni	-699.00318364	-429.51813188	-266.6203315	-2.864720259999956	-271.5398935557919	-268.2193737295075	-3.3205198262843965	Correct	43	0.4557995662844405	0.4557995662844405	0.01059998991359164
